# Supplementary material for: Expanding the Paradigm of Structure-Based Drug Design: Molecular Dynamics Simulations Support the Development of New Pyridine-Based Protein Kinase C-Targeted Agonists
Source: J Med Chem. 2023 Apr 3;66(7):4588–602. doi: 10.1021/acs.jmedchem.2c01448 (PMC10108360; doi:10.1021/acs.jmedchem.2c01448)
Supplement: Supplementary file 2 — jm2c01448_si_002.csv [file jm2c01448_si_002.csv]

Compounds	Docking Score	SMILES
Phorbol 13-acetate	-7.581344815	CC(=O)O[C@@]12[C@@H](C1(C)C)[C@H]3[C@](O)([C@H](C)[C@H]2O)[C@H]4[C@@](O)(C(=O)C(C)=C4)CC(=C3)CO
7b	-6.287311067	CCCC[C@H](CC)NC(=O)c1cc(CO)cc(n1)C(=O)N[C@H](CC)CCCC
5b	-5.117143554	CCCC[C@H](CC)OC(=O)c1cc(CO)cc(n1)C(=O)O[C@@H](CC)CCCC
HMI-1b11	-5.006235348	CCCC[C@H](CC)OC(=O)c1cc(cc(c1)CO)C(=O)O[C@H](CC)CCCC
8b	-4.49947374	CCCC[C@@H](CC)N(C)C(=O)c1cc(CO)cc(n1)C(=O)N(C)[C@H](CC)CCCC
7a	-4.357997111	FC(F)(F)c1cc(ccc1)CNC(=O)c2cc(CO)cc(n2)C(=O)NCc(cc3C(F)(F)F)ccc3
7c	-4.195209126	CCCCCCCCNC(=O)c1cc(CO)cc(n1)C(=O)NCCCCCCCC
8a	-3.6304101	FC(F)(F)c1cc(ccc1)CN(C)C(=O)c2cc(CO)cc(n2)C(=O)N(C)Cc(cc3C(F)(F)F)ccc3
HMI-1a3	-3.280327396	FC(F)(F)c1cc(ccc1)COC(=O)c2cc(cc(c2)CO)C(=O)OCc(cc3C(F)(F)F)ccc3
5a	-2.926688123	FC(F)(F)c1cc(ccc1)COC(=O)c2cc(CO)cc(n2)C(=O)OCc(cc3C(F)(F)F)ccc3
