# Supplementary material for: Expanding the Paradigm of Structure-Based Drug Design: Molecular Dynamics Simulations Support the Development of New Pyridine-Based Protein Kinase C-Targeted Agonists
Source: J Med Chem. 2023 Apr 3;66(7):4588–602. doi: 10.1021/acs.jmedchem.2c01448 (PMC10108360; doi:10.1021/acs.jmedchem.2c01448)
Supplement: Supplementary file 3 — jm2c01448_si_003.zip [file jm2c01448_si_003.zip]

Archive with 37 entries (33 files):
- Main_Coordinates_(.gro)/
- Main_Coordinates_(.gro)/PRD-5a-SDPS-at-100ns.gro
- Main_Coordinates_(.gro)/PRD-5b-SDPS-at-100ns.gro
- Main_Coordinates_(.gro)/PRD-7a-SDPS-at-100ns.gro
- Main_Coordinates_(.gro)/PRD-7b-SDPS-at-100ns.gro
- Main_Coordinates_(.gro)/PRD-7c-SDPS-at-100ns.gro
- Main_Coordinates_(.gro)/PRD-8a-SDPS-at-100ns.gro
- Main_Coordinates_(.gro)/PRD-8b-SDPS-at-100ns.gro
- Main_Topologies_(.itp)/
- Main_Topologies_(.itp)/ffbonded.itp
- Main_Topologies_(.itp)/ffnonbonded.itp
- Main_Topologies_(.itp)/forcefield.itp
- Main_Topologies_(.itp)/HMI-1a3-gaff.itp
- Main_Topologies_(.itp)/ions.itp
- Main_Topologies_(.itp)/ions_nb_sigma_eps.itp
- Main_Topologies_(.itp)/PRD_5a_gaff.itp
- Main_Topologies_(.itp)/PRD_5b_gaff.itp
- Main_Topologies_(.itp)/PRD_7a_gaff.itp
- Main_Topologies_(.itp)/PRD_7b_gaff.itp
- Main_Topologies_(.itp)/PRD_7c_gaff.itp
- Main_Topologies_(.itp)/PRD_8a_gaff.itp
- Main_Topologies_(.itp)/PRD_8b_gaff.itp
- Main_Topologies_(.itp)/PYR-1gP-gaff-HB-ON.itp
- Main_Topologies_(.itp)/sdps_lipid17.itp
- Main_Topologies_(.itp)/tip3p.itp
- SI_Coordinates_(.gro)/
- SI_Coordinates_(.gro)/HMI-1a3-0-SDPS-at-100ns.gro
- SI_Coordinates_(.gro)/PDBu-SDPS-at-100ns.gro
- SI_Coordinates_(.gro)/PRD-5a-0-SDPS-at-100ns.gro
- SI_Coordinates_(.gro)/PRD-5b-0-SDPS-at-100ns.gro
- SI_Coordinates_(.gro)/PYR-1gP-0-SDPS-at-100ns.gro
- SI_Topologies_(.itp)/
- SI_Topologies_(.itp)/HMI-1a3-0.itp
- SI_Topologies_(.itp)/pdbu.itp
- SI_Topologies_(.itp)/PRD-5a-0.itp
- SI_Topologies_(.itp)/PRD-5b-0.itp
- SI_Topologies_(.itp)/PYR-1gP-0.itp
