# Supplementary material for: Expanding the Paradigm of Structure-Based Drug Design: Molecular Dynamics Simulations Support the Development of New Pyridine-Based Protein Kinase C-Targeted Agonists
Source: J Med Chem. 2023 Apr 3;66(7):4588–602. doi: 10.1021/acs.jmedchem.2c01448 (PMC10108360; doi:10.1021/acs.jmedchem.2c01448)
Supplement: Supplementary file 3 — jm2c01448_si_003.zip [file jm2c01448_si_003.zip › Main_Coordinates_(.gro)/PRD-5a-SDPS-at-100ns.gro]

4 4b1_AU + 128 sdps membrane in water t= 100000.00000 step= 50000000
36820
    1ST    C118    1   5.809   5.103   4.211
    1ST    H18R    2   5.827   5.023   4.283
    1ST    H18S    3   5.801   5.053   4.115
    1ST    H18T    4   5.712   5.145   4.239
    1ST    C117    5   5.906   5.217   4.194
    1ST    H17R    6   6.000   5.179   4.154
    1ST    H17S    7   5.871   5.293   4.123
    1ST    C116    8   5.920   5.292   4.328
    1ST    H16R    9   5.819   5.311   4.363
    1ST    H16S   10   5.959   5.222   4.403
    1ST    C115   11   6.019   5.413   4.317
    1ST    H15R   12   6.114   5.391   4.267
    1ST    H15S   13   5.986   5.503   4.264
    1ST    C114   14   6.056   5.473   4.453
    1ST    H14R   15   5.990   5.428   4.528
    1ST    H14S   16   6.158   5.445   4.479
    1ST    C113   17   6.039   5.629   4.457
    1ST    H13R   18   6.091   5.677   4.373
    1ST    H13S   19   5.933   5.656   4.450
    1ST    C112   20   6.105   5.696   4.579
    1ST    H12R   21   6.214   5.696   4.583
    1ST    H12S   22   6.087   5.802   4.556
    1ST    C111   23   6.063   5.666   4.720
    1ST    H11R   24   5.963   5.705   4.740
    1ST    H11S   25   6.039   5.560   4.726
    1ST    C110   26   6.159   5.726   4.825
    1ST    H10R   27   6.257   5.686   4.800
    1ST    H10S   28   6.166   5.833   4.806
    1ST     C19   29   6.122   5.687   4.971
    1ST     H9R   30   6.016   5.704   4.991
    1ST     H9S   31   6.134   5.579   4.982
    1ST     C18   32   6.200   5.758   5.084
    1ST     H8R   33   6.308   5.739   5.076
    1ST     H8S   34   6.190   5.866   5.081
    1ST     C17   35   6.152   5.722   5.221
    1ST     H7R   36   6.046   5.696   5.220
    1ST     H7S   37   6.206   5.634   5.257
    1ST     C16   38   6.155   5.838   5.319
    1ST     H6R   39   6.260   5.868   5.328
    1ST     H6S   40   6.094   5.923   5.287
    1ST     C15   41   6.101   5.789   5.455
    1ST     H5R   42   6.011   5.731   5.435
    1ST     H5S   43   6.169   5.709   5.485
    1ST     C14   44   6.077   5.903   5.555
    1ST     H4R   45   6.170   5.959   5.565
    1ST     H4S   46   6.003   5.974   5.519
    1ST     C13   47   6.030   5.846   5.687
    1ST     H3R   48   6.113   5.795   5.735
    1ST     H3S   49   6.013   5.926   5.760
    1ST     C12   50   5.900   5.768   5.692
    1ST     H2R   51   5.815   5.825   5.655
    1ST     H2S   52   5.901   5.677   5.632
    2PS     C11   53   5.870   5.726   5.831
    2PS     O12   54   5.906   5.791   5.929
    2PS     O11   55   5.791   5.622   5.834
    2PS      C1   56   5.780   5.562   5.969
    2PS      HR   57   5.876   5.547   6.021
    2PS      HS   58   5.712   5.621   6.031
    2PS      C2   59   5.720   5.419   5.965
    2PS      HX   60   5.624   5.428   5.915
    2PS      C3   61   5.701   5.367   6.111
    2PS      HA   62   5.622   5.431   6.153
    2PS      HB   63   5.673   5.262   6.110
    2PS     O31   64   5.813   5.392   6.185
    2PS     P31   65   5.841   5.305   6.310
    2PS     O32   66   5.747   5.374   6.421
    2PS     C31   67   5.769   5.507   6.469
    2PS     H1A   68   5.873   5.516   6.503
    2PS     H1B   69   5.757   5.576   6.386
    2PS     C32   70   5.659   5.534   6.571
    2PS     H2A   71   5.571   5.554   6.510
    2PS     N31   72   5.623   5.421   6.664
    2PS    HN1A   73   5.699   5.408   6.734
    2PS    HN1B   74   5.545   5.437   6.729
    2PS    HN1C   75   5.607   5.335   6.609
    2PS     C33   76   5.699   5.654   6.645
    2PS     O33   77   5.789   5.171   6.287
    2PS     O34   78   5.984   5.317   6.347
    2PS     O21   79   5.818   5.329   5.904
    2PS     C21   80   5.770   5.209   5.857
    2PS     O22   81   5.661   5.170   5.882
    2PS     O35   82   5.726   5.641   6.764
    2PS     O36   83   5.683   5.757   6.583
    3DHA   C116   84   6.050   4.542   5.091
    3DHA   H16R   85   5.984   4.628   5.103
    3DHA   C115   86   6.124   4.493   5.208
    3DHA   H15R   87   6.063   4.494   5.299
    3DHA   H15S   88   6.152   4.388   5.200
    3DHA   C114   89   6.261   4.552   5.221
    3DHA   H14R   90   6.307   4.613   5.145
    3DHA   C113   91   6.344   4.525   5.317
    3DHA   H13R   92   6.446   4.563   5.314
    3DHA   C112   93   6.316   4.459   5.447
    3DHA   H12R   94   6.211   4.438   5.465
    3DHA   H12S   95   6.374   4.367   5.446
    3DHA   C111   96   6.343   4.535   5.567
    3DHA   H11R   97   6.443   4.578   5.572
    3DHA   C110   98   6.261   4.560   5.671
    3DHA   H10R   99   6.297   4.627   5.749
    3DHA    C19  100   6.125   4.519   5.685
    3DHA    H9R  101   6.116   4.415   5.654
    3DHA    H9S  102   6.117   4.507   5.793
    3DHA    C18  103   6.020   4.598   5.610
    3DHA    H8R  104   5.992   4.558   5.513
    3DHA    C17  105   5.966   4.710   5.649
    3DHA    H7R  106   5.892   4.763   5.590
    3DHA    C16  107   5.999   4.776   5.782
    3DHA    H6R  108   5.907   4.818   5.825
    3DHA    H6S  109   6.049   4.710   5.854
    3DHA    C15  110   6.094   4.890   5.746
    3DHA    H5R  111   6.171   4.842   5.686
    3DHA    C14  112   6.079   5.025   5.775
    3DHA    H4R  113   6.162   5.088   5.744
    3DHA    C13  114   5.978   5.078   5.871
    3DHA    H3R  115   5.946   4.996   5.936
    3DHA    H3S  116   6.020   5.149   5.943
    3DHA    C12  117   5.868   5.127   5.779
    3DHA    H2R  118   5.910   5.193   5.703
    3DHA    H2S  119   5.818   5.042   5.733
    3DHA   C117  120   6.050   4.473   4.975
    3DHA   H17R  121   5.994   4.524   4.897
    3DHA   C118  122   6.141   4.353   4.941
    3DHA   H18R  123   6.092   4.259   4.971
    3DHA   H18S  124   6.236   4.375   4.991
    3DHA   C119  125   6.156   4.346   4.795
    3DHA   H19R  126   6.161   4.446   4.752
    3DHA   C120  127   6.148   4.237   4.718
    3DHA   H20R  128   6.142   4.256   4.612
    3DHA   C121  129   6.143   4.094   4.753
    3DHA   H21R  130   6.102   4.080   4.853
    3DHA   H21S  131   6.244   4.053   4.759
    3DHA   C122  132   6.054   4.017   4.653
    3DHA   H22R  133   6.096   4.004   4.553
    3DHA   H22S  134   5.953   4.057   4.639
    3DHA   H22T  135   6.025   3.914   4.677
    1ST    C118  136   0.153   1.631   4.045
    1ST    H18R  137   0.205   1.583   3.963
    1ST    H18S  138   0.070   1.698   4.021
    1ST    H18T  139   0.116   1.543   4.098
    1ST    C117  140   0.266   1.690   4.128
    1ST    H17R  141   0.349   1.622   4.144
    1ST    H17S  142   0.302   1.781   4.079
    1ST    C116  143   0.208   1.724   4.262
    1ST    H16R  144   0.108   1.768   4.262
    1ST    H16S  145   0.190   1.637   4.326
    1ST    C115  146   0.305   1.817   4.345
    1ST    H15R  147   0.411   1.791   4.343
    1ST    H15S  148   0.320   1.912   4.294
    1ST    C114  149   0.275   1.826   4.494
    1ST    H14R  150   0.179   1.875   4.514
    1ST    H14S  151   0.261   1.724   4.529
    1ST    C113  152   0.390   1.874   4.577
    1ST    H13R  153   0.481   1.814   4.569
    1ST    H13S  154   0.414   1.979   4.559
    1ST    C112  155   0.357   1.867   4.727
    1ST    H12R  156   0.289   1.949   4.751
    1ST    H12S  157   0.304   1.774   4.750
    1ST    C111  158   0.484   1.871   4.815
    1ST    H11R  159   0.548   1.790   4.779
    1ST    H11S  160   0.537   1.964   4.792
    1ST    C110  161   0.460   1.881   4.966
    1ST    H10R  162   0.556   1.885   5.018
    1ST    H10S  163   0.412   1.976   4.993
    1ST     C19  164   0.366   1.772   5.017
    1ST     H9R  165   0.264   1.802   4.994
    1ST     H9S  166   0.392   1.680   4.964
    1ST     C18  167   0.364   1.749   5.169
    1ST     H8R  168   0.290   1.672   5.191
    1ST     H8S  169   0.464   1.721   5.202
    1ST     C17  170   0.311   1.866   5.256
    1ST     H7R  171   0.370   1.957   5.242
    1ST     H7S  172   0.216   1.909   5.225
    1ST     C16  173   0.315   1.851   5.412
    1ST     H6R  174   0.415   1.817   5.440
    1ST     H6S  175   0.329   1.953   5.448
    1ST     C15  176   0.199   1.776   5.474
    1ST     H5R  177   0.108   1.833   5.458
    1ST     H5S  178   0.181   1.683   5.419
    1ST     C14  179   0.224   1.739   5.615
    1ST     H4R  180   0.292   1.653   5.608
    1ST     H4S  181   0.277   1.818   5.668
    1ST     C13  182   0.100   1.702   5.688
    1ST     H3R  183   0.040   1.794   5.688
    1ST     H3S  184   0.037   1.633   5.631
    1ST     C12  185   0.127   1.656   5.832
    1ST     H2R  186   0.179   1.561   5.819
    1ST     H2S  187   0.194   1.728   5.879
    2PS     C11  188   0.002   1.635   5.912
    2PS     O12  189  -0.104   1.696   5.894
    2PS     O11  190   0.014   1.533   6.001
    2PS      C1  191  -0.093   1.503   6.090
    2PS      HR  192  -0.106   1.589   6.156
    2PS      HS  193  -0.186   1.481   6.037
    2PS      C2  194  -0.056   1.390   6.186
    2PS      HX  195  -0.152   1.352   6.221
    2PS      C3  196   0.046   1.429   6.295
    2PS      HA  197   0.064   1.340   6.355
    2PS      HB  198   0.139   1.470   6.253
    2PS     O31  199  -0.017   1.534   6.366
    2PS     P31  200   0.047   1.584   6.507
    2PS     O32  201   0.027   1.448   6.596
    2PS     C31  202  -0.101   1.404   6.622
    2PS     H1A  203  -0.142   1.481   6.689
    2PS     H1B  204  -0.162   1.405   6.532
    2PS     C32  205  -0.112   1.265   6.695
    2PS     H2A  206  -0.075   1.190   6.624
    2PS     N31  207  -0.029   1.250   6.820
    2PS    HN1A  208  -0.023   1.152   6.852
    2PS    HN1B  209   0.067   1.288   6.813
    2PS    HN1C  210  -0.083   1.306   6.888
    2PS     C33  211  -0.261   1.234   6.720
    2PS     O33  212   0.188   1.626   6.497
    2PS     O34  213  -0.050   1.684   6.555
    2PS     O21  214  -0.005   1.283   6.100
    2PS     C21  215  -0.011   1.154   6.133
    2PS     O22  216  -0.047   1.110   6.239
    2PS     O35  217  -0.324   1.278   6.816
    2PS     O36  218  -0.313   1.153   6.646
    3DHA   C116  219   0.000   0.630   5.352
    3DHA   H16R  220   0.001   0.706   5.430
    3DHA   C115  221  -0.014   0.492   5.404
    3DHA   H15R  222  -0.104   0.437   5.376
    3DHA   H15S  223   0.075   0.434   5.379
    3DHA   C114  224  -0.028   0.492   5.549
    3DHA   H14R  225  -0.128   0.484   5.591
    3DHA   C113  226   0.063   0.488   5.642
    3DHA   H13R  227   0.042   0.482   5.748
    3DHA   C112  228   0.208   0.465   5.609
    3DHA   H12R  229   0.266   0.418   5.688
    3DHA   H12S  230   0.219   0.387   5.533
    3DHA   C111  231   0.278   0.590   5.568
    3DHA   H11R  232   0.271   0.618   5.463
    3DHA   C110  233   0.357   0.658   5.646
    3DHA   H10R  234   0.416   0.736   5.600
    3DHA    C19  235   0.392   0.636   5.787
    3DHA    H9R  236   0.329   0.561   5.834
    3DHA    H9S  237   0.492   0.593   5.785
    3DHA    C18  238   0.390   0.762   5.861
    3DHA    H8R  239   0.489   0.801   5.885
    3DHA    C17  240   0.281   0.820   5.919
    3DHA    H7R  241   0.294   0.907   5.982
    3DHA    C16  242   0.139   0.761   5.904
    3DHA    H6R  243   0.142   0.656   5.875
    3DHA    H6S  244   0.090   0.768   6.001
    3DHA    C15  245   0.047   0.835   5.806
    3DHA    H5R  246   0.045   0.796   5.704
    3DHA    C14  247  -0.048   0.919   5.834
    3DHA    H4R  248  -0.111   0.960   5.754
    3DHA    C13  249  -0.077   0.979   5.968
    3DHA    H3R  250  -0.162   1.046   5.951
    3DHA    H3S  251  -0.105   0.903   6.041
    3DHA    C12  252   0.036   1.064   6.024
    3DHA    H2R  253   0.122   1.005   6.056
    3DHA    H2S  254   0.070   1.124   5.939
    3DHA   C117  255  -0.010   0.658   5.220
    3DHA   H17R  256   0.006   0.763   5.198
    3DHA   C118  257  -0.023   0.564   5.111
    3DHA   H18R  258  -0.079   0.617   5.033
    3DHA   H18S  259  -0.079   0.473   5.133
    3DHA   C119  260   0.118   0.526   5.068
    3DHA   H19R  261   0.157   0.432   5.106
    3DHA   C120  262   0.203   0.590   4.986
    3DHA   H20R  263   0.301   0.546   4.973
    3DHA   C121  264   0.187   0.728   4.932
    3DHA   H21R  265   0.081   0.753   4.947
    3DHA   H21S  266   0.207   0.721   4.825
    3DHA   C122  267   0.285   0.820   5.007
    3DHA   H22R  268   0.291   0.916   4.955
    3DHA   H22S  269   0.385   0.776   5.000
    3DHA   H22T  270   0.239   0.826   5.106
    1ST    C118  271   1.498   3.966   4.309
    1ST    H18R  272   1.469   4.059   4.358
    1ST    H18S  273   1.400   3.921   4.296
    1ST    H18T  274   1.537   3.981   4.208
    1ST    C117  275   1.594   3.873   4.402
    1ST    H17R  276   1.694   3.916   4.418
    1ST    H17S  277   1.607   3.770   4.368
    1ST    C116  278   1.518   3.853   4.535
    1ST    H16R  279   1.518   3.950   4.586
    1ST    H16S  280   1.411   3.833   4.527
    1ST    C115  281   1.569   3.741   4.623
    1ST    H15R  282   1.550   3.652   4.562
    1ST    H15S  283   1.677   3.758   4.632
    1ST    C114  284   1.517   3.727   4.762
    1ST    H14R  285   1.409   3.713   4.759
    1ST    H14S  286   1.529   3.820   4.817
    1ST    C113  287   1.586   3.618   4.837
    1ST    H13R  288   1.573   3.523   4.786
    1ST    H13S  289   1.690   3.650   4.845
    1ST    C112  290   1.540   3.602   4.984
    1ST    H12R  291   1.556   3.700   5.031
    1ST    H12S  292   1.434   3.594   5.008
    1ST    C111  293   1.610   3.486   5.049
    1ST    H11R  294   1.576   3.396   4.999
    1ST    H11S  295   1.715   3.510   5.031
    1ST    C110  296   1.620   3.456   5.199
    1ST    H10R  297   1.694   3.378   5.218
    1ST    H10S  298   1.663   3.544   5.248
    1ST     C19  299   1.493   3.413   5.273
    1ST     H9R  300   1.426   3.499   5.263
    1ST     H9S  301   1.440   3.345   5.206
    1ST     C18  302   1.514   3.360   5.415
    1ST     H8R  303   1.562   3.262   5.410
    1ST     H8S  304   1.584   3.423   5.470
    1ST     C17  305   1.382   3.348   5.502
    1ST     H7R  306   1.310   3.420   5.462
    1ST     H7S  307   1.346   3.249   5.475
    1ST     C16  308   1.410   3.359   5.650
    1ST     H6R  309   1.479   3.277   5.675
    1ST     H6S  310   1.476   3.443   5.671
    1ST     C15  311   1.289   3.344   5.745
    1ST     H5R  312   1.207   3.410   5.715
    1ST     H5S  313   1.244   3.247   5.726
    1ST     C14  314   1.323   3.364   5.900
    1ST     H4R  315   1.395   3.287   5.929
    1ST     H4S  316   1.384   3.454   5.909
    1ST     C13  317   1.206   3.363   5.996
    1ST     H3R  318   1.164   3.262   5.983
    1ST     H3S  319   1.240   3.371   6.099
    1ST     C12  320   1.110   3.485   5.972
    1ST     H2R  321   1.172   3.575   5.962
    1ST     H2S  322   1.059   3.483   5.875
    2PS     C11  323   1.001   3.507   6.074
    2PS     O12  324   0.924   3.599   6.056
    2PS     O11  325   1.003   3.421   6.182
    2PS      C1  326   0.898   3.437   6.282
    2PS      HR  327   0.896   3.545   6.300
    2PS      HS  328   0.804   3.396   6.245
    2PS      C2  329   0.940   3.362   6.413
    2PS      HX  330   0.869   3.359   6.496
    2PS      C3  331   1.076   3.407   6.475
    2PS      HA  332   1.160   3.362   6.422
    2PS      HB  333   1.083   3.516   6.473
    2PS     O31  334   1.074   3.359   6.610
    2PS     P31  335   1.178   3.409   6.707
    2PS     O32  336   1.161   3.568   6.713
    2PS     C31  337   1.047   3.614   6.782
    2PS     H1A  338   0.961   3.609   6.714
    2PS     H1B  339   1.020   3.553   6.868
    2PS     C32  340   1.064   3.763   6.824
    2PS     H2A  341   1.152   3.767   6.888
    2PS     N31  342   1.120   3.841   6.704
    2PS    HN1A  343   1.109   3.942   6.724
    2PS    HN1B  344   1.218   3.819   6.680
    2PS    HN1C  345   1.068   3.817   6.618
    2PS     C33  346   0.939   3.815   6.895
    2PS     O33  347   1.150   3.333   6.832
    2PS     O34  348   1.304   3.378   6.636
    2PS     O21  349   0.963   3.219   6.377
    2PS     C21  350   0.859   3.138   6.354
    2PS     O22  351   0.742   3.170   6.375
    2PS     O35  352   0.885   3.907   6.844
    2PS     O36  353   0.895   3.759   6.990
    3DHA   C116  354   1.109   3.421   5.150
    3DHA   H16R  355   1.115   3.508   5.216
    3DHA   C115  356   1.093   3.292   5.231
    3DHA   H15R  357   1.058   3.202   5.181
    3DHA   H15S  358   1.188   3.248   5.266
    3DHA   C114  359   1.013   3.323   5.360
    3DHA   H14R  360   0.962   3.419   5.352
    3DHA   C113  361   0.998   3.250   5.470
    3DHA   H13R  362   0.930   3.289   5.546
    3DHA   C112  363   1.041   3.107   5.480
    3DHA   H12R  364   1.106   3.081   5.396
    3DHA   H12S  365   1.087   3.088   5.578
    3DHA   C111  366   0.915   3.022   5.468
    3DHA   H11R  367   0.865   3.020   5.372
    3DHA   C110  368   0.866   2.943   5.561
    3DHA   H10R  369   0.781   2.879   5.538
    3DHA    C19  370   0.909   2.923   5.703
    3DHA    H9R  371   1.012   2.949   5.728
    3DHA    H9S  372   0.847   2.991   5.762
    3DHA    C18  373   0.885   2.784   5.749
    3DHA    H8R  374   0.887   2.707   5.671
    3DHA    C17  375   0.861   2.746   5.873
    3DHA    H7R  376   0.844   2.640   5.894
    3DHA    C16  377   0.847   2.828   5.995
    3DHA    H6R  378   0.841   2.936   5.989
    3DHA    H6S  379   0.755   2.788   6.039
    3DHA    C15  380   0.964   2.786   6.078
    3DHA    H5R  381   0.995   2.683   6.065
    3DHA    C14  382   1.027   2.853   6.174
    3DHA    H4R  383   1.108   2.809   6.232
    3DHA    C13  384   0.989   2.996   6.199
    3DHA    H3R  385   1.084   3.044   6.219
    3DHA    H3S  386   0.952   3.056   6.115
    3DHA    C12  387   0.894   2.992   6.315
    3DHA    H2R  388   0.808   2.926   6.307
    3DHA    H2S  389   0.957   2.948   6.393
    3DHA   C117  390   1.147   3.445   5.029
    3DHA   H17R  391   1.171   3.547   4.999
    3DHA   C118  392   1.143   3.351   4.917
    3DHA   H18R  393   1.099   3.396   4.828
    3DHA   H18S  394   1.081   3.262   4.925
    3DHA   C119  395   1.288   3.308   4.908
    3DHA   H19R  396   1.326   3.264   5.000
    3DHA   C120  397   1.372   3.345   4.815
    3DHA   H20R  398   1.477   3.320   4.823
    3DHA   C121  399   1.328   3.401   4.685
    3DHA   H21R  400   1.410   3.464   4.648
    3DHA   H21S  401   1.237   3.459   4.701
    3DHA   C122  402   1.287   3.283   4.585
    3DHA   H22R  403   1.228   3.211   4.642
    3DHA   H22S  404   1.372   3.235   4.536
    3DHA   H22T  405   1.231   3.343   4.513
    1ST    C118  406   4.047   6.617   4.600
    1ST    H18R  407   3.986   6.578   4.518
    1ST    H18S  408   4.149   6.634   4.564
    1ST    H18T  409   3.999   6.715   4.613
    1ST    C117  410   4.066   6.535   4.727
    1ST    H17R  411   4.142   6.459   4.707
    1ST    H17S  412   4.107   6.583   4.816
    1ST    C116  413   3.943   6.453   4.766
    1ST    H16R  414   3.862   6.513   4.807
    1ST    H16S  415   3.913   6.410   4.670
    1ST    C115  416   3.962   6.351   4.872
    1ST    H15R  417   3.859   6.325   4.897
    1ST    H15S  418   4.002   6.261   4.825
    1ST    C114  419   4.049   6.393   5.002
    1ST    H14R  420   4.153   6.420   4.982
    1ST    H14S  421   4.027   6.488   5.052
    1ST    C113  422   4.061   6.270   5.093
    1ST    H13R  423   4.094   6.323   5.183
    1ST    H13S  424   3.963   6.238   5.131
    1ST    C112  425   4.156   6.161   5.047
    1ST    H12R  426   4.129   6.127   4.947
    1ST    H12S  427   4.254   6.207   5.034
    1ST    C111  428   4.161   6.044   5.137
    1ST    H11R  429   4.079   5.976   5.116
    1ST    H11S  430   4.245   5.984   5.101
    1ST    C110  431   4.173   6.068   5.292
    1ST    H10R  432   4.269   6.114   5.315
    1ST    H10S  433   4.088   6.128   5.324
    1ST     C19  434   4.156   5.939   5.375
    1ST     H9R  435   4.062   5.897   5.338
    1ST     H9S  436   4.236   5.868   5.353
    1ST     C18  437   4.155   5.967   5.527
    1ST     H8R  438   4.258   6.003   5.529
    1ST     H8S  439   4.090   6.047   5.560
    1ST     C17  440   4.141   5.843   5.615
    1ST     H7R  441   4.043   5.798   5.600
    1ST     H7S  442   4.210   5.766   5.580
    1ST     C16  443   4.164   5.879   5.758
    1ST     H6R  444   4.249   5.948   5.757
    1ST     H6S  445   4.078   5.929   5.802
    1ST     C15  446   4.191   5.754   5.849
    1ST     H5R  447   4.110   5.681   5.859
    1ST     H5S  448   4.285   5.705   5.826
    1ST     C14  449   4.238   5.792   5.990
    1ST     H4R  450   4.318   5.866   5.977
    1ST     H4S  451   4.154   5.847   6.032
    1ST     C13  452   4.296   5.671   6.067
    1ST     H3R  453   4.221   5.592   6.081
    1ST     H3S  454   4.364   5.616   6.002
    1ST     C12  455   4.350   5.707   6.206
    1ST     H2R  456   4.442   5.765   6.200
    1ST     H2S  457   4.280   5.772   6.258
    2PS     C11  458   4.387   5.588   6.290
    2PS     O12  459   4.339   5.478   6.284
    2PS     O11  460   4.489   5.619   6.373
    2PS      C1  461   4.543   5.523   6.464
    2PS      HR  462   4.582   5.593   6.538
    2PS      HS  463   4.464   5.463   6.511
    2PS      C2  464   4.665   5.442   6.407
    2PS      HX  465   4.629   5.364   6.338
    2PS      C3  466   4.752   5.383   6.515
    2PS      HA  467   4.707   5.289   6.544
    2PS      HB  468   4.853   5.357   6.484
    2PS     O31  469   4.759   5.475   6.623
    2PS     P31  470   4.797   5.432   6.763
    2PS     O32  471   4.939   5.354   6.752
    2PS     C31  472   5.058   5.413   6.797
    2PS     H1A  473   5.062   5.512   6.751
    2PS     H1B  474   5.065   5.416   6.907
    2PS     C32  475   5.169   5.324   6.754
    2PS     H2A  476   5.182   5.243   6.827
    2PS     N31  477   5.144   5.256   6.616
    2PS    HN1A  478   5.223   5.195   6.589
    2PS    HN1B  479   5.061   5.196   6.623
    2PS    HN1C  480   5.122   5.325   6.543
    2PS     C33  481   5.301   5.405   6.749
    2PS     O33  482   4.805   5.556   6.839
    2PS     O34  483   4.694   5.336   6.804
    2PS     O21  484   4.744   5.542   6.341
    2PS     C21  485   4.724   5.587   6.216
    2PS     O22  486   4.634   5.539   6.149
    2PS     O35  487   5.381   5.387   6.839
    2PS     O36  488   5.328   5.486   6.655
    3DHA   C116  489   5.051   5.076   5.065
    3DHA   H16R  490   5.117   5.056   5.149
    3DHA   C115  491   4.950   5.186   5.095
    3DHA   H15R  492   4.871   5.181   5.019
    3DHA   H15S  493   4.889   5.165   5.183
    3DHA   C114  494   5.018   5.319   5.086
    3DHA   H14R  495   5.022   5.355   4.983
    3DHA   C113  496   5.080   5.376   5.186
    3DHA   H13R  497   5.132   5.468   5.160
    3DHA   C112  498   5.100   5.328   5.332
    3DHA   H12R  499   5.090   5.219   5.323
    3DHA   H12S  500   5.197   5.355   5.374
    3DHA   C111  501   4.982   5.382   5.416
    3DHA   H11R  502   4.886   5.356   5.373
    3DHA   C110  503   4.976   5.472   5.512
    3DHA   H10R  504   4.880   5.513   5.539
    3DHA    C19  505   5.086   5.530   5.589
    3DHA    H9R  506   5.178   5.480   5.559
    3DHA    H9S  507   5.102   5.635   5.565
    3DHA    C18  508   5.065   5.512   5.738
    3DHA    H8R  509   5.045   5.409   5.770
    3DHA    C17  510   5.057   5.604   5.827
    3DHA    H7R  511   5.050   5.577   5.932
    3DHA    C16  512   5.076   5.751   5.802
    3DHA    H6R  513   5.179   5.771   5.772
    3DHA    H6S  514   5.024   5.788   5.713
    3DHA    C15  515   5.033   5.839   5.916
    3DHA    H5R  516   5.101   5.923   5.925
    3DHA    C14  517   4.933   5.824   6.005
    3DHA    H4R  518   4.921   5.895   6.087
    3DHA    C13  519   4.838   5.712   6.036
    3DHA    H3R  520   4.740   5.738   5.996
    3DHA    H3S  521   4.870   5.627   5.975
    3DHA    C12  522   4.820   5.691   6.181
    3DHA    H2R  523   4.917   5.657   6.220
    3DHA    H2S  524   4.778   5.780   6.228
    3DHA   C117  525   5.062   4.997   4.960
    3DHA   H17R  526   5.146   4.928   4.953
    3DHA   C118  527   4.974   4.997   4.836
    3DHA   H18R  528   4.866   5.001   4.849
    3DHA   H18S  529   4.982   4.903   4.782
    3DHA   C119  530   5.022   5.108   4.752
    3DHA   H19R  531   5.125   5.102   4.718
    3DHA   C120  532   4.950   5.210   4.705
    3DHA   H20R  533   5.007   5.288   4.653
    3DHA   C121  534   4.806   5.235   4.731
    3DHA   H21R  535   4.791   5.322   4.796
    3DHA   H21S  536   4.748   5.149   4.766
    3DHA   C122  537   4.742   5.269   4.594
    3DHA   H22R  538   4.633   5.272   4.597
    3DHA   H22S  539   4.771   5.196   4.519
    3DHA   H22T  540   4.770   5.364   4.547
    1ST    C118  541   1.156   3.982   4.434
    1ST    H18R  542   1.234   4.035   4.488
    1ST    H18S  543   1.109   4.041   4.355
    1ST    H18T  544   1.195   3.891   4.387
    1ST    C117  545   1.048   3.920   4.520
    1ST    H17R  546   0.978   3.989   4.567
    1ST    H17S  547   0.982   3.852   4.464
    1ST    C116  548   1.104   3.839   4.640
    1ST    H16R  549   1.134   3.740   4.603
    1ST    H16S  550   1.197   3.885   4.674
    1ST    C115  551   0.995   3.833   4.750
    1ST    H15R  552   0.966   3.935   4.776
    1ST    H15S  553   0.901   3.793   4.711
    1ST    C114  554   1.025   3.758   4.880
    1ST    H14R  555   1.010   3.655   4.846
    1ST    H14S  556   1.128   3.767   4.916
    1ST    C113  557   0.936   3.787   4.999
    1ST    H13R  558   0.983   3.789   5.098
    1ST    H13S  559   0.906   3.891   4.986
    1ST    C112  560   0.802   3.720   5.010
    1ST    H12R  561   0.749   3.737   4.916
    1ST    H12S  562   0.817   3.612   4.999
    1ST    C111  563   0.719   3.764   5.133
    1ST    H11R  564   0.712   3.871   5.150
    1ST    H11S  565   0.615   3.735   5.121
    1ST    C110  566   0.766   3.711   5.272
    1ST    H10R  567   0.746   3.604   5.283
    1ST    H10S  568   0.872   3.720   5.295
    1ST     C19  569   0.702   3.789   5.389
    1ST     H9R  570   0.762   3.771   5.479
    1ST     H9S  571   0.720   3.896   5.376
    1ST     C18  572   0.561   3.748   5.401
    1ST     H8R  573   0.517   3.768   5.303
    1ST     H8S  574   0.548   3.640   5.411
    1ST     C17  575   0.495   3.823   5.514
    1ST     H7R  576   0.497   3.932   5.502
    1ST     H7S  577   0.390   3.795   5.515
    1ST     C16  578   0.537   3.778   5.652
    1ST     H6R  579   0.501   3.675   5.662
    1ST     H6S  580   0.645   3.780   5.667
    1ST     C15  581   0.479   3.861   5.772
    1ST     H5R  582   0.526   3.960   5.777
    1ST     H5S  583   0.375   3.888   5.751
    1ST     C14  584   0.485   3.786   5.917
    1ST     H4R  585   0.480   3.677   5.903
    1ST     H4S  586   0.578   3.812   5.968
    1ST     C13  587   0.365   3.826   6.012
    1ST     H3R  588   0.279   3.817   5.945
    1ST     H3S  589   0.345   3.750   6.088
    1ST     C12  590   0.379   3.969   6.069
    1ST     H2R  591   0.476   3.995   6.111
    1ST     H2S  592   0.353   4.039   5.989
    2PS     C11  593   0.272   3.993   6.171
    2PS     O12  594   0.306   4.050   6.276
    2PS     O11  595   0.147   3.960   6.132
    2PS      C1  596   0.025   3.986   6.210
    2PS      HR  597  -0.057   3.926   6.172
    2PS      HS  598   0.051   3.947   6.309
    2PS      C2  599  -0.010   4.140   6.206
    2PS      HX  600   0.086   4.192   6.221
    2PS      C3  601  -0.122   4.179   6.304
    2PS      HA  602  -0.108   4.273   6.358
    2PS      HB  603  -0.213   4.195   6.247
    2PS     O31  604  -0.148   4.065   6.390
    2PS     P31  605  -0.221   4.096   6.529
    2PS     O32  606  -0.374   4.123   6.495
    2PS     C31  607  -0.424   4.254   6.473
    2PS     H1A  608  -0.386   4.330   6.541
    2PS     H1B  609  -0.408   4.290   6.371
    2PS     C32  610  -0.575   4.245   6.502
    2PS     H2A  611  -0.616   4.337   6.459
    2PS     N31  612  -0.635   4.130   6.418
    2PS    HN1A  613  -0.594   4.127   6.323
    2PS    HN1B  614  -0.622   4.039   6.465
    2PS    HN1C  615  -0.737   4.137   6.406
    2PS     C33  616  -0.602   4.259   6.652
    2PS     O33  617  -0.217   3.981   6.616
    2PS     O34  618  -0.154   4.215   6.590
    2PS     O21  619  -0.059   4.157   6.075
    2PS     C21  620   0.028   4.182   5.970
    2PS     O22  621   0.148   4.217   5.983
    2PS     O35  622  -0.552   4.184   6.734
    2PS     O36  623  -0.698   4.319   6.686
    3DHA   C116  624  -0.475   3.719   5.204
    3DHA   H16R  625  -0.479   3.637   5.133
    3DHA   C115  626  -0.483   3.680   5.342
    3DHA   H15R  627  -0.425   3.589   5.359
    3DHA   H15S  628  -0.429   3.755   5.400
    3DHA   C114  629  -0.624   3.659   5.382
    3DHA   H14R  630  -0.693   3.690   5.303
    3DHA   C113  631  -0.668   3.596   5.491
    3DHA   H13R  632  -0.775   3.584   5.506
    3DHA   C112  633  -0.578   3.551   5.597
    3DHA   H12R  634  -0.610   3.453   5.632
    3DHA   H12S  635  -0.477   3.536   5.557
    3DHA   C111  636  -0.575   3.644   5.707
    3DHA   H11R  637  -0.670   3.658   5.759
    3DHA   C110  638  -0.472   3.715   5.746
    3DHA   H10R  639  -0.500   3.784   5.826
    3DHA    C19  640  -0.332   3.717   5.695
    3DHA    H9R  641  -0.332   3.688   5.590
    3DHA    H9S  642  -0.298   3.821   5.698
    3DHA    C18  643  -0.255   3.616   5.764
    3DHA    H8R  644  -0.286   3.517   5.731
    3DHA    C17  645  -0.153   3.626   5.856
    3DHA    H7R  646  -0.116   3.535   5.902
    3DHA    C16  647  -0.105   3.761   5.913
    3DHA    H6R  648  -0.199   3.815   5.922
    3DHA    H6S  649  -0.062   3.737   6.011
    3DHA    C15  650  -0.007   3.814   5.821
    3DHA    H5R  651   0.062   3.740   5.782
    3DHA    C14  652   0.007   3.944   5.791
    3DHA    H4R  653   0.088   3.964   5.722
    3DHA    C13  654  -0.096   4.044   5.817
    3DHA    H3R  655  -0.144   4.050   5.719
    3DHA    H3S  656  -0.171   4.005   5.887
    3DHA    C12  657  -0.043   4.181   5.840
    3DHA    H2R  658   0.033   4.194   5.762
    3DHA    H2S  659  -0.126   4.252   5.841
    3DHA   C117  660  -0.452   3.847   5.160
    3DHA   H17R  661  -0.450   3.860   5.052
    3DHA   C118  662  -0.430   3.975   5.230
    3DHA   H18R  663  -0.380   3.947   5.323
    3DHA   H18S  664  -0.519   4.035   5.254
    3DHA   C119  665  -0.335   4.053   5.149
    3DHA   H19R  666  -0.375   4.121   5.074
    3DHA   C120  667  -0.201   4.047   5.168
    3DHA   H20R  668  -0.136   4.114   5.112
    3DHA   C121  669  -0.123   3.967   5.261
    3DHA   H21R  670  -0.016   3.958   5.239
    3DHA   H21S  671  -0.152   3.863   5.245
    3DHA   C122  672  -0.128   4.004   5.410
    3DHA   H22R  673  -0.123   4.113   5.413
    3DHA   H22S  674  -0.042   3.972   5.470
    3DHA   H22T  675  -0.218   3.974   5.464
    1ST    C118  676   0.719   1.303   4.445
    1ST    H18R  677   0.672   1.243   4.523
    1ST    H18S  678   0.815   1.261   4.415
    1ST    H18T  679   0.648   1.296   4.362
    1ST    C117  680   0.739   1.447   4.494
    1ST    H17R  681   0.812   1.440   4.575
    1ST    H17S  682   0.797   1.499   4.417
    1ST    C116  683   0.621   1.540   4.502
    1ST    H16R  684   0.665   1.635   4.533
    1ST    H16S  685   0.578   1.561   4.404
    1ST    C115  686   0.503   1.505   4.597
    1ST    H15R  687   0.454   1.601   4.618
    1ST    H15S  688   0.425   1.444   4.553
    1ST    C114  689   0.567   1.460   4.731
    1ST    H14R  690   0.629   1.371   4.720
    1ST    H14S  691   0.625   1.539   4.778
    1ST    C113  692   0.454   1.433   4.834
    1ST    H13R  693   0.386   1.518   4.842
    1ST    H13S  694   0.396   1.350   4.794
    1ST    C112  695   0.508   1.391   4.972
    1ST    H12R  696   0.570   1.301   4.972
    1ST    H12S  697   0.584   1.460   5.009
    1ST    C111  698   0.393   1.381   5.078
    1ST    H11R  699   0.322   1.459   5.051
    1ST    H11S  700   0.330   1.292   5.071
    1ST    C110  701   0.445   1.391   5.225
    1ST    H10R  702   0.511   1.305   5.236
    1ST    H10S  703   0.509   1.478   5.241
    1ST     C19  704   0.342   1.388   5.340
    1ST     H9R  705   0.271   1.471   5.342
    1ST     H9S  706   0.280   1.301   5.317
    1ST     C18  707   0.403   1.390   5.479
    1ST     H8R  708   0.486   1.319   5.477
    1ST     H8S  709   0.449   1.488   5.496
    1ST     C17  710   0.311   1.350   5.598
    1ST     H7R  711   0.229   1.420   5.620
    1ST     H7S  712   0.256   1.258   5.578
    1ST     C16  713   0.383   1.341   5.736
    1ST     H6R  714   0.488   1.312   5.721
    1ST     H6S  715   0.378   1.444   5.769
    1ST     C15  716   0.306   1.243   5.827
    1ST     H5R  717   0.201   1.273   5.834
    1ST     H5S  718   0.304   1.144   5.780
    1ST     C14  719   0.367   1.234   5.965
    1ST     H4R  720   0.335   1.137   6.003
    1ST     H4S  721   0.476   1.226   5.964
    1ST     C13  722   0.327   1.340   6.065
    1ST     H3R  723   0.373   1.437   6.043
    1ST     H3S  724   0.219   1.355   6.069
    1ST     C12  725   0.378   1.316   6.204
    1ST     H2R  726   0.483   1.284   6.205
    1ST     H2S  727   0.369   1.407   6.263
    2PS     C11  728   0.299   1.211   6.279
    2PS     O12  729   0.273   1.103   6.233
    2PS     O11  730   0.275   1.236   6.411
    2PS      C1  731   0.259   1.138   6.516
    2PS      HR  732   0.235   1.192   6.607
    2PS      HS  733   0.180   1.066   6.491
    2PS      C2  734   0.396   1.067   6.553
    2PS      HX  735   0.389   1.010   6.646
    2PS      C3  736   0.514   1.170   6.558
    2PS      HA  737   0.560   1.189   6.461
    2PS      HB  738   0.475   1.262   6.603
    2PS     O31  739   0.616   1.121   6.653
    2PS     P31  740   0.613   1.158   6.813
    2PS     O32  741   0.654   1.313   6.818
    2PS     C31  742   0.682   1.369   6.942
    2PS     H1A  743   0.597   1.370   7.012
    2PS     H1B  744   0.766   1.313   6.983
    2PS     C32  745   0.730   1.519   6.916
    2PS     H2A  746   0.813   1.515   6.845
    2PS     N31  747   0.617   1.604   6.846
    2PS    HN1A  748   0.651   1.700   6.832
    2PS    HN1B  749   0.599   1.556   6.756
    2PS    HN1C  750   0.527   1.612   6.896
    2PS     C33  751   0.780   1.578   7.039
    2PS     O33  752   0.479   1.136   6.865
    2PS     O34  753   0.729   1.087   6.866
    2PS     O21  754   0.433   0.972   6.445
    2PS     C21  755   0.351   0.862   6.438
    2PS     O22  756   0.268   0.838   6.522
    2PS     O35  757   0.900   1.563   7.060
    2PS     O36  758   0.716   1.660   7.109
    3DHA   C116  759   0.563   0.362   5.335
    3DHA   H16R  760   0.495   0.416   5.399
    3DHA   C115  761   0.672   0.295   5.404
    3DHA   H15R  762   0.748   0.265   5.331
    3DHA   H15S  763   0.721   0.372   5.465
    3DHA   C114  764   0.632   0.169   5.472
    3DHA   H14R  765   0.606   0.090   5.402
    3DHA   C113  766   0.608   0.147   5.601
    3DHA   H13R  767   0.578   0.047   5.631
    3DHA   C112  768   0.626   0.246   5.708
    3DHA   H12R  769   0.685   0.196   5.785
    3DHA   H12S  770   0.695   0.327   5.681
    3DHA   C111  771   0.491   0.299   5.756
    3DHA   H11R  772   0.436   0.339   5.671
    3DHA   C110  773   0.438   0.297   5.878
    3DHA   H10R  774   0.339   0.339   5.895
    3DHA    C19  775   0.521   0.246   5.996
    3DHA    H9R  776   0.574   0.151   5.983
    3DHA    H9S  777   0.602   0.319   6.009
    3DHA    C18  778   0.432   0.229   6.112
    3DHA    H8R  779   0.371   0.139   6.110
    3DHA    C17  780   0.428   0.313   6.218
    3DHA    H7R  781   0.363   0.295   6.303
    3DHA    C16  782   0.526   0.422   6.247
    3DHA    H6R  783   0.510   0.467   6.345
    3DHA    H6S  784   0.631   0.394   6.255
    3DHA    C15  785   0.527   0.534   6.149
    3DHA    H5R  786   0.544   0.499   6.048
    3DHA    C14  787   0.516   0.667   6.167
    3DHA    H4R  788   0.524   0.737   6.085
    3DHA    C13  789   0.497   0.732   6.301
    3DHA    H3R  790   0.511   0.659   6.381
    3DHA    H3S  791   0.572   0.808   6.320
    3DHA    C12  792   0.355   0.789   6.309
    3DHA    H2R  793   0.329   0.846   6.220
    3DHA    H2S  794   0.281   0.709   6.313
    3DHA   C117  795   0.562   0.404   5.206
    3DHA   H17R  796   0.485   0.474   5.174
    3DHA   C118  797   0.655   0.376   5.095
    3DHA   H18R  798   0.603   0.347   5.004
    3DHA   H18S  799   0.707   0.284   5.124
    3DHA   C119  800   0.755   0.484   5.077
    3DHA   H19R  801   0.785   0.526   5.173
    3DHA   C120  802   0.798   0.546   4.963
    3DHA   H20R  803   0.883   0.613   4.974
    3DHA   C121  804   0.771   0.506   4.820
    3DHA   H21R  805   0.728   0.406   4.819
    3DHA   H21S  806   0.869   0.487   4.775
    3DHA   C122  807   0.674   0.597   4.743
    3DHA   H22R  808   0.693   0.701   4.769
    3DHA   H22S  809   0.569   0.579   4.770
    3DHA   H22T  810   0.687   0.592   4.634
    1ST    C118  811   0.845   1.717   4.847
    1ST    H18R  812   0.836   1.616   4.807
    1ST    H18S  813   0.914   1.762   4.775
    1ST    H18T  814   0.751   1.773   4.844
    1ST    C117  815   0.902   1.707   4.996
    1ST    H17R  816   0.995   1.651   5.004
    1ST    H17S  817   0.932   1.810   5.019
    1ST    C116  818   0.808   1.661   5.104
    1ST    H16R  819   0.712   1.713   5.109
    1ST    H16S  820   0.785   1.556   5.086
    1ST    C115  821   0.872   1.672   5.239
    1ST    H15R  822   0.961   1.609   5.244
    1ST    H15S  823   0.900   1.778   5.240
    1ST    C114  824   0.777   1.636   5.356
    1ST    H14R  825   0.692   1.704   5.357
    1ST    H14S  826   0.731   1.543   5.324
    1ST    C113  827   0.843   1.617   5.487
    1ST    H13R  828   0.770   1.596   5.565
    1ST    H13S  829   0.907   1.530   5.475
    1ST    C112  830   0.932   1.728   5.531
    1ST    H12R  831   1.018   1.744   5.466
    1ST    H12S  832   0.877   1.820   5.512
    1ST    C111  833   0.977   1.703   5.671
    1ST    H11R  834   0.896   1.744   5.732
    1ST    H11S  835   0.980   1.594   5.680
    1ST    C110  836   1.112   1.756   5.705
    1ST    H10R  837   1.191   1.721   5.638
    1ST    H10S  838   1.106   1.865   5.705
    1ST     C19  839   1.164   1.726   5.848
    1ST     H9R  840   1.167   1.617   5.845
    1ST     H9S  841   1.270   1.751   5.858
    1ST     C18  842   1.079   1.768   5.962
    1ST     H8R  843   1.128   1.865   5.976
    1ST     H8S  844   0.975   1.791   5.938
    1ST     C17  845   1.096   1.693   6.097
    1ST     H7R  846   1.070   1.588   6.079
    1ST     H7S  847   1.202   1.699   6.123
    1ST     C16  848   1.010   1.748   6.210
    1ST     H6R  849   1.053   1.842   6.245
    1ST     H6S  850   0.908   1.773   6.181
    1ST     C15  851   0.989   1.645   6.324
    1ST     H5R  852   0.920   1.695   6.392
    1ST     H5S  853   0.923   1.566   6.288
    1ST     C14  854   1.097   1.568   6.385
    1ST     H4R  855   1.047   1.502   6.456
    1ST     H4S  856   1.141   1.514   6.301
    1ST     C13  857   1.199   1.662   6.452
    1ST     H3R  858   1.247   1.730   6.382
    1ST     H3S  859   1.151   1.732   6.520
    1ST     C12  860   1.306   1.577   6.525
    1ST     H2R  861   1.259   1.507   6.595
    1ST     H2S  862   1.352   1.512   6.450
    2PS     C11  863   1.394   1.676   6.593
    2PS     O12  864   1.510   1.647   6.612
    2PS     O11  865   1.337   1.793   6.642
    2PS      C1  866   1.439   1.884   6.698
    2PS      HR  867   1.484   1.829   6.782
    2PS      HS  868   1.511   1.907   6.619
    2PS      C2  869   1.387   2.021   6.753
    2PS      HX  870   1.471   2.083   6.786
    2PS      C3  871   1.287   2.008   6.872
    2PS      HA  872   1.202   1.949   6.838
    2PS      HB  873   1.342   1.971   6.959
    2PS     O31  874   1.236   2.128   6.908
    2PS     P31  875   1.168   2.146   7.050
    2PS     O32  876   1.042   2.039   7.048
    2PS     C31  877   0.925   2.069   6.977
    2PS     H1A  878   0.867   2.151   7.019
    2PS     H1B  879   0.954   2.089   6.873
    2PS     C32  880   0.851   1.936   6.967
    2PS     H2A  881   0.905   1.853   6.919
    2PS     N31  882   0.828   1.896   7.114
    2PS    HN1A  883   0.756   1.824   7.128
    2PS    HN1B  884   0.920   1.864   7.149
    2PS    HN1C  885   0.799   1.979   7.168
    2PS     C33  886   0.721   1.954   6.889
    2PS     O33  887   1.258   2.098   7.155
    2PS     O34  888   1.119   2.285   7.047
    2PS     O21  889   1.317   2.083   6.643
    2PS     C21  890   1.388   2.107   6.536
    2PS     O22  891   1.508   2.116   6.527
    2PS     O35  892   0.690   1.859   6.821
    2PS     O36  893   0.642   2.047   6.908
    3DHA   C116  894   1.749   1.944   5.339
    3DHA   H16R  895   1.704   1.930   5.437
    3DHA   C115  896   1.688   2.047   5.248
    3DHA   H15R  897   1.749   2.080   5.164
    3DHA   H15S  898   1.600   1.999   5.206
    3DHA   C114  899   1.649   2.163   5.338
    3DHA   H14R  900   1.709   2.251   5.360
    3DHA   C113  901   1.528   2.160   5.403
    3DHA   H13R  902   1.496   2.241   5.468
    3DHA   C112  903   1.426   2.057   5.406
    3DHA   H12R  904   1.402   2.032   5.303
    3DHA   H12S  905   1.469   1.966   5.448
    3DHA   C111  906   1.315   2.106   5.487
    3DHA   H11R  907   1.230   2.137   5.427
    3DHA   C110  908   1.298   2.099   5.621
    3DHA   H10R  909   1.201   2.131   5.658
    3DHA    C19  910   1.394   2.046   5.719
    3DHA    H9R  911   1.357   1.969   5.788
    3DHA    H9S  912   1.475   1.989   5.674
    3DHA    C18  913   1.455   2.161   5.792
    3DHA    H8R  914   1.488   2.244   5.729
    3DHA    C17  915   1.481   2.161   5.920
    3DHA    H7R  916   1.546   2.240   5.957
    3DHA    C16  917   1.461   2.046   6.010
    3DHA    H6R  918   1.499   1.952   5.970
    3DHA    H6S  919   1.533   2.056   6.091
    3DHA    C15  920   1.318   2.045   6.051
    3DHA    H5R  921   1.239   2.034   5.978
    3DHA    C14  922   1.276   2.056   6.178
    3DHA    H4R  923   1.170   2.046   6.200
    3DHA    C13  924   1.367   2.061   6.295
    3DHA    H3R  925   1.411   1.962   6.308
    3DHA    H3S  926   1.455   2.125   6.283
    3DHA    C12  927   1.297   2.115   6.417
    3DHA    H2R  928   1.265   2.219   6.404
    3DHA    H2S  929   1.201   2.067   6.438
    3DHA   C117  930   1.857   1.866   5.314
    3DHA   H17R  931   1.870   1.779   5.378
    3DHA   C118  932   1.931   1.869   5.178
    3DHA   H18R  933   1.854   1.870   5.100
    3DHA   H18S  934   1.989   1.779   5.158
    3DHA   C119  935   2.017   1.992   5.169
    3DHA   H19R  936   1.968   2.077   5.124
    3DHA   C120  937   2.148   2.008   5.203
    3DHA   H20R  938   2.195   2.099   5.167
    3DHA   C121  939   2.244   1.906   5.265
    3DHA   H21R  940   2.323   1.872   5.198
    3DHA   H21S  941   2.184   1.819   5.291
    3DHA   C122  942   2.316   1.979   5.376
    3DHA   H22R  943   2.402   2.042   5.352
    3DHA   H22S  944   2.358   1.894   5.429
    3DHA   H22T  945   2.238   2.022   5.439
    1ST    C118  946   3.513   5.523   5.003
    1ST    H18R  947   3.514   5.630   4.983
    1ST    H18S  948   3.454   5.464   4.932
    1ST    H18T  949   3.615   5.486   4.997
    1ST    C117  950   3.466   5.488   5.147
    1ST    H17R  951   3.473   5.380   5.165
    1ST    H17S  952   3.539   5.525   5.219
    1ST    C116  953   3.330   5.550   5.182
    1ST    H16R  954   3.338   5.658   5.191
    1ST    H16S  955   3.252   5.529   5.109
    1ST    C115  956   3.287   5.505   5.328
    1ST    H15R  957   3.268   5.398   5.338
    1ST    H15S  958   3.363   5.540   5.398
    1ST    C114  959   3.160   5.572   5.375
    1ST    H14R  960   3.083   5.533   5.309
    1ST    H14S  961   3.132   5.547   5.477
    1ST    C113  962   3.149   5.724   5.352
    1ST    H13R  963   3.146   5.737   5.243
    1ST    H13S  964   3.054   5.745   5.402
    1ST    C112  965   3.254   5.813   5.421
    1ST    H12R  966   3.350   5.813   5.369
    1ST    H12S  967   3.216   5.913   5.398
    1ST    C111  968   3.283   5.782   5.567
    1ST    H11R  969   3.295   5.674   5.575
    1ST    H11S  970   3.379   5.830   5.590
    1ST    C110  971   3.172   5.841   5.654
    1ST    H10R  972   3.171   5.949   5.637
    1ST    H10S  973   3.073   5.807   5.621
    1ST     C19  974   3.176   5.826   5.804
    1ST     H9R  975   3.270   5.871   5.837
    1ST     H9S  976   3.110   5.888   5.865
    1ST     C18  977   3.178   5.679   5.851
    1ST     H8R  978   3.077   5.637   5.854
    1ST     H8S  979   3.239   5.615   5.787
    1ST     C17  980   3.232   5.667   6.000
    1ST     H7R  981   3.257   5.563   6.024
    1ST     H7S  982   3.332   5.711   6.007
    1ST     C16  983   3.142   5.733   6.102
    1ST     H6R  984   3.136   5.840   6.081
    1ST     H6S  985   3.038   5.700   6.098
    1ST     C15  986   3.198   5.751   6.245
    1ST     H5R  987   3.127   5.792   6.317
    1ST     H5S  988   3.234   5.655   6.282
    1ST     C14  989   3.319   5.858   6.258
    1ST     H4R  990   3.385   5.827   6.177
    1ST     H4S  991   3.273   5.950   6.220
    1ST     C13  992   3.408   5.870   6.385
    1ST     H3R  993   3.347   5.866   6.476
    1ST     H3S  994   3.470   5.786   6.416
    1ST     C12  995   3.501   5.996   6.394
    1ST     H2R  996   3.569   5.999   6.308
    1ST     H2S  997   3.445   6.090   6.385
    2PS     C11  998   3.567   6.009   6.527
    2PS     O12  999   3.546   5.928   6.614
    2PS     O11 1000   3.651   6.114   6.527
    2PS      C1 1001   3.725   6.153   6.653
    2PS      HR 1002   3.766   6.060   6.693
    2PS      HS 1003   3.815   6.212   6.633
    2PS      C2 1004   3.636   6.235   6.750
    2PS      HX 1005   3.702   6.264   6.832
    2PS      C3 1006   3.530   6.147   6.810
    2PS      HA 1007   3.454   6.128   6.734
    2PS      HB 1008   3.573   6.058   6.858
    2PS     O31 1009   3.451   6.226   6.908
    2PS     P31 1010   3.314   6.189   6.962
    2PS     O32 1011   3.334   6.036   7.002
    2PS     C31 1012   3.416   6.007   7.120
    2PS     H1A 1013   3.522   6.025   7.104
    2PS     H1B 1014   3.378   6.052   7.213
    2PS     C32 1015   3.390   5.856   7.145
    2PS     H2A 1016   3.285   5.828   7.142
    2PS     N31 1017   3.458   5.757   7.048
    2PS    HN1A 1018   3.417   5.662   7.050
    2PS    HN1B 1019   3.465   5.789   6.950
    2PS    HN1C 1020   3.554   5.759   7.085
    2PS     C33 1021   3.431   5.830   7.288
    2PS     O33 1022   3.294   6.272   7.081
    2PS     O34 1023   3.210   6.186   6.861
    2PS     O21 1024   3.580   6.349   6.694
    2PS     C21 1025   3.662   6.446   6.660
    2PS     O22 1026   3.778   6.451   6.697
    2PS     O35 1027   3.350   5.840   7.376
    2PS     O36 1028   3.548   5.804   7.307
    3DHA   C116 1029   3.552   6.142   5.468
    3DHA   H16R 1030   3.485   6.227   5.463
    3DHA   C115 1031   3.556   6.072   5.601
    3DHA   H15R 1032   3.464   6.066   5.660
    3DHA   H15S 1033   3.584   5.968   5.584
    3DHA   C114 1034   3.667   6.133   5.677
    3DHA   H14R 1035   3.763   6.108   5.630
    3DHA   C113 1036   3.661   6.208   5.787
    3DHA   H13R 1037   3.756   6.251   5.817
    3DHA   C112 1038   3.530   6.246   5.852
    3DHA   H12R 1039   3.571   6.323   5.918
    3DHA   H12S 1040   3.455   6.286   5.784
    3DHA   C111 1041   3.478   6.124   5.917
    3DHA   H11R 1042   3.529   6.036   5.877
    3DHA   C110 1043   3.358   6.115   5.976
    3DHA   H10R 1044   3.323   6.016   6.005
    3DHA    C19 1045   3.263   6.223   6.012
    3DHA    H9R 1046   3.294   6.315   5.962
    3DHA    H9S 1047   3.160   6.200   5.982
    3DHA    C18 1048   3.268   6.241   6.157
    3DHA    H8R 1049   3.192   6.178   6.202
    3DHA    C17 1050   3.348   6.319   6.234
    3DHA    H7R 1051   3.324   6.323   6.340
    3DHA    C16 1052   3.466   6.404   6.192
    3DHA    H6R 1053   3.566   6.364   6.209
    3DHA    H6S 1054   3.453   6.415   6.084
    3DHA    C15 1055   3.460   6.536   6.244
    3DHA    H5R 1056   3.395   6.602   6.187
    3DHA    C14 1057   3.534   6.597   6.339
    3DHA    H4R 1058   3.506   6.697   6.371
    3DHA    C13 1059   3.634   6.538   6.431
    3DHA    H3R 1060   3.645   6.430   6.420
    3DHA    H3S 1061   3.732   6.584   6.412
    3DHA    C12 1062   3.600   6.562   6.572
    3DHA    H2R 1063   3.632   6.660   6.607
    3DHA    H2S 1064   3.494   6.563   6.599
    3DHA   C117 1065   3.627   6.107   5.355
    3DHA   H17R 1066   3.610   6.166   5.265
    3DHA   C118 1067   3.728   5.990   5.335
    3DHA   H18R 1068   3.746   5.938   5.430
    3DHA   H18S 1069   3.828   6.023   5.307
    3DHA   C119 1070   3.687   5.890   5.233
    3DHA   H19R 1071   3.632   5.803   5.268
    3DHA   C120 1072   3.718   5.898   5.105
    3DHA   H20R 1073   3.689   5.820   5.035
    3DHA   C121 1074   3.787   6.009   5.038
    3DHA   H21R 1075   3.892   5.979   5.031
    3DHA   H21S 1076   3.778   6.100   5.099
    3DHA   C122 1077   3.734   6.039   4.895
    3DHA   H22R 1078   3.636   6.087   4.890
    3DHA   H22S 1079   3.726   5.942   4.845
    3DHA   H22T 1080   3.808   6.089   4.833
    1ST    C118 1081   6.155   1.799   4.404
    1ST    H18R 1082   6.263   1.807   4.422
    1ST    H18S 1083   6.121   1.869   4.327
    1ST    H18T 1084   6.149   1.700   4.360
    1ST    C117 1085   6.080   1.810   4.539
    1ST    H17R 1086   5.976   1.790   4.515
    1ST    H17S 1087   6.107   1.727   4.605
    1ST    C116 1088   6.084   1.954   4.592
    1ST    H16R 1089   6.045   2.023   4.517
    1ST    H16S 1090   6.014   1.957   4.675
    1ST    C115 1091   6.219   2.001   4.647
    1ST    H15R 1092   6.248   1.947   4.738
    1ST    H15S 1093   6.285   1.980   4.563
    1ST    C114 1094   6.249   2.153   4.689
    1ST    H14R 1095   6.251   2.220   4.602
    1ST    H14S 1096   6.172   2.196   4.753
    1ST    C113 1097   6.386   2.154   4.755
    1ST    H13R 1098   6.448   2.088   4.694
    1ST    H13S 1099   6.428   2.254   4.754
    1ST    C112 1100   6.403   2.101   4.898
    1ST    H12R 1101   6.353   2.006   4.919
    1ST    H12S 1102   6.510   2.087   4.912
    1ST    C111 1103   6.362   2.190   5.021
    1ST    H11R 1104   6.442   2.257   5.054
    1ST    H11S 1105   6.273   2.250   5.002
    1ST    C110 1106   6.316   2.106   5.143
    1ST    H10R 1107   6.398   2.035   5.161
    1ST    H10S 1108   6.328   2.172   5.229
    1ST     C19 1109   6.174   2.051   5.151
    1ST     H9R 1110   6.096   2.126   5.134
    1ST     H9S 1111   6.172   1.987   5.063
    1ST     C18 1112   6.152   1.987   5.286
    1ST     H8R 1113   6.249   1.939   5.303
    1ST     H8S 1114   6.158   2.065   5.362
    1ST     C17 1115   6.023   1.896   5.301
    1ST     H7R 1116   5.932   1.956   5.308
    1ST     H7S 1117   6.010   1.836   5.210
    1ST     C16 1118   6.031   1.807   5.419
    1ST     H6R 1119   5.953   1.736   5.390
    1ST     H6S 1120   6.124   1.752   5.413
    1ST     C15 1121   6.003   1.859   5.561
    1ST     H5R 1122   6.096   1.900   5.602
    1ST     H5S 1123   5.944   1.951   5.560
    1ST     C14 1124   5.932   1.758   5.651
    1ST     H4R 1125   5.831   1.728   5.620
    1ST     H4S 1126   5.989   1.665   5.648
    1ST     C13 1127   5.921   1.816   5.787
    1ST     H3R 1128   6.020   1.852   5.815
    1ST     H3S 1129   5.852   1.899   5.768
    1ST     C12 1130   5.861   1.726   5.895
    1ST     H2R 1131   5.765   1.687   5.860
    1ST     H2S 1132   5.932   1.644   5.908
    2PS     C11 1133   5.830   1.794   6.026
    2PS     O12 1134   5.812   1.740   6.130
    2PS     O11 1135   5.829   1.927   6.014
    2PS      C1 1136   5.811   2.020   6.124
    2PS      HR 1137   5.805   2.125   6.096
    2PS      HS 1138   5.728   1.989   6.189
    2PS      C2 1139   5.940   2.001   6.208
    2PS      HX 1140   5.949   1.904   6.257
    2PS      C3 1141   5.930   2.103   6.318
    2PS      HA 1142   5.943   2.205   6.283
    2PS      HB 1143   5.848   2.093   6.389
    2PS     O31 1144   6.051   2.077   6.396
    2PS     P31 1145   6.066   2.114   6.549
    2PS     O32 1146   5.957   2.015   6.612
    2PS     C31 1147   6.002   1.914   6.700
    2PS     H1A 1148   6.085   1.871   6.644
    2PS     H1B 1149   6.033   1.954   6.798
    2PS     C32 1150   5.890   1.811   6.725
    2PS     H2A 1151   5.801   1.855   6.772
    2PS     N31 1152   5.841   1.760   6.591
    2PS    HN1A 1153   5.785   1.674   6.600
    2PS    HN1B 1154   5.786   1.825   6.533
    2PS    HN1C 1155   5.930   1.745   6.541
    2PS     C33 1156   5.943   1.713   6.822
    2PS     O33 1157   6.203   2.072   6.592
    2PS     O34 1158   6.023   2.257   6.553
    2PS     O21 1159   6.055   2.021   6.128
    2PS     C21 1160   6.159   1.934   6.131
    2PS     O22 1161   6.151   1.835   6.194
    2PS     O35 1162   5.920   1.598   6.807
    2PS     O36 1163   6.013   1.743   6.913
    3DHA   C116 1164   6.816   2.384   5.052
    3DHA   H16R 1165   6.822   2.453   5.135
    3DHA   C115 1166   6.764   2.252   5.107
    3DHA   H15R 1167   6.655   2.258   5.105
    3DHA   H15S 1168   6.787   2.165   5.046
    3DHA   C114 1169   6.811   2.237   5.247
    3DHA   H14R 1170   6.918   2.241   5.267
    3DHA   C113 1171   6.737   2.239   5.359
    3DHA   H13R 1172   6.780   2.238   5.459
    3DHA   C112 1173   6.586   2.257   5.353
    3DHA   H12R 1174   6.548   2.183   5.283
    3DHA   H12S 1175   6.544   2.245   5.454
    3DHA   C111 1176   6.566   2.402   5.320
    3DHA   H11R 1177   6.615   2.431   5.227
    3DHA   C110 1178   6.478   2.489   5.377
    3DHA   H10R 1179   6.474   2.591   5.340
    3DHA    C19 1180   6.393   2.462   5.495
    3DHA    H9R 1181   6.299   2.517   5.486
    3DHA    H9S 1182   6.364   2.357   5.491
    3DHA    C18 1183   6.460   2.483   5.626
    3DHA    H8R 1184   6.521   2.573   5.629
    3DHA    C17 1185   6.461   2.396   5.734
    3DHA    H7R 1186   6.520   2.434   5.817
    3DHA    C16 1187   6.397   2.260   5.753
    3DHA    H6R 1188   6.357   2.217   5.661
    3DHA    H6S 1189   6.473   2.189   5.787
    3DHA    C15 1190   6.290   2.272   5.855
    3DHA    H5R 1191   6.261   2.375   5.871
    3DHA    C14 1192   6.220   2.173   5.914
    3DHA    H4R 1193   6.137   2.195   5.980
    3DHA    C13 1194   6.254   2.029   5.912
    3DHA    H3R 1195   6.169   1.973   5.873
    3DHA    H3S 1196   6.339   2.003   5.848
    3DHA    C12 1197   6.284   1.976   6.059
    3DHA    H2R 1198   6.360   1.898   6.057
    3DHA    H2S 1199   6.322   2.065   6.110
    3DHA   C117 1200   6.832   2.423   4.922
    3DHA   H17R 1201   6.871   2.520   4.892
    3DHA   C118 1202   6.822   2.347   4.794
    3DHA   H18R 1203   6.741   2.274   4.789
    3DHA   H18S 1204   6.919   2.302   4.769
    3DHA   C119 1205   6.802   2.451   4.686
    3DHA   H19R 1206   6.706   2.443   4.636
    3DHA   C120 1207   6.892   2.535   4.626
    3DHA   H20R 1208   6.883   2.595   4.536
    3DHA   C121 1209   7.029   2.556   4.686
    3DHA   H21R 1210   7.099   2.572   4.604
    3DHA   H21S 1211   7.064   2.465   4.735
    3DHA   C122 1212   7.064   2.679   4.781
    3DHA   H22R 1213   7.052   2.769   4.720
    3DHA   H22S 1214   7.163   2.664   4.824
    3DHA   H22T 1215   6.989   2.667   4.860
    1ST    C118 1216   4.490   1.612   5.110
    1ST    H18R 1217   4.534   1.650   5.017
    1ST    H18S 1218   4.516   1.684   5.188
    1ST    H18T 1219   4.382   1.627   5.099
    1ST    C117 1220   4.539   1.473   5.150
    1ST    H17R 1221   4.646   1.482   5.166
    1ST    H17S 1222   4.494   1.437   5.243
    1ST    C116 1223   4.524   1.374   5.032
    1ST    H16R 1224   4.416   1.356   5.022
    1ST    H16S 1225   4.561   1.417   4.939
    1ST    C115 1226   4.589   1.239   5.064
    1ST    H15R 1227   4.697   1.255   5.065
    1ST    H15S 1228   4.554   1.205   5.161
    1ST    C114 1229   4.573   1.132   4.958
    1ST    H14R 1230   4.467   1.104   4.952
    1ST    H14S 1231   4.600   1.178   4.863
    1ST    C113 1232   4.638   1.003   4.987
    1ST    H13R 1233   4.622   0.947   4.895
    1ST    H13S 1234   4.744   1.028   4.996
    1ST    C112 1235   4.593   0.925   5.106
    1ST    H12R 1236   4.649   0.964   5.191
    1ST    H12S 1237   4.488   0.945   5.127
    1ST    C111 1238   4.614   0.778   5.090
    1ST    H11R 1239   4.593   0.727   5.184
    1ST    H11S 1240   4.546   0.737   5.015
    1ST    C110 1241   4.760   0.733   5.069
    1ST    H10R 1242   4.757   0.624   5.059
    1ST    H10S 1243   4.793   0.738   4.965
    1ST     C19 1244   4.877   0.785   5.158
    1ST     H9R 1245   4.973   0.755   5.114
    1ST     H9S 1246   4.882   0.891   5.130
    1ST     C18 1247   4.858   0.774   5.307
    1ST     H8R 1248   4.941   0.825   5.356
    1ST     H8S 1249   4.771   0.828   5.345
    1ST     C17 1250   4.832   0.627   5.357
    1ST     H7R 1251   4.769   0.572   5.286
    1ST     H7S 1252   4.929   0.577   5.355
    1ST     C16 1253   4.788   0.615   5.504
    1ST     H6R 1254   4.843   0.693   5.558
    1ST     H6S 1255   4.683   0.642   5.513
    1ST     C15 1256   4.816   0.480   5.569
    1ST     H5R 1257   4.747   0.401   5.537
    1ST     H5S 1258   4.921   0.455   5.553
    1ST     C14 1259   4.798   0.462   5.724
    1ST     H4R 1260   4.851   0.372   5.755
    1ST     H4S 1261   4.846   0.542   5.779
    1ST     C13 1262   4.650   0.438   5.762
    1ST     H3R 1263   4.578   0.505   5.714
    1ST     H3S 1264   4.615   0.338   5.734
    1ST     C12 1265   4.629   0.448   5.912
    1ST     H2R 1266   4.688   0.526   5.960
    1ST     H2S 1267   4.525   0.468   5.941
    2PS     C11 1268   4.680   0.315   5.976
    2PS     O12 1269   4.680   0.203   5.929
    2PS     O11 1270   4.734   0.344   6.095
    2PS      C1 1271   4.774   0.240   6.194
    2PS      HR 1272   4.734   0.271   6.291
    2PS      HS 1273   4.727   0.145   6.167
    2PS      C2 1274   4.929   0.219   6.196
    2PS      HX 1275   4.940   0.134   6.263
    2PS      C3 1276   5.004   0.341   6.256
    2PS      HA 1277   4.990   0.428   6.191
    2PS      HB 1278   4.967   0.376   6.352
    2PS     O31 1279   5.145   0.315   6.270
    2PS     P31 1280   5.241   0.376   6.384
    2PS     O32 1281   5.208   0.276   6.505
    2PS     C31 1282   5.085   0.296   6.585
    2PS     H1A 1283   5.062   0.401   6.603
    2PS     H1B 1284   5.004   0.260   6.520
    2PS     C32 1285   5.113   0.216   6.718
    2PS     H2A 1286   5.161   0.121   6.693
    2PS     N31 1287   5.216   0.285   6.816
    2PS    HN1A 1288   5.228   0.246   6.911
    2PS    HN1B 1289   5.312   0.274   6.781
    2PS    HN1C 1290   5.190   0.384   6.831
    2PS     C33 1291   4.981   0.186   6.788
    2PS     O33 1292   5.379   0.336   6.339
    2PS     O34 1293   5.211   0.520   6.419
    2PS     O21 1294   4.977   0.190   6.056
    2PS     C21 1295   4.962   0.066   6.005
    2PS     O22 1296   4.904  -0.023   6.067
    2PS     O35 1297   4.959   0.236   6.897
    2PS     O36 1298   4.902   0.119   6.727
    3DHA   C116 1299   4.542   0.336   4.584
    3DHA   H16R 1300   4.569   0.419   4.520
    3DHA   C115 1301   4.508   0.373   4.725
    3DHA   H15R 1302   4.443   0.461   4.716
    3DHA   H15S 1303   4.447   0.302   4.780
    3DHA   C114 1304   4.630   0.415   4.803
    3DHA   H14R 1305   4.720   0.448   4.751
    3DHA   C113 1306   4.640   0.400   4.932
    3DHA   H13R 1307   4.738   0.430   4.970
    3DHA   C112 1308   4.543   0.364   5.034
    3DHA   H12R 1309   4.449   0.408   5.002
    3DHA   H12S 1310   4.536   0.256   5.045
    3DHA   C111 1311   4.580   0.420   5.166
    3DHA   H11R 1312   4.546   0.520   5.190
    3DHA   C110 1313   4.622   0.345   5.268
    3DHA   H10R 1314   4.636   0.397   5.363
    3DHA    C19 1315   4.661   0.201   5.281
    3DHA    H9R 1316   4.636   0.166   5.382
    3DHA    H9S 1317   4.603   0.143   5.208
    3DHA    C18 1318   4.806   0.187   5.255
    3DHA    H8R 1319   4.829   0.213   5.152
    3DHA    C17 1320   4.908   0.166   5.339
    3DHA    H7R 1321   5.012   0.172   5.308
    3DHA    C16 1322   4.903   0.135   5.486
    3DHA    H6R 1323   4.931   0.224   5.542
    3DHA    H6S 1324   4.802   0.110   5.518
    3DHA    C15 1325   5.002   0.032   5.521
    3DHA    H5R 1326   5.081   0.024   5.447
    3DHA    C14 1327   5.013  -0.029   5.640
    3DHA    H4R 1328   5.086  -0.104   5.669
    3DHA    C13 1329   4.931  -0.003   5.762
    3DHA    H3R 1330   4.848   0.066   5.742
    3DHA    H3S 1331   4.881  -0.095   5.792
    3DHA    C12 1332   5.023   0.053   5.868
    3DHA    H2R 1333   5.113  -0.008   5.880
    3DHA    H2S 1334   5.066   0.152   5.846
    3DHA   C117 1335   4.532   0.220   4.525
    3DHA   H17R 1336   4.555   0.198   4.421
    3DHA   C118 1337   4.483   0.099   4.588
    3DHA   H18R 1338   4.461   0.123   4.693
    3DHA   H18S 1339   4.561   0.024   4.573
    3DHA   C119 1340   4.370   0.062   4.506
    3DHA   H19R 1341   4.270   0.097   4.528
    3DHA   C120 1342   4.387  -0.003   4.392
    3DHA   H20R 1343   4.300  -0.010   4.328
    3DHA   C121 1344   4.519  -0.048   4.336
    3DHA   H21R 1345   4.596   0.022   4.369
    3DHA   H21S 1346   4.523  -0.056   4.227
    3DHA   C122 1347   4.541  -0.185   4.392
    3DHA   H22R 1348   4.635  -0.208   4.341
    3DHA   H22S 1349   4.461  -0.252   4.360
    3DHA   H22T 1350   4.564  -0.193   4.498
    1ST    C118 1351   2.143   5.148   4.517
    1ST    H18R 1352   2.037   5.134   4.497
    1ST    H18S 1353   2.178   5.053   4.558
    1ST    H18T 1354   2.193   5.148   4.419
    1ST    C117 1355   2.192   5.277   4.587
    1ST    H17R 1356   2.300   5.289   4.600
    1ST    H17S 1357   2.169   5.359   4.519
    1ST    C116 1358   2.113   5.308   4.715
    1ST    H16R 1359   2.091   5.414   4.727
    1ST    H16S 1360   2.013   5.266   4.701
    1ST    C115 1361   2.177   5.247   4.847
    1ST    H15R 1362   2.191   5.140   4.834
    1ST    H15S 1363   2.278   5.289   4.848
    1ST    C114 1364   2.104   5.278   4.984
    1ST    H14R 1365   2.109   5.386   4.997
    1ST    H14S 1366   2.002   5.240   4.984
    1ST    C113 1367   2.163   5.219   5.110
    1ST    H13R 1368   2.163   5.110   5.108
    1ST    H13S 1369   2.269   5.245   5.110
    1ST    C112 1370   2.102   5.271   5.234
    1ST    H12R 1371   2.103   5.380   5.234
    1ST    H12S 1372   2.003   5.226   5.244
    1ST    C111 1373   2.200   5.234   5.353
    1ST    H11R 1374   2.207   5.125   5.352
    1ST    H11S 1375   2.301   5.271   5.334
    1ST    C110 1376   2.146   5.278   5.490
    1ST    H10R 1377   2.143   5.386   5.502
    1ST    H10S 1378   2.045   5.237   5.504
    1ST     C19 1379   2.211   5.227   5.615
    1ST     H9R 1380   2.155   5.265   5.701
    1ST     H9S 1381   2.213   5.118   5.613
    1ST     C18 1382   2.360   5.258   5.635
    1ST     H8R 1383   2.409   5.262   5.538
    1ST     H8S 1384   2.372   5.349   5.695
    1ST     C17 1385   2.428   5.144   5.704
    1ST     H7R 1386   2.379   5.127   5.800
    1ST     H7S 1387   2.430   5.045   5.658
    1ST     C16 1388   2.579   5.174   5.748
    1ST     H6R 1389   2.639   5.213   5.666
    1ST     H6S 1390   2.571   5.252   5.824
    1ST     C15 1391   2.665   5.057   5.789
    1ST     H5R 1392   2.600   5.005   5.860
    1ST     H5S 1393   2.679   4.994   5.701
    1ST     C14 1394   2.802   5.088   5.853
    1ST     H4R 1395   2.858   4.994   5.857
    1ST     H4S 1396   2.858   5.148   5.782
    1ST     C13 1397   2.801   5.146   5.997
    1ST     H3R 1398   2.727   5.226   5.992
    1ST     H3S 1399   2.763   5.071   6.067
    1ST     C12 1400   2.930   5.217   6.042
    1ST     H2R 1401   3.011   5.144   6.050
    1ST     H2S 1402   2.953   5.293   5.967
    2PS     C11 1403   2.902   5.290   6.171
    2PS     O12 1404   2.908   5.406   6.199
    2PS     O11 1405   2.882   5.191   6.260
    2PS      C1 1406   2.875   5.218   6.408
    2PS      HR 1407   2.976   5.248   6.439
    2PS      HS 1408   2.823   5.314   6.416
    2PS      C2 1409   2.800   5.110   6.493
    2PS      HX 1410   2.692   5.127   6.497
    2PS      C3 1411   2.828   5.116   6.644
    2PS      HA 1412   2.780   5.205   6.687
    2PS      HB 1413   2.764   5.037   6.683
    2PS     O31 1414   2.965   5.099   6.664
    2PS     P31 1415   3.029   5.034   6.792
    2PS     O32 1416   3.111   4.904   6.737
    2PS     C31 1417   3.053   4.796   6.689
    2PS     H1A 1418   2.965   4.770   6.748
    2PS     H1B 1419   3.020   4.819   6.587
    2PS     C32 1420   3.150   4.676   6.684
    2PS     H2A 1421   3.094   4.591   6.644
    2PS     N31 1422   3.264   4.695   6.584
    2PS    HN1A 1423   3.312   4.607   6.559
    2PS    HN1B 1424   3.232   4.724   6.490
    2PS    HN1C 1425   3.335   4.763   6.618
    2PS     C33 1426   3.205   4.631   6.813
    2PS     O33 1427   3.120   5.137   6.848
    2PS     O34 1428   2.921   4.980   6.884
    2PS     O21 1429   2.836   4.974   6.437
    2PS     C21 1430   2.738   4.887   6.446
    2PS     O22 1431   2.625   4.918   6.480
    2PS     O35 1432   3.128   4.572   6.892
    2PS     O36 1433   3.312   4.672   6.848
    3DHA   C116 1434   2.818   4.723   5.069
    3DHA   H16R 1435   2.832   4.826   5.036
    3DHA   C115 1436   2.739   4.715   5.196
    3DHA   H15R 1437   2.631   4.707   5.182
    3DHA   H15S 1438   2.759   4.619   5.244
    3DHA   C114 1439   2.775   4.829   5.278
    3DHA   H14R 1440   2.794   4.917   5.218
    3DHA   C113 1441   2.776   4.837   5.413
    3DHA   H13R 1442   2.800   4.935   5.453
    3DHA   C112 1443   2.769   4.731   5.520
    3DHA   H12R 1444   2.717   4.769   5.608
    3DHA   H12S 1445   2.699   4.656   5.483
    3DHA   C111 1446   2.903   4.663   5.536
    3DHA   H11R 1447   2.959   4.648   5.444
    3DHA   C110 1448   2.977   4.651   5.650
    3DHA   H10R 1449   3.075   4.603   5.650
    3DHA    C19 1450   2.928   4.676   5.791
    3DHA    H9R 1451   3.008   4.732   5.840
    3DHA    H9S 1452   2.838   4.737   5.787
    3DHA    C18 1453   2.900   4.546   5.870
    3DHA    H8R 1454   2.887   4.452   5.817
    3DHA    C17 1455   2.894   4.547   6.008
    3DHA    H7R 1456   2.872   4.461   6.070
    3DHA    C16 1457   2.944   4.652   6.098
    3DHA    H6R 1458   2.944   4.618   6.202
    3DHA    H6S 1459   3.045   4.680   6.068
    3DHA    C15 1460   2.856   4.776   6.096
    3DHA    H5R 1461   2.874   4.845   6.014
    3DHA    C14 1462   2.749   4.796   6.170
    3DHA    H4R 1463   2.702   4.893   6.157
    3DHA    C13 1464   2.704   4.711   6.290
    3DHA    H3R 1465   2.595   4.714   6.295
    3DHA    H3S 1466   2.732   4.606   6.279
    3DHA    C12 1467   2.769   4.748   6.421
    3DHA    H2R 1468   2.727   4.692   6.505
    3DHA    H2S 1469   2.878   4.743   6.416
    3DHA   C117 1470   2.887   4.628   5.008
    3DHA   H17R 1471   2.946   4.653   4.921
    3DHA   C118 1472   2.886   4.477   5.043
    3DHA   H18R 1473   2.802   4.452   5.108
    3DHA   H18S 1474   2.971   4.455   5.108
    3DHA   C119 1475   2.892   4.405   4.915
    3DHA   H19R 1476   2.985   4.379   4.866
    3DHA   C120 1477   2.781   4.359   4.857
    3DHA   H20R 1478   2.790   4.306   4.762
    3DHA   C121 1479   2.642   4.379   4.898
    3DHA   H21R 1480   2.591   4.439   4.821
    3DHA   H21S 1481   2.629   4.429   4.994
    3DHA   C122 1482   2.562   4.254   4.903
    3DHA   H22R 1483   2.464   4.262   4.951
    3DHA   H22S 1484   2.613   4.171   4.952
    3DHA   H22T 1485   2.537   4.231   4.800
    1ST    C118 1486   0.860   5.261   4.329
    1ST    H18R 1487   0.904   5.162   4.346
    1ST    H18S 1488   0.940   5.311   4.274
    1ST    H18T 1489   0.786   5.253   4.249
    1ST    C117 1490   0.797   5.320   4.454
    1ST    H17R 1491   0.704   5.271   4.482
    1ST    H17S 1492   0.874   5.310   4.530
    1ST    C116 1493   0.777   5.472   4.440
    1ST    H16R 1494   0.868   5.519   4.400
    1ST    H16S 1495   0.709   5.488   4.356
    1ST    C115 1496   0.732   5.538   4.564
    1ST    H15R 1497   0.657   5.476   4.613
    1ST    H15S 1498   0.813   5.534   4.637
    1ST    C114 1499   0.685   5.680   4.552
    1ST    H14R 1500   0.752   5.740   4.490
    1ST    H14S 1501   0.588   5.684   4.503
    1ST    C113 1502   0.675   5.752   4.690
    1ST    H13R 1503   0.637   5.852   4.667
    1ST    H13S 1504   0.592   5.713   4.748
    1ST    C112 1505   0.799   5.755   4.782
    1ST    H12R 1506   0.809   5.660   4.835
    1ST    H12S 1507   0.897   5.758   4.733
    1ST    C111 1508   0.802   5.879   4.888
    1ST    H11R 1509   0.762   5.961   4.827
    1ST    H11S 1510   0.726   5.868   4.966
    1ST    C110 1511   0.929   5.904   4.958
    1ST    H10R 1512   1.013   5.872   4.896
    1ST    H10S 1513   0.922   6.012   4.964
    1ST     C19 1514   0.944   5.842   5.105
    1ST     H9R 1515   0.849   5.842   5.160
    1ST     H9S 1516   0.979   5.739   5.114
    1ST     C18 1517   1.042   5.909   5.193
    1ST     H8R 1518   1.143   5.880   5.163
    1ST     H8S 1519   1.031   6.016   5.176
    1ST     C17 1520   1.024   5.878   5.341
    1ST     H7R 1521   0.919   5.892   5.370
    1ST     H7S 1522   1.049   5.774   5.360
    1ST     C16 1523   1.133   5.944   5.418
    1ST     H6R 1524   1.228   5.942   5.365
    1ST     H6S 1525   1.108   6.051   5.419
    1ST     C15 1526   1.158   5.896   5.566
    1ST     H5R 1527   1.197   5.976   5.629
    1ST     H5S 1528   1.055   5.884   5.601
    1ST     C14 1529   1.252   5.772   5.586
    1ST     H4R 1530   1.197   5.678   5.575
    1ST     H4S 1531   1.327   5.769   5.506
    1ST     C13 1532   1.327   5.763   5.716
    1ST     H3R 1533   1.358   5.859   5.756
    1ST     H3S 1534   1.255   5.731   5.791
    1ST     C12 1535   1.424   5.654   5.699
    1ST     H2R 1536   1.385   5.561   5.657
    1ST     H2S 1537   1.500   5.668   5.622
    2PS     C11 1538   1.493   5.630   5.828
    2PS     O12 1539   1.454   5.671   5.934
    2PS     O11 1540   1.607   5.560   5.809
    2PS      C1 1541   1.676   5.486   5.915
    2PS      HR 1542   1.776   5.459   5.878
    2PS      HS 1543   1.686   5.550   6.003
    2PS      C2 1544   1.589   5.366   5.950
    2PS      HX 1545   1.488   5.407   5.961
    2PS      C3 1546   1.612   5.299   6.085
    2PS      HA 1547   1.706   5.242   6.093
    2PS      HB 1548   1.629   5.382   6.155
    2PS     O31 1549   1.510   5.221   6.134
    2PS     P31 1550   1.497   5.183   6.284
    2PS     O32 1551   1.439   5.312   6.356
    2PS     C31 1552   1.299   5.330   6.376
    2PS     H1A 1553   1.237   5.333   6.286
    2PS     H1B 1554   1.254   5.252   6.438
    2PS     C32 1555   1.278   5.458   6.455
    2PS     H2A 1556   1.321   5.451   6.555
    2PS     N31 1557   1.330   5.575   6.384
    2PS    HN1A 1558   1.427   5.554   6.355
    2PS    HN1B 1559   1.272   5.594   6.300
    2PS    HN1C 1560   1.324   5.657   6.446
    2PS     C33 1561   1.130   5.460   6.487
    2PS     O33 1562   1.390   5.081   6.286
    2PS     O34 1563   1.634   5.156   6.343
    2PS     O21 1564   1.602   5.270   5.842
    2PS     C21 1565   1.716   5.209   5.808
    2PS     O22 1566   1.818   5.222   5.871
    2PS     O35 1567   1.089   5.395   6.584
    2PS     O36 1568   1.052   5.502   6.404
    3DHA   C116 1569   1.677   5.377   4.948
    3DHA   H16R 1570   1.762   5.361   5.014
    3DHA   C115 1571   1.650   5.522   4.931
    3DHA   H15R 1572   1.552   5.526   4.883
    3DHA   H15S 1573   1.644   5.567   5.031
    3DHA   C114 1574   1.758   5.585   4.850
    3DHA   H14R 1575   1.782   5.528   4.761
    3DHA   C113 1576   1.823   5.696   4.886
    3DHA   H13R 1577   1.906   5.726   4.823
    3DHA   C112 1578   1.794   5.789   5.001
    3DHA   H12R 1579   1.756   5.882   4.957
    3DHA   H12S 1580   1.712   5.748   5.061
    3DHA   C111 1581   1.922   5.818   5.067
    3DHA   H11R 1582   1.988   5.887   5.015
    3DHA   C110 1583   1.963   5.779   5.187
    3DHA   H10R 1584   2.060   5.803   5.230
    3DHA    C19 1585   1.871   5.704   5.281
    3DHA    H9R 1586   1.911   5.713   5.382
    3DHA    H9S 1587   1.771   5.747   5.287
    3DHA    C18 1588   1.863   5.563   5.233
    3DHA    H8R 1589   1.886   5.545   5.129
    3DHA    C17 1590   1.833   5.458   5.312
    3DHA    H7R 1591   1.822   5.358   5.270
    3DHA    C16 1592   1.795   5.463   5.448
    3DHA    H6R 1593   1.855   5.402   5.516
    3DHA    H6S 1594   1.795   5.565   5.485
    3DHA    C15 1595   1.656   5.406   5.473
    3DHA    H5R 1596   1.578   5.478   5.451
    3DHA    C14 1597   1.630   5.282   5.520
    3DHA    H4R 1598   1.524   5.260   5.524
    3DHA    C13 1599   1.720   5.171   5.553
    3DHA    H3R 1600   1.715   5.087   5.484
    3DHA    H3S 1601   1.823   5.205   5.548
    3DHA    C12 1602   1.702   5.110   5.695
    3DHA    H2R 1603   1.610   5.053   5.708
    3DHA    H2S 1604   1.780   5.036   5.718
    3DHA   C117 1605   1.613   5.272   4.907
    3DHA   H17R 1606   1.634   5.172   4.946
    3DHA   C118 1607   1.503   5.259   4.805
    3DHA   H18R 1608   1.548   5.260   4.706
    3DHA   H18S 1609   1.430   5.340   4.808
    3DHA   C119 1610   1.426   5.133   4.831
    3DHA   H19R 1611   1.414   5.101   4.934
    3DHA   C120 1612   1.379   5.051   4.735
    3DHA   H20R 1613   1.330   4.959   4.765
    3DHA   C121 1614   1.388   5.077   4.587
    3DHA   H21R 1615   1.480   5.021   4.568
    3DHA   H21S 1616   1.406   5.181   4.562
    3DHA   C122 1617   1.279   5.028   4.492
    3DHA   H22R 1618   1.318   5.038   4.390
    3DHA   H22S 1619   1.189   5.089   4.501
    3DHA   H22T 1620   1.247   4.924   4.502
    1ST    C118 1621   3.817   4.946   4.315
    1ST    H18R 1622   3.803   4.966   4.208
    1ST    H18S 1623   3.739   4.999   4.370
    1ST    H18T 1624   3.789   4.844   4.340
    1ST    C117 1625   3.961   4.991   4.349
    1ST    H17R 1626   4.026   4.926   4.290
    1ST    H17S 1627   3.973   5.097   4.327
    1ST    C116 1628   3.994   4.968   4.494
    1ST    H16R 1629   4.093   5.012   4.505
    1ST    H16S 1630   3.927   5.032   4.552
    1ST    C115 1631   4.011   4.829   4.549
    1ST    H15R 1632   3.909   4.788   4.551
    1ST    H15S 1633   4.067   4.776   4.472
    1ST    C114 1634   4.099   4.813   4.676
    1ST    H14R 1635   4.076   4.717   4.721
    1ST    H14S 1636   4.204   4.822   4.648
    1ST    C113 1637   4.058   4.931   4.770
    1ST    H13R 1638   4.077   5.027   4.721
    1ST    H13S 1639   3.957   4.926   4.810
    1ST    C112 1640   4.145   4.949   4.896
    1ST    H12R 1641   4.120   5.037   4.955
    1ST    H12S 1642   4.102   4.870   4.957
    1ST    C111 1643   4.295   4.938   4.880
    1ST    H11R 1644   4.339   4.847   4.839
    1ST    H11S 1645   4.323   5.022   4.816
    1ST    C110 1646   4.385   4.965   5.003
    1ST    H10R 1647   4.362   5.067   5.036
    1ST    H10S 1648   4.340   4.909   5.085
    1ST     C19 1649   4.535   4.938   4.989
    1ST     H9R 1650   4.533   4.831   4.967
    1ST     H9S 1651   4.575   4.990   4.901
    1ST     C18 1652   4.633   5.004   5.094
    1ST     H8R 1653   4.733   4.967   5.068
    1ST     H8S 1654   4.635   5.113   5.086
    1ST     C17 1655   4.612   4.945   5.235
    1ST     H7R 1656   4.506   4.935   5.260
    1ST     H7S 1657   4.641   4.840   5.238
    1ST     C16 1658   4.684   5.027   5.348
    1ST     H6R 1659   4.789   5.016   5.320
    1ST     H6S 1660   4.664   5.134   5.343
    1ST     C15 1661   4.673   4.974   5.490
    1ST     H5R 1662   4.574   4.932   5.506
    1ST     H5S 1663   4.739   4.887   5.497
    1ST     C14 1664   4.696   5.073   5.603
    1ST     H4R 1665   4.778   5.144   5.593
    1ST     H4S 1666   4.620   5.150   5.586
    1ST     C13 1667   4.685   5.011   5.740
    1ST     H3R 1668   4.616   4.927   5.742
    1ST     H3S 1669   4.784   4.972   5.763
    1ST     C12 1670   4.626   5.115   5.844
    1ST     H2R 1671   4.601   5.207   5.790
    1ST     H2S 1672   4.541   5.070   5.895
    2PS     C11 1673   4.727   5.137   5.956
    2PS     O12 1674   4.735   5.064   6.052
    2PS     O11 1675   4.811   5.242   5.935
    2PS      C1 1676   4.894   5.295   6.048
    2PS      HR 1677   4.922   5.396   6.017
    2PS      HS 1678   4.840   5.306   6.142
    2PS      C2 1679   5.019   5.205   6.041
    2PS      HX 1680   4.988   5.108   6.079
    2PS      C3 1681   5.129   5.269   6.124
    2PS      HA 1682   5.174   5.187   6.182
    2PS      HB 1683   5.194   5.325   6.057
    2PS     O31 1684   5.076   5.354   6.220
    2PS     P31 1685   5.180   5.425   6.318
    2PS     O32 1686   5.286   5.313   6.371
    2PS     C31 1687   5.404   5.279   6.304
    2PS     H1A 1688   5.392   5.283   6.196
    2PS     H1B 1689   5.469   5.360   6.338
    2PS     C32 1690   5.435   5.141   6.347
    2PS     H2A 1691   5.344   5.085   6.327
    2PS     N31 1692   5.543   5.063   6.274
    2PS    HN1A 1693   5.507   5.042   6.179
    2PS    HN1B 1694   5.640   5.098   6.276
    2PS    HN1C 1695   5.557   4.971   6.317
    2PS     C33 1696   5.462   5.133   6.499
    2PS     O33 1697   5.253   5.523   6.239
    2PS     O34 1698   5.100   5.468   6.436
    2PS     O21 1699   5.078   5.189   5.909
    2PS     C21 1700   5.101   5.063   5.852
    2PS     O22 1701   5.033   4.967   5.900
    2PS     O35 1702   5.568   5.175   6.543
    2PS     O36 1703   5.368   5.098   6.571
    3DHA   C116 1704   4.552   4.449   4.848
    3DHA   H16R 1705   4.511   4.461   4.948
    3DHA   C115 1706   4.660   4.349   4.830
    3DHA   H15R 1707   4.638   4.264   4.894
    3DHA   H15S 1708   4.658   4.306   4.730
    3DHA   C114 1709   4.799   4.391   4.866
    3DHA   H14R 1710   4.872   4.312   4.848
    3DHA   C113 1711   4.842   4.493   4.939
    3DHA   H13R 1712   4.949   4.489   4.960
    3DHA   C112 1713   4.763   4.612   4.991
    3DHA   H12R 1714   4.723   4.674   4.910
    3DHA   H12S 1715   4.677   4.588   5.054
    3DHA   C111 1716   4.857   4.698   5.080
    3DHA   H11R 1717   4.877   4.796   5.036
    3DHA   C110 1718   4.904   4.683   5.206
    3DHA   H10R 1719   4.966   4.759   5.252
    3DHA    C19 1720   4.908   4.552   5.288
    3DHA    H9R 1721   4.840   4.566   5.372
    3DHA    H9S 1722   4.880   4.466   5.226
    3DHA    C18 1723   5.046   4.527   5.337
    3DHA    H8R 1724   5.087   4.437   5.293
    3DHA    C17 1725   5.114   4.592   5.434
    3DHA    H7R 1726   5.209   4.553   5.469
    3DHA    C16 1727   5.061   4.713   5.505
    3DHA    H6R 1728   4.954   4.711   5.484
    3DHA    H6S 1729   5.075   4.706   5.613
    3DHA    C15 1730   5.127   4.832   5.441
    3DHA    H5R 1731   5.161   4.813   5.340
    3DHA    C14 1732   5.144   4.955   5.482
    3DHA    H4R 1733   5.213   5.005   5.415
    3DHA    C13 1734   5.089   5.022   5.601
    3DHA    H3R 1735   5.025   5.109   5.583
    3DHA    H3S 1736   5.016   4.950   5.639
    3DHA    C12 1737   5.178   5.060   5.717
    3DHA    H2R 1738   5.253   4.981   5.730
    3DHA    H2S 1739   5.218   5.160   5.702
    3DHA   C117 1740   4.494   4.528   4.758
    3DHA   H17R 1741   4.402   4.579   4.785
    3DHA   C118 1742   4.521   4.529   4.613
    3DHA   H18R 1743   4.573   4.438   4.583
    3DHA   H18S 1744   4.594   4.610   4.601
    3DHA   C119 1745   4.397   4.541   4.534
    3DHA   H19R 1746   4.328   4.458   4.542
    3DHA   C120 1747   4.354   4.648   4.460
    3DHA   H20R 1748   4.258   4.647   4.410
    3DHA   C121 1749   4.438   4.767   4.436
    3DHA   H21R 1750   4.487   4.772   4.534
    3DHA   H21S 1751   4.378   4.858   4.445
    3DHA   C122 1752   4.518   4.783   4.310
    3DHA   H22R 1753   4.456   4.771   4.222
    3DHA   H22S 1754   4.593   4.703   4.314
    3DHA   H22T 1755   4.572   4.876   4.291
    1ST    C118 1756   3.355   3.261   4.797
    1ST    H18R 1757   3.387   3.272   4.693
    1ST    H18S 1758   3.249   3.284   4.811
    1ST    H18T 1759   3.366   3.155   4.822
    1ST    C117 1760   3.454   3.347   4.882
    1ST    H17R 1761   3.554   3.307   4.865
    1ST    H17S 1762   3.459   3.446   4.837
    1ST    C116 1763   3.425   3.358   5.029
    1ST    H16R 1764   3.335   3.418   5.042
    1ST    H16S 1765   3.394   3.258   5.059
    1ST    C115 1766   3.546   3.409   5.113
    1ST    H15R 1767   3.572   3.514   5.097
    1ST    H15S 1768   3.507   3.416   5.214
    1ST    C114 1769   3.659   3.302   5.129
    1ST    H14R 1770   3.618   3.207   5.162
    1ST    H14S 1771   3.700   3.301   5.028
    1ST    C113 1772   3.784   3.347   5.213
    1ST    H13R 1773   3.833   3.425   5.155
    1ST    H13S 1774   3.739   3.390   5.303
    1ST    C112 1775   3.883   3.239   5.254
    1ST    H12R 1776   3.826   3.151   5.284
    1ST    H12S 1777   3.930   3.200   5.163
    1ST    C111 1778   3.980   3.290   5.349
    1ST    H11R 1779   4.024   3.379   5.303
    1ST    H11S 1780   3.919   3.325   5.432
    1ST    C110 1781   4.090   3.191   5.390
    1ST    H10R 1782   4.049   3.091   5.406
    1ST    H10S 1783   4.157   3.197   5.304
    1ST     C19 1784   4.165   3.213   5.517
    1ST     H9R 1785   4.110   3.193   5.609
    1ST     H9S 1786   4.245   3.140   5.512
    1ST     C18 1787   4.214   3.358   5.533
    1ST     H8R 1788   4.280   3.372   5.448
    1ST     H8S 1789   4.134   3.433   5.530
    1ST     C17 1790   4.306   3.379   5.654
    1ST     H7R 1791   4.396   3.321   5.636
    1ST     H7S 1792   4.326   3.486   5.659
    1ST     C16 1793   4.261   3.315   5.782
    1ST     H6R 1794   4.153   3.327   5.793
    1ST     H6S 1795   4.276   3.207   5.786
    1ST     C15 1796   4.329   3.383   5.901
    1ST     H5R 1797   4.433   3.349   5.907
    1ST     H5S 1798   4.338   3.487   5.868
    1ST     C14 1799   4.240   3.387   6.026
    1ST     H4R 1800   4.279   3.460   6.097
    1ST     H4S 1801   4.139   3.415   5.996
    1ST     C13 1802   4.229   3.258   6.100
    1ST     H3R 1803   4.173   3.193   6.033
    1ST     H3S 1804   4.331   3.220   6.108
    1ST     C12 1805   4.169   3.275   6.240
    1ST     H2R 1806   4.233   3.336   6.304
    1ST     H2S 1807   4.070   3.321   6.249
    2PS     C11 1808   4.145   3.140   6.305
    2PS     O12 1809   4.109   3.139   6.420
    2PS     O11 1810   4.152   3.029   6.229
    2PS      C1 1811   4.129   2.896   6.287
    2PS      HR 1812   4.168   2.809   6.233
    2PS      HS 1813   4.175   2.889   6.386
    2PS      C2 1814   3.983   2.885   6.309
    2PS      HX 1815   3.945   2.954   6.384
    2PS      C3 1816   3.949   2.747   6.363
    2PS      HA 1817   3.841   2.730   6.360
    2PS      HB 1818   3.999   2.667   6.308
    2PS     O31 1819   3.987   2.739   6.503
    2PS     P31 1820   3.935   2.615   6.589
    2PS     O32 1821   3.796   2.657   6.651
    2PS     C31 1822   3.786   2.758   6.752
    2PS     H1A 1823   3.883   2.771   6.800
    2PS     H1B 1824   3.759   2.854   6.706
    2PS     C32 1825   3.679   2.713   6.852
    2PS     H2A 1826   3.586   2.692   6.801
    2PS     N31 1827   3.727   2.582   6.925
    2PS    HN1A 1828   3.809   2.599   6.985
    2PS    HN1B 1829   3.656   2.557   6.995
    2PS    HN1C 1830   3.740   2.503   6.860
    2PS     C33 1831   3.670   2.822   6.953
    2PS     O33 1832   3.900   2.499   6.500
    2PS     O34 1833   4.033   2.586   6.695
    2PS     O21 1834   3.915   2.897   6.185
    2PS     C21 1835   3.857   3.010   6.155
    2PS     O22 1836   3.831   3.102   6.233
    2PS     O35 1837   3.579   2.900   6.939
    2PS     O36 1838   3.737   2.814   7.052
    3DHA   C116 1839   2.907   2.927   4.926
    3DHA   H16R 1840   2.802   2.955   4.930
    3DHA   C115 1841   2.969   2.907   5.058
    3DHA   H15R 1842   2.885   2.867   5.115
    3DHA   H15S 1843   3.051   2.835   5.057
    3DHA   C114 1844   3.016   3.032   5.123
    3DHA   H14R 1845   2.940   3.108   5.138
    3DHA   C113 1846   3.138   3.060   5.174
    3DHA   H13R 1847   3.150   3.157   5.222
    3DHA   C112 1848   3.269   2.985   5.177
    3DHA   H12R 1849   3.277   2.923   5.087
    3DHA   H12S 1850   3.355   3.051   5.162
    3DHA   C111 1851   3.298   2.896   5.298
    3DHA   H11R 1852   3.261   2.795   5.286
    3DHA   C110 1853   3.358   2.934   5.414
    3DHA   H10R 1854   3.365   2.855   5.488
    3DHA    C19 1855   3.405   3.068   5.454
    3DHA    H9R 1856   3.514   3.061   5.450
    3DHA    H9S 1857   3.384   3.131   5.368
    3DHA    C18 1858   3.354   3.117   5.587
    3DHA    H8R 1859   3.275   3.191   5.577
    3DHA    C17 1860   3.390   3.085   5.713
    3DHA    H7R 1861   3.343   3.135   5.797
    3DHA    C16 1862   3.497   2.982   5.748
    3DHA    H6R 1863   3.497   2.955   5.854
    3DHA    H6S 1864   3.484   2.888   5.695
    3DHA    C15 1865   3.633   3.045   5.717
    3DHA    H5R 1866   3.664   3.050   5.613
    3DHA    C14 1867   3.721   3.093   5.805
    3DHA    H4R 1868   3.809   3.144   5.766
    3DHA    C13 1869   3.716   3.080   5.958
    3DHA    H3R 1870   3.731   3.174   6.011
    3DHA    H3S 1871   3.622   3.040   5.998
    3DHA    C12 1872   3.835   3.000   6.003
    3DHA    H2R 1873   3.812   2.900   5.968
    3DHA    H2S 1874   3.924   3.042   5.955
    3DHA   C117 1875   2.967   2.914   4.810
    3DHA   H17R 1876   2.906   2.921   4.720
    3DHA   C118 1877   3.108   2.885   4.787
    3DHA   H18R 1878   3.117   2.778   4.767
    3DHA   H18S 1879   3.167   2.904   4.877
    3DHA   C119 1880   3.153   2.961   4.666
    3DHA   H19R 1881   3.197   3.056   4.697
    3DHA   C120 1882   3.152   2.931   4.541
    3DHA   H20R 1883   3.199   2.998   4.470
    3DHA   C121 1884   3.100   2.797   4.490
    3DHA   H21R 1885   3.066   2.740   4.577
    3DHA   H21S 1886   3.175   2.732   4.444
    3DHA   C122 1887   2.991   2.804   4.378
    3DHA   H22R 1888   2.959   2.708   4.337
    3DHA   H22S 1889   3.022   2.861   4.290
    3DHA   H22T 1890   2.896   2.838   4.420
    1ST    C118 1891   5.140   5.589   4.601
    1ST    H18R 1892   5.064   5.511   4.594
    1ST    H18S 1893   5.160   5.630   4.502
    1ST    H18T 1894   5.109   5.674   4.663
    1ST    C117 1895   5.270   5.527   4.667
    1ST    H17R 1896   5.284   5.421   4.643
    1ST    H17S 1897   5.358   5.582   4.631
    1ST    C116 1898   5.270   5.546   4.818
    1ST    H16R 1899   5.248   5.649   4.848
    1ST    H16S 1900   5.184   5.497   4.865
    1ST    C115 1901   5.401   5.510   4.882
    1ST    H15R 1902   5.380   5.493   4.987
    1ST    H15S 1903   5.430   5.407   4.855
    1ST    C114 1904   5.512   5.608   4.866
    1ST    H14R 1905   5.548   5.610   4.763
    1ST    H14S 1906   5.474   5.711   4.864
    1ST    C113 1907   5.634   5.599   4.965
    1ST    H13R 1908   5.705   5.679   4.941
    1ST    H13S 1909   5.597   5.620   5.065
    1ST    C112 1910   5.717   5.476   4.964
    1ST    H12R 1911   5.645   5.396   4.979
    1ST    H12S 1912   5.776   5.469   4.872
    1ST    C111 1913   5.812   5.462   5.076
    1ST    H11R 1914   5.880   5.547   5.075
    1ST    H11S 1915   5.759   5.478   5.171
    1ST    C110 1916   5.890   5.330   5.080
    1ST    H10R 1917   5.817   5.254   5.108
    1ST    H10S 1918   5.922   5.311   4.977
    1ST     C19 1919   6.003   5.327   5.177
    1ST     H9R 1920   6.037   5.223   5.189
    1ST     H9S 1921   6.089   5.374   5.129
    1ST     C18 1922   5.987   5.392   5.316
    1ST     H8R 1923   5.953   5.496   5.306
    1ST     H8S 1924   5.907   5.334   5.363
    1ST     C17 1925   6.108   5.389   5.407
    1ST     H7R 1926   6.169   5.300   5.391
    1ST     H7S 1927   6.187   5.456   5.374
    1ST     C16 1928   6.067   5.405   5.548
    1ST     H6R 1929   6.021   5.504   5.556
    1ST     H6S 1930   5.983   5.344   5.585
    1ST     C15 1931   6.166   5.395   5.658
    1ST     H5R 1932   6.210   5.295   5.668
    1ST     H5S 1933   6.250   5.459   5.629
    1ST     C14 1934   6.124   5.444   5.797
    1ST     H4R 1935   6.108   5.551   5.790
    1ST     H4S 1936   6.035   5.389   5.830
    1ST     C13 1937   6.229   5.404   5.908
    1ST     H3R 1938   6.201   5.305   5.945
    1ST     H3S 1939   6.329   5.411   5.864
    1ST     C12 1940   6.220   5.511   6.021
    1ST     H2R 1941   6.220   5.610   5.976
    1ST     H2S 1942   6.133   5.504   6.086
    2PS     C11 1943   6.336   5.500   6.119
    2PS     O12 1944   6.354   5.392   6.170
    2PS     O11 1945   6.404   5.604   6.146
    2PS      C1 1946   6.497   5.594   6.249
    2PS      HR 1947   6.472   5.513   6.318
    2PS      HS 1948   6.592   5.572   6.199
    2PS      C2 1949   6.501   5.718   6.332
    2PS      HX 1950   6.554   5.697   6.425
    2PS      C3 1951   6.363   5.783   6.366
    2PS      HA 1952   6.338   5.855   6.287
    2PS      HB 1953   6.291   5.701   6.356
    2PS     O31 1954   6.376   5.853   6.491
    2PS     P31 1955   6.250   5.887   6.583
    2PS     O32 1956   6.221   5.762   6.671
    2PS     C31 1957   6.313   5.711   6.767
    2PS     H1A 1958   6.417   5.727   6.738
    2PS     H1B 1959   6.305   5.760   6.865
    2PS     C32 1960   6.302   5.558   6.775
    2PS     H2A 1961   6.329   5.529   6.877
    2PS     N31 1962   6.165   5.496   6.772
    2PS    HN1A 1963   6.171   5.409   6.826
    2PS    HN1B 1964   6.089   5.545   6.822
    2PS    HN1C 1965   6.138   5.469   6.676
    2PS     C33 1966   6.399   5.487   6.686
    2PS     O33 1967   6.300   5.986   6.684
    2PS     O34 1968   6.134   5.917   6.502
    2PS     O21 1969   6.573   5.813   6.249
    2PS     C21 1970   6.712   5.812   6.239
    2PS     O22 1971   6.790   5.752   6.307
    2PS     O35 1972   6.508   5.462   6.734
    2PS     O36 1973   6.354   5.426   6.589
    3DHA   C116 1974   6.645   6.493   5.025
    3DHA   H16R 1975   6.724   6.501   5.099
    3DHA   C115 1976   6.507   6.473   5.091
    3DHA   H15R 1977   6.494   6.551   5.166
    3DHA   H15S 1978   6.432   6.477   5.011
    3DHA   C114 1979   6.502   6.337   5.156
    3DHA   H14R 1980   6.507   6.258   5.081
    3DHA   C113 1981   6.522   6.310   5.285
    3DHA   H13R 1982   6.514   6.205   5.314
    3DHA   C112 1983   6.572   6.393   5.399
    3DHA   H12R 1984   6.637   6.335   5.465
    3DHA   H12S 1985   6.637   6.469   5.355
    3DHA   C111 1986   6.458   6.452   5.474
    3DHA   H11R 1987   6.401   6.516   5.405
    3DHA   C110 1988   6.417   6.436   5.603
    3DHA   H10R 1989   6.329   6.485   5.645
    3DHA    C19 1990   6.505   6.395   5.710
    3DHA    H9R 1991   6.596   6.454   5.696
    3DHA    H9S 1992   6.460   6.415   5.807
    3DHA    C18 1993   6.539   6.253   5.706
    3DHA    H8R 1994   6.510   6.210   5.611
    3DHA    C17 1995   6.590   6.176   5.802
    3DHA    H7R 1996   6.605   6.069   5.788
    3DHA    C16 1997   6.634   6.219   5.941
    3DHA    H6R 1998   6.613   6.325   5.955
    3DHA    H6S 1999   6.570   6.160   6.007
    3DHA    C15 2000   6.784   6.212   5.969
    3DHA    H5R 2001   6.846   6.269   5.900
    3DHA    C14 2002   6.831   6.123   6.055
    3DHA    H4R 2003   6.937   6.106   6.065
    3DHA    C13 2004   6.754   6.043   6.155
    3DHA    H3R 2005   6.796   6.069   6.252
    3DHA    H3S 2006   6.660   6.096   6.168
    3DHA    C12 2007   6.753   5.896   6.128
    3DHA    H2R 2008   6.675   5.874   6.054
    3DHA    H2S 2009   6.850   5.861   6.093
    3DHA   C117 2010   6.669   6.520   4.892
    3DHA   H17R 2011   6.770   6.546   4.862
    3DHA   C118 2012   6.564   6.524   4.783
    3DHA   H18R 2013   6.476   6.462   4.800
    3DHA   H18S 2014   6.611   6.490   4.690
    3DHA   C119 2015   6.526   6.670   4.767
    3DHA   H19R 2016   6.462   6.713   4.844
    3DHA   C120 2017   6.570   6.748   4.667
    3DHA   H20R 2018   6.529   6.848   4.655
    3DHA   C121 2019   6.663   6.722   4.556
    3DHA   H21R 2020   6.673   6.615   4.536
    3DHA   H21S 2021   6.760   6.760   4.589
    3DHA   C122 2022   6.626   6.797   4.425
    3DHA   H22R 2023   6.552   6.734   4.376
    3DHA   H22S 2024   6.713   6.810   4.361
    3DHA   H22T 2025   6.584   6.895   4.450
    1ST    C118 2026   2.440   3.731   4.721
    1ST    H18R 2027   2.516   3.706   4.647
    1ST    H18S 2028   2.472   3.833   4.743
    1ST    H18T 2029   2.338   3.748   4.685
    1ST    C117 2030   2.466   3.653   4.846
    1ST    H17R 2031   2.573   3.670   4.859
    1ST    H17S 2032   2.413   3.702   4.928
    1ST    C116 2033   2.440   3.503   4.844
    1ST    H16R 2034   2.336   3.473   4.828
    1ST    H16S 2035   2.492   3.452   4.763
    1ST    C115 2036   2.480   3.435   4.976
    1ST    H15R 2037   2.580   3.476   4.996
    1ST    H15S 2038   2.416   3.470   5.057
    1ST    C114 2039   2.483   3.279   4.985
    1ST    H14R 2040   2.387   3.231   5.008
    1ST    H14S 2041   2.505   3.230   4.890
    1ST    C113 2042   2.580   3.245   5.098
    1ST    H13R 2043   2.586   3.137   5.112
    1ST    H13S 2044   2.674   3.291   5.066
    1ST    C112 2045   2.543   3.300   5.239
    1ST    H12R 2046   2.515   3.405   5.226
    1ST    H12S 2047   2.459   3.238   5.272
    1ST    C111 2048   2.665   3.294   5.326
    1ST    H11R 2049   2.715   3.199   5.308
    1ST    H11S 2050   2.733   3.373   5.294
    1ST    C110 2051   2.639   3.302   5.479
    1ST    H10R 2052   2.735   3.304   5.530
    1ST    H10S 2053   2.593   3.397   5.509
    1ST     C19 2054   2.553   3.192   5.537
    1ST     H9R 2055   2.460   3.207   5.483
    1ST     H9S 2056   2.610   3.102   5.513
    1ST     C18 2057   2.531   3.187   5.683
    1ST     H8R 2058   2.523   3.087   5.728
    1ST     H8S 2059   2.621   3.223   5.732
    1ST     C17 2060   2.426   3.268   5.739
    1ST     H7R 2061   2.466   3.369   5.725
    1ST     H7S 2062   2.337   3.280   5.677
    1ST     C16 2063   2.393   3.244   5.890
    1ST     H6R 2064   2.287   3.222   5.882
    1ST     H6S 2065   2.445   3.161   5.938
    1ST     C15 2066   2.411   3.365   5.969
    1ST     H5R 2067   2.516   3.393   5.974
    1ST     H5S 2068   2.351   3.444   5.922
    1ST     C14 2069   2.368   3.356   6.113
    1ST     H4R 2070   2.281   3.295   6.138
    1ST     H4S 2071   2.438   3.280   6.149
    1ST     C13 2072   2.391   3.473   6.206
    1ST     H3R 2073   2.486   3.523   6.183
    1ST     H3S 2074   2.321   3.555   6.186
    1ST     C12 2075   2.385   3.437   6.357
    1ST     H2R 2076   2.301   3.372   6.380
    1ST     H2S 2077   2.472   3.375   6.378
    2PS     C11 2078   2.371   3.553   6.452
    2PS     O12 2079   2.434   3.571   6.550
    2PS     O11 2080   2.268   3.633   6.413
    2PS      C1 2081   2.223   3.747   6.493
    2PS      HR 2082   2.124   3.764   6.448
    2PS      HS 2083   2.201   3.709   6.593
    2PS      C2 2084   2.319   3.866   6.481
    2PS      HX 2085   2.415   3.821   6.508
    2PS      C3 2086   2.292   3.993   6.569
    2PS      HA 2087   2.281   3.970   6.675
    2PS      HB 2088   2.369   4.068   6.547
    2PS     O31 2089   2.166   4.048   6.535
    2PS     P31 2090   2.146   4.204   6.566
    2PS     O32 2091   2.131   4.212   6.727
    2PS     C31 2092   2.083   4.113   6.816
    2PS     H1A 2093   2.011   4.049   6.763
    2PS     H1B 2094   2.160   4.045   6.853
    2PS     C32 2095   2.011   4.181   6.926
    2PS     H2A 2096   2.077   4.264   6.954
    2PS     N31 2097   1.884   4.233   6.888
    2PS    HN1A 2098   1.822   4.262   6.965
    2PS    HN1B 2099   1.894   4.323   6.838
    2PS    HN1C 2100   1.829   4.171   6.828
    2PS     C33 2101   2.015   4.099   7.055
    2PS     O33 2102   2.262   4.286   6.526
    2PS     O34 2103   2.014   4.236   6.516
    2PS     O21 2104   2.313   3.906   6.337
    2PS     C21 2105   2.423   3.953   6.281
    2PS     O22 2106   2.526   3.967   6.345
    2PS     O35 2107   2.015   3.980   7.049
    2PS     O36 2108   1.993   4.159   7.157
    3DHA   C116 2109   2.563   4.350   5.418
    3DHA   H16R 2110   2.627   4.424   5.464
    3DHA   C115 2111   2.595   4.309   5.274
    3DHA   H15R 2112   2.509   4.279   5.213
    3DHA   H15S 2113   2.642   4.397   5.230
    3DHA   C114 2114   2.697   4.199   5.259
    3DHA   H14R 2115   2.715   4.174   5.155
    3DHA   C113 2116   2.775   4.134   5.346
    3DHA   H13R 2117   2.855   4.076   5.301
    3DHA   C112 2118   2.779   4.140   5.501
    3DHA   H12R 2119   2.810   4.240   5.533
    3DHA   H12S 2120   2.678   4.128   5.540
    3DHA   C111 2121   2.874   4.039   5.551
    3DHA   H11R 2122   2.887   3.950   5.489
    3DHA   C110 2123   2.947   4.043   5.664
    3DHA   H10R 2124   3.020   3.965   5.686
    3DHA    C19 2125   2.948   4.156   5.765
    3DHA    H9R 2126   3.051   4.191   5.770
    3DHA    H9S 2127   2.899   4.245   5.727
    3DHA    C18 2128   2.907   4.117   5.905
    3DHA    H8R 2129   2.985   4.056   5.950
    3DHA    C17 2130   2.795   4.160   5.972
    3DHA    H7R 2131   2.791   4.127   6.076
    3DHA    C16 2132   2.691   4.258   5.936
    3DHA    H6R 2133   2.647   4.313   6.019
    3DHA    H6S 2134   2.728   4.344   5.880
    3DHA    C15 2135   2.574   4.188   5.872
    3DHA    H5R 2136   2.573   4.181   5.763
    3DHA    C14 2137   2.467   4.132   5.935
    3DHA    H4R 2138   2.385   4.090   5.877
    3DHA    C13 2139   2.458   4.125   6.084
    3DHA    H3R 2140   2.562   4.129   6.116
    3DHA    H3S 2141   2.402   4.209   6.124
    3DHA    C12 2142   2.398   3.987   6.132
    3DHA    H2R 2143   2.291   3.985   6.109
    3DHA    H2S 2144   2.434   3.907   6.067
    3DHA   C117 2145   2.467   4.284   5.483
    3DHA   H17R 2146   2.442   4.332   5.577
    3DHA   C118 2147   2.374   4.176   5.435
    3DHA   H18R 2148   2.342   4.125   5.526
    3DHA   H18S 2149   2.420   4.106   5.365
    3DHA   C119 2150   2.252   4.232   5.382
    3DHA   H19R 2151   2.215   4.308   5.451
    3DHA   C120 2152   2.175   4.199   5.279
    3DHA   H20R 2153   2.087   4.259   5.257
    3DHA   C121 2154   2.196   4.100   5.172
    3DHA   H21R 2155   2.133   4.012   5.187
    3DHA   H21S 2156   2.295   4.056   5.188
    3DHA   C122 2157   2.172   4.168   5.035
    3DHA   H22R 2158   2.069   4.205   5.033
    3DHA   H22S 2159   2.204   4.129   4.938
    3DHA   H22T 2160   2.230   4.261   5.042
    1ST    C118 2161   4.192   6.855   4.817
    1ST    H18R 2162   4.242   6.870   4.721
    1ST    H18S 2163   4.093   6.811   4.807
    1ST    H18T 2164   4.251   6.791   4.884
    1ST    C117 2165   4.181   6.981   4.901
    1ST    H17R 2166   4.255   7.054   4.869
    1ST    H17S 2167   4.085   7.029   4.879
    1ST    C116 2168   4.185   6.959   5.051
    1ST    H16R 2169   4.284   6.915   5.064
    1ST    H16S 2170   4.176   7.061   5.089
    1ST    C115 2171   4.069   6.873   5.097
    1ST    H15R 2172   3.974   6.913   5.061
    1ST    H15S 2173   4.067   6.774   5.051
    1ST    C114 2174   4.055   6.863   5.250
    1ST    H14R 2175   4.051   6.961   5.297
    1ST    H14S 2176   3.958   6.824   5.279
    1ST    C113 2177   4.174   6.791   5.320
    1ST    H13R 2178   4.266   6.849   5.307
    1ST    H13S 2179   4.151   6.792   5.427
    1ST    C112 2180   4.203   6.639   5.283
    1ST    H12R 2181   4.118   6.573   5.262
    1ST    H12S 2182   4.258   6.635   5.188
    1ST    C111 2183   4.291   6.556   5.368
    1ST    H11R 2184   4.341   6.472   5.320
    1ST    H11S 2185   4.373   6.609   5.416
    1ST    C110 2186   4.207   6.491   5.478
    1ST    H10R 2187   4.148   6.568   5.529
    1ST    H10S 2188   4.139   6.429   5.419
    1ST     C19 2189   4.287   6.414   5.587
    1ST     H9R 2190   4.353   6.354   5.523
    1ST     H9S 2191   4.359   6.481   5.635
    1ST     C18 2192   4.206   6.327   5.679
    1ST     H8R 2193   4.148   6.254   5.622
    1ST     H8S 2194   4.277   6.270   5.739
    1ST     C17 2195   4.109   6.402   5.764
    1ST     H7R 2196   4.171   6.472   5.821
    1ST     H7S 2197   4.042   6.469   5.709
    1ST     C16 2198   4.032   6.318   5.862
    1ST     H6R 2199   3.942   6.371   5.892
    1ST     H6S 2200   3.984   6.232   5.813
    1ST     C15 2201   4.108   6.263   5.980
    1ST     H5R 2202   4.182   6.199   5.931
    1ST     H5S 2203   4.161   6.335   6.042
    1ST     C14 2204   4.026   6.171   6.066
    1ST     H4R 2205   4.020   6.070   6.025
    1ST     H4S 2206   4.086   6.150   6.155
    1ST     C13 2207   3.893   6.224   6.118
    1ST     H3R 2208   3.878   6.329   6.143
    1ST     H3S 2209   3.829   6.198   6.034
    1ST     C12 2210   3.833   6.153   6.233
    1ST     H2R 2211   3.727   6.170   6.254
    1ST     H2S 2212   3.832   6.050   6.199
    2PS     C11 2213   3.915   6.161   6.358
    2PS     O12 2214   3.939   6.264   6.417
    2PS     O11 2215   3.942   6.029   6.390
    2PS      C1 2216   4.013   6.004   6.509
    2PS      HR 2217   4.012   6.098   6.565
    2PS      HS 2218   3.954   5.927   6.560
    2PS      C2 2219   4.154   5.952   6.481
    2PS      HX 2220   4.149   5.875   6.403
    2PS      C3 2221   4.217   5.898   6.612
    2PS      HA 2222   4.150   5.832   6.665
    2PS      HB 2223   4.312   5.844   6.604
    2PS     O31 2224   4.238   6.003   6.700
    2PS     P31 2225   4.271   5.987   6.859
    2PS     O32 2226   4.427   5.937   6.864
    2PS     C31 2227   4.523   6.004   6.790
    2PS     H1A 2228   4.503   6.001   6.683
    2PS     H1B 2229   4.542   6.105   6.828
    2PS     C32 2230   4.651   5.931   6.831
    2PS     H2A 2231   4.640   5.910   6.937
    2PS     N31 2232   4.670   5.798   6.759
    2PS    HN1A 2233   4.741   5.730   6.793
    2PS    HN1B 2234   4.582   5.744   6.749
    2PS    HN1C 2235   4.700   5.831   6.666
    2PS     C33 2236   4.770   6.027   6.817
    2PS     O33 2237   4.266   6.124   6.913
    2PS     O34 2238   4.184   5.875   6.907
    2PS     O21 2239   4.234   6.059   6.421
    2PS     C21 2240   4.364   6.034   6.390
    2PS     O22 2241   4.418   5.925   6.401
    2PS     O35 2242   4.804   6.093   6.916
    2PS     O36 2243   4.839   6.018   6.717
    3DHA   C116 2244   4.588   6.021   5.157
    3DHA   H16R 2245   4.574   5.943   5.231
    3DHA   C115 2246   4.625   6.158   5.215
    3DHA   H15R 2247   4.728   6.149   5.251
    3DHA   H15S 2248   4.623   6.224   5.129
    3DHA   C114 2249   4.537   6.181   5.329
    3DHA   H14R 2250   4.437   6.220   5.310
    3DHA   C113 2251   4.561   6.150   5.457
    3DHA   H13R 2252   4.488   6.190   5.527
    3DHA   C112 2253   4.687   6.087   5.505
    3DHA   H12R 2254   4.766   6.134   5.445
    3DHA   H12S 2255   4.707   6.103   5.611
    3DHA   C111 2256   4.692   5.941   5.491
    3DHA   H11R 2257   4.706   5.910   5.388
    3DHA   C110 2258   4.684   5.844   5.577
    3DHA   H10R 2259   4.676   5.742   5.540
    3DHA    C19 2260   4.683   5.854   5.731
    3DHA    H9R 2261   4.700   5.757   5.779
    3DHA    H9S 2262   4.761   5.917   5.774
    3DHA    C18 2263   4.556   5.913   5.773
    3DHA    H8R 2264   4.474   5.861   5.723
    3DHA    C17 2265   4.535   6.015   5.857
    3DHA    H7R 2266   4.429   6.038   5.869
    3DHA    C16 2267   4.629   6.098   5.938
    3DHA    H6R 2268   4.653   6.033   6.023
    3DHA    H6S 2269   4.729   6.122   5.902
    3DHA    C15 2270   4.560   6.220   5.988
    3DHA    H5R 2271   4.579   6.308   5.927
    3DHA    C14 2272   4.481   6.228   6.090
    3DHA    H4R 2273   4.420   6.317   6.101
    3DHA    C13 2274   4.440   6.115   6.171
    3DHA    H3R 2275   4.337   6.083   6.152
    3DHA    H3S 2276   4.499   6.025   6.153
    3DHA    C12 2277   4.429   6.147   6.313
    3DHA    H2R 2278   4.521   6.173   6.366
    3DHA    H2S 2279   4.366   6.236   6.324
    3DHA   C117 2280   4.554   6.004   5.026
    3DHA   H17R 2281   4.521   5.905   4.993
    3DHA   C118 2282   4.564   6.095   4.916
    3DHA   H18R 2283   4.530   6.195   4.943
    3DHA   H18S 2284   4.487   6.068   4.844
    3DHA   C119 2285   4.702   6.097   4.854
    3DHA   H19R 2286   4.740   6.002   4.818
    3DHA   C120 2287   4.779   6.206   4.836
    3DHA   H20R 2288   4.878   6.205   4.791
    3DHA   C121 2289   4.742   6.351   4.869
    3DHA   H21R 2290   4.795   6.384   4.959
    3DHA   H21S 2291   4.635   6.367   4.885
    3DHA   C122 2292   4.799   6.449   4.769
    3DHA   H22R 2293   4.878   6.504   4.819
    3DHA   H22S 2294   4.710   6.499   4.729
    3DHA   H22T 2295   4.853   6.410   4.682
    1ST    C118 2296   4.544   5.819   4.166
    1ST    H18R 2297   4.611   5.749   4.116
    1ST    H18S 2298   4.606   5.896   4.213
    1ST    H18T 2299   4.486   5.872   4.090
    1ST    C117 2300   4.444   5.758   4.255
    1ST    H17R 2301   4.375   5.832   4.296
    1ST    H17S 2302   4.387   5.689   4.192
    1ST    C116 2303   4.498   5.679   4.382
    1ST    H16R 2304   4.405   5.646   4.429
    1ST    H16S 2305   4.554   5.592   4.348
    1ST    C115 2306   4.580   5.775   4.473
    1ST    H15R 2307   4.652   5.831   4.413
    1ST    H15S 2308   4.500   5.834   4.518
    1ST    C114 2309   4.659   5.696   4.587
    1ST    H14R 2310   4.597   5.621   4.637
    1ST    H14S 2311   4.736   5.639   4.534
    1ST    C113 2312   4.709   5.796   4.691
    1ST    H13R 2313   4.768   5.880   4.651
    1ST    H13S 2314   4.628   5.841   4.747
    1ST    C112 2315   4.811   5.727   4.784
    1ST    H12R 2316   4.754   5.653   4.840
    1ST    H12S 2317   4.889   5.675   4.727
    1ST    C111 2318   4.875   5.810   4.903
    1ST    H11R 2319   4.914   5.905   4.863
    1ST    H11S 2320   4.797   5.839   4.973
    1ST    C110 2321   4.982   5.741   4.995
    1ST    H10R 2322   4.943   5.641   5.018
    1ST    H10S 2323   5.075   5.727   4.940
    1ST     C19 2324   4.990   5.817   5.125
    1ST     H9R 2325   4.979   5.925   5.113
    1ST     H9S 2326   4.903   5.805   5.190
    1ST     C18 2327   5.122   5.795   5.197
    1ST     H8R 2328   5.148   5.690   5.209
    1ST     H8S 2329   5.198   5.836   5.131
    1ST     C17 2330   5.125   5.861   5.343
    1ST     H7R 2331   5.067   5.952   5.327
    1ST     H7S 2332   5.063   5.806   5.414
    1ST     C16 2333   5.273   5.881   5.391
    1ST     H6R 2334   5.322   5.785   5.380
    1ST     H6S 2335   5.320   5.953   5.322
    1ST     C15 2336   5.285   5.921   5.537
    1ST     H5R 2337   5.244   6.021   5.550
    1ST     H5S 2338   5.222   5.857   5.598
    1ST     C14 2339   5.431   5.913   5.596
    1ST     H4R 2340   5.469   5.814   5.571
    1ST     H4S 2341   5.492   5.985   5.540
    1ST     C13 2342   5.449   5.934   5.743
    1ST     H3R 2343   5.395   5.854   5.793
    1ST     H3S 2344   5.557   5.925   5.757
    1ST     C12 2345   5.403   6.067   5.790
    1ST     H2R 2346   5.475   6.144   5.760
    1ST     H2S 2347   5.304   6.091   5.750
    2PS     C11 2348   5.393   6.064   5.942
    2PS     O12 2349   5.474   6.019   6.021
    2PS     O11 2350   5.276   6.126   5.973
    2PS      C1 2351   5.233   6.138   6.118
    2PS      HR 2352   5.125   6.151   6.106
    2PS      HS 2353   5.250   6.049   6.179
    2PS      C2 2354   5.302   6.263   6.179
    2PS      HX 2355   5.409   6.242   6.184
    2PS      C3 2356   5.273   6.287   6.327
    2PS      HA 2357   5.340   6.370   6.352
    2PS      HB 2358   5.167   6.312   6.338
    2PS     O31 2359   5.305   6.174   6.410
    2PS     P31 2360   5.452   6.138   6.446
    2PS     O32 2361   5.524   6.283   6.466
    2PS     C31 2362   5.508   6.352   6.592
    2PS     H1A 2363   5.406   6.387   6.610
    2PS     H1B 2364   5.532   6.290   6.678
    2PS     C32 2365   5.602   6.485   6.594
    2PS     H2A 2366   5.707   6.457   6.610
    2PS     N31 2367   5.597   6.558   6.455
    2PS    HN1A 2368   5.504   6.595   6.432
    2PS    HN1B 2369   5.676   6.624   6.450
    2PS    HN1C 2370   5.612   6.486   6.382
    2PS     C33 2371   5.568   6.577   6.710
    2PS     O33 2372   5.462   6.063   6.573
    2PS     O34 2373   5.518   6.074   6.328
    2PS     O21 2374   5.269   6.379   6.100
    2PS     C21 2375   5.365   6.453   6.046
    2PS     O22 2376   5.478   6.408   6.043
    2PS     O35 2377   5.460   6.643   6.704
    2PS     O36 2378   5.630   6.568   6.811
    3DHA   C116 2379   5.616   6.536   4.789
    3DHA   H16R 2380   5.698   6.547   4.860
    3DHA   C115 2381   5.486   6.520   4.859
    3DHA   H15R 2382   5.470   6.559   4.960
    3DHA   H15S 2383   5.404   6.549   4.792
    3DHA   C114 2384   5.445   6.372   4.874
    3DHA   H14R 2385   5.375   6.335   4.800
    3DHA   C113 2386   5.490   6.285   4.966
    3DHA   H13R 2387   5.464   6.182   4.942
    3DHA   C112 2388   5.600   6.293   5.066
    3DHA   H12R 2389   5.677   6.220   5.041
    3DHA   H12S 2390   5.651   6.389   5.070
    3DHA   C111 2391   5.543   6.253   5.198
    3DHA   H11R 2392   5.493   6.157   5.197
    3DHA   C110 2393   5.552   6.325   5.316
    3DHA   H10R 2394   5.497   6.279   5.398
    3DHA    C19 2395   5.611   6.458   5.339
    3DHA    H9R 2396   5.689   6.464   5.415
    3DHA    H9S 2397   5.635   6.500   5.241
    3DHA    C18 2398   5.496   6.536   5.396
    3DHA    H8R 2399   5.443   6.597   5.323
    3DHA    C17 2400   5.462   6.538   5.523
    3DHA    H7R 2401   5.370   6.593   5.542
    3DHA    C16 2402   5.510   6.451   5.633
    3DHA    H6R 2403   5.426   6.395   5.675
    3DHA    H6S 2404   5.584   6.375   5.605
    3DHA    C15 2405   5.570   6.540   5.737
    3DHA    H5R 2406   5.678   6.533   5.746
    3DHA    C14 2407   5.505   6.614   5.821
    3DHA    H4R 2408   5.566   6.675   5.887
    3DHA    C13 2409   5.357   6.614   5.849
    3DHA    H3R 2410   5.318   6.710   5.813
    3DHA    H3S 2411   5.308   6.538   5.788
    3DHA    C12 2412   5.323   6.589   5.992
    3DHA    H2R 2413   5.357   6.662   6.065
    3DHA    H2S 2414   5.215   6.593   6.009
    3DHA   C117 2415   5.639   6.518   4.659
    3DHA   H17R 2416   5.742   6.521   4.627
    3DHA   C118 2417   5.546   6.500   4.542
    3DHA   H18R 2418   5.444   6.495   4.581
    3DHA   H18S 2419   5.561   6.405   4.490
    3DHA   C119 2420   5.547   6.611   4.447
    3DHA   H19R 2421   5.543   6.707   4.499
    3DHA   C120 2422   5.550   6.609   4.316
    3DHA   H20R 2423   5.552   6.706   4.266
    3DHA   C121 2424   5.536   6.490   4.226
    3DHA   H21R 2425   5.581   6.403   4.274
    3DHA   H21S 2426   5.591   6.516   4.136
    3DHA   C122 2427   5.386   6.464   4.204
    3DHA   H22R 2428   5.377   6.374   4.144
    3DHA   H22S 2429   5.340   6.549   4.152
    3DHA   H22T 2430   5.343   6.458   4.304
    1ST    C118 2431   0.888   1.001   4.731
    1ST    H18R 2432   0.994   0.976   4.736
    1ST    H18S 2433   0.870   1.098   4.685
    1ST    H18T 2434   0.835   0.925   4.672
    1ST    C117 2435   0.831   1.007   4.878
    1ST    H17R 2436   0.882   1.086   4.933
    1ST    H17S 2437   0.729   1.048   4.876
    1ST    C116 2438   0.840   0.882   4.966
    1ST    H16R 2439   0.776   0.801   4.929
    1ST    H16S 2440   0.937   0.833   4.956
    1ST    C115 2441   0.808   0.908   5.112
    1ST    H15R 2442   0.872   0.829   5.154
    1ST    H15S 2443   0.844   1.000   5.159
    1ST    C114 2444   0.667   0.868   5.148
    1ST    H14R 2445   0.611   0.947   5.098
    1ST    H14S 2446   0.635   0.772   5.105
    1ST    C113 2447   0.636   0.878   5.302
    1ST    H13R 2448   0.681   0.972   5.335
    1ST    H13S 2449   0.530   0.885   5.326
    1ST    C112 2450   0.682   0.754   5.379
    1ST    H12R 2451   0.607   0.675   5.387
    1ST    H12S 2452   0.761   0.702   5.325
    1ST    C111 2453   0.732   0.791   5.518
    1ST    H11R 2454   0.809   0.868   5.506
    1ST    H11S 2455   0.649   0.848   5.562
    1ST    C110 2456   0.786   0.685   5.610
    1ST    H10R 2457   0.703   0.622   5.640
    1ST    H10S 2458   0.853   0.621   5.551
    1ST     C19 2459   0.854   0.739   5.733
    1ST     H9R 2460   0.869   0.653   5.798
    1ST     H9S 2461   0.960   0.759   5.718
    1ST     C18 2462   0.779   0.853   5.817
    1ST     H8R 2463   0.778   0.947   5.760
    1ST     H8S 2464   0.681   0.812   5.840
    1ST     C17 2465   0.866   0.866   5.940
    1ST     H7R 2466   0.867   0.769   5.992
    1ST     H7S 2467   0.967   0.897   5.915
    1ST     C16 2468   0.801   0.955   6.047
    1ST     H6R 2469   0.774   1.050   6.000
    1ST     H6S 2470   0.716   0.909   6.099
    1ST     C15 2471   0.897   1.010   6.160
    1ST     H5R 2472   0.955   0.929   6.204
    1ST     H5S 2473   0.973   1.068   6.108
    1ST     C14 2474   0.832   1.093   6.269
    1ST     H4R 2475   0.770   1.168   6.221
    1ST     H4S 2476   0.761   1.031   6.324
    1ST     C13 2477   0.930   1.172   6.354
    1ST     H3R 2478   1.015   1.206   6.294
    1ST     H3S 2479   0.887   1.266   6.387
    1ST     C12 2480   0.974   1.090   6.475
    1ST     H2R 2481   0.892   1.053   6.537
    1ST     H2S 2482   1.048   1.011   6.455
    2PS     C11 2483   1.049   1.185   6.562
    2PS     O12 2484   1.004   1.287   6.605
    2PS     O11 2485   1.171   1.140   6.598
    2PS      C1 2486   1.251   1.217   6.701
    2PS      HR 2487   1.230   1.324   6.691
    2PS      HS 2488   1.196   1.187   6.791
    2PS      C2 2489   1.400   1.193   6.696
    2PS      HX 2490   1.404   1.084   6.710
    2PS      C3 2491   1.483   1.260   6.803
    2PS      HA 2492   1.469   1.218   6.904
    2PS      HB 2493   1.586   1.240   6.774
    2PS     O31 2494   1.462   1.399   6.829
    2PS     P31 2495   1.545   1.480   6.942
    2PS     O32 2496   1.487   1.421   7.073
    2PS     C31 2497   1.551   1.310   7.137
    2PS     H1A 2498   1.548   1.222   7.073
    2PS     H1B 2499   1.656   1.331   7.158
    2PS     C32 2500   1.485   1.267   7.266
    2PS     H2A 2501   1.515   1.345   7.336
    2PS     N31 2502   1.334   1.278   7.260
    2PS    HN1A 2503   1.302   1.376   7.259
    2PS    HN1B 2504   1.299   1.231   7.176
    2PS    HN1C 2505   1.288   1.229   7.339
    2PS     C33 2506   1.537   1.134   7.310
    2PS     O33 2507   1.690   1.446   6.935
    2PS     O34 2508   1.501   1.621   6.930
    2PS     O21 2509   1.450   1.241   6.565
    2PS     C21 2510   1.565   1.199   6.512
    2PS     O22 2511   1.647   1.120   6.568
    2PS     O35 2512   1.461   1.066   7.369
    2PS     O36 2513   1.657   1.113   7.317
    3DHA   C116 2514   0.699   1.644   6.039
    3DHA   H16R 2515   0.805   1.641   6.060
    3DHA   C115 2516   0.657   1.515   5.969
    3DHA   H15R 2517   0.680   1.429   6.033
    3DHA   H15S 2518   0.548   1.516   5.963
    3DHA   C114 2519   0.707   1.498   5.830
    3DHA   H14R 2520   0.672   1.582   5.770
    3DHA   C113 2521   0.772   1.393   5.772
    3DHA   H13R 2522   0.785   1.386   5.664
    3DHA   C112 2523   0.814   1.269   5.846
    3DHA   H12R 2524   0.842   1.303   5.946
    3DHA   H12S 2525   0.734   1.198   5.865
    3DHA   C111 2526   0.930   1.188   5.783
    3DHA   H11R 2527   0.900   1.099   5.729
    3DHA   C110 2528   1.059   1.216   5.789
    3DHA   H10R 2529   1.129   1.147   5.742
    3DHA    C19 2530   1.119   1.331   5.855
    3DHA    H9R 2531   1.223   1.337   5.820
    3DHA    H9S 2532   1.063   1.415   5.814
    3DHA    C18 2533   1.116   1.325   5.999
    3DHA    H8R 2534   1.032   1.379   6.041
    3DHA    C17 2535   1.200   1.261   6.085
    3DHA    H7R 2536   1.176   1.263   6.191
    3DHA    C16 2537   1.313   1.166   6.047
    3DHA    H6R 2538   1.320   1.082   6.116
    3DHA    H6S 2539   1.295   1.115   5.952
    3DHA    C15 2540   1.454   1.222   6.046
    3DHA    H5R 2541   1.489   1.252   5.947
    3DHA    C14 2542   1.548   1.212   6.145
    3DHA    H4R 2543   1.648   1.242   6.117
    3DHA    C13 2544   1.528   1.166   6.285
    3DHA    H3R 2545   1.420   1.157   6.299
    3DHA    H3S 2546   1.568   1.066   6.301
    3DHA    C12 2547   1.583   1.264   6.378
    3DHA    H2R 2548   1.688   1.281   6.355
    3DHA    H2S 2549   1.539   1.364   6.369
    3DHA   C117 2550   0.633   1.757   6.066
    3DHA   H17R 2551   0.679   1.841   6.118
    3DHA   C118 2552   0.489   1.778   6.034
    3DHA   H18R 2553   0.434   1.834   6.110
    3DHA   H18S 2554   0.434   1.683   6.027
    3DHA   C119 2555   0.481   1.852   5.906
    3DHA   H19R 2556   0.505   1.795   5.817
    3DHA   C120 2557   0.448   1.975   5.893
    3DHA   H20R 2558   0.446   2.025   5.797
    3DHA   C121 2559   0.424   2.072   6.010
    3DHA   H21R 2560   0.360   2.035   6.090
    3DHA   H21S 2561   0.363   2.156   5.976
    3DHA   C122 2562   0.559   2.134   6.074
    3DHA   H22R 2563   0.534   2.222   6.135
    3DHA   H22S 2564   0.612   2.176   5.989
    3DHA   H22T 2565   0.617   2.056   6.123
    1ST    C118 2566   1.224   5.463   4.370
    1ST    H18R 2567   1.233   5.366   4.321
    1ST    H18S 2568   1.292   5.525   4.310
    1ST    H18T 2569   1.128   5.512   4.353
    1ST    C117 2570   1.265   5.468   4.517
    1ST    H17R 2571   1.239   5.367   4.550
    1ST    H17S 2572   1.372   5.457   4.534
    1ST    C116 2573   1.199   5.567   4.613
    1ST    H16R 2574   1.229   5.666   4.579
    1ST    H16S 2575   1.090   5.555   4.606
    1ST    C115 2576   1.255   5.560   4.758
    1ST    H15R 2577   1.262   5.455   4.785
    1ST    H15S 2578   1.357   5.600   4.765
    1ST    C114 2579   1.184   5.631   4.872
    1ST    H14R 2580   1.166   5.733   4.838
    1ST    H14S 2581   1.086   5.583   4.884
    1ST    C113 2582   1.259   5.638   5.007
    1ST    H13R 2583   1.353   5.692   4.999
    1ST    H13S 2584   1.189   5.689   5.074
    1ST    C112 2585   1.282   5.490   5.056
    1ST    H12R 2586   1.194   5.425   5.048
    1ST    H12S 2587   1.358   5.458   4.984
    1ST    C111 2588   1.348   5.468   5.195
    1ST    H11R 2589   1.349   5.359   5.204
    1ST    H11S 2590   1.453   5.498   5.190
    1ST    C110 2591   1.282   5.536   5.316
    1ST    H10R 2592   1.346   5.507   5.399
    1ST    H10S 2593   1.287   5.644   5.301
    1ST     C19 2594   1.135   5.504   5.335
    1ST     H9R 2595   1.094   5.569   5.412
    1ST     H9S 2596   1.077   5.531   5.246
    1ST     C18 2597   1.104   5.358   5.362
    1ST     H8R 2598   0.997   5.347   5.382
    1ST     H8S 2599   1.116   5.294   5.275
    1ST     C17 2600   1.173   5.289   5.476
    1ST     H7R 2601   1.135   5.188   5.490
    1ST     H7S 2602   1.276   5.264   5.451
    1ST     C16 2603   1.158   5.357   5.602
    1ST     H6R 2604   1.191   5.461   5.596
    1ST     H6S 2605   1.052   5.370   5.626
    1ST     C15 2606   1.242   5.298   5.721
    1ST     H5R 2607   1.347   5.299   5.690
    1ST     H5S 2608   1.240   5.367   5.806
    1ST     C14 2609   1.206   5.154   5.763
    1ST     H4R 2610   1.121   5.167   5.831
    1ST     H4S 2611   1.188   5.090   5.677
    1ST     C13 2612   1.329   5.088   5.837
    1ST     H3R 2613   1.400   5.061   5.759
    1ST     H3S 2614   1.372   5.167   5.898
    1ST     C12 2615   1.293   4.974   5.933
    1ST     H2R 2616   1.229   5.013   6.013
    1ST     H2S 2617   1.244   4.897   5.874
    2PS     C11 2618   1.426   4.910   5.981
    2PS     O12 2619   1.538   4.935   5.946
    2PS     O11 2620   1.407   4.797   6.056
    2PS      C1 2621   1.525   4.715   6.097
    2PS      HR 2622   1.584   4.706   6.005
    2PS      HS 2623   1.572   4.764   6.183
    2PS      C2 2624   1.472   4.571   6.133
    2PS      HX 2625   1.416   4.578   6.226
    2PS      C3 2626   1.597   4.491   6.176
    2PS      HA 2627   1.635   4.425   6.097
    2PS      HB 2628   1.670   4.562   6.216
    2PS     O31 2629   1.551   4.402   6.276
    2PS     P31 2630   1.658   4.348   6.377
    2PS     O32 2631   1.703   4.476   6.466
    2PS     C31 2632   1.615   4.522   6.568
    2PS     H1A 2633   1.540   4.578   6.511
    2PS     H1B 2634   1.564   4.434   6.607
    2PS     C32 2635   1.686   4.601   6.677
    2PS     H2A 2636   1.759   4.540   6.732
    2PS     N31 2637   1.764   4.711   6.612
    2PS    HN1A 2638   1.808   4.770   6.684
    2PS    HN1B 2639   1.839   4.670   6.553
    2PS    HN1C 2640   1.708   4.780   6.559
    2PS     C33 2641   1.595   4.648   6.785
    2PS     O33 2642   1.592   4.249   6.470
    2PS     O34 2643   1.772   4.304   6.296
    2PS     O21 2644   1.389   4.519   6.020
    2PS     C21 2645   1.297   4.422   6.053
    2PS     O22 2646   1.264   4.395   6.165
    2PS     O35 2647   1.613   4.597   6.893
    2PS     O36 2648   1.513   4.728   6.758
    3DHA   C116 2649   1.993   4.602   4.818
    3DHA   H16R 2650   1.899   4.645   4.851
    3DHA   C115 2651   2.031   4.478   4.893
    3DHA   H15R 2652   1.954   4.403   4.875
    3DHA   H15S 2653   2.123   4.431   4.857
    3DHA   C114 2654   2.050   4.515   5.035
    3DHA   H14R 2655   2.150   4.545   5.064
    3DHA   C113 2656   1.956   4.503   5.134
    3DHA   H13R 2657   1.978   4.515   5.239
    3DHA   C112 2658   1.812   4.447   5.114
    3DHA   H12R 2659   1.739   4.525   5.136
    3DHA   H12S 2660   1.787   4.411   5.014
    3DHA   C111 2661   1.804   4.322   5.195
    3DHA   H11R 2662   1.866   4.243   5.153
    3DHA   C110 2663   1.732   4.308   5.311
    3DHA   H10R 2664   1.733   4.223   5.378
    3DHA    C19 2665   1.649   4.424   5.376
    3DHA    H9R 2666   1.660   4.408   5.483
    3DHA    H9S 2667   1.690   4.520   5.343
    3DHA    C18 2668   1.500   4.412   5.351
    3DHA    H8R 2669   1.473   4.465   5.260
    3DHA    C17 2670   1.409   4.363   5.436
    3DHA    H7R 2671   1.306   4.356   5.403
    3DHA    C16 2672   1.436   4.305   5.568
    3DHA    H6R 2673   1.524   4.244   5.588
    3DHA    H6S 2674   1.450   4.392   5.633
    3DHA    C15 2675   1.319   4.222   5.614
    3DHA    H5R 2676   1.262   4.175   5.534
    3DHA    C14 2677   1.281   4.210   5.745
    3DHA    H4R 2678   1.193   4.153   5.772
    3DHA    C13 2679   1.351   4.276   5.863
    3DHA    H3R 2680   1.385   4.194   5.927
    3DHA    H3S 2681   1.435   4.342   5.842
    3DHA    C12 2682   1.242   4.361   5.934
    3DHA    H2R 2683   1.214   4.447   5.872
    3DHA    H2S 2684   1.149   4.307   5.956
    3DHA   C117 2685   2.072   4.678   4.743
    3DHA   H17R 2686   2.034   4.779   4.729
    3DHA   C118 2687   2.196   4.642   4.686
    3DHA   H18R 2688   2.255   4.583   4.757
    3DHA   H18S 2689   2.251   4.736   4.670
    3DHA   C119 2690   2.193   4.557   4.568
    3DHA   H19R 2691   2.208   4.453   4.595
    3DHA   C120 2692   2.171   4.577   4.437
    3DHA   H20R 2693   2.177   4.493   4.368
    3DHA   C121 2694   2.159   4.720   4.378
    3DHA   H21R 2695   2.170   4.710   4.270
    3DHA   H21S 2696   2.240   4.782   4.417
    3DHA   C122 2697   2.035   4.799   4.419
    3DHA   H22R 2698   2.016   4.809   4.526
    3DHA   H22S 2699   1.950   4.745   4.378
    3DHA   H22T 2700   2.032   4.903   4.385
    1ST    C118 2701   1.093   4.670   4.609
    1ST    H18R 2702   1.131   4.751   4.672
    1ST    H18S 2703   1.009   4.631   4.667
    1ST    H18T 2704   1.057   4.699   4.510
    1ST    C117 2705   1.194   4.571   4.591
    1ST    H17R 2706   1.279   4.614   4.538
    1ST    H17S 2707   1.232   4.545   4.690
    1ST    C116 2708   1.150   4.454   4.511
    1ST    H16R 2709   1.059   4.410   4.553
    1ST    H16S 2710   1.121   4.485   4.410
    1ST    C115 2711   1.259   4.343   4.495
    1ST    H15R 2712   1.205   4.256   4.458
    1ST    H15S 2713   1.331   4.363   4.416
    1ST    C114 2714   1.328   4.303   4.631
    1ST    H14R 2715   1.397   4.218   4.621
    1ST    H14S 2716   1.394   4.382   4.665
    1ST    C113 2717   1.233   4.254   4.746
    1ST    H13R 2718   1.165   4.329   4.788
    1ST    H13S 2719   1.178   4.170   4.703
    1ST    C112 2720   1.308   4.208   4.866
    1ST    H12R 2721   1.407   4.173   4.837
    1ST    H12S 2722   1.325   4.299   4.925
    1ST    C111 2723   1.233   4.122   4.963
    1ST    H11R 2724   1.152   4.178   5.011
    1ST    H11S 2725   1.177   4.051   4.902
    1ST    C110 2726   1.328   4.036   5.050
    1ST    H10R 2727   1.357   3.957   4.981
    1ST    H10S 2728   1.420   4.083   5.087
    1ST     C19 2729   1.262   3.963   5.167
    1ST     H9R 2730   1.197   4.035   5.218
    1ST     H9S 2731   1.191   3.887   5.136
    1ST     C18 2732   1.365   3.880   5.253
    1ST     H8R 2733   1.418   3.809   5.190
    1ST     H8S 2734   1.441   3.940   5.304
    1ST     C17 2735   1.306   3.784   5.353
    1ST     H7R 2736   1.265   3.704   5.291
    1ST     H7S 2737   1.392   3.737   5.401
    1ST     C16 2738   1.201   3.846   5.445
    1ST     H6R 2739   1.255   3.910   5.515
    1ST     H6S 2740   1.134   3.912   5.389
    1ST     C15 2741   1.111   3.748   5.522
    1ST     H5R 2742   1.047   3.694   5.451
    1ST     H5S 2743   1.162   3.666   5.573
    1ST     C14 2744   1.025   3.807   5.625
    1ST     H4R 2745   0.983   3.896   5.580
    1ST     H4S 2746   0.942   3.741   5.651
    1ST     C13 2747   1.093   3.853   5.752
    1ST     H3R 2748   1.178   3.791   5.780
    1ST     H3S 2749   1.135   3.954   5.742
    1ST     C12 2750   0.990   3.877   5.865
    1ST     H2R 2751   0.924   3.950   5.817
    1ST     H2S 2752   0.923   3.793   5.886
    2PS     C11 2753   1.049   3.929   5.987
    2PS     O12 2754   1.062   4.049   6.001
    2PS     O11 2755   1.091   3.828   6.071
    2PS      C1 2756   1.176   3.863   6.181
    2PS      HR 2757   1.237   3.952   6.166
    2PS      HS 2758   1.108   3.886   6.263
    2PS      C2 2759   1.250   3.734   6.225
    2PS      HX 2760   1.178   3.653   6.236
    2PS      C3 2761   1.318   3.749   6.358
    2PS      HA 2762   1.243   3.719   6.432
    2PS      HB 2763   1.406   3.684   6.354
    2PS     O31 2764   1.363   3.883   6.387
    2PS     P31 2765   1.413   3.927   6.528
    2PS     O32 2766   1.569   3.958   6.517
    2PS     C31 2767   1.667   3.870   6.479
    2PS     H1A 2768   1.642   3.779   6.534
    2PS     H1B 2769   1.658   3.836   6.376
    2PS     C32 2770   1.809   3.927   6.515
    2PS     H2A 2771   1.891   3.857   6.495
    2PS     N31 2772   1.839   4.054   6.441
    2PS    HN1A 2773   1.922   4.106   6.473
    2PS    HN1B 2774   1.844   4.054   6.338
    2PS    HN1C 2775   1.761   4.119   6.463
    2PS     C33 2776   1.811   3.950   6.661
    2PS     O33 2777   1.347   4.055   6.564
    2PS     O34 2778   1.394   3.816   6.628
    2PS     O21 2779   1.341   3.689   6.124
    2PS     C21 2780   1.437   3.763   6.082
    2PS     O22 2781   1.459   3.874   6.121
    2PS     O35 2782   1.854   3.863   6.732
    2PS     O36 2783   1.767   4.058   6.692
    3DHA   C116 2784   1.989   4.066   4.678
    3DHA   H16R 2785   2.026   4.113   4.769
    3DHA   C115 2786   1.860   3.989   4.704
    3DHA   H15R 2787   1.805   3.966   4.613
    3DHA   H15S 2788   1.894   3.895   4.749
    3DHA   C114 2789   1.784   4.064   4.804
    3DHA   H14R 2790   1.728   4.149   4.766
    3DHA   C113 2791   1.788   4.057   4.934
    3DHA   H13R 2792   1.721   4.120   4.993
    3DHA   C112 2793   1.879   3.970   5.017
    3DHA   H12R 2794   1.960   3.925   4.959
    3DHA   H12S 2795   1.939   4.032   5.084
    3DHA   C111 2796   1.803   3.867   5.090
    3DHA   H11R 2797   1.789   3.777   5.030
    3DHA   C110 2798   1.763   3.859   5.216
    3DHA   H10R 2799   1.709   3.766   5.232
    3DHA    C19 2800   1.771   3.955   5.334
    3DHA    H9R 2801   1.830   4.042   5.307
    3DHA    H9S 2802   1.669   3.986   5.357
    3DHA    C18 2803   1.842   3.893   5.448
    3DHA    H8R 2804   1.948   3.891   5.429
    3DHA    C17 2805   1.785   3.829   5.554
    3DHA    H7R 2806   1.843   3.776   5.629
    3DHA    C16 2807   1.640   3.825   5.574
    3DHA    H6R 2808   1.589   3.857   5.483
    3DHA    H6S 2809   1.617   3.722   5.602
    3DHA    C15 2810   1.602   3.914   5.687
    3DHA    H5R 2811   1.633   4.017   5.671
    3DHA    C14 2812   1.526   3.880   5.793
    3DHA    H4R 2813   1.514   3.962   5.864
    3DHA    C13 2814   1.472   3.742   5.834
    3DHA    H3R 2815   1.363   3.740   5.845
    3DHA    H3S 2816   1.501   3.668   5.760
    3DHA    C12 2817   1.521   3.700   5.972
    3DHA    H2R 2818   1.532   3.591   5.982
    3DHA    H2S 2819   1.620   3.745   5.989
    3DHA   C117 2820   2.059   4.108   4.566
    3DHA   H17R 2821   2.150   4.167   4.565
    3DHA   C118 2822   2.022   4.080   4.422
    3DHA   H18R 2823   1.914   4.084   4.414
    3DHA   H18S 2824   2.054   3.980   4.395
    3DHA   C119 2825   2.066   4.186   4.327
    3DHA   H19R 2826   2.008   4.277   4.340
    3DHA   C120 2827   2.150   4.175   4.223
    3DHA   H20R 2828   2.170   4.255   4.153
    3DHA   C121 2829   2.237   4.050   4.187
    3DHA   H21R 2830   2.193   3.962   4.233
    3DHA   H21S 2831   2.336   4.053   4.234
    3DHA   C122 2832   2.254   4.036   4.032
    3DHA   H22R 2833   2.159   4.024   3.979
    3DHA   H22S 2834   2.318   3.950   4.012
    3DHA   H22T 2835   2.319   4.107   3.980
    1ST    C118 2836   3.557   2.921   4.523
    1ST    H18R 2837   3.640   2.983   4.489
    1ST    H18S 2838   3.469   2.984   4.539
    1ST    H18T 2839   3.538   2.863   4.433
    1ST    C117 2840   3.581   2.835   4.648
    1ST    H17R 2841   3.485   2.791   4.675
    1ST    H17S 2842   3.636   2.747   4.614
    1ST    C116 2843   3.632   2.896   4.785
    1ST    H16R 2844   3.722   2.957   4.772
    1ST    H16S 2845   3.545   2.958   4.809
    1ST    C115 2846   3.662   2.785   4.896
    1ST    H15R 2847   3.566   2.755   4.939
    1ST    H15S 2848   3.728   2.703   4.868
    1ST    C114 2849   3.735   2.836   5.023
    1ST    H14R 2850   3.841   2.851   5.001
    1ST    H14S 2851   3.705   2.939   5.042
    1ST    C113 2852   3.707   2.757   5.143
    1ST    H13R 2853   3.600   2.740   5.149
    1ST    H13S 2854   3.768   2.666   5.138
    1ST    C112 2855   3.754   2.831   5.272
    1ST    H12R 2856   3.849   2.884   5.260
    1ST    H12S 2857   3.676   2.906   5.288
    1ST    C111 2858   3.758   2.741   5.404
    1ST    H11R 2859   3.706   2.803   5.477
    1ST    H11S 2860   3.682   2.663   5.398
    1ST    C110 2861   3.892   2.698   5.461
    1ST    H10R 2862   3.864   2.630   5.542
    1ST    H10S 2863   3.939   2.633   5.387
    1ST     C19 2864   3.976   2.808   5.514
    1ST     H9R 2865   4.011   2.867   5.429
    1ST     H9S 2866   3.910   2.875   5.569
    1ST     C18 2867   4.092   2.753   5.600
    1ST     H8R 2868   4.070   2.658   5.650
    1ST     H8S 2869   4.174   2.738   5.529
    1ST     C17 2870   4.151   2.855   5.701
    1ST     H7R 2871   4.186   2.940   5.642
    1ST     H7S 2872   4.077   2.891   5.771
    1ST     C16 2873   4.260   2.797   5.784
    1ST     H6R 2874   4.259   2.699   5.832
    1ST     H6S 2875   4.337   2.778   5.709
    1ST     C15 2876   4.297   2.897   5.893
    1ST     H5R 2877   4.328   2.985   5.837
    1ST     H5S 2878   4.217   2.927   5.961
    1ST     C14 2879   4.410   2.835   5.978
    1ST     H4R 2880   4.364   2.746   6.023
    1ST     H4S 2881   4.486   2.810   5.904
    1ST     C13 2882   4.484   2.921   6.082
    1ST     H3R 2883   4.406   2.964   6.146
    1ST     H3S 2884   4.553   2.868   6.148
    1ST     C12 2885   4.547   3.052   6.022
    1ST     H2R 2886   4.609   3.024   5.936
    1ST     H2S 2887   4.465   3.115   5.985
    2PS     C11 2888   4.636   3.128   6.120
    2PS     O12 2889   4.728   3.085   6.185
    2PS     O11 2890   4.593   3.259   6.129
    2PS      C1 2891   4.654   3.354   6.216
    2PS      HR 2892   4.598   3.448   6.214
    2PS      HS 2893   4.643   3.314   6.317
    2PS      C2 2894   4.805   3.386   6.186
    2PS      HX 2895   4.874   3.303   6.205
    2PS      C3 2896   4.860   3.502   6.275
    2PS      HA 2897   4.845   3.463   6.375
    2PS      HB 2898   4.968   3.514   6.279
    2PS     O31 2899   4.796   3.625   6.243
    2PS     P31 2900   4.830   3.764   6.314
    2PS     O32 2901   4.777   3.755   6.465
    2PS     C31 2902   4.850   3.702   6.571
    2PS     H1A 2903   4.886   3.606   6.533
    2PS     H1B 2904   4.947   3.747   6.592
    2PS     C32 2905   4.760   3.695   6.693
    2PS     H2A 2906   4.724   3.796   6.713
    2PS     N31 2907   4.643   3.603   6.662
    2PS    HN1A 2908   4.591   3.626   6.576
    2PS    HN1B 2909   4.678   3.508   6.638
    2PS    HN1C 2910   4.571   3.601   6.736
    2PS     C33 2911   4.843   3.654   6.812
    2PS     O33 2912   4.977   3.776   6.317
    2PS     O34 2913   4.750   3.866   6.248
    2PS     O21 2914   4.798   3.430   6.051
    2PS     C21 2915   4.812   3.347   5.944
    2PS     O22 2916   4.854   3.240   5.955
    2PS     O35 2917   4.853   3.727   6.915
    2PS     O36 2918   4.859   3.530   6.816
    3DHA   C116 2919   4.355   2.492   4.998
    3DHA   H16R 2920   4.333   2.393   5.036
    3DHA   C115 2921   4.353   2.602   5.099
    3DHA   H15R 2922   4.384   2.568   5.198
    3DHA   H15S 2923   4.419   2.684   5.072
    3DHA   C114 2924   4.212   2.656   5.114
    3DHA   H14R 2925   4.131   2.598   5.071
    3DHA   C113 2926   4.183   2.775   5.177
    3DHA   H13R 2927   4.081   2.813   5.176
    3DHA   C112 2928   4.267   2.867   5.247
    3DHA   H12R 2929   4.322   2.927   5.174
    3DHA   H12S 2930   4.196   2.928   5.304
    3DHA   C111 2931   4.356   2.806   5.355
    3DHA   H11R 2932   4.353   2.699   5.371
    3DHA   C110 2933   4.456   2.869   5.421
    3DHA   H10R 2934   4.513   2.808   5.490
    3DHA    C19 2935   4.507   3.007   5.415
    3DHA    H9R 2936   4.417   3.067   5.398
    3DHA    H9S 2937   4.544   3.032   5.515
    3DHA    C18 2938   4.609   3.029   5.308
    3DHA    H8R 2939   4.571   3.002   5.211
    3DHA    C17 2940   4.731   3.081   5.323
    3DHA    H7R 2941   4.800   3.073   5.239
    3DHA    C16 2942   4.783   3.149   5.447
    3DHA    H6R 2943   4.761   3.094   5.538
    3DHA    H6S 2944   4.891   3.164   5.436
    3DHA    C15 2945   4.715   3.275   5.459
    3DHA    H5R 2946   4.672   3.315   5.367
    3DHA    C14 2947   4.686   3.332   5.580
    3DHA    H4R 2948   4.623   3.421   5.581
    3DHA    C13 2949   4.742   3.291   5.716
    3DHA    H3R 2950   4.671   3.217   5.753
    3DHA    H3S 2951   4.838   3.239   5.708
    3DHA    C12 2952   4.760   3.402   5.816
    3DHA    H2R 2953   4.818   3.481   5.768
    3DHA    H2S 2954   4.660   3.444   5.833
    3DHA   C117 2955   4.388   2.514   4.869
    3DHA   H17R 2956   4.375   2.431   4.800
    3DHA   C118 2957   4.436   2.644   4.811
    3DHA   H18R 2958   4.404   2.730   4.870
    3DHA   H18S 2959   4.388   2.659   4.715
    3DHA   C119 2960   4.587   2.652   4.799
    3DHA   H19R 2961   4.641   2.664   4.892
    3DHA   C120 2962   4.660   2.642   4.692
    3DHA   H20R 2963   4.767   2.642   4.708
    3DHA   C121 2964   4.621   2.635   4.547
    3DHA   H21R 2965   4.527   2.581   4.536
    3DHA   H21S 2966   4.683   2.565   4.492
    3DHA   C122 2967   4.619   2.767   4.477
    3DHA   H22R 2968   4.545   2.834   4.521
    3DHA   H22S 2969   4.613   2.756   4.369
    3DHA   H22T 2970   4.717   2.813   4.494
    1ST    C118 2971   2.806   6.028   4.361
    1ST    H18R 2972   2.912   6.051   4.347
    1ST    H18S 2973   2.787   5.966   4.273
    1ST    H18T 2974   2.790   5.966   4.449
    1ST    C117 2975   2.713   6.142   4.372
    1ST    H17R 2976   2.772   6.225   4.411
    1ST    H17S 2977   2.670   6.162   4.273
    1ST    C116 2978   2.592   6.110   4.458
    1ST    H16R 2979   2.546   6.018   4.424
    1ST    H16S 2980   2.625   6.097   4.562
    1ST    C115 2981   2.488   6.224   4.466
    1ST    H15R 2982   2.537   6.314   4.502
    1ST    H15S 2983   2.455   6.241   4.363
    1ST    C114 2984   2.373   6.203   4.557
    1ST    H14R 2985   2.336   6.305   4.566
    1ST    H14S 2986   2.295   6.138   4.515
    1ST    C113 2987   2.409   6.154   4.700
    1ST    H13R 2988   2.435   6.048   4.701
    1ST    H13S 2989   2.486   6.221   4.738
    1ST    C112 2990   2.286   6.148   4.796
    1ST    H12R 2991   2.248   6.248   4.819
    1ST    H12S 2992   2.207   6.094   4.743
    1ST    C111 2993   2.311   6.078   4.930
    1ST    H11R 2994   2.312   5.970   4.915
    1ST    H11S 2995   2.412   6.113   4.949
    1ST    C110 2996   2.212   6.129   5.029
    1ST    H10R 2997   2.214   6.238   5.037
    1ST    H10S 2998   2.115   6.116   4.981
    1ST     C19 2999   2.216   6.076   5.170
    1ST     H9R 3000   2.207   5.967   5.176
    1ST     H9S 3001   2.311   6.108   5.213
    1ST     C18 3002   2.097   6.135   5.251
    1ST     H8R 3003   2.102   6.244   5.248
    1ST     H8S 3004   2.011   6.110   5.189
    1ST     C17 3005   2.081   6.084   5.392
    1ST     H7R 3006   1.993   6.133   5.434
    1ST     H7S 3007   2.045   5.982   5.391
    1ST     C16 3008   2.201   6.109   5.488
    1ST     H6R 3009   2.291   6.080   5.433
    1ST     H6S 3010   2.219   6.216   5.501
    1ST     C15 3011   2.198   6.032   5.621
    1ST     H5R 3012   2.117   6.070   5.684
    1ST     H5S 3013   2.175   5.926   5.611
    1ST     C14 3014   2.321   6.056   5.710
    1ST     H4R 3015   2.415   6.026   5.665
    1ST     H4S 3016   2.333   6.164   5.726
    1ST     C13 3017   2.305   5.987   5.847
    1ST     H3R 3018   2.250   5.892   5.851
    1ST     H3S 3019   2.406   5.953   5.873
    1ST     C12 3020   2.243   6.074   5.964
    1ST     H2R 3021   2.291   6.172   5.974
    1ST     H2S 3022   2.137   6.087   5.941
    2PS     C11 3023   2.249   6.002   6.094
    2PS     O12 3024   2.351   5.990   6.164
    2PS     O11 3025   2.119   5.976   6.137
    2PS      C1 3026   2.094   5.899   6.259
    2PS      HR 3027   2.142   5.801   6.263
    2PS      HS 3028   2.124   5.953   6.349
    2PS      C2 3029   1.945   5.878   6.275
    2PS      HX 3030   1.932   5.841   6.377
    2PS      C3 3031   1.885   5.765   6.192
    2PS      HA 3032   1.864   5.811   6.095
    2PS      HB 3033   1.957   5.683   6.191
    2PS     O31 3034   1.765   5.712   6.239
    2PS     P31 3035   1.730   5.651   6.386
    2PS     O32 3036   1.694   5.780   6.477
    2PS     C31 3037   1.635   5.763   6.599
    2PS     H1A 3038   1.543   5.704   6.596
    2PS     H1B 3039   1.701   5.704   6.664
    2PS     C32 3040   1.615   5.894   6.662
    2PS     H2A 3041   1.685   5.961   6.612
    2PS     N31 3042   1.469   5.941   6.642
    2PS    HN1A 3043   1.450   6.039   6.667
    2PS    HN1B 3044   1.452   5.934   6.541
    2PS    HN1C 3045   1.397   5.883   6.688
    2PS     C33 3046   1.656   5.888   6.811
    2PS     O33 3047   1.611   5.566   6.376
    2PS     O34 3048   1.855   5.593   6.438
    2PS     O21 3049   1.869   6.002   6.251
    2PS     C21 3050   1.884   6.110   6.338
    2PS     O22 3051   1.948   6.107   6.442
    2PS     O35 3052   1.776   5.881   6.833
    2PS     O36 3053   1.575   5.877   6.896
    3DHA   C116 3054   1.675   6.600   5.167
    3DHA   H16R 3055   1.680   6.507   5.222
    3DHA   C115 3056   1.805   6.642   5.112
    3DHA   H15R 3057   1.862   6.557   5.073
    3DHA   H15S 3058   1.788   6.710   5.028
    3DHA   C114 3059   1.887   6.727   5.211
    3DHA   H14R 3060   1.892   6.833   5.190
    3DHA   C113 3061   1.965   6.685   5.310
    3DHA   H13R 3062   2.028   6.748   5.372
    3DHA   C112 3063   1.977   6.543   5.352
    3DHA   H12R 3064   1.965   6.482   5.262
    3DHA   H12S 3065   2.080   6.520   5.379
    3DHA   C111 3066   1.888   6.497   5.460
    3DHA   H11R 3067   1.787   6.527   5.436
    3DHA   C110 3068   1.919   6.439   5.582
    3DHA   H10R 3069   1.845   6.420   5.659
    3DHA    C19 3070   2.055   6.424   5.645
    3DHA    H9R 3071   2.066   6.331   5.700
    3DHA    H9S 3072   2.120   6.420   5.558
    3DHA    C18 3073   2.083   6.543   5.734
    3DHA    H8R 3074   2.130   6.624   5.678
    3DHA    C17 3075   2.072   6.552   5.868
    3DHA    H7R 3076   2.107   6.644   5.914
    3DHA    C16 3077   2.037   6.443   5.971
    3DHA    H6R 3078   2.058   6.340   5.943
    3DHA    H6S 3079   2.102   6.453   6.058
    3DHA    C15 3080   1.897   6.467   6.025
    3DHA    H5R 3081   1.842   6.539   5.965
    3DHA    C14 3082   1.856   6.419   6.146
    3DHA    H4R 3083   1.757   6.451   6.179
    3DHA    C13 3084   1.921   6.315   6.220
    3DHA    H3R 3085   1.978   6.248   6.155
    3DHA    H3S 3086   1.993   6.361   6.289
    3DHA    C12 3087   1.819   6.237   6.302
    3DHA    H2R 3088   1.782   6.302   6.382
    3DHA    H2S 3089   1.728   6.212   6.246
    3DHA   C117 3090   1.563   6.663   5.134
    3DHA   H17R 3091   1.466   6.624   5.163
    3DHA   C118 3092   1.542   6.792   5.071
    3DHA   H18R 3093   1.629   6.851   5.101
    3DHA   H18S 3094   1.451   6.835   5.113
    3DHA   C119 3095   1.526   6.780   4.925
    3DHA   H19R 3096   1.562   6.686   4.885
    3DHA   C120 3097   1.435   6.856   4.859
    3DHA   H20R 3098   1.440   6.835   4.753
    3DHA   C121 3099   1.372   6.983   4.910
    3DHA   H21R 3100   1.432   7.073   4.916
    3DHA   H21S 3101   1.331   6.964   5.009
    3DHA   C122 3102   1.249   7.016   4.818
    3DHA   H22R 3103   1.285   7.062   4.726
    3DHA   H22S 3104   1.176   7.091   4.851
    3DHA   H22T 3105   1.187   6.937   4.775
    1ST    C118 3106   3.786   3.811   4.532
    1ST    H18R 3107   3.852   3.758   4.463
    1ST    H18S 3108   3.730   3.892   4.486
    1ST    H18T 3109   3.709   3.735   4.547
    1ST    C117 3110   3.865   3.835   4.662
    1ST    H17R 3111   3.906   3.738   4.693
    1ST    H17S 3112   3.959   3.888   4.652
    1ST    C116 3113   3.775   3.866   4.780
    1ST    H16R 3114   3.685   3.804   4.776
    1ST    H16S 3115   3.829   3.839   4.871
    1ST    C115 3116   3.733   4.014   4.798
    1ST    H15R 3117   3.691   4.052   4.705
    1ST    H15S 3118   3.656   4.021   4.876
    1ST    C114 3119   3.848   4.093   4.839
    1ST    H14R 3120   3.901   4.036   4.915
    1ST    H14S 3121   3.907   4.116   4.750
    1ST    C113 3122   3.812   4.230   4.904
    1ST    H13R 3123   3.760   4.279   4.822
    1ST    H13S 3124   3.754   4.222   4.996
    1ST    C112 3125   3.936   4.299   4.918
    1ST    H12R 3126   4.009   4.290   4.838
    1ST    H12S 3127   3.924   4.407   4.902
    1ST    C111 3128   4.016   4.277   5.047
    1ST    H11R 3129   3.959   4.292   5.139
    1ST    H11S 3130   4.052   4.176   5.064
    1ST    C110 3131   4.141   4.353   5.060
    1ST    H10R 3132   4.186   4.326   5.156
    1ST    H10S 3133   4.214   4.320   4.986
    1ST     C19 3134   4.125   4.503   5.036
    1ST     H9R 3135   4.085   4.538   4.941
    1ST     H9S 3136   4.045   4.532   5.104
    1ST     C18 3137   4.253   4.582   5.081
    1ST     H8R 3138   4.338   4.540   5.027
    1ST     H8S 3139   4.247   4.685   5.046
    1ST     C17 3140   4.279   4.578   5.234
    1ST     H7R 3141   4.196   4.633   5.278
    1ST     H7S 3142   4.273   4.474   5.267
    1ST     C16 3143   4.411   4.653   5.265
    1ST     H6R 3144   4.492   4.603   5.211
    1ST     H6S 3145   4.397   4.750   5.218
    1ST     C15 3146   4.451   4.653   5.409
    1ST     H5R 3147   4.539   4.716   5.421
    1ST     H5S 3148   4.382   4.704   5.477
    1ST     C14 3149   4.463   4.518   5.470
    1ST     H4R 3150   4.371   4.462   5.450
    1ST     H4S 3151   4.537   4.460   5.414
    1ST     C13 3152   4.490   4.531   5.619
    1ST     H3R 3153   4.419   4.602   5.663
    1ST     H3S 3154   4.469   4.434   5.663
    1ST     C12 3155   4.633   4.579   5.655
    1ST     H2R 3156   4.709   4.534   5.592
    1ST     H2S 3157   4.635   4.687   5.642
    2PS     C11 3158   4.679   4.554   5.797
    2PS     O12 3159   4.775   4.608   5.855
    2PS     O11 3160   4.603   4.462   5.858
    2PS      C1 3161   4.616   4.438   5.999
    2PS      HR 3162   4.713   4.393   6.022
    2PS      HS 3163   4.599   4.530   6.055
    2PS      C2 3164   4.502   4.346   6.039
    2PS      HX 3165   4.405   4.387   6.015
    2PS      C3 3166   4.498   4.334   6.193
    2PS      HA 3167   4.581   4.279   6.238
    2PS      HB 3168   4.507   4.435   6.235
    2PS     O31 3169   4.376   4.275   6.223
    2PS     P31 3170   4.320   4.278   6.371
    2PS     O32 3171   4.407   4.159   6.443
    2PS     C31 3172   4.408   4.031   6.392
    2PS     H1A 3173   4.318   3.974   6.418
    2PS     H1B 3174   4.418   4.025   6.284
    2PS     C32 3175   4.523   3.958   6.468
    2PS     H2A 3176   4.538   3.863   6.416
    2PS     N31 3177   4.657   4.029   6.448
    2PS    HN1A 3178   4.706   4.014   6.359
    2PS    HN1B 3179   4.645   4.130   6.470
    2PS    HN1C 3180   4.724   3.988   6.515
    2PS     C33 3181   4.468   3.928   6.607
    2PS     O33 3182   4.360   4.406   6.430
    2PS     O34 3183   4.179   4.239   6.373
    2PS     O21 3184   4.504   4.207   5.973
    2PS     C21 3185   4.614   4.132   5.931
    2PS     O22 3186   4.735   4.159   5.952
    2PS     O35 3187   4.467   4.014   6.695
    2PS     O36 3188   4.416   3.822   6.623
    3DHA   C116 3189   4.275   3.968   4.530
    3DHA   H16R 3190   4.260   3.862   4.551
    3DHA   C115 3191   4.299   4.052   4.650
    3DHA   H15R 3192   4.257   4.151   4.629
    3DHA   H15S 3193   4.238   4.002   4.726
    3DHA   C114 3194   4.439   4.060   4.687
    3DHA   H14R 3195   4.498   4.090   4.601
    3DHA   C113 3196   4.504   4.019   4.796
    3DHA   H13R 3197   4.611   4.040   4.800
    3DHA   C112 3198   4.446   3.971   4.925
    3DHA   H12R 3199   4.373   3.893   4.905
    3DHA   H12S 3200   4.527   3.929   4.984
    3DHA   C111 3201   4.379   4.088   4.992
    3DHA   H11R 3202   4.280   4.113   4.956
    3DHA   C110 3203   4.440   4.162   5.088
    3DHA   H10R 3204   4.388   4.239   5.144
    3DHA    C19 3205   4.584   4.136   5.132
    3DHA    H9R 3206   4.636   4.092   5.047
    3DHA    H9S 3207   4.638   4.230   5.150
    3DHA    C18 3208   4.604   4.038   5.240
    3DHA    H8R 3209   4.600   3.936   5.203
    3DHA    C17 3210   4.621   4.050   5.371
    3DHA    H7R 3211   4.617   3.963   5.436
    3DHA    C16 3212   4.628   4.178   5.441
    3DHA    H6R 3213   4.719   4.186   5.500
    3DHA    H6S 3214   4.627   4.254   5.363
    3DHA    C15 3215   4.504   4.188   5.530
    3DHA    H5R 3216   4.428   4.257   5.492
    3DHA    C14 3217   4.486   4.127   5.644
    3DHA    H4R 3218   4.395   4.138   5.702
    3DHA    C13 3219   4.588   4.033   5.704
    3DHA    H3R 3220   4.580   3.938   5.651
    3DHA    H3S 3221   4.690   4.071   5.692
    3DHA    C12 3222   4.564   4.012   5.857
    3DHA    H2R 3223   4.461   3.994   5.891
    3DHA    H2S 3224   4.612   3.915   5.875
    3DHA   C117 3225   4.286   4.001   4.400
    3DHA   H17R 3226   4.280   3.933   4.316
    3DHA   C118 3227   4.308   4.141   4.350
    3DHA   H18R 3228   4.295   4.220   4.424
    3DHA   H18S 3229   4.228   4.180   4.286
    3DHA   C119 3230   4.448   4.143   4.294
    3DHA   H19R 3231   4.514   4.200   4.358
    3DHA   C120 3232   4.494   4.090   4.186
    3DHA   H20R 3233   4.598   4.115   4.165
    3DHA   C121 3234   4.407   4.030   4.082
    3DHA   H21R 3235   4.440   4.064   3.984
    3DHA   H21S 3236   4.307   4.075   4.087
    3DHA   C122 3237   4.400   3.884   4.083
    3DHA   H22R 3238   4.480   3.837   4.141
    3DHA   H22S 3239   4.379   3.840   3.985
    3DHA   H22T 3240   4.308   3.870   4.141
    1ST    C118 3241   0.739   6.298   4.758
    1ST    H18R 3242   0.653   6.363   4.739
    1ST    H18S 3243   0.695   6.198   4.762
    1ST    H18T 3244   0.799   6.290   4.667
    1ST    C117 3245   0.819   6.326   4.880
    1ST    H17R 3246   0.887   6.241   4.889
    1ST    H17S 3247   0.882   6.415   4.876
    1ST    C116 3248   0.734   6.345   5.006
    1ST    H16R 3249   0.796   6.370   5.093
    1ST    H16S 3250   0.667   6.431   4.999
    1ST    C115 3251   0.667   6.218   5.053
    1ST    H15R 3252   0.581   6.203   4.989
    1ST    H15S 3253   0.738   6.135   5.044
    1ST    C114 3254   0.639   6.220   5.200
    1ST    H14R 3255   0.718   6.266   5.262
    1ST    H14S 3256   0.551   6.284   5.200
    1ST    C113 3257   0.607   6.082   5.254
    1ST    H13R 3258   0.522   6.048   5.196
    1ST    H13S 3259   0.684   6.007   5.233
    1ST    C112 3260   0.574   6.067   5.408
    1ST    H12R 3261   0.488   6.130   5.435
    1ST    H12S 3262   0.538   5.964   5.412
    1ST    C111 3263   0.685   6.100   5.504
    1ST    H11R 3264   0.769   6.033   5.484
    1ST    H11S 3265   0.717   6.202   5.483
    1ST    C110 3266   0.645   6.078   5.649
    1ST    H10R 3267   0.563   6.143   5.680
    1ST    H10S 3268   0.614   5.976   5.670
    1ST     C19 3269   0.756   6.094   5.752
    1ST     H9R 3270   0.719   6.072   5.853
    1ST     H9S 3271   0.834   6.020   5.733
    1ST     C18 3272   0.841   6.223   5.747
    1ST     H8R 3273   0.853   6.250   5.642
    1ST     H8S 3274   0.781   6.309   5.777
    1ST     C17 3275   0.977   6.202   5.828
    1ST     H7R 3276   0.944   6.139   5.911
    1ST     H7S 3277   1.032   6.130   5.767
    1ST     C16 3278   1.058   6.329   5.869
    1ST     H6R 3279   1.165   6.317   5.852
    1ST     H6S 3280   1.022   6.413   5.810
    1ST     C15 3281   1.039   6.386   6.012
    1ST     H5R 3282   1.093   6.323   6.083
    1ST     H5S 3283   1.088   6.483   6.019
    1ST     C14 3284   0.898   6.385   6.061
    1ST     H4R 3285   0.834   6.443   5.995
    1ST     H4S 3286   0.855   6.285   6.060
    1ST     C13 3287   0.890   6.436   6.202
    1ST     H3R 3288   0.960   6.377   6.262
    1ST     H3S 3289   0.936   6.536   6.204
    1ST     C12 3290   0.747   6.440   6.259
    1ST     H2R 3291   0.692   6.526   6.220
    1ST     H2S 3292   0.682   6.356   6.232
    2PS     C11 3293   0.747   6.459   6.411
    2PS     O12 3294   0.783   6.377   6.490
    2PS     O11 3295   0.707   6.580   6.443
    2PS      C1 3296   0.676   6.618   6.584
    2PS      HR 3297   0.711   6.538   6.649
    2PS      HS 3298   0.715   6.718   6.609
    2PS      C2 3299   0.519   6.616   6.593
    2PS      HX 3300   0.473   6.692   6.529
    2PS      C3 3301   0.473   6.650   6.737
    2PS      HA 3302   0.532   6.732   6.778
    2PS      HB 3303   0.365   6.667   6.735
    2PS     O31 3304   0.501   6.536   6.821
    2PS     P31 3305   0.477   6.535   6.982
    2PS     O32 3306   0.617   6.583   7.042
    2PS     C31 3307   0.716   6.485   7.069
    2PS     H1A 3308   0.674   6.404   7.129
    2PS     H1B 3309   0.744   6.441   6.973
    2PS     C32 3310   0.811   6.552   7.162
    2PS     H2A 3311   0.905   6.499   7.148
    2PS     N31 3312   0.832   6.700   7.139
    2PS    HN1A 3313   0.839   6.711   7.036
    2PS    HN1B 3314   0.755   6.763   7.166
    2PS    HN1C 3315   0.916   6.746   7.178
    2PS     C33 3316   0.764   6.519   7.301
    2PS     O33 3317   0.382   6.644   7.020
    2PS     O34 3318   0.443   6.398   7.024
    2PS     O21 3319   0.463   6.490   6.543
    2PS     C21 3320   0.333   6.469   6.528
    2PS     O22 3321   0.247   6.555   6.543
    2PS     O35 3322   0.706   6.608   7.365
    2PS     O36 3323   0.776   6.409   7.341
    3DHA   C116 3324   0.261   5.856   5.616
    3DHA   H16R 3325   0.318   5.900   5.698
    3DHA   C115 3326   0.121   5.851   5.674
    3DHA   H15R 3327   0.087   5.955   5.668
    3DHA   H15S 3328   0.062   5.788   5.608
    3DHA   C114 3329   0.127   5.782   5.806
    3DHA   H14R 3330   0.171   5.683   5.813
    3DHA   C113 3331   0.080   5.843   5.920
    3DHA   H13R 3332   0.079   5.793   6.016
    3DHA   C112 3333   0.009   5.969   5.934
    3DHA   H12R 3334   0.068   6.032   6.001
    3DHA   H12S 3335  -0.009   6.017   5.838
    3DHA   C111 3336  -0.120   5.951   6.003
    3DHA   H11R 3337  -0.144   5.850   6.038
    3DHA   C110 3338  -0.210   6.050   6.028
    3DHA   H10R 3339  -0.295   6.031   6.092
    3DHA    C19 3340  -0.195   6.195   5.990
    3DHA    H9R 3341  -0.101   6.206   5.937
    3DHA    H9S 3342  -0.280   6.225   5.928
    3DHA    C18 3343  -0.208   6.293   6.112
    3DHA    H8R 3344  -0.307   6.333   6.132
    3DHA    C17 3345  -0.100   6.327   6.190
    3DHA    H7R 3346  -0.114   6.382   6.282
    3DHA    C16 3347   0.041   6.283   6.170
    3DHA    H6R 3348   0.068   6.269   6.066
    3DHA    H6S 3349   0.112   6.363   6.191
    3DHA    C15 3350   0.076   6.167   6.254
    3DHA    H5R 3351   0.054   6.072   6.207
    3DHA    C14 3352   0.122   6.178   6.383
    3DHA    H4R 3353   0.131   6.087   6.442
    3DHA    C13 3354   0.149   6.306   6.456
    3DHA    H3R 3355   0.111   6.393   6.401
    3DHA    H3S 3356   0.093   6.317   6.550
    3DHA    C12 3357   0.301   6.325   6.474
    3DHA    H2R 3358   0.345   6.250   6.540
    3DHA    H2S 3359   0.351   6.327   6.377
    3DHA   C117 3360   0.306   5.832   5.495
    3DHA   H17R 3361   0.413   5.840   5.475
    3DHA   C118 3362   0.231   5.787   5.381
    3DHA   H18R 3363   0.130   5.758   5.410
    3DHA   H18S 3364   0.277   5.697   5.339
    3DHA   C119 3365   0.224   5.897   5.286
    3DHA   H19R 3366   0.200   5.991   5.334
    3DHA   C120 3367   0.241   5.891   5.154
    3DHA   H20R 3368   0.216   5.983   5.102
    3DHA   C121 3369   0.289   5.776   5.065
    3DHA   H21R 3370   0.224   5.765   4.978
    3DHA   H21S 3371   0.282   5.678   5.112
    3DHA   C122 3372   0.436   5.806   5.022
    3DHA   H22R 3373   0.450   5.903   4.973
    3DHA   H22S 3374   0.478   5.742   4.944
    3DHA   H22T 3375   0.504   5.802   5.107
    1ST    C118 3376   1.936   3.253   4.552
    1ST    H18R 3377   1.876   3.174   4.506
    1ST    H18S 3378   2.014   3.280   4.481
    1ST    H18T 3379   1.865   3.333   4.574
    1ST    C117 3380   1.994   3.208   4.691
    1ST    H17R 3381   2.053   3.117   4.676
    1ST    H17S 3382   2.065   3.286   4.722
    1ST    C116 3383   1.879   3.180   4.792
    1ST    H16R 3384   1.807   3.261   4.809
    1ST    H16S 3385   1.818   3.101   4.747
    1ST    C115 3386   1.930   3.132   4.931
    1ST    H15R 3387   2.021   3.074   4.919
    1ST    H15S 3388   1.972   3.214   4.990
    1ST    C114 3389   1.827   3.052   5.012
    1ST    H14R 3390   1.802   2.962   4.955
    1ST    H14S 3391   1.878   3.019   5.103
    1ST    C113 3392   1.693   3.118   5.041
    1ST    H13R 3393   1.712   3.199   5.112
    1ST    H13S 3394   1.658   3.171   4.952
    1ST    C112 3395   1.585   3.021   5.076
    1ST    H12R 3396   1.493   3.078   5.086
    1ST    H12S 3397   1.567   2.953   4.992
    1ST    C111 3398   1.609   2.933   5.197
    1ST    H11R 3399   1.629   2.831   5.165
    1ST    H11S 3400   1.702   2.957   5.248
    1ST    C110 3401   1.499   2.942   5.304
    1ST    H10R 3402   1.464   3.045   5.309
    1ST    H10S 3403   1.410   2.895   5.264
    1ST     C19 3404   1.527   2.912   5.453
    1ST     H9R 3405   1.582   2.817   5.460
    1ST     H9S 3406   1.600   2.978   5.502
    1ST     C18 3407   1.397   2.927   5.526
    1ST     H8R 3408   1.363   3.029   5.509
    1ST     H8S 3409   1.324   2.865   5.474
    1ST     C17 3410   1.407   2.894   5.673
    1ST     H7R 3411   1.450   2.794   5.678
    1ST     H7S 3412   1.487   2.943   5.730
    1ST     C16 3413   1.283   2.906   5.760
    1ST     H6R 3414   1.227   2.996   5.734
    1ST     H6S 3415   1.203   2.837   5.733
    1ST     C15 3416   1.308   2.910   5.911
    1ST     H5R 3417   1.217   2.949   5.957
    1ST     H5S 3418   1.298   2.804   5.938
    1ST     C14 3419   1.434   2.968   5.973
    1ST     H4R 3420   1.514   2.894   5.965
    1ST     H4S 3421   1.464   3.051   5.910
    1ST     C13 3422   1.427   3.028   6.111
    1ST     H3R 3423   1.525   3.071   6.131
    1ST     H3S 3424   1.371   3.121   6.100
    1ST     C12 3425   1.384   2.952   6.232
    1ST     H2R 3426   1.291   2.997   6.269
    1ST     H2S 3427   1.366   2.846   6.208
    2PS     C11 3428   1.494   2.938   6.343
    2PS     O12 3429   1.465   2.888   6.450
    2PS     O11 3430   1.616   2.956   6.298
    2PS      C1 3431   1.729   2.908   6.379
    2PS      HR 3432   1.823   2.935   6.330
    2PS      HS 3433   1.724   2.956   6.476
    2PS      C2 3434   1.726   2.754   6.390
    2PS      HX 3435   1.627   2.725   6.425
    2PS      C3 3436   1.829   2.694   6.482
    2PS      HA 3437   1.914   2.652   6.427
    2PS      HB 3438   1.880   2.769   6.543
    2PS     O31 3439   1.784   2.589   6.569
    2PS     P31 3440   1.875   2.534   6.688
    2PS     O32 3441   1.835   2.622   6.816
    2PS     C31 3442   1.718   2.600   6.895
    2PS     H1A 3443   1.631   2.560   6.841
    2PS     H1B 3444   1.741   2.514   6.959
    2PS     C32 3445   1.715   2.725   6.981
    2PS     H2A 3446   1.815   2.734   7.025
    2PS     N31 3447   1.688   2.855   6.907
    2PS    HN1A 3448   1.646   2.931   6.962
    2PS    HN1B 3449   1.769   2.894   6.856
    2PS    HN1C 3450   1.621   2.839   6.829
    2PS     C33 3451   1.639   2.688   7.106
    2PS     O33 3452   1.836   2.397   6.717
    2PS     O34 3453   2.009   2.558   6.651
    2PS     O21 3454   1.757   2.701   6.263
    2PS     C21 3455   1.673   2.687   6.159
    2PS     O22 3456   1.552   2.701   6.166
    2PS     O35 3457   1.522   2.735   7.122
    2PS     O36 3458   1.696   2.633   7.200
    3DHA   C116 3459   2.032   3.555   5.321
    3DHA   H16R 3460   1.944   3.571   5.383
    3DHA   C115 3461   2.167   3.563   5.391
    3DHA   H15R 3462   2.249   3.561   5.317
    3DHA   H15S 3463   2.174   3.659   5.442
    3DHA   C114 3464   2.178   3.453   5.496
    3DHA   H14R 3465   2.197   3.476   5.601
    3DHA   C113 3466   2.157   3.322   5.485
    3DHA   H13R 3467   2.150   3.270   5.580
    3DHA   C112 3468   2.116   3.233   5.371
    3DHA   H12R 3469   2.130   3.297   5.284
    3DHA   H12S 3470   2.182   3.146   5.361
    3DHA   C111 3471   1.971   3.207   5.375
    3DHA   H11R 3472   1.922   3.278   5.309
    3DHA   C110 3473   1.896   3.110   5.423
    3DHA   H10R 3474   1.790   3.115   5.398
    3DHA    C19 3475   1.939   2.999   5.508
    3DHA    H9R 3476   2.048   3.000   5.512
    3DHA    H9S 3477   1.916   3.018   5.613
    3DHA    C18 3478   1.884   2.871   5.448
    3DHA    H8R 3479   1.895   2.853   5.341
    3DHA    C17 3480   1.843   2.761   5.519
    3DHA    H7R 3481   1.800   2.671   5.475
    3DHA    C16 3482   1.813   2.764   5.663
    3DHA    H6R 3483   1.784   2.867   5.686
    3DHA    H6S 3484   1.729   2.697   5.685
    3DHA    C15 3485   1.935   2.722   5.741
    3DHA    H5R 3486   2.019   2.682   5.686
    3DHA    C14 3487   1.930   2.714   5.879
    3DHA    H4R 3488   2.006   2.651   5.927
    3DHA    C13 3489   1.824   2.765   5.975
    3DHA    H3R 3490   1.883   2.813   6.053
    3DHA    H3S 3491   1.758   2.827   5.914
    3DHA    C12 3492   1.746   2.649   6.031
    3DHA    H2R 3493   1.671   2.610   5.962
    3DHA    H2S 3494   1.809   2.566   6.064
    3DHA   C117 3495   2.022   3.541   5.188
    3DHA   H17R 3496   1.923   3.544   5.143
    3DHA   C118 3497   2.115   3.514   5.083
    3DHA   H18R 3498   2.071   3.436   5.020
    3DHA   H18S 3499   2.199   3.463   5.132
    3DHA   C119 3500   2.157   3.637   5.014
    3DHA   H19R 3501   2.229   3.698   5.068
    3DHA   C120 3502   2.116   3.678   4.890
    3DHA   H20R 3503   2.161   3.763   4.841
    3DHA   C121 3504   2.016   3.603   4.807
    3DHA   H21R 3505   1.917   3.646   4.819
    3DHA   H21S 3506   2.016   3.496   4.830
    3DHA   C122 3507   2.062   3.620   4.662
    3DHA   H22R 3508   2.156   3.569   4.641
    3DHA   H22S 3509   2.087   3.725   4.644
    3DHA   H22T 3510   1.995   3.592   4.581
    1ST    C118 3511   3.444   5.915   4.753
    1ST    H18R 3512   3.530   5.848   4.752
    1ST    H18S 3513   3.434   5.937   4.859
    1ST    H18T 3514   3.472   6.005   4.699
    1ST    C117 3515   3.310   5.851   4.710
    1ST    H17R 3516   3.232   5.912   4.756
    1ST    H17S 3517   3.299   5.849   4.602
    1ST    C116 3518   3.291   5.705   4.762
    1ST    H16R 3519   3.376   5.659   4.712
    1ST    H16S 3520   3.309   5.702   4.869
    1ST    C115 3521   3.157   5.643   4.723
    1ST    H15R 3522   3.072   5.707   4.750
    1ST    H15S 3523   3.156   5.644   4.614
    1ST    C114 3524   3.135   5.508   4.774
    1ST    H14R 3525   3.226   5.448   4.765
    1ST    H14S 3526   3.096   5.506   4.876
    1ST    C113 3527   3.019   5.437   4.694
    1ST    H13R 3528   2.924   5.491   4.703
    1ST    H13S 3529   3.052   5.424   4.591
    1ST    C112 3530   2.987   5.291   4.725
    1ST    H12R 3531   2.931   5.242   4.645
    1ST    H12S 3532   3.081   5.236   4.725
    1ST    C111 3533   2.891   5.261   4.841
    1ST    H11R 3534   2.854   5.159   4.856
    1ST    H11S 3535   2.943   5.291   4.933
    1ST    C110 3536   2.762   5.340   4.852
    1ST    H10R 3537   2.788   5.446   4.849
    1ST    H10S 3538   2.710   5.314   4.759
    1ST     C19 3539   2.690   5.321   4.988
    1ST     H9R 3540   2.592   5.369   4.979
    1ST     H9S 3541   2.670   5.213   4.991
    1ST     C18 3542   2.748   5.388   5.110
    1ST     H8R 3543   2.849   5.345   5.104
    1ST     H8S 3544   2.769   5.493   5.090
    1ST     C17 3545   2.671   5.382   5.237
    1ST     H7R 3546   2.565   5.404   5.225
    1ST     H7S 3547   2.665   5.279   5.273
    1ST     C16 3548   2.741   5.457   5.350
    1ST     H6R 3549   2.810   5.383   5.391
    1ST     H6S 3550   2.802   5.531   5.297
    1ST     C15 3551   2.656   5.522   5.449
    1ST     H5R 3552   2.635   5.623   5.412
    1ST     H5S 3553   2.556   5.477   5.452
    1ST     C14 3554   2.708   5.512   5.591
    1ST     H4R 3555   2.714   5.404   5.608
    1ST     H4S 3556   2.807   5.557   5.592
    1ST     C13 3557   2.631   5.589   5.694
    1ST     H3R 3558   2.636   5.693   5.662
    1ST     H3S 3559   2.528   5.559   5.672
    1ST     C12 3560   2.668   5.579   5.831
    1ST     H2R 3561   2.676   5.474   5.860
    1ST     H2S 3562   2.768   5.615   5.854
    2PS     C11 3563   2.567   5.640   5.926
    2PS     O12 3564   2.452   5.654   5.887
    2PS     O11 3565   2.624   5.663   6.042
    2PS      C1 3566   2.531   5.692   6.153
    2PS      HR 3567   2.579   5.757   6.226
    2PS      HS 3568   2.446   5.754   6.121
    2PS      C2 3569   2.484   5.564   6.221
    2PS      HX 3570   2.426   5.594   6.308
    2PS      C3 3571   2.601   5.471   6.264
    2PS      HA 3572   2.643   5.431   6.171
    2PS      HB 3573   2.678   5.529   6.316
    2PS     O31 3574   2.566   5.369   6.350
    2PS     P31 3575   2.518   5.394   6.502
    2PS     O32 3576   2.364   5.412   6.488
    2PS     C31 3577   2.275   5.305   6.460
    2PS     H1A 3578   2.284   5.281   6.354
    2PS     H1B 3579   2.299   5.210   6.507
    2PS     C32 3580   2.136   5.346   6.495
    2PS     H2A 3581   2.105   5.347   6.599
    2PS     N31 3582   2.110   5.482   6.446
    2PS    HN1A 3583   2.164   5.547   6.507
    2PS    HN1B 3584   2.128   5.497   6.346
    2PS    HN1C 3585   2.010   5.506   6.459
    2PS     C33 3586   2.043   5.243   6.430
    2PS     O33 3587   2.538   5.272   6.585
    2PS     O34 3588   2.576   5.526   6.545
    2PS     O21 3589   2.405   5.487   6.127
    2PS     C21 3590   2.280   5.522   6.111
    2PS     O22 3591   2.223   5.591   6.189
    2PS     O35 3592   2.037   5.133   6.476
    2PS     O36 3593   1.952   5.281   6.354
    3DHA   C116 3594   2.412   5.687   4.704
    3DHA   H16R 3595   2.319   5.680   4.649
    3DHA   C115 3596   2.429   5.578   4.806
    3DHA   H15R 3597   2.449   5.479   4.764
    3DHA   H15S 3598   2.512   5.588   4.876
    3DHA   C114 3599   2.297   5.572   4.887
    3DHA   H14R 3600   2.210   5.569   4.822
    3DHA   C113 3601   2.271   5.583   5.013
    3DHA   H13R 3602   2.168   5.585   5.048
    3DHA   C112 3603   2.377   5.606   5.109
    3DHA   H12R 3604   2.386   5.514   5.167
    3DHA   H12S 3605   2.473   5.614   5.059
    3DHA   C111 3606   2.354   5.731   5.194
    3DHA   H11R 3607   2.374   5.831   5.156
    3DHA   C110 3608   2.287   5.726   5.310
    3DHA   H10R 3609   2.275   5.817   5.368
    3DHA    C19 3610   2.233   5.610   5.384
    3DHA    H9R 3611   2.124   5.599   5.390
    3DHA    H9S 3612   2.255   5.516   5.333
    3DHA    C18 3613   2.293   5.606   5.521
    3DHA    H8R 3614   2.400   5.594   5.510
    3DHA    C17 3615   2.234   5.621   5.637
    3DHA    H7R 3616   2.304   5.621   5.721
    3DHA    C16 3617   2.092   5.659   5.659
    3DHA    H6R 3618   2.079   5.739   5.732
    3DHA    H6S 3619   2.043   5.683   5.565
    3DHA    C15 3620   2.022   5.546   5.714
    3DHA    H5R 3621   1.955   5.505   5.639
    3DHA    C14 3622   2.033   5.493   5.836
    3DHA    H4R 3623   1.978   5.406   5.870
    3DHA    C13 3624   2.112   5.551   5.947
    3DHA    H3R 3625   2.158   5.649   5.934
    3DHA    H3S 3626   2.040   5.562   6.029
    3DHA    C12 3627   2.211   5.452   5.996
    3DHA    H2R 3628   2.172   5.356   6.030
    3DHA    H2S 3629   2.275   5.423   5.912
    3DHA   C117 3630   2.496   5.793   4.680
    3DHA   H17R 3631   2.486   5.866   4.601
    3DHA   C118 3632   2.624   5.798   4.749
    3DHA   H18R 3633   2.686   5.885   4.724
    3DHA   H18S 3634   2.688   5.714   4.721
    3DHA   C119 3635   2.610   5.810   4.897
    3DHA   H19R 3636   2.511   5.829   4.938
    3DHA   C120 3637   2.717   5.785   4.973
    3DHA   H20R 3638   2.696   5.771   5.079
    3DHA   C121 3639   2.858   5.756   4.925
    3DHA   H21R 3640   2.878   5.775   4.820
    3DHA   H21S 3641   2.878   5.649   4.930
    3DHA   C122 3642   2.973   5.814   5.005
    3DHA   H22R 3643   2.947   5.847   5.106
    3DHA   H22S 3644   3.019   5.899   4.953
    3DHA   H22T 3645   3.060   5.749   5.018
    1ST    C118 3646   5.398   3.076   4.567
    1ST    H18R 3647   5.361   2.978   4.598
    1ST    H18S 3648   5.485   3.054   4.505
    1ST    H18T 3649   5.324   3.119   4.498
    1ST    C117 3650   5.443   3.166   4.686
    1ST    H17R 3651   5.496   3.109   4.762
    1ST    H17S 3652   5.506   3.244   4.643
    1ST    C116 3653   5.324   3.239   4.752
    1ST    H16R 3654   5.255   3.165   4.792
    1ST    H16S 3655   5.350   3.290   4.845
    1ST    C115 3656   5.257   3.339   4.659
    1ST    H15R 3657   5.326   3.420   4.638
    1ST    H15S 3658   5.226   3.284   4.570
    1ST    C114 3659   5.130   3.402   4.723
    1ST    H14R 3660   5.085   3.455   4.639
    1ST    H14S 3661   5.058   3.327   4.754
    1ST    C113 3662   5.165   3.503   4.835
    1ST    H13R 3663   5.073   3.535   4.884
    1ST    H13S 3664   5.229   3.459   4.912
    1ST    C112 3665   5.235   3.631   4.788
    1ST    H12R 3666   5.331   3.605   4.743
    1ST    H12S 3667   5.182   3.670   4.701
    1ST    C111 3668   5.246   3.738   4.895
    1ST    H11R 3669   5.288   3.691   4.984
    1ST    H11S 3670   5.323   3.806   4.856
    1ST    C110 3671   5.117   3.808   4.931
    1ST    H10R 3672   5.102   3.871   4.843
    1ST    H10S 3673   5.030   3.747   4.955
    1ST     C19 3674   5.124   3.924   5.031
    1ST     H9R 3675   5.144   3.873   5.125
    1ST     H9S 3676   5.217   3.978   5.016
    1ST     C18 3677   4.998   4.014   5.050
    1ST     H8R 3678   4.984   4.068   4.956
    1ST     H8S 3679   4.909   3.952   5.063
    1ST     C17 3680   5.007   4.132   5.149
    1ST     H7R 3681   5.073   4.212   5.113
    1ST     H7S 3682   4.911   4.183   5.151
    1ST     C16 3683   5.050   4.081   5.290
    1ST     H6R 3684   4.984   3.999   5.316
    1ST     H6S 3685   5.147   4.030   5.293
    1ST     C15 3686   5.036   4.187   5.401
    1ST     H5R 3687   5.109   4.268   5.407
    1ST     H5S 3688   4.942   4.244   5.392
    1ST     C14 3689   5.040   4.114   5.536
    1ST     H4R 3690   4.946   4.059   5.550
    1ST     H4S 3691   5.111   4.032   5.527
    1ST     C13 3692   5.073   4.205   5.657
    1ST     H3R 3693   5.128   4.138   5.722
    1ST     H3S 3694   5.144   4.284   5.629
    1ST     C12 3695   4.956   4.262   5.728
    1ST     H2R 3696   4.903   4.331   5.662
    1ST     H2S 3697   4.899   4.175   5.761
    2PS     C11 3698   5.012   4.344   5.844
    2PS     O12 3699   5.023   4.301   5.957
    2PS     O11 3700   5.058   4.463   5.807
    2PS      C1 3701   5.102   4.558   5.905
    2PS      HR 3702   5.092   4.654   5.853
    2PS      HS 3703   5.046   4.546   5.998
    2PS      C2 3704   5.246   4.536   5.943
    2PS      HX 3705   5.259   4.433   5.977
    2PS      C3 3706   5.279   4.627   6.066
    2PS      HA 3707   5.205   4.598   6.141
    2PS      HB 3708   5.383   4.618   6.096
    2PS     O31 3709   5.251   4.759   6.042
    2PS     P31 3710   5.275   4.881   6.150
    2PS     O32 3711   5.131   4.923   6.189
    2PS     C31 3712   5.087   4.904   6.316
    2PS     H1A 3713   5.082   4.797   6.337
    2PS     H1B 3714   5.164   4.939   6.385
    2PS     C32 3715   4.954   4.978   6.338
    2PS     H2A 3716   4.966   5.085   6.325
    2PS     N31 3717   4.830   4.926   6.269
    2PS    HN1A 3718   4.843   4.905   6.168
    2PS    HN1B 3719   4.822   4.828   6.301
    2PS    HN1C 3720   4.742   4.977   6.286
    2PS     C33 3721   4.939   4.974   6.486
    2PS     O33 3722   5.344   4.822   6.268
    2PS     O34 3723   5.337   4.994   6.074
    2PS     O21 3724   5.337   4.559   5.832
    2PS     C21 3725   5.463   4.505   5.835
    2PS     O22 3726   5.501   4.415   5.905
    2PS     O35 3727   4.952   5.078   6.550
    2PS     O36 3728   4.880   4.881   6.532
    3DHA   C116 3729   5.729   5.891   5.345
    3DHA   H16R 3730   5.741   5.919   5.449
    3DHA   C115 3731   5.728   5.741   5.331
    3DHA   H15R 3732   5.772   5.722   5.232
    3DHA   H15S 3733   5.783   5.691   5.411
    3DHA   C114 3734   5.587   5.687   5.339
    3DHA   H14R 3735   5.514   5.749   5.287
    3DHA   C113 3736   5.548   5.587   5.413
    3DHA   H13R 3737   5.440   5.569   5.413
    3DHA   C112 3738   5.636   5.494   5.494
    3DHA   H12R 3739   5.701   5.441   5.424
    3DHA   H12S 3740   5.693   5.545   5.572
    3DHA   C111 3741   5.539   5.408   5.562
    3DHA   H11R 3742   5.503   5.443   5.659
    3DHA   C110 3743   5.500   5.291   5.520
    3DHA   H10R 3744   5.414   5.247   5.570
    3DHA    C19 3745   5.535   5.220   5.392
    3DHA    H9R 3746   5.501   5.276   5.305
    3DHA    H9S 3747   5.642   5.200   5.381
    3DHA    C18 3748   5.475   5.085   5.385
    3DHA    H8R 3749   5.411   5.073   5.298
    3DHA    C17 3750   5.499   4.972   5.446
    3DHA    H7R 3751   5.442   4.886   5.410
    3DHA    C16 3752   5.596   4.960   5.554
    3DHA    H6R 3753   5.672   4.885   5.532
    3DHA    H6S 3754   5.661   5.046   5.568
    3DHA    C15 3755   5.532   4.924   5.679
    3DHA    H5R 3756   5.511   4.999   5.755
    3DHA    C14 3757   5.496   4.796   5.712
    3DHA    H4R 3758   5.458   4.785   5.814
    3DHA    C13 3759   5.502   4.667   5.631
    3DHA    H3R 3760   5.405   4.648   5.585
    3DHA    H3S 3761   5.568   4.680   5.545
    3DHA    C12 3762   5.551   4.553   5.723
    3DHA    H2R 3763   5.586   4.484   5.646
    3DHA    H2S 3764   5.638   4.597   5.773
    3DHA   C117 3765   5.723   5.980   5.245
    3DHA   H17R 3766   5.724   6.087   5.267
    3DHA   C118 3767   5.699   5.942   5.104
    3DHA   H18R 3768   5.632   6.006   5.047
    3DHA   H18S 3769   5.648   5.846   5.105
    3DHA   C119 3770   5.830   5.942   5.021
    3DHA   H19R 3771   5.905   5.896   5.084
    3DHA   C120 3772   5.863   5.998   4.902
    3DHA   H20R 3773   5.960   5.985   4.854
    3DHA   C121 3774   5.766   6.056   4.805
    3DHA   H21R 3775   5.670   6.078   4.851
    3DHA   H21S 3776   5.758   5.980   4.727
    3DHA   C122 3777   5.786   6.194   4.744
    3DHA   H22R 3778   5.722   6.223   4.661
    3DHA   H22S 3779   5.889   6.195   4.706
    3DHA   H22T 3780   5.772   6.264   4.827
    1ST    C118 3781   3.979   5.396   4.780
    1ST    H18R 3782   4.032   5.303   4.802
    1ST    H18S 3783   4.050   5.457   4.724
    1ST    H18T 3784   3.902   5.365   4.709
    1ST    C117 3785   3.926   5.475   4.912
    1ST    H17R 3786   3.901   5.577   4.881
    1ST    H17S 3787   3.835   5.432   4.953
    1ST    C116 3788   4.029   5.465   5.020
    1ST    H16R 3789   4.032   5.361   5.054
    1ST    H16S 3790   4.129   5.470   4.976
    1ST    C115 3791   4.013   5.568   5.133
    1ST    H15R 3792   4.099   5.542   5.195
    1ST    H15S 3793   4.018   5.665   5.084
    1ST    C114 3794   3.894   5.558   5.224
    1ST    H14R 3795   3.804   5.590   5.171
    1ST    H14S 3796   3.875   5.452   5.246
    1ST    C113 3797   3.923   5.647   5.344
    1ST    H13R 3798   4.029   5.652   5.368
    1ST    H13S 3799   3.892   5.751   5.336
    1ST    C112 3800   3.852   5.579   5.464
    1ST    H12R 3801   3.898   5.493   5.513
    1ST    H12S 3802   3.864   5.663   5.534
    1ST    C111 3803   3.707   5.560   5.448
    1ST    H11R 3804   3.661   5.657   5.425
    1ST    H11S 3805   3.697   5.482   5.372
    1ST    C110 3806   3.645   5.507   5.579
    1ST    H10R 3807   3.561   5.442   5.552
    1ST    H10S 3808   3.724   5.451   5.628
    1ST     C19 3809   3.588   5.616   5.669
    1ST     H9R 3810   3.524   5.685   5.613
    1ST     H9S 3811   3.519   5.563   5.735
    1ST     C18 3812   3.689   5.692   5.750
    1ST     H8R 3813   3.765   5.630   5.797
    1ST     H8S 3814   3.741   5.754   5.676
    1ST     C17 3815   3.626   5.780   5.852
    1ST     H7R 3816   3.546   5.842   5.809
    1ST     H7S 3817   3.573   5.706   5.912
    1ST     C16 3818   3.710   5.859   5.947
    1ST     H6R 3819   3.781   5.911   5.883
    1ST     H6S 3820   3.670   5.941   6.007
    1ST     C15 3821   3.795   5.776   6.047
    1ST     H5R 3822   3.798   5.672   6.013
    1ST     H5S 3823   3.892   5.826   6.061
    1ST     C14 3824   3.738   5.774   6.186
    1ST     H4R 3825   3.718   5.871   6.233
    1ST     H4S 3826   3.636   5.738   6.166
    1ST     C13 3827   3.815   5.688   6.285
    1ST     H3R 3828   3.908   5.740   6.309
    1ST     H3S 3829   3.765   5.699   6.382
    1ST     C12 3830   3.851   5.543   6.263
    1ST     H2R 3831   3.757   5.498   6.231
    1ST     H2S 3832   3.913   5.542   6.173
    2PS     C11 3833   3.916   5.470   6.377
    2PS     O12 3834   4.010   5.525   6.441
    2PS     O11 3835   3.873   5.342   6.397
    2PS      C1 3836   3.926   5.262   6.512
    2PS      HR 3837   4.025   5.223   6.489
    2PS      HS 3838   3.935   5.320   6.604
    2PS      C2 3839   3.834   5.141   6.525
    2PS      HX 3840   3.733   5.182   6.528
    2PS      C3 3841   3.867   5.067   6.656
    2PS      HA 3842   3.863   5.141   6.736
    2PS      HB 3843   3.793   4.992   6.683
    2PS     O31 3844   3.991   5.000   6.636
    2PS     P31 3845   4.063   4.935   6.759
    2PS     O32 3846   4.145   4.815   6.704
    2PS     C31 3847   4.092   4.688   6.703
    2PS     H1A 3848   4.061   4.645   6.799
    2PS     H1B 3849   4.006   4.674   6.638
    2PS     C32 3850   4.192   4.590   6.636
    2PS     H2A 3851   4.146   4.491   6.625
    2PS     N31 3852   4.206   4.624   6.491
    2PS    HN1A 3853   4.253   4.715   6.480
    2PS    HN1B 3854   4.268   4.554   6.447
    2PS    HN1C 3855   4.117   4.633   6.440
    2PS     C33 3856   4.312   4.574   6.720
    2PS     O33 3857   4.153   5.039   6.800
    2PS     O34 3858   3.960   4.895   6.858
    2PS     O21 3859   3.851   5.053   6.416
    2PS     C21 3860   3.760   4.951   6.389
    2PS     O22 3861   3.661   4.918   6.448
    2PS     O35 3862   4.337   4.470   6.777
    2PS     O36 3863   4.387   4.665   6.734
    3DHA   C116 3864   4.206   5.366   5.650
    3DHA   H16R 3865   4.106   5.389   5.685
    3DHA   C115 3866   4.304   5.308   5.745
    3DHA   H15R 3867   4.401   5.280   5.705
    3DHA   H15S 3868   4.323   5.382   5.822
    3DHA   C114 3869   4.257   5.188   5.818
    3DHA   H14R 3870   4.293   5.096   5.774
    3DHA   C113 3871   4.171   5.197   5.925
    3DHA   H13R 3872   4.140   5.109   5.982
    3DHA   C112 3873   4.108   5.323   5.972
    3DHA   H12R 3874   4.168   5.371   6.049
    3DHA   H12S 3875   4.095   5.395   5.891
    3DHA   C111 3876   3.982   5.298   6.050
    3DHA   H11R 3877   3.981   5.302   6.158
    3DHA   C110 3878   3.868   5.263   5.997
    3DHA   H10R 3879   3.793   5.235   6.071
    3DHA    C19 3880   3.843   5.239   5.858
    3DHA    H9R 3881   3.820   5.332   5.806
    3DHA    H9S 3882   3.934   5.201   5.811
    3DHA    C18 3883   3.726   5.145   5.833
    3DHA    H8R 3884   3.630   5.192   5.815
    3DHA    C17 3885   3.733   5.012   5.855
    3DHA    H7R 3886   3.643   4.952   5.845
    3DHA    C16 3887   3.852   4.956   5.929
    3DHA    H6R 3888   3.937   4.964   5.862
    3DHA    H6S 3889   3.881   5.013   6.017
    3DHA    C15 3890   3.823   4.811   5.952
    3DHA    H5R 3891   3.866   4.746   5.877
    3DHA    C14 3892   3.744   4.756   6.051
    3DHA    H4R 3893   3.722   4.650   6.062
    3DHA    C13 3894   3.693   4.832   6.171
    3DHA    H3R 3895   3.627   4.911   6.135
    3DHA    H3S 3896   3.619   4.774   6.227
    3DHA    C12 3897   3.807   4.884   6.261
    3DHA    H2R 3898   3.877   4.803   6.284
    3DHA    H2S 3899   3.867   4.961   6.212
    3DHA   C117 3900   4.230   5.396   5.520
    3DHA   H17R 3901   4.157   5.448   5.458
    3DHA   C118 3902   4.360   5.374   5.454
    3DHA   H18R 3903   4.372   5.266   5.446
    3DHA   H18S 3904   4.438   5.413   5.520
    3DHA   C119 3905   4.366   5.430   5.311
    3DHA   H19R 3906   4.280   5.408   5.250
    3DHA   C120 3907   4.458   5.523   5.268
    3DHA   H20R 3908   4.454   5.569   5.170
    3DHA   C121 3909   4.582   5.579   5.337
    3DHA   H21R 3910   4.613   5.511   5.418
    3DHA   H21S 3911   4.550   5.674   5.379
    3DHA   C122 3912   4.680   5.600   5.224
    3DHA   H22R 3913   4.638   5.657   5.141
    3DHA   H22S 3914   4.727   5.511   5.182
    3DHA   H22T 3915   4.766   5.658   5.260
    1ST    C118 3916   1.015   3.486   4.274
    1ST    H18R 3917   1.098   3.474   4.204
    1ST    H18S 3918   0.966   3.389   4.274
    1ST    H18T 3919   1.064   3.503   4.370
    1ST    C117 3920   0.935   3.606   4.239
    1ST    H17R 3921   0.984   3.704   4.242
    1ST    H17S 3922   0.885   3.597   4.142
    1ST    C116 3923   0.813   3.619   4.329
    1ST    H16R 3924   0.744   3.538   4.307
    1ST    H16S 3925   0.859   3.595   4.425
    1ST    C115 3926   0.743   3.756   4.339
    1ST    H15R 3927   0.814   3.832   4.308
    1ST    H15S 3928   0.675   3.759   4.254
    1ST    C114 3929   0.666   3.783   4.467
    1ST    H14R 3930   0.589   3.706   4.469
    1ST    H14S 3931   0.719   3.776   4.563
    1ST    C113 3932   0.588   3.917   4.460
    1ST    H13R 3933   0.538   3.942   4.367
    1ST    H13S 3934   0.511   3.901   4.536
    1ST    C112 3935   0.652   4.044   4.520
    1ST    H12R 3936   0.749   4.072   4.476
    1ST    H12S 3937   0.585   4.129   4.502
    1ST    C111 3938   0.680   4.037   4.671
    1ST    H11R 3939   0.597   4.001   4.733
    1ST    H11S 3940   0.752   3.958   4.693
    1ST    C110 3941   0.731   4.172   4.730
    1ST    H10R 3942   0.815   4.220   4.681
    1ST    H10S 3943   0.656   4.248   4.707
    1ST     C19 3944   0.759   4.169   4.882
    1ST     H9R 3945   0.674   4.141   4.944
    1ST     H9S 3946   0.835   4.099   4.914
    1ST     C18 3947   0.797   4.316   4.922
    1ST     H8R 3948   0.892   4.345   4.877
    1ST     H8S 3949   0.732   4.396   4.885
    1ST     C17 3950   0.787   4.349   5.071
    1ST     H7R 3951   0.827   4.449   5.085
    1ST     H7S 3952   0.681   4.348   5.099
    1ST     C16 3953   0.864   4.251   5.160
    1ST     H6R 3954   0.833   4.146   5.147
    1ST     H6S 3955   0.969   4.256   5.131
    1ST     C15 3956   0.857   4.287   5.302
    1ST     H5R 3957   0.889   4.390   5.323
    1ST     H5S 3958   0.753   4.272   5.333
    1ST     C14 3959   0.947   4.203   5.392
    1ST     H4R 3960   0.913   4.100   5.379
    1ST     H4S 3961   1.048   4.194   5.352
    1ST     C13 3962   0.959   4.233   5.537
    1ST     H3R 3963   1.016   4.147   5.574
    1ST     H3S 3964   1.009   4.328   5.556
    1ST     C12 3965   0.817   4.228   5.596
    1ST     H2R 3966   0.748   4.301   5.552
    1ST     H2S 3967   0.773   4.134   5.562
    2PS     C11 3968   0.812   4.243   5.744
    2PS     O12 3969   0.872   4.332   5.798
    2PS     O11 3970   0.725   4.154   5.806
    2PS      C1 3971   0.703   4.171   5.944
    2PS      HR 3972   0.652   4.084   5.986
    2PS      HS 3973   0.802   4.178   5.989
    2PS      C2 3974   0.611   4.296   5.970
    2PS      HX 3975   0.650   4.378   5.909
    2PS      C3 3976   0.606   4.335   6.122
    2PS      HA 3977   0.690   4.401   6.144
    2PS      HB 3978   0.512   4.384   6.149
    2PS     O31 3979   0.620   4.209   6.186
    2PS     P31 3980   0.631   4.206   6.349
    2PS     O32 3981   0.756   4.296   6.391
    2PS     C31 3982   0.740   4.432   6.418
    2PS     H1A 3983   0.679   4.485   6.344
    2PS     H1B 3984   0.716   4.442   6.524
    2PS     C32 3985   0.876   4.500   6.395
    2PS     H2A 3986   0.934   4.441   6.466
    2PS     N31 3987   0.938   4.482   6.253
    2PS    HN1A 3988   1.020   4.542   6.232
    2PS    HN1B 3989   0.959   4.382   6.239
    2PS    HN1C 3990   0.879   4.498   6.170
    2PS     C33 3991   0.883   4.636   6.455
    2PS     O33 3992   0.515   4.272   6.408
    2PS     O34 3993   0.663   4.068   6.386
    2PS     O21 3994   0.478   4.249   5.928
    2PS     C21 3995   0.434   4.290   5.806
    2PS     O22 3996   0.472   4.392   5.752
    2PS     O35 3997   0.986   4.655   6.516
    2PS     O36 3998   0.798   4.720   6.443
    3DHA   C116 3999   0.015   3.764   4.818
    3DHA   H16R 4000   0.033   3.805   4.917
    3DHA   C115 4001   0.098   3.822   4.711
    3DHA   H15R 4002   0.086   3.773   4.614
    3DHA   H15S 4003   0.071   3.924   4.684
    3DHA   C114 4004   0.244   3.817   4.743
    3DHA   H14R 4005   0.304   3.745   4.689
    3DHA   C113 4006   0.304   3.895   4.832
    3DHA   H13R 4007   0.408   3.874   4.856
    3DHA   C112 4008   0.247   4.005   4.924
    3DHA   H12R 4009   0.309   4.095   4.919
    3DHA   H12S 4010   0.143   4.030   4.902
    3DHA   C111 4011   0.243   3.951   5.064
    3DHA   H11R 4012   0.150   3.902   5.088
    3DHA   C110 4013   0.333   3.964   5.159
    3DHA   H10R 4014   0.306   3.927   5.258
    3DHA    C19 4015   0.467   4.026   5.145
    3DHA    H9R 4016   0.540   3.963   5.093
    3DHA    H9S 4017   0.464   4.109   5.074
    3DHA    C18 4018   0.518   4.091   5.272
    3DHA    H8R 4019   0.620   4.063   5.298
    3DHA    C17 4020   0.453   4.173   5.356
    3DHA    H7R 4021   0.514   4.192   5.444
    3DHA    C16 4022   0.318   4.240   5.344
    3DHA    H6R 4023   0.315   4.345   5.376
    3DHA    H6S 4024   0.281   4.242   5.241
    3DHA    C15 4025   0.216   4.158   5.416
    3DHA    H5R 4026   0.154   4.092   5.355
    3DHA    C14 4027   0.197   4.165   5.547
    3DHA    H4R 4028   0.125   4.105   5.602
    3DHA    C13 4029   0.276   4.254   5.637
    3DHA    H3R 4030   0.337   4.325   5.581
    3DHA    H3S 4031   0.198   4.321   5.673
    3DHA    C12 4032   0.353   4.180   5.744
    3DHA    H2R 4033   0.293   4.116   5.809
    3DHA    H2S 4034   0.432   4.120   5.697
    3DHA   C117 4035  -0.066   3.656   4.805
    3DHA   H17R 4036  -0.127   3.616   4.887
    3DHA   C118 4037  -0.087   3.577   4.683
    3DHA   H18R 4038  -0.029   3.612   4.597
    3DHA   H18S 4039  -0.189   3.569   4.646
    3DHA   C119 4040  -0.044   3.438   4.708
    3DHA   H19R 4041   0.054   3.428   4.753
    3DHA   C120 4042  -0.126   3.337   4.732
    3DHA   H20R 4043  -0.087   3.249   4.782
    3DHA   C121 4044  -0.278   3.337   4.713
    3DHA   H21R 4045  -0.326   3.434   4.719
    3DHA   H21S 4046  -0.330   3.280   4.791
    3DHA   C122 4047  -0.314   3.277   4.584
    3DHA   H22R 4048  -0.418   3.291   4.554
    3DHA   H22S 4049  -0.287   3.172   4.572
    3DHA   H22T 4050  -0.248   3.326   4.512
    1ST    C118 4051   3.893   3.312   4.782
    1ST    H18R 4052   3.811   3.242   4.796
    1ST    H18S 4053   3.937   3.316   4.682
    1ST    H18T 4054   3.848   3.408   4.807
    1ST    C117 4055   4.000   3.285   4.881
    1ST    H17R 4056   4.074   3.363   4.861
    1ST    H17S 4057   3.961   3.320   4.977
    1ST    C116 4058   4.070   3.148   4.883
    1ST    H16R 4059   3.997   3.070   4.905
    1ST    H16S 4060   4.101   3.126   4.780
    1ST    C115 4061   4.169   3.128   5.000
    1ST    H15R 4062   4.128   3.166   5.093
    1ST    H15S 4063   4.192   3.022   5.015
    1ST    C114 4064   4.290   3.214   4.996
    1ST    H14R 4065   4.264   3.319   5.009
    1ST    H14S 4066   4.350   3.199   5.086
    1ST    C113 4067   4.378   3.186   4.876
    1ST    H13R 4068   4.405   3.082   4.859
    1ST    H13S 4069   4.328   3.210   4.782
    1ST    C112 4070   4.504   3.281   4.874
    1ST    H12R 4071   4.557   3.267   4.780
    1ST    H12S 4072   4.460   3.381   4.870
    1ST    C111 4073   4.596   3.285   5.000
    1ST    H11R 4074   4.545   3.336   5.082
    1ST    H11S 4075   4.611   3.184   5.037
    1ST    C110 4076   4.725   3.367   4.972
    1ST    H10R 4077   4.793   3.376   5.057
    1ST    H10S 4078   4.788   3.313   4.901
    1ST     C19 4079   4.705   3.515   4.920
    1ST     H9R 4080   4.804   3.560   4.929
    1ST     H9S 4081   4.683   3.500   4.814
    1ST     C18 4082   4.600   3.610   4.983
    1ST     H8R 4083   4.619   3.709   4.940
    1ST     H8S 4084   4.500   3.581   4.952
    1ST     C17 4085   4.604   3.613   5.137
    1ST     H7R 4086   4.519   3.673   5.171
    1ST     H7S 4087   4.592   3.510   5.171
    1ST     C16 4088   4.733   3.681   5.193
    1ST     H6R 4089   4.818   3.622   5.158
    1ST     H6S 4090   4.753   3.782   5.158
    1ST     C15 4091   4.739   3.690   5.350
    1ST     H5R 4092   4.672   3.770   5.380
    1ST     H5S 4093   4.693   3.599   5.389
    1ST     C14 4094   4.878   3.701   5.421
    1ST     H4R 4095   4.941   3.616   5.396
    1ST     H4S 4096   4.935   3.787   5.384
    1ST     C13 4097   4.866   3.699   5.574
    1ST     H3R 4098   4.800   3.781   5.603
    1ST     H3S 4099   4.821   3.609   5.616
    1ST     C12 4100   4.997   3.729   5.649
    1ST     H2R 4101   5.061   3.642   5.664
    1ST     H2S 4102   5.056   3.809   5.603
    2PS     C11 4103   4.967   3.766   5.791
    2PS     O12 4104   4.954   3.689   5.881
    2PS     O11 4105   4.962   3.901   5.813
    2PS      C1 4106   4.964   3.960   5.952
    2PS      HR 4107   4.939   4.066   5.953
    2PS      HS 4108   4.881   3.909   6.002
    2PS      C2 4109   5.101   3.926   6.027
    2PS      HX 4110   5.096   3.830   6.080
    2PS      C3 4111   5.127   4.027   6.138
    2PS      HA 4112   5.137   4.126   6.095
    2PS      HB 4113   5.039   4.037   6.202
    2PS     O31 4114   5.241   4.006   6.217
    2PS     P31 4115   5.285   4.118   6.329
    2PS     O32 4116   5.177   4.119   6.439
    2PS     C31 4117   5.135   4.002   6.498
    2PS     H1A 4118   5.056   3.960   6.436
    2PS     H1B 4119   5.218   3.931   6.502
    2PS     C32 4120   5.083   4.044   6.640
    2PS     H2A 4121   5.073   3.950   6.695
    2PS     N31 4122   5.188   4.122   6.722
    2PS    HN1A 4123   5.145   4.152   6.811
    2PS    HN1B 4124   5.270   4.064   6.744
    2PS    HN1C 4125   5.215   4.211   6.678
    2PS     C33 4126   4.949   4.109   6.629
    2PS     O33 4127   5.410   4.081   6.391
    2PS     O34 4128   5.285   4.252   6.259
    2PS     O21 4129   5.206   3.923   5.927
    2PS     C21 4130   5.317   3.842   5.950
    2PS     O22 4131   5.323   3.777   6.050
    2PS     O35 4132   4.853   4.035   6.644
    2PS     O36 4133   4.936   4.231   6.625
    3DHA   C116 4134   5.618   3.229   5.325
    3DHA   H16R 4135   5.513   3.201   5.329
    3DHA   C115 4136   5.656   3.289   5.196
    3DHA   H15R 4137   5.682   3.392   5.219
    3DHA   H15S 4138   5.735   3.235   5.143
    3DHA   C114 4139   5.533   3.285   5.114
    3DHA   H14R 4140   5.524   3.206   5.040
    3DHA   C113 4141   5.419   3.354   5.122
    3DHA   H13R 4142   5.339   3.341   5.050
    3DHA   C112 4143   5.386   3.456   5.223
    3DHA   H12R 4144   5.401   3.407   5.320
    3DHA   H12S 4145   5.463   3.533   5.213
    3DHA   C111 4146   5.247   3.509   5.202
    3DHA   H11R 4147   5.188   3.456   5.127
    3DHA   C110 4148   5.189   3.618   5.251
    3DHA   H10R 4149   5.102   3.659   5.201
    3DHA    C19 4150   5.256   3.706   5.350
    3DHA    H9R 4151   5.183   3.761   5.409
    3DHA    H9S 4152   5.306   3.653   5.431
    3DHA    C18 4153   5.345   3.806   5.281
    3DHA    H8R 4154   5.362   3.778   5.177
    3DHA    C17 4155   5.403   3.917   5.333
    3DHA    H7R 4156   5.465   3.976   5.266
    3DHA    C16 4157   5.401   3.967   5.471
    3DHA    H6R 4158   5.368   4.071   5.473
    3DHA    H6S 4159   5.328   3.903   5.520
    3DHA    C15 4160   5.532   3.954   5.545
    3DHA    H5R 4161   5.622   3.942   5.484
    3DHA    C14 4162   5.548   3.959   5.675
    3DHA    H4R 4163   5.645   3.932   5.714
    3DHA    C13 4164   5.445   3.971   5.779
    3DHA    H3R 4165   5.479   4.036   5.860
    3DHA    H3S 4166   5.356   4.020   5.740
    3DHA    C12 4167   5.410   3.830   5.837
    3DHA    H2R 4168   5.366   3.776   5.753
    3DHA    H2S 4169   5.502   3.778   5.866
    3DHA   C117 4170   5.692   3.215   5.434
    3DHA   H17R 4171   5.647   3.181   5.527
    3DHA   C118 4172   5.843   3.232   5.440
    3DHA   H18R 4173   5.880   3.205   5.539
    3DHA   H18S 4174   5.871   3.333   5.410
    3DHA   C119 4175   5.917   3.131   5.358
    3DHA   H19R 4176   5.903   3.028   5.389
    3DHA   C120 4177   5.979   3.145   5.239
    3DHA   H20R 4178   6.016   3.053   5.194
    3DHA   C121 4179   5.992   3.270   5.159
    3DHA   H21R 4180   5.964   3.349   5.229
    3DHA   H21S 4181   5.917   3.272   5.079
    3DHA   C122 4182   6.138   3.297   5.135
    3DHA   H22R 4183   6.156   3.404   5.129
    3DHA   H22S 4184   6.179   3.243   5.050
    3DHA   H22T 4185   6.192   3.260   5.223
    1ST    C118 4186   1.179   0.196   4.619
    1ST    H18R 4187   1.188   0.238   4.518
    1ST    H18S 4188   1.080   0.150   4.623
    1ST    H18T 4189   1.259   0.122   4.625
    1ST    C117 4190   1.177   0.315   4.718
    1ST    H17R 4191   1.280   0.351   4.722
    1ST    H17S 4192   1.105   0.392   4.691
    1ST    C116 4193   1.148   0.256   4.857
    1ST    H16R 4194   1.045   0.222   4.861
    1ST    H16S 4195   1.219   0.177   4.882
    1ST    C115 4196   1.164   0.361   4.964
    1ST    H15R 4197   1.269   0.357   4.994
    1ST    H15S 4198   1.127   0.453   4.917
    1ST    C114 4199   1.071   0.349   5.092
    1ST    H14R 4200   0.970   0.366   5.055
    1ST    H14S 4201   1.070   0.245   5.125
    1ST    C113 4202   1.107   0.441   5.206
    1ST    H13R 4203   1.214   0.429   5.226
    1ST    H13S 4204   1.090   0.548   5.190
    1ST    C112 4205   1.035   0.405   5.339
    1ST    H12R 4206   0.939   0.454   5.353
    1ST    H12S 4207   1.030   0.296   5.349
    1ST    C111 4208   1.116   0.431   5.465
    1ST    H11R 4209   1.200   0.361   5.460
    1ST    H11S 4210   1.150   0.535   5.462
    1ST    C110 4211   1.052   0.391   5.587
    1ST    H10R 4212   0.950   0.430   5.581
    1ST    H10S 4213   1.056   0.284   5.605
    1ST     C19 4214   1.126   0.449   5.702
    1ST     H9R 4215   1.233   0.455   5.679
    1ST     H9S 4216   1.108   0.556   5.698
    1ST     C18 4217   1.087   0.392   5.831
    1ST     H8R 4218   0.979   0.373   5.824
    1ST     H8S 4219   1.118   0.287   5.834
    1ST     C17 4220   1.110   0.486   5.957
    1ST     H7R 4221   1.216   0.472   5.979
    1ST     H7S 4222   1.103   0.589   5.921
    1ST     C16 4223   1.006   0.479   6.072
    1ST     H6R 4224   0.940   0.564   6.054
    1ST     H6S 4225   0.946   0.388   6.065
    1ST     C15 4226   1.069   0.490   6.208
    1ST     H5R 4227   1.124   0.399   6.232
    1ST     H5S 4228   1.147   0.566   6.208
    1ST     C14 4229   0.971   0.499   6.316
    1ST     H4R 4230   0.895   0.420   6.317
    1ST     H4S 4231   1.020   0.481   6.412
    1ST     C13 4232   0.907   0.637   6.319
    1ST     H3R 4233   0.980   0.718   6.310
    1ST     H3S 4234   0.844   0.650   6.230
    1ST     C12 4235   0.820   0.670   6.443
    1ST     H2R 4236   0.786   0.774   6.437
    1ST     H2S 4237   0.740   0.596   6.455
    2PS     C11 4238   0.893   0.686   6.569
    2PS     O12 4239   0.895   0.592   6.647
    2PS     O11 4240   0.953   0.806   6.576
    2PS      C1 4241   1.016   0.832   6.703
    2PS      HR 4242   1.025   0.940   6.709
    2PS      HS 4243   0.945   0.799   6.778
    2PS      C2 4244   1.152   0.768   6.724
    2PS      HX 4245   1.149   0.660   6.711
    2PS      C3 4246   1.219   0.796   6.859
    2PS      HA 4247   1.316   0.745   6.857
    2PS      HB 4248   1.233   0.903   6.874
    2PS     O31 4249   1.141   0.747   6.975
    2PS     P31 4250   1.145   0.605   7.036
    2PS     O32 4251   1.265   0.610   7.142
    2PS     C31 4252   1.403   0.603   7.093
    2PS     H1A 4253   1.415   0.515   7.031
    2PS     H1B 4254   1.447   0.694   7.051
    2PS     C32 4255   1.466   0.577   7.229
    2PS     H2A 4256   1.463   0.671   7.285
    2PS     N31 4257   1.403   0.482   7.323
    2PS    HN1A 4258   1.311   0.520   7.349
    2PS    HN1B 4259   1.379   0.400   7.265
    2PS    HN1C 4260   1.465   0.456   7.401
    2PS     C33 4261   1.611   0.541   7.220
    2PS     O33 4262   1.019   0.575   7.113
    2PS     O34 4263   1.188   0.509   6.934
    2PS     O21 4264   1.245   0.817   6.624
    2PS     C21 4265   1.250   0.767   6.502
    2PS     O22 4266   1.198   0.662   6.469
    2PS     O35 4267   1.685   0.629   7.188
    2PS     O36 4268   1.637   0.426   7.248
    3DHA   C116 4269   1.050   0.971   5.421
    3DHA   H16R 4270   1.005   0.883   5.465
    3DHA   C115 4271   1.141   0.965   5.302
    3DHA   H15R 4272   1.083   1.013   5.223
    3DHA   H15S 4273   1.234   1.019   5.321
    3DHA   C114 4274   1.181   0.824   5.272
    3DHA   H14R 4275   1.117   0.766   5.205
    3DHA   C113 4276   1.279   0.756   5.331
    3DHA   H13R 4277   1.300   0.655   5.298
    3DHA   C112 4278   1.385   0.791   5.436
    3DHA   H12R 4279   1.476   0.767   5.380
    3DHA   H12S 4280   1.378   0.895   5.470
    3DHA   C111 4281   1.385   0.689   5.548
    3DHA   H11R 4282   1.409   0.587   5.522
    3DHA   C110 4283   1.366   0.712   5.678
    3DHA   H10R 4284   1.379   0.627   5.744
    3DHA    C19 4285   1.333   0.841   5.745
    3DHA    H9R 4286   1.417   0.895   5.788
    3DHA    H9S 4287   1.293   0.920   5.681
    3DHA    C18 4288   1.243   0.830   5.863
    3DHA    H8R 4289   1.140   0.826   5.829
    3DHA    C17 4290   1.280   0.809   5.991
    3DHA    H7R 4291   1.209   0.800   6.074
    3DHA    C16 4292   1.417   0.782   6.030
    3DHA    H6R 4293   1.478   0.741   5.948
    3DHA    H6S 4294   1.461   0.874   6.067
    3DHA    C15 4295   1.422   0.669   6.131
    3DHA    H5R 4296   1.399   0.571   6.089
    3DHA    C14 4297   1.427   0.685   6.267
    3DHA    H4R 4298   1.426   0.599   6.334
    3DHA    C13 4299   1.438   0.811   6.352
    3DHA    H3R 4300   1.512   0.809   6.432
    3DHA    H3S 4301   1.478   0.890   6.288
    3DHA    C12 4302   1.305   0.864   6.401
    3DHA    H2R 4303   1.321   0.958   6.455
    3DHA    H2S 4304   1.228   0.873   6.325
    3DHA   C117 4305   1.024   1.085   5.480
    3DHA   H17R 4306   0.950   1.091   5.559
    3DHA   C118 4307   1.070   1.226   5.438
    3DHA   H18R 4308   1.178   1.233   5.424
    3DHA   H18S 4309   1.049   1.287   5.526
    3DHA   C119 4310   1.005   1.277   5.313
    3DHA   H19R 4311   0.900   1.306   5.310
    3DHA   C120 4312   1.066   1.316   5.196
    3DHA   H20R 4313   1.007   1.355   5.114
    3DHA   C121 4314   1.214   1.298   5.167
    3DHA   H21R 4315   1.254   1.226   5.238
    3DHA   H21S 4316   1.250   1.400   5.179
    3DHA   C122 4317   1.228   1.240   5.029
    3DHA   H22R 4318   1.176   1.302   4.955
    3DHA   H22S 4319   1.180   1.142   5.035
    3DHA   H22T 4320   1.332   1.215   5.007
    1ST    C118 4321   4.108   4.768   5.711
    1ST    H18R 4322   4.010   4.812   5.726
    1ST    H18S 4323   4.146   4.737   5.809
    1ST    H18T 4324   4.099   4.683   5.643
    1ST    C117 4325   4.194   4.878   5.651
    1ST    H17R 4326   4.152   4.973   5.685
    1ST    H17S 4327   4.295   4.861   5.688
    1ST    C116 4328   4.196   4.886   5.500
    1ST    H16R 4329   4.287   4.941   5.476
    1ST    H16S 4330   4.205   4.787   5.454
    1ST    C115 4331   4.071   4.954   5.443
    1ST    H15R 4332   3.987   4.891   5.475
    1ST    H15S 4333   4.052   5.050   5.490
    1ST    C114 4334   4.065   4.975   5.295
    1ST    H14R 4335   4.165   5.012   5.269
    1ST    H14S 4336   4.062   4.879   5.243
    1ST    C113 4337   3.954   5.071   5.252
    1ST    H13R 4338   3.969   5.177   5.276
    1ST    H13S 4339   3.963   5.060   5.144
    1ST    C112 4340   3.809   5.034   5.298
    1ST    H12R 4341   3.746   5.039   5.209
    1ST    H12S 4342   3.794   4.932   5.334
    1ST    C111 4343   3.746   5.134   5.399
    1ST    H11R 4344   3.780   5.123   5.502
    1ST    H11S 4345   3.787   5.233   5.381
    1ST    C110 4346   3.591   5.137   5.396
    1ST    H10R 4347   3.557   5.227   5.448
    1ST    H10S 4348   3.562   5.162   5.294
    1ST     C19 4349   3.521   5.013   5.428
    1ST     H9R 4350   3.416   5.028   5.399
    1ST     H9S 4351   3.555   4.942   5.352
    1ST     C18 4352   3.532   4.958   5.570
    1ST     H8R 4353   3.636   4.967   5.604
    1ST     H8S 4354   3.475   5.026   5.633
    1ST     C17 4355   3.468   4.819   5.589
    1ST     H7R 4356   3.503   4.762   5.503
    1ST     H7S 4357   3.525   4.763   5.664
    1ST     C16 4358   3.318   4.814   5.609
    1ST     H6R 4359   3.255   4.871   5.539
    1ST     H6S 4360   3.279   4.712   5.614
    1ST     C15 4361   3.268   4.874   5.744
    1ST     H5R 4362   3.309   4.974   5.736
    1ST     H5S 4363   3.158   4.871   5.740
    1ST     C14 4364   3.325   4.814   5.871
    1ST     H4R 4365   3.305   4.707   5.869
    1ST     H4S 4366   3.433   4.815   5.879
    1ST     C13 4367   3.257   4.859   6.002
    1ST     H3R 4368   3.247   4.965   6.025
    1ST     H3S 4369   3.153   4.833   5.982
    1ST     C12 4370   3.288   4.778   6.129
    1ST     H2R 4371   3.253   4.677   6.112
    1ST     H2S 4372   3.396   4.763   6.130
    2PS     C11 4373   3.249   4.840   6.258
    2PS     O12 4374   3.188   4.775   6.342
    2PS     O11 4375   3.301   4.964   6.266
    2PS      C1 4376   3.274   5.029   6.393
    2PS      HR 4377   3.180   5.084   6.380
    2PS      HS 4378   3.267   4.952   6.471
    2PS      C2 4379   3.385   5.128   6.426
    2PS      HX 4380   3.488   5.090   6.423
    2PS      C3 4381   3.367   5.180   6.571
    2PS      HA 4382   3.278   5.244   6.572
    2PS      HB 4383   3.344   5.099   6.641
    2PS     O31 4384   3.478   5.243   6.624
    2PS     P31 4385   3.472   5.317   6.764
    2PS     O32 4386   3.440   5.200   6.875
    2PS     C31 4387   3.532   5.108   6.936
    2PS     H1A 4388   3.590   5.049   6.865
    2PS     H1B 4389   3.601   5.164   7.000
    2PS     C32 4390   3.451   5.013   7.022
    2PS     H2A 4391   3.392   5.079   7.085
    2PS     N31 4392   3.336   4.941   6.944
    2PS    HN1A 4393   3.292   4.999   6.871
    2PS    HN1B 4394   3.363   4.848   6.906
    2PS    HN1C 4395   3.253   4.913   6.999
    2PS     C33 4396   3.547   4.930   7.108
    2PS     O33 4397   3.609   5.373   6.787
    2PS     O34 4398   3.358   5.414   6.753
    2PS     O21 4399   3.379   5.229   6.325
    2PS     C21 4400   3.475   5.320   6.311
    2PS     O22 4401   3.580   5.317   6.373
    2PS     O35 4402   3.592   4.823   7.069
    2PS     O36 4403   3.590   4.974   7.207
    3DHA   C116 4404   3.205   5.150   5.013
    3DHA   H16R 4405   3.188   5.220   5.094
    3DHA   C115 4406   3.119   5.032   5.030
    3DHA   H15R 4407   3.103   4.982   4.934
    3DHA   H15S 4408   3.180   4.965   5.091
    3DHA   C114 4409   2.997   5.072   5.101
    3DHA   H14R 4410   2.909   5.082   5.038
    3DHA   C113 4411   2.989   5.114   5.225
    3DHA   H13R 4412   2.893   5.144   5.266
    3DHA   C112 4413   3.100   5.107   5.326
    3DHA   H12R 4414   3.174   5.031   5.300
    3DHA   H12S 4415   3.156   5.202   5.325
    3DHA   C111 4416   3.053   5.066   5.462
    3DHA   H11R 4417   3.035   4.960   5.476
    3DHA   C110 4418   3.051   5.133   5.578
    3DHA   H10R 4419   3.019   5.082   5.669
    3DHA    C19 4420   3.120   5.266   5.591
    3DHA    H9R 4421   3.227   5.267   5.566
    3DHA    H9S 4422   3.063   5.334   5.527
    3DHA    C18 4423   3.123   5.303   5.740
    3DHA    H8R 4424   3.021   5.318   5.773
    3DHA    C17 4425   3.217   5.321   5.832
    3DHA    H7R 4426   3.190   5.343   5.935
    3DHA    C16 4427   3.365   5.305   5.810
    3DHA    H6R 4428   3.384   5.263   5.711
    3DHA    H6S 4429   3.424   5.396   5.812
    3DHA    C15 4430   3.418   5.212   5.924
    3DHA    H5R 4431   3.400   5.106   5.908
    3DHA    C14 4432   3.476   5.255   6.035
    3DHA    H4R 4433   3.508   5.183   6.109
    3DHA    C13 4434   3.508   5.392   6.078
    3DHA    H3R 4435   3.615   5.394   6.101
    3DHA    H3S 4436   3.490   5.469   6.003
    3DHA    C12 4437   3.436   5.421   6.209
    3DHA    H2R 4438   3.449   5.525   6.239
    3DHA    H2S 4439   3.330   5.412   6.181
    3DHA   C117 4440   3.283   5.174   4.914
    3DHA   H17R 4441   3.342   5.265   4.922
    3DHA   C118 4442   3.306   5.096   4.788
    3DHA   H18R 4443   3.310   5.168   4.705
    3DHA   H18S 4444   3.213   5.047   4.761
    3DHA   C119 4445   3.419   4.995   4.801
    3DHA   H19R 4446   3.515   5.023   4.844
    3DHA   C120 4447   3.414   4.863   4.776
    3DHA   H20R 4448   3.498   4.798   4.800
    3DHA   C121 4449   3.306   4.791   4.700
    3DHA   H21R 4450   3.359   4.747   4.615
    3DHA   H21S 4451   3.232   4.861   4.661
    3DHA   C122 4452   3.232   4.690   4.786
    3DHA   H22R 4453   3.178   4.615   4.727
    3DHA   H22S 4454   3.168   4.742   4.857
    3DHA   H22T 4455   3.307   4.639   4.847
    1ST    C118 4456   0.482   5.627   4.093
    1ST    H18R 4457   0.550   5.552   4.134
    1ST    H18S 4458   0.535   5.710   4.047
    1ST    H18T 4459   0.422   5.569   4.022
    1ST    C117 4460   0.389   5.701   4.187
    1ST    H17R 4461   0.447   5.782   4.232
    1ST    H17S 4462   0.301   5.740   4.136
    1ST    C116 4463   0.334   5.616   4.289
    1ST    H16R 4464   0.257   5.558   4.237
    1ST    H16S 4465   0.400   5.541   4.331
    1ST    C115 4466   0.275   5.703   4.395
    1ST    H15R 4467   0.346   5.761   4.454
    1ST    H15S 4468   0.210   5.778   4.350
    1ST    C114 4469   0.178   5.646   4.502
    1ST    H14R 4470   0.150   5.726   4.571
    1ST    H14S 4471   0.084   5.615   4.455
    1ST    C113 4472   0.243   5.533   4.579
    1ST    H13R 4473   0.164   5.473   4.625
    1ST    H13S 4474   0.301   5.463   4.518
    1ST    C112 4475   0.345   5.584   4.682
    1ST    H12R 4476   0.416   5.648   4.629
    1ST    H12S 4477   0.296   5.659   4.745
    1ST    C111 4478   0.407   5.478   4.776
    1ST    H11R 4479   0.477   5.417   4.719
    1ST    H11S 4480   0.455   5.523   4.863
    1ST    C110 4481   0.315   5.379   4.840
    1ST    H10R 4482   0.280   5.309   4.764
    1ST    H10S 4483   0.375   5.311   4.901
    1ST     C19 4484   0.192   5.436   4.921
    1ST     H9R 4485   0.204   5.528   4.977
    1ST     H9S 4486   0.122   5.466   4.842
    1ST     C18 4487   0.125   5.330   5.015
    1ST     H8R 4488   0.031   5.374   5.047
    1ST     H8S 4489   0.103   5.249   4.945
    1ST     C17 4490   0.213   5.283   5.131
    1ST     H7R 4491   0.160   5.201   5.178
    1ST     H7S 4492   0.319   5.261   5.117
    1ST     C16 4493   0.228   5.385   5.238
    1ST     H6R 4494   0.279   5.477   5.208
    1ST     H6S 4495   0.128   5.421   5.266
    1ST     C15 4496   0.303   5.341   5.366
    1ST     H5R 4497   0.270   5.241   5.392
    1ST     H5S 4498   0.411   5.347   5.351
    1ST     C14 4499   0.263   5.426   5.492
    1ST     H4R 4500   0.299   5.527   5.476
    1ST     H4S 4501   0.154   5.435   5.496
    1ST     C13 4502   0.320   5.374   5.626
    1ST     H3R 4503   0.273   5.276   5.642
    1ST     H3S 4504   0.426   5.352   5.611
    1ST     C12 4505   0.324   5.468   5.749
    1ST     H2R 4506   0.406   5.540   5.739
    1ST     H2S 4507   0.229   5.524   5.748
    2PS     C11 4508   0.351   5.381   5.864
    2PS     O12 4509   0.443   5.397   5.944
    2PS     O11 4510   0.256   5.289   5.891
    2PS      C1 4511   0.266   5.201   6.002
    2PS      HR 4512   0.367   5.159   6.011
    2PS      HS 4513   0.250   5.263   6.090
    2PS      C2 4514   0.153   5.093   5.987
    2PS      HX 4515   0.063   5.145   5.953
    2PS      C3 4516   0.129   5.030   6.117
    2PS      HA 4517   0.093   5.100   6.193
    2PS      HB 4518   0.048   4.957   6.119
    2PS     O31 4519   0.257   4.973   6.160
    2PS     P31 4520   0.256   4.862   6.278
    2PS     O32 4521   0.231   4.947   6.412
    2PS     C31 4522   0.125   4.918   6.499
    2PS     H1A 4523   0.033   4.892   6.446
    2PS     H1B 4524   0.146   4.843   6.576
    2PS     C32 4525   0.107   5.049   6.585
    2PS     H2A 4526   0.190   5.049   6.655
    2PS     N31 4527   0.118   5.180   6.504
    2PS    HN1A 4528   0.039   5.200   6.441
    2PS    HN1B 4529   0.121   5.255   6.576
    2PS    HN1C 4530   0.206   5.200   6.454
    2PS     C33 4531  -0.019   5.031   6.668
    2PS     O33 4532   0.143   4.766   6.257
    2PS     O34 4533   0.386   4.803   6.296
    2PS     O21 4534   0.180   4.990   5.886
    2PS     C21 4535   0.150   5.014   5.757
    2PS     O22 4536   0.097   5.115   5.716
    2PS     O35 4537  -0.124   5.066   6.619
    2PS     O36 4538  -0.006   5.021   6.790
    3DHA   C116 4539  -0.488   4.917   4.831
    3DHA   H16R 4540  -0.452   4.817   4.806
    3DHA   C115 4541  -0.462   4.971   4.976
    3DHA   H15R 4542  -0.361   4.948   5.009
    3DHA   H15S 4543  -0.469   5.080   4.973
    3DHA   C114 4544  -0.564   4.941   5.081
    3DHA   H14R 4545  -0.663   4.914   5.047
    3DHA   C113 4546  -0.541   4.931   5.215
    3DHA   H13R 4547  -0.619   4.901   5.285
    3DHA   C112 4548  -0.409   4.967   5.278
    3DHA   H12R 4549  -0.337   4.998   5.202
    3DHA   H12S 4550  -0.424   5.054   5.343
    3DHA   C111 4551  -0.354   4.858   5.355
    3DHA   H11R 4552  -0.419   4.787   5.406
    3DHA   C110 4553  -0.226   4.838   5.370
    3DHA   H10R 4554  -0.194   4.755   5.432
    3DHA    C19 4555  -0.121   4.930   5.337
    3DHA    H9R 4556  -0.171   5.027   5.343
    3DHA    H9S 4557  -0.050   4.928   5.420
    3DHA    C18 4558  -0.051   4.896   5.207
    3DHA    H8R 4559  -0.123   4.865   5.131
    3DHA    C17 4560   0.081   4.908   5.186
    3DHA    H7R 4561   0.131   4.886   5.092
    3DHA    C16 4562   0.188   4.951   5.277
    3DHA    H6R 4563   0.257   5.017   5.223
    3DHA    H6S 4564   0.145   5.016   5.354
    3DHA    C15 4565   0.261   4.837   5.334
    3DHA    H5R 4566   0.285   4.754   5.268
    3DHA    C14 4567   0.289   4.818   5.466
    3DHA    H4R 4568   0.348   4.728   5.483
    3DHA    C13 4569   0.285   4.924   5.567
    3DHA    H3R 4570   0.385   4.924   5.611
    3DHA    H3S 4571   0.286   5.017   5.510
    3DHA    C12 4572   0.172   4.891   5.667
    3DHA    H2R 4573   0.081   4.877   5.609
    3DHA    H2S 4574   0.184   4.795   5.717
    3DHA   C117 4575  -0.555   4.985   4.738
    3DHA   H17R 4576  -0.572   4.936   4.642
    3DHA   C118 4577  -0.612   5.126   4.754
    3DHA   H18R 4578  -0.573   5.197   4.827
    3DHA   H18S 4579  -0.719   5.119   4.776
    3DHA   C119 4580  -0.609   5.202   4.622
    3DHA   H19R 4581  -0.519   5.263   4.614
    3DHA   C120 4582  -0.697   5.211   4.529
    3DHA   H20R 4583  -0.669   5.272   4.444
    3DHA   C121 4584  -0.831   5.135   4.520
    3DHA   H21R 4585  -0.911   5.203   4.491
    3DHA   H21S 4586  -0.863   5.095   4.617
    3DHA   C122 4587  -0.809   5.011   4.423
    3DHA   H22R 4588  -0.801   5.046   4.320
    3DHA   H22S 4589  -0.894   4.942   4.431
    3DHA   H22T 4590  -0.716   4.957   4.441
    1ST    C118 4591   1.166   4.458   5.123
    1ST    H18R 4592   1.108   4.391   5.059
    1ST    H18S 4593   1.173   4.410   5.221
    1ST    H18T 4594   1.266   4.469   5.081
    1ST    C117 4595   1.096   4.588   5.111
    1ST    H17R 4596   0.994   4.573   5.147
    1ST    H17S 4597   1.131   4.664   5.181
    1ST    C116 4598   1.107   4.648   4.973
    1ST    H16R 4599   1.190   4.616   4.910
    1ST    H16S 4600   1.025   4.602   4.918
    1ST    C115 4601   1.091   4.803   4.971
    1ST    H15R 4602   1.096   4.830   4.865
    1ST    H15S 4603   0.994   4.844   5.000
    1ST    C114 4604   1.198   4.881   5.046
    1ST    H14R 4605   1.190   4.985   5.013
    1ST    H14S 4606   1.172   4.870   5.151
    1ST    C113 4607   1.337   4.837   5.029
    1ST    H13R 4608   1.351   4.731   5.050
    1ST    H13S 4609   1.347   4.835   4.920
    1ST    C112 4610   1.436   4.914   5.117
    1ST    H12R 4611   1.541   4.891   5.094
    1ST    H12S 4612   1.423   5.020   5.092
    1ST    C111 4613   1.421   4.903   5.270
    1ST    H11R 4614   1.497   4.959   5.323
    1ST    H11S 4615   1.323   4.934   5.306
    1ST    C110 4616   1.444   4.759   5.324
    1ST    H10R 4617   1.380   4.683   5.278
    1ST    H10S 4618   1.544   4.725   5.296
    1ST     C19 4619   1.447   4.753   5.476
    1ST     H9R 4620   1.483   4.657   5.512
    1ST     H9S 4621   1.517   4.823   5.523
    1ST     C18 4622   1.314   4.774   5.553
    1ST     H8R 4623   1.327   4.728   5.651
    1ST     H8S 4624   1.281   4.878   5.556
    1ST     C17 4625   1.193   4.700   5.489
    1ST     H7R 4626   1.166   4.729   5.387
    1ST     H7S 4627   1.203   4.592   5.488
    1ST     C16 4628   1.065   4.725   5.578
    1ST     H6R 4629   1.092   4.700   5.681
    1ST     H6S 4630   1.043   4.832   5.575
    1ST     C15 4631   0.945   4.653   5.525
    1ST     H5R 4632   0.912   4.677   5.424
    1ST     H5S 4633   0.944   4.545   5.542
    1ST     C14 4634   0.823   4.693   5.611
    1ST     H4R 4635   0.854   4.692   5.716
    1ST     H4S 4636   0.815   4.799   5.587
    1ST     C13 4637   0.704   4.601   5.598
    1ST     H3R 4638   0.699   4.559   5.498
    1ST     H3S 4639   0.707   4.511   5.661
    1ST     C12 4640   0.577   4.674   5.652
    1ST     H2R 4641   0.558   4.757   5.583
    1ST     H2S 4642   0.480   4.627   5.641
    2PS     C11 4643   0.588   4.721   5.791
    2PS     O12 4644   0.649   4.670   5.883
    2PS     O11 4645   0.507   4.836   5.800
    2PS      C1 4646   0.486   4.893   5.930
    2PS      HR 4647   0.399   4.960   5.930
    2PS      HS 4648   0.463   4.818   6.007
    2PS      C2 4649   0.602   4.975   5.987
    2PS      HX 4650   0.683   4.901   5.979
    2PS      C3 4651   0.590   5.019   6.128
    2PS      HA 4652   0.500   5.080   6.136
    2PS      HB 4653   0.589   4.921   6.178
    2PS     O31 4654   0.704   5.081   6.184
    2PS     P31 4655   0.697   5.152   6.327
    2PS     O32 4656   0.681   5.034   6.441
    2PS     C31 4657   0.573   5.039   6.527
    2PS     H1A 4658   0.589   5.130   6.586
    2PS     H1B 4659   0.480   5.062   6.474
    2PS     C32 4660   0.560   4.914   6.608
    2PS     H2A 4661   0.467   4.918   6.665
    2PS     N31 4662   0.550   4.793   6.523
    2PS    HN1A 4663   0.506   4.722   6.583
    2PS    HN1B 4664   0.500   4.796   6.432
    2PS    HN1C 4665   0.644   4.763   6.495
    2PS     C33 4666   0.666   4.914   6.717
    2PS     O33 4667   0.827   5.216   6.344
    2PS     O34 4668   0.574   5.231   6.328
    2PS     O21 4669   0.612   5.082   5.893
    2PS     C21 4670   0.737   5.133   5.873
    2PS     O22 4671   0.840   5.100   5.931
    2PS     O35 4672   0.785   4.902   6.688
    2PS     O36 4673   0.630   4.908   6.834
    3DHA   C116 4674   0.250   4.388   4.981
    3DHA   H16R 4675   0.188   4.372   5.069
    3DHA   C115 4676   0.386   4.435   5.024
    3DHA   H15R 4677   0.421   4.365   5.100
    3DHA   H15S 4678   0.446   4.435   4.932
    3DHA   C114 4679   0.363   4.573   5.071
    3DHA   H14R 4680   0.259   4.595   5.095
    3DHA   C113 4681   0.456   4.671   5.077
    3DHA   H13R 4682   0.430   4.768   5.117
    3DHA   C112 4683   0.605   4.651   5.047
    3DHA   H12R 4684   0.623   4.552   5.006
    3DHA   H12S 4685   0.647   4.725   4.978
    3DHA   C111 4686   0.680   4.659   5.177
    3DHA   H11R 4687   0.689   4.560   5.222
    3DHA   C110 4688   0.733   4.769   5.236
    3DHA   H10R 4689   0.780   4.758   5.333
    3DHA    C19 4690   0.724   4.909   5.197
    3DHA    H9R 4691   0.730   4.923   5.089
    3DHA    H9S 4692   0.629   4.944   5.238
    3DHA    C18 4693   0.838   4.995   5.255
    3DHA    H8R 4694   0.940   4.963   5.241
    3DHA    C17 4695   0.818   5.119   5.309
    3DHA    H7R 4696   0.902   5.184   5.331
    3DHA    C16 4697   0.685   5.185   5.331
    3DHA    H6R 4698   0.698   5.292   5.344
    3DHA    H6S 4699   0.625   5.164   5.242
    3DHA    C15 4700   0.609   5.132   5.441
    3DHA    H5R 4701   0.520   5.082   5.403
    3DHA    C14 4702   0.641   5.134   5.575
    3DHA    H4R 4703   0.574   5.093   5.650
    3DHA    C13 4704   0.756   5.210   5.637
    3DHA    H3R 4705   0.844   5.146   5.640
    3DHA    H3S 4706   0.783   5.292   5.569
    3DHA    C12 4707   0.739   5.251   5.778
    3DHA    H2R 4708   0.821   5.316   5.810
    3DHA    H2S 4709   0.642   5.301   5.789
    3DHA   C117 4710   0.196   4.371   4.856
    3DHA   H17R 4711   0.095   4.331   4.850
    3DHA   C118 4712   0.275   4.397   4.731
    3DHA   H18R 4713   0.352   4.475   4.732
    3DHA   H18S 4714   0.202   4.437   4.661
    3DHA   C119 4715   0.347   4.273   4.690
    3DHA   H19R 4716   0.448   4.264   4.728
    3DHA   C120 4717   0.308   4.190   4.597
    3DHA   H20R 4718   0.373   4.109   4.564
    3DHA   C121 4719   0.174   4.182   4.530
    3DHA   H21R 4720   0.094   4.190   4.603
    3DHA   H21S 4721   0.151   4.083   4.490
    3DHA   C122 4722   0.157   4.281   4.430
    3DHA   H22R 4723   0.143   4.382   4.470
    3DHA   H22S 4724   0.072   4.256   4.366
    3DHA   H22T 4725   0.251   4.294   4.376
    1ST    C118 4726   0.678   4.608   4.587
    1ST    H18R 4727   0.754   4.591   4.510
    1ST    H18S 4728   0.593   4.625   4.520
    1ST    H18T 4729   0.658   4.515   4.642
    1ST    C117 4730   0.706   4.721   4.688
    1ST    H17R 4731   0.624   4.754   4.752
    1ST    H17S 4732   0.790   4.682   4.745
    1ST    C116 4733   0.748   4.852   4.630
    1ST    H16R 4734   0.831   4.833   4.561
    1ST    H16S 4735   0.664   4.893   4.573
    1ST    C115 4736   0.791   4.937   4.748
    1ST    H15R 4737   0.697   4.967   4.796
    1ST    H15S 4738   0.863   4.896   4.819
    1ST    C114 4739   0.854   5.077   4.715
    1ST    H14R 4740   0.936   5.065   4.645
    1ST    H14S 4741   0.785   5.128   4.648
    1ST    C113 4742   0.908   5.162   4.828
    1ST    H13R 4743   0.956   5.107   4.909
    1ST    H13S 4744   0.989   5.223   4.787
    1ST    C112 4745   0.795   5.248   4.888
    1ST    H12R 4746   0.749   5.311   4.811
    1ST    H12S 4747   0.712   5.191   4.928
    1ST    C111 4748   0.844   5.341   5.003
    1ST    H11R 4749   0.899   5.285   5.079
    1ST    H11S 4750   0.921   5.402   4.954
    1ST    C110 4751   0.728   5.430   5.053
    1ST    H10R 4752   0.711   5.496   4.967
    1ST    H10S 4753   0.641   5.365   5.071
    1ST     C19 4754   0.776   5.502   5.176
    1ST     H9R 4755   0.818   5.431   5.247
    1ST     H9S 4756   0.854   5.572   5.146
    1ST     C18 4757   0.655   5.576   5.246
    1ST     H8R 4758   0.605   5.641   5.174
    1ST     H8S 4759   0.578   5.504   5.276
    1ST     C17 4760   0.701   5.667   5.366
    1ST     H7R 4761   0.802   5.701   5.344
    1ST     H7S 4762   0.627   5.747   5.366
    1ST     C16 4763   0.717   5.594   5.499
    1ST     H6R 4764   0.624   5.541   5.522
    1ST     H6S 4765   0.793   5.517   5.487
    1ST     C15 4766   0.752   5.688   5.614
    1ST     H5R 4767   0.859   5.708   5.607
    1ST     H5S 4768   0.696   5.782   5.610
    1ST     C14 4769   0.712   5.627   5.749
    1ST     H4R 4770   0.609   5.591   5.751
    1ST     H4S 4771   0.781   5.543   5.752
    1ST     C13 4772   0.730   5.727   5.855
    1ST     H3R 4773   0.671   5.818   5.845
    1ST     H3S 4774   0.684   5.683   5.943
    1ST     C12 4775   0.877   5.764   5.882
    1ST     H2R 4776   0.952   5.689   5.856
    1ST     H2S 4777   0.903   5.848   5.818
    2PS     C11 4778   0.896   5.806   6.028
    2PS     O12 4779   0.898   5.721   6.109
    2PS     O11 4780   0.907   5.942   6.047
    2PS      C1 4781   0.922   5.999   6.180
    2PS      HR 4782   0.930   6.108   6.179
    2PS      HS 4783   0.837   5.979   6.246
    2PS      C2 4784   1.049   5.944   6.236
    2PS      HX 4785   1.073   5.841   6.208
    2PS      C3 4786   1.044   5.957   6.396
    2PS      HA 4787   1.054   6.061   6.428
    2PS      HB 4788   0.953   5.913   6.439
    2PS     O31 4789   1.151   5.873   6.438
    2PS     P31 4790   1.164   5.830   6.600
    2PS     O32 4791   1.031   5.745   6.627
    2PS     C31 4792   0.989   5.713   6.763
    2PS     H1A 4793   1.049   5.643   6.822
    2PS     H1B 4794   0.973   5.811   6.809
    2PS     C32 4795   0.851   5.639   6.745
    2PS     H2A 4796   0.771   5.711   6.732
    2PS     N31 4797   0.866   5.559   6.620
    2PS    HN1A 4798   0.790   5.498   6.585
    2PS    HN1B 4799   0.884   5.616   6.536
    2PS    HN1C 4800   0.947   5.496   6.633
    2PS     C33 4801   0.832   5.562   6.874
    2PS     O33 4802   1.279   5.740   6.614
    2PS     O34 4803   1.162   5.952   6.690
    2PS     O21 4804   1.150   6.025   6.189
    2PS     C21 4805   1.205   6.015   6.070
    2PS     O22 4806   1.181   5.927   5.993
    2PS     O35 4807   0.816   5.441   6.862
    2PS     O36 4808   0.820   5.621   6.978
    3DHA   C116 4809   1.663   6.284   5.131
    3DHA   H16R 4810   1.580   6.348   5.160
    3DHA   C115 4811   1.693   6.180   5.239
    3DHA   H15R 4812   1.793   6.137   5.230
    3DHA   H15S 4813   1.697   6.219   5.340
    3DHA   C114 4814   1.586   6.072   5.230
    3DHA   H14R 4815   1.537   6.050   5.135
    3DHA   C113 4816   1.546   5.994   5.324
    3DHA   H13R 4817   1.467   5.923   5.303
    3DHA   C112 4818   1.599   5.998   5.466
    3DHA   H12R 4819   1.609   6.104   5.489
    3DHA   H12S 4820   1.533   5.950   5.539
    3DHA   C111 4821   1.737   5.949   5.468
    3DHA   H11R 4822   1.795   5.959   5.376
    3DHA   C110 4823   1.785   5.897   5.584
    3DHA   H10R 4824   1.885   5.854   5.585
    3DHA    C19 4825   1.732   5.887   5.726
    3DHA    H9R 4826   1.641   5.944   5.747
    3DHA    H9S 4827   1.713   5.788   5.768
    3DHA    C18 4828   1.829   5.961   5.816
    3DHA    H8R 4829   1.926   5.952   5.770
    3DHA    C17 4830   1.811   6.039   5.925
    3DHA    H7R 4831   1.896   6.075   5.982
    3DHA    C16 4832   1.675   6.066   5.984
    3DHA    H6R 4833   1.610   5.985   5.950
    3DHA    H6S 4834   1.663   6.058   6.092
    3DHA    C15 4835   1.606   6.194   5.934
    3DHA    H5R 4836   1.669   6.281   5.919
    3DHA    C14 4837   1.479   6.204   5.896
    3DHA    H4R 4838   1.447   6.298   5.852
    3DHA    C13 4839   1.371   6.103   5.904
    3DHA    H3R 4840   1.299   6.114   5.822
    3DHA    H3S 4841   1.423   6.008   5.888
    3DHA    C12 4842   1.311   6.109   6.048
    3DHA    H2R 4843   1.386   6.085   6.123
    3DHA    H2S 4844   1.274   6.208   6.077
    3DHA   C117 4845   1.724   6.318   5.008
    3DHA   H17R 4846   1.685   6.398   4.946
    3DHA   C118 4847   1.853   6.259   4.952
    3DHA   H18R 4848   1.877   6.165   5.001
    3DHA   H18S 4849   1.939   6.318   4.984
    3DHA   C119 4850   1.842   6.231   4.803
    3DHA   H19R 4851   1.763   6.161   4.776
    3DHA   C120 4852   1.907   6.296   4.705
    3DHA   H20R 4853   1.884   6.272   4.602
    3DHA   C121 4854   2.010   6.402   4.729
    3DHA   H21R 4855   2.077   6.397   4.642
    3DHA   H21S 4856   2.077   6.390   4.814
    3DHA   C122 4857   1.943   6.541   4.738
    3DHA   H22R 4858   1.896   6.551   4.640
    3DHA   H22S 4859   2.013   6.622   4.761
    3DHA   H22T 4860   1.859   6.540   4.809
    1ST    C118 4861   3.088   1.008   4.733
    1ST    H18R 4862   3.074   1.104   4.783
    1ST    H18S 4863   3.000   1.000   4.667
    1ST    H18T 4864   3.179   1.013   4.673
    1ST    C117 4865   3.086   0.896   4.840
    1ST    H17R 4866   2.992   0.914   4.893
    1ST    H17S 4867   3.082   0.797   4.794
    1ST    C116 4868   3.188   0.887   4.945
    1ST    H16R 4869   3.167   0.794   4.998
    1ST    H16S 4870   3.285   0.872   4.897
    1ST    C115 4871   3.196   1.000   5.048
    1ST    H15R 4872   3.233   1.088   4.994
    1ST    H15S 4873   3.092   1.015   5.078
    1ST    C114 4874   3.289   0.963   5.159
    1ST    H14R 4875   3.260   0.866   5.200
    1ST    H14S 4876   3.391   0.967   5.121
    1ST    C113 4877   3.270   1.067   5.272
    1ST    H13R 4878   3.298   1.170   5.248
    1ST    H13S 4879   3.168   1.080   5.308
    1ST    C112 4880   3.351   1.027   5.405
    1ST    H12R 4881   3.357   0.919   5.414
    1ST    H12S 4882   3.451   1.065   5.383
    1ST    C111 4883   3.327   1.101   5.533
    1ST    H11R 4884   3.334   1.208   5.511
    1ST    H11S 4885   3.227   1.065   5.560
    1ST    C110 4886   3.417   1.046   5.643
    1ST    H10R 4887   3.366   0.956   5.678
    1ST    H10S 4888   3.514   1.021   5.601
    1ST     C19 4889   3.435   1.134   5.765
    1ST     H9R 4890   3.519   1.196   5.734
    1ST     H9S 4891   3.360   1.211   5.783
    1ST     C18 4892   3.481   1.067   5.901
    1ST     H8R 4893   3.524   0.970   5.874
    1ST     H8S 4894   3.563   1.127   5.941
    1ST     C17 4895   3.364   1.051   6.000
    1ST     H7R 4896   3.302   1.141   6.003
    1ST     H7S 4897   3.306   0.961   5.981
    1ST     C16 4898   3.418   1.020   6.143
    1ST     H6R 4899   3.483   0.933   6.159
    1ST     H6S 4900   3.493   1.094   6.173
    1ST     C15 4901   3.317   1.026   6.257
    1ST     H5R 4902   3.265   1.122   6.255
    1ST     H5S 4903   3.245   0.948   6.230
    1ST     C14 4904   3.380   0.989   6.388
    1ST     H4R 4905   3.435   0.896   6.371
    1ST     H4S 4906   3.454   1.069   6.403
    1ST     C13 4907   3.285   0.967   6.505
    1ST     H3R 4908   3.252   1.067   6.534
    1ST     H3S 4909   3.195   0.915   6.471
    1ST     C12 4910   3.352   0.888   6.616
    1ST     H2R 4911   3.390   0.793   6.577
    1ST     H2S 4912   3.435   0.952   6.647
    2PS     C11 4913   3.257   0.849   6.728
    2PS     O12 4914   3.287   0.854   6.842
    2PS     O11 4915   3.139   0.795   6.685
    2PS      C1 4916   3.052   0.750   6.787
    2PS      HR 4917   2.976   0.683   6.745
    2PS      HS 4918   3.105   0.694   6.865
    2PS      C2 4919   2.975   0.864   6.854
    2PS      HX 4920   3.025   0.959   6.874
    2PS      C3 4921   2.923   0.813   6.987
    2PS      HA 4922   2.829   0.758   6.972
    2PS      HB 4923   2.992   0.740   7.032
    2PS     O31 4924   2.904   0.928   7.079
    2PS     P31 4925   2.858   0.892   7.234
    2PS     O32 4926   2.998   0.904   7.297
    2PS     C31 4927   3.089   1.003   7.267
    2PS     H1A 4928   3.122   0.997   7.163
    2PS     H1B 4929   3.056   1.102   7.298
    2PS     C32 4930   3.208   0.972   7.356
    2PS     H2A 4931   3.176   0.983   7.460
    2PS     N31 4932   3.247   0.823   7.355
    2PS    HN1A 4933   3.166   0.761   7.373
    2PS    HN1B 4934   3.279   0.794   7.261
    2PS    HN1C 4935   3.321   0.794   7.420
    2PS     C33 4936   3.318   1.073   7.320
    2PS     O33 4937   2.769   0.998   7.278
    2PS     O34 4938   2.802   0.758   7.230
    2PS     O21 4939   2.865   0.891   6.764
    2PS     C21 4940   2.898   0.976   6.660
    2PS     O22 4941   2.987   1.055   6.672
    2PS     O35 4942   3.366   1.067   7.208
    2PS     O36 4943   3.329   1.177   7.381
    3DHA   C116 4944   2.575   0.839   5.133
    3DHA   H16R 4945   2.477   0.882   5.117
    3DHA   C115 4946   2.652   0.900   5.245
    3DHA   H15R 4947   2.757   0.918   5.221
    3DHA   H15S 4948   2.618   1.002   5.265
    3DHA   C114 4949   2.657   0.821   5.372
    3DHA   H14R 4950   2.597   0.730   5.380
    3DHA   C113 4951   2.726   0.856   5.484
    3DHA   H13R 4952   2.734   0.789   5.569
    3DHA   C112 4953   2.815   0.975   5.504
    3DHA   H12R 4954   2.835   1.023   5.408
    3DHA   H12S 4955   2.753   1.047   5.557
    3DHA   C111 4956   2.940   0.937   5.579
    3DHA   H11R 4957   3.006   0.895   5.504
    3DHA   C110 4958   2.979   0.948   5.711
    3DHA   H10R 4959   3.079   0.921   5.743
    3DHA    C19 4960   2.897   1.009   5.824
    3DHA    H9R 4961   2.855   1.097   5.775
    3DHA    H9S 4962   2.826   0.937   5.867
    3DHA    C18 4963   2.996   1.036   5.932
    3DHA    H8R 4964   3.066   1.106   5.887
    3DHA    C17 4965   3.025   0.985   6.051
    3DHA    H7R 4966   3.112   1.010   6.112
    3DHA    C16 4967   2.939   0.888   6.123
    3DHA    H6R 4968   2.914   0.798   6.066
    3DHA    H6S 4969   2.988   0.843   6.210
    3DHA    C15 4970   2.818   0.956   6.173
    3DHA    H5R 4971   2.733   0.947   6.105
    3DHA    C14 4972   2.802   1.009   6.297
    3DHA    H4R 4973   2.708   1.060   6.315
    3DHA    C13 4974   2.893   1.022   6.413
    3DHA    H3R 4975   2.996   1.001   6.385
    3DHA    H3S 4976   2.887   1.128   6.437
    3DHA    C12 4977   2.836   0.942   6.527
    3DHA    H2R 4978   2.729   0.958   6.541
    3DHA    H2S 4979   2.850   0.835   6.512
    3DHA   C117 4980   2.603   0.724   5.074
    3DHA   H17R 4981   2.527   0.678   5.012
    3DHA   C118 4982   2.734   0.653   5.067
    3DHA   H18R 4983   2.747   0.583   5.150
    3DHA   H18S 4984   2.815   0.725   5.084
    3DHA   C119 4985   2.748   0.582   4.934
    3DHA   H19R 4986   2.770   0.477   4.953
    3DHA   C120 4987   2.724   0.628   4.801
    3DHA   H20R 4988   2.727   0.554   4.721
    3DHA   C121 4989   2.705   0.765   4.742
    3DHA   H21R 4990   2.790   0.783   4.676
    3DHA   H21S 4991   2.728   0.837   4.820
    3DHA   C122 4992   2.559   0.772   4.692
    3DHA   H22R 4993   2.531   0.868   4.647
    3DHA   H22S 4994   2.499   0.746   4.779
    3DHA   H22T 4995   2.544   0.692   4.619
    1ST    C118 4996   2.087   1.752   4.743
    1ST    H18R 4997   2.026   1.779   4.657
    1ST    H18S 4998   2.151   1.669   4.713
    1ST    H18T 4999   2.157   1.834   4.761
    1ST    C117 5000   2.021   1.702   4.870
    1ST    H17R 5001   2.100   1.686   4.944
    1ST    H17S 5002   1.958   1.786   4.899
    1ST    C116 5003   1.953   1.570   4.857
    1ST    H16R 5004   1.912   1.552   4.957
    1ST    H16S 5005   1.874   1.581   4.783
    1ST    C115 5006   2.045   1.447   4.817
    1ST    H15R 5007   1.985   1.358   4.834
    1ST    H15S 5008   2.068   1.459   4.711
    1ST    C114 5009   2.174   1.436   4.904
    1ST    H14R 5010   2.240   1.352   4.881
    1ST    H14S 5011   2.234   1.521   4.871
    1ST    C113 5012   2.161   1.432   5.060
    1ST    H13R 5013   2.095   1.518   5.074
    1ST    H13S 5014   2.103   1.347   5.094
    1ST    C112 5015   2.286   1.446   5.148
    1ST    H12R 5016   2.324   1.546   5.126
    1ST    H12S 5017   2.265   1.452   5.255
    1ST    C111 5018   2.381   1.338   5.115
    1ST    H11R 5019   2.428   1.349   5.017
    1ST    H11S 5020   2.465   1.359   5.181
    1ST    C110 5021   2.318   1.195   5.133
    1ST    H10R 5022   2.242   1.166   5.060
    1ST    H10S 5023   2.392   1.115   5.125
    1ST     C19 5024   2.257   1.158   5.266
    1ST     H9R 5025   2.160   1.207   5.283
    1ST     H9S 5026   2.218   1.056   5.271
    1ST     C18 5027   2.353   1.198   5.381
    1ST     H8R 5028   2.449   1.149   5.363
    1ST     H8S 5029   2.370   1.306   5.385
    1ST     C17 5030   2.319   1.145   5.515
    1ST     H7R 5031   2.244   1.215   5.553
    1ST     H7S 5032   2.264   1.052   5.501
    1ST     C16 5033   2.441   1.117   5.602
    1ST     H6R 5034   2.506   1.038   5.565
    1ST     H6S 5035   2.515   1.196   5.592
    1ST     C15 5036   2.405   1.086   5.749
    1ST     H5R 5037   2.344   1.168   5.785
    1ST     H5S 5038   2.335   1.003   5.756
    1ST     C14 5039   2.528   1.065   5.838
    1ST     H4R 5040   2.560   0.961   5.834
    1ST     H4S 5041   2.611   1.115   5.786
    1ST     C13 5042   2.514   1.128   5.975
    1ST     H3R 5043   2.615   1.151   6.007
    1ST     H3S 5044   2.463   1.225   5.973
    1ST     C12 5045   2.439   1.042   6.084
    1ST     H2R 5046   2.343   1.002   6.052
    1ST     H2S 5047   2.498   0.958   6.120
    2PS     C11 5048   2.406   1.125   6.200
    2PS     O12 5049   2.480   1.163   6.289
    2PS     O11 5050   2.273   1.161   6.202
    2PS      C1 5051   2.223   1.244   6.314
    2PS      HR 5052   2.115   1.232   6.316
    2PS      HS 5053   2.259   1.212   6.412
    2PS      C2 5054   2.267   1.391   6.318
    2PS      HX 5055   2.362   1.402   6.264
    2PS      C3 5056   2.278   1.461   6.453
    2PS      HA 5057   2.381   1.461   6.491
    2PS      HB 5058   2.262   1.568   6.435
    2PS     O31 5059   2.177   1.419   6.547
    2PS     P31 5060   2.186   1.479   6.694
    2PS     O32 5061   2.124   1.622   6.669
    2PS     C31 5062   2.135   1.726   6.759
    2PS     H1A 5063   2.099   1.693   6.857
    2PS     H1B 5064   2.242   1.748   6.761
    2PS     C32 5065   2.053   1.842   6.700
    2PS     H2A 5066   2.089   1.856   6.598
    2PS     N31 5067   1.909   1.797   6.681
    2PS    HN1A 5068   1.846   1.876   6.660
    2PS    HN1B 5069   1.903   1.729   6.604
    2PS    HN1C 5070   1.878   1.743   6.764
    2PS     C33 5071   2.080   1.961   6.781
    2PS     O33 5072   2.082   1.411   6.772
    2PS     O34 5073   2.326   1.493   6.743
    2PS     O21 5074   2.159   1.449   6.240
    2PS     C21 5075   2.181   1.457   6.106
    2PS     O22 5076   2.283   1.440   6.054
    2PS     O35 5077   2.161   2.046   6.747
    2PS     O36 5078   2.005   1.986   6.872
    3DHA   C116 5079   1.762   0.590   5.487
    3DHA   H16R 5080   1.804   0.536   5.402
    3DHA   C115 5081   1.734   0.520   5.618
    3DHA   H15R 5082   1.677   0.584   5.687
    3DHA   H15S 5083   1.661   0.441   5.601
    3DHA   C114 5084   1.853   0.483   5.694
    3DHA   H14R 5085   1.916   0.405   5.651
    3DHA   C113 5086   1.892   0.542   5.803
    3DHA   H13R 5087   1.994   0.530   5.840
    3DHA   C112 5088   1.823   0.641   5.891
    3DHA   H12R 5089   1.879   0.733   5.909
    3DHA   H12S 5090   1.737   0.691   5.847
    3DHA   C111 5091   1.780   0.574   6.010
    3DHA   H11R 5092   1.785   0.465   6.012
    3DHA   C110 5093   1.757   0.642   6.124
    3DHA   H10R 5094   1.721   0.596   6.215
    3DHA    C19 5095   1.760   0.788   6.139
    3DHA    H9R 5096   1.718   0.833   6.049
    3DHA    H9S 5097   1.708   0.815   6.232
    3DHA    C18 5098   1.901   0.829   6.141
    3DHA    H8R 5099   1.969   0.747   6.162
    3DHA    C17 5100   1.955   0.950   6.117
    3DHA    H7R 5101   2.063   0.958   6.120
    3DHA    C16 5102   1.887   1.075   6.063
    3DHA    H6R 5103   1.939   1.120   5.978
    3DHA    H6S 5104   1.785   1.059   6.029
    3DHA    C15 5105   1.873   1.189   6.162
    3DHA    H5R 5106   1.836   1.157   6.259
    3DHA    C14 5107   1.912   1.316   6.148
    3DHA    H4R 5108   1.907   1.392   6.226
    3DHA    C13 5109   1.968   1.373   6.020
    3DHA    H3R 5110   2.008   1.301   5.949
    3DHA    H3S 5111   1.884   1.416   5.963
    3DHA    C12 5112   2.057   1.497   6.031
    3DHA    H2R 5113   2.079   1.540   5.933
    3DHA    H2S 5114   2.003   1.584   6.069
    3DHA   C117 5115   1.747   0.719   5.472
    3DHA   H17R 5116   1.763   0.770   5.377
    3DHA   C118 5117   1.709   0.817   5.572
    3DHA   H18R 5118   1.642   0.778   5.649
    3DHA   H18S 5119   1.653   0.898   5.525
    3DHA   C119 5120   1.829   0.863   5.646
    3DHA   H19R 5121   1.905   0.788   5.666
    3DHA   C120 5122   1.857   0.989   5.681
    3DHA   H20R 5123   1.955   1.000   5.729
    3DHA   C121 5124   1.778   1.120   5.671
    3DHA   H21R 5125   1.684   1.108   5.617
    3DHA   H21S 5126   1.838   1.194   5.618
    3DHA   C122 5127   1.745   1.187   5.801
    3DHA   H22R 5128   1.837   1.218   5.850
    3DHA   H22S 5129   1.684   1.122   5.863
    3DHA   H22T 5130   1.686   1.279   5.792
    1ST    C118 5131   6.179   2.910   4.923
    1ST    H18R 5132   6.258   2.932   4.851
    1ST    H18S 5133   6.215   2.841   5.000
    1ST    H18T 5134   6.168   3.010   4.968
    1ST    C117 5135   6.041   2.863   4.862
    1ST    H17R 5136   6.017   2.929   4.779
    1ST    H17S 5137   6.063   2.759   4.835
    1ST    C116 5138   5.924   2.868   4.973
    1ST    H16R 5139   5.959   2.803   5.053
    1ST    H16S 5140   5.920   2.969   5.013
    1ST    C115 5141   5.791   2.825   4.924
    1ST    H15R 5142   5.749   2.899   4.855
    1ST    H15S 5143   5.784   2.733   4.866
    1ST    C114 5144   5.695   2.799   5.033
    1ST    H14R 5145   5.596   2.801   4.988
    1ST    H14S 5146   5.699   2.695   5.066
    1ST    C113 5147   5.690   2.898   5.150
    1ST    H13R 5148   5.782   2.885   5.207
    1ST    H13S 5149   5.686   2.997   5.105
    1ST    C112 5150   5.575   2.881   5.247
    1ST    H12R 5151   5.582   2.973   5.305
    1ST    H12S 5152   5.478   2.901   5.201
    1ST    C111 5153   5.567   2.760   5.335
    1ST    H11R 5154   5.487   2.765   5.409
    1ST    H11S 5155   5.543   2.685   5.260
    1ST    C110 5156   5.686   2.707   5.408
    1ST    H10R 5157   5.660   2.609   5.447
    1ST    H10S 5158   5.769   2.691   5.339
    1ST     C19 5159   5.743   2.788   5.520
    1ST     H9R 5160   5.822   2.736   5.575
    1ST     H9S 5161   5.777   2.879   5.469
    1ST     C18 5162   5.635   2.827   5.621
    1ST     H8R 5163   5.550   2.886   5.586
    1ST     H8S 5164   5.584   2.735   5.649
    1ST     C17 5165   5.687   2.895   5.746
    1ST     H7R 5166   5.792   2.863   5.747
    1ST     H7S 5167   5.696   3.003   5.748
    1ST     C16 5168   5.641   2.828   5.882
    1ST     H6R 5169   5.532   2.829   5.891
    1ST     H6S 5170   5.664   2.721   5.880
    1ST     C15 5171   5.693   2.896   6.007
    1ST     H5R 5172   5.710   2.827   6.091
    1ST     H5S 5173   5.781   2.958   5.987
    1ST     C14 5174   5.595   2.994   6.065
    1ST     H4R 5175   5.566   3.076   5.999
    1ST     H4S 5176   5.502   2.944   6.093
    1ST     C13 5177   5.661   3.068   6.187
    1ST     H3R 5178   5.690   2.989   6.257
    1ST     H3S 5179   5.755   3.114   6.156
    1ST     C12 5180   5.579   3.175   6.253
    1ST     H2R 5181   5.564   3.251   6.175
    1ST     H2S 5182   5.481   3.129   6.271
    2PS     C11 5183   5.637   3.248   6.371
    2PS     O12 5184   5.570   3.276   6.472
    2PS     O11 5185   5.762   3.292   6.344
    2PS      C1 5186   5.830   3.369   6.447
    2PS      HR 5187   5.912   3.423   6.400
    2PS      HS 5188   5.756   3.444   6.476
    2PS      C2 5189   5.882   3.281   6.565
    2PS      HX 5190   5.808   3.204   6.586
    2PS      C3 5191   5.916   3.361   6.687
    2PS      HA 5192   5.819   3.397   6.723
    2PS      HB 5193   5.963   3.294   6.759
    2PS     O31 5194   6.002   3.471   6.654
    2PS     P31 5195   6.076   3.564   6.758
    2PS     O32 5196   5.996   3.696   6.783
    2PS     C31 5197   5.868   3.696   6.839
    2PS     H1A 5198   5.791   3.667   6.767
    2PS     H1B 5199   5.868   3.644   6.935
    2PS     C32 5200   5.852   3.848   6.857
    2PS     H2A 5201   5.941   3.892   6.902
    2PS     N31 5202   5.844   3.925   6.732
    2PS    HN1A 5203   5.818   4.024   6.741
    2PS    HN1B 5204   5.932   3.920   6.677
    2PS    HN1C 5205   5.766   3.881   6.681
    2PS     C33 5206   5.736   3.872   6.953
    2PS     O33 5207   6.091   3.496   6.890
    2PS     O34 5208   6.201   3.606   6.698
    2PS     O21 5209   6.006   3.222   6.512
    2PS     C21 5210   5.999   3.112   6.436
    2PS     O22 5211   5.901   3.038   6.436
    2PS     O35 5212   5.745   3.835   7.074
    2PS     O36 5213   5.634   3.918   6.910
    3DHA   C116 5214   6.613   3.547   5.264
    3DHA   H16R 5215   6.683   3.513   5.339
    3DHA   C115 5216   6.476   3.570   5.316
    3DHA   H15R 5217   6.436   3.664   5.280
    3DHA   H15S 5218   6.414   3.489   5.278
    3DHA   C114 5219   6.483   3.557   5.463
    3DHA   H14R 5220   6.508   3.651   5.512
    3DHA   C113 5221   6.450   3.449   5.536
    3DHA   H13R 5222   6.442   3.451   5.644
    3DHA   C112 5223   6.402   3.316   5.484
    3DHA   H12R 5224   6.296   3.330   5.459
    3DHA   H12S 5225   6.456   3.288   5.393
    3DHA   C111 5226   6.409   3.220   5.597
    3DHA   H11R 5227   6.512   3.186   5.609
    3DHA   C110 5228   6.311   3.161   5.660
    3DHA   H10R 5229   6.326   3.104   5.751
    3DHA    C19 5230   6.169   3.198   5.640
    3DHA    H9R 5231   6.148   3.305   5.636
    3DHA    H9S 5232   6.143   3.159   5.541
    3DHA    C18 5233   6.077   3.139   5.740
    3DHA    H8R 5234   6.018   3.053   5.710
    3DHA    C17 5235   6.069   3.177   5.868
    3DHA    H7R 5236   5.999   3.127   5.935
    3DHA    C16 5237   6.152   3.277   5.941
    3DHA    H6R 5238   6.197   3.354   5.878
    3DHA    H6S 5239   6.080   3.331   6.003
    3DHA    C15 5240   6.257   3.205   6.024
    3DHA    H5R 5241   6.352   3.189   5.973
    3DHA    C14 5242   6.244   3.172   6.156
    3DHA    H4R 5243   6.322   3.119   6.209
    3DHA    C13 5244   6.129   3.206   6.244
    3DHA    H3R 5245   6.143   3.303   6.292
    3DHA    H3S 5246   6.043   3.204   6.176
    3DHA    C12 5247   6.119   3.088   6.348
    3DHA    H2R 5248   6.108   2.994   6.294
    3DHA    H2S 5249   6.209   3.091   6.408
    3DHA   C117 5250   6.652   3.553   5.142
    3DHA   H17R 5251   6.755   3.520   5.129
    3DHA   C118 5252   6.578   3.565   5.014
    3DHA   H18R 5253   6.589   3.670   4.988
    3DHA   H18S 5254   6.471   3.549   5.029
    3DHA   C119 5255   6.636   3.482   4.913
    3DHA   H19R 5256   6.679   3.545   4.835
    3DHA   C120 5257   6.624   3.350   4.906
    3DHA   H20R 5258   6.675   3.309   4.819
    3DHA   C121 5259   6.568   3.260   5.006
    3DHA   H21R 5260   6.516   3.311   5.087
    3DHA   H21S 5261   6.651   3.204   5.050
    3DHA   C122 5262   6.470   3.168   4.933
    3DHA   H22R 5263   6.393   3.234   4.891
    3DHA   H22S 5264   6.400   3.114   4.997
    3DHA   H22T 5265   6.518   3.106   4.858
    1ST    C118 5266   1.713   2.703   4.572
    1ST    H18R 5267   1.733   2.596   4.563
    1ST    H18S 5268   1.653   2.743   4.490
    1ST    H18T 5269   1.642   2.708   4.655
    1ST    C117 5270   1.839   2.784   4.603
    1ST    H17R 5271   1.887   2.801   4.506
    1ST    H17S 5272   1.818   2.882   4.646
    1ST    C116 5273   1.927   2.717   4.709
    1ST    H16R 5274   1.860   2.718   4.795
    1ST    H16S 5275   1.954   2.618   4.672
    1ST    C115 5276   2.053   2.788   4.746
    1ST    H15R 5277   2.111   2.774   4.655
    1ST    H15S 5278   2.035   2.895   4.761
    1ST    C114 5279   2.115   2.722   4.871
    1ST    H14R 5280   2.040   2.724   4.950
    1ST    H14S 5281   2.129   2.616   4.848
    1ST    C113 5282   2.239   2.810   4.907
    1ST    H13R 5283   2.312   2.798   4.827
    1ST    H13S 5284   2.214   2.916   4.920
    1ST    C112 5285   2.316   2.764   5.028
    1ST    H12R 5286   2.247   2.765   5.113
    1ST    H12S 5287   2.337   2.656   5.028
    1ST    C111 5288   2.430   2.854   5.071
    1ST    H11R 5289   2.499   2.856   4.986
    1ST    H11S 5290   2.401   2.959   5.071
    1ST    C110 5291   2.502   2.804   5.194
    1ST    H10R 5292   2.555   2.711   5.170
    1ST    H10S 5293   2.577   2.881   5.213
    1ST     C19 5294   2.423   2.810   5.324
    1ST     H9R 5295   2.375   2.907   5.337
    1ST     H9S 5296   2.337   2.743   5.328
    1ST     C18 5297   2.494   2.771   5.452
    1ST     H8R 5298   2.512   2.664   5.439
    1ST     H8S 5299   2.592   2.814   5.471
    1ST     C17 5300   2.406   2.803   5.579
    1ST     H7R 5301   2.388   2.910   5.568
    1ST     H7S 5302   2.306   2.763   5.560
    1ST     C16 5303   2.474   2.775   5.713
    1ST     H6R 5304   2.519   2.676   5.723
    1ST     H6S 5305   2.560   2.842   5.724
    1ST     C15 5306   2.385   2.809   5.841
    1ST     H5R 5307   2.350   2.711   5.875
    1ST     H5S 5308   2.452   2.843   5.920
    1ST     C14 5309   2.274   2.914   5.820
    1ST     H4R 5310   2.316   3.005   5.776
    1ST     H4S 5311   2.206   2.888   5.738
    1ST     C13 5312   2.186   2.938   5.939
    1ST     H3R 5313   2.112   3.014   5.916
    1ST     H3S 5314   2.130   2.846   5.954
    1ST     C12 5315   2.267   2.976   6.067
    1ST     H2R 5316   2.338   2.896   6.090
    1ST     H2S 5317   2.317   3.071   6.044
    2PS     C11 5318   2.174   2.993   6.190
    2PS     O12 5319   2.081   2.921   6.207
    2PS     O11 5320   2.227   3.082   6.276
    2PS      C1 5321   2.142   3.114   6.388
    2PS      HR 5322   2.110   3.025   6.444
    2PS      HS 5323   2.209   3.155   6.464
    2PS      C2 5324   2.030   3.212   6.373
    2PS      HX 5325   2.063   3.315   6.355
    2PS      C3 5326   1.964   3.228   6.505
    2PS      HA 5327   2.035   3.285   6.565
    2PS      HB 5328   1.874   3.291   6.503
    2PS     O31 5329   1.942   3.105   6.568
    2PS     P31 5330   1.910   3.099   6.727
    2PS     O32 5331   1.762   3.161   6.744
    2PS     C31 5332   1.746   3.274   6.827
    2PS     H1A 5333   1.748   3.248   6.934
    2PS     H1B 5334   1.831   3.342   6.818
    2PS     C32 5335   1.615   3.341   6.782
    2PS     H2A 5336   1.627   3.393   6.686
    2PS     N31 5337   1.503   3.246   6.765
    2PS    HN1A 5338   1.465   3.229   6.860
    2PS    HN1B 5339   1.426   3.287   6.709
    2PS    HN1C 5340   1.539   3.156   6.729
    2PS     C33 5341   1.592   3.443   6.890
    2PS     O33 5342   1.916   2.955   6.759
    2PS     O34 5343   2.005   3.187   6.794
    2PS     O21 5344   1.944   3.155   6.270
    2PS     C21 5345   1.857   3.230   6.206
    2PS     O22 5346   1.847   3.350   6.226
    2PS     O35 5347   1.548   3.410   7.001
    2PS     O36 5348   1.585   3.561   6.853
    3DHA   C116 5349   2.121   4.218   5.912
    3DHA   H16R 5350   2.190   4.255   5.987
    3DHA   C115 5351   2.081   4.076   5.929
    3DHA   H15R 5352   2.117   4.051   6.030
    3DHA   H15S 5353   1.973   4.071   5.915
    3DHA   C114 5354   2.122   3.981   5.824
    3DHA   H14R 5355   2.169   4.035   5.742
    3DHA   C113 5356   2.121   3.845   5.846
    3DHA   H13R 5357   2.160   3.771   5.777
    3DHA   C112 5358   2.073   3.778   5.975
    3DHA   H12R 5359   2.109   3.825   6.066
    3DHA   H12S 5360   1.966   3.790   5.994
    3DHA   C111 5361   2.106   3.634   5.976
    3DHA   H11R 5362   2.165   3.605   6.062
    3DHA   C110 5363   2.066   3.540   5.887
    3DHA   H10R 5364   2.105   3.439   5.900
    3DHA    C19 5365   1.959   3.562   5.778
    3DHA    H9R 5366   1.958   3.666   5.746
    3DHA    H9S 5367   1.982   3.498   5.693
    3DHA    C18 5368   1.819   3.526   5.830
    3DHA    H8R 5369   1.772   3.591   5.903
    3DHA    C17 5370   1.755   3.416   5.789
    3DHA    H7R 5371   1.663   3.386   5.839
    3DHA    C16 5372   1.807   3.309   5.703
    3DHA    H6R 5373   1.770   3.341   5.605
    3DHA    H6S 5374   1.914   3.292   5.713
    3DHA    C15 5375   1.732   3.188   5.743
    3DHA    H5R 5376   1.665   3.158   5.662
    3DHA    C14 5377   1.749   3.118   5.857
    3DHA    H4R 5378   1.695   3.024   5.868
    3DHA    C13 5379   1.845   3.150   5.973
    3DHA    H3R 5380   1.914   3.065   5.979
    3DHA    H3S 5381   1.914   3.232   5.952
    3DHA    C12 5382   1.775   3.152   6.110
    3DHA    H2R 5383   1.681   3.208   6.113
    3DHA    H2S 5384   1.755   3.050   6.144
    3DHA   C117 5385   2.075   4.298   5.815
    3DHA   H17R 5386   2.112   4.400   5.807
    3DHA   C118 5387   1.994   4.265   5.701
    3DHA   H18R 5388   2.045   4.176   5.665
    3DHA   H18S 5389   2.007   4.325   5.611
    3DHA   C119 5390   1.842   4.243   5.735
    3DHA   H19R 5391   1.797   4.145   5.725
    3DHA   C120 5392   1.768   4.343   5.778
    3DHA   H20R 5393   1.666   4.314   5.804
    3DHA   C121 5394   1.802   4.486   5.803
    3DHA   H21R 5395   1.907   4.498   5.778
    3DHA   H21S 5396   1.792   4.509   5.909
    3DHA   C122 5397   1.718   4.588   5.722
    3DHA   H22R 5398   1.753   4.691   5.732
    3DHA   H22S 5399   1.615   4.590   5.760
    3DHA   H22T 5400   1.722   4.561   5.616
    1ST    C118 5401   1.798   4.371   4.636
    1ST    H18R 5402   1.841   4.310   4.716
    1ST    H18S 5403   1.758   4.300   4.564
    1ST    H18T 5404   1.882   4.419   4.584
    1ST    C117 5405   1.688   4.462   4.679
    1ST    H17R 5406   1.617   4.403   4.737
    1ST    H17S 5407   1.695   4.533   4.762
    1ST    C116 5408   1.618   4.513   4.557
    1ST    H16R 5409   1.574   4.426   4.508
    1ST    H16S 5410   1.533   4.567   4.597
    1ST    C115 5411   1.688   4.608   4.462
    1ST    H15R 5412   1.793   4.588   4.439
    1ST    H15S 5413   1.630   4.606   4.369
    1ST    C114 5414   1.679   4.756   4.505
    1ST    H14R 5415   1.754   4.809   4.446
    1ST    H14S 5416   1.583   4.804   4.487
    1ST    C113 5417   1.713   4.792   4.653
    1ST    H13R 5418   1.639   4.742   4.716
    1ST    H13S 5419   1.808   4.748   4.684
    1ST    C112 5420   1.722   4.943   4.683
    1ST    H12R 5421   1.752   4.994   4.591
    1ST    H12S 5422   1.616   4.962   4.697
    1ST    C111 5423   1.812   4.976   4.792
    1ST    H11R 5424   1.911   4.946   4.760
    1ST    H11S 5425   1.818   5.085   4.801
    1ST    C110 5426   1.796   4.906   4.932
    1ST    H10R 5427   1.690   4.912   4.955
    1ST    H10S 5428   1.807   4.798   4.922
    1ST     C19 5429   1.883   4.967   5.040
    1ST     H9R 5430   1.982   4.961   4.994
    1ST     H9S 5431   1.853   5.071   5.049
    1ST     C18 5432   1.861   4.899   5.181
    1ST     H8R 5433   1.756   4.905   5.214
    1ST     H8S 5434   1.881   4.792   5.176
    1ST     C17 5435   1.938   4.954   5.295
    1ST     H7R 5436   2.045   4.965   5.280
    1ST     H7S 5437   1.903   5.056   5.313
    1ST     C16 5438   1.917   4.885   5.430
    1ST     H6R 5439   1.814   4.884   5.466
    1ST     H6S 5440   1.944   4.781   5.410
    1ST     C15 5441   2.001   4.952   5.541
    1ST     H5R 5442   2.089   5.002   5.501
    1ST     H5S 5443   1.941   5.037   5.573
    1ST     C14 5444   2.031   4.848   5.651
    1ST     H4R 5445   1.945   4.781   5.661
    1ST     H4S 5446   2.106   4.777   5.615
    1ST     C13 5447   2.097   4.895   5.779
    1ST     H3R 5448   2.104   4.807   5.843
    1ST     H3S 5449   2.195   4.936   5.757
    1ST     C12 5450   2.029   5.004   5.861
    1ST     H2R 5451   2.015   5.097   5.806
    1ST     H2S 5452   1.926   4.973   5.879
    2PS     C11 5453   2.100   5.012   5.992
    2PS     O12 5454   2.054   5.070   6.090
    2PS     O11 5455   2.234   4.984   5.995
    2PS      C1 5456   2.304   4.970   6.127
    2PS      HR 5457   2.413   4.969   6.111
    2PS      HS 5458   2.296   5.069   6.174
    2PS      C2 5459   2.260   4.850   6.204
    2PS      HX 5460   2.155   4.831   6.180
    2PS      C3 5461   2.275   4.850   6.357
    2PS      HA 5462   2.383   4.837   6.368
    2PS      HB 5463   2.237   4.937   6.410
    2PS     O31 5464   2.200   4.731   6.404
    2PS     P31 5465   2.050   4.744   6.452
    2PS     O32 5466   2.050   4.839   6.571
    2PS     C31 5467   2.116   4.818   6.692
    2PS     H1A 5468   2.073   4.734   6.746
    2PS     H1B 5469   2.221   4.794   6.676
    2PS     C32 5470   2.096   4.949   6.777
    2PS     H2A 5471   2.138   4.936   6.876
    2PS     N31 5472   2.156   5.071   6.718
    2PS    HN1A 5473   2.102   5.084   6.630
    2PS    HN1B 5474   2.157   5.155   6.778
    2PS    HN1C 5475   2.253   5.049   6.691
    2PS     C33 5476   1.956   4.957   6.815
    2PS     O33 5477   1.981   4.798   6.332
    2PS     O34 5478   1.997   4.617   6.506
    2PS     O21 5479   2.339   4.731   6.148
    2PS     C21 5480   2.280   4.646   6.057
    2PS     O22 5481   2.165   4.640   6.027
    2PS     O35 5482   1.889   4.855   6.812
    2PS     O36 5483   1.910   5.064   6.842
    3DHA   C116 5484   2.426   4.940   4.826
    3DHA   H16R 5485   2.346   4.999   4.870
    3DHA   C115 5486   2.528   4.882   4.917
    3DHA   H15R 5487   2.538   4.773   4.914
    3DHA   H15S 5488   2.627   4.918   4.892
    3DHA   C114 5489   2.498   4.925   5.055
    3DHA   H14R 5490   2.544   5.015   5.093
    3DHA   C113 5491   2.408   4.873   5.135
    3DHA   H13R 5492   2.389   4.915   5.234
    3DHA   C112 5493   2.316   4.760   5.102
    3DHA   H12R 5494   2.214   4.781   5.133
    3DHA   H12S 5495   2.316   4.755   4.993
    3DHA   C111 5496   2.357   4.627   5.163
    3DHA   H11R 5497   2.426   4.574   5.097
    3DHA   C110 5498   2.313   4.582   5.284
    3DHA   H10R 5499   2.361   4.494   5.326
    3DHA    C19 5500   2.231   4.662   5.378
    3DHA    H9R 5501   2.163   4.721   5.316
    3DHA    H9S 5502   2.165   4.601   5.441
    3DHA    C18 5503   2.313   4.753   5.469
    3DHA    H8R 5504   2.317   4.858   5.439
    3DHA    C17 5505   2.394   4.712   5.568
    3DHA    H7R 5506   2.457   4.784   5.619
    3DHA    C16 5507   2.379   4.577   5.639
    3DHA    H6R 5508   2.299   4.582   5.713
    3DHA    H6S 5509   2.343   4.500   5.570
    3DHA    C15 5510   2.501   4.520   5.706
    3DHA    H5R 5511   2.566   4.463   5.639
    3DHA    C14 5512   2.547   4.557   5.828
    3DHA    H4R 5513   2.642   4.524   5.871
    3DHA    C13 5514   2.477   4.646   5.929
    3DHA    H3R 5515   2.543   4.708   5.991
    3DHA    H3S 5516   2.419   4.720   5.873
    3DHA    C12 5517   2.376   4.556   5.997
    3DHA    H2R 5518   2.325   4.485   5.931
    3DHA    H2S 5519   2.422   4.500   6.079
    3DHA   C117 5520   2.426   4.915   4.692
    3DHA   H17R 5521   2.357   4.958   4.620
    3DHA   C118 5522   2.533   4.848   4.621
    3DHA   H18R 5523   2.505   4.747   4.590
    3DHA   H18S 5524   2.618   4.845   4.689
    3DHA   C119 5525   2.566   4.921   4.501
    3DHA   H19R 5526   2.482   4.936   4.434
    3DHA   C120 5527   2.682   4.977   4.468
    3DHA   H20R 5528   2.698   5.035   4.377
    3DHA   C121 5529   2.808   4.968   4.553
    3DHA   H21R 5530   2.818   4.863   4.581
    3DHA   H21S 5531   2.796   5.027   4.644
    3DHA   C122 5532   2.919   4.998   4.461
    3DHA   H22R 5533   3.005   5.040   4.514
    3DHA   H22S 5534   2.888   5.077   4.392
    3DHA   H22T 5535   2.948   4.911   4.402
    1ST    C118 5536   2.350   2.175   4.473
    1ST    H18R 5537   2.344   2.201   4.579
    1ST    H18S 5538   2.247   2.168   4.437
    1ST    H18T 5539   2.388   2.269   4.432
    1ST    C117 5540   2.448   2.065   4.435
    1ST    H17R 5541   2.422   2.018   4.340
    1ST    H17S 5542   2.550   2.100   4.419
    1ST    C116 5543   2.450   1.955   4.545
    1ST    H16R 5544   2.444   2.003   4.643
    1ST    H16S 5545   2.360   1.893   4.550
    1ST    C115 5546   2.575   1.862   4.540
    1ST    H15R 5547   2.603   1.843   4.436
    1ST    H15S 5548   2.656   1.920   4.586
    1ST    C114 5549   2.548   1.738   4.615
    1ST    H14R 5550   2.458   1.689   4.578
    1ST    H14S 5551   2.617   1.658   4.588
    1ST    C113 5552   2.537   1.745   4.761
    1ST    H13R 5553   2.447   1.803   4.783
    1ST    H13S 5554   2.508   1.643   4.787
    1ST    C112 5555   2.662   1.772   4.839
    1ST    H12R 5556   2.752   1.733   4.792
    1ST    H12S 5557   2.671   1.880   4.843
    1ST    C111 5558   2.651   1.719   4.976
    1ST    H11R 5559   2.553   1.755   5.007
    1ST    H11S 5560   2.641   1.611   4.968
    1ST    C110 5561   2.765   1.756   5.077
    1ST    H10R 5562   2.865   1.732   5.040
    1ST    H10S 5563   2.766   1.865   5.078
    1ST     C19 5564   2.743   1.708   5.220
    1ST     H9R 5565   2.653   1.752   5.263
    1ST     H9S 5566   2.715   1.602   5.217
    1ST     C18 5567   2.869   1.738   5.309
    1ST     H8R 5568   2.950   1.669   5.286
    1ST     H8S 5569   2.902   1.841   5.295
    1ST     C17 5570   2.851   1.726   5.458
    1ST     H7R 5571   2.789   1.641   5.488
    1ST     H7S 5572   2.945   1.702   5.509
    1ST     C16 5573   2.783   1.844   5.524
    1ST     H6R 5574   2.836   1.936   5.499
    1ST     H6S 5575   2.685   1.849   5.476
    1ST     C15 5576   2.766   1.838   5.673
    1ST     H5R 5577   2.712   1.926   5.708
    1ST     H5S 5578   2.702   1.754   5.700
    1ST     C14 5579   2.893   1.805   5.752
    1ST     H4R 5580   2.906   1.696   5.752
    1ST     H4S 5581   2.986   1.840   5.707
    1ST     C13 5582   2.888   1.848   5.898
    1ST     H3R 5583   2.896   1.955   5.914
    1ST     H3S 5584   2.794   1.818   5.945
    1ST     C12 5585   3.002   1.789   5.981
    1ST     H2R 5586   2.986   1.682   5.993
    1ST     H2S 5587   3.100   1.800   5.934
    2PS     C11 5588   3.018   1.853   6.117
    2PS     O12 5589   2.922   1.869   6.192
    2PS     O11 5590   3.142   1.895   6.141
    2PS      C1 5591   3.174   1.963   6.262
    2PS      HR 5592   3.151   2.070   6.258
    2PS      HS 5593   3.108   1.927   6.342
    2PS      C2 5594   3.325   1.944   6.295
    2PS      HX 5595   3.331   1.835   6.306
    2PS      C3 5596   3.371   2.019   6.416
    2PS      HA 5597   3.376   2.128   6.409
    2PS      HB 5598   3.310   1.994   6.503
    2PS     O31 5599   3.506   1.982   6.451
    2PS     P31 5600   3.587   2.051   6.569
    2PS     O32 5601   3.565   1.941   6.679
    2PS     C31 5602   3.638   1.824   6.678
    2PS     H1A 5603   3.741   1.855   6.660
    2PS     H1B 5604   3.638   1.783   6.779
    2PS     C32 5605   3.590   1.716   6.585
    2PS     H2A 5606   3.482   1.709   6.591
    2PS     N31 5607   3.632   1.741   6.443
    2PS    HN1A 5608   3.590   1.828   6.406
    2PS    HN1B 5609   3.735   1.743   6.444
    2PS    HN1C 5610   3.601   1.657   6.391
    2PS     C33 5611   3.631   1.579   6.631
    2PS     O33 5612   3.731   2.062   6.531
    2PS     O34 5613   3.507   2.164   6.614
    2PS     O21 5614   3.389   1.991   6.175
    2PS     C21 5615   3.517   1.971   6.145
    2PS     O22 5616   3.589   1.891   6.201
    2PS     O35 5617   3.609   1.548   6.747
    2PS     O36 5618   3.704   1.503   6.559
    3DHA   C116 5619   3.323   1.478   5.149
    3DHA   H16R 5620   3.273   1.441   5.238
    3DHA   C115 5621   3.299   1.621   5.125
    3DHA   H15R 5622   3.360   1.660   5.043
    3DHA   H15S 5623   3.199   1.648   5.091
    3DHA   C114 5624   3.328   1.693   5.250
    3DHA   H14R 5625   3.264   1.691   5.337
    3DHA   C113 5626   3.432   1.772   5.267
    3DHA   H13R 5627   3.424   1.818   5.365
    3DHA   C112 5628   3.539   1.819   5.163
    3DHA   H12R 5629   3.624   1.750   5.163
    3DHA   H12S 5630   3.502   1.810   5.061
    3DHA   C111 5631   3.576   1.962   5.191
    3DHA   H11R 5632   3.512   2.035   5.143
    3DHA   C110 5633   3.657   2.015   5.279
    3DHA   H10R 5634   3.667   2.121   5.300
    3DHA    C19 5635   3.749   1.932   5.363
    3DHA    H9R 5636   3.698   1.842   5.396
    3DHA    H9S 5637   3.830   1.900   5.297
    3DHA    C18 5638   3.797   2.004   5.479
    3DHA    H8R 5639   3.893   2.050   5.456
    3DHA    C17 5640   3.745   2.007   5.605
    3DHA    H7R 5641   3.794   2.071   5.679
    3DHA    C16 5642   3.622   1.949   5.660
    3DHA    H6R 5643   3.554   2.025   5.699
    3DHA    H6S 5644   3.576   1.901   5.573
    3DHA    C15 5645   3.649   1.849   5.764
    3DHA    H5R 5646   3.649   1.744   5.738
    3DHA    C14 5647   3.689   1.870   5.896
    3DHA    H4R 5648   3.719   1.788   5.960
    3DHA    C13 5649   3.687   2.007   5.949
    3DHA    H3R 5650   3.768   2.015   6.022
    3DHA    H3S 5651   3.709   2.078   5.869
    3DHA    C12 5652   3.564   2.048   6.023
    3DHA    H2R 5653   3.579   2.150   6.060
    3DHA    H2S 5654   3.479   2.049   5.954
    3DHA   C117 5655   3.413   1.403   5.085
    3DHA   H17R 5656   3.443   1.307   5.124
    3DHA   C118 5657   3.483   1.447   4.963
    3DHA   H18R 5658   3.418   1.498   4.891
    3DHA   H18S 5659   3.515   1.352   4.921
    3DHA   C119 5660   3.597   1.535   4.996
    3DHA   H19R 5661   3.591   1.571   5.099
    3DHA   C120 5662   3.695   1.572   4.917
    3DHA   H20R 5663   3.773   1.636   4.957
    3DHA   C121 5664   3.718   1.528   4.773
    3DHA   H21R 5665   3.663   1.438   4.745
    3DHA   H21S 5666   3.824   1.503   4.766
    3DHA   C122 5667   3.689   1.626   4.661
    3DHA   H22R 5668   3.741   1.601   4.569
    3DHA   H22S 5669   3.715   1.726   4.696
    3DHA   H22T 5670   3.583   1.609   4.641
    1ST    C118 5671   4.989   2.235   4.560
    1ST    H18R 5672   4.905   2.173   4.589
    1ST    H18S 5673   5.087   2.192   4.586
    1ST    H18T 5674   4.991   2.248   4.452
    1ST    C117 5675   4.976   2.367   4.638
    1ST    H17R 5676   5.052   2.426   4.586
    1ST    H17S 5677   4.878   2.411   4.616
    1ST    C116 5678   5.018   2.361   4.784
    1ST    H16R 5679   5.122   2.331   4.795
    1ST    H16S 5680   5.004   2.454   4.839
    1ST    C115 5681   4.928   2.267   4.872
    1ST    H15R 5682   4.906   2.168   4.831
    1ST    H15S 5683   4.988   2.250   4.962
    1ST    C114 5684   4.799   2.331   4.912
    1ST    H14R 5685   4.814   2.434   4.946
    1ST    H14S 5686   4.731   2.342   4.827
    1ST    C113 5687   4.720   2.252   5.014
    1ST    H13R 5688   4.614   2.279   5.004
    1ST    H13S 5689   4.734   2.149   4.983
    1ST    C112 5690   4.769   2.268   5.156
    1ST    H12R 5691   4.693   2.225   5.222
    1ST    H12S 5692   4.861   2.210   5.154
    1ST    C111 5693   4.795   2.408   5.209
    1ST    H11R 5694   4.824   2.399   5.314
    1ST    H11S 5695   4.892   2.437   5.169
    1ST    C110 5696   4.698   2.521   5.182
    1ST    H10R 5697   4.690   2.553   5.078
    1ST    H10S 5698   4.600   2.477   5.201
    1ST     C19 5699   4.725   2.649   5.258
    1ST     H9R 5700   4.830   2.666   5.231
    1ST     H9S 5701   4.669   2.730   5.212
    1ST     C18 5702   4.711   2.635   5.406
    1ST     H8R 5703   4.607   2.615   5.435
    1ST     H8S 5704   4.760   2.540   5.429
    1ST     C17 5705   4.778   2.741   5.484
    1ST     H7R 5706   4.739   2.839   5.454
    1ST     H7S 5707   4.742   2.735   5.586
    1ST     C16 5708   4.929   2.757   5.469
    1ST     H6R 5709   4.961   2.776   5.366
    1ST     H6S 5710   4.952   2.846   5.528
    1ST     C15 5711   5.007   2.635   5.527
    1ST     H5R 5712   4.973   2.549   5.468
    1ST     H5S 5713   5.112   2.652   5.502
    1ST     C14 5714   4.992   2.605   5.677
    1ST     H4R 5715   4.896   2.558   5.701
    1ST     H4S 5716   5.058   2.521   5.698
    1ST     C13 5717   5.017   2.720   5.778
    1ST     H3R 5718   5.118   2.760   5.776
    1ST     H3S 5719   4.949   2.799   5.746
    1ST     C12 5720   4.982   2.682   5.930
    1ST     H2R 5721   4.882   2.640   5.941
    1ST     H2S 5722   5.057   2.608   5.958
    2PS     C11 5723   4.992   2.796   6.025
    2PS     O12 5724   4.900   2.832   6.099
    2PS     O11 5725   5.112   2.855   6.027
    2PS      C1 5726   5.143   2.954   6.131
    2PS      HR 5727   5.223   3.018   6.094
    2PS      HS 5728   5.059   3.020   6.155
    2PS      C2 5729   5.182   2.870   6.248
    2PS      HX 5730   5.101   2.800   6.268
    2PS      C3 5731   5.203   2.972   6.362
    2PS      HA 5732   5.299   3.020   6.343
    2PS      HB 5733   5.119   3.043   6.364
    2PS     O31 5734   5.219   2.912   6.491
    2PS     P31 5735   5.103   2.831   6.567
    2PS     O32 5736   5.054   2.931   6.672
    2PS     C31 5737   5.141   2.975   6.775
    2PS     H1A 5738   5.174   2.892   6.838
    2PS     H1B 5739   5.232   3.013   6.727
    2PS     C32 5740   5.072   3.097   6.853
    2PS     H2A 5741   5.146   3.177   6.847
    2PS     N31 5742   4.942   3.146   6.800
    2PS    HN1A 5743   4.950   3.192   6.708
    2PS    HN1B 5744   4.871   3.071   6.798
    2PS    HN1C 5745   4.914   3.232   6.850
    2PS     C33 5746   5.068   3.063   7.001
    2PS     O33 5747   4.993   2.793   6.469
    2PS     O34 5748   5.168   2.726   6.648
    2PS     O21 5749   5.304   2.808   6.224
    2PS     C21 5750   5.334   2.685   6.281
    2PS     O22 5751   5.256   2.622   6.354
    2PS     O35 5752   4.975   3.017   7.055
    2PS     O36 5753   5.154   3.117   7.071
    3DHA   C116 5754   5.272   2.393   5.133
    3DHA   H16R 5755   5.255   2.290   5.164
    3DHA   C115 5756   5.245   2.497   5.235
    3DHA   H15R 5757   5.326   2.565   5.263
    3DHA   H15S 5758   5.181   2.575   5.194
    3DHA   C114 5759   5.180   2.436   5.352
    3DHA   H14R 5760   5.082   2.397   5.324
    3DHA   C113 5761   5.224   2.425   5.479
    3DHA   H13R 5762   5.153   2.379   5.547
    3DHA   C112 5763   5.354   2.470   5.546
    3DHA   H12R 5764   5.411   2.381   5.575
    3DHA   H12S 5765   5.417   2.524   5.475
    3DHA   C111 5766   5.331   2.557   5.666
    3DHA   H11R 5767   5.345   2.664   5.655
    3DHA   C110 5768   5.296   2.506   5.785
    3DHA   H10R 5769   5.269   2.570   5.869
    3DHA    C19 5770   5.280   2.362   5.822
    3DHA    H9R 5771   5.313   2.303   5.736
    3DHA    H9S 5772   5.350   2.347   5.905
    3DHA    C18 5773   5.143   2.319   5.860
    3DHA    H8R 5774   5.086   2.272   5.781
    3DHA    C17 5775   5.103   2.326   5.991
    3DHA    H7R 5776   5.006   2.278   6.003
    3DHA    C16 5777   5.162   2.391   6.114
    3DHA    H6R 5778   5.189   2.493   6.085
    3DHA    H6S 5779   5.097   2.401   6.201
    3DHA    C15 5780   5.284   2.320   6.164
    3DHA    H5R 5781   5.274   2.220   6.206
    3DHA    C14 5782   5.401   2.387   6.183
    3DHA    H4R 5783   5.481   2.336   6.236
    3DHA    C13 5784   5.447   2.520   6.128
    3DHA    H3R 5785   5.545   2.510   6.080
    3DHA    H3S 5786   5.389   2.542   6.038
    3DHA    C12 5787   5.464   2.624   6.237
    3DHA    H2R 5788   5.500   2.559   6.317
    3DHA    H2S 5789   5.549   2.692   6.231
    3DHA   C117 5790   5.285   2.406   5.003
    3DHA   H17R 5791   5.299   2.324   4.934
    3DHA   C118 5792   5.305   2.544   4.949
    3DHA   H18R 5793   5.294   2.619   5.027
    3DHA   H18S 5794   5.232   2.565   4.871
    3DHA   C119 5795   5.441   2.574   4.891
    3DHA   H19R 5796   5.505   2.627   4.961
    3DHA   C120 5797   5.502   2.548   4.774
    3DHA   H20R 5798   5.606   2.572   4.753
    3DHA   C121 5799   5.437   2.458   4.668
    3DHA   H21R 5800   5.362   2.514   4.612
    3DHA   H21S 5801   5.399   2.369   4.718
    3DHA   C122 5802   5.547   2.415   4.569
    3DHA   H22R 5803   5.639   2.388   4.622
    3DHA   H22S 5804   5.550   2.495   4.495
    3DHA   H22T 5805   5.523   2.323   4.515
    1ST    C118 5806   6.162   0.814   4.309
    1ST    H18R 5807   6.170   0.800   4.201
    1ST    H18S 5808   6.075   0.762   4.351
    1ST    H18T 5809   6.257   0.767   4.333
    1ST    C117 5810   6.155   0.965   4.349
    1ST    H17R 5811   6.228   1.029   4.300
    1ST    H17S 5812   6.055   0.993   4.314
    1ST    C116 5813   6.151   1.003   4.493
    1ST    H16R 5814   6.248   0.979   4.537
    1ST    H16S 5815   6.148   1.111   4.504
    1ST    C115 5816   6.040   0.946   4.580
    1ST    H15R 5817   5.958   1.014   4.555
    1ST    H15S 5818   6.021   0.846   4.541
    1ST    C114 5819   6.064   0.954   4.733
    1ST    H14R 5820   5.967   0.951   4.784
    1ST    H14S 5821   6.111   0.863   4.770
    1ST    C113 5822   6.150   1.069   4.785
    1ST    H13R 5823   6.239   1.086   4.724
    1ST    H13S 5824   6.097   1.164   4.793
    1ST    C112 5825   6.195   1.038   4.925
    1ST    H12R 5826   6.113   0.985   4.974
    1ST    H12S 5827   6.277   0.966   4.924
    1ST    C111 5828   6.250   1.156   5.003
    1ST    H11R 5829   6.319   1.209   4.936
    1ST    H11S 5830   6.180   1.235   5.032
    1ST    C110 5831   6.332   1.120   5.124
    1ST    H10R 5832   6.388   1.029   5.099
    1ST    H10S 5833   6.403   1.202   5.134
    1ST     C19 5834   6.263   1.095   5.259
    1ST     H9R 5835   6.324   1.041   5.331
    1ST     H9S 5836   6.262   1.189   5.315
    1ST     C18 5837   6.124   1.043   5.257
    1ST     H8R 5838   6.067   1.101   5.184
    1ST     H8S 5839   6.113   0.941   5.217
    1ST     C17 5840   6.032   1.054   5.375
    1ST     H7R 5841   6.046   0.984   5.458
    1ST     H7S 5842   6.047   1.155   5.413
    1ST     C16 5843   5.879   1.063   5.353
    1ST     H6R 5844   5.838   1.159   5.385
    1ST     H6S 5845   5.854   1.068   5.247
    1ST     C15 5846   5.803   0.964   5.420
    1ST     H5R 5847   5.838   0.867   5.385
    1ST     H5S 5848   5.815   0.985   5.526
    1ST     C14 5849   5.653   0.971   5.395
    1ST     H4R 5850   5.641   1.007   5.292
    1ST     H4S 5851   5.604   0.874   5.389
    1ST     C13 5852   5.577   1.067   5.493
    1ST     H3R 5853   5.637   1.155   5.515
    1ST     H3S 5854   5.481   1.099   5.452
    1ST     C12 5855   5.553   0.985   5.618
    1ST     H2R 5856   5.505   0.892   5.589
    1ST     H2S 5857   5.646   0.961   5.670
    2PS     C11 5858   5.466   1.055   5.719
    2PS     O12 5859   5.414   1.166   5.711
    2PS     O11 5860   5.453   0.977   5.831
    2PS      C1 5861   5.374   1.035   5.942
    2PS      HR 5862   5.424   1.124   5.982
    2PS      HS 5863   5.285   1.072   5.891
    2PS      C2 5864   5.349   0.930   6.051
    2PS      HX 5865   5.272   0.962   6.122
    2PS      C3 5866   5.478   0.907   6.131
    2PS      HA 5867   5.545   0.849   6.066
    2PS      HB 5868   5.529   1.002   6.154
    2PS     O31 5869   5.455   0.837   6.250
    2PS     P31 5870   5.570   0.781   6.353
    2PS     O32 5871   5.673   0.905   6.377
    2PS     C31 5872   5.636   1.031   6.435
    2PS     H1A 5873   5.718   1.101   6.415
    2PS     H1B 5874   5.547   1.069   6.384
    2PS     C32 5875   5.633   1.016   6.589
    2PS     H2A 5876   5.567   0.937   6.624
    2PS     N31 5877   5.769   0.993   6.651
    2PS    HN1A 5878   5.779   0.995   6.754
    2PS    HN1B 5879   5.806   0.900   6.623
    2PS    HN1C 5880   5.832   1.068   6.619
    2PS     C33 5881   5.557   1.136   6.653
    2PS     O33 5882   5.498   0.768   6.485
    2PS     O34 5883   5.643   0.664   6.297
    2PS     O21 5884   5.303   0.807   5.984
    2PS     C21 5885   5.177   0.809   5.937
    2PS     O22 5886   5.106   0.904   5.952
    2PS     O35 5887   5.621   1.201   6.735
    2PS     O36 5888   5.433   1.151   6.634
    3DHA   C116 5889   5.184   0.162   5.140
    3DHA   H16R 5890   5.261   0.190   5.211
    3DHA   C115 5891   5.127   0.258   5.048
    3DHA   H15R 5892   5.199   0.280   4.970
    3DHA   H15S 5893   5.037   0.222   4.998
    3DHA   C114 5894   5.096   0.391   5.109
    3DHA   H14R 5895   5.012   0.381   5.177
    3DHA   C113 5896   5.171   0.506   5.112
    3DHA   H13R 5897   5.129   0.593   5.162
    3DHA   C112 5898   5.307   0.526   5.048
    3DHA   H12R 5899   5.382   0.510   5.125
    3DHA   H12S 5900   5.330   0.452   4.972
    3DHA   C111 5901   5.315   0.663   4.999
    3DHA   H11R 5902   5.299   0.675   4.892
    3DHA   C110 5903   5.368   0.771   5.057
    3DHA   H10R 5904   5.391   0.865   5.008
    3DHA    C19 5905   5.399   0.775   5.205
    3DHA    H9R 5906   5.439   0.681   5.245
    3DHA    H9S 5907   5.475   0.852   5.220
    3DHA    C18 5908   5.275   0.808   5.293
    3DHA    H8R 5909   5.246   0.909   5.266
    3DHA    C17 5910   5.217   0.729   5.390
    3DHA    H7R 5911   5.130   0.767   5.442
    3DHA    C16 5912   5.269   0.604   5.440
    3DHA    H6R 5913   5.276   0.530   5.360
    3DHA    H6S 5914   5.370   0.624   5.476
    3DHA    C15 5915   5.169   0.532   5.530
    3DHA    H5R 5916   5.120   0.445   5.486
    3DHA    C14 5917   5.160   0.565   5.659
    3DHA    H4R 5918   5.101   0.498   5.722
    3DHA    C13 5919   5.204   0.690   5.731
    3DHA    H3R 5920   5.313   0.699   5.735
    3DHA    H3S 5921   5.167   0.775   5.674
    3DHA    C12 5922   5.134   0.681   5.859
    3DHA    H2R 5923   5.025   0.681   5.847
    3DHA    H2S 5924   5.154   0.587   5.910
    3DHA   C117 5925   5.148   0.031   5.146
    3DHA   H17R 5926   5.193  -0.028   5.225
    3DHA   C118 5927   5.044  -0.038   5.064
    3DHA   H18R 5928   4.946   0.008   5.077
    3DHA   H18S 5929   5.029  -0.136   5.111
    3DHA   C119 5930   5.086  -0.054   4.921
    3DHA   H19R 5931   5.037   0.015   4.852
    3DHA   C120 5932   5.168  -0.149   4.883
    3DHA   H20R 5933   5.175  -0.153   4.774
    3DHA   C121 5934   5.231  -0.258   4.968
    3DHA   H21R 5935   5.150  -0.318   5.011
    3DHA   H21S 5936   5.297  -0.213   5.042
    3DHA   C122 5937   5.316  -0.358   4.891
    3DHA   H22R 5938   5.397  -0.311   4.834
    3DHA   H22S 5939   5.261  -0.417   4.817
    3DHA   H22T 5940   5.363  -0.423   4.964
    1ST    C118 5941   4.819   1.938   4.387
    1ST    H18R 5942   4.769   1.845   4.359
    1ST    H18S 5943   4.791   1.962   4.489
    1ST    H18T 5944   4.927   1.934   4.373
    1ST    C117 5945   4.769   2.048   4.297
    1ST    H17R 5946   4.831   2.137   4.311
    1ST    H17S 5947   4.797   2.032   4.193
    1ST    C116 5948   4.618   2.063   4.301
    1ST    H16R 5949   4.581   2.036   4.202
    1ST    H16S 5950   4.570   1.982   4.356
    1ST    C115 5951   4.569   2.200   4.357
    1ST    H15R 5952   4.616   2.290   4.317
    1ST    H15S 5953   4.461   2.203   4.344
    1ST    C114 5954   4.591   2.226   4.506
    1ST    H14R 5955   4.698   2.225   4.525
    1ST    H14S 5956   4.554   2.327   4.525
    1ST    C113 5957   4.509   2.132   4.581
    1ST    H13R 5958   4.408   2.158   4.546
    1ST    H13S 5959   4.539   2.030   4.558
    1ST    C112 5960   4.518   2.153   4.733
    1ST    H12R 5961   4.617   2.143   4.778
    1ST    H12S 5962   4.493   2.258   4.751
    1ST    C111 5963   4.430   2.053   4.802
    1ST    H11R 5964   4.328   2.076   4.772
    1ST    H11S 5965   4.447   1.954   4.758
    1ST    C110 5966   4.445   2.058   4.955
    1ST    H10R 5967   4.544   2.018   4.978
    1ST    H10S 5968   4.423   2.160   4.986
    1ST     C19 5969   4.350   1.968   5.032
    1ST     H9R 5970   4.251   2.007   5.005
    1ST     H9S 5971   4.363   1.863   5.005
    1ST     C18 5972   4.363   1.970   5.182
    1ST     H8R 5973   4.319   2.064   5.215
    1ST     H8S 5974   4.304   1.885   5.216
    1ST     C17 5975   4.498   1.960   5.246
    1ST     H7R 5976   4.557   1.878   5.206
    1ST     H7S 5977   4.554   2.048   5.214
    1ST     C16 5978   4.502   1.943   5.402
    1ST     H6R 5979   4.506   2.039   5.452
    1ST     H6S 5980   4.405   1.897   5.423
    1ST     C15 5981   4.623   1.857   5.450
    1ST     H5R 5982   4.610   1.768   5.388
    1ST     H5S 5983   4.719   1.903   5.427
    1ST     C14 5984   4.632   1.831   5.605
    1ST     H4R 5985   4.643   1.929   5.652
    1ST     H4S 5986   4.536   1.803   5.648
    1ST     C13 5987   4.744   1.737   5.646
    1ST     H3R 5988   4.724   1.641   5.599
    1ST     H3S 5989   4.840   1.769   5.604
    1ST     C12 5990   4.752   1.700   5.795
    1ST     H2R 5991   4.660   1.651   5.828
    1ST     H2S 5992   4.828   1.623   5.813
    2PS     C11 5993   4.762   1.811   5.887
    2PS     O12 5994   4.668   1.882   5.914
    2PS     O11 5995   4.882   1.822   5.953
    2PS      C1 5996   4.892   1.931   6.047
    2PS      HR 5997   4.868   2.025   5.997
    2PS      HS 5998   4.825   1.919   6.133
    2PS      C2 5999   5.034   1.928   6.115
    2PS      HX 6000   5.052   1.822   6.134
    2PS      C3 6001   5.038   2.018   6.240
    2PS      HA 6002   5.063   2.122   6.220
    2PS      HB 6003   4.940   2.003   6.287
    2PS     O31 6004   5.131   1.981   6.336
    2PS     P31 6005   5.138   2.036   6.489
    2PS     O32 6006   5.213   2.181   6.475
    2PS     C31 6007   5.296   2.228   6.580
    2PS     H1A 6008   5.263   2.210   6.683
    2PS     H1B 6009   5.393   2.180   6.569
    2PS     C32 6010   5.305   2.386   6.565
    2PS     H2A 6011   5.315   2.417   6.461
    2PS     N31 6012   5.174   2.454   6.607
    2PS    HN1A 6013   5.094   2.445   6.542
    2PS    HN1B 6014   5.143   2.419   6.700
    2PS    HN1C 6015   5.184   2.556   6.621
    2PS     C33 6016   5.434   2.439   6.634
    2PS     O33 6017   5.001   2.053   6.545
    2PS     O34 6018   5.231   1.949   6.564
    2PS     O21 6019   5.135   1.976   6.018
    2PS     C21 6020   5.260   1.920   6.023
    2PS     O22 6021   5.289   1.827   6.096
    2PS     O35 6022   5.522   2.479   6.564
    2PS     O36 6023   5.451   2.436   6.751
    3DHA   C116 6024   5.617   1.063   4.983
    3DHA   H16R 6025   5.636   1.023   5.083
    3DHA   C115 6026   5.495   1.133   4.968
    3DHA   H15R 6027   5.518   1.238   4.945
    3DHA   H15S 6028   5.427   1.094   4.891
    3DHA   C114 6029   5.420   1.142   5.105
    3DHA   H14R 6030   5.327   1.086   5.100
    3DHA   C113 6031   5.444   1.215   5.211
    3DHA   H13R 6032   5.378   1.210   5.297
    3DHA   C112 6033   5.560   1.313   5.230
    3DHA   H12R 6034   5.598   1.324   5.332
    3DHA   H12S 6035   5.639   1.272   5.167
    3DHA   C111 6036   5.508   1.440   5.177
    3DHA   H11R 6037   5.494   1.430   5.070
    3DHA   C110 6038   5.502   1.563   5.249
    3DHA   H10R 6039   5.473   1.654   5.198
    3DHA    C19 6040   5.512   1.585   5.397
    3DHA    H9R 6041   5.417   1.602   5.447
    3DHA    H9S 6042   5.541   1.490   5.443
    3DHA    C18 6043   5.625   1.675   5.425
    3DHA    H8R 6044   5.717   1.659   5.368
    3DHA    C17 6045   5.618   1.779   5.505
    3DHA    H7R 6046   5.705   1.844   5.518
    3DHA    C16 6047   5.510   1.819   5.605
    3DHA    H6R 6048   5.524   1.922   5.639
    3DHA    H6S 6049   5.409   1.808   5.564
    3DHA    C15 6050   5.517   1.744   5.735
    3DHA    H5R 6051   5.524   1.636   5.731
    3DHA    C14 6052   5.504   1.792   5.861
    3DHA    H4R 6053   5.505   1.722   5.944
    3DHA    C13 6054   5.492   1.932   5.909
    3DHA    H3R 6055   5.529   1.938   6.011
    3DHA    H3S 6056   5.544   2.001   5.842
    3DHA    C12 6057   5.355   1.984   5.917
    3DHA    H2R 6058   5.363   2.091   5.937
    3DHA    H2S 6059   5.300   1.989   5.823
    3DHA   C117 6060   5.715   1.054   4.892
    3DHA   H17R 6061   5.812   1.013   4.916
    3DHA   C118 6062   5.694   1.112   4.757
    3DHA   H18R 6063   5.590   1.135   4.733
    3DHA   H18S 6064   5.719   1.039   4.679
    3DHA   C119 6065   5.775   1.237   4.745
    3DHA   H19R 6066   5.783   1.302   4.832
    3DHA   C120 6067   5.833   1.276   4.628
    3DHA   H20R 6068   5.885   1.372   4.636
    3DHA   C121 6069   5.815   1.222   4.489
    3DHA   H21R 6070   5.767   1.124   4.495
    3DHA   H21S 6071   5.907   1.199   4.435
    3DHA   C122 6072   5.734   1.317   4.400
    3DHA   H22R 6073   5.737   1.291   4.294
    3DHA   H22S 6074   5.780   1.415   4.417
    3DHA   H22T 6075   5.636   1.322   4.449
    1ST    C118 6076   4.999   0.499   4.802
    1ST    H18R 6077   4.987   0.407   4.745
    1ST    H18S 6078   4.917   0.509   4.874
    1ST    H18T 6079   5.092   0.495   4.859
    1ST    C117 6080   4.984   0.623   4.712
    1ST    H17R 6081   5.042   0.609   4.621
    1ST    H17S 6082   4.878   0.629   4.687
    1ST    C116 6083   5.021   0.749   4.793
    1ST    H16R 6084   5.003   0.732   4.899
    1ST    H16S 6085   5.129   0.761   4.789
    1ST    C115 6086   4.971   0.892   4.753
    1ST    H15R 6087   4.991   0.887   4.646
    1ST    H15S 6088   4.862   0.889   4.754
    1ST    C114 6089   5.014   1.003   4.839
    1ST    H14R 6090   4.977   0.977   4.939
    1ST    H14S 6091   5.121   1.015   4.856
    1ST    C113 6092   4.977   1.143   4.793
    1ST    H13R 6093   5.048   1.168   4.713
    1ST    H13S 6094   4.874   1.154   4.758
    1ST    C112 6095   4.981   1.241   4.908
    1ST    H12R 6096   4.978   1.343   4.868
    1ST    H12S 6097   4.894   1.228   4.972
    1ST    C111 6098   5.106   1.236   5.005
    1ST    H11R 6099   5.091   1.153   5.075
    1ST    H11S 6100   5.197   1.227   4.945
    1ST    C110 6101   5.114   1.376   5.082
    1ST    H10R 6102   5.214   1.390   5.125
    1ST    H10S 6103   5.091   1.463   5.019
    1ST     C19 6104   5.021   1.388   5.200
    1ST     H9R 6105   4.926   1.336   5.182
    1ST     H9S 6106   5.071   1.329   5.278
    1ST     C18 6107   5.003   1.534   5.244
    1ST     H8R 6108   5.096   1.589   5.228
    1ST     H8S 6109   4.925   1.576   5.182
    1ST     C17 6110   4.963   1.562   5.391
    1ST     H7R 6111   4.893   1.646   5.392
    1ST     H7S 6112   4.908   1.475   5.428
    1ST     C16 6113   5.074   1.599   5.486
    1ST     H6R 6114   5.172   1.553   5.471
    1ST     H6S 6115   5.083   1.708   5.475
    1ST     C15 6116   5.052   1.559   5.627
    1ST     H5R 6117   4.974   1.628   5.661
    1ST     H5S 6118   5.011   1.458   5.638
    1ST     C14 6119   5.183   1.574   5.717
    1ST     H4R 6120   5.250   1.496   5.679
    1ST     H4S 6121   5.221   1.674   5.697
    1ST     C13 6122   5.170   1.571   5.866
    1ST     H3R 6123   5.271   1.562   5.905
    1ST     H3S 6124   5.137   1.666   5.910
    1ST     C12 6125   5.093   1.460   5.919
    1ST     H2R 6126   4.986   1.469   5.898
    1ST     H2S 6127   5.114   1.358   5.887
    2PS     C11 6128   5.120   1.464   6.066
    2PS     O12 6129   5.057   1.528   6.147
    2PS     O11 6130   5.239   1.404   6.106
    2PS      C1 6131   5.294   1.444   6.231
    2PS      HR 6132   5.331   1.547   6.234
    2PS      HS 6133   5.226   1.420   6.313
    2PS      C2 6134   5.425   1.367   6.243
    2PS      HX 6135   5.408   1.261   6.220
    2PS      C3 6136   5.496   1.383   6.379
    2PS      HA 6137   5.437   1.330   6.455
    2PS      HB 6138   5.597   1.340   6.384
    2PS     O31 6139   5.506   1.519   6.406
    2PS     P31 6140   5.559   1.579   6.550
    2PS     O32 6141   5.482   1.510   6.668
    2PS     C31 6142   5.344   1.514   6.681
    2PS     H1A 6143   5.309   1.616   6.700
    2PS     H1B 6144   5.287   1.478   6.595
    2PS     C32 6145   5.299   1.415   6.787
    2PS     H2A 6146   5.322   1.314   6.753
    2PS     N31 6147   5.357   1.444   6.927
    2PS    HN1A 6148   5.459   1.462   6.925
    2PS    HN1B 6149   5.323   1.532   6.970
    2PS    HN1C 6150   5.329   1.368   6.990
    2PS     C33 6151   5.140   1.393   6.789
    2PS     O33 6152   5.698   1.536   6.571
    2PS     O34 6153   5.535   1.721   6.546
    2PS     O21 6154   5.515   1.428   6.138
    2PS     C21 6155   5.618   1.359   6.087
    2PS     O22 6156   5.653   1.246   6.129
    2PS     O35 6157   5.094   1.320   6.708
    2PS     O36 6158   5.068   1.451   6.870
    3DHA   C116 6159   6.311   1.637   5.167
    3DHA   H16R 6160   6.366   1.672   5.254
    3DHA   C115 6161   6.302   1.485   5.158
    3DHA   H15R 6162   6.334   1.452   5.059
    3DHA   H15S 6163   6.366   1.432   5.228
    3DHA   C114 6164   6.166   1.446   5.195
    3DHA   H14R 6165   6.109   1.396   5.117
    3DHA   C113 6166   6.109   1.444   5.316
    3DHA   H13R 6167   6.008   1.406   5.327
    3DHA   C112 6168   6.176   1.497   5.438
    3DHA   H12R 6169   6.224   1.591   5.412
    3DHA   H12S 6170   6.104   1.521   5.517
    3DHA   C111 6171   6.288   1.410   5.485
    3DHA   H11R 6172   6.368   1.400   5.412
    3DHA   C110 6173   6.301   1.344   5.602
    3DHA   H10R 6174   6.387   1.283   5.626
    3DHA    C19 6175   6.192   1.339   5.703
    3DHA    H9R 6176   6.248   1.329   5.796
    3DHA    H9S 6177   6.118   1.419   5.710
    3DHA    C18 6178   6.132   1.207   5.672
    3DHA    H8R 6179   6.192   1.142   5.609
    3DHA    C17 6180   6.007   1.168   5.708
    3DHA    H7R 6181   5.966   1.070   5.682
    3DHA    C16 6182   5.907   1.260   5.779
    3DHA    H6R 6183   5.845   1.200   5.846
    3DHA    H6S 6184   5.966   1.317   5.850
    3DHA    C15 6185   5.816   1.333   5.687
    3DHA    H5R 6186   5.856   1.343   5.586
    3DHA    C14 6187   5.696   1.390   5.717
    3DHA    H4R 6188   5.637   1.441   5.642
    3DHA    C13 6189   5.622   1.360   5.844
    3DHA    H3R 6190   5.518   1.384   5.820
    3DHA    H3S 6191   5.636   1.255   5.866
    3DHA    C12 6192   5.679   1.426   5.968
    3DHA    H2R 6193   5.784   1.401   5.978
    3DHA    H2S 6194   5.662   1.534   5.977
    3DHA   C117 6195   6.287   1.718   5.070
    3DHA   H17R 6196   6.295   1.826   5.081
    3DHA   C118 6197   6.221   1.698   4.941
    3DHA   H18R 6198   6.150   1.780   4.932
    3DHA   H18S 6199   6.157   1.610   4.934
    3DHA   C119 6200   6.323   1.688   4.828
    3DHA   H19R 6201   6.388   1.775   4.820
    3DHA   C120 6202   6.333   1.592   4.738
    3DHA   H20R 6203   6.417   1.603   4.670
    3DHA   C121 6204   6.254   1.464   4.738
    3DHA   H21R 6205   6.150   1.469   4.770
    3DHA   H21S 6206   6.306   1.383   4.790
    3DHA   C122 6207   6.253   1.426   4.587
    3DHA   H22R 6208   6.246   1.520   4.532
    3DHA   H22S 6209   6.162   1.370   4.565
    3DHA   H22T 6210   6.338   1.368   4.551
    1ST    C118 6211   2.856   3.130   4.484
    1ST    H18R 6212   2.788   3.188   4.422
    1ST    H18S 6213   2.798   3.049   4.529
    1ST    H18T 6214   2.942   3.093   4.428
    1ST    C117 6215   2.905   3.224   4.603
    1ST    H17R 6216   2.978   3.175   4.668
    1ST    H17S 6217   2.966   3.305   4.564
    1ST    C116 6218   2.783   3.275   4.688
    1ST    H16R 6219   2.721   3.322   4.611
    1ST    H16S 6220   2.722   3.193   4.725
    1ST    C115 6221   2.830   3.371   4.804
    1ST    H15R 6222   2.861   3.473   4.777
    1ST    H15S 6223   2.735   3.383   4.855
    1ST    C114 6224   2.923   3.320   4.917
    1ST    H14R 6225   2.867   3.256   4.985
    1ST    H14S 6226   3.011   3.267   4.879
    1ST    C113 6227   2.983   3.429   5.007
    1ST    H13R 6228   3.047   3.501   4.957
    1ST    H13S 6229   2.894   3.481   5.045
    1ST    C112 6230   3.067   3.376   5.118
    1ST    H12R 6231   3.009   3.298   5.167
    1ST    H12S 6232   3.160   3.331   5.081
    1ST    C111 6233   3.101   3.484   5.222
    1ST    H11R 6234   3.167   3.560   5.180
    1ST    H11S 6235   3.012   3.544   5.240
    1ST    C110 6236   3.166   3.441   5.355
    1ST    H10R 6237   3.096   3.377   5.409
    1ST    H10S 6238   3.256   3.382   5.344
    1ST     C19 6239   3.198   3.551   5.454
    1ST     H9R 6240   3.244   3.501   5.540
    1ST     H9S 6241   3.275   3.623   5.427
    1ST     C18 6242   3.069   3.628   5.504
    1ST     H8R 6243   3.092   3.717   5.563
    1ST     H8S 6244   3.015   3.668   5.419
    1ST     C17 6245   2.958   3.559   5.583
    1ST     H7R 6246   2.895   3.627   5.642
    1ST     H7S 6247   2.900   3.496   5.516
    1ST     C16 6248   3.017   3.470   5.692
    1ST     H6R 6249   3.083   3.389   5.659
    1ST     H6S 6250   3.070   3.539   5.757
    1ST     C15 6251   2.908   3.406   5.773
    1ST     H5R 6252   2.852   3.493   5.809
    1ST     H5S 6253   2.848   3.354   5.698
    1ST     C14 6254   2.936   3.324   5.901
    1ST     H4R 6255   3.029   3.270   5.879
    1ST     H4S 6256   2.950   3.394   5.983
    1ST     C13 6257   2.810   3.241   5.944
    1ST     H3R 6258   2.719   3.300   5.951
    1ST     H3S 6259   2.789   3.170   5.863
    1ST     C12 6260   2.845   3.164   6.069
    1ST     H2R 6261   2.938   3.108   6.060
    1ST     H2S 6262   2.846   3.229   6.157
    2PS     C11 6263   2.725   3.072   6.093
    2PS     O12 6264   2.684   2.980   6.019
    2PS     O11 6265   2.676   3.094   6.218
    2PS      C1 6266   2.562   3.020   6.282
    2PS      HR 6267   2.497   3.095   6.328
    2PS      HS 6268   2.502   2.965   6.209
    2PS      C2 6269   2.617   2.923   6.392
    2PS      HX 6270   2.541   2.864   6.443
    2PS      C3 6271   2.708   2.995   6.492
    2PS      HA 6272   2.794   3.026   6.431
    2PS      HB 6273   2.661   3.090   6.517
    2PS     O31 6274   2.744   2.904   6.604
    2PS     P31 6275   2.630   2.868   6.722
    2PS     O32 6276   2.548   2.753   6.657
    2PS     C31 6277   2.606   2.625   6.643
    2PS     H1A 6278   2.686   2.628   6.569
    2PS     H1B 6279   2.639   2.587   6.740
    2PS     C32 6280   2.491   2.530   6.589
    2PS     H2A 6281   2.427   2.494   6.670
    2PS     N31 6282   2.416   2.584   6.465
    2PS    HN1A 6283   2.473   2.576   6.379
    2PS    HN1B 6284   2.327   2.537   6.442
    2PS    HN1C 6285   2.395   2.684   6.479
    2PS     C33 6286   2.555   2.394   6.562
    2PS     O33 6287   2.699   2.815   6.833
    2PS     O34 6288   2.543   2.981   6.751
    2PS     O21 6289   2.706   2.825   6.332
    2PS     C21 6290   2.655   2.723   6.259
    2PS     O22 6291   2.539   2.702   6.242
    2PS     O35 6292   2.594   2.372   6.450
    2PS     O36 6293   2.573   2.316   6.652
    3DHA   C116 6294   2.623   2.447   4.984
    3DHA   H16R 6295   2.709   2.504   5.017
    3DHA   C115 6296   2.553   2.361   5.086
    3DHA   H15R 6297   2.452   2.350   5.045
    3DHA   H15S 6298   2.581   2.255   5.083
    3DHA   C114 6299   2.565   2.415   5.230
    3DHA   H14R 6300   2.505   2.499   5.263
    3DHA   C113 6301   2.637   2.357   5.324
    3DHA   H13R 6302   2.649   2.412   5.417
    3DHA   C112 6303   2.712   2.229   5.332
    3DHA   H12R 6304   2.650   2.159   5.389
    3DHA   H12S 6305   2.729   2.177   5.237
    3DHA   C111 6306   2.835   2.246   5.414
    3DHA   H11R 6307   2.925   2.259   5.356
    3DHA   C110 6308   2.849   2.227   5.545
    3DHA   H10R 6309   2.951   2.240   5.580
    3DHA    C19 6310   2.749   2.199   5.651
    3DHA    H9R 6311   2.678   2.133   5.602
    3DHA    H9S 6312   2.808   2.151   5.730
    3DHA    C18 6313   2.679   2.320   5.703
    3DHA    H8R 6314   2.632   2.384   5.629
    3DHA    C17 6315   2.663   2.357   5.828
    3DHA    H7R 6316   2.602   2.444   5.852
    3DHA    C16 6317   2.715   2.283   5.951
    3DHA    H6R 6318   2.653   2.291   6.041
    3DHA    H6S 6319   2.742   2.177   5.945
    3DHA    C15 6320   2.844   2.350   5.992
    3DHA    H5R 6321   2.932   2.319   5.936
    3DHA    C14 6322   2.848   2.448   6.083
    3DHA    H4R 6323   2.942   2.495   6.108
    3DHA    C13 6324   2.734   2.505   6.161
    3DHA    H3R 6325   2.639   2.505   6.107
    3DHA    H3S 6326   2.726   2.464   6.262
    3DHA    C12 6327   2.764   2.652   6.193
    3DHA    H2R 6328   2.849   2.653   6.262
    3DHA    H2S 6329   2.796   2.703   6.102
    3DHA   C117 6330   2.600   2.444   4.851
    3DHA   H17R 6331   2.662   2.507   4.789
    3DHA   C118 6332   2.500   2.363   4.770
    3DHA   H18R 6333   2.546   2.349   4.672
    3DHA   H18S 6334   2.412   2.428   4.766
    3DHA   C119 6335   2.466   2.228   4.824
    3DHA   H19R 6336   2.557   2.170   4.836
    3DHA   C120 6337   2.336   2.182   4.861
    3DHA   H20R 6338   2.313   2.086   4.906
    3DHA   C121 6339   2.212   2.264   4.864
    3DHA   H21R 6340   2.220   2.347   4.793
    3DHA   H21S 6341   2.218   2.302   4.966
    3DHA   C122 6342   2.086   2.189   4.847
    3DHA   H22R 6343   1.996   2.245   4.875
    3DHA   H22S 6344   2.082   2.099   4.909
    3DHA   H22T 6345   2.071   2.163   4.742
    1ST    C118 6346   5.760   0.476   4.065
    1ST    H18R 6347   5.687   0.400   4.093
    1ST    H18S 6348   5.853   0.420   4.062
    1ST    H18T 6349   5.723   0.505   3.966
    1ST    C117 6350   5.770   0.586   4.169
    1ST    H17R 6351   5.815   0.675   4.124
    1ST    H17S 6352   5.673   0.618   4.208
    1ST    C116 6353   5.842   0.538   4.294
    1ST    H16R 6354   5.863   0.431   4.289
    1ST    H16S 6355   5.935   0.595   4.281
    1ST    C115 6356   5.764   0.581   4.413
    1ST    H15R 6357   5.748   0.688   4.429
    1ST    H15S 6358   5.667   0.531   4.413
    1ST    C114 6359   5.830   0.545   4.546
    1ST    H14R 6360   5.850   0.439   4.559
    1ST    H14S 6361   5.930   0.590   4.543
    1ST    C113 6362   5.768   0.600   4.669
    1ST    H13R 6363   5.802   0.700   4.696
    1ST    H13S 6364   5.661   0.615   4.651
    1ST    C112 6365   5.764   0.515   4.795
    1ST    H12R 6366   5.660   0.503   4.824
    1ST    H12S 6367   5.818   0.421   4.780
    1ST    C111 6368   5.841   0.593   4.904
    1ST    H11R 6369   5.947   0.608   4.882
    1ST    H11S 6370   5.805   0.695   4.918
    1ST    C110 6371   5.824   0.529   5.043
    1ST    H10R 6372   5.716   0.510   5.054
    1ST    H10S 6373   5.888   0.441   5.049
    1ST     C19 6374   5.886   0.615   5.160
    1ST     H9R 6375   5.993   0.632   5.148
    1ST     H9S 6376   5.847   0.717   5.162
    1ST     C18 6377   5.873   0.552   5.302
    1ST     H8R 6378   5.909   0.449   5.310
    1ST     H8S 6379   5.935   0.614   5.368
    1ST     C17 6380   5.734   0.555   5.354
    1ST     H7R 6381   5.674   0.638   5.318
    1ST     H7S 6382   5.680   0.467   5.317
    1ST     C16 6383   5.727   0.527   5.500
    1ST     H6R 6384   5.635   0.471   5.521
    1ST     H6S 6385   5.804   0.455   5.527
    1ST     C15 6386   5.744   0.644   5.595
    1ST     H5R 6387   5.850   0.671   5.598
    1ST     H5S 6388   5.688   0.725   5.548
    1ST     C14 6389   5.704   0.608   5.735
    1ST     H4R 6390   5.601   0.572   5.741
    1ST     H4S 6391   5.769   0.522   5.752
    1ST     C13 6392   5.739   0.709   5.846
    1ST     H3R 6393   5.665   0.789   5.838
    1ST     H3S 6394   5.730   0.660   5.943
    1ST     C12 6395   5.886   0.759   5.843
    1ST     H2R 6396   5.958   0.679   5.857
    1ST     H2S 6397   5.918   0.813   5.754
    2PS     C11 6398   5.912   0.850   5.961
    2PS     O12 6399   5.925   0.974   5.964
    2PS     O11 6400   5.923   0.763   6.063
    2PS      C1 6401   5.955   0.818   6.192
    2PS      HR 6402   6.051   0.870   6.192
    2PS      HS 6403   5.878   0.882   6.234
    2PS      C2 6404   5.962   0.694   6.280
    2PS      HX 6405   5.875   0.629   6.275
    2PS      C3 6406   5.969   0.733   6.421
    2PS      HA 6407   6.066   0.779   6.440
    2PS      HB 6408   5.889   0.801   6.452
    2PS     O31 6409   5.969   0.619   6.510
    2PS     P31 6410   5.954   0.631   6.670
    2PS     O32 6411   6.100   0.671   6.707
    2PS     C31 6412   6.133   0.796   6.754
    2PS     H1A 6413   6.116   0.876   6.682
    2PS     H1B 6414   6.079   0.818   6.847
    2PS     C32 6415   6.279   0.788   6.792
    2PS     H2A 6416   6.299   0.708   6.864
    2PS     N31 6417   6.352   0.754   6.663
    2PS    HN1A 6418   6.321   0.817   6.587
    2PS    HN1B 6419   6.452   0.780   6.667
    2PS    HN1C 6420   6.342   0.652   6.652
    2PS     C33 6421   6.303   0.927   6.854
    2PS     O33 6422   5.857   0.743   6.696
    2PS     O34 6423   5.921   0.495   6.717
    2PS     O21 6424   6.083   0.636   6.243
    2PS     C21 6425   6.109   0.508   6.273
    2PS     O22 6426   6.021   0.426   6.304
    2PS     O35 6427   6.398   0.987   6.805
    2PS     O36 6428   6.225   0.985   6.925
    3DHA   C116 6429   5.967   0.066   5.140
    3DHA   H16R 6430   5.889   0.106   5.204
    3DHA   C115 6431   6.002  -0.068   5.177
    3DHA   H15R 6432   5.920  -0.116   5.230
    3DHA   H15S 6433   5.994  -0.133   5.089
    3DHA   C114 6434   6.122  -0.081   5.267
    3DHA   H14R 6435   6.163  -0.180   5.250
    3DHA   C113 6436   6.175   0.005   5.361
    3DHA   H13R 6437   6.251  -0.023   5.433
    3DHA   C112 6438   6.105   0.128   5.416
    3DHA   H12R 6439   6.162   0.165   5.502
    3DHA   H12S 6440   6.107   0.201   5.335
    3DHA   C111 6441   5.966   0.102   5.466
    3DHA   H11R 6442   5.911   0.038   5.397
    3DHA   C110 6443   5.904   0.149   5.570
    3DHA   H10R 6444   5.800   0.118   5.582
    3DHA    C19 6445   5.954   0.246   5.676
    3DHA    H9R 6446   6.005   0.328   5.624
    3DHA    H9S 6447   5.864   0.289   5.721
    3DHA    C18 6448   6.054   0.181   5.769
    3DHA    H8R 6449   6.102   0.093   5.727
    3DHA    C17 6450   6.102   0.243   5.877
    3DHA    H7R 6451   6.187   0.200   5.930
    3DHA    C16 6452   6.043   0.361   5.947
    3DHA    H6R 6453   5.948   0.381   5.897
    3DHA    H6S 6454   6.010   0.340   6.048
    3DHA    C15 6455   6.139   0.479   5.940
    3DHA    H5R 6456   6.142   0.543   5.852
    3DHA    C14 6457   6.253   0.491   6.017
    3DHA    H4R 6458   6.325   0.569   5.992
    3DHA    C13 6459   6.292   0.403   6.135
    3DHA    H3R 6460   6.240   0.307   6.133
    3DHA    H3S 6461   6.399   0.380   6.133
    3DHA    C12 6462   6.257   0.467   6.269
    3DHA    H2R 6463   6.292   0.404   6.351
    3DHA    H2S 6464   6.314   0.560   6.265
    3DHA   C117 6465   6.014   0.147   5.039
    3DHA   H17R 6466   5.969   0.244   5.021
    3DHA   C118 6467   6.124   0.121   4.950
    3DHA   H18R 6468   6.154   0.016   4.959
    3DHA   H18S 6469   6.204   0.190   4.980
    3DHA   C119 6470   6.070   0.145   4.816
    3DHA   H19R 6471   5.987   0.080   4.792
    3DHA   C120 6472   6.102   0.247   4.725
    3DHA   H20R 6473   6.056   0.254   4.626
    3DHA   C121 6474   6.196   0.357   4.749
    3DHA   H21R 6475   6.290   0.327   4.798
    3DHA   H21S 6476   6.148   0.434   4.808
    3DHA   C122 6477   6.245   0.396   4.611
    3DHA   H22R 6478   6.169   0.437   4.545
    3DHA   H22S 6479   6.302   0.318   4.561
    3DHA   H22T 6480   6.315   0.480   4.617
    1ST    C118 6481  -0.211   2.520   4.314
    1ST    H18R 6482  -0.179   2.530   4.211
    1ST    H18S 6483  -0.269   2.610   4.333
    1ST    H18T 6484  -0.284   2.439   4.314
    1ST    C117 6485  -0.089   2.495   4.412
    1ST    H17R 6486  -0.076   2.392   4.445
    1ST    H17S 6487   0.002   2.526   4.359
    1ST    C116 6488  -0.092   2.584   4.541
    1ST    H16R 6489  -0.073   2.685   4.504
    1ST    H16S 6490  -0.184   2.578   4.599
    1ST    C115 6491   0.020   2.535   4.638
    1ST    H15R 6492  -0.015   2.443   4.684
    1ST    H15S 6493   0.104   2.508   4.574
    1ST    C114 6494   0.065   2.638   4.749
    1ST    H14R 6495   0.123   2.716   4.699
    1ST    H14S 6496  -0.026   2.692   4.778
    1ST    C113 6497   0.130   2.572   4.860
    1ST    H13R 6498   0.060   2.516   4.923
    1ST    H13S 6499   0.194   2.493   4.822
    1ST    C112 6500   0.209   2.659   4.964
    1ST    H12R 6501   0.133   2.717   5.016
    1ST    H12S 6502   0.250   2.598   5.045
    1ST    C111 6503   0.314   2.753   4.898
    1ST    H11R 6504   0.362   2.693   4.820
    1ST    H11S 6505   0.280   2.846   4.851
    1ST    C110 6506   0.440   2.787   4.984
    1ST    H10R 6507   0.504   2.698   4.977
    1ST    H10S 6508   0.492   2.874   4.944
    1ST     C19 6509   0.425   2.813   5.132
    1ST     H9R 6510   0.403   2.718   5.180
    1ST     H9S 6511   0.521   2.842   5.174
    1ST     C18 6512   0.306   2.908   5.180
    1ST     H8R 6513   0.313   3.008   5.135
    1ST     H8S 6514   0.207   2.862   5.173
    1ST     C17 6515   0.309   2.945   5.334
    1ST     H7R 6516   0.396   3.003   5.366
    1ST     H7S 6517   0.229   3.018   5.347
    1ST     C16 6518   0.286   2.833   5.441
    1ST     H6R 6519   0.196   2.779   5.411
    1ST     H6S 6520   0.367   2.761   5.430
    1ST     C15 6521   0.282   2.882   5.592
    1ST     H5R 6522   0.209   2.958   5.622
    1ST     H5S 6523   0.265   2.794   5.654
    1ST     C14 6524   0.419   2.936   5.621
    1ST     H4R 6525   0.481   2.848   5.641
    1ST     H4S 6526   0.465   3.005   5.550
    1ST     C13 6527   0.406   3.000   5.755
    1ST     H3R 6528   0.351   3.094   5.749
    1ST     H3S 6529   0.345   2.933   5.816
    1ST     C12 6530   0.541   3.020   5.827
    1ST     H2R 6531   0.602   2.930   5.838
    1ST     H2S 6532   0.599   3.091   5.768
    2PS     C11 6533   0.520   3.084   5.961
    2PS     O12 6534   0.536   3.031   6.069
    2PS     O11 6535   0.465   3.203   5.946
    2PS      C1 6536   0.430   3.280   6.067
    2PS      HR 6537   0.345   3.346   6.048
    2PS      HS 6538   0.385   3.218   6.146
    2PS      C2 6539   0.554   3.354   6.126
    2PS      HX 6540   0.612   3.269   6.162
    2PS      C3 6541   0.514   3.443   6.247
    2PS      HA 6542   0.461   3.529   6.204
    2PS      HB 6543   0.450   3.388   6.316
    2PS     O31 6544   0.625   3.489   6.313
    2PS     P31 6545   0.612   3.532   6.465
    2PS     O32 6546   0.601   3.394   6.550
    2PS     C31 6547   0.491   3.371   6.635
    2PS     H1A 6548   0.472   3.445   6.713
    2PS     H1B 6549   0.398   3.372   6.576
    2PS     C32 6550   0.516   3.228   6.692
    2PS     H2A 6551   0.425   3.192   6.741
    2PS     N31 6552   0.553   3.113   6.599
    2PS    HN1A 6553   0.593   3.031   6.648
    2PS    HN1B 6554   0.475   3.074   6.543
    2PS    HN1C 6555   0.627   3.149   6.536
    2PS     C33 6556   0.611   3.237   6.796
    2PS     O33 6557   0.739   3.588   6.512
    2PS     O34 6558   0.483   3.603   6.476
    2PS     O21 6559   0.607   3.442   6.023
    2PS     C21 6560   0.709   3.390   5.949
    2PS     O22 6561   0.778   3.295   5.977
    2PS     O35 6562   0.569   3.202   6.902
    2PS     O36 6563   0.724   3.291   6.789
    3DHA   C116 6564   0.819   3.279   4.479
    3DHA   H16R 6565   0.885   3.218   4.418
    3DHA   C115 6566   0.901   3.318   4.601
    3DHA   H15R 6567   0.992   3.371   4.573
    3DHA   H15S 6568   0.845   3.390   4.662
    3DHA   C114 6569   0.918   3.196   4.688
    3DHA   H14R 6570   1.003   3.137   4.658
    3DHA   C113 6571   0.833   3.156   4.787
    3DHA   H13R 6572   0.844   3.057   4.832
    3DHA   C112 6573   0.727   3.234   4.861
    3DHA   H12R 6574   0.689   3.310   4.792
    3DHA   H12S 6575   0.633   3.180   4.876
    3DHA   C111 6576   0.773   3.293   4.985
    3DHA   H11R 6577   0.861   3.355   4.977
    3DHA   C110 6578   0.720   3.277   5.107
    3DHA   H10R 6579   0.779   3.309   5.192
    3DHA    C19 6580   0.604   3.184   5.138
    3DHA    H9R 6581   0.512   3.241   5.153
    3DHA    H9S 6582   0.580   3.104   5.068
    3DHA    C18 6583   0.624   3.123   5.269
    3DHA    H8R 6584   0.657   3.020   5.269
    3DHA    C17 6585   0.645   3.190   5.384
    3DHA    H7R 6586   0.673   3.133   5.472
    3DHA    C16 6587   0.616   3.336   5.410
    3DHA    H6R 6588   0.712   3.387   5.410
    3DHA    H6S 6589   0.555   3.381   5.332
    3DHA    C15 6590   0.535   3.356   5.538
    3DHA    H5R 6591   0.427   3.357   5.529
    3DHA    C14 6592   0.577   3.373   5.665
    3DHA    H4R 6593   0.509   3.382   5.749
    3DHA    C13 6594   0.722   3.397   5.694
    3DHA    H3R 6595   0.786   3.310   5.708
    3DHA    H3S 6596   0.775   3.460   5.622
    3DHA    C12 6597   0.734   3.481   5.819
    3DHA    H2R 6598   0.830   3.532   5.825
    3DHA    H2S 6599   0.659   3.560   5.829
    3DHA   C117 6600   0.701   3.321   4.433
    3DHA   H17R 6601   0.671   3.289   4.333
    3DHA   C118 6602   0.611   3.416   4.502
    3DHA   H18R 6603   0.544   3.458   4.426
    3DHA   H18S 6604   0.668   3.503   4.535
    3DHA   C119 6605   0.522   3.362   4.613
    3DHA   H19R 6606   0.537   3.404   4.712
    3DHA   C120 6607   0.445   3.249   4.589
    3DHA   H20R 6608   0.396   3.204   4.674
    3DHA   C121 6609   0.408   3.179   4.462
    3DHA   H21R 6610   0.457   3.081   4.471
    3DHA   H21S 6611   0.443   3.224   4.369
    3DHA   C122 6612   0.264   3.154   4.445
    3DHA   H22R 6613   0.237   3.066   4.503
    3DHA   H22S 6614   0.233   3.118   4.347
    3DHA   H22T 6615   0.198   3.236   4.474
    1ST    C118 6616   2.917   6.668   4.570
    1ST    H18R 6617   3.026   6.673   4.561
    1ST    H18S 6618   2.885   6.763   4.614
    1ST    H18T 6619   2.870   6.653   4.473
    1ST    C117 6620   2.881   6.565   4.675
    1ST    H17R 6621   2.954   6.568   4.756
    1ST    H17S 6622   2.780   6.586   4.710
    1ST    C116 6623   2.887   6.427   4.614
    1ST    H16R 6624   2.809   6.415   4.538
    1ST    H16S 6625   2.976   6.425   4.550
    1ST    C115 6626   2.892   6.313   4.712
    1ST    H15R 6627   2.911   6.219   4.660
    1ST    H15S 6628   2.978   6.347   4.770
    1ST    C114 6629   2.772   6.297   4.798
    1ST    H14R 6630   2.736   6.396   4.826
    1ST    H14S 6631   2.687   6.269   4.735
    1ST    C113 6632   2.793   6.213   4.923
    1ST    H13R 6633   2.829   6.113   4.901
    1ST    H13S 6634   2.870   6.276   4.967
    1ST    C112 6635   2.674   6.205   5.019
    1ST    H12R 6636   2.654   6.310   5.039
    1ST    H12S 6637   2.596   6.151   4.963
    1ST    C111 6638   2.712   6.140   5.148
    1ST    H11R 6639   2.794   6.069   5.134
    1ST    H11S 6640   2.740   6.212   5.225
    1ST    C110 6641   2.599   6.048   5.211
    1ST    H10R 6642   2.515   6.108   5.247
    1ST    H10S 6643   2.548   5.989   5.135
    1ST     C19 6644   2.648   5.957   5.327
    1ST     H9R 6645   2.558   5.902   5.356
    1ST     H9S 6646   2.727   5.883   5.313
    1ST     C18 6647   2.687   6.042   5.452
    1ST     H8R 6648   2.779   6.099   5.435
    1ST     H8S 6649   2.624   6.131   5.462
    1ST     C17 6650   2.694   5.959   5.577
    1ST     H7R 6651   2.594   5.917   5.595
    1ST     H7S 6652   2.747   5.864   5.570
    1ST     C16 6653   2.745   6.057   5.688
    1ST     H6R 6654   2.844   6.091   5.659
    1ST     H6S 6655   2.677   6.142   5.693
    1ST     C15 6656   2.745   5.995   5.826
    1ST     H5R 6657   2.640   5.965   5.835
    1ST     H5S 6658   2.802   5.902   5.819
    1ST     C14 6659   2.790   6.097   5.931
    1ST     H4R 6660   2.897   6.115   5.941
    1ST     H4S 6661   2.762   6.197   5.897
    1ST     C13 6662   2.734   6.080   6.069
    1ST     H3R 6663   2.751   6.178   6.114
    1ST     H3S 6664   2.628   6.054   6.057
    1ST     C12 6665   2.793   5.966   6.153
    1ST     H2R 6666   2.713   5.927   6.217
    1ST     H2S 6667   2.837   5.881   6.101
    2PS     C11 6668   2.892   6.023   6.254
    2PS     O12 6669   2.962   6.118   6.233
    2PS     O11 6670   2.905   5.938   6.364
    2PS      C1 6671   2.975   5.977   6.483
    2PS      HR 6672   3.013   5.885   6.528
    2PS      HS 6673   3.060   6.043   6.463
    2PS      C2 6674   2.883   6.057   6.579
    2PS      HX 6675   2.930   6.083   6.674
    2PS      C3 6676   2.756   5.981   6.610
    2PS      HA 6677   2.690   5.974   6.523
    2PS      HB 6678   2.786   5.877   6.626
    2PS     O31 6679   2.672   6.035   6.710
    2PS     P31 6680   2.588   5.939   6.818
    2PS     O32 6681   2.697   5.833   6.881
    2PS     C31 6682   2.810   5.866   6.967
    2PS     H1A 6683   2.870   5.944   6.919
    2PS     H1B 6684   2.771   5.905   7.062
    2PS     C32 6685   2.900   5.752   6.983
    2PS     H2A 6686   2.843   5.661   7.005
    2PS     N31 6687   2.994   5.719   6.862
    2PS    HN1A 6688   2.941   5.679   6.783
    2PS    HN1B 6689   3.042   5.801   6.822
    2PS    HN1C 6690   3.072   5.657   6.889
    2PS     C33 6691   2.976   5.782   7.114
    2PS     O33 6692   2.537   6.019   6.931
    2PS     O34 6693   2.492   5.861   6.741
    2PS     O21 6694   2.849   6.180   6.514
    2PS     C21 6695   2.940   6.282   6.498
    2PS     O22 6696   3.047   6.280   6.559
    2PS     O35 6697   3.054   5.877   7.112
    2PS     O36 6698   2.974   5.699   7.201
    3DHA   C116 6699   3.048   6.145   5.238
    3DHA   H16R 6700   2.978   6.062   5.226
    3DHA   C115 6701   3.068   6.180   5.379
    3DHA   H15R 6702   3.030   6.096   5.438
    3DHA   H15S 6703   3.175   6.179   5.401
    3DHA   C114 6704   2.999   6.298   5.425
    3DHA   H14R 6705   2.946   6.357   5.351
    3DHA   C113 6706   3.001   6.352   5.551
    3DHA   H13R 6707   2.936   6.435   5.574
    3DHA   C112 6708   3.073   6.293   5.661
    3DHA   H12R 6709   3.030   6.324   5.757
    3DHA   H12S 6710   3.057   6.185   5.664
    3DHA   C111 6711   3.226   6.338   5.660
    3DHA   H11R 6712   3.287   6.258   5.619
    3DHA   C110 6713   3.278   6.456   5.704
    3DHA   H10R 6714   3.385   6.475   5.700
    3DHA    C19 6715   3.194   6.567   5.764
    3DHA    H9R 6716   3.223   6.663   5.721
    3DHA    H9S 6717   3.096   6.538   5.726
    3DHA    C18 6718   3.214   6.581   5.912
    3DHA    H8R 6719   3.311   6.613   5.949
    3DHA    C17 6720   3.131   6.541   6.005
    3DHA    H7R 6721   3.165   6.553   6.107
    3DHA    C16 6722   2.990   6.488   5.999
    3DHA    H6R 6723   2.957   6.512   5.897
    3DHA    H6S 6724   2.972   6.381   6.009
    3DHA    C15 6725   2.915   6.568   6.104
    3DHA    H5R 6726   2.859   6.650   6.060
    3DHA    C14 6727   2.906   6.551   6.238
    3DHA    H4R 6728   2.839   6.615   6.295
    3DHA    C13 6729   2.973   6.445   6.319
    3DHA    H3R 6730   3.013   6.364   6.258
    3DHA    H3S 6731   3.059   6.493   6.367
    3DHA    C12 6732   2.883   6.402   6.427
    3DHA    H2R 6733   2.864   6.488   6.493
    3DHA    H2S 6734   2.788   6.366   6.386
    3DHA   C117 6735   3.130   6.176   5.135
    3DHA   H17R 6736   3.099   6.134   5.039
    3DHA   C118 6737   3.252   6.263   5.130
    3DHA   H18R 6738   3.335   6.194   5.111
    3DHA   H18S 6739   3.274   6.310   5.226
    3DHA   C119 6740   3.245   6.369   5.027
    3DHA   H19R 6741   3.230   6.468   5.069
    3DHA   C120 6742   3.272   6.357   4.898
    3DHA   H20R 6743   3.260   6.439   4.829
    3DHA   C121 6744   3.320   6.236   4.829
    3DHA   H21R 6745   3.320   6.153   4.899
    3DHA   H21S 6746   3.424   6.246   4.799
    3DHA   C122 6747   3.230   6.208   4.707
    3DHA   H22R 6748   3.266   6.133   4.636
    3DHA   H22S 6749   3.223   6.300   4.649
    3DHA   H22T 6750   3.132   6.172   4.738
    1ST    C118 6751   5.787   3.683   4.714
    1ST    H18R 6752   5.860   3.661   4.792
    1ST    H18S 6753   5.803   3.788   4.690
    1ST    H18T 6754   5.791   3.621   4.624
    1ST    C117 6755   5.643   3.668   4.764
    1ST    H17R 6756   5.566   3.694   4.691
    1ST    H17S 6757   5.624   3.567   4.801
    1ST    C116 6758   5.614   3.766   4.880
    1ST    H16R 6759   5.524   3.734   4.934
    1ST    H16S 6760   5.696   3.753   4.951
    1ST    C115 6761   5.594   3.913   4.828
    1ST    H15R 6762   5.682   3.947   4.772
    1ST    H15S 6763   5.504   3.913   4.766
    1ST    C114 6764   5.582   4.020   4.936
    1ST    H14R 6765   5.483   4.009   4.981
    1ST    H14S 6766   5.655   4.011   5.016
    1ST    C113 6767   5.596   4.157   4.876
    1ST    H13R 6768   5.681   4.165   4.808
    1ST    H13S 6769   5.506   4.173   4.816
    1ST    C112 6770   5.608   4.266   4.972
    1ST    H12R 6771   5.699   4.260   5.032
    1ST    H12S 6772   5.635   4.359   4.921
    1ST    C111 6773   5.479   4.296   5.058
    1ST    H11R 6774   5.393   4.290   4.991
    1ST    H11S 6775   5.439   4.209   5.110
    1ST    C110 6776   5.486   4.429   5.131
    1ST    H10R 6777   5.541   4.494   5.062
    1ST    H10S 6778   5.389   4.478   5.137
    1ST     C19 6779   5.550   4.426   5.270
    1ST     H9R 6780   5.543   4.524   5.318
    1ST     H9S 6781   5.502   4.354   5.336
    1ST     C18 6782   5.697   4.394   5.280
    1ST     H8R 6783   5.713   4.298   5.231
    1ST     H8S 6784   5.744   4.466   5.213
    1ST     C17 6785   5.758   4.380   5.420
    1ST     H7R 6786   5.867   4.374   5.416
    1ST     H7S 6787   5.749   4.477   5.469
    1ST     C16 6788   5.702   4.271   5.513
    1ST     H6R 6789   5.599   4.293   5.542
    1ST     H6S 6790   5.696   4.183   5.449
    1ST     C15 6791   5.797   4.222   5.617
    1ST     H5R 6792   5.780   4.116   5.637
    1ST     H5S 6793   5.900   4.250   5.592
    1ST     C14 6794   5.766   4.291   5.749
    1ST     H4R 6795   5.795   4.396   5.742
    1ST     H4S 6796   5.658   4.301   5.759
    1ST     C13 6797   5.825   4.238   5.878
    1ST     H3R 6798   5.934   4.232   5.870
    1ST     H3S 6799   5.811   4.313   5.956
    1ST     C12 6800   5.781   4.100   5.925
    1ST     H2R 6801   5.674   4.096   5.942
    1ST     H2S 6802   5.810   4.016   5.862
    2PS     C11 6803   5.823   4.072   6.063
    2PS     O12 6804   5.815   4.147   6.159
    2PS     O11 6805   5.875   3.949   6.068
    2PS      C1 6806   5.933   3.898   6.194
    2PS      HR 6807   6.030   3.850   6.181
    2PS      HS 6808   5.953   3.986   6.255
    2PS      C2 6809   5.834   3.802   6.260
    2PS      HX 6810   5.741   3.859   6.266
    2PS      C3 6811   5.889   3.765   6.399
    2PS      HA 6812   5.981   3.707   6.405
    2PS      HB 6813   5.907   3.849   6.466
    2PS     O31 6814   5.789   3.682   6.458
    2PS     P31 6815   5.644   3.739   6.502
    2PS     O32 6816   5.545   3.736   6.378
    2PS     C31 6817   5.463   3.625   6.353
    2PS     H1A 6818   5.454   3.612   6.245
    2PS     H1B 6819   5.501   3.538   6.407
    2PS     C32 6820   5.320   3.649   6.398
    2PS     H2A 6821   5.326   3.734   6.466
    2PS     N31 6822   5.228   3.694   6.284
    2PS    HN1A 6823   5.130   3.717   6.307
    2PS    HN1B 6824   5.275   3.763   6.224
    2PS    HN1C 6825   5.215   3.614   6.219
    2PS     C33 6826   5.274   3.534   6.482
    2PS     O33 6827   5.592   3.648   6.601
    2PS     O34 6828   5.673   3.881   6.542
    2PS     O21 6829   5.806   3.686   6.183
    2PS     C21 6830   5.884   3.595   6.133
    2PS     O22 6831   6.004   3.591   6.163
    2PS     O35 6832   5.269   3.423   6.430
    2PS     O36 6833   5.227   3.552   6.588
    3DHA   C116 6834   5.076   3.119   5.142
    3DHA   H16R 6835   5.031   3.218   5.148
    3DHA   C115 6836   5.196   3.104   5.233
    3DHA   H15R 6837   5.206   3.000   5.263
    3DHA   H15S 6838   5.293   3.122   5.186
    3DHA   C114 6839   5.201   3.202   5.345
    3DHA   H14R 6840   5.229   3.301   5.309
    3DHA   C113 6841   5.184   3.182   5.475
    3DHA   H13R 6842   5.194   3.274   5.531
    3DHA   C112 6843   5.150   3.065   5.561
    3DHA   H12R 6844   5.047   3.070   5.598
    3DHA   H12S 6845   5.152   2.978   5.495
    3DHA   C111 6846   5.242   3.044   5.681
    3DHA   H11R 6847   5.310   2.959   5.674
    3DHA   C110 6848   5.230   3.109   5.795
    3DHA   H10R 6849   5.291   3.087   5.882
    3DHA    C19 6850   5.135   3.221   5.829
    3DHA    H9R 6851   5.032   3.202   5.798
    3DHA    H9S 6852   5.121   3.221   5.937
    3DHA    C18 6853   5.185   3.351   5.777
    3DHA    H8R 6854   5.126   3.386   5.692
    3DHA    C17 6855   5.280   3.425   5.825
    3DHA    H7R 6856   5.309   3.520   5.783
    3DHA    C16 6857   5.367   3.391   5.941
    3DHA    H6R 6858   5.368   3.482   6.002
    3DHA    H6S 6859   5.322   3.313   6.002
    3DHA    C15 6860   5.503   3.362   5.886
    3DHA    H5R 6861   5.496   3.310   5.791
    3DHA    C14 6862   5.621   3.418   5.916
    3DHA    H4R 6863   5.702   3.402   5.846
    3DHA    C13 6864   5.659   3.520   6.020
    3DHA    H3R 6865   5.640   3.621   5.981
    3DHA    H3S 6866   5.606   3.499   6.113
    3DHA    C12 6867   5.810   3.499   6.040
    3DHA    H2R 6868   5.816   3.395   6.075
    3DHA    H2S 6869   5.849   3.511   5.939
    3DHA   C117 6870   5.033   3.028   5.054
    3DHA   H17R 6871   4.949   3.053   4.989
    3DHA   C118 6872   5.080   2.888   5.050
    3DHA   H18R 6873   5.087   2.846   5.150
    3DHA   H18S 6874   5.183   2.884   5.014
    3DHA   C119 6875   4.992   2.808   4.962
    3DHA   H19R 6876   4.925   2.738   5.012
    3DHA   C120 6877   4.976   2.812   4.822
    3DHA   H20R 6878   4.906   2.752   4.765
    3DHA   C121 6879   5.052   2.910   4.736
    3DHA   H21R 6880   5.114   2.987   4.782
    3DHA   H21S 6881   4.980   2.975   4.687
    3DHA   C122 6882   5.135   2.829   4.632
    3DHA   H22R 6883   5.228   2.790   4.675
    3DHA   H22S 6884   5.143   2.890   4.542
    3DHA   H22T 6885   5.079   2.740   4.603
    1ST    C118 6886   3.274   4.327   4.883
    1ST    H18R 6887   3.303   4.312   4.779
    1ST    H18S 6888   3.351   4.363   4.951
    1ST    H18T 6889   3.192   4.399   4.893
    1ST    C117 6890   3.226   4.188   4.926
    1ST    H17R 6891   3.169   4.136   4.849
    1ST    H17S 6892   3.314   4.123   4.933
    1ST    C116 6893   3.166   4.191   5.066
    1ST    H16R 6894   3.246   4.219   5.134
    1ST    H16S 6895   3.095   4.273   5.081
    1ST    C115 6896   3.104   4.060   5.121
    1ST    H15R 6897   3.093   4.067   5.229
    1ST    H15S 6898   3.007   4.056   5.069
    1ST    C114 6899   3.179   3.937   5.088
    1ST    H14R 6900   3.112   3.858   5.122
    1ST    H14S 6901   3.203   3.931   4.981
    1ST    C113 6902   3.313   3.915   5.155
    1ST    H13R 6903   3.381   4.000   5.146
    1ST    H13S 6904   3.293   3.897   5.261
    1ST    C112 6905   3.389   3.794   5.102
    1ST    H12R 6906   3.334   3.700   5.087
    1ST    H12S 6907   3.419   3.819   5.000
    1ST    C111 6908   3.523   3.765   5.175
    1ST    H11R 6909   3.504   3.724   5.275
    1ST    H11S 6910   3.587   3.697   5.119
    1ST    C110 6911   3.606   3.883   5.206
    1ST    H10R 6912   3.628   3.933   5.111
    1ST    H10S 6913   3.562   3.960   5.269
    1ST     C19 6914   3.735   3.831   5.273
    1ST     H9R 6915   3.712   3.761   5.353
    1ST     H9S 6916   3.791   3.771   5.201
    1ST     C18 6917   3.831   3.940   5.316
    1ST     H8R 6918   3.930   3.898   5.332
    1ST     H8S 6919   3.850   4.017   5.241
    1ST     C17 6920   3.796   4.014   5.447
    1ST     H7R 6921   3.863   4.100   5.447
    1ST     H7S 6922   3.696   4.056   5.431
    1ST     C16 6923   3.800   3.938   5.581
    1ST     H6R 6924   3.737   3.849   5.574
    1ST     H6S 6925   3.903   3.905   5.596
    1ST     C15 6926   3.777   4.016   5.698
    1ST     H5R 6927   3.858   4.088   5.708
    1ST     H5S 6928   3.682   4.071   5.692
    1ST     C14 6929   3.790   3.935   5.831
    1ST     H4R 6930   3.733   3.842   5.819
    1ST     H4S 6931   3.894   3.905   5.844
    1ST     C13 6932   3.721   3.996   5.950
    1ST     H3R 6933   3.743   4.103   5.949
    1ST     H3S 6934   3.615   3.979   5.930
    1ST     C12 6935   3.762   3.921   6.082
    1ST     H2R 6936   3.694   3.838   6.105
    1ST     H2S 6937   3.865   3.891   6.063
    2PS     C11 6938   3.764   4.013   6.198
    2PS     O12 6939   3.824   4.120   6.195
    2PS     O11 6940   3.719   3.958   6.318
    2PS      C1 6941   3.737   4.026   6.447
    2PS      HR 6942   3.720   3.947   6.521
    2PS      HS 6943   3.838   4.066   6.450
    2PS      C2 6944   3.631   4.136   6.453
    2PS      HX 6945   3.675   4.225   6.407
    2PS      C3 6946   3.609   4.186   6.592
    2PS      HA 6947   3.549   4.121   6.656
    2PS      HB 6948   3.707   4.209   6.633
    2PS     O31 6949   3.539   4.304   6.563
    2PS     P31 6950   3.407   4.338   6.651
    2PS     O32 6951   3.462   4.430   6.776
    2PS     C31 6952   3.530   4.370   6.882
    2PS     H1A 6953   3.455   4.311   6.936
    2PS     H1B 6954   3.611   4.311   6.840
    2PS     C32 6955   3.585   4.476   6.976
    2PS     H2A 6956   3.670   4.521   6.925
    2PS     N31 6957   3.484   4.585   7.005
    2PS    HN1A 6958   3.451   4.609   6.910
    2PS    HN1B 6959   3.408   4.536   7.054
    2PS    HN1C 6960   3.534   4.663   7.051
    2PS     C33 6961   3.650   4.407   7.098
    2PS     O33 6962   3.315   4.424   6.572
    2PS     O34 6963   3.353   4.216   6.716
    2PS     O21 6964   3.504   4.094   6.393
    2PS     C21 6965   3.429   3.992   6.436
    2PS     O22 6966   3.448   3.925   6.540
    2PS     O35 6967   3.759   4.447   7.129
    2PS     O36 6968   3.576   4.349   7.176
    3DHA   C116 6969   3.848   4.533   5.452
    3DHA   H16R 6970   3.956   4.536   5.444
    3DHA   C115 6971   3.791   4.564   5.583
    3DHA   H15R 6972   3.830   4.658   5.623
    3DHA   H15S 6973   3.683   4.581   5.570
    3DHA   C114 6974   3.835   4.446   5.666
    3DHA   H14R 6975   3.927   4.394   5.639
    3DHA   C113 6976   3.763   4.391   5.761
    3DHA   H13R 6977   3.797   4.302   5.814
    3DHA   C112 6978   3.624   4.430   5.805
    3DHA   H12R 6979   3.597   4.531   5.775
    3DHA   H12S 6980   3.554   4.358   5.762
    3DHA   C111 6981   3.631   4.428   5.955
    3DHA   H11R 6982   3.707   4.494   5.994
    3DHA   C110 6983   3.546   4.370   6.040
    3DHA   H10R 6984   3.550   4.394   6.147
    3DHA    C19 6985   3.434   4.284   5.998
    3DHA    H9R 6986   3.468   4.228   5.910
    3DHA    H9S 6987   3.406   4.215   6.077
    3DHA    C18 6988   3.317   4.372   5.975
    3DHA    H8R 6989   3.311   4.433   5.885
    3DHA    C17 6990   3.219   4.387   6.067
    3DHA    H7R 6991   3.147   4.468   6.057
    3DHA    C16 6992   3.210   4.318   6.196
    3DHA    H6R 6993   3.304   4.303   6.248
    3DHA    H6S 6994   3.153   4.380   6.266
    3DHA    C15 6995   3.128   4.194   6.168
    3DHA    H5R 6996   3.064   4.211   6.082
    3DHA    C14 6997   3.133   4.082   6.237
    3DHA    H4R 6998   3.066   4.003   6.202
    3DHA    C13 6999   3.197   4.056   6.365
    3DHA    H3R 7000   3.220   4.153   6.410
    3DHA    H3S 7001   3.114   4.014   6.422
    3DHA    C12 7002   3.323   3.966   6.341
    3DHA    H2R 7003   3.288   3.864   6.324
    3DHA    H2S 7004   3.359   3.984   6.240
    3DHA   C117 7005   3.777   4.520   5.336
    3DHA   H17R 7006   3.834   4.505   5.245
    3DHA   C118 7007   3.635   4.507   5.320
    3DHA   H18R 7008   3.581   4.484   5.412
    3DHA   H18S 7009   3.619   4.420   5.256
    3DHA   C119 7010   3.578   4.630   5.254
    3DHA   H19R 7011   3.654   4.685   5.199
    3DHA   C120 7012   3.452   4.672   5.259
    3DHA   H20R 7013   3.420   4.768   5.218
    3DHA   C121 7014   3.342   4.602   5.329
    3DHA   H21R 7015   3.282   4.675   5.384
    3DHA   H21S 7016   3.378   4.524   5.396
    3DHA   C122 7017   3.241   4.522   5.246
    3DHA   H22R 7018   3.153   4.485   5.300
    3DHA   H22S 7019   3.299   4.441   5.201
    3DHA   H22T 7020   3.211   4.579   5.158
    1ST    C118 7021   2.807   1.472   4.335
    1ST    H18R 7022   2.743   1.458   4.248
    1ST    H18S 7023   2.738   1.468   4.419
    1ST    H18T 7024   2.881   1.393   4.345
    1ST    C117 7025   2.883   1.607   4.351
    1ST    H17R 7026   2.909   1.638   4.249
    1ST    H17S 7027   2.808   1.683   4.374
    1ST    C116 7028   2.997   1.616   4.454
    1ST    H16R 7029   3.056   1.525   4.449
    1ST    H16S 7030   3.057   1.706   4.436
    1ST    C115 7031   2.938   1.617   4.599
    1ST    H15R 7032   2.856   1.689   4.596
    1ST    H15S 7033   2.885   1.522   4.607
    1ST    C114 7034   3.032   1.651   4.722
    1ST    H14R 7035   2.999   1.630   4.824
    1ST    H14S 7036   3.109   1.575   4.706
    1ST    C113 7037   3.101   1.789   4.722
    1ST    H13R 7038   3.143   1.792   4.621
    1ST    H13S 7039   3.028   1.870   4.732
    1ST    C112 7040   3.212   1.818   4.823
    1ST    H12R 7041   3.181   1.795   4.925
    1ST    H12S 7042   3.292   1.746   4.804
    1ST    C111 7043   3.269   1.958   4.833
    1ST    H11R 7044   3.344   1.936   4.910
    1ST    H11S 7045   3.326   1.981   4.742
    1ST    C110 7046   3.159   2.063   4.869
    1ST    H10R 7047   3.215   2.156   4.864
    1ST    H10S 7048   3.088   2.085   4.789
    1ST     C19 7049   3.097   2.054   5.006
    1ST     H9R 7050   3.031   2.140   5.016
    1ST     H9S 7051   3.027   1.970   5.013
    1ST     C18 7052   3.201   2.056   5.120
    1ST     H8R 7053   3.245   1.956   5.112
    1ST     H8S 7054   3.276   2.132   5.097
    1ST     C17 7055   3.144   2.079   5.260
    1ST     H7R 7056   3.130   2.186   5.279
    1ST     H7S 7057   3.047   2.031   5.248
    1ST     C16 7058   3.234   2.025   5.385
    1ST     H6R 7059   3.232   1.917   5.377
    1ST     H6S 7060   3.340   2.047   5.374
    1ST     C15 7061   3.188   2.079   5.522
    1ST     H5R 7062   3.198   2.187   5.524
    1ST     H5S 7063   3.084   2.053   5.540
    1ST     C14 7064   3.270   2.018   5.635
    1ST     H4R 7065   3.280   1.909   5.627
    1ST     H4S 7066   3.370   2.062   5.629
    1ST     C13 7067   3.207   2.050   5.772
    1ST     H3R 7068   3.107   2.007   5.759
    1ST     H3S 7069   3.274   2.010   5.848
    1ST     C12 7070   3.197   2.199   5.812
    1ST     H2R 7071   3.297   2.239   5.797
    1ST     H2S 7072   3.125   2.254   5.751
    2PS     C11 7073   3.156   2.233   5.955
    2PS     O12 7074   3.063   2.180   6.019
    2PS     O11 7075   3.228   2.331   6.008
    2PS      C1 7076   3.212   2.356   6.152
    2PS      HR 7077   3.106   2.358   6.180
    2PS      HS 7078   3.260   2.275   6.207
    2PS      C2 7079   3.267   2.498   6.180
    2PS      HX 7080   3.360   2.516   6.126
    2PS      C3 7081   3.274   2.528   6.329
    2PS      HA 7082   3.341   2.456   6.377
    2PS      HB 7083   3.328   2.620   6.350
    2PS     O31 7084   3.153   2.522   6.393
    2PS     P31 7085   3.126   2.570   6.546
    2PS     O32 7086   3.145   2.437   6.626
    2PS     C31 7087   3.238   2.435   6.741
    2PS     H1A 7088   3.336   2.442   6.693
    2PS     H1B 7089   3.224   2.524   6.803
    2PS     C32 7090   3.224   2.306   6.823
    2PS     H2A 7091   3.120   2.288   6.849
    2PS     N31 7092   3.266   2.193   6.737
    2PS    HN1A 7093   3.227   2.192   6.641
    2PS    HN1B 7094   3.364   2.197   6.706
    2PS    HN1C 7095   3.248   2.101   6.780
    2PS     C33 7096   3.296   2.321   6.954
    2PS     O33 7097   3.232   2.667   6.586
    2PS     O34 7098   2.981   2.615   6.553
    2PS     O21 7099   3.176   2.592   6.113
    2PS     C21 7100   3.217   2.715   6.090
    2PS     O22 7101   3.334   2.751   6.113
    2PS     O35 7102   3.229   2.365   7.043
    2PS     O36 7103   3.410   2.271   6.963
    3DHA   C116 7104   3.270   2.576   5.689
    3DHA   H16R 7105   3.178   2.557   5.745
    3DHA   C115 7106   3.259   2.642   5.558
    3DHA   H15R 7107   3.210   2.738   5.574
    3DHA   H15S 7108   3.360   2.657   5.520
    3DHA   C114 7109   3.191   2.551   5.470
    3DHA   H14R 7110   3.239   2.454   5.461
    3DHA   C113 7111   3.082   2.573   5.394
    3DHA   H13R 7112   3.034   2.497   5.332
    3DHA   C112 7113   2.995   2.692   5.390
    3DHA   H12R 7114   3.031   2.756   5.471
    3DHA   H12S 7115   2.994   2.749   5.297
    3DHA   C111 7116   2.852   2.671   5.421
    3DHA   H11R 7117   2.781   2.702   5.344
    3DHA   C110 7118   2.806   2.618   5.531
    3DHA   H10R 7119   2.700   2.604   5.546
    3DHA    C19 7120   2.892   2.606   5.653
    3DHA    H9R 7121   2.933   2.505   5.663
    3DHA    H9S 7122   2.976   2.675   5.646
    3DHA    C18 7123   2.832   2.648   5.782
    3DHA    H8R 7124   2.819   2.563   5.848
    3DHA    C17 7125   2.806   2.773   5.821
    3DHA    H7R 7126   2.757   2.781   5.918
    3DHA    C16 7127   2.828   2.903   5.742
    3DHA    H6R 7128   2.834   2.877   5.636
    3DHA    H6S 7129   2.739   2.965   5.755
    3DHA    C15 7130   2.956   2.980   5.769
    3DHA    H5R 7131   2.941   3.086   5.752
    3DHA    C14 7132   3.067   2.939   5.826
    3DHA    H4R 7133   3.134   3.018   5.858
    3DHA    C13 7134   3.117   2.809   5.872
    3DHA    H3R 7135   3.078   2.717   5.828
    3DHA    H3S 7136   3.225   2.803   5.857
    3DHA    C12 7137   3.111   2.798   6.028
    3DHA    H2R 7138   3.115   2.900   6.066
    3DHA    H2S 7139   3.008   2.769   6.047
    3DHA   C117 7140   3.381   2.530   5.753
    3DHA   H17R 7141   3.378   2.489   5.854
    3DHA   C118 7142   3.516   2.530   5.693
    3DHA   H18R 7143   3.572   2.619   5.722
    3DHA   H18S 7144   3.528   2.524   5.585
    3DHA   C119 7145   3.592   2.424   5.758
    3DHA   H19R 7146   3.578   2.330   5.704
    3DHA   C120 7147   3.660   2.440   5.870
    3DHA   H20R 7148   3.717   2.356   5.911
    3DHA   C121 7149   3.665   2.560   5.958
    3DHA   H21R 7150   3.591   2.549   6.038
    3DHA   H21S 7151   3.632   2.653   5.910
    3DHA   C122 7152   3.811   2.571   6.005
    3DHA   H22R 7153   3.878   2.576   5.919
    3DHA   H22S 7154   3.852   2.486   6.059
    3DHA   H22T 7155   3.834   2.660   6.065
    1ST    C118 7156   3.267   0.528   4.931
    1ST    H18R 7157   3.167   0.570   4.945
    1ST    H18S 7158   3.262   0.481   4.833
    1ST    H18T 7159   3.332   0.616   4.926
    1ST    C117 7160   3.322   0.443   5.047
    1ST    H17R 7161   3.243   0.368   5.055
    1ST    H17S 7162   3.417   0.402   5.013
    1ST    C116 7163   3.335   0.527   5.171
    1ST    H16R 7164   3.420   0.596   5.168
    1ST    H16S 7165   3.250   0.593   5.186
    1ST    C115 7166   3.365   0.441   5.289
    1ST    H15R 7167   3.277   0.384   5.321
    1ST    H15S 7168   3.429   0.361   5.251
    1ST    C114 7169   3.425   0.513   5.408
    1ST    H14R 7170   3.467   0.436   5.472
    1ST    H14S 7171   3.508   0.574   5.370
    1ST    C113 7172   3.327   0.593   5.494
    1ST    H13R 7173   3.281   0.666   5.427
    1ST    H13S 7174   3.232   0.543   5.514
    1ST    C112 7175   3.395   0.641   5.612
    1ST    H12R 7176   3.458   0.562   5.653
    1ST    H12S 7177   3.452   0.723   5.568
    1ST    C111 7178   3.301   0.707   5.732
    1ST    H11R 7179   3.375   0.757   5.795
    1ST    H11S 7180   3.229   0.781   5.696
    1ST    C110 7181   3.233   0.605   5.820
    1ST    H10R 7182   3.154   0.551   5.768
    1ST    H10S 7183   3.307   0.528   5.839
    1ST     C19 7184   3.193   0.655   5.963
    1ST     H9R 7185   3.135   0.747   5.953
    1ST     H9S 7186   3.138   0.571   6.005
    1ST     C18 7187   3.309   0.660   6.057
    1ST     H8R 7188   3.371   0.576   6.024
    1ST     H8S 7189   3.376   0.739   6.022
    1ST     C17 7190   3.285   0.669   6.208
    1ST     H7R 7191   3.378   0.693   6.260
    1ST     H7S 7192   3.215   0.748   6.237
    1ST     C16 7193   3.237   0.537   6.271
    1ST     H6R 7194   3.130   0.519   6.258
    1ST     H6S 7195   3.284   0.454   6.217
    1ST     C15 7196   3.274   0.540   6.429
    1ST     H5R 7197   3.383   0.552   6.428
    1ST     H5S 7198   3.233   0.630   6.476
    1ST     C14 7199   3.240   0.410   6.494
    1ST     H4R 7200   3.133   0.403   6.473
    1ST     H4S 7201   3.288   0.327   6.442
    1ST     C13 7202   3.253   0.394   6.645
    1ST     H3R 7203   3.346   0.437   6.683
    1ST     H3S 7204   3.171   0.457   6.681
    1ST     C12 7205   3.226   0.258   6.692
    1ST     H2R 7206   3.124   0.220   6.689
    1ST     H2S 7207   3.293   0.189   6.640
    2PS     C11 7208   3.273   0.250   6.839
    2PS     O12 7209   3.192   0.239   6.932
    2PS     O11 7210   3.408   0.255   6.838
    2PS      C1 7211   3.481   0.236   6.959
    2PS      HR 7212   3.436   0.154   7.015
    2PS      HS 7213   3.584   0.212   6.930
    2PS      C2 7214   3.493   0.367   7.047
    2PS      HX 7215   3.589   0.372   7.100
    2PS      C3 7216   3.378   0.383   7.148
    2PS      HA 7217   3.292   0.438   7.108
    2PS      HB 7218   3.346   0.282   7.178
    2PS     O31 7219   3.428   0.456   7.259
    2PS     P31 7220   3.342   0.470   7.395
    2PS     O32 7221   3.372   0.336   7.482
    2PS     C31 7222   3.501   0.308   7.525
    2PS     H1A 7223   3.557   0.303   7.431
    2PS     H1B 7224   3.528   0.396   7.584
    2PS     C32 7225   3.501   0.178   7.607
    2PS     H2A 7226   3.428   0.186   7.689
    2PS     N31 7227   3.435   0.064   7.528
    2PS    HN1A 7228   3.499   0.024   7.457
    2PS    HN1B 7229   3.409  -0.016   7.588
    2PS    HN1C 7230   3.351   0.103   7.483
    2PS     C33 7231   3.645   0.158   7.657
    2PS     O33 7232   3.402   0.590   7.462
    2PS     O34 7233   3.198   0.477   7.363
    2PS     O21 7234   3.494   0.479   6.954
    2PS     C21 7235   3.610   0.524   6.902
    2PS     O22 7236   3.720   0.471   6.929
    2PS     O35 7237   3.724   0.119   7.572
    2PS     O36 7238   3.666   0.142   7.780
    3DHA   C116 7239   3.754   1.361   5.849
    3DHA   H16R 7240   3.734   1.361   5.955
    3DHA   C115 7241   3.796   1.228   5.789
    3DHA   H15R 7242   3.717   1.157   5.812
    3DHA   H15S 7243   3.806   1.235   5.681
    3DHA   C114 7244   3.928   1.189   5.846
    3DHA   H14R 7245   4.010   1.260   5.839
    3DHA   C113 7246   3.954   1.082   5.920
    3DHA   H13R 7247   4.053   1.066   5.961
    3DHA   C112 7248   3.842   0.972   5.954
    3DHA   H12R 7249   3.762   0.981   5.880
    3DHA   H12S 7250   3.885   0.872   5.946
    3DHA   C111 7251   3.788   1.004   6.090
    3DHA   H11R 7252   3.742   1.102   6.103
    3DHA   C110 7253   3.794   0.934   6.204
    3DHA   H10R 7254   3.745   0.968   6.296
    3DHA    C19 7255   3.839   0.793   6.221
    3DHA    H9R 7256   3.921   0.776   6.150
    3DHA    H9S 7257   3.876   0.777   6.322
    3DHA    C18 7258   3.726   0.693   6.204
    3DHA    H8R 7259   3.700   0.684   6.099
    3DHA    C17 7260   3.653   0.635   6.306
    3DHA    H7R 7261   3.553   0.598   6.287
    3DHA    C16 7262   3.696   0.631   6.441
    3DHA    H6R 7263   3.629   0.561   6.491
    3DHA    H6S 7264   3.791   0.578   6.449
    3DHA    C15 7265   3.684   0.758   6.518
    3DHA    H5R 7266   3.664   0.831   6.440
    3DHA    C14 7267   3.696   0.787   6.647
    3DHA    H4R 7268   3.679   0.892   6.672
    3DHA    C13 7269   3.722   0.699   6.764
    3DHA    H3R 7270   3.787   0.618   6.731
    3DHA    H3S 7271   3.785   0.739   6.844
    3DHA    C12 7272   3.583   0.633   6.803
    3DHA    H2R 7273   3.516   0.708   6.846
    3DHA    H2S 7274   3.536   0.594   6.712
    3DHA   C117 7275   3.745   1.474   5.785
    3DHA   H17R 7276   3.706   1.555   5.845
    3DHA   C118 7277   3.784   1.524   5.653
    3DHA   H18R 7278   3.839   1.443   5.603
    3DHA   H18S 7279   3.859   1.603   5.663
    3DHA   C119 7280   3.677   1.558   5.548
    3DHA   H19R 7281   3.606   1.636   5.574
    3DHA   C120 7282   3.664   1.488   5.436
    3DHA   H20R 7283   3.586   1.514   5.365
    3DHA   C121 7284   3.733   1.358   5.398
    3DHA   H21R 7285   3.776   1.302   5.481
    3DHA   H21S 7286   3.817   1.381   5.333
    3DHA   C122 7287   3.637   1.261   5.329
    3DHA   H22R 7288   3.625   1.296   5.226
    3DHA   H22S 7289   3.536   1.255   5.369
    3DHA   H22T 7290   3.682   1.162   5.328
    1ST    C118 7291   2.135   0.739   4.607
    1ST    H18R 7292   2.191   0.760   4.516
    1ST    H18S 7293   2.028   0.759   4.598
    1ST    H18T 7294   2.150   0.633   4.628
    1ST    C117 7295   2.197   0.809   4.731
    1ST    H17R 7296   2.300   0.777   4.716
    1ST    H17S 7297   2.194   0.918   4.730
    1ST    C116 7298   2.145   0.751   4.862
    1ST    H16R 7299   2.051   0.802   4.886
    1ST    H16S 7300   2.115   0.648   4.847
    1ST    C115 7301   2.235   0.773   4.982
    1ST    H15R 7302   2.336   0.730   4.976
    1ST    H15S 7303   2.253   0.881   4.982
    1ST    C114 7304   2.160   0.739   5.121
    1ST    H14R 7305   2.063   0.788   5.127
    1ST    H14S 7306   2.135   0.633   5.126
    1ST    C113 7307   2.241   0.768   5.243
    1ST    H13R 7308   2.314   0.687   5.232
    1ST    H13S 7309   2.280   0.869   5.235
    1ST    C112 7310   2.154   0.752   5.373
    1ST    H12R 7311   2.083   0.834   5.387
    1ST    H12S 7312   2.103   0.655   5.365
    1ST    C111 7313   2.243   0.737   5.491
    1ST    H11R 7314   2.324   0.810   5.488
    1ST    H11S 7315   2.200   0.781   5.581
    1ST    C110 7316   2.275   0.596   5.528
    1ST    H10R 7317   2.183   0.555   5.571
    1ST    H10S 7318   2.307   0.548   5.435
    1ST     C19 7319   2.393   0.578   5.627
    1ST     H9R 7320   2.417   0.473   5.644
    1ST     H9S 7321   2.486   0.600   5.574
    1ST     C18 7322   2.390   0.659   5.758
    1ST     H8R 7323   2.486   0.682   5.805
    1ST     H8S 7324   2.346   0.758   5.741
    1ST     C17 7325   2.302   0.600   5.867
    1ST     H7R 7326   2.204   0.570   5.830
    1ST     H7S 7327   2.350   0.504   5.888
    1ST     C16 7328   2.283   0.676   6.001
    1ST     H6R 7329   2.384   0.696   6.037
    1ST     H6S 7330   2.237   0.773   5.981
    1ST     C15 7331   2.205   0.604   6.118
    1ST     H5R 7332   2.206   0.664   6.210
    1ST     H5S 7333   2.101   0.594   6.089
    1ST     C14 7334   2.257   0.472   6.157
    1ST     H4R 7335   2.235   0.413   6.068
    1ST     H4S 7336   2.366   0.471   6.163
    1ST     C13 7337   2.189   0.421   6.290
    1ST     H3R 7338   2.217   0.318   6.316
    1ST     H3S 7339   2.222   0.481   6.375
    1ST     C12 7340   2.034   0.415   6.283
    1ST     H2R 7341   1.997   0.518   6.277
    1ST     H2S 7342   2.006   0.362   6.192
    2PS     C11 7343   1.970   0.343   6.399
    2PS     O12 7344   2.029   0.286   6.490
    2PS     O11 7345   1.835   0.351   6.390
    2PS      C1 7346   1.760   0.278   6.489
    2PS      HR 7347   1.794   0.175   6.473
    2PS      HS 7348   1.773   0.329   6.585
    2PS      C2 7349   1.610   0.287   6.446
    2PS      HX 7350   1.581   0.393   6.441
    2PS      C3 7351   1.517   0.216   6.545
    2PS      HA 7352   1.460   0.279   6.613
    2PS      HB 7353   1.441   0.171   6.481
    2PS     O31 7354   1.572   0.117   6.627
    2PS     P31 7355   1.492   0.011   6.714
    2PS     O32 7356   1.370   0.086   6.785
    2PS     C31 7357   1.374   0.115   6.926
    2PS     H1A 7358   1.353   0.021   6.977
    2PS     H1B 7359   1.476   0.147   6.948
    2PS     C32 7360   1.260   0.213   6.965
    2PS     H2A 7361   1.275   0.314   6.927
    2PS     N31 7362   1.132   0.176   6.901
    2PS    HN1A 7363   1.129   0.151   6.801
    2PS    HN1B 7364   1.084   0.098   6.949
    2PS    HN1C 7365   1.069   0.258   6.910
    2PS     C33 7366   1.257   0.235   7.116
    2PS     O33 7367   1.439  -0.095   6.630
    2PS     O34 7368   1.586  -0.036   6.813
    2PS     O21 7369   1.584   0.213   6.332
    2PS     C21 7370   1.487   0.256   6.249
    2PS     O22 7371   1.405   0.336   6.290
    2PS     O35 7372   1.143   0.238   7.171
    2PS     O36 7373   1.363   0.251   7.174
    3DHA   C116 7374   1.347  -0.263   4.983
    3DHA   H16R 7375   1.334  -0.317   5.076
    3DHA   C115 7376   1.343  -0.118   5.009
    3DHA   H15R 7377   1.388  -0.096   5.106
    3DHA   H15S 7378   1.415  -0.062   4.949
    3DHA   C114 7379   1.200  -0.074   5.005
    3DHA   H14R 7380   1.153  -0.108   4.912
    3DHA   C113 7381   1.131  -0.033   5.105
    3DHA   H13R 7382   1.027  -0.013   5.078
    3DHA   C112 7383   1.178  -0.007   5.248
    3DHA   H12R 7384   1.098  -0.003   5.322
    3DHA   H12S 7385   1.231  -0.095   5.283
    3DHA   C111 7386   1.271   0.113   5.264
    3DHA   H11R 7387   1.272   0.187   5.184
    3DHA   C110 7388   1.354   0.128   5.369
    3DHA   H10R 7389   1.412   0.219   5.382
    3DHA    C19 7390   1.383   0.028   5.479
    3DHA    H9R 7391   1.296   0.007   5.541
    3DHA    H9S 7392   1.406  -0.070   5.436
    3DHA    C18 7393   1.506   0.073   5.555
    3DHA    H8R 7394   1.590   0.008   5.530
    3DHA    C17 7395   1.529   0.164   5.648
    3DHA    H7R 7396   1.628   0.175   5.691
    3DHA    C16 7397   1.431   0.265   5.695
    3DHA    H6R 7398   1.401   0.332   5.615
    3DHA    H6S 7399   1.353   0.195   5.726
    3DHA    C15 7400   1.488   0.350   5.812
    3DHA    H5R 7401   1.556   0.426   5.776
    3DHA    C14 7402   1.467   0.334   5.944
    3DHA    H4R 7403   1.522   0.398   6.013
    3DHA    C13 7404   1.391   0.226   6.010
    3DHA    H3R 7405   1.297   0.251   6.060
    3DHA    H3S 7406   1.358   0.143   5.947
    3DHA    C12 7407   1.470   0.167   6.124
    3DHA    H2R 7408   1.412   0.082   6.161
    3DHA    H2S 7409   1.568   0.126   6.101
    3DHA   C117 7410   1.359  -0.320   4.861
    3DHA   H17R 7411   1.360  -0.428   4.850
    3DHA   C118 7412   1.370  -0.246   4.731
    3DHA   H18R 7413   1.301  -0.161   4.730
    3DHA   H18S 7414   1.332  -0.304   4.647
    3DHA   C119 7415   1.512  -0.206   4.693
    3DHA   H19R 7416   1.541  -0.102   4.702
    3DHA   C120 7417   1.600  -0.289   4.625
    3DHA   H20R 7418   1.695  -0.256   4.585
    3DHA   C121 7419   1.582  -0.433   4.599
    3DHA   H21R 7420   1.500  -0.470   4.661
    3DHA   H21S 7421   1.674  -0.482   4.633
    3DHA   C122 7422   1.563  -0.467   4.457
    3DHA   H22R 7423   1.643  -0.432   4.392
    3DHA   H22S 7424   1.466  -0.441   4.414
    3DHA   H22T 7425   1.556  -0.576   4.451
    1ST    C118 7426   1.400   2.853   4.601
    1ST    H18R 7427   1.477   2.930   4.614
    1ST    H18S 7428   1.327   2.902   4.536
    1ST    H18T 7429   1.431   2.765   4.544
    1ST    C117 7430   1.347   2.797   4.736
    1ST    H17R 7431   1.277   2.715   4.720
    1ST    H17S 7432   1.427   2.749   4.792
    1ST    C116 7433   1.289   2.906   4.821
    1ST    H16R 7434   1.347   2.993   4.790
    1ST    H16S 7435   1.189   2.936   4.790
    1ST    C115 7436   1.291   2.863   4.970
    1ST    H15R 7437   1.375   2.796   4.992
    1ST    H15S 7438   1.316   2.952   5.029
    1ST    C114 7439   1.156   2.807   5.020
    1ST    H14R 7440   1.112   2.727   4.961
    1ST    H14S 7441   1.176   2.755   5.114
    1ST    C113 7442   1.053   2.914   5.052
    1ST    H13R 7443   1.088   2.968   5.140
    1ST    H13S 7444   1.046   2.995   4.978
    1ST    C112 7445   0.910   2.873   5.079
    1ST    H12R 7446   0.854   2.957   5.120
    1ST    H12S 7447   0.853   2.870   4.986
    1ST    C111 7448   0.894   2.759   5.184
    1ST    H11R 7449   0.955   2.675   5.150
    1ST    H11S 7450   0.950   2.789   5.273
    1ST    C110 7451   0.752   2.716   5.208
    1ST    H10R 7452   0.696   2.806   5.229
    1ST    H10S 7453   0.717   2.679   5.111
    1ST     C19 7454   0.725   2.593   5.296
    1ST     H9R 7455   0.671   2.521   5.234
    1ST     H9S 7456   0.816   2.534   5.312
    1ST     C18 7457   0.655   2.633   5.430
    1ST     H8R 7458   0.705   2.707   5.494
    1ST     H8S 7459   0.565   2.688   5.402
    1ST     C17 7460   0.620   2.514   5.531
    1ST     H7R 7461   0.539   2.454   5.490
    1ST     H7S 7462   0.700   2.442   5.550
    1ST     C16 7463   0.580   2.574   5.671
    1ST     H6R 7464   0.665   2.628   5.712
    1ST     H6S 7465   0.501   2.648   5.655
    1ST     C15 7466   0.538   2.473   5.770
    1ST     H5R 7467   0.449   2.418   5.736
    1ST     H5S 7468   0.620   2.401   5.770
    1ST     C14 7469   0.518   2.533   5.911
    1ST     H4R 7470   0.507   2.461   5.992
    1ST     H4S 7471   0.609   2.588   5.935
    1ST     C13 7472   0.400   2.635   5.917
    1ST     H3R 7473   0.397   2.711   5.839
    1ST     H3S 7474   0.299   2.595   5.905
    1ST     C12 7475   0.401   2.703   6.053
    1ST     H2R 7476   0.496   2.744   6.087
    1ST     H2S 7477   0.337   2.791   6.064
    2PS     C11 7478   0.371   2.609   6.168
    2PS     O12 7479   0.284   2.528   6.168
    2PS     O11 7480   0.460   2.615   6.268
    2PS      C1 7481   0.456   2.520   6.381
    2PS      HR 7482   0.365   2.525   6.443
    2PS      HS 7483   0.455   2.422   6.332
    2PS      C2 7484   0.587   2.546   6.472
    2PS      HX 7485   0.594   2.474   6.554
    2PS      C3 7486   0.604   2.688   6.521
    2PS      HA 7487   0.677   2.739   6.457
    2PS      HB 7488   0.502   2.726   6.522
    2PS     O31 7489   0.665   2.693   6.651
    2PS     P31 7490   0.680   2.824   6.743
    2PS     O32 7491   0.796   2.917   6.675
    2PS     C31 7492   0.930   2.891   6.699
    2PS     H1A 7493   0.938   2.851   6.800
    2PS     H1B 7494   0.960   2.823   6.618
    2PS     C32 7495   1.011   3.016   6.693
    2PS     H2A 7496   1.006   3.059   6.592
    2PS     N31 7497   0.960   3.125   6.788
    2PS    HN1A 7498   1.027   3.204   6.799
    2PS    HN1B 7499   0.869   3.169   6.767
    2PS    HN1C 7500   0.940   3.095   6.885
    2PS     C33 7501   1.160   2.980   6.712
    2PS     O33 7502   0.553   2.890   6.723
    2PS     O34 7503   0.721   2.782   6.877
    2PS     O21 7504   0.695   2.516   6.379
    2PS     C21 7505   0.826   2.510   6.428
    2PS     O22 7506   0.850   2.514   6.546
    2PS     O35 7507   1.203   2.953   6.820
    2PS     O36 7508   1.237   3.006   6.624
    3DHA   C116 7509   0.889   2.074   4.952
    3DHA   H16R 7510   0.867   1.973   4.918
    3DHA   C115 7511   0.858   2.103   5.093
    3DHA   H15R 7512   0.826   2.206   5.107
    3DHA   H15S 7513   0.775   2.044   5.133
    3DHA   C114 7514   0.976   2.081   5.186
    3DHA   H14R 7515   1.051   2.017   5.140
    3DHA   C113 7516   0.980   2.115   5.316
    3DHA   H13R 7517   1.064   2.078   5.375
    3DHA   C112 7518   0.870   2.177   5.401
    3DHA   H12R 7519   0.918   2.263   5.447
    3DHA   H12S 7520   0.784   2.195   5.337
    3DHA   C111 7521   0.827   2.074   5.497
    3DHA   H11R 7522   0.772   1.987   5.463
    3DHA   C110 7523   0.861   2.069   5.628
    3DHA   H10R 7524   0.824   1.985   5.687
    3DHA    C19 7525   0.941   2.158   5.712
    3DHA    H9R 7526   0.968   2.103   5.802
    3DHA    H9S 7527   1.033   2.185   5.659
    3DHA    C18 7528   0.861   2.280   5.768
    3DHA    H8R 7529   0.787   2.330   5.707
    3DHA    C17 7530   0.876   2.330   5.888
    3DHA    H7R 7531   0.818   2.418   5.916
    3DHA    C16 7532   0.967   2.285   5.998
    3DHA    H6R 7533   1.039   2.220   5.947
    3DHA    H6S 7534   1.014   2.376   6.036
    3DHA    C15 7535   0.904   2.211   6.107
    3DHA    H5R 7536   0.846   2.123   6.076
    3DHA    C14 7537   0.897   2.260   6.233
    3DHA    H4R 7538   0.833   2.210   6.305
    3DHA    C13 7539   0.988   2.359   6.307
    3DHA    H3R 7540   1.024   2.315   6.400
    3DHA    H3S 7541   1.083   2.364   6.252
    3DHA    C12 7542   0.936   2.494   6.328
    3DHA    H2R 7543   1.010   2.573   6.345
    3DHA    H2S 7544   0.896   2.514   6.228
    3DHA   C117 7545   0.924   2.170   4.869
    3DHA   H17R 7546   0.920   2.144   4.764
    3DHA   C118 7547   0.964   2.309   4.894
    3DHA   H18R 7548   0.940   2.336   4.997
    3DHA   H18S 7549   0.891   2.370   4.840
    3DHA   C119 7550   1.106   2.342   4.852
    3DHA   H19R 7551   1.178   2.353   4.932
    3DHA   C120 7552   1.136   2.395   4.738
    3DHA   H20R 7553   1.235   2.438   4.724
    3DHA   C121 7554   1.048   2.408   4.612
    3DHA   H21R 7555   1.041   2.513   4.584
    3DHA   H21S 7556   0.946   2.373   4.627
    3DHA   C122 7557   1.124   2.337   4.498
    3DHA   H22R 7558   1.071   2.338   4.403
    3DHA   H22S 7559   1.148   2.233   4.521
    3DHA   H22T 7560   1.220   2.377   4.468
    1ST    C118 7561   1.377   2.044   4.720
    1ST    H18R 7562   1.362   1.974   4.637
    1ST    H18S 7563   1.461   2.016   4.784
    1ST    H18T 7564   1.404   2.140   4.676
    1ST    C117 7565   1.256   2.060   4.808
    1ST    H17R 7566   1.255   2.139   4.883
    1ST    H17S 7567   1.176   2.088   4.739
    1ST    C116 7568   1.215   1.927   4.882
    1ST    H16R 7569   1.107   1.919   4.893
    1ST    H16S 7570   1.222   1.843   4.813
    1ST    C115 7571   1.286   1.899   5.007
    1ST    H15R 7572   1.390   1.878   4.983
    1ST    H15S 7573   1.284   1.988   5.069
    1ST    C114 7574   1.236   1.781   5.094
    1ST    H14R 7575   1.127   1.783   5.097
    1ST    H14S 7576   1.250   1.687   5.041
    1ST    C113 7577   1.295   1.764   5.233
    1ST    H13R 7578   1.272   1.856   5.288
    1ST    H13S 7579   1.242   1.685   5.286
    1ST    C112 7580   1.438   1.719   5.225
    1ST    H12R 7581   1.445   1.647   5.144
    1ST    H12S 7582   1.492   1.806   5.187
    1ST    C111 7583   1.501   1.664   5.357
    1ST    H11R 7584   1.608   1.647   5.342
    1ST    H11S 7585   1.501   1.750   5.423
    1ST    C110 7586   1.435   1.536   5.419
    1ST    H10R 7587   1.331   1.559   5.442
    1ST    H10S 7588   1.438   1.456   5.345
    1ST     C19 7589   1.515   1.488   5.547
    1ST     H9R 7590   1.483   1.387   5.574
    1ST     H9S 7591   1.621   1.487   5.522
    1ST     C18 7592   1.492   1.590   5.668
    1ST     H8R 7593   1.511   1.689   5.628
    1ST     H8S 7594   1.391   1.592   5.708
    1ST     C17 7595   1.581   1.557   5.794
    1ST     H7R 7596   1.555   1.463   5.843
    1ST     H7S 7597   1.683   1.554   5.757
    1ST     C16 7598   1.565   1.665   5.904
    1ST     H6R 7599   1.595   1.765   5.872
    1ST     H6S 7600   1.458   1.676   5.922
    1ST     C15 7601   1.636   1.621   6.038
    1ST     H5R 7602   1.630   1.514   6.061
    1ST     H5S 7603   1.741   1.641   6.017
    1ST     C14 7604   1.578   1.703   6.159
    1ST     H4R 7605   1.532   1.799   6.138
    1ST     H4S 7606   1.494   1.643   6.193
    1ST     C13 7607   1.684   1.722   6.267
    1ST     H3R 7608   1.639   1.720   6.367
    1ST     H3S 7609   1.753   1.638   6.263
    1ST     C12 7610   1.782   1.843   6.245
    1ST     H2R 7611   1.814   1.848   6.140
    1ST     H2S 7612   1.729   1.937   6.266
    2PS     C11 7613   1.912   1.843   6.329
    2PS     O12 7614   1.945   1.753   6.403
    2PS     O11 7615   1.996   1.944   6.297
    2PS      C1 7616   2.108   1.973   6.380
    2PS      HR 7617   2.147   2.074   6.361
    2PS      HS 7618   2.053   1.982   6.474
    2PS      C2 7619   2.215   1.861   6.372
    2PS      HX 7620   2.180   1.765   6.411
    2PS      C3 7621   2.334   1.924   6.441
    2PS      HA 7622   2.384   1.995   6.374
    2PS      HB 7623   2.289   1.982   6.522
    2PS     O31 7624   2.422   1.830   6.495
    2PS     P31 7625   2.580   1.868   6.529
    2PS     O32 7626   2.568   1.965   6.655
    2PS     C31 7627   2.507   1.918   6.766
    2PS     H1A 7628   2.405   1.882   6.753
    2PS     H1B 7629   2.573   1.849   6.819
    2PS     C32 7630   2.474   2.029   6.870
    2PS     H2A 7631   2.554   2.066   6.934
    2PS     N31 7632   2.418   2.157   6.809
    2PS    HN1A 7633   2.331   2.146   6.755
    2PS    HN1B 7634   2.412   2.237   6.874
    2PS    HN1C 7635   2.481   2.190   6.734
    2PS     C33 7636   2.389   1.970   6.982
    2PS     O33 7637   2.653   1.743   6.562
    2PS     O34 7638   2.633   1.944   6.418
    2PS     O21 7639   2.234   1.853   6.227
    2PS     C21 7640   2.302   1.752   6.164
    2PS     O22 7641   2.368   1.669   6.226
    2PS     O35 7642   2.324   2.053   7.038
    2PS     O36 7643   2.417   1.867   7.039
    3DHA   C116 7644   1.982   2.450   5.115
    3DHA   H16R 7645   2.075   2.425   5.066
    3DHA   C115 7646   1.973   2.457   5.265
    3DHA   H15R 7647   2.040   2.539   5.291
    3DHA   H15S 7648   1.868   2.466   5.294
    3DHA   C114 7649   2.019   2.327   5.327
    3DHA   H14R 7650   1.950   2.244   5.321
    3DHA   C113 7651   2.142   2.300   5.377
    3DHA   H13R 7652   2.154   2.199   5.414
    3DHA   C112 7653   2.254   2.400   5.408
    3DHA   H12R 7654   2.296   2.451   5.322
    3DHA   H12S 7655   2.221   2.479   5.475
    3DHA   C111 7656   2.355   2.318   5.477
    3DHA   H11R 7657   2.411   2.250   5.413
    3DHA   C110 7658   2.373   2.312   5.613
    3DHA   H10R 7659   2.444   2.240   5.653
    3DHA    C19 7660   2.295   2.376   5.719
    3DHA    H9R 7661   2.304   2.485   5.711
    3DHA    H9S 7662   2.188   2.357   5.711
    3DHA    C18 7663   2.337   2.330   5.855
    3DHA    H8R 7664   2.380   2.416   5.906
    3DHA    C17 7665   2.310   2.217   5.927
    3DHA    H7R 7666   2.344   2.203   6.030
    3DHA    C16 7667   2.221   2.111   5.861
    3DHA    H6R 7668   2.173   2.060   5.945
    3DHA    H6S 7669   2.145   2.155   5.797
    3DHA    C15 7670   2.305   2.027   5.779
    3DHA    H5R 7671   2.300   2.045   5.672
    3DHA    C14 7672   2.371   1.921   5.827
    3DHA    H4R 7673   2.433   1.856   5.765
    3DHA    C13 7674   2.378   1.885   5.973
    3DHA    H3R 7675   2.484   1.879   5.995
    3DHA    H3S 7676   2.346   1.976   6.024
    3DHA    C12 7677   2.289   1.765   6.015
    3DHA    H2R 7678   2.190   1.789   5.977
    3DHA    H2S 7679   2.330   1.675   5.969
    3DHA   C117 7680   1.885   2.496   5.030
    3DHA   H17R 7681   1.898   2.494   4.922
    3DHA   C118 7682   1.749   2.549   5.068
    3DHA   H18R 7683   1.702   2.611   4.992
    3DHA   H18S 7684   1.766   2.622   5.147
    3DHA   C119 7685   1.656   2.441   5.101
    3DHA   H19R 7686   1.643   2.422   5.207
    3DHA   C120 7687   1.592   2.364   5.014
    3DHA   H20R 7688   1.523   2.284   5.039
    3DHA   C121 7689   1.616   2.385   4.871
    3DHA   H21R 7690   1.683   2.303   4.845
    3DHA   H21S 7691   1.672   2.472   4.835
    3DHA   C122 7692   1.494   2.379   4.783
    3DHA   H22R 7693   1.522   2.357   4.680
    3DHA   H22S 7694   1.442   2.475   4.785
    3DHA   H22T 7695   1.428   2.296   4.811
    1ST    C118 7696   3.129   2.439   5.069
    1ST    H18R 7697   3.024   2.463   5.053
    1ST    H18S 7698   3.127   2.399   5.171
    1ST    H18T 7699   3.155   2.366   4.992
    1ST    C117 7700   3.219   2.558   5.055
    1ST    H17R 7701   3.214   2.594   4.952
    1ST    H17S 7702   3.188   2.647   5.109
    1ST    C116 7703   3.372   2.538   5.077
    1ST    H16R 7704   3.425   2.630   5.052
    1ST    H16S 7705   3.381   2.516   5.184
    1ST    C115 7706   3.432   2.414   4.996
    1ST    H15R 7707   3.388   2.321   5.031
    1ST    H15S 7708   3.402   2.434   4.893
    1ST    C114 7709   3.588   2.414   5.005
    1ST    H14R 7710   3.616   2.515   4.977
    1ST    H14S 7711   3.615   2.409   5.111
    1ST    C113 7712   3.662   2.318   4.902
    1ST    H13R 7713   3.618   2.222   4.928
    1ST    H13S 7714   3.625   2.334   4.800
    1ST    C112 7715   3.815   2.305   4.903
    1ST    H12R 7716   3.859   2.240   4.827
    1ST    H12S 7717   3.845   2.403   4.863
    1ST    C111 7718   3.875   2.286   5.037
    1ST    H11R 7719   3.838   2.365   5.102
    1ST    H11S 7720   3.847   2.189   5.079
    1ST    C110 7721   4.026   2.309   5.040
    1ST    H10R 7722   4.079   2.244   4.969
    1ST    H10S 7723   4.059   2.409   5.013
    1ST     C19 7724   4.092   2.263   5.169
    1ST     H9R 7725   4.084   2.155   5.183
    1ST     H9S 7726   4.198   2.288   5.179
    1ST     C18 7727   4.044   2.344   5.292
    1ST     H8R 7728   4.056   2.452   5.280
    1ST     H8S 7729   3.940   2.316   5.308
    1ST     C17 7730   4.120   2.296   5.413
    1ST     H7R 7731   4.096   2.193   5.440
    1ST     H7S 7732   4.222   2.299   5.375
    1ST     C16 7733   4.102   2.376   5.542
    1ST     H6R 7734   4.132   2.478   5.514
    1ST     H6S 7735   4.003   2.381   5.587
    1ST     C15 7736   4.208   2.346   5.649
    1ST     H5R 7737   4.304   2.352   5.597
    1ST     H5S 7738   4.204   2.426   5.723
    1ST     C14 7739   4.191   2.204   5.710
    1ST     H4R 7740   4.203   2.134   5.627
    1ST     H4S 7741   4.271   2.182   5.780
    1ST     C13 7742   4.050   2.181   5.778
    1ST     H3R 7743   3.983   2.154   5.696
    1ST     H3S 7744   4.066   2.089   5.836
    1ST     C12 7745   4.001   2.305   5.860
    1ST     H2R 7746   3.984   2.400   5.809
    1ST     H2S 7747   3.903   2.279   5.901
    2PS     C11 7748   4.082   2.339   5.980
    2PS     O12 7749   4.091   2.253   6.066
    2PS     O11 7750   4.146   2.458   5.978
    2PS      C1 7751   4.227   2.496   6.090
    2PS      HR 7752   4.243   2.604   6.101
    2PS      HS 7753   4.174   2.486   6.185
    2PS      C2 7754   4.367   2.431   6.103
    2PS      HX 7755   4.361   2.322   6.092
    2PS      C3 7756   4.424   2.455   6.246
    2PS      HA 7757   4.373   2.406   6.330
    2PS      HB 7758   4.527   2.421   6.244
    2PS     O31 7759   4.419   2.593   6.287
    2PS     P31 7760   4.489   2.639   6.426
    2PS     O32 7761   4.494   2.794   6.414
    2PS     C31 7762   4.543   2.881   6.516
    2PS     H1A 7763   4.510   2.983   6.495
    2PS     H1B 7764   4.495   2.854   6.611
    2PS     C32 7765   4.694   2.880   6.519
    2PS     H2A 7766   4.722   2.787   6.568
    2PS     N31 7767   4.747   2.858   6.378
    2PS    HN1A 7768   4.707   2.773   6.335
    2PS    HN1B 7769   4.746   2.933   6.308
    2PS    HN1C 7770   4.847   2.834   6.393
    2PS     C33 7771   4.750   2.994   6.595
    2PS     O33 7772   4.396   2.606   6.539
    2PS     O34 7773   4.627   2.590   6.420
    2PS     O21 7774   4.449   2.484   6.001
    2PS     C21 7775   4.567   2.417   5.975
    2PS     O22 7776   4.597   2.306   6.008
    2PS     O35 7777   4.727   2.996   6.715
    2PS     O36 7778   4.793   3.090   6.534
    3DHA   C116 7779   4.910   1.912   5.128
    3DHA   H16R 7780   4.881   1.931   5.231
    3DHA   C115 7781   5.055   1.940   5.106
    3DHA   H15R 7782   5.087   1.913   5.005
    3DHA   H15S 7783   5.059   2.049   5.105
    3DHA   C114 7784   5.149   1.874   5.198
    3DHA   H14R 7785   5.158   1.766   5.193
    3DHA   C113 7786   5.216   1.930   5.297
    3DHA   H13R 7787   5.285   1.871   5.356
    3DHA   C112 7788   5.213   2.078   5.332
    3DHA   H12R 7789   5.287   2.138   5.279
    3DHA   H12S 7790   5.121   2.124   5.297
    3DHA   C111 7791   5.229   2.089   5.479
    3DHA   H11R 7792   5.332   2.106   5.508
    3DHA   C110 7793   5.138   2.087   5.572
    3DHA   H10R 7794   5.180   2.091   5.672
    3DHA    C19 7795   4.996   2.056   5.560
    3DHA    H9R 7796   4.948   2.100   5.473
    3DHA    H9S 7797   4.979   1.949   5.546
    3DHA    C18 7798   4.930   2.097   5.688
    3DHA    H8R 7799   4.960   2.033   5.770
    3DHA    C17 7800   4.835   2.187   5.711
    3DHA    H7R 7801   4.811   2.206   5.816
    3DHA    C16 7802   4.775   2.277   5.610
    3DHA    H6R 7803   4.821   2.376   5.617
    3DHA    H6S 7804   4.804   2.236   5.513
    3DHA    C15 7805   4.628   2.270   5.633
    3DHA    H5R 7806   4.578   2.178   5.605
    3DHA    C14 7807   4.556   2.365   5.697
    3DHA    H4R 7808   4.451   2.356   5.725
    3DHA    C13 7809   4.607   2.501   5.737
    3DHA    H3R 7810   4.693   2.531   5.677
    3DHA    H3S 7811   4.533   2.579   5.717
    3DHA    C12 7812   4.650   2.505   5.882
    3DHA    H2R 7813   4.752   2.470   5.897
    3DHA    H2S 7814   4.636   2.608   5.916
    3DHA   C117 7815   4.813   1.867   5.045
    3DHA   H17R 7816   4.710   1.862   5.079
    3DHA   C118 7817   4.827   1.823   4.903
    3DHA   H18R 7818   4.912   1.876   4.859
    3DHA   H18S 7819   4.742   1.844   4.838
    3DHA   C119 7820   4.839   1.676   4.892
    3DHA   H19R 7821   4.870   1.632   4.986
    3DHA   C120 7822   4.797   1.599   4.793
    3DHA   H20R 7823   4.818   1.494   4.812
    3DHA   C121 7824   4.738   1.635   4.657
    3DHA   H21R 7825   4.771   1.560   4.585
    3DHA   H21S 7826   4.756   1.738   4.624
    3DHA   C122 7827   4.590   1.620   4.679
    3DHA   H22R 7828   4.579   1.512   4.687
    3DHA   H22S 7829   4.528   1.661   4.599
    3DHA   H22T 7830   4.552   1.656   4.776
    1ST    C118 7831   2.803   3.992   4.593
    1ST    H18R 7832   2.890   3.948   4.544
    1ST    H18S 7833   2.838   4.091   4.621
    1ST    H18T 7834   2.717   3.986   4.525
    1ST    C117 7835   2.766   3.910   4.705
    1ST    H17R 7836   2.673   3.943   4.750
    1ST    H17S 7837   2.738   3.815   4.659
    1ST    C116 7838   2.886   3.887   4.805
    1ST    H16R 7839   2.984   3.883   4.757
    1ST    H16S 7840   2.903   3.986   4.848
    1ST    C115 7841   2.844   3.780   4.904
    1ST    H15R 7842   2.786   3.698   4.861
    1ST    H15S 7843   2.935   3.741   4.950
    1ST    C114 7844   2.749   3.828   5.014
    1ST    H14R 7845   2.800   3.912   5.061
    1ST    H14S 7846   2.666   3.883   4.969
    1ST    C113 7847   2.711   3.734   5.122
    1ST    H13R 7848   2.674   3.642   5.075
    1ST    H13S 7849   2.804   3.697   5.166
    1ST    C112 7850   2.637   3.795   5.241
    1ST    H12R 7851   2.697   3.870   5.292
    1ST    H12S 7852   2.551   3.857   5.214
    1ST    C111 7853   2.598   3.701   5.351
    1ST    H11R 7854   2.533   3.637   5.291
    1ST    H11S 7855   2.677   3.634   5.384
    1ST    C110 7856   2.530   3.759   5.472
    1ST    H10R 7857   2.598   3.835   5.510
    1ST    H10S 7858   2.445   3.819   5.438
    1ST     C19 7859   2.498   3.668   5.585
    1ST     H9R 7860   2.449   3.581   5.542
    1ST     H9S 7861   2.588   3.628   5.632
    1ST     C18 7862   2.402   3.731   5.689
    1ST     H8R 7863   2.314   3.769   5.635
    1ST     H8S 7864   2.381   3.662   5.771
    1ST     C17 7865   2.456   3.849   5.773
    1ST     H7R 7866   2.465   3.940   5.713
    1ST     H7S 7867   2.377   3.879   5.843
    1ST     C16 7868   2.583   3.825   5.860
    1ST     H6R 7869   2.665   3.824   5.788
    1ST     H6S 7870   2.594   3.911   5.926
    1ST     C15 7871   2.587   3.699   5.939
    1ST     H5R 7872   2.490   3.688   5.988
    1ST     H5S 7873   2.596   3.606   5.883
    1ST     C14 7874   2.690   3.714   6.056
    1ST     H4R 7875   2.641   3.772   6.134
    1ST     H4S 7876   2.703   3.615   6.101
    1ST     C13 7877   2.830   3.784   6.022
    1ST     H3R 7878   2.867   3.718   5.943
    1ST     H3S 7879   2.810   3.888   5.997
    1ST     C12 7880   2.933   3.781   6.132
    1ST     H2R 7881   2.962   3.678   6.150
    1ST     H2S 7882   3.025   3.834   6.106
    2PS     C11 7883   2.884   3.834   6.264
    2PS     O12 7884   2.835   3.942   6.276
    2PS     O11 7885   2.923   3.756   6.365
    2PS      C1 7886   2.911   3.800   6.501
    2PS      HR 7887   2.966   3.728   6.563
    2PS      HS 7888   2.954   3.900   6.515
    2PS      C2 7889   2.761   3.787   6.548
    2PS      HX 7890   2.698   3.835   6.474
    2PS      C3 7891   2.736   3.835   6.693
    2PS      HA 7892   2.804   3.790   6.766
    2PS      HB 7893   2.767   3.940   6.697
    2PS     O31 7894   2.603   3.812   6.734
    2PS     P31 7895   2.551   3.877   6.872
    2PS     O32 7896   2.547   4.043   6.861
    2PS     C31 7897   2.469   4.124   6.933
    2PS     H1A 7898   2.367   4.092   6.913
    2PS     H1B 7899   2.495   4.110   7.039
    2PS     C32 7900   2.494   4.272   6.893
    2PS     H2A 7901   2.599   4.291   6.913
    2PS     N31 7902   2.470   4.297   6.747
    2PS    HN1A 7903   2.370   4.317   6.734
    2PS    HN1B 7904   2.522   4.381   6.714
    2PS    HN1C 7905   2.493   4.215   6.689
    2PS     C33 7906   2.420   4.372   6.987
    2PS     O33 7907   2.413   3.836   6.887
    2PS     O34 7908   2.647   3.851   6.979
    2PS     O21 7909   2.736   3.642   6.554
    2PS     C21 7910   2.715   3.574   6.439
    2PS     O22 7911   2.665   3.623   6.342
    2PS     O35 7912   2.299   4.361   7.009
    2PS     O36 7913   2.476   4.481   7.001
    3DHA   C116 7914   3.336   3.906   5.854
    3DHA   H16R 7915   3.348   3.957   5.949
    3DHA   C115 7916   3.376   3.764   5.855
    3DHA   H15R 7917   3.296   3.701   5.814
    3DHA   H15S 7918   3.458   3.754   5.783
    3DHA   C114 7919   3.425   3.725   5.993
    3DHA   H14R 7920   3.518   3.779   6.011
    3DHA   C113 7921   3.371   3.634   6.070
    3DHA   H13R 7922   3.423   3.623   6.164
    3DHA   C112 7923   3.245   3.551   6.030
    3DHA   H12R 7924   3.215   3.501   6.123
    3DHA   H12S 7925   3.171   3.619   5.988
    3DHA   C111 7926   3.271   3.440   5.935
    3DHA   H11R 7927   3.253   3.456   5.829
    3DHA   C110 7928   3.351   3.336   5.952
    3DHA   H10R 7929   3.397   3.286   5.867
    3DHA    C19 7930   3.404   3.286   6.088
    3DHA    H9R 7931   3.511   3.265   6.082
    3DHA    H9S 7932   3.394   3.363   6.165
    3DHA    C18 7933   3.336   3.167   6.136
    3DHA    H8R 7934   3.376   3.071   6.103
    3DHA    C17 7935   3.223   3.154   6.207
    3DHA    H7R 7936   3.173   3.060   6.228
    3DHA    C16 7937   3.149   3.274   6.249
    3DHA    H6R 7938   3.221   3.352   6.277
    3DHA    H6S 7939   3.080   3.315   6.175
    3DHA    C15 7940   3.069   3.229   6.366
    3DHA    H5R 7941   3.100   3.136   6.413
    3DHA    C14 7942   2.967   3.293   6.426
    3DHA    H4R 7943   2.927   3.252   6.519
    3DHA    C13 7944   2.917   3.431   6.397
    3DHA    H3R 7945   2.969   3.514   6.443
    3DHA    H3S 7946   2.909   3.441   6.289
    3DHA    C12 7947   2.766   3.435   6.444
    3DHA    H2R 7948   2.699   3.384   6.375
    3DHA    H2S 7949   2.745   3.398   6.544
    3DHA   C117 7950   3.299   3.973   5.744
    3DHA   H17R 7951   3.296   4.081   5.750
    3DHA   C118 7952   3.292   3.925   5.601
    3DHA   H18R 7953   3.190   3.937   5.562
    3DHA   H18S 7954   3.319   3.820   5.591
    3DHA   C119 7955   3.393   3.997   5.521
    3DHA   H19R 7956   3.484   3.938   5.508
    3DHA   C120 7957   3.394   4.118   5.465
    3DHA   H20R 7958   3.477   4.155   5.406
    3DHA   C121 7959   3.278   4.210   5.474
    3DHA   H21R 7960   3.183   4.157   5.480
    3DHA   H21S 7961   3.278   4.256   5.375
    3DHA   C122 7962   3.310   4.316   5.581
    3DHA   H22R 7963   3.389   4.384   5.548
    3DHA   H22S 7964   3.341   4.267   5.674
    3DHA   H22T 7965   3.231   4.387   5.605
    1ST    C118 7966   3.746   0.567   4.862
    1ST    H18R 7967   3.824   0.630   4.819
    1ST    H18S 7968   3.718   0.514   4.771
    1ST    H18T 7969   3.793   0.492   4.926
    1ST    C117 7970   3.625   0.641   4.920
    1ST    H17R 7971   3.535   0.623   4.860
    1ST    H17S 7972   3.593   0.602   5.017
    1ST    C116 7973   3.650   0.787   4.945
    1ST    H16R 7974   3.651   0.829   4.845
    1ST    H16S 7975   3.564   0.838   4.990
    1ST    C115 7976   3.777   0.828   5.027
    1ST    H15R 7977   3.856   0.767   4.983
    1ST    H15S 7978   3.800   0.934   5.012
    1ST    C114 7979   3.776   0.798   5.172
    1ST    H14R 7980   3.798   0.692   5.179
    1ST    H14S 7981   3.868   0.837   5.216
    1ST    C113 7982   3.647   0.826   5.252
    1ST    H13R 7983   3.596   0.917   5.219
    1ST    H13S 7984   3.581   0.741   5.238
    1ST    C112 7985   3.679   0.855   5.400
    1ST    H12R 7986   3.742   0.944   5.409
    1ST    H12S 7987   3.582   0.878   5.445
    1ST    C111 7988   3.749   0.747   5.479
    1ST    H11R 7989   3.690   0.656   5.475
    1ST    H11S 7990   3.847   0.719   5.441
    1ST    C110 7991   3.759   0.773   5.629
    1ST    H10R 7992   3.779   0.878   5.652
    1ST    H10S 7993   3.664   0.755   5.679
    1ST     C19 7994   3.865   0.682   5.702
    1ST     H9R 7995   3.849   0.696   5.809
    1ST     H9S 7996   3.848   0.574   5.693
    1ST     C18 7997   4.009   0.715   5.664
    1ST     H8R 7998   4.024   0.711   5.556
    1ST     H8S 7999   4.036   0.818   5.690
    1ST     C17 8000   4.124   0.632   5.718
    1ST     H7R 8001   4.115   0.527   5.690
    1ST     H7S 8002   4.225   0.658   5.686
    1ST     C16 8003   4.127   0.642   5.869
    1ST     H6R 8004   4.094   0.739   5.907
    1ST     H6S 8005   4.059   0.568   5.911
    1ST     C15 8006   4.261   0.615   5.930
    1ST     H5R 8007   4.300   0.518   5.899
    1ST     H5S 8008   4.323   0.697   5.891
    1ST     C14 8009   4.257   0.616   6.083
    1ST     H4R 8010   4.191   0.535   6.114
    1ST     H4S 8011   4.354   0.581   6.119
    1ST     C13 8012   4.222   0.755   6.150
    1ST     H3R 8013   4.124   0.783   6.109
    1ST     H3S 8014   4.200   0.734   6.254
    1ST     C12 8015   4.319   0.876   6.132
    1ST     H2R 8016   4.422   0.847   6.151
    1ST     H2S 8017   4.312   0.901   6.025
    2PS     C11 8018   4.301   0.997   6.214
    2PS     O12 8019   4.366   1.026   6.313
    2PS     O11 8020   4.185   1.063   6.174
    2PS      C1 8021   4.151   1.185   6.243
    2PS      HR 8022   4.044   1.200   6.222
    2PS      HS 8023   4.165   1.162   6.349
    2PS      C2 8024   4.225   1.312   6.202
    2PS      HX 8025   4.318   1.288   6.149
    2PS      C3 8026   4.263   1.413   6.310
    2PS      HA 8027   4.317   1.365   6.392
    2PS      HB 8028   4.324   1.490   6.263
    2PS     O31 8029   4.149   1.478   6.363
    2PS     P31 8030   4.177   1.599   6.459
    2PS     O32 8031   4.281   1.540   6.575
    2PS     C31 8032   4.237   1.546   6.716
    2PS     H1A 8033   4.224   1.648   6.752
    2PS     H1B 8034   4.144   1.488   6.713
    2PS     C32 8035   4.342   1.456   6.797
    2PS     H2A 8036   4.323   1.354   6.763
    2PS     N31 8037   4.485   1.487   6.773
    2PS    HN1A 8038   4.514   1.483   6.674
    2PS    HN1B 8039   4.501   1.582   6.810
    2PS    HN1C 8040   4.545   1.417   6.819
    2PS     C33 8041   4.298   1.447   6.939
    2PS     O33 8042   4.240   1.702   6.378
    2PS     O34 8043   4.045   1.631   6.518
    2PS     O21 8044   4.139   1.374   6.099
    2PS     C21 8045   4.197   1.446   5.998
    2PS     O22 8046   4.319   1.456   5.992
    2PS     O35 8047   4.368   1.382   7.017
    2PS     O36 8048   4.217   1.525   6.980
    3DHA   C116 8049   4.606   1.398   5.616
    3DHA   H16R 8050   4.609   1.453   5.709
    3DHA   C115 8051   4.476   1.398   5.551
    3DHA   H15R 8052   4.430   1.497   5.555
    3DHA   H15S 8053   4.496   1.371   5.447
    3DHA   C114 8054   4.379   1.300   5.600
    3DHA   H14R 8055   4.441   1.227   5.651
    3DHA   C113 8056   4.247   1.298   5.603
    3DHA   H13R 8057   4.195   1.220   5.657
    3DHA   C112 8058   4.155   1.390   5.535
    3DHA   H12R 8059   4.072   1.319   5.530
    3DHA   H12S 8060   4.121   1.468   5.603
    3DHA   C111 8061   4.193   1.438   5.394
    3DHA   H11R 8062   4.269   1.374   5.348
    3DHA   C110 8063   4.121   1.531   5.328
    3DHA   H10R 8064   4.154   1.550   5.226
    3DHA    C19 8065   4.015   1.630   5.379
    3DHA    H9R 8066   3.920   1.607   5.331
    3DHA    H9S 8067   3.987   1.614   5.483
    3DHA    C18 8068   4.065   1.768   5.350
    3DHA    H8R 8069   4.063   1.803   5.247
    3DHA    C17 8070   4.110   1.852   5.452
    3DHA    H7R 8071   4.152   1.948   5.422
    3DHA    C16 8072   4.144   1.815   5.590
    3DHA    H6R 8073   4.195   1.720   5.573
    3DHA    H6S 8074   4.211   1.886   5.638
    3DHA    C15 8075   4.032   1.796   5.683
    3DHA    H5R 8076   3.940   1.851   5.660
    3DHA    C14 8077   4.036   1.720   5.796
    3DHA    H4R 8078   3.944   1.700   5.851
    3DHA    C13 8079   4.151   1.644   5.849
    3DHA    H3R 8080   4.235   1.626   5.781
    3DHA    H3S 8081   4.193   1.705   5.928
    3DHA    C12 8082   4.102   1.513   5.899
    3DHA    H2R 8083   4.014   1.531   5.960
    3DHA    H2S 8084   4.072   1.450   5.815
    3DHA   C117 8085   4.714   1.319   5.579
    3DHA   H17R 8086   4.807   1.329   5.635
    3DHA   C118 8087   4.736   1.233   5.456
    3DHA   H18R 8088   4.812   1.265   5.384
    3DHA   H18S 8089   4.650   1.246   5.389
    3DHA   C119 8090   4.748   1.090   5.487
    3DHA   H19R 8091   4.666   1.024   5.460
    3DHA   C120 8092   4.849   1.027   5.550
    3DHA   H20R 8093   4.838   0.920   5.564
    3DHA   C121 8094   4.967   1.087   5.615
    3DHA   H21R 8095   4.995   1.024   5.700
    3DHA   H21S 8096   4.953   1.191   5.646
    3DHA   C122 8097   5.085   1.076   5.512
    3DHA   H22R 8098   5.081   0.979   5.462
    3DHA   H22S 8099   5.184   1.080   5.556
    3DHA   H22T 8100   5.054   1.140   5.429
    1ST    C118 8101   2.304   0.250   4.442
    1ST    H18R 8102   2.250   0.300   4.362
    1ST    H18S 8103   2.241   0.183   4.502
    1ST    H18T 8104   2.372   0.179   4.395
    1ST    C117 8105   2.389   0.355   4.520
    1ST    H17R 8106   2.479   0.376   4.461
    1ST    H17S 8107   2.318   0.438   4.526
    1ST    C116 8108   2.430   0.297   4.655
    1ST    H16R 8109   2.499   0.214   4.637
    1ST    H16S 8110   2.495   0.377   4.693
    1ST    C115 8111   2.320   0.279   4.748
    1ST    H15R 8112   2.274   0.377   4.763
    1ST    H15S 8113   2.247   0.207   4.714
    1ST    C114 8114   2.370   0.237   4.886
    1ST    H14R 8115   2.394   0.131   4.885
    1ST    H14S 8116   2.454   0.301   4.914
    1ST    C113 8117   2.263   0.244   5.001
    1ST    H13R 8118   2.206   0.338   5.001
    1ST    H13S 8119   2.180   0.176   4.981
    1ST    C112 8120   2.315   0.195   5.143
    1ST    H12R 8121   2.228   0.159   5.198
    1ST    H12S 8122   2.376   0.104   5.135
    1ST    C111 8123   2.404   0.295   5.222
    1ST    H11R 8124   2.500   0.301   5.172
    1ST    H11S 8125   2.357   0.393   5.221
    1ST    C110 8126   2.442   0.247   5.356
    1ST    H10R 8127   2.481   0.336   5.406
    1ST    H10S 8128   2.359   0.210   5.417
    1ST     C19 8129   2.557   0.145   5.356
    1ST     H9R 8130   2.516   0.058   5.305
    1ST     H9S 8131   2.638   0.188   5.297
    1ST     C18 8132   2.612   0.116   5.496
    1ST     H8R 8133   2.706   0.062   5.485
    1ST     H8S 8134   2.633   0.218   5.528
    1ST     C17 8135   2.514   0.058   5.593
    1ST     H7R 8136   2.419   0.108   5.572
    1ST     H7S 8137   2.490  -0.048   5.582
    1ST     C16 8138   2.538   0.077   5.746
    1ST     H6R 8139   2.498  -0.015   5.789
    1ST     H6S 8140   2.644   0.065   5.765
    1ST     C15 8141   2.495   0.203   5.815
    1ST     H5R 8142   2.539   0.287   5.762
    1ST     H5S 8143   2.386   0.211   5.805
    1ST     C14 8144   2.535   0.201   5.959
    1ST     H4R 8145   2.642   0.179   5.961
    1ST     H4S 8146   2.542   0.304   5.995
    1ST     C13 8147   2.434   0.137   6.047
    1ST     H3R 8148   2.368   0.216   6.085
    1ST     H3S 8149   2.389   0.062   5.982
    1ST     C12 8150   2.501   0.066   6.171
    1ST     H2R 8151   2.555  -0.029   6.160
    1ST     H2S 8152   2.569   0.142   6.208
    2PS     C11 8153   2.402   0.032   6.277
    2PS     O12 8154   2.287   0.003   6.253
    2PS     O11 8155   2.457   0.036   6.397
    2PS      C1 8156   2.379   0.024   6.514
    2PS      HR 8157   2.317   0.107   6.549
    2PS      HS 8158   2.320  -0.068   6.515
    2PS      C2 8159   2.482   0.011   6.630
    2PS      HX 8160   2.556  -0.064   6.602
    2PS      C3 8161   2.408  -0.006   6.767
    2PS      HA 8162   2.350  -0.098   6.774
    2PS      HB 8163   2.493  -0.012   6.836
    2PS     O31 8164   2.329   0.106   6.805
    2PS     P31 8165   2.228   0.097   6.929
    2PS     O32 8166   2.326   0.126   7.051
    2PS     C31 8167   2.365   0.257   7.087
    2PS     H1A 8168   2.412   0.300   6.998
    2PS     H1B 8169   2.283   0.324   7.112
    2PS     C32 8170   2.463   0.238   7.204
    2PS     H2A 8171   2.403   0.246   7.295
    2PS     N31 8172   2.535   0.101   7.205
    2PS    HN1A 8173   2.579   0.088   7.112
    2PS    HN1B 8174   2.612   0.093   7.273
    2PS    HN1C 8175   2.471   0.025   7.230
    2PS     C33 8176   2.544   0.362   7.221
    2PS     O33 8177   2.139   0.208   6.919
    2PS     O34 8178   2.173  -0.037   6.938
    2PS     O21 8179   2.558   0.136   6.637
    2PS     C21 8180   2.671   0.135   6.706
    2PS     O22 8181   2.732   0.035   6.734
    2PS     O35 8182   2.637   0.368   7.146
    2PS     O36 8183   2.528   0.435   7.310
    3DHA   C116 8184   2.740   0.463   5.616
    3DHA   H16R 8185   2.637   0.435   5.638
    3DHA   C115 8186   2.813   0.491   5.741
    3DHA   H15R 8187   2.795   0.414   5.816
    3DHA   H15S 8188   2.921   0.490   5.726
    3DHA   C114 8189   2.778   0.626   5.801
    3DHA   H14R 8190   2.821   0.705   5.739
    3DHA   C113 8191   2.729   0.653   5.920
    3DHA   H13R 8192   2.727   0.760   5.939
    3DHA   C112 8193   2.674   0.564   6.018
    3DHA   H12R 8194   2.566   0.574   6.027
    3DHA   H12S 8195   2.676   0.457   5.995
    3DHA   C111 8196   2.742   0.579   6.150
    3DHA   H11R 8197   2.849   0.570   6.136
    3DHA   C110 8198   2.687   0.619   6.269
    3DHA   H10R 8199   2.748   0.649   6.354
    3DHA    C19 8200   2.542   0.647   6.304
    3DHA    H9R 8201   2.476   0.663   6.218
    3DHA    H9S 8202   2.500   0.564   6.361
    3DHA    C18 8203   2.537   0.756   6.403
    3DHA    H8R 8204   2.526   0.852   6.352
    3DHA    C17 8205   2.522   0.735   6.539
    3DHA    H7R 8206   2.493   0.821   6.599
    3DHA    C16 8207   2.529   0.608   6.613
    3DHA    H6R 8208   2.434   0.576   6.656
    3DHA    H6S 8209   2.561   0.522   6.553
    3DHA    C15 8210   2.620   0.612   6.733
    3DHA    H5R 8211   2.645   0.713   6.764
    3DHA    C14 8212   2.660   0.509   6.809
    3DHA    H4R 8213   2.726   0.529   6.894
    3DHA    C13 8214   2.613   0.360   6.796
    3DHA    H3R 8215   2.588   0.322   6.895
    3DHA    H3S 8216   2.523   0.354   6.735
    3DHA    C12 8217   2.721   0.272   6.737
    3DHA    H2R 8218   2.754   0.312   6.641
    3DHA    H2S 8219   2.813   0.271   6.795
    3DHA   C117 8220   2.786   0.481   5.497
    3DHA   H17R 8221   2.710   0.471   5.420
    3DHA   C118 8222   2.921   0.525   5.448
    3DHA   H18R 8223   2.974   0.590   5.517
    3DHA   H18S 8224   2.904   0.580   5.355
    3DHA   C119 8225   2.994   0.399   5.411
    3DHA   H19R 8226   3.043   0.368   5.503
    3DHA   C120 8227   3.020   0.336   5.294
    3DHA   H20R 8228   3.083   0.247   5.300
    3DHA   C121 8229   2.949   0.351   5.161
    3DHA   H21R 8230   3.021   0.392   5.090
    3DHA   H21S 8231   2.856   0.408   5.167
    3DHA   C122 8232   2.914   0.214   5.111
    3DHA   H22R 8233   2.847   0.157   5.175
    3DHA   H22S 8234   3.002   0.153   5.093
    3DHA   H22T 8235   2.859   0.235   5.018
    1ST    C118 8236   5.523   2.025   4.556
    1ST    H18R 8237   5.545   2.046   4.661
    1ST    H18S 8238   5.591   2.082   4.493
    1ST    H18T 8239   5.531   1.920   4.527
    1ST    C117 8240   5.378   2.061   4.534
    1ST    H17R 8241   5.382   2.168   4.556
    1ST    H17S 8242   5.343   2.058   4.430
    1ST    C116 8243   5.276   1.976   4.611
    1ST    H16R 8244   5.185   2.007   4.560
    1ST    H16S 8245   5.288   1.868   4.602
    1ST    C115 8246   5.260   2.024   4.755
    1ST    H15R 8247   5.280   2.132   4.750
    1ST    H15S 8248   5.160   2.010   4.795
    1ST    C114 8249   5.355   1.957   4.855
    1ST    H14R 8250   5.442   1.912   4.806
    1ST    H14S 8251   5.323   1.863   4.900
    1ST    C113 8252   5.400   2.059   4.963
    1ST    H13R 8253   5.449   2.146   4.920
    1ST    H13S 8254   5.306   2.095   5.005
    1ST    C112 8255   5.497   1.993   5.067
    1ST    H12R 8256   5.432   1.927   5.124
    1ST    H12S 8257   5.574   1.934   5.016
    1ST    C111 8258   5.557   2.091   5.154
    1ST    H11R 8259   5.608   2.173   5.104
    1ST    H11S 8260   5.473   2.144   5.199
    1ST    C110 8261   5.648   2.024   5.263
    1ST    H10R 8262   5.579   1.968   5.326
    1ST    H10S 8263   5.718   1.958   5.212
    1ST     C19 8264   5.717   2.117   5.364
    1ST     H9R 8265   5.795   2.064   5.418
    1ST     H9S 8266   5.768   2.197   5.309
    1ST     C18 8267   5.614   2.196   5.455
    1ST     H8R 8268   5.564   2.277   5.401
    1ST     H8S 8269   5.537   2.124   5.485
    1ST     C17 8270   5.673   2.249   5.583
    1ST     H7R 8271   5.589   2.289   5.641
    1ST     H7S 8272   5.709   2.169   5.648
    1ST     C16 8273   5.775   2.359   5.558
    1ST     H6R 8274   5.859   2.310   5.509
    1ST     H6S 8275   5.738   2.433   5.487
    1ST     C15 8276   5.821   2.436   5.681
    1ST     H5R 8277   5.882   2.523   5.655
    1ST     H5S 8278   5.733   2.481   5.727
    1ST     C14 8279   5.889   2.349   5.780
    1ST     H4R 8280   5.818   2.273   5.813
    1ST     H4S 8281   5.980   2.309   5.736
    1ST     C13 8282   5.924   2.409   5.918
    1ST     H3R 8283   5.972   2.333   5.981
    1ST     H3S 8284   5.995   2.492   5.909
    1ST     C12 8285   5.792   2.453   6.002
    1ST     H2R 8286   5.747   2.533   5.942
    1ST     H2S 8287   5.727   2.366   6.015
    2PS     C11 8288   5.834   2.519   6.132
    2PS     O12 8289   5.835   2.462   6.240
    2PS     O11 8290   5.863   2.650   6.113
    2PS      C1 8291   5.922   2.718   6.228
    2PS      HR 8292   5.938   2.825   6.210
    2PS      HS 8293   5.853   2.714   6.312
    2PS      C2 8294   6.058   2.664   6.290
    2PS      HX 8295   6.052   2.557   6.310
    2PS      C3 8296   6.095   2.734   6.423
    2PS      HA 8297   6.179   2.804   6.411
    2PS      HB 8298   6.008   2.777   6.474
    2PS     O31 8299   6.145   2.645   6.516
    2PS     P31 8300   6.127   2.675   6.671
    2PS     O32 8301   5.978   2.646   6.715
    2PS     C31 8302   5.939   2.618   6.848
    2PS     H1A 8303   5.993   2.526   6.871
    2PS     H1B 8304   5.968   2.697   6.918
    2PS     C32 8305   5.781   2.608   6.859
    2PS     H2A 8306   5.738   2.702   6.824
    2PS     N31 8307   5.729   2.496   6.766
    2PS    HN1A 8308   5.632   2.463   6.771
    2PS    HN1B 8309   5.755   2.516   6.668
    2PS    HN1C 8310   5.783   2.408   6.774
    2PS     C33 8311   5.732   2.593   7.000
    2PS     O33 8312   6.208   2.564   6.726
    2PS     O34 8313   6.159   2.822   6.692
    2PS     O21 8314   6.164   2.699   6.199
    2PS     C21 8315   6.216   2.604   6.115
    2PS     O22 8316   6.176   2.488   6.111
    2PS     O35 8317   5.812   2.564   7.085
    2PS     O36 8318   5.613   2.602   7.026
    3DHA   C116 8319   5.830   2.230   4.838
    3DHA   H16R 8320   5.802   2.300   4.760
    3DHA   C115 8321   5.904   2.271   4.957
    3DHA   H15R 8322   5.917   2.183   5.020
    3DHA   H15S 8323   6.001   2.310   4.927
    3DHA   C114 8324   5.833   2.388   5.023
    3DHA   H14R 8325   5.727   2.401   5.004
    3DHA   C113 8326   5.890   2.458   5.118
    3DHA   H13R 8327   5.830   2.535   5.166
    3DHA   C112 8328   6.033   2.451   5.166
    3DHA   H12R 8329   6.025   2.420   5.270
    3DHA   H12S 8330   6.087   2.377   5.106
    3DHA   C111 8331   6.101   2.585   5.143
    3DHA   H11R 8332   6.136   2.592   5.040
    3DHA   C110 8333   6.121   2.692   5.235
    3DHA   H10R 8334   6.175   2.783   5.208
    3DHA    C19 8335   6.079   2.684   5.379
    3DHA    H9R 8336   5.972   2.704   5.376
    3DHA    H9S 8337   6.090   2.580   5.413
    3DHA    C18 8338   6.149   2.787   5.462
    3DHA    H8R 8339   6.176   2.878   5.408
    3DHA    C17 8340   6.195   2.778   5.587
    3DHA    H7R 8341   6.240   2.871   5.621
    3DHA    C16 8342   6.167   2.675   5.686
    3DHA    H6R 8343   6.118   2.586   5.646
    3DHA    H6S 8344   6.254   2.634   5.738
    3DHA    C15 8345   6.086   2.721   5.801
    3DHA    H5R 8346   5.980   2.718   5.778
    3DHA    C14 8347   6.129   2.778   5.915
    3DHA    H4R 8348   6.045   2.819   5.970
    3DHA    C13 8349   6.265   2.805   5.960
    3DHA    H3R 8350   6.334   2.842   5.883
    3DHA    H3S 8351   6.270   2.893   6.025
    3DHA    C12 8352   6.316   2.669   6.019
    3DHA    H2R 8353   6.348   2.588   5.953
    3DHA    H2S 8354   6.402   2.687   6.084
    3DHA   C117 8355   5.790   2.101   4.826
    3DHA   H17R 8356   5.736   2.079   4.734
    3DHA   C118 8357   5.828   1.975   4.901
    3DHA   H18R 8358   5.790   1.978   5.004
    3DHA   H18S 8359   5.936   1.959   4.908
    3DHA   C119 8360   5.756   1.855   4.836
    3DHA   H19R 8361   5.696   1.885   4.750
    3DHA   C120 8362   5.761   1.726   4.878
    3DHA   H20R 8363   5.692   1.653   4.835
    3DHA   C121 8364   5.863   1.674   4.975
    3DHA   H21R 8365   5.941   1.749   4.988
    3DHA   H21S 8366   5.905   1.583   4.932
    3DHA   C122 8367   5.787   1.637   5.099
    3DHA   H22R 8368   5.711   1.711   5.124
    3DHA   H22S 8369   5.855   1.623   5.183
    3DHA   H22T 8370   5.740   1.539   5.083
    1ST    C118 8371   2.723   1.118   4.483
    1ST    H18R 8372   2.660   1.142   4.397
    1ST    H18S 8373   2.730   1.009   4.496
    1ST    H18T 8374   2.826   1.144   4.460
    1ST    C117 8375   2.681   1.194   4.609
    1ST    H17R 8376   2.671   1.300   4.587
    1ST    H17S 8377   2.578   1.169   4.635
    1ST    C116 8378   2.768   1.182   4.732
    1ST    H16R 8379   2.770   1.078   4.766
    1ST    H16S 8380   2.870   1.200   4.699
    1ST    C115 8381   2.724   1.262   4.858
    1ST    H15R 8382   2.650   1.339   4.832
    1ST    H15S 8383   2.671   1.198   4.929
    1ST    C114 8384   2.842   1.336   4.919
    1ST    H14R 8385   2.938   1.285   4.909
    1ST    H14S 8386   2.852   1.421   4.851
    1ST    C113 8387   2.836   1.391   5.065
    1ST    H13R 8388   2.925   1.450   5.088
    1ST    H13S 8389   2.742   1.442   5.089
    1ST    C112 8390   2.835   1.270   5.156
    1ST    H12R 8391   2.741   1.214   5.152
    1ST    H12S 8392   2.920   1.205   5.136
    1ST    C111 8393   2.844   1.318   5.295
    1ST    H11R 8394   2.757   1.377   5.324
    1ST    H11S 8395   2.834   1.225   5.352
    1ST    C110 8396   2.983   1.374   5.321
    1ST    H10R 8397   3.059   1.327   5.258
    1ST    H10S 8398   2.978   1.476   5.282
    1ST     C19 8399   3.023   1.390   5.467
    1ST     H9R 8400   2.941   1.444   5.516
    1ST     H9S 8401   3.029   1.297   5.524
    1ST     C18 8402   3.156   1.468   5.476
    1ST     H8R 8403   3.234   1.406   5.430
    1ST     H8S 8404   3.136   1.567   5.434
    1ST     C17 8405   3.202   1.499   5.616
    1ST     H7R 8406   3.123   1.554   5.667
    1ST     H7S 8407   3.211   1.407   5.675
    1ST     C16 8408   3.325   1.587   5.624
    1ST     H6R 8409   3.410   1.533   5.582
    1ST     H6S 8410   3.295   1.674   5.566
    1ST     C15 8411   3.356   1.633   5.769
    1ST     H5R 8412   3.437   1.706   5.763
    1ST     H5S 8413   3.260   1.673   5.803
    1ST     C14 8414   3.398   1.511   5.860
    1ST     H4R 8415   3.328   1.427   5.860
    1ST     H4S 8416   3.487   1.460   5.822
    1ST     C13 8417   3.411   1.558   6.008
    1ST     H3R 8418   3.499   1.623   6.005
    1ST     H3S 8419   3.330   1.622   6.042
    1ST     C12 8420   3.422   1.436   6.097
    1ST     H2R 8421   3.340   1.365   6.078
    1ST     H2S 8422   3.512   1.384   6.065
    2PS     C11 8423   3.423   1.461   6.249
    2PS     O12 8424   3.500   1.539   6.302
    2PS     O11 8425   3.341   1.383   6.320
    2PS      C1 8426   3.315   1.411   6.462
    2PS      HR 8427   3.262   1.327   6.509
    2PS      HS 8428   3.415   1.412   6.507
    2PS      C2 8429   3.240   1.545   6.475
    2PS      HX 8430   3.291   1.613   6.407
    2PS      C3 8431   3.241   1.608   6.614
    2PS      HA 8432   3.169   1.554   6.676
    2PS      HB 8433   3.340   1.608   6.660
    2PS     O31 8434   3.201   1.742   6.612
    2PS     P31 8435   3.187   1.810   6.754
    2PS     O32 8436   3.048   1.750   6.801
    2PS     C31 8437   3.032   1.713   6.940
    2PS     H1A 8438   3.091   1.624   6.966
    2PS     H1B 8439   3.073   1.795   6.999
    2PS     C32 8440   2.883   1.696   6.949
    2PS     H2A 8441   2.822   1.781   6.918
    2PS     N31 8442   2.838   1.569   6.877
    2PS    HN1A 8443   2.878   1.489   6.928
    2PS    HN1B 8444   2.735   1.562   6.886
    2PS    HN1C 8445   2.860   1.580   6.777
    2PS     C33 8446   2.852   1.701   7.097
    2PS     O33 8447   3.299   1.761   6.841
    2PS     O34 8448   3.175   1.954   6.726
    2PS     O21 8449   3.108   1.519   6.428
    2PS     C21 8450   3.069   1.529   6.302
    2PS     O22 8451   3.131   1.590   6.213
    2PS     O35 8452   2.853   1.598   7.160
    2PS     O36 8453   2.824   1.805   7.149
    3DHA   C116 8454   1.913   1.497   5.497
    3DHA   H16R 8455   1.863   1.578   5.550
    3DHA   C115 8456   2.063   1.506   5.509
    3DHA   H15R 8457   2.098   1.454   5.420
    3DHA   H15S 8458   2.087   1.613   5.508
    3DHA   C114 8459   2.118   1.430   5.622
    3DHA   H14R 8460   2.052   1.350   5.653
    3DHA   C113 8461   2.230   1.459   5.698
    3DHA   H13R 8462   2.248   1.391   5.781
    3DHA   C112 8463   2.326   1.569   5.683
    3DHA   H12R 8464   2.290   1.667   5.651
    3DHA   H12S 8465   2.385   1.591   5.773
    3DHA   C111 8466   2.411   1.534   5.561
    3DHA   H11R 8467   2.372   1.557   5.462
    3DHA   C110 8468   2.537   1.487   5.567
    3DHA   H10R 8469   2.597   1.467   5.478
    3DHA    C19 8470   2.601   1.443   5.691
    3DHA    H9R 8471   2.634   1.528   5.751
    3DHA    H9S 8472   2.528   1.392   5.753
    3DHA    C18 8473   2.718   1.353   5.672
    3DHA    H8R 8474   2.716   1.283   5.589
    3DHA    C17 8475   2.829   1.357   5.744
    3DHA    H7R 8476   2.911   1.288   5.722
    3DHA    C16 8477   2.856   1.429   5.875
    3DHA    H6R 8478   2.962   1.418   5.898
    3DHA    H6S 8479   2.849   1.534   5.845
    3DHA    C15 8480   2.765   1.379   5.988
    3DHA    H5R 8481   2.661   1.367   5.961
    3DHA    C14 8482   2.805   1.339   6.111
    3DHA    H4R 8483   2.727   1.305   6.178
    3DHA    C13 8484   2.945   1.353   6.168
    3DHA    H3R 8485   2.979   1.254   6.201
    3DHA    H3S 8486   3.019   1.376   6.091
    3DHA    C12 8487   2.940   1.463   6.270
    3DHA    H2R 8488   2.885   1.547   6.227
    3DHA    H2S 8489   2.877   1.435   6.354
    3DHA   C117 8490   1.849   1.396   5.435
    3DHA   H17R 8491   1.740   1.388   5.437
    3DHA   C118 8492   1.911   1.294   5.347
    3DHA   H18R 8493   1.985   1.238   5.405
    3DHA   H18S 8494   1.949   1.348   5.261
    3DHA   C119 8495   1.812   1.193   5.307
    3DHA   H19R 8496   1.806   1.128   5.394
    3DHA   C120 8497   1.737   1.184   5.198
    3DHA   H20R 8498   1.655   1.112   5.195
    3DHA   C121 8499   1.755   1.262   5.070
    3DHA   H21R 8500   1.714   1.196   4.993
    3DHA   H21S 8501   1.857   1.277   5.032
    3DHA   C122 8502   1.692   1.397   5.065
    3DHA   H22R 8503   1.591   1.387   5.105
    3DHA   H22S 8504   1.685   1.419   4.958
    3DHA   H22T 8505   1.754   1.467   5.122
    1ST    C118 8506   3.625   0.080   5.055
    1ST    H18R 8507   3.562   0.035   5.133
    1ST    H18S 8508   3.676  -0.002   5.003
    1ST    H18T 8509   3.563   0.117   4.974
    1ST    C117 8510   3.732   0.167   5.115
    1ST    H17R 8511   3.798   0.094   5.163
    1ST    H17S 8512   3.788   0.233   5.049
    1ST    C116 8513   3.667   0.254   5.225
    1ST    H16R 8514   3.616   0.337   5.177
    1ST    H16S 8515   3.583   0.201   5.271
    1ST    C115 8516   3.760   0.316   5.336
    1ST    H15R 8517   3.820   0.391   5.284
    1ST    H15S 8518   3.688   0.367   5.400
    1ST    C114 8519   3.837   0.218   5.424
    1ST    H14R 8520   3.916   0.168   5.367
    1ST    H14S 8521   3.905   0.278   5.486
    1ST    C113 8522   3.769   0.113   5.506
    1ST    H13R 8523   3.715   0.049   5.436
    1ST    H13S 8524   3.837   0.047   5.560
    1ST    C112 8525   3.665   0.168   5.594
    1ST    H12R 8526   3.591   0.231   5.544
    1ST    H12S 8527   3.604   0.089   5.638
    1ST    C111 8528   3.727   0.249   5.709
    1ST    H11R 8529   3.799   0.194   5.770
    1ST    H11S 8530   3.785   0.335   5.675
    1ST    C110 8531   3.626   0.312   5.811
    1ST    H10R 8532   3.563   0.379   5.753
    1ST    H10S 8533   3.554   0.246   5.860
    1ST     C19 8534   3.686   0.393   5.930
    1ST     H9R 8535   3.726   0.486   5.887
    1ST     H9S 8536   3.598   0.428   5.984
    1ST     C18 8537   3.782   0.314   6.017
    1ST     H8R 8538   3.742   0.221   6.058
    1ST     H8S 8539   3.865   0.287   5.951
    1ST     C17 8540   3.838   0.406   6.132
    1ST     H7R 8541   3.852   0.504   6.085
    1ST     H7S 8542   3.765   0.428   6.210
    1ST     C16 8543   3.967   0.352   6.189
    1ST     H6R 8544   3.947   0.249   6.218
    1ST     H6S 8545   4.030   0.326   6.104
    1ST     C15 8546   4.028   0.435   6.297
    1ST     H5R 8547   4.030   0.539   6.262
    1ST     H5S 8548   3.952   0.432   6.375
    1ST     C14 8549   4.159   0.383   6.341
    1ST     H4R 8550   4.135   0.289   6.391
    1ST     H4S 8551   4.223   0.363   6.255
    1ST     C13 8552   4.236   0.475   6.437
    1ST     H3R 8553   4.221   0.579   6.410
    1ST     H3S 8554   4.195   0.473   6.538
    1ST     C12 8555   4.383   0.453   6.457
    1ST     H2R 8556   4.405   0.349   6.480
    1ST     H2S 8557   4.439   0.473   6.365
    2PS     C11 8558   4.446   0.533   6.566
    2PS     O12 8559   4.382   0.588   6.654
    2PS     O11 8560   4.583   0.521   6.564
    2PS      C1 8561   4.652   0.603   6.653
    2PS      HR 8562   4.633   0.711   6.648
    2PS      HS 8563   4.631   0.570   6.755
    2PS      C2 8564   4.802   0.578   6.636
    2PS      HX 8565   4.819   0.471   6.653
    2PS      C3 8566   4.898   0.651   6.739
    2PS      HA 8567   4.891   0.759   6.726
    2PS      HB 8568   4.858   0.622   6.837
    2PS     O31 8569   5.028   0.598   6.731
    2PS     P31 8570   5.146   0.638   6.840
    2PS     O32 8571   5.172   0.796   6.812
    2PS     C31 8572   5.208   0.881   6.925
    2PS     H1A 8573   5.139   0.871   7.009
    2PS     H1B 8574   5.300   0.841   6.969
    2PS     C32 8575   5.245   1.022   6.888
    2PS     H2A 8576   5.353   1.030   6.876
    2PS     N31 8577   5.193   1.076   6.752
    2PS    HN1A 8578   5.138   1.010   6.694
    2PS    HN1B 8579   5.120   1.148   6.766
    2PS    HN1C 8580   5.264   1.114   6.688
    2PS     C33 8581   5.208   1.118   6.993
    2PS     O33 8582   5.100   0.624   6.982
    2PS     O34 8583   5.273   0.566   6.807
    2PS     O21 8584   4.846   0.616   6.503
    2PS     C21 8585   4.840   0.746   6.464
    2PS     O22 8586   4.772   0.831   6.516
    2PS     O35 8587   5.091   1.121   7.021
    2PS     O36 8588   5.289   1.199   7.020
    3DHA   C116 8589   4.160   0.954   5.325
    3DHA   H16R 8590   4.081   0.930   5.396
    3DHA   C115 8591   4.299   0.943   5.377
    3DHA   H15R 8592   4.377   0.981   5.311
    3DHA   H15S 8593   4.315   1.003   5.467
    3DHA   C114 8594   4.323   0.799   5.420
    3DHA   H14R 8595   4.283   0.719   5.358
    3DHA   C113 8596   4.390   0.760   5.528
    3DHA   H13R 8597   4.399   0.654   5.551
    3DHA   C112 8598   4.464   0.852   5.618
    3DHA   H12R 8599   4.545   0.801   5.671
    3DHA   H12S 8600   4.512   0.928   5.555
    3DHA   C111 8601   4.381   0.923   5.720
    3DHA   H11R 8602   4.275   0.896   5.720
    3DHA   C110 8603   4.413   1.021   5.803
    3DHA   H10R 8604   4.338   1.070   5.864
    3DHA    C19 8605   4.559   1.071   5.819
    3DHA    H9R 8606   4.634   1.020   5.759
    3DHA    H9S 8607   4.560   1.177   5.792
    3DHA    C18 8608   4.602   1.067   5.962
    3DHA    H8R 8609   4.607   1.163   6.012
    3DHA    C17 8610   4.646   0.957   6.020
    3DHA    H7R 8611   4.696   0.961   6.116
    3DHA    C16 8612   4.657   0.817   5.960
    3DHA    H6R 8613   4.603   0.738   6.012
    3DHA    H6S 8614   4.612   0.804   5.861
    3DHA    C15 8615   4.800   0.784   5.976
    3DHA    H5R 8616   4.868   0.787   5.891
    3DHA    C14 8617   4.862   0.728   6.087
    3DHA    H4R 8618   4.966   0.698   6.074
    3DHA    C13 8619   4.821   0.695   6.227
    3DHA    H3R 8620   4.713   0.711   6.240
    3DHA    H3S 8621   4.827   0.587   6.236
    3DHA    C12 8622   4.903   0.766   6.332
    3DHA    H2R 8623   5.005   0.727   6.329
    3DHA    H2S 8624   4.904   0.874   6.316
    3DHA   C117 8625   4.118   0.974   5.200
    3DHA   H17R 8626   4.012   0.972   5.175
    3DHA   C118 8627   4.208   1.029   5.097
    3DHA   H18R 8628   4.283   0.957   5.065
    3DHA   H18S 8629   4.266   1.116   5.128
    3DHA   C119 8630   4.132   1.070   4.979
    3DHA   H19R 8631   4.133   0.989   4.905
    3DHA   C120 8632   4.081   1.190   4.946
    3DHA   H20R 8633   4.046   1.203   4.845
    3DHA   C121 8634   4.096   1.321   5.030
    3DHA   H21R 8635   4.160   1.400   4.990
    3DHA   H21S 8636   4.137   1.294   5.128
    3DHA   C122 8637   3.955   1.380   5.030
    3DHA   H22R 8638   3.947   1.481   5.070
    3DHA   H22S 8639   3.885   1.315   5.083
    3DHA   H22T 8640   3.916   1.380   4.928
    1ST    C118 8641   6.644   2.711   4.398
    1ST    H18R 8642   6.582   2.621   4.399
    1ST    H18S 8643   6.649   2.752   4.500
    1ST    H18T 8644   6.750   2.693   4.375
    1ST    C117 8645   6.565   2.797   4.303
    1ST    H17R 8646   6.468   2.799   4.354
    1ST    H17S 8647   6.597   2.899   4.281
    1ST    C116 8648   6.557   2.737   4.163
    1ST    H16R 8649   6.650   2.733   4.106
    1ST    H16S 8650   6.530   2.631   4.165
    1ST    C115 8651   6.450   2.803   4.078
    1ST    H15R 8652   6.469   2.910   4.077
    1ST    H15S 8653   6.447   2.756   3.979
    1ST    C114 8654   6.308   2.785   4.126
    1ST    H14R 8655   6.289   2.685   4.165
    1ST    H14S 8656   6.305   2.841   4.219
    1ST    C113 8657   6.196   2.852   4.044
    1ST    H13R 8658   6.233   2.954   4.030
    1ST    H13S 8659   6.185   2.805   3.946
    1ST    C112 8660   6.065   2.876   4.123
    1ST    H12R 8661   6.040   2.779   4.168
    1ST    H12S 8662   6.077   2.944   4.207
    1ST    C111 8663   5.950   2.939   4.031
    1ST    H11R 8664   5.938   2.877   3.942
    1ST    H11S 8665   5.850   2.940   4.075
    1ST    C110 8666   5.993   3.079   3.978
    1ST    H10R 8667   6.032   3.142   4.058
    1ST    H10S 8668   6.078   3.069   3.911
    1ST     C19 8669   5.879   3.155   3.911
    1ST     H9R 8670   5.871   3.112   3.812
    1ST     H9S 8671   5.782   3.127   3.955
    1ST     C18 8672   5.898   3.310   3.896
    1ST     H8R 8673   5.913   3.362   3.991
    1ST     H8S 8674   5.990   3.311   3.838
    1ST     C17 8675   5.792   3.373   3.817
    1ST     H7R 8676   5.696   3.344   3.860
    1ST     H7S 8677   5.799   3.481   3.826
    1ST     C16 8678   5.800   3.330   3.675
    1ST     H6R 8679   5.902   3.305   3.645
    1ST     H6S 8680   5.745   3.236   3.670
    1ST     C15 8681   5.731   3.423   3.575
    1ST     H5R 8682   5.629   3.453   3.600
    1ST     H5S 8683   5.792   3.513   3.578
    1ST     C14 8684   5.733   3.362   3.434
    1ST     H4R 8685   5.672   3.271   3.435
    1ST     H4S 8686   5.685   3.436   3.370
    1ST     C13 8687   5.875   3.360   3.369
    1ST     H3R 8688   5.902   3.462   3.342
    1ST     H3S 8689   5.956   3.333   3.438
    1ST     C12 8690   5.868   3.286   3.237
    1ST     H2R 8691   5.842   3.181   3.255
    1ST     H2S 8692   5.788   3.330   3.177
    2PS     C11 8693   5.998   3.279   3.153
    2PS     O12 8694   6.078   3.369   3.154
    2PS     O11 8695   5.997   3.169   3.071
    2PS      C1 8696   6.101   3.152   2.968
    2PS      HR 8697   6.072   3.064   2.910
    2PS      HS 8698   6.111   3.235   2.897
    2PS      C2 8699   6.244   3.123   3.027
    2PS      HX 8700   6.287   3.201   3.091
    2PS      C3 8701   6.341   3.096   2.907
    2PS      HA 8702   6.347   3.185   2.844
    2PS      HB 8703   6.439   3.063   2.942
    2PS     O31 8704   6.296   2.992   2.828
    2PS     P31 8705   6.375   2.936   2.702
    2PS     O32 8706   6.344   3.050   2.596
    2PS     C31 8707   6.235   3.063   2.517
    2PS     H1A 8708   6.240   2.985   2.441
    2PS     H1B 8709   6.151   3.052   2.587
    2PS     C32 8710   6.244   3.198   2.451
    2PS     H2A 8711   6.213   3.270   2.527
    2PS     N31 8712   6.385   3.247   2.423
    2PS    HN1A 8713   6.431   3.188   2.352
    2PS    HN1B 8714   6.391   3.346   2.394
    2PS    HN1C 8715   6.461   3.225   2.490
    2PS     C33 8716   6.144   3.205   2.337
    2PS     O33 8717   6.519   2.929   2.732
    2PS     O34 8718   6.309   2.809   2.668
    2PS     O21 8719   6.212   2.995   3.101
    2PS     C21 8720   6.314   2.924   3.167
    2PS     O22 8721   6.434   2.946   3.159
    2PS     O35 8722   6.031   3.234   2.368
    2PS     O36 8723   6.182   3.210   2.221
    3DHA   C116 8724   5.494   2.451   3.165
    3DHA   H16R 8725   5.506   2.397   3.071
    3DHA   C115 8726   5.589   2.568   3.182
    3DHA   H15R 8727   5.634   2.590   3.085
    3DHA   H15S 8728   5.529   2.656   3.206
    3DHA   C114 8729   5.695   2.539   3.291
    3DHA   H14R 8730   5.699   2.440   3.336
    3DHA   C113 8731   5.788   2.630   3.331
    3DHA   H13R 8732   5.853   2.606   3.414
    3DHA   C112 8733   5.809   2.765   3.275
    3DHA   H12R 8734   5.912   2.792   3.301
    3DHA   H12S 8735   5.798   2.765   3.167
    3DHA   C111 8736   5.716   2.860   3.356
    3DHA   H11R 8737   5.617   2.878   3.316
    3DHA   C110 8738   5.750   2.933   3.464
    3DHA   H10R 8739   5.683   3.008   3.506
    3DHA    C19 8740   5.888   2.974   3.511
    3DHA    H9R 8741   5.948   2.943   3.425
    3DHA    H9S 8742   5.900   3.081   3.528
    3DHA    C18 8743   5.913   2.898   3.640
    3DHA    H8R 8744   5.824   2.895   3.703
    3DHA    C17 8745   6.016   2.820   3.667
    3DHA    H7R 8746   6.018   2.766   3.762
    3DHA    C16 8747   6.140   2.809   3.596
    3DHA    H6R 8748   6.151   2.903   3.540
    3DHA    H6S 8749   6.224   2.802   3.666
    3DHA    C15 8750   6.139   2.688   3.501
    3DHA    H5R 8751   6.067   2.612   3.530
    3DHA    C14 8752   6.222   2.663   3.404
    3DHA    H4R 8753   6.200   2.566   3.360
    3DHA    C13 8754   6.327   2.744   3.342
    3DHA    H3R 8755   6.368   2.822   3.406
    3DHA    H3S 8756   6.411   2.681   3.312
    3DHA    C12 8757   6.246   2.805   3.220
    3DHA    H2R 8758   6.236   2.730   3.141
    3DHA    H2S 8759   6.142   2.830   3.243
    3DHA   C117 8760   5.400   2.405   3.249
    3DHA   H17R 8761   5.358   2.308   3.226
    3DHA   C118 8762   5.376   2.477   3.383
    3DHA   H18R 8763   5.440   2.565   3.386
    3DHA   H18S 8764   5.410   2.407   3.460
    3DHA   C119 8765   5.230   2.517   3.423
    3DHA   H19R 8766   5.172   2.562   3.343
    3DHA   C120 8767   5.182   2.500   3.546
    3DHA   H20R 8768   5.082   2.540   3.554
    3DHA   C121 8769   5.247   2.449   3.673
    3DHA   H21R 8770   5.319   2.371   3.646
    3DHA   H21S 8771   5.173   2.389   3.726
    3DHA   C122 8772   5.311   2.556   3.750
    3DHA   H22R 8773   5.377   2.619   3.690
    3DHA   H22S 8774   5.371   2.519   3.833
    3DHA   H22T 8775   5.234   2.619   3.794
    1ST    C118 8776   5.657   5.746   4.560
    1ST    H18R 8777   5.692   5.711   4.657
    1ST    H18S 8778   5.579   5.822   4.569
    1ST    H18T 8779   5.742   5.801   4.519
    1ST    C117 8780   5.612   5.624   4.478
    1ST    H17R 8781   5.704   5.575   4.446
    1ST    H17S 8782   5.574   5.552   4.551
    1ST    C116 8783   5.516   5.658   4.363
    1ST    H16R 8784   5.418   5.697   4.392
    1ST    H16S 8785   5.549   5.734   4.292
    1ST    C115 8786   5.478   5.527   4.289
    1ST    H15R 8787   5.446   5.449   4.358
    1ST    H15S 8788   5.386   5.548   4.233
    1ST    C114 8789   5.583   5.473   4.194
    1ST    H14R 8790   5.681   5.453   4.236
    1ST    H14S 8791   5.551   5.373   4.165
    1ST    C113 8792   5.610   5.548   4.060
    1ST    H13R 8793   5.515   5.542   4.006
    1ST    H13S 8794   5.628   5.656   4.067
    1ST    C112 8795   5.715   5.484   3.964
    1ST    H12R 8796   5.815   5.495   4.007
    1ST    H12S 8797   5.699   5.377   3.952
    1ST    C111 8798   5.724   5.545   3.827
    1ST    H11R 8799   5.800   5.491   3.770
    1ST    H11S 8800   5.629   5.540   3.772
    1ST    C110 8801   5.760   5.693   3.822
    1ST    H10R 8802   5.672   5.749   3.853
    1ST    H10S 8803   5.845   5.702   3.891
    1ST     C19 8804   5.797   5.718   3.673
    1ST     H9R 8805   5.901   5.690   3.652
    1ST     H9S 8806   5.746   5.647   3.608
    1ST     C18 8807   5.757   5.857   3.619
    1ST     H8R 8808   5.659   5.890   3.652
    1ST     H8S 8809   5.831   5.925   3.661
    1ST     C17 8810   5.754   5.867   3.467
    1ST     H7R 8811   5.698   5.784   3.422
    1ST     H7S 8812   5.693   5.954   3.441
    1ST     C16 8813   5.880   5.904   3.407
    1ST     H6R 8814   5.957   5.934   3.478
    1ST     H6S 8815   5.914   5.810   3.362
    1ST     C15 8816   5.878   6.009   3.292
    1ST     H5R 8817   5.817   5.971   3.210
    1ST     H5S 8818   5.843   6.106   3.329
    1ST     C14 8819   6.018   6.046   3.241
    1ST     H4R 8820   6.066   6.114   3.311
    1ST     H4S 8821   6.079   5.955   3.245
    1ST     C13 8822   6.021   6.118   3.101
    1ST     H3R 8823   5.999   6.036   3.033
    1ST     H3S 8824   5.941   6.192   3.101
    1ST     C12 8825   6.150   6.185   3.074
    1ST     H2R 8826   6.165   6.270   3.140
    1ST     H2S 8827   6.230   6.116   3.104
    2PS     C11 8828   6.162   6.216   2.925
    2PS     O12 8829   6.065   6.230   2.850
    2PS     O11 8830   6.292   6.232   2.885
    2PS      C1 8831   6.301   6.232   2.744
    2PS      HR 8832   6.287   6.128   2.713
    2PS      HS 8833   6.234   6.304   2.696
    2PS      C2 8834   6.447   6.281   2.700
    2PS      HX 8835   6.461   6.379   2.745
    2PS      C3 8836   6.469   6.287   2.548
    2PS      HA 8837   6.424   6.372   2.496
    2PS      HB 8838   6.575   6.305   2.531
    2PS     O31 8839   6.427   6.167   2.489
    2PS     P31 8840   6.461   6.144   2.340
    2PS     O32 8841   6.329   6.093   2.272
    2PS     C31 8842   6.221   6.183   2.261
    2PS     H1A 8843   6.193   6.208   2.364
    2PS     H1B 8844   6.251   6.271   2.204
    2PS     C32 8845   6.114   6.107   2.190
    2PS     H2A 8846   6.152   6.095   2.089
    2PS     N31 8847   6.077   5.962   2.225
    2PS    HN1A 8848   6.043   5.947   2.322
    2PS    HN1B 8849   5.995   5.933   2.170
    2PS    HN1C 8850   6.156   5.895   2.229
    2PS     C33 8851   5.991   6.192   2.157
    2PS     O33 8852   6.497   6.272   2.273
    2PS     O34 8853   6.547   6.022   2.331
    2PS     O21 8854   6.543   6.197   2.754
    2PS     C21 8855   6.668   6.248   2.775
    2PS     O22 8856   6.705   6.358   2.751
    2PS     O35 8857   5.882   6.153   2.200
    2PS     O36 8858   6.002   6.279   2.070
    3DHA   C116 8859   6.438   6.238   4.147
    3DHA   H16R 8860   6.470   6.147   4.097
    3DHA   C115 8861   6.473   6.361   4.074
    3DHA   H15R 8862   6.481   6.444   4.145
    3DHA   H15S 8863   6.576   6.349   4.039
    3DHA   C114 8864   6.377   6.375   3.955
    3DHA   H14R 8865   6.276   6.409   3.978
    3DHA   C113 8866   6.408   6.346   3.827
    3DHA   H13R 8867   6.329   6.352   3.753
    3DHA   C112 8868   6.539   6.299   3.771
    3DHA   H12R 8869   6.615   6.286   3.849
    3DHA   H12S 8870   6.523   6.196   3.740
    3DHA   C111 8871   6.590   6.379   3.654
    3DHA   H11R 8872   6.652   6.463   3.685
    3DHA   C110 8873   6.570   6.359   3.520
    3DHA   H10R 8874   6.615   6.426   3.448
    3DHA    C19 8875   6.488   6.247   3.464
    3DHA    H9R 8876   6.562   6.177   3.425
    3DHA    H9S 8877   6.436   6.207   3.551
    3DHA    C18 8878   6.403   6.305   3.356
    3DHA    H8R 8879   6.323   6.368   3.394
    3DHA    C17 8880   6.417   6.280   3.227
    3DHA    H7R 8881   6.348   6.332   3.161
    3DHA    C16 8882   6.511   6.183   3.156
    3DHA    H6R 8883   6.495   6.086   3.204
    3DHA    H6S 8884   6.473   6.171   3.055
    3DHA    C15 8885   6.645   6.240   3.158
    3DHA    H5R 8886   6.666   6.318   3.231
    3DHA    C14 8887   6.746   6.194   3.078
[truncated: 1,257,017 more chars]
