# Supplementary material for: Expanding the Paradigm of Structure-Based Drug Design: Molecular Dynamics Simulations Support the Development of New Pyridine-Based Protein Kinase C-Targeted Agonists
Source: J Med Chem. 2023 Apr 3;66(7):4588–602. doi: 10.1021/acs.jmedchem.2c01448 (PMC10108360; doi:10.1021/acs.jmedchem.2c01448)
Supplement: Supplementary file 3 — jm2c01448_si_003.zip [file jm2c01448_si_003.zip › Main_Coordinates_(.gro)/PRD-5b-SDPS-at-100ns.gro]

4 4c1 AU + 128 sdps membrane in water t= 100000.00000 step= 50000000
36860
    1ST    C118    1   0.585   0.414   4.197
    1ST    H18R    2   0.515   0.496   4.217
    1ST    H18S    3   0.529   0.321   4.198
    1ST    H18T    4   0.635   0.420   4.100
    1ST    C117    5   0.684   0.414   4.317
    1ST    H17R    6   0.723   0.312   4.329
    1ST    H17S    7   0.770   0.482   4.313
    1ST    C116    8   0.612   0.456   4.451
    1ST    H16R    9   0.557   0.550   4.439
    1ST    H16S   10   0.531   0.390   4.486
    1ST    C115   11   0.717   0.480   4.560
    1ST    H15R   12   0.785   0.395   4.551
    1ST    H15S   13   0.773   0.572   4.541
    1ST    C114   14   0.653   0.471   4.701
    1ST    H14R   15   0.557   0.522   4.715
    1ST    H14S   16   0.629   0.365   4.713
    1ST    C113   17   0.758   0.505   4.812
    1ST    H13R   18   0.735   0.475   4.914
    1ST    H13S   19   0.846   0.440   4.808
    1ST    C112   20   0.813   0.642   4.800
    1ST    H12R   21   0.857   0.660   4.702
    1ST    H12S   22   0.728   0.710   4.813
    1ST    C111   23   0.929   0.669   4.905
    1ST    H11R   24   0.914   0.618   5.000
    1ST    H11S   25   1.024   0.630   4.869
    1ST    C110   26   0.945   0.826   4.936
    1ST    H10R   27   0.969   0.883   4.846
    1ST    H10S   28   0.863   0.868   4.995
    1ST     C19   29   1.043   0.842   5.041
    1ST     H9R   30   1.138   0.798   5.009
    1ST     H9S   31   1.074   0.945   5.056
    1ST     C18   32   1.012   0.807   5.188
    1ST     H8R   33   0.963   0.876   5.256
    1ST     H8S   34   0.940   0.724   5.183
    1ST     C17   35   1.131   0.788   5.273
    1ST     H7R   36   1.090   0.791   5.374
    1ST     H7S   37   1.182   0.692   5.267
    1ST     C16   38   1.236   0.899   5.256
    1ST     H6R   39   1.305   0.888   5.171
    1ST     H6S   40   1.173   0.988   5.254
    1ST     C15   41   1.327   0.921   5.379
    1ST     H5R   42   1.395   1.007   5.367
    1ST     H5S   43   1.258   0.941   5.461
    1ST     C14   44   1.384   0.789   5.441
    1ST     H4R   45   1.305   0.727   5.484
    1ST     H4S   46   1.426   0.732   5.358
    1ST     C13   47   1.497   0.803   5.537
    1ST     H3R   48   1.520   0.713   5.595
    1ST     H3S   49   1.592   0.818   5.484
    1ST     C12   50   1.461   0.915   5.635
    1ST     H2R   51   1.427   1.012   5.600
    1ST     H2S   52   1.378   0.882   5.697
    2PS     C11   53   1.580   0.952   5.727
    2PS     O12   54   1.614   1.069   5.744
    2PS     O11   55   1.640   0.849   5.785
    2PS      C1   56   1.752   0.887   5.877
    2PS      HR   57   1.815   0.962   5.829
    2PS      HS   58   1.709   0.942   5.961
    2PS      C2   59   1.831   0.763   5.918
    2PS      HX   60   1.761   0.697   5.970
    2PS      C3   61   1.946   0.810   6.008
    2PS      HA   62   2.019   0.873   5.957
    2PS      HB   63   1.904   0.870   6.089
    2PS     O31   64   2.002   0.689   6.058
    2PS     P31   65   2.126   0.695   6.156
    2PS     O32   66   2.067   0.764   6.287
    2PS     C31   67   1.967   0.699   6.366
    2PS     H1A   68   1.892   0.658   6.298
    2PS     H1B   69   2.007   0.614   6.420
    2PS     C32   70   1.913   0.803   6.463
    2PS     H2A   71   1.999   0.843   6.518
    2PS     N31   72   1.854   0.922   6.384
    2PS    HN1A   73   1.769   0.888   6.338
    2PS    HN1B   74   1.824   1.000   6.445
    2PS    HN1C   75   1.918   0.960   6.312
    2PS     C33   76   1.829   0.755   6.582
    2PS     O33   77   2.156   0.556   6.200
    2PS     O34   78   2.233   0.784   6.103
    2PS     O21   79   1.894   0.706   5.800
    2PS     C21   80   1.917   0.577   5.810
    2PS     O22   81   1.881   0.505   5.906
    2PS     O35   82   1.872   0.684   6.672
    2PS     O36   83   1.709   0.765   6.580
    3DHA   C116   84   2.190   0.232   4.681
    3DHA   H16R   85   2.174   0.125   4.683
    3DHA   C115   86   2.199   0.294   4.821
    3DHA   H15R   87   2.266   0.380   4.827
    3DHA   H15S   88   2.104   0.338   4.850
    3DHA   C114   89   2.242   0.194   4.929
    3DHA   H14R   90   2.348   0.169   4.926
    3DHA   C113   91   2.156   0.122   5.013
    3DHA   H13R   92   2.189   0.037   5.071
    3DHA   C112   93   2.009   0.138   5.038
    3DHA   H12R   94   1.994   0.195   5.130
    3DHA   H12S   95   1.961   0.202   4.963
    3DHA   C111   96   1.945   0.006   5.035
    3DHA   H11R   97   1.921  -0.035   4.937
    3DHA   C110   98   1.915  -0.068   5.142
    3DHA   H10R   99   1.881  -0.169   5.120
    3DHA    C19  100   1.928  -0.022   5.282
    3DHA    H9R  101   1.939  -0.106   5.350
    3DHA    H9S  102   2.025   0.028   5.292
    3DHA    C18  103   1.808   0.058   5.329
    3DHA    H8R  104   1.714   0.022   5.288
    3DHA    C17  105   1.813   0.162   5.416
    3DHA    H7R  106   1.722   0.209   5.451
    3DHA    C16  107   1.942   0.230   5.460
    3DHA    H6R  108   1.938   0.242   5.568
    3DHA    H6S  109   2.030   0.167   5.444
    3DHA    C15  110   1.968   0.360   5.390
    3DHA    H5R  111   2.012   0.339   5.293
    3DHA    C14  112   1.949   0.485   5.434
    3DHA    H4R  113   1.990   0.571   5.381
    3DHA    C13  114   1.884   0.517   5.568
    3DHA    H3R  115   1.847   0.620   5.562
    3DHA    H3S  116   1.803   0.448   5.589
    3DHA    C12  117   1.981   0.525   5.687
    3DHA    H2R  118   2.022   0.425   5.703
    3DHA    H2S  119   2.067   0.587   5.660
    3DHA   C117  120   2.201   0.302   4.565
    3DHA   H17R  121   2.207   0.245   4.473
    3DHA   C118  122   2.227   0.442   4.554
    3DHA   H18R  123   2.310   0.463   4.486
    3DHA   H18S  124   2.268   0.484   4.646
    3DHA   C119  125   2.107   0.521   4.526
    3DHA   H19R  126   2.048   0.541   4.615
    3DHA   C120  127   2.070   0.560   4.403
    3DHA   H20R  128   1.976   0.613   4.393
    3DHA   C121  129   2.123   0.522   4.273
    3DHA   H21R  130   2.231   0.502   4.271
    3DHA   H21S  131   2.106   0.600   4.200
    3DHA   C122  132   2.055   0.387   4.233
    3DHA   H22R  133   1.949   0.397   4.207
    3DHA   H22S  134   2.061   0.314   4.314
    3DHA   H22T  135   2.112   0.342   4.152
    1ST    C118  136   0.777   2.145   4.569
    1ST    H18R  137   0.787   2.155   4.678
    1ST    H18S  138   0.669   2.141   4.553
    1ST    H18T  139   0.811   2.241   4.530
    1ST    C117  140   0.842   2.019   4.510
    1ST    H17R  141   0.794   1.926   4.542
    1ST    H17S  142   0.836   2.020   4.401
    1ST    C116  143   0.984   1.992   4.547
    1ST    H16R  144   1.047   2.079   4.528
    1ST    H16S  145   0.994   1.985   4.655
    1ST    C115  146   1.037   1.866   4.484
    1ST    H15R  147   1.026   1.880   4.376
    1ST    H15S  148   1.144   1.869   4.503
    1ST    C114  149   0.972   1.738   4.538
    1ST    H14R  150   0.960   1.738   4.646
    1ST    H14S  151   0.869   1.726   4.503
    1ST    C113  152   1.050   1.617   4.484
    1ST    H13R  153   0.972   1.540   4.481
    1ST    H13S  154   1.074   1.640   4.381
    1ST    C112  155   1.175   1.568   4.563
    1ST    H12R  156   1.194   1.469   4.521
    1ST    H12S  157   1.272   1.616   4.547
    1ST    C111  158   1.154   1.545   4.721
    1ST    H11R  159   1.256   1.526   4.753
    1ST    H11S  160   1.127   1.642   4.763
    1ST    C110  161   1.042   1.441   4.759
    1ST    H10R  162   0.955   1.452   4.695
    1ST    H10S  163   1.102   1.354   4.732
    1ST     C19  164   1.004   1.433   4.907
    1ST     H9R  165   0.998   1.328   4.936
    1ST     H9S  166   1.084   1.475   4.967
    1ST     C18  167   0.860   1.482   4.952
    1ST     H8R  168   0.794   1.449   4.871
    1ST     H8S  169   0.829   1.420   5.036
    1ST     C17  170   0.853   1.632   4.986
    1ST     H7R  171   0.870   1.684   4.892
    1ST     H7S  172   0.749   1.651   5.011
    1ST     C16  173   0.949   1.683   5.098
    1ST     H6R  174   1.054   1.663   5.077
    1ST     H6S  175   0.936   1.791   5.105
    1ST     C15  176   0.928   1.613   5.229
    1ST     H5R  177   0.979   1.518   5.241
    1ST     H5S  178   0.993   1.669   5.296
    1ST     C14  179   0.784   1.606   5.288
    1ST     H4R  180   0.718   1.680   5.243
    1ST     H4S  181   0.741   1.510   5.257
    1ST     C13  182   0.772   1.635   5.445
    1ST     H3R  183   0.771   1.745   5.443
    1ST     H3S  184   0.676   1.604   5.486
    1ST     C12  185   0.884   1.580   5.530
    1ST     H2R  186   0.882   1.471   5.527
    1ST     H2S  187   0.985   1.608   5.497
    2PS     C11  188   0.862   1.611   5.676
    2PS     O12  189   0.755   1.640   5.731
    2PS     O11  190   0.979   1.588   5.737
    2PS      C1  191   0.978   1.593   5.885
    2PS      HR  192   0.915   1.679   5.911
    2PS      HS  193   0.928   1.501   5.916
    2PS      C2  194   1.120   1.614   5.939
    2PS      HX  195   1.192   1.541   5.902
    2PS      C3  196   1.113   1.604   6.092
    2PS      HA  197   1.057   1.689   6.134
    2PS      HB  198   1.047   1.522   6.122
    2PS     O31  199   1.236   1.594   6.157
    2PS     P31  200   1.248   1.603   6.317
    2PS     O32  201   1.146   1.488   6.362
    2PS     C31  202   1.172   1.411   6.476
    2PS     H1A  203   1.259   1.347   6.456
    2PS     H1B  204   1.189   1.480   6.559
    2PS     C32  205   1.050   1.325   6.501
    2PS     H2A  206   0.956   1.380   6.510
    2PS     N31  207   1.020   1.213   6.399
    2PS    HN1A  208   0.990   1.245   6.306
    2PS    HN1B  209   1.094   1.141   6.398
    2PS    HN1C  210   0.934   1.168   6.434
    2PS     C33  211   1.075   1.260   6.631
    2PS     O33  212   1.390   1.572   6.354
    2PS     O34  213   1.190   1.723   6.368
    2PS     O21  214   1.157   1.749   5.900
    2PS     C21  215   1.290   1.772   5.906
    2PS     O22  216   1.373   1.683   5.920
    2PS     O35  217   1.167   1.178   6.632
    2PS     O36  218   1.002   1.290   6.722
    3DHA   C116  219   0.421   2.522   5.805
    3DHA   H16R  220   0.329   2.508   5.749
    3DHA   C115  221   0.547   2.476   5.733
    3DHA   H15R  222   0.637   2.507   5.785
    3DHA   H15S  223   0.533   2.368   5.722
    3DHA   C114  224   0.559   2.524   5.588
    3DHA   H14R  225   0.476   2.580   5.546
    3DHA   C113  226   0.658   2.509   5.502
    3DHA   H13R  227   0.649   2.554   5.403
    3DHA   C112  228   0.783   2.439   5.532
    3DHA   H12R  229   0.780   2.389   5.629
    3DHA   H12S  230   0.795   2.362   5.456
    3DHA   C111  231   0.900   2.531   5.510
    3DHA   H11R  232   0.857   2.624   5.472
    3DHA   C110  233   1.032   2.505   5.508
    3DHA   H10R  234   1.101   2.582   5.476
    3DHA    C19  235   1.090   2.374   5.547
    3DHA    H9R  236   1.015   2.305   5.585
    3DHA    H9S  237   1.119   2.327   5.452
    3DHA    C18  238   1.201   2.387   5.650
    3DHA    H8R  239   1.293   2.434   5.619
    3DHA    C17  240   1.191   2.331   5.772
    3DHA    H7R  241   1.267   2.334   5.850
    3DHA    C16  242   1.059   2.272   5.822
    3DHA    H6R  243   1.067   2.281   5.930
    3DHA    H6S  244   0.967   2.324   5.795
    3DHA    C15  245   1.038   2.133   5.775
    3DHA    H5R  246   0.961   2.117   5.701
    3DHA    C14  247   1.109   2.028   5.816
    3DHA    H4R  248   1.091   1.930   5.774
    3DHA    C13  249   1.227   2.028   5.917
    3DHA    H3R  250   1.274   2.126   5.931
    3DHA    H3S  251   1.181   2.000   6.012
    3DHA    C12  252   1.329   1.923   5.880
    3DHA    H2R  253   1.373   1.942   5.781
    3DHA    H2S  254   1.417   1.940   5.942
    3DHA   C117  255   0.407   2.565   5.931
    3DHA   H17R  256   0.303   2.580   5.959
    3DHA   C118  257   0.509   2.565   6.036
    3DHA   H18R  258   0.564   2.471   6.030
    3DHA   H18S  259   0.469   2.588   6.135
    3DHA   C119  260   0.603   2.676   6.019
    3DHA   H19R  261   0.555   2.771   5.996
    3DHA   C120  262   0.733   2.669   6.016
    3DHA   H20R  263   0.779   2.765   5.995
    3DHA   C121  264   0.820   2.547   6.020
    3DHA   H21R  265   0.778   2.453   5.985
    3DHA   H21S  266   0.846   2.531   6.125
    3DHA   C122  267   0.956   2.583   5.959
    3DHA   H22R  268   1.004   2.656   6.025
    3DHA   H22S  269   0.966   2.615   5.855
    3DHA   H22T  270   1.020   2.495   5.957
    1ST    C118  271   2.631   3.857   4.050
    1ST    H18R  272   2.539   3.858   3.992
    1ST    H18S  273   2.651   3.751   4.067
    1ST    H18T  274   2.714   3.903   3.996
    1ST    C117  275   2.604   3.936   4.177
    1ST    H17R  276   2.548   4.027   4.154
    1ST    H17S  277   2.693   3.965   4.232
    1ST    C116  278   2.505   3.860   4.264
    1ST    H16R  279   2.403   3.859   4.226
    1ST    H16S  280   2.538   3.756   4.256
    1ST    C115  281   2.504   3.902   4.405
    1ST    H15R  282   2.608   3.894   4.438
    1ST    H15S  283   2.466   4.002   4.428
    1ST    C114  284   2.414   3.802   4.494
    1ST    H14R  285   2.460   3.704   4.484
    1ST    H14S  286   2.311   3.786   4.461
    1ST    C113  287   2.412   3.834   4.644
    1ST    H13R  288   2.513   3.820   4.684
    1ST    H13S  289   2.375   3.935   4.658
    1ST    C112  290   2.319   3.736   4.710
    1ST    H12R  291   2.225   3.739   4.655
    1ST    H12S  292   2.351   3.632   4.709
    1ST    C111  293   2.289   3.774   4.853
    1ST    H11R  294   2.372   3.738   4.915
    1ST    H11S  295   2.295   3.881   4.874
    1ST    C110  296   2.152   3.718   4.903
    1ST    H10R  297   2.073   3.779   4.858
    1ST    H10S  298   2.153   3.612   4.875
    1ST     C19  299   2.126   3.752   5.055
    1ST     H9R  300   2.195   3.692   5.115
    1ST     H9S  301   2.157   3.856   5.066
    1ST     C18  302   1.977   3.730   5.085
    1ST     H8R  303   1.923   3.816   5.044
    1ST     H8S  304   1.953   3.637   5.032
    1ST     C17  305   1.946   3.724   5.233
    1ST     H7R  306   2.017   3.664   5.290
    1ST     H7S  307   1.958   3.825   5.274
    1ST     C16  308   1.800   3.679   5.258
    1ST     H6R  309   1.723   3.744   5.217
    1ST     H6S  310   1.780   3.587   5.204
    1ST     C15  311   1.767   3.654   5.412
    1ST     H5R  312   1.770   3.748   5.468
    1ST     H5S  313   1.662   3.627   5.405
    1ST     C14  314   1.851   3.543   5.475
    1ST     H4R  315   1.815   3.449   5.434
    1ST     H4S  316   1.957   3.552   5.449
    1ST     C13  317   1.846   3.534   5.631
    1ST     H3R  318   1.738   3.533   5.648
    1ST     H3S  319   1.885   3.436   5.659
    1ST     C12  320   1.906   3.653   5.705
    1ST     H2R  321   2.013   3.656   5.683
    1ST     H2S  322   1.856   3.741   5.664
    2PS     C11  323   1.870   3.646   5.846
    2PS     O12  324   1.812   3.737   5.896
    2PS     O11  325   1.918   3.536   5.905
    2PS      C1  326   1.890   3.514   6.047
    2PS      HR  327   1.955   3.430   6.076
    2PS      HS  328   1.902   3.608   6.101
    2PS      C2  329   1.742   3.472   6.061
    2PS      HX  330   1.674   3.556   6.047
    2PS      C3  331   1.722   3.394   6.196
    2PS      HA  332   1.724   3.466   6.277
    2PS      HB  333   1.628   3.338   6.190
    2PS     O31  334   1.822   3.295   6.211
    2PS     P31  335   1.814   3.195   6.335
    2PS     O32  336   1.850   3.300   6.445
    2PS     C31  337   1.819   3.275   6.579
    2PS     H1A  338   1.715   3.301   6.597
    2PS     H1B  339   1.843   3.174   6.613
    2PS     C32  340   1.903   3.373   6.660
    2PS     H2A  341   2.009   3.365   6.635
    2PS     N31  342   1.861   3.516   6.629
    2PS    HN1A  343   1.761   3.531   6.651
    2PS    HN1B  344   1.919   3.592   6.667
    2PS    HN1C  345   1.864   3.529   6.527
    2PS     C33  346   1.877   3.327   6.802
    2PS     O33  347   1.681   3.143   6.363
    2PS     O34  348   1.928   3.101   6.336
    2PS     O21  349   1.719   3.384   5.946
    2PS     C21  350   1.589   3.368   5.908
    2PS     O22  351   1.484   3.423   5.954
    2PS     O35  352   1.966   3.272   6.866
    2PS     O36  353   1.766   3.338   6.854
    3DHA   C116  354   1.591   2.854   4.818
    3DHA   H16R  355   1.593   2.764   4.757
    3DHA   C115  356   1.454   2.911   4.860
    3DHA   H15R  357   1.465   2.972   4.950
    3DHA   H15S  358   1.422   2.979   4.780
    3DHA   C114  359   1.353   2.803   4.887
    3DHA   H14R  360   1.263   2.830   4.833
    3DHA   C113  361   1.350   2.711   4.978
    3DHA   H13R  362   1.260   2.653   4.996
    3DHA   C112  363   1.463   2.664   5.061
    3DHA   H12R  364   1.518   2.588   5.006
    3DHA   H12S  365   1.531   2.750   5.064
    3DHA   C111  366   1.416   2.610   5.191
    3DHA   H11R  367   1.358   2.519   5.181
    3DHA   C110  368   1.419   2.684   5.300
    3DHA   H10R  369   1.370   2.658   5.393
    3DHA    C19  370   1.483   2.813   5.326
    3DHA    H9R  371   1.571   2.800   5.389
    3DHA    H9S  372   1.525   2.864   5.239
    3DHA    C18  373   1.391   2.916   5.381
    3DHA    H8R  374   1.321   2.959   5.310
    3DHA    C17  375   1.393   2.957   5.512
    3DHA    H7R  376   1.328   3.037   5.546
    3DHA    C16  377   1.492   2.919   5.618
    3DHA    H6R  378   1.465   2.932   5.723
    3DHA    H6S  379   1.496   2.811   5.607
    3DHA    C15  380   1.618   2.996   5.588
    3DHA    H5R  381   1.669   2.971   5.495
    3DHA    C14  382   1.688   3.077   5.667
    3DHA    H4R  383   1.786   3.105   5.630
    3DHA    C13  384   1.658   3.153   5.796
    3DHA    H3R  385   1.602   3.081   5.856
    3DHA    H3S  386   1.753   3.176   5.844
    3DHA    C12  387   1.577   3.283   5.786
    3DHA    H2R  388   1.611   3.334   5.695
    3DHA    H2S  389   1.470   3.263   5.774
    3DHA   C117  390   1.716   2.893   4.839
    3DHA   H17R  391   1.799   2.832   4.804
    3DHA   C118  392   1.768   3.014   4.914
    3DHA   H18R  393   1.692   3.092   4.915
    3DHA   H18S  394   1.849   3.058   4.855
    3DHA   C119  395   1.810   2.977   5.054
    3DHA   H19R  396   1.899   2.914   5.055
    3DHA   C120  397   1.757   3.013   5.169
    3DHA   H20R  398   1.801   2.975   5.261
    3DHA   C121  399   1.653   3.116   5.188
    3DHA   H21R  400   1.560   3.061   5.205
    3DHA   H21S  401   1.643   3.167   5.092
    3DHA   C122  402   1.678   3.213   5.298
    3DHA   H22R  403   1.786   3.225   5.312
    3DHA   H22S  404   1.630   3.195   5.394
    3DHA   H22T  405   1.644   3.306   5.252
    1ST    C118  406   0.811   2.486   4.801
    1ST    H18R  407   0.769   2.386   4.808
    1ST    H18S  408   0.761   2.541   4.722
    1ST    H18T  409   0.791   2.548   4.889
    1ST    C117  410   0.959   2.498   4.787
    1ST    H17R  411   0.977   2.473   4.683
    1ST    H17S  412   0.994   2.601   4.803
    1ST    C116  413   1.051   2.408   4.885
    1ST    H16R  414   1.155   2.444   4.882
    1ST    H16S  415   1.027   2.417   4.991
    1ST    C115  416   1.061   2.262   4.835
    1ST    H15R  417   0.960   2.220   4.837
    1ST    H15S  418   1.086   2.265   4.728
    1ST    C114  419   1.164   2.185   4.926
    1ST    H14R  420   1.262   2.223   4.897
    1ST    H14S  421   1.150   2.229   5.025
    1ST    C113  422   1.149   2.027   4.915
    1ST    H13R  423   1.042   2.007   4.914
    1ST    H13S  424   1.185   1.990   4.819
    1ST    C112  425   1.211   1.949   5.026
    1ST    H12R  426   1.192   1.842   5.012
    1ST    H12S  427   1.318   1.968   5.011
    1ST    C111  428   1.171   1.983   5.172
    1ST    H11R  429   1.228   2.070   5.204
    1ST    H11S  430   1.068   2.019   5.174
    1ST    C110  431   1.217   1.870   5.270
    1ST    H10R  432   1.179   1.768   5.253
    1ST    H10S  433   1.324   1.864   5.253
    1ST     C19  434   1.188   1.896   5.414
    1ST     H9R  435   1.211   2.001   5.434
    1ST     H9S  436   1.079   1.891   5.425
    1ST     C18  437   1.270   1.811   5.513
    1ST     H8R  438   1.247   1.858   5.609
    1ST     H8S  439   1.226   1.713   5.532
    1ST     C17  440   1.410   1.774   5.474
    1ST     H7R  441   1.406   1.705   5.389
    1ST     H7S  442   1.482   1.854   5.460
    1ST     C16  443   1.485   1.706   5.578
    1ST     H6R  444   1.498   1.786   5.652
    1ST     H6S  445   1.420   1.625   5.609
    1ST     C15  446   1.616   1.646   5.523
    1ST     H5R  447   1.585   1.569   5.453
    1ST     H5S  448   1.675   1.715   5.463
    1ST     C14  449   1.729   1.592   5.618
    1ST     H4R  450   1.796   1.526   5.563
    1ST     H4S  451   1.800   1.668   5.652
    1ST     C13  452   1.676   1.507   5.738
    1ST     H3R  453   1.589   1.556   5.781
    1ST     H3S  454   1.635   1.431   5.671
    1ST     C12  455   1.782   1.476   5.840
    1ST     H2R  456   1.866   1.438   5.781
    1ST     H2S  457   1.805   1.568   5.894
    2PS     C11  458   1.728   1.379   5.946
    2PS     O12  459   1.800   1.300   6.003
    2PS     O11  460   1.598   1.371   5.961
    2PS      C1  461   1.542   1.286   6.066
    2PS      HR  462   1.562   1.181   6.045
    2PS      HS  463   1.583   1.314   6.163
    2PS      C2  464   1.384   1.296   6.065
    2PS      HX  465   1.353   1.400   6.055
    2PS      C3  466   1.325   1.222   6.187
    2PS      HA  467   1.357   1.283   6.273
    2PS      HB  468   1.216   1.228   6.177
    2PS     O31  469   1.375   1.092   6.203
    2PS     P31  470   1.319   1.002   6.322
    2PS     O32  471   1.366   1.091   6.442
    2PS     C31  472   1.503   1.082   6.477
    2PS     H1A  473   1.537   0.978   6.472
    2PS     H1B  474   1.566   1.145   6.414
    2PS     C32  475   1.535   1.137   6.615
    2PS     H2A  476   1.549   1.243   6.592
    2PS     N31  477   1.416   1.106   6.704
    2PS    HN1A  478   1.412   1.164   6.790
    2PS    HN1B  479   1.328   1.132   6.656
    2PS    HN1C  480   1.406   1.007   6.731
    2PS     C33  481   1.665   1.081   6.673
    2PS     O33  482   1.175   1.004   6.317
    2PS     O34  483   1.391   0.869   6.322
    2PS     O21  484   1.345   1.213   5.953
    2PS     C21  485   1.216   1.234   5.909
    2PS     O22  486   1.133   1.306   5.963
    2PS     O35  487   1.757   1.052   6.600
    2PS     O36  488   1.668   1.069   6.796
    3DHA   C116  489   1.352   1.237   4.685
    3DHA   H16R  490   1.409   1.318   4.731
    3DHA   C115  491   1.327   1.131   4.787
    3DHA   H15R  492   1.293   1.176   4.880
    3DHA   H15S  493   1.240   1.070   4.763
    3DHA   C114  494   1.445   1.044   4.813
    3DHA   H14R  495   1.490   1.002   4.722
    3DHA   C113  496   1.521   1.026   4.924
    3DHA   H13R  497   1.604   0.955   4.917
    3DHA   C112  498   1.506   1.074   5.063
    3DHA   H12R  499   1.408   1.121   5.070
    3DHA   H12S  500   1.503   0.994   5.137
    3DHA   C111  501   1.618   1.164   5.087
    3DHA   H11R  502   1.709   1.146   5.030
    3DHA   C110  503   1.621   1.264   5.179
    3DHA   H10R  504   1.710   1.323   5.194
    3DHA    C19  505   1.506   1.309   5.274
    3DHA    H9R  506   1.489   1.416   5.284
    3DHA    H9S  507   1.412   1.268   5.237
    3DHA    C18  508   1.537   1.256   5.410
    3DHA    H8R  509   1.622   1.189   5.413
    3DHA    C17  510   1.469   1.278   5.527
    3DHA    H7R  511   1.498   1.237   5.623
    3DHA    C16  512   1.350   1.364   5.529
    3DHA    H6R  513   1.331   1.391   5.633
    3DHA    H6S  514   1.362   1.453   5.467
    3DHA    C15  515   1.242   1.277   5.470
    3DHA    H5R  516   1.247   1.265   5.363
    3DHA    C14  517   1.141   1.221   5.537
    3DHA    H4R  518   1.070   1.157   5.486
    3DHA    C13  519   1.109   1.234   5.689
    3DHA    H3R  520   1.124   1.340   5.710
    3DHA    H3S  521   1.004   1.216   5.714
    3DHA    C12  522   1.189   1.157   5.787
    3DHA    H2R  523   1.144   1.061   5.813
    3DHA    H2S  524   1.284   1.153   5.734
    3DHA   C117  525   1.325   1.240   4.555
    3DHA   H17R  526   1.354   1.332   4.504
    3DHA   C118  527   1.265   1.140   4.466
    3DHA   H18R  528   1.283   1.038   4.502
    3DHA   H18S  529   1.304   1.154   4.365
    3DHA   C119  530   1.112   1.160   4.457
    3DHA   H19R  531   1.086   1.252   4.405
    3DHA   C120  532   1.019   1.072   4.500
    3DHA   H20R  533   0.914   1.092   4.479
    3DHA   C121  534   1.043   0.940   4.572
    3DHA   H21R  535   0.946   0.918   4.617
    3DHA   H21S  536   1.132   0.940   4.636
    3DHA   C122  537   1.067   0.828   4.468
    3DHA   H22R  538   0.990   0.836   4.390
    3DHA   H22S  539   1.072   0.727   4.509
    3DHA   H22T  540   1.161   0.858   4.422
    1ST    C118  541   2.179  -0.140   4.608
    1ST    H18R  542   2.216  -0.240   4.633
    1ST    H18S  543   2.144  -0.096   4.702
    1ST    H18T  544   2.264  -0.075   4.587
    1ST    C117  545   2.089  -0.149   4.477
    1ST    H17R  546   2.157  -0.165   4.394
    1ST    H17S  547   2.021  -0.233   4.488
    1ST    C116  548   2.002  -0.032   4.449
    1ST    H16R  549   2.066   0.055   4.455
    1ST    H16S  550   1.953  -0.052   4.354
    1ST    C115  551   1.893  -0.019   4.562
    1ST    H15R  552   1.809  -0.082   4.532
    1ST    H15S  553   1.936  -0.055   4.656
    1ST    C114  554   1.831   0.125   4.585
    1ST    H14R  555   1.919   0.189   4.591
    1ST    H14S  556   1.793   0.154   4.487
    1ST    C113  557   1.744   0.138   4.715
    1ST    H13R  558   1.668   0.060   4.703
    1ST    H13S  559   1.794   0.128   4.811
    1ST    C112  560   1.675   0.281   4.705
    1ST    H12R  561   1.753   0.357   4.696
    1ST    H12S  562   1.618   0.296   4.613
    1ST    C111  563   1.583   0.315   4.834
    1ST    H11R  564   1.540   0.413   4.810
    1ST    H11S  565   1.494   0.253   4.833
    1ST    C110  566   1.645   0.288   4.967
    1ST    H10R  567   1.665   0.181   4.974
    1ST    H10S  568   1.743   0.336   4.955
    1ST     C19  569   1.576   0.347   5.093
    1ST     H9R  570   1.642   0.332   5.179
    1ST     H9S  571   1.567   0.455   5.085
    1ST     C18  572   1.431   0.310   5.127
    1ST     H8R  573   1.365   0.331   5.043
    1ST     H8S  574   1.428   0.201   5.132
    1ST     C17  575   1.360   0.364   5.248
    1ST     H7R  576   1.315   0.463   5.233
    1ST     H7S  577   1.278   0.297   5.275
    1ST     C16  578   1.454   0.371   5.362
    1ST     H6R  579   1.507   0.276   5.366
    1ST     H6S  580   1.537   0.437   5.334
    1ST     C15  581   1.395   0.411   5.496
    1ST     H5R  582   1.332   0.500   5.494
    1ST     H5S  583   1.335   0.328   5.532
    1ST     C14  584   1.500   0.433   5.606
    1ST     H4R  585   1.567   0.347   5.610
    1ST     H4S  586   1.568   0.511   5.569
    1ST     C13  587   1.448   0.482   5.745
    1ST     H3R  588   1.369   0.556   5.735
    1ST     H3S  589   1.387   0.400   5.785
    1ST     C12  590   1.563   0.542   5.831
    1ST     H2R  591   1.636   0.467   5.861
    1ST     H2S  592   1.616   0.623   5.781
    2PS     C11  593   1.500   0.608   5.948
    2PS     O12  594   1.550   0.607   6.061
    2PS     O11  595   1.397   0.691   5.918
    2PS      C1  596   1.332   0.768   6.024
    2PS      HR  597   1.403   0.789   6.104
    2PS      HS  598   1.301   0.863   5.978
    2PS      C2  599   1.219   0.693   6.091
    2PS      HX  600   1.172   0.759   6.164
    2PS      C3  601   1.260   0.561   6.160
    2PS      HA  602   1.302   0.488   6.090
    2PS      HB  603   1.347   0.585   6.223
    2PS     O31  604   1.144   0.505   6.229
    2PS     P31  605   1.169   0.381   6.335
    2PS     O32  606   1.254   0.460   6.443
    2PS     C31  607   1.229   0.592   6.467
    2PS     H1A  608   1.232   0.653   6.376
    2PS     H1B  609   1.135   0.622   6.515
    2PS     C32  610   1.337   0.649   6.565
    2PS     H2A  611   1.349   0.579   6.647
    2PS     N31  612   1.472   0.674   6.500
    2PS    HN1A  613   1.551   0.692   6.564
    2PS    HN1B  614   1.496   0.588   6.449
    2PS    HN1C  615   1.471   0.748   6.427
    2PS     C33  616   1.297   0.776   6.637
    2PS     O33  617   1.040   0.344   6.396
    2PS     O34  618   1.263   0.293   6.265
    2PS     O21  619   1.126   0.649   5.992
    2PS     C21  620   1.049   0.743   5.935
    2PS     O22  621   1.059   0.865   5.951
    2PS     O35  622   1.184   0.817   6.636
    2PS     O36  623   1.381   0.836   6.699
    3DHA   C116  624   0.855   0.038   4.530
    3DHA   H16R  625   0.757   0.083   4.524
    3DHA   C115  626   0.933   0.057   4.653
    3DHA   H15R  627   0.913  -0.028   4.718
    3DHA   H15S  628   1.038   0.066   4.625
    3DHA   C114  629   0.909   0.180   4.736
    3DHA   H14R  630   0.930   0.273   4.685
    3DHA   C113  631   0.889   0.195   4.866
    3DHA   H13R  632   0.872   0.295   4.907
    3DHA   C112  633   0.903   0.088   4.968
    3DHA   H12R  634   0.817   0.105   5.034
    3DHA   H12S  635   0.897  -0.014   4.931
    3DHA   C111  636   1.034   0.119   5.045
    3DHA   H11R  637   1.127   0.073   5.014
    3DHA   C110  638   1.052   0.201   5.154
    3DHA   H10R  639   1.148   0.212   5.203
    3DHA    C19  640   0.958   0.283   5.234
    3DHA    H9R  641   1.001   0.383   5.230
    3DHA    H9S  642   0.864   0.281   5.177
    3DHA    C18  643   0.944   0.236   5.375
    3DHA    H8R  644   0.906   0.135   5.385
    3DHA    C17  645   0.977   0.304   5.485
    3DHA    H7R  646   0.962   0.262   5.584
    3DHA    C16  647   1.031   0.443   5.492
    3DHA    H6R  648   1.114   0.455   5.562
    3DHA    H6S  649   1.088   0.463   5.400
    3DHA    C15  650   0.935   0.554   5.505
    3DHA    H5R  651   0.849   0.551   5.439
    3DHA    C14  652   0.923   0.654   5.585
    3DHA    H4R  653   0.834   0.716   5.572
    3DHA    C13  654   1.017   0.696   5.695
    3DHA    H3R  655   1.115   0.649   5.694
    3DHA    H3S  656   1.041   0.802   5.689
    3DHA    C12  657   0.958   0.674   5.832
    3DHA    H2R  658   0.859   0.716   5.848
    3DHA    H2S  659   0.955   0.566   5.844
    3DHA   C117  660   0.908  -0.014   4.417
    3DHA   H17R  661   0.851  -0.008   4.325
    3DHA   C118  662   1.045  -0.067   4.392
    3DHA   H18R  663   1.031  -0.174   4.371
    3DHA   H18S  664   1.111  -0.068   4.479
    3DHA   C119  665   1.110   0.000   4.276
    3DHA   H19R  666   1.044   0.022   4.192
    3DHA   C120  667   1.235   0.041   4.277
    3DHA   H20R  668   1.273   0.102   4.196
    3DHA   C121  669   1.338   0.031   4.385
    3DHA   H21R  670   1.313  -0.039   4.465
    3DHA   H21S  671   1.360   0.134   4.414
    3DHA   C122  672   1.467  -0.033   4.341
    3DHA   H22R  673   1.492   0.002   4.241
    3DHA   H22S  674   1.466  -0.142   4.342
    3DHA   H22T  675   1.542   0.001   4.413
    1ST    C118  676   0.991   2.081   4.078
    1ST    H18R  677   1.091   2.047   4.049
    1ST    H18S  678   0.922   2.092   3.994
    1ST    H18T  679   0.960   2.008   4.153
    1ST    C117  680   0.994   2.211   4.150
    1ST    H17R  681   0.991   2.287   4.071
    1ST    H17S  682   0.907   2.227   4.213
    1ST    C116  683   1.123   2.240   4.228
    1ST    H16R  684   1.118   2.180   4.318
    1ST    H16S  685   1.207   2.204   4.169
    1ST    C115  686   1.144   2.384   4.266
    1ST    H15R  687   1.145   2.441   4.173
    1ST    H15S  688   1.069   2.423   4.335
    1ST    C114  689   1.282   2.404   4.335
    1ST    H14R  690   1.348   2.333   4.284
    1ST    H14S  691   1.323   2.501   4.308
    1ST    C113  692   1.290   2.365   4.481
    1ST    H13R  693   1.213   2.404   4.547
    1ST    H13S  694   1.273   2.257   4.484
    1ST    C112  695   1.418   2.405   4.549
    1ST    H12R  696   1.502   2.370   4.489
    1ST    H12S  697   1.425   2.514   4.552
    1ST    C111  698   1.432   2.357   4.695
    1ST    H11R  699   1.353   2.406   4.752
    1ST    H11S  700   1.423   2.249   4.705
    1ST    C110  701   1.570   2.386   4.759
    1ST    H10R  702   1.655   2.355   4.698
    1ST    H10S  703   1.596   2.489   4.780
    1ST     C19  704   1.588   2.306   4.897
    1ST     H9R  705   1.493   2.317   4.950
    1ST     H9S  706   1.603   2.199   4.882
    1ST     C18  707   1.706   2.356   4.990
    1ST     H8R  708   1.801   2.359   4.937
    1ST     H8S  709   1.688   2.460   5.020
    1ST     C17  710   1.737   2.271   5.111
    1ST     H7R  711   1.798   2.182   5.091
    1ST     H7S  712   1.806   2.336   5.167
    1ST     C16  713   1.617   2.229   5.188
    1ST     H6R  714   1.544   2.310   5.189
    1ST     H6S  715   1.557   2.151   5.140
    1ST     C15  716   1.645   2.197   5.339
    1ST     H5R  717   1.653   2.088   5.347
    1ST     H5S  718   1.749   2.223   5.361
    1ST     C14  719   1.540   2.247   5.435
    1ST     H4R  720   1.534   2.350   5.399
    1ST     H4S  721   1.444   2.200   5.413
    1ST     C13  722   1.571   2.242   5.583
    1ST     H3R  723   1.653   2.311   5.607
    1ST     H3S  724   1.483   2.289   5.627
    1ST     C12  725   1.590   2.106   5.648
    1ST     H2R  726   1.496   2.056   5.623
    1ST     H2S  727   1.680   2.059   5.607
    2PS     C11  728   1.600   2.122   5.795
    2PS     O12  729   1.537   2.209   5.857
    2PS     O11  730   1.669   2.025   5.852
    2PS      C1  731   1.696   2.039   5.997
    2PS      HR  732   1.752   2.132   6.005
    2PS      HS  733   1.598   2.043   6.045
    2PS      C2  734   1.789   1.924   6.053
    2PS      HX  735   1.749   1.827   6.023
    2PS      C3  736   1.782   1.932   6.203
    2PS      HA  737   1.682   1.945   6.245
    2PS      HB  738   1.839   1.847   6.241
    2PS     O31  739   1.849   2.053   6.251
    2PS     P31  740   1.891   2.079   6.403
    2PS     O32  741   1.752   2.067   6.477
    2PS     C31  742   1.665   2.181   6.502
    2PS     H1A  743   1.695   2.231   6.595
    2PS     H1B  744   1.676   2.251   6.418
    2PS     C32  745   1.524   2.136   6.502
    2PS     H2A  746   1.499   2.100   6.402
    2PS     N31  747   1.502   2.027   6.604
    2PS    HN1A  748   1.559   1.944   6.582
    2PS    HN1B  749   1.529   2.050   6.701
    2PS    HN1C  750   1.403   1.999   6.606
    2PS     C33  751   1.451   2.261   6.528
    2PS     O33  752   1.948   1.953   6.454
    2PS     O34  753   1.956   2.210   6.430
    2PS     O21  754   1.932   1.947   6.011
    2PS     C21  755   2.016   1.845   6.037
    2PS     O22  756   1.979   1.733   6.065
    2PS     O35  757   1.359   2.284   6.455
    2PS     O36  758   1.452   2.301   6.645
    3DHA   C116  759   1.913   1.803   5.134
    3DHA   H16R  760   1.972   1.826   5.222
    3DHA   C115  761   1.995   1.793   5.007
    3DHA   H15R  762   1.952   1.724   4.935
    3DHA   H15S  763   2.013   1.887   4.954
    3DHA   C114  764   2.134   1.752   5.032
    3DHA   H14R  765   2.167   1.664   4.976
    3DHA   C113  766   2.231   1.829   5.078
    3DHA   H13R  767   2.335   1.798   5.073
    3DHA   C112  768   2.222   1.969   5.123
    3DHA   H12R  769   2.294   2.031   5.070
    3DHA   H12S  770   2.129   2.025   5.109
    3DHA   C111  771   2.257   1.987   5.266
    3DHA   H11R  772   2.356   1.952   5.294
    3DHA   C110  773   2.183   2.050   5.365
    3DHA   H10R  774   2.233   2.077   5.457
    3DHA    C19  775   2.048   2.107   5.352
    3DHA    H9R  776   2.057   2.199   5.411
    3DHA    H9S  777   2.039   2.151   5.252
    3DHA    C18  778   1.931   2.020   5.378
    3DHA    H8R  779   1.881   1.992   5.285
    3DHA    C17  780   1.908   1.951   5.494
    3DHA    H7R  781   1.827   1.878   5.499
    3DHA    C16  782   1.978   1.967   5.628
    3DHA    H6R  783   2.035   2.060   5.630
    3DHA    H6S  784   1.906   1.982   5.708
    3DHA    C15  785   2.066   1.847   5.655
    3DHA    H5R  786   2.054   1.771   5.579
    3DHA    C14  787   2.145   1.835   5.761
    3DHA    H4R  788   2.206   1.747   5.782
    3DHA    C13  789   2.173   1.929   5.874
    3DHA    H3R  790   2.274   1.964   5.852
    3DHA    H3S  791   2.110   2.016   5.854
    3DHA    C12  792   2.161   1.878   6.014
    3DHA    H2R  793   2.227   1.799   6.050
    3DHA    H2S  794   2.191   1.953   6.087
    3DHA   C117  795   1.776   1.788   5.148
    3DHA   H17R  796   1.730   1.821   5.240
    3DHA   C118  797   1.690   1.761   5.031
    3DHA   H18R  798   1.740   1.792   4.939
    3DHA   H18S  799   1.600   1.823   5.028
    3DHA   C119  800   1.652   1.615   5.019
    3DHA   H19R  801   1.645   1.557   5.111
    3DHA   C120  802   1.636   1.540   4.907
    3DHA   H20R  803   1.619   1.433   4.914
    3DHA   C121  804   1.635   1.594   4.767
    3DHA   H21R  805   1.599   1.697   4.776
    3DHA   H21S  806   1.556   1.550   4.706
    3DHA   C122  807   1.760   1.600   4.681
    3DHA   H22R  808   1.822   1.510   4.688
    3DHA   H22S  809   1.833   1.680   4.692
    3DHA   H22T  810   1.728   1.599   4.576
    1ST    C118  811   1.524   2.949   4.267
    1ST    H18R  812   1.626   2.988   4.262
    1ST    H18S  813   1.488   2.971   4.368
    1ST    H18T  814   1.464   3.002   4.192
    1ST    C117  815   1.514   2.811   4.228
    1ST    H17R  816   1.406   2.799   4.218
    1ST    H17S  817   1.567   2.798   4.134
    1ST    C116  818   1.565   2.704   4.322
    1ST    H16R  819   1.495   2.699   4.405
    1ST    H16S  820   1.553   2.603   4.283
    1ST    C115  821   1.711   2.726   4.368
    1ST    H15R  822   1.782   2.706   4.288
    1ST    H15S  823   1.724   2.832   4.393
    1ST    C114  824   1.748   2.642   4.490
    1ST    H14R  825   1.661   2.647   4.557
    1ST    H14S  826   1.746   2.535   4.469
    1ST    C113  827   1.875   2.696   4.557
    1ST    H13R  828   1.959   2.682   4.490
    1ST    H13S  829   1.865   2.804   4.571
    1ST    C112  830   1.914   2.626   4.690
    1ST    H12R  831   1.824   2.618   4.752
    1ST    H12S  832   1.945   2.523   4.671
    1ST    C111  833   2.041   2.687   4.759
    1ST    H11R  834   2.117   2.667   4.684
    1ST    H11S  835   2.028   2.794   4.781
    1ST    C110  836   2.081   2.636   4.890
    1ST    H10R  837   2.146   2.548   4.879
    1ST    H10S  838   2.158   2.701   4.931
    1ST     C19  839   1.965   2.634   4.994
    1ST     H9R  840   1.915   2.730   5.001
    1ST     H9S  841   1.884   2.581   4.945
    1ST     C18  842   2.009   2.589   5.130
    1ST     H8R  843   2.044   2.485   5.133
    1ST     H8S  844   2.091   2.655   5.158
    1ST     C17  845   1.900   2.614   5.236
    1ST     H7R  846   1.885   2.721   5.249
    1ST     H7S  847   1.803   2.582   5.199
    1ST     C16  848   1.931   2.536   5.367
    1ST     H6R  849   1.928   2.429   5.347
    1ST     H6S  850   2.031   2.566   5.400
    1ST     C15  851   1.831   2.582   5.469
    1ST     H5R  852   1.782   2.678   5.450
    1ST     H5S  853   1.746   2.513   5.468
    1ST     C14  854   1.888   2.599   5.603
    1ST     H4R  855   1.940   2.508   5.634
    1ST     H4S  856   1.976   2.664   5.600
    1ST     C13  857   1.792   2.649   5.711
    1ST     H3R  858   1.837   2.660   5.810
    1ST     H3S  859   1.759   2.750   5.685
    1ST     C12  860   1.668   2.570   5.726
    1ST     H2R  861   1.604   2.579   5.638
    1ST     H2S  862   1.687   2.463   5.740
    2PS     C11  863   1.596   2.623   5.851
    2PS     O12  864   1.650   2.705   5.925
    2PS     O11  865   1.464   2.581   5.857
    2PS      C1  866   1.399   2.601   5.984
    2PS      HR  867   1.324   2.522   5.987
    2PS      HS  868   1.468   2.587   6.067
    2PS      C2  869   1.337   2.740   5.980
    2PS      HX  870   1.412   2.817   5.959
    2PS      C3  871   1.274   2.768   6.115
    2PS      HA  872   1.348   2.796   6.190
    2PS      HB  873   1.214   2.859   6.106
    2PS     O31  874   1.184   2.670   6.165
    2PS     P31  875   1.125   2.682   6.307
    2PS     O32  876   1.040   2.819   6.315
    2PS     C31  877   0.910   2.834   6.254
    2PS     H1A  878   0.918   2.825   6.145
    2PS     H1B  879   0.843   2.751   6.277
    2PS     C32  880   0.839   2.960   6.309
    2PS     H2A  881   0.843   2.948   6.417
    2PS     N31  882   0.920   3.078   6.256
    2PS    HN1A  883   0.880   3.161   6.304
    2PS    HN1B  884   1.018   3.077   6.288
    2PS    HN1C  885   0.925   3.087   6.153
    2PS     C33  886   0.695   2.967   6.277
    2PS     O33  887   1.036   2.567   6.338
    2PS     O34  888   1.240   2.698   6.401
    2PS     O21  889   1.235   2.733   5.871
    2PS     C21  890   1.182   2.842   5.817
    2PS     O22  891   1.231   2.951   5.829
    2PS     O35  892   0.659   2.987   6.160
    2PS     O36  893   0.615   2.972   6.366
    3DHA   C116  894   0.940   3.539   4.824
    3DHA   H16R  895   0.893   3.441   4.822
    3DHA   C115  896   0.879   3.656   4.900
    3DHA   H15R  897   0.938   3.681   4.989
    3DHA   H15S  898   0.865   3.742   4.836
    3DHA   C114  899   0.748   3.618   4.962
    3DHA   H14R  900   0.662   3.652   4.904
    3DHA   C113  901   0.716   3.545   5.069
    3DHA   H13R  902   0.610   3.535   5.091
    3DHA   C112  903   0.811   3.479   5.161
    3DHA   H12R  904   0.899   3.543   5.165
    3DHA   H12S  905   0.776   3.488   5.264
    3DHA   C111  906   0.841   3.340   5.126
    3DHA   H11R  907   0.902   3.323   5.037
    3DHA   C110  908   0.800   3.230   5.186
    3DHA   H10R  909   0.825   3.130   5.149
    3DHA    C19  910   0.726   3.217   5.311
    3DHA    H9R  911   0.640   3.283   5.305
    3DHA    H9S  912   0.685   3.117   5.326
    3DHA    C18  913   0.818   3.250   5.429
    3DHA    H8R  914   0.820   3.354   5.461
    3DHA    C17  915   0.913   3.171   5.479
    3DHA    H7R  916   0.974   3.208   5.561
    3DHA    C16  917   0.950   3.031   5.447
    3DHA    H6R  918   0.949   3.006   5.340
    3DHA    H6S  919   1.056   3.015   5.467
    3DHA    C15  920   0.852   2.935   5.509
    3DHA    H5R  921   0.771   2.905   5.444
    3DHA    C14  922   0.852   2.880   5.628
    3DHA    H4R  923   0.757   2.833   5.652
    3DHA    C13  924   0.951   2.896   5.739
    3DHA    H3R  925   0.981   3.000   5.752
    3DHA    H3S  926   0.901   2.874   5.834
    3DHA    C12  927   1.079   2.811   5.715
    3DHA    H2R  928   1.049   2.706   5.717
    3DHA    H2S  929   1.112   2.826   5.612
    3DHA   C117  930   1.057   3.557   4.763
    3DHA   H17R  931   1.102   3.472   4.713
    3DHA   C118  932   1.133   3.688   4.761
    3DHA   H18R  933   1.128   3.726   4.863
    3DHA   H18S  934   1.076   3.757   4.698
    3DHA   C119  935   1.274   3.674   4.711
    3DHA   H19R  936   1.341   3.626   4.781
    3DHA   C120  937   1.330   3.700   4.591
    3DHA   H20R  938   1.437   3.687   4.580
    3DHA   C121  939   1.271   3.765   4.468
    3DHA   H21R  940   1.337   3.842   4.426
    3DHA   H21S  941   1.180   3.823   4.480
    3DHA   C122  942   1.243   3.658   4.370
    3DHA   H22R  943   1.204   3.689   4.273
    3DHA   H22S  944   1.154   3.608   4.409
    3DHA   H22T  945   1.324   3.589   4.346
    1ST    C118  946   4.565   3.166   4.323
    1ST    H18R  947   4.474   3.113   4.351
    1ST    H18S  948   4.580   3.245   4.396
    1ST    H18T  949   4.656   3.107   4.316
    1ST    C117  950   4.548   3.237   4.191
    1ST    H17R  951   4.642   3.253   4.136
    1ST    H17S  952   4.500   3.170   4.119
    1ST    C116  953   4.472   3.364   4.182
    1ST    H16R  954   4.463   3.406   4.082
    1ST    H16S  955   4.365   3.349   4.201
    1ST    C115  956   4.525   3.473   4.283
    1ST    H15R  957   4.507   3.438   4.385
    1ST    H15S  958   4.628   3.482   4.248
    1ST    C114  959   4.463   3.613   4.272
    1ST    H14R  960   4.464   3.642   4.167
    1ST    H14S  961   4.358   3.618   4.299
    1ST    C113  962   4.529   3.725   4.350
    1ST    H13R  963   4.623   3.763   4.309
    1ST    H13S  964   4.472   3.817   4.336
    1ST    C112  965   4.553   3.692   4.497
    1ST    H12R  966   4.459   3.646   4.529
    1ST    H12S  967   4.634   3.620   4.505
    1ST    C111  968   4.576   3.809   4.592
    1ST    H11R  969   4.671   3.859   4.571
    1ST    H11S  970   4.495   3.876   4.563
    1ST    C110  971   4.578   3.763   4.732
    1ST    H10R  972   4.480   3.722   4.758
    1ST    H10S  973   4.640   3.674   4.748
    1ST     C19  974   4.614   3.873   4.825
    1ST     H9R  975   4.721   3.892   4.822
    1ST     H9S  976   4.552   3.956   4.792
    1ST     C18  977   4.580   3.846   4.973
    1ST     H8R  978   4.476   3.821   4.995
    1ST     H8S  979   4.634   3.761   5.015
    1ST     C17  980   4.615   3.968   5.062
    1ST     H7R  981   4.724   3.964   5.075
    1ST     H7S  982   4.590   4.055   5.002
    1ST     C16  983   4.551   3.976   5.197
    1ST     H6R  984   4.453   3.934   5.175
    1ST     H6S  985   4.611   3.919   5.268
    1ST     C15  986   4.531   4.122   5.254
    1ST     H5R  987   4.625   4.159   5.297
    1ST     H5S  988   4.510   4.187   5.169
    1ST     C14  989   4.439   4.124   5.375
    1ST     H4R  990   4.334   4.096   5.360
    1ST     H4S  991   4.465   4.039   5.438
    1ST     C13  992   4.458   4.247   5.460
    1ST     H3R  993   4.562   4.254   5.493
    1ST     H3S  994   4.437   4.331   5.394
    1ST     C12  995   4.355   4.265   5.563
    1ST     H2R  996   4.360   4.366   5.604
    1ST     H2S  997   4.253   4.268   5.523
    2PS     C11  998   4.377   4.171   5.679
    2PS     O12  999   4.291   4.108   5.734
    2PS     O11 1000   4.505   4.181   5.723
    2PS      C1 1001   4.563   4.111   5.836
    2PS      HR 1002   4.667   4.139   5.851
    2PS      HS 1003   4.505   4.139   5.925
    2PS      C2 1004   4.544   3.958   5.827
    2PS      HX 1005   4.444   3.916   5.812
    2PS      C3 1006   4.610   3.881   5.939
    2PS      HA 1007   4.551   3.894   6.030
    2PS      HB 1008   4.613   3.773   5.923
    2PS     O31 1009   4.739   3.930   5.952
    2PS     P31 1010   4.840   3.908   6.066
    2PS     O32 1011   4.862   3.751   6.075
    2PS     C31 1012   4.785   3.661   6.150
    2PS     H1A 1013   4.741   3.705   6.240
    2PS     H1B 1014   4.702   3.628   6.086
    2PS     C32 1015   4.862   3.530   6.188
    2PS     H2A 1016   4.789   3.455   6.219
    2PS     N31 1017   4.942   3.478   6.071
    2PS    HN1A 1018   5.021   3.541   6.047
    2PS    HN1B 1019   4.989   3.387   6.084
    2PS    HN1C 1020   4.886   3.457   5.986
    2PS     C33 1021   4.947   3.562   6.308
    2PS     O33 1022   4.974   3.961   6.027
    2PS     O34 1023   4.775   3.949   6.191
    2PS     O21 1024   4.613   3.919   5.701
    2PS     C21 1025   4.586   3.795   5.661
    2PS     O22 1026   4.507   3.713   5.700
    2PS     O35 1027   5.063   3.588   6.289
    2PS     O36 1028   4.910   3.548   6.422
    3DHA   C116 1029   4.107   3.146   4.627
    3DHA   H16R 1030   4.070   3.219   4.698
    3DHA   C115 1031   4.172   3.204   4.500
    3DHA   H15R 1032   4.251   3.141   4.457
    3DHA   H15S 1033   4.094   3.216   4.424
    3DHA   C114 1034   4.230   3.339   4.529
    3DHA   H14R 1035   4.163   3.410   4.481
    3DHA   C113 1036   4.332   3.379   4.600
    3DHA   H13R 1037   4.364   3.482   4.613
    3DHA   C112 1038   4.425   3.288   4.675
    3DHA   H12R 1039   4.436   3.195   4.620
    3DHA   H12S 1040   4.525   3.332   4.665
    3DHA   C111 1041   4.376   3.268   4.812
    3DHA   H11R 1042   4.310   3.182   4.822
    3DHA   C110 1043   4.406   3.336   4.922
    3DHA   H10R 1044   4.353   3.295   5.007
    3DHA    C19 1045   4.504   3.447   4.946
    3DHA    H9R 1046   4.596   3.400   4.981
    3DHA    H9S 1047   4.536   3.492   4.852
    3DHA    C18 1048   4.445   3.542   5.037
    3DHA    H8R 1049   4.362   3.592   4.987
    3DHA    C17 1050   4.471   3.559   5.166
    3DHA    H7R 1051   4.409   3.632   5.217
    3DHA    C16 1052   4.567   3.480   5.246
    3DHA    H6R 1053   4.527   3.453   5.344
    3DHA    H6S 1054   4.578   3.380   5.202
    3DHA    C15 1055   4.704   3.538   5.253
    3DHA    H5R 1056   4.754   3.529   5.157
    3DHA    C14 1057   4.754   3.605   5.361
    3DHA    H4R 1058   4.850   3.653   5.346
    3DHA    C13 1059   4.690   3.627   5.494
    3DHA    H3R 1060   4.591   3.581   5.498
    3DHA    H3S 1061   4.754   3.578   5.567
    3DHA    C12 1062   4.666   3.773   5.536
    3DHA    H2R 1063   4.763   3.821   5.550
    3DHA    H2S 1064   4.623   3.830   5.453
    3DHA   C117 1065   4.098   3.016   4.657
    3DHA   H17R 1066   4.045   2.982   4.745
    3DHA   C118 1067   4.146   2.911   4.562
    3DHA   H18R 1068   4.125   2.942   4.460
    3DHA   H18S 1069   4.072   2.832   4.574
    3DHA   C119 1070   4.292   2.877   4.591
    3DHA   H19R 1071   4.356   2.955   4.551
    3DHA   C120 1072   4.334   2.772   4.669
    3DHA   H20R 1073   4.438   2.776   4.698
    3DHA   C121 1074   4.248   2.668   4.731
    3DHA   H21R 1075   4.303   2.574   4.734
    3DHA   H21S 1076   4.163   2.642   4.667
    3DHA   C122 1077   4.202   2.700   4.876
    3DHA   H22R 1078   4.164   2.623   4.942
    3DHA   H22S 1079   4.112   2.763   4.872
    3DHA   H22T 1080   4.280   2.746   4.936
    1ST    C118 1081   2.038   3.653   4.369
    1ST    H18R 1082   2.019   3.755   4.335
    1ST    H18S 1083   2.014   3.597   4.278
    1ST    H18T 1084   2.146   3.643   4.378
    1ST    C117 1085   1.972   3.616   4.496
    1ST    H17R 1086   1.980   3.693   4.573
    1ST    H17S 1087   1.864   3.614   4.479
    1ST    C116 1088   2.015   3.484   4.554
    1ST    H16R 1089   1.999   3.404   4.481
    1ST    H16S 1090   2.123   3.502   4.550
    1ST    C115 1091   1.965   3.456   4.694
    1ST    H15R 1092   1.975   3.548   4.753
    1ST    H15S 1093   1.859   3.432   4.694
    1ST    C114 1094   2.050   3.342   4.753
    1ST    H14R 1095   2.032   3.250   4.697
    1ST    H14S 1096   2.156   3.366   4.740
    1ST    C113 1097   2.011   3.322   4.903
    1ST    H13R 1098   1.999   3.414   4.961
    1ST    H13S 1099   1.914   3.272   4.907
    1ST    C112 1100   2.103   3.209   4.961
    1ST    H12R 1101   2.058   3.172   5.054
    1ST    H12S 1102   2.122   3.132   4.887
    1ST    C111 1103   2.237   3.263   4.998
    1ST    H11R 1104   2.306   3.190   5.042
    1ST    H11S 1105   2.276   3.296   4.901
    1ST    C110 1106   2.248   3.383   5.089
    1ST    H10R 1107   2.352   3.397   5.117
    1ST    H10S 1108   2.212   3.466   5.028
    1ST     C19 1109   2.157   3.379   5.205
    1ST     H9R 1110   2.154   3.470   5.265
    1ST     H9S 1111   2.060   3.372   5.154
    1ST     C18 1112   2.166   3.265   5.303
    1ST     H8R 1113   2.156   3.167   5.257
    1ST     H8S 1114   2.265   3.270   5.350
    1ST     C17 1115   2.064   3.274   5.413
    1ST     H7R 1116   2.068   3.380   5.439
    1ST     H7S 1117   1.966   3.258   5.367
    1ST     C16 1118   2.069   3.184   5.536
    1ST     H6R 1119   1.970   3.185   5.582
    1ST     H6S 1120   2.083   3.082   5.498
    1ST     C15 1121   2.164   3.227   5.656
    1ST     H5R 1122   2.270   3.200   5.644
    1ST     H5S 1123   2.176   3.334   5.671
    1ST     C14 1124   2.124   3.160   5.783
    1ST     H4R 1125   2.020   3.191   5.789
    1ST     H4S 1126   2.140   3.053   5.768
    1ST     C13 1127   2.207   3.199   5.908
    1ST     H3R 1128   2.311   3.167   5.906
    1ST     H3S 1129   2.209   3.308   5.916
    1ST     C12 1130   2.145   3.144   6.033
    1ST     H2R 1131   2.036   3.140   6.042
    1ST     H2S 1132   2.186   3.044   6.049
    2PS     C11 1133   2.202   3.213   6.153
    2PS     O12 1134   2.311   3.183   6.203
    2PS     O11 1135   2.123   3.318   6.194
    2PS      C1 1136   2.148   3.389   6.312
    2PS      HR 1137   2.054   3.425   6.356
    2PS      HS 1138   2.201   3.328   6.385
    2PS      C2 1139   2.250   3.497   6.284
    2PS      HX 1140   2.329   3.467   6.214
    2PS      C3 1141   2.306   3.545   6.418
    2PS      HA 1142   2.375   3.471   6.458
    2PS      HB 1143   2.361   3.639   6.403
    2PS     O31 1144   2.204   3.572   6.505
    2PS     P31 1145   2.214   3.684   6.618
    2PS     O32 1146   2.332   3.623   6.699
    2PS     C31 1147   2.322   3.481   6.741
    2PS     H1A 1148   2.223   3.450   6.777
    2PS     H1B 1149   2.342   3.409   6.661
    2PS     C32 1150   2.423   3.450   6.856
    2PS     H2A 1151   2.517   3.491   6.818
    2PS     N31 1152   2.391   3.535   6.972
    2PS    HN1A 1153   2.335   3.485   7.044
    2PS    HN1B 1154   2.480   3.577   7.004
    2PS    HN1C 1155   2.329   3.611   6.939
    2PS     C33 1156   2.440   3.299   6.882
    2PS     O33 1157   2.244   3.813   6.565
    2PS     O34 1158   2.092   3.676   6.701
    2PS     O21 1159   2.178   3.604   6.224
    2PS     C21 1160   2.238   3.724   6.186
    2PS     O22 1161   2.345   3.748   6.223
    2PS     O35 1162   2.483   3.233   6.789
    2PS     O36 1163   2.387   3.253   6.982
    3DHA   C116 1164   2.604   3.276   5.993
    3DHA   H16R 1165   2.545   3.257   6.082
    3DHA   C115 1166   2.667   3.408   5.984
    3DHA   H15R 1167   2.750   3.418   6.053
    3DHA   H15S 1168   2.706   3.420   5.882
    3DHA   C114 1169   2.571   3.518   6.014
    3DHA   H14R 1170   2.587   3.554   6.116
    3DHA   C113 1171   2.490   3.575   5.928
    3DHA   H13R 1172   2.427   3.657   5.963
    3DHA   C112 1173   2.464   3.531   5.793
    3DHA   H12R 1174   2.512   3.436   5.766
    3DHA   H12S 1175   2.357   3.512   5.780
    3DHA   C111 1176   2.519   3.632   5.699
    3DHA   H11R 1177   2.604   3.685   5.741
    3DHA   C110 1178   2.482   3.664   5.570
    3DHA   H10R 1179   2.545   3.736   5.518
    3DHA    C19 1180   2.379   3.611   5.477
    3DHA    H9R 1181   2.433   3.563   5.395
    3DHA    H9S 1182   2.325   3.521   5.508
    3DHA    C18 1183   2.276   3.715   5.436
    3DHA    H8R 1184   2.244   3.692   5.335
    3DHA    C17 1185   2.208   3.804   5.513
    3DHA    H7R 1186   2.114   3.849   5.481
    3DHA    C16 1187   2.244   3.852   5.654
    3DHA    H6R 1188   2.309   3.797   5.723
    3DHA    H6S 1189   2.278   3.955   5.648
    3DHA    C15 1190   2.117   3.880   5.733
    3DHA    H5R 1191   2.042   3.936   5.677
    3DHA    C14 1192   2.104   3.854   5.863
    3DHA    H4R 1193   2.017   3.889   5.917
    3DHA    C13 1194   2.203   3.781   5.945
    3DHA    H3R 1195   2.196   3.673   5.929
    3DHA    H3S 1196   2.310   3.801   5.934
    3DHA    C12 1197   2.158   3.800   6.087
    3DHA    H2R 1198   2.171   3.905   6.115
    3DHA    H2S 1199   2.053   3.777   6.108
    3DHA   C117 1200   2.608   3.171   5.903
    3DHA   H17R 1201   2.560   3.075   5.917
    3DHA   C118 1202   2.664   3.177   5.768
    3DHA   H18R 1203   2.685   3.274   5.722
    3DHA   H18S 1204   2.595   3.120   5.705
    3DHA   C119 1205   2.793   3.110   5.762
    3DHA   H19R 1206   2.875   3.175   5.790
    3DHA   C120 1207   2.811   2.983   5.732
    3DHA   H20R 1208   2.911   2.940   5.726
    3DHA   C121 1209   2.709   2.875   5.714
    3DHA   H21R 1210   2.694   2.857   5.607
    3DHA   H21S 1211   2.611   2.913   5.744
    3DHA   C122 1212   2.749   2.745   5.784
    3DHA   H22R 1213   2.740   2.772   5.889
    3DHA   H22S 1214   2.842   2.704   5.745
    3DHA   H22T 1215   2.668   2.677   5.759
    1ST    C118 1216   0.845   4.344   4.518
    1ST    H18R 1217   0.935   4.292   4.548
    1ST    H18S 1218   0.853   4.395   4.422
    1ST    H18T 1219   0.766   4.271   4.500
    1ST    C117 1220   0.793   4.447   4.625
    1ST    H17R 1221   0.848   4.433   4.719
    1ST    H17S 1222   0.815   4.549   4.592
    1ST    C116 1223   0.638   4.455   4.646
    1ST    H16R 1224   0.601   4.475   4.545
    1ST    H16S 1225   0.610   4.354   4.677
    1ST    C115 1226   0.577   4.549   4.754
    1ST    H15R 1227   0.645   4.560   4.839
    1ST    H15S 1228   0.575   4.653   4.720
    1ST    C114 1229   0.433   4.516   4.790
    1ST    H14R 1230   0.387   4.605   4.834
    1ST    H14S 1231   0.369   4.499   4.703
    1ST    C113 1232   0.433   4.393   4.879
    1ST    H13R 1233   0.456   4.305   4.819
    1ST    H13S 1234   0.515   4.397   4.951
    1ST    C112 1235   0.297   4.368   4.954
    1ST    H12R 1236   0.270   4.457   5.013
    1ST    H12S 1237   0.211   4.357   4.889
    1ST    C111 1238   0.302   4.254   5.064
    1ST    H11R 1239   0.336   4.158   5.025
    1ST    H11S 1240   0.371   4.277   5.146
    1ST    C110 1241   0.166   4.225   5.129
    1ST    H10R 1242   0.143   4.314   5.188
    1ST    H10S 1243   0.094   4.221   5.048
    1ST     C19 1244   0.154   4.104   5.227
    1ST     H9R 1245   0.215   4.020   5.193
    1ST     H9S 1246   0.195   4.127   5.326
    1ST     C18 1247   0.012   4.047   5.250
    1ST     H8R 1248  -0.064   4.117   5.285
    1ST     H8S 1249  -0.032   4.012   5.156
    1ST     C17 1250   0.030   3.933   5.337
    1ST     H7R 1251   0.116   3.870   5.316
    1ST     H7S 1252   0.049   3.980   5.434
    1ST     C16 1253  -0.098   3.842   5.346
    1ST     H6R 1254  -0.187   3.905   5.340
    1ST     H6S 1255  -0.113   3.772   5.264
    1ST     C15 1256  -0.106   3.754   5.475
    1ST     H5R 1257  -0.119   3.832   5.551
    1ST     H5S 1258  -0.201   3.700   5.482
    1ST     C14 1259   0.018   3.665   5.492
    1ST     H4R 1260   0.027   3.596   5.408
    1ST     H4S 1261   0.107   3.726   5.480
    1ST     C13 1262   0.029   3.575   5.621
    1ST     H3R 1263   0.003   3.634   5.709
    1ST     H3S 1264  -0.050   3.499   5.626
    1ST     C12 1265   0.156   3.498   5.638
    1ST     H2R 1266   0.161   3.417   5.565
    1ST     H2S 1267   0.249   3.550   5.613
    2PS     C11 1268   0.170   3.433   5.778
    2PS     O12 1269   0.177   3.499   5.878
    2PS     O11 1270   0.206   3.302   5.773
    2PS      C1 1271   0.217   3.212   5.886
    2PS      HR 1272   0.294   3.142   5.856
    2PS      HS 1273   0.236   3.255   5.985
    2PS      C2 1274   0.087   3.130   5.889
    2PS      HX 1275   0.009   3.170   5.824
    2PS      C3 1276   0.031   3.122   6.035
    2PS      HA 1277   0.008   3.225   6.063
    2PS      HB 1278  -0.061   3.064   6.037
    2PS     O31 1279   0.126   3.066   6.128
    2PS     P31 1280   0.073   2.989   6.257
    2PS     O32 1281   0.019   3.103   6.358
    2PS     C31 1282  -0.113   3.116   6.379
    2PS     H1A 1283  -0.141   3.184   6.298
    2PS     H1B 1284  -0.156   3.016   6.382
    2PS     C32 1285  -0.139   3.189   6.511
    2PS     H2A 1286  -0.097   3.131   6.594
    2PS     N31 1287  -0.062   3.314   6.512
    2PS    HN1A 1288  -0.100   3.376   6.438
    2PS    HN1B 1289  -0.075   3.361   6.603
    2PS    HN1C 1290   0.040   3.305   6.498
    2PS     C33 1291  -0.282   3.215   6.536
    2PS     O33 1292  -0.038   2.895   6.224
    2PS     O34 1293   0.197   2.936   6.319
    2PS     O21 1294   0.092   2.984   5.852
    2PS     C21 1295   0.129   2.958   5.725
    2PS     O22 1296   0.148   3.048   5.647
    2PS     O35 1297  -0.362   3.199   6.444
    2PS     O36 1298  -0.313   3.253   6.647
    3DHA   C116 1299   0.140   3.142   4.561
    3DHA   H16R 1300   0.170   3.129   4.457
    3DHA   C115 1301   0.237   3.221   4.644
    3DHA   H15R 1302   0.243   3.327   4.620
    3DHA   H15S 1303   0.209   3.221   4.750
    3DHA   C114 1304   0.370   3.152   4.631
    3DHA   H14R 1305   0.401   3.146   4.527
    3DHA   C113 1306   0.434   3.081   4.728
    3DHA   H13R 1307   0.527   3.035   4.697
    3DHA   C112 1308   0.385   3.071   4.871
    3DHA   H12R 1309   0.277   3.058   4.878
    3DHA   H12S 1310   0.429   2.974   4.894
    3DHA   C111 1311   0.446   3.177   4.948
    3DHA   H11R 1312   0.500   3.252   4.891
    3DHA   C110 1313   0.445   3.174   5.080
    3DHA   H10R 1314   0.499   3.251   5.134
    3DHA    C19 1315   0.362   3.082   5.161
    3DHA    H9R 1316   0.332   3.125   5.257
    3DHA    H9S 1317   0.269   3.059   5.109
    3DHA    C18 1318   0.423   2.951   5.194
    3DHA    H8R 1319   0.424   2.884   5.108
    3DHA    C17 1320   0.462   2.905   5.314
    3DHA    H7R 1321   0.490   2.802   5.334
    3DHA    C16 1322   0.445   2.977   5.443
    3DHA    H6R 1323   0.519   3.055   5.428
    3DHA    H6S 1324   0.346   3.023   5.440
    3DHA    C15 1325   0.472   2.906   5.570
    3DHA    H5R 1326   0.569   2.929   5.612
    3DHA    C14 1327   0.390   2.820   5.634
    3DHA    H4R 1328   0.417   2.772   5.728
    3DHA    C13 1329   0.246   2.791   5.591
    3DHA    H3R 1330   0.217   2.843   5.500
    3DHA    H3S 1331   0.246   2.685   5.563
    3DHA    C12 1332   0.145   2.811   5.700
    3DHA    H2R 1333   0.052   2.773   5.657
    3DHA    H2S 1334   0.164   2.756   5.793
    3DHA   C117 1335   0.031   3.071   4.600
    3DHA   H17R 1336  -0.030   3.021   4.524
    3DHA   C118 1337  -0.029   3.069   4.744
    3DHA   H18R 1338  -0.064   3.172   4.750
    3DHA   H18S 1339   0.037   3.049   4.829
    3DHA   C119 1340  -0.145   2.970   4.746
    3DHA   H19R 1341  -0.125   2.885   4.811
    3DHA   C120 1342  -0.258   2.991   4.678
    3DHA   H20R 1343  -0.343   2.927   4.700
    3DHA   C121 1344  -0.296   3.111   4.599
    3DHA   H21R 1345  -0.339   3.100   4.499
    3DHA   H21S 1346  -0.210   3.177   4.593
    3DHA   C122 1347  -0.412   3.179   4.679
    3DHA   H22R 1348  -0.504   3.121   4.675
    3DHA   H22S 1349  -0.425   3.279   4.639
    3DHA   H22T 1350  -0.384   3.200   4.783
    1ST    C118 1351   2.743   0.539   4.770
    1ST    H18R 1352   2.671   0.621   4.775
    1ST    H18S 1353   2.824   0.568   4.703
    1ST    H18T 1354   2.776   0.518   4.872
    1ST    C117 1355   2.670   0.409   4.711
    1ST    H17R 1356   2.743   0.329   4.697
    1ST    H17S 1357   2.594   0.383   4.785
    1ST    C116 1358   2.618   0.434   4.565
    1ST    H16R 1359   2.534   0.504   4.567
    1ST    H16S 1360   2.695   0.472   4.497
    1ST    C115 1361   2.570   0.300   4.503
    1ST    H15R 1362   2.521   0.238   4.578
    1ST    H15S 1363   2.487   0.317   4.433
    1ST    C114 1364   2.688   0.221   4.435
    1ST    H14R 1365   2.729   0.279   4.352
    1ST    H14S 1366   2.773   0.214   4.504
    1ST    C113 1367   2.668   0.076   4.397
    1ST    H13R 1368   2.591   0.083   4.320
    1ST    H13S 1369   2.762   0.040   4.353
    1ST    C112 1370   2.616  -0.018   4.521
    1ST    H12R 1371   2.517   0.015   4.551
    1ST    H12S 1372   2.603  -0.122   4.489
    1ST    C111 1373   2.712  -0.002   4.644
    1ST    H11R 1374   2.813  -0.003   4.602
    1ST    H11S 1375   2.700   0.095   4.692
    1ST    C110 1376   2.688  -0.110   4.752
    1ST    H10R 1377   2.677  -0.210   4.712
    1ST    H10S 1378   2.781  -0.123   4.808
    1ST     C19 1379   2.566  -0.082   4.840
    1ST     H9R 1380   2.481  -0.055   4.778
    1ST     H9S 1381   2.529  -0.173   4.888
    1ST     C18 1382   2.573   0.021   4.951
    1ST     H8R 1383   2.560   0.121   4.910
    1ST     H8S 1384   2.485   0.009   5.015
    1ST     C17 1385   2.706   0.027   5.029
    1ST     H7R 1386   2.787   0.052   4.960
    1ST     H7S 1387   2.704   0.103   5.107
    1ST     C16 1388   2.733  -0.107   5.100
    1ST     H6R 1389   2.640  -0.146   5.143
    1ST     H6S 1390   2.752  -0.178   5.019
    1ST     C15 1391   2.853  -0.105   5.191
    1ST     H5R 1392   2.866  -0.205   5.234
    1ST     H5S 1393   2.944  -0.090   5.133
    1ST     C14 1394   2.839  -0.002   5.308
    1ST     H4R 1395   2.940  -0.004   5.349
    1ST     H4S 1396   2.831   0.100   5.270
    1ST     C13 1397   2.745  -0.053   5.415
    1ST     H3R 1398   2.651  -0.088   5.373
    1ST     H3S 1399   2.793  -0.145   5.449
    1ST     C12 1400   2.716   0.046   5.533
    1ST     H2R 1401   2.812   0.063   5.584
    1ST     H2S 1402   2.677   0.144   5.503
    2PS     C11 1403   2.616  -0.005   5.631
    2PS     O12 1404   2.566  -0.117   5.630
    2PS     O11 1405   2.580   0.088   5.722
    2PS      C1 1406   2.484   0.054   5.819
    2PS      HR 1407   2.384   0.053   5.777
    2PS      HS 1408   2.502  -0.050   5.850
    2PS      C2 1409   2.479   0.152   5.939
    2PS      HX 1410   2.576   0.142   5.989
    2PS      C3 1411   2.369   0.130   6.038
    2PS      HA 1412   2.282   0.160   5.979
    2PS      HB 1413   2.347   0.024   6.057
    2PS     O31 1414   2.381   0.209   6.158
    2PS     P31 1415   2.272   0.191   6.272
    2PS     O32 1416   2.268   0.039   6.323
    2PS     C31 1417   2.368  -0.011   6.408
    2PS     H1A 1418   2.466   0.006   6.363
    2PS     H1B 1419   2.362   0.045   6.502
    2PS     C32 1420   2.340  -0.157   6.438
    2PS     H2A 1421   2.248  -0.170   6.495
    2PS     N31 1422   2.332  -0.244   6.311
    2PS    HN1A 1423   2.247  -0.229   6.255
    2PS    HN1B 1424   2.404  -0.223   6.240
    2PS    HN1C 1425   2.340  -0.344   6.338
    2PS     C33 1426   2.451  -0.212   6.534
    2PS     O33 1427   2.310   0.286   6.376
    2PS     O34 1428   2.141   0.223   6.203
    2PS     O21 1429   2.453   0.280   5.877
    2PS     C21 1430   2.484   0.390   5.943
    2PS     O22 1431   2.573   0.392   6.031
    2PS     O35 1432   2.505  -0.315   6.497
    2PS     O36 1433   2.473  -0.171   6.646
    3DHA   C116 1434   2.796   1.194   5.202
    3DHA   H16R 1435   2.791   1.245   5.298
    3DHA   C115 1436   2.814   1.045   5.219
    3DHA   H15R 1437   2.908   1.008   5.177
    3DHA   H15S 1438   2.824   1.030   5.327
    3DHA   C114 1439   2.698   0.961   5.163
    3DHA   H14R 1440   2.736   0.886   5.093
    3DHA   C113 1441   2.569   0.963   5.187
    3DHA   H13R 1442   2.505   0.887   5.143
    3DHA   C112 1443   2.504   1.055   5.285
    3DHA   H12R 1444   2.515   1.008   5.383
    3DHA   H12S 1445   2.534   1.160   5.283
    3DHA   C111 1446   2.357   1.063   5.259
    3DHA   H11R 1447   2.320   1.150   5.204
    3DHA   C110 1448   2.261   0.977   5.294
    3DHA   H10R 1449   2.157   1.005   5.276
    3DHA    C19 1450   2.280   0.843   5.374
    3DHA    H9R 1451   2.236   0.762   5.315
    3DHA    H9S 1452   2.384   0.809   5.367
    3DHA    C18 1453   2.223   0.838   5.514
    3DHA    H8R 1454   2.115   0.828   5.508
    3DHA    C17 1455   2.283   0.849   5.635
    3DHA    H7R 1456   2.228   0.854   5.729
    3DHA    C16 1457   2.429   0.868   5.655
    3DHA    H6R 1458   2.468   0.946   5.589
    3DHA    H6S 1459   2.433   0.900   5.760
    3DHA    C15 1460   2.498   0.734   5.638
    3DHA    H5R 1461   2.532   0.722   5.535
    3DHA    C14 1462   2.521   0.630   5.717
    3DHA    H4R 1463   2.585   0.550   5.681
    3DHA    C13 1464   2.486   0.628   5.863
    3DHA    H3R 1465   2.580   0.632   5.918
    3DHA    H3S 1466   2.427   0.718   5.884
    3DHA    C12 1467   2.396   0.512   5.906
    3DHA    H2R 1468   2.354   0.533   6.005
    3DHA    H2S 1469   2.313   0.466   5.852
    3DHA   C117 1470   2.798   1.267   5.092
    3DHA   H17R 1471   2.780   1.374   5.089
    3DHA   C118 1472   2.832   1.228   4.951
    3DHA   H18R 1473   2.881   1.131   4.956
    3DHA   H18S 1474   2.904   1.299   4.909
    3DHA   C119 1475   2.717   1.221   4.859
    3DHA   H19R 1476   2.634   1.282   4.894
    3DHA   C120 1477   2.707   1.122   4.766
    3DHA   H20R 1478   2.615   1.102   4.713
    3DHA   C121 1479   2.816   1.051   4.704
    3DHA   H21R 1480   2.915   1.067   4.748
    3DHA   H21S 1481   2.822   1.097   4.605
    3DHA   C122 1482   2.809   0.898   4.697
    3DHA   H22R 1483   2.906   0.863   4.661
    3DHA   H22S 1484   2.722   0.857   4.644
    3DHA   H22T 1485   2.794   0.864   4.800
    1ST    C118 1486   6.201   4.962   4.636
    1ST    H18R 1487   6.249   4.993   4.730
    1ST    H18S 1488   6.214   5.026   4.549
    1ST    H18T 1489   6.238   4.860   4.619
    1ST    C117 1490   6.051   4.957   4.675
    1ST    H17R 1491   6.008   4.887   4.603
    1ST    H17S 1492   6.040   4.901   4.768
    1ST    C116 1493   5.973   5.090   4.679
    1ST    H16R 1494   5.941   5.113   4.577
    1ST    H16S 1495   5.874   5.074   4.720
    1ST    C115 1496   6.034   5.199   4.775
    1ST    H15R 1497   6.138   5.204   4.743
    1ST    H15S 1498   5.987   5.294   4.748
    1ST    C114 1499   6.013   5.163   4.926
    1ST    H14R 1500   5.914   5.125   4.953
    1ST    H14S 1501   6.090   5.095   4.963
    1ST    C113 1502   6.020   5.288   5.014
    1ST    H13R 1503   6.113   5.344   5.013
    1ST    H13S 1504   5.949   5.357   4.967
    1ST    C112 1505   5.973   5.264   5.161
    1ST    H12R 1506   5.873   5.219   5.160
    1ST    H12S 1507   6.032   5.190   5.215
    1ST    C111 1508   5.964   5.396   5.239
    1ST    H11R 1509   6.063   5.442   5.238
    1ST    H11S 1510   5.907   5.468   5.180
    1ST    C110 1511   5.908   5.384   5.382
    1ST    H10R 1512   5.799   5.390   5.385
    1ST    H10S 1513   5.935   5.291   5.433
    1ST     C19 1514   5.958   5.493   5.471
    1ST     H9R 1515   5.952   5.448   5.570
    1ST     H9S 1516   6.064   5.514   5.455
    1ST     C18 1517   5.872   5.626   5.468
    1ST     H8R 1518   5.874   5.665   5.366
    1ST     H8S 1519   5.767   5.603   5.488
    1ST     C17 1520   5.922   5.742   5.560
    1ST     H7R 1521   6.030   5.751   5.550
    1ST     H7S 1522   5.887   5.841   5.531
    1ST     C16 1523   5.909   5.721   5.715
    1ST     H6R 1524   5.982   5.641   5.734
    1ST     H6S 1525   5.941   5.800   5.783
    1ST     C15 1526   5.771   5.674   5.757
    1ST     H5R 1527   5.704   5.759   5.742
    1ST     H5S 1528   5.728   5.591   5.701
    1ST     C14 1529   5.769   5.623   5.904
    1ST     H4R 1530   5.671   5.573   5.908
    1ST     H4S 1531   5.842   5.543   5.901
    1ST     C13 1532   5.801   5.730   6.008
    1ST     H3R 1533   5.890   5.786   5.978
    1ST     H3S 1534   5.716   5.798   6.017
    1ST     C12 1535   5.820   5.671   6.139
    1ST     H2R 1536   5.732   5.619   6.177
    1ST     H2S 1537   5.907   5.604   6.141
    2PS     C11 1538   5.852   5.789   6.226
    2PS     O12 1539   5.945   5.789   6.301
    2PS     O11 1540   5.771   5.894   6.209
    2PS      C1 1541   5.784   6.015   6.279
    2PS      HR 1542   5.713   6.092   6.248
    2PS      HS 1543   5.763   5.996   6.384
    2PS      C2 1544   5.925   6.079   6.264
    2PS      HX 1545   6.004   6.007   6.243
    2PS      C3 1546   5.968   6.168   6.381
    2PS      HA 1547   5.976   6.088   6.456
    2PS      HB 1548   6.068   6.207   6.362
    2PS     O31 1549   5.889   6.282   6.415
    2PS     P31 1550   5.924   6.384   6.531
    2PS     O32 1551   5.972   6.303   6.667
    2PS     C31 1552   5.888   6.208   6.735
    2PS     H1A 1553   5.791   6.249   6.762
    2PS     H1B 1554   5.883   6.118   6.672
    2PS     C32 1555   5.960   6.154   6.866
    2PS     H2A 1556   6.041   6.085   6.846
    2PS     N31 1557   6.023   6.264   6.941
    2PS    HN1A 1558   5.964   6.342   6.973
    2PS    HN1B 1559   6.061   6.241   7.034
    2PS    HN1C 1560   6.103   6.309   6.894
    2PS     C33 1561   5.859   6.072   6.939
    2PS     O33 1562   6.040   6.460   6.477
    2PS     O34 1563   5.798   6.454   6.563
    2PS     O21 1564   5.914   6.169   6.149
    2PS     C21 1565   5.949   6.128   6.031
    2PS     O22 1566   6.026   6.035   6.013
    2PS     O35 1567   5.842   5.954   6.903
    2PS     O36 1568   5.784   6.125   7.019
    3DHA   C116 1569   5.304   6.059   4.870
    3DHA   H16R 1570   5.204   6.022   4.850
    3DHA   C115 1571   5.332   6.140   4.991
    3DHA   H15R 1572   5.438   6.163   5.003
    3DHA   H15S 1573   5.284   6.238   4.979
    3DHA   C114 1574   5.284   6.069   5.112
    3DHA   H14R 1575   5.177   6.078   5.131
    3DHA   C113 1576   5.361   5.991   5.189
    3DHA   H13R 1577   5.311   5.944   5.273
    3DHA   C112 1578   5.510   5.969   5.156
    3DHA   H12R 1579   5.507   5.901   5.070
    3DHA   H12S 1580   5.559   6.064   5.134
    3DHA   C111 1581   5.584   5.903   5.273
    3DHA   H11R 1582   5.594   5.795   5.261
    3DHA   C110 1583   5.625   5.959   5.387
    3DHA   H10R 1584   5.672   5.901   5.466
    3DHA    C19 1585   5.622   6.107   5.423
    3DHA    H9R 1586   5.706   6.132   5.489
    3DHA    H9S 1587   5.637   6.168   5.334
    3DHA    C18 1588   5.490   6.136   5.491
    3DHA    H8R 1589   5.406   6.130   5.422
    3DHA    C17 1590   5.471   6.167   5.624
    3DHA    H7R 1591   5.368   6.170   5.659
    3DHA    C16 1592   5.578   6.197   5.721
    3DHA    H6R 1593   5.656   6.255   5.669
    3DHA    H6S 1594   5.541   6.259   5.803
    3DHA    C15 1595   5.652   6.074   5.768
    3DHA    H5R 1596   5.591   5.984   5.767
    3DHA    C14 1597   5.782   6.056   5.798
    3DHA    H4R 1598   5.817   5.956   5.820
    3DHA    C13 1599   5.891   6.153   5.795
    3DHA    H3R 1600   5.989   6.109   5.775
    3DHA    H3S 1601   5.874   6.210   5.704
    3DHA    C12 1602   5.903   6.223   5.928
    3DHA    H2R 1603   5.979   6.301   5.917
    3DHA    H2S 1604   5.803   6.261   5.953
    3DHA   C117 1605   5.399   6.019   4.789
    3DHA   H17R 1606   5.381   5.952   4.705
    3DHA   C118 1607   5.541   6.052   4.803
    3DHA   H18R 1608   5.584   6.003   4.891
    3DHA   H18S 1609   5.552   6.159   4.820
    3DHA   C119 1610   5.608   6.006   4.679
    3DHA   H19R 1611   5.668   5.915   4.676
    3DHA   C120 1612   5.598   6.076   4.569
    3DHA   H20R 1613   5.648   6.031   4.484
    3DHA   C121 1614   5.513   6.201   4.555
    3DHA   H21R 1615   5.471   6.244   4.646
    3DHA   H21S 1616   5.432   6.170   4.489
    3DHA   C122 1617   5.602   6.311   4.508
    3DHA   H22R 1618   5.692   6.322   4.569
    3DHA   H22S 1619   5.547   6.405   4.505
    3DHA   H22T 1620   5.647   6.308   4.408
    1ST    C118 1621   0.662   2.824   4.461
    1ST    H18R 1622   0.754   2.770   4.484
    1ST    H18S 1623   0.660   2.916   4.519
    1ST    H18T 1624   0.669   2.834   4.352
    1ST    C117 1625   0.550   2.723   4.518
    1ST    H17R 1626   0.555   2.724   4.627
    1ST    H17S 1627   0.457   2.774   4.490
    1ST    C116 1628   0.566   2.585   4.471
    1ST    H16R 1629   0.529   2.592   4.368
    1ST    H16S 1630   0.668   2.556   4.446
    1ST    C115 1631   0.503   2.478   4.560
    1ST    H15R 1632   0.529   2.378   4.526
    1ST    H15S 1633   0.545   2.493   4.660
    1ST    C114 1634   0.350   2.477   4.560
    1ST    H14R 1635   0.319   2.581   4.554
    1ST    H14S 1636   0.318   2.431   4.466
    1ST    C113 1637   0.279   2.410   4.667
    1ST    H13R 1638   0.315   2.437   4.766
    1ST    H13S 1639   0.176   2.439   4.685
    1ST    C112 1640   0.307   2.266   4.659
    1ST    H12R 1641   0.299   2.237   4.554
    1ST    H12S 1642   0.413   2.259   4.682
    1ST    C111 1643   0.219   2.178   4.744
    1ST    H11R 1644   0.119   2.204   4.709
    1ST    H11S 1645   0.234   2.074   4.712
    1ST    C110 1646   0.243   2.191   4.899
    1ST    H10R 1647   0.344   2.160   4.923
    1ST    H10S 1648   0.215   2.287   4.942
    1ST     C19 1649   0.158   2.087   4.965
    1ST     H9R 1650   0.057   2.094   4.922
    1ST     H9S 1651   0.201   1.988   4.948
    1ST     C18 1652   0.127   2.112   5.117
    1ST     H8R 1653   0.222   2.115   5.171
    1ST     H8S 1654   0.078   2.207   5.138
    1ST     C17 1655   0.047   2.008   5.199
    1ST     H7R 1656   0.041   2.033   5.305
    1ST     H7S 1657  -0.056   2.008   5.163
    1ST     C16 1658   0.109   1.866   5.199
    1ST     H6R 1659   0.035   1.813   5.260
    1ST     H6S 1660   0.078   1.830   5.101
    1ST     C15 1661   0.244   1.844   5.244
    1ST     H5R 1662   0.312   1.847   5.158
    1ST     H5S 1663   0.290   1.925   5.301
    1ST     C14 1664   0.260   1.709   5.313
    1ST     H4R 1665   0.188   1.717   5.394
    1ST     H4S 1666   0.205   1.640   5.249
    1ST     C13 1667   0.408   1.665   5.332
    1ST     H3R 1668   0.446   1.676   5.230
    1ST     H3S 1669   0.456   1.740   5.395
    1ST     C12 1670   0.421   1.525   5.379
    1ST     H2R 1671   0.348   1.466   5.324
    1ST     H2S 1672   0.523   1.490   5.361
    2PS     C11 1673   0.393   1.521   5.526
    2PS     O12 1674   0.328   1.614   5.575
    2PS     O11 1675   0.439   1.405   5.576
    2PS      C1 1676   0.422   1.375   5.715
    2PS      HR 1677   0.489   1.292   5.740
    2PS      HS 1678   0.460   1.462   5.769
    2PS      C2 1679   0.277   1.338   5.746
    2PS      HX 1680   0.210   1.421   5.724
    2PS      C3 1681   0.262   1.302   5.900
    2PS      HA 1682   0.267   1.400   5.949
    2PS      HB 1683   0.161   1.268   5.924
    2PS     O31 1684   0.353   1.201   5.942
    2PS     P31 1685   0.402   1.195   6.092
    2PS     O32 1686   0.281   1.109   6.154
    2PS     C31 1687   0.166   1.180   6.203
    2PS     H1A 1688   0.161   1.276   6.153
    2PS     H1B 1689   0.073   1.136   6.166
    2PS     C32 1690   0.178   1.182   6.359
    2PS     H2A 1691   0.183   1.079   6.395
    2PS     N31 1692   0.304   1.252   6.417
    2PS    HN1A 1693   0.391   1.198   6.406
    2PS    HN1B 1694   0.312   1.348   6.380
    2PS    HN1C 1695   0.296   1.260   6.520
    2PS     C33 1696   0.037   1.223   6.395
    2PS     O33 1697   0.524   1.123   6.109
    2PS     O34 1698   0.393   1.337   6.144
    2PS     O21 1699   0.238   1.225   5.668
    2PS     C21 1700   0.110   1.184   5.670
    2PS     O22 1701   0.022   1.231   5.734
    2PS     O35 1702  -0.058   1.146   6.403
    2PS     O36 1703   0.036   1.344   6.414
    3DHA   C116 1704   0.117   1.373   4.281
    3DHA   H16R 1705   0.161   1.341   4.188
    3DHA   C115 1706   0.169   1.325   4.421
    3DHA   H15R 1707   0.277   1.305   4.417
    3DHA   H15S 1708   0.150   1.401   4.497
    3DHA   C114 1709   0.088   1.206   4.462
    3DHA   H14R 1710  -0.002   1.192   4.402
    3DHA   C113 1711   0.113   1.132   4.567
    3DHA   H13R 1712   0.048   1.049   4.595
    3DHA   C112 1713   0.240   1.143   4.650
    3DHA   H12R 1714   0.328   1.129   4.586
    3DHA   H12S 1715   0.232   1.245   4.688
    3DHA   C111 1716   0.236   1.031   4.755
    3DHA   H11R 1717   0.274   0.934   4.723
    3DHA   C110 1718   0.208   1.049   4.881
    3DHA   H10R 1719   0.229   0.970   4.952
    3DHA    C19 1720   0.168   1.173   4.954
    3DHA    H9R 1721   0.229   1.184   5.044
    3DHA    H9S 1722   0.192   1.266   4.902
    3DHA    C18 1723   0.020   1.168   5.005
    3DHA    H8R 1724  -0.049   1.242   4.963
    3DHA    C17 1725  -0.019   1.078   5.093
    3DHA    H7R 1726  -0.125   1.082   5.117
    3DHA    C16 1727   0.065   0.979   5.160
    3DHA    H6R 1728   0.088   0.898   5.090
    3DHA    H6S 1729   0.148   1.036   5.201
    3DHA    C15 1730  -0.024   0.925   5.270
    3DHA    H5R 1731  -0.075   0.832   5.247
    3DHA    C14 1732  -0.043   0.986   5.392
    3DHA    H4R 1733  -0.109   0.945   5.468
    3DHA    C13 1734   0.025   1.109   5.453
    3DHA    H3R 1735   0.107   1.148   5.392
    3DHA    H3S 1736  -0.042   1.192   5.478
    3DHA    C12 1737   0.082   1.062   5.587
    3DHA    H2R 1738   0.007   0.998   5.634
    3DHA    H2S 1739   0.174   1.004   5.578
    3DHA   C117 1740   0.035   1.476   4.264
    3DHA   H17R 1741   0.016   1.507   4.161
    3DHA   C118 1742  -0.054   1.533   4.362
    3DHA   H18R 1743  -0.018   1.520   4.464
    3DHA   H18S 1744  -0.153   1.487   4.358
    3DHA   C119 1745  -0.067   1.679   4.332
    3DHA   H19R 1746  -0.138   1.708   4.256
    3DHA   C120 1747   0.007   1.777   4.385
    3DHA   H20R 1748  -0.025   1.879   4.368
    3DHA   C121 1749   0.126   1.766   4.471
    3DHA   H21R 1750   0.214   1.790   4.411
    3DHA   H21S 1751   0.138   1.662   4.505
    3DHA   C122 1752   0.120   1.870   4.579
    3DHA   H22R 1753   0.215   1.882   4.631
    3DHA   H22S 1754   0.049   1.845   4.658
    3DHA   H22T 1755   0.096   1.972   4.547
    1ST    C118 1756   3.104   2.394   4.343
    1ST    H18R 1757   3.066   2.496   4.335
    1ST    H18S 1758   3.112   2.352   4.243
    1ST    H18T 1759   3.206   2.394   4.383
    1ST    C117 1760   3.003   2.315   4.427
    1ST    H17R 1761   2.914   2.287   4.370
    1ST    H17S 1762   3.033   2.213   4.452
    1ST    C116 1763   2.959   2.384   4.553
    1ST    H16R 1764   3.047   2.415   4.610
    1ST    H16S 1765   2.905   2.474   4.523
    1ST    C115 1766   2.876   2.290   4.644
    1ST    H15R 1767   2.784   2.271   4.587
    1ST    H15S 1768   2.930   2.196   4.658
    1ST    C114 1769   2.849   2.349   4.784
    1ST    H14R 1770   2.807   2.275   4.851
    1ST    H14S 1771   2.945   2.381   4.825
    1ST    C113 1772   2.739   2.459   4.783
    1ST    H13R 1773   2.771   2.537   4.714
    1ST    H13S 1774   2.653   2.409   4.740
    1ST    C112 1775   2.695   2.517   4.918
    1ST    H12R 1776   2.621   2.595   4.900
    1ST    H12S 1777   2.640   2.445   4.979
    1ST    C111 1778   2.806   2.580   4.995
    1ST    H11R 1779   2.877   2.503   5.024
    1ST    H11S 1780   2.862   2.654   4.938
    1ST    C110 1781   2.758   2.660   5.118
    1ST    H10R 1782   2.692   2.744   5.098
    1ST    H10S 1783   2.709   2.586   5.182
    1ST     C19 1784   2.880   2.694   5.205
    1ST     H9R 1785   2.956   2.616   5.213
    1ST     H9S 1786   2.925   2.772   5.142
    1ST     C18 1787   2.856   2.726   5.349
    1ST     H8R 1788   2.940   2.790   5.380
    1ST     H8S 1789   2.772   2.796   5.351
    1ST     C17 1790   2.836   2.603   5.444
    1ST     H7R 1791   2.800   2.631   5.544
    1ST     H7S 1792   2.752   2.551   5.398
    1ST     C16 1793   2.955   2.503   5.452
    1ST     H6R 1794   2.982   2.463   5.354
    1ST     H6S 1795   3.048   2.555   5.477
    1ST     C15 1796   2.936   2.381   5.542
    1ST     H5R 1797   2.913   2.411   5.645
    1ST     H5S 1798   2.857   2.313   5.513
    1ST     C14 1799   3.058   2.287   5.543
    1ST     H4R 1800   3.082   2.256   5.442
    1ST     H4S 1801   3.148   2.344   5.569
    1ST     C13 1802   3.050   2.178   5.646
    1ST     H3R 1803   2.948   2.143   5.662
    1ST     H3S 1804   3.107   2.101   5.594
    1ST     C12 1805   3.101   2.190   5.788
    1ST     H2R 1806   3.132   2.089   5.814
    1ST     H2S 1807   3.189   2.254   5.799
    2PS     C11 1808   3.000   2.215   5.893
    2PS     O12 1809   2.945   2.327   5.912
    2PS     O11 1810   2.962   2.102   5.959
    2PS      C1 1811   2.863   2.124   6.063
    2PS      HR 1812   2.907   2.199   6.129
    2PS      HS 1813   2.767   2.156   6.022
    2PS      C2 1814   2.854   1.992   6.142
    2PS      HX 1815   2.798   2.001   6.235
    2PS      C3 1816   2.992   1.929   6.176
    2PS      HA 1817   2.984   1.822   6.195
    2PS      HB 1818   3.037   1.931   6.076
    2PS     O31 1819   3.055   2.006   6.276
    2PS     P31 1820   3.041   1.972   6.426
    2PS     O32 1821   3.116   1.833   6.445
    2PS     C31 1822   3.045   1.714   6.456
    2PS     H1A 1823   3.012   1.711   6.560
    2PS     H1B 1824   2.958   1.715   6.390
    2PS     C32 1825   3.133   1.596   6.421
    2PS     H2A 1826   3.168   1.606   6.318
    2PS     N31 1827   3.259   1.603   6.501
    2PS    HN1A 1828   3.324   1.523   6.494
    2PS    HN1B 1829   3.320   1.685   6.489
    2PS    HN1C 1830   3.236   1.598   6.601
    2PS     C33 1831   3.063   1.466   6.419
    2PS     O33 1832   3.114   2.079   6.503
    2PS     O34 1833   2.898   1.960   6.473
    2PS     O21 1834   2.775   1.906   6.065
    2PS     C21 1835   2.722   1.792   6.110
    2PS     O22 1836   2.721   1.746   6.228
    2PS     O35 1837   2.969   1.458   6.349
    2PS     O36 1838   3.105   1.369   6.486
    3DHA   C116 1839   2.477   1.441   5.006
    3DHA   H16R 1840   2.540   1.383   5.072
    3DHA   C115 1841   2.492   1.584   5.046
    3DHA   H15R 1842   2.456   1.652   4.968
    3DHA   H15S 1843   2.425   1.604   5.130
    3DHA   C114 1844   2.628   1.615   5.074
    3DHA   H14R 1845   2.697   1.532   5.070
    3DHA   C113 1846   2.676   1.741   5.090
    3DHA   H13R 1847   2.782   1.763   5.081
    3DHA   C112 1848   2.590   1.853   5.122
    3DHA   H12R 1849   2.535   1.886   5.034
    3DHA   H12S 1850   2.511   1.815   5.187
    3DHA   C111 1851   2.669   1.966   5.181
    3DHA   H11R 1852   2.692   2.052   5.119
    3DHA   C110 1853   2.705   1.969   5.308
    3DHA   H10R 1854   2.762   2.057   5.336
    3DHA    C19 1855   2.692   1.867   5.412
    3DHA    H9R 1856   2.589   1.844   5.439
    3DHA    H9S 1857   2.744   1.774   5.390
    3DHA    C18 1858   2.748   1.927   5.537
    3DHA    H8R 1859   2.855   1.946   5.533
    3DHA    C17 1860   2.672   1.964   5.637
    3DHA    H7R 1861   2.727   2.019   5.713
    3DHA    C16 1862   2.528   1.936   5.670
    3DHA    H6R 1863   2.500   1.997   5.756
    3DHA    H6S 1864   2.471   1.962   5.580
    3DHA    C15 1865   2.499   1.795   5.700
    3DHA    H5R 1866   2.495   1.743   5.604
    3DHA    C14 1867   2.507   1.725   5.811
    3DHA    H4R 1868   2.491   1.618   5.810
    3DHA    C13 1869   2.542   1.774   5.944
    3DHA    H3R 1870   2.552   1.882   5.958
    3DHA    H3S 1871   2.465   1.743   6.015
    3DHA    C12 1872   2.670   1.717   5.988
    3DHA    H2R 1873   2.659   1.611   6.008
    3DHA    H2S 1874   2.746   1.734   5.911
    3DHA   C117 1875   2.399   1.391   4.906
    3DHA   H17R 1876   2.395   1.284   4.886
    3DHA   C118 1877   2.304   1.467   4.817
    3DHA   H18R 1878   2.217   1.501   4.874
    3DHA   H18S 1879   2.263   1.393   4.748
    3DHA   C119 1880   2.374   1.569   4.736
    3DHA   H19R 1881   2.483   1.567   4.731
    3DHA   C120 1882   2.315   1.653   4.654
    3DHA   H20R 1883   2.373   1.722   4.592
    3DHA   C121 1884   2.162   1.652   4.628
    3DHA   H21R 1885   2.104   1.612   4.712
    3DHA   H21S 1886   2.135   1.611   4.531
    3DHA   C122 1887   2.119   1.802   4.626
    3DHA   H22R 1888   2.132   1.863   4.716
    3DHA   H22S 1889   2.010   1.812   4.624
    3DHA   H22T 1890   2.136   1.844   4.527
    1ST    C118 1891   0.457   1.006   4.069
    1ST    H18R 1892   0.370   1.067   4.094
    1ST    H18S 1893   0.444   0.962   3.970
    1ST    H18T 1894   0.550   1.062   4.055
    1ST    C117 1895   0.488   0.898   4.172
    1ST    H17R 1896   0.395   0.841   4.173
    1ST    H17S 1897   0.571   0.837   4.139
    1ST    C116 1898   0.513   0.967   4.300
    1ST    H16R 1899   0.568   1.061   4.299
    1ST    H16S 1900   0.415   0.989   4.342
    1ST    C115 1901   0.597   0.882   4.396
    1ST    H15R 1902   0.532   0.812   4.449
    1ST    H15S 1903   0.674   0.824   4.344
    1ST    C114 1904   0.672   0.961   4.508
    1ST    H14R 1905   0.764   0.911   4.542
    1ST    H14S 1906   0.707   1.057   4.471
    1ST    C113 1907   0.587   0.987   4.635
    1ST    H13R 1908   0.502   1.052   4.612
    1ST    H13S 1909   0.548   0.893   4.676
    1ST    C112 1910   0.667   1.056   4.740
    1ST    H12R 1911   0.725   0.976   4.785
    1ST    H12S 1912   0.741   1.122   4.694
    1ST    C111 1913   0.584   1.120   4.857
    1ST    H11R 1914   0.537   1.212   4.821
    1ST    H11S 1915   0.506   1.046   4.878
    1ST    C110 1916   0.671   1.157   4.976
    1ST    H10R 1917   0.712   1.067   5.024
    1ST    H10S 1918   0.749   1.228   4.950
    1ST     C19 1919   0.590   1.207   5.097
    1ST     H9R 1920   0.544   1.301   5.064
    1ST     H9S 1921   0.511   1.138   5.124
    1ST     C18 1922   0.675   1.232   5.224
    1ST     H8R 1923   0.771   1.281   5.207
    1ST     H8S 1924   0.624   1.307   5.285
    1ST     C17 1925   0.697   1.105   5.313
    1ST     H7R 1926   0.603   1.073   5.359
    1ST     H7S 1927   0.730   1.016   5.259
    1ST     C16 1928   0.802   1.133   5.423
    1ST     H6R 1929   0.888   1.170   5.367
    1ST     H6S 1930   0.784   1.226   5.476
    1ST     C15 1931   0.823   1.017   5.522
    1ST     H5R 1932   0.882   0.939   5.473
    1ST     H5S 1933   0.893   1.044   5.601
    1ST     C14 1934   0.688   0.963   5.574
    1ST     H4R 1935   0.619   0.926   5.498
    1ST     H4S 1936   0.713   0.871   5.627
    1ST     C13 1937   0.604   1.060   5.664
    1ST     H3R 1938   0.655   1.096   5.754
    1ST     H3S 1939   0.589   1.149   5.603
    1ST     C12 1940   0.470   0.992   5.701
    1ST     H2R 1941   0.397   1.060   5.746
    1ST     H2S 1942   0.429   0.937   5.617
    2PS     C11 1943   0.491   0.897   5.817
    2PS     O12 1944   0.596   0.847   5.854
    2PS     O11 1945   0.376   0.878   5.881
    2PS      C1 1946   0.379   0.792   6.001
    2PS      HR 1947   0.417   0.694   5.970
    2PS      HS 1948   0.446   0.823   6.081
    2PS      C2 1949   0.233   0.799   6.055
    2PS      HX 1950   0.182   0.894   6.036
    2PS      C3 1951   0.221   0.778   6.208
    2PS      HA 1952   0.232   0.872   6.263
    2PS      HB 1953   0.121   0.748   6.239
    2PS     O31 1954   0.306   0.675   6.256
    2PS     P31 1955   0.379   0.680   6.399
    2PS     O32 1956   0.506   0.766   6.374
    2PS     C31 1957   0.503   0.907   6.404
    2PS     H1A 1958   0.423   0.966   6.357
    2PS     H1B 1959   0.482   0.921   6.510
    2PS     C32 1960   0.643   0.951   6.376
    2PS     H2A 1961   0.721   0.889   6.422
    2PS     N31 1962   0.666   0.941   6.231
    2PS    HN1A 1963   0.618   1.020   6.186
    2PS    HN1B 1964   0.766   0.942   6.204
    2PS    HN1C 1965   0.617   0.853   6.207
    2PS     C33 1966   0.660   1.088   6.438
    2PS     O33 1967   0.288   0.746   6.495
    2PS     O34 1968   0.418   0.538   6.431
    2PS     O21 1969   0.149   0.699   6.001
    2PS     C21 1970   0.070   0.730   5.895
    2PS     O22 1971   0.069   0.838   5.840
    2PS     O35 1972   0.560   1.162   6.444
    2PS     O36 1973   0.766   1.119   6.484
    3DHA   C116 1974   0.465   0.822   5.204
    3DHA   H16R 1975   0.524   0.907   5.171
    3DHA   C115 1976   0.475   0.713   5.103
    3DHA   H15R 1977   0.568   0.657   5.121
    3DHA   H15S 1978   0.388   0.648   5.116
    3DHA   C114 1979   0.476   0.762   4.960
    3DHA   H14R 1980   0.552   0.838   4.942
    3DHA   C113 1981   0.387   0.724   4.867
    3DHA   H13R 1982   0.390   0.767   4.767
    3DHA   C112 1983   0.273   0.626   4.868
    3DHA   H12R 1984   0.266   0.582   4.768
    3DHA   H12S 1985   0.304   0.541   4.929
    3DHA   C111 1986   0.137   0.685   4.906
    3DHA   H11R 1987   0.098   0.759   4.837
    3DHA   C110 1988   0.068   0.641   5.012
    3DHA   H10R 1989  -0.030   0.687   5.029
    3DHA    C19 1990   0.109   0.534   5.102
    3DHA    H9R 1991   0.163   0.456   5.047
    3DHA    H9S 1992   0.172   0.569   5.184
    3DHA    C18 1993  -0.009   0.464   5.154
    3DHA    H8R 1994  -0.065   0.409   5.079
    3DHA    C17 1995  -0.056   0.456   5.278
    3DHA    H7R 1996  -0.133   0.382   5.296
    3DHA    C16 1997  -0.001   0.523   5.406
    3DHA    H6R 1998   0.108   0.518   5.415
    3DHA    H6S 1999  -0.040   0.623   5.420
    3DHA    C15 2000  -0.048   0.442   5.524
    3DHA    H5R 2001  -0.073   0.345   5.482
    3DHA    C14 2002  -0.073   0.476   5.650
    3DHA    H4R 2003  -0.120   0.411   5.723
    3DHA    C13 2004  -0.034   0.615   5.694
    3DHA    H3R 2005   0.052   0.654   5.639
    3DHA    H3S 2006  -0.120   0.682   5.686
    3DHA    C12 2007  -0.006   0.607   5.844
    3DHA    H2R 2008  -0.090   0.564   5.900
    3DHA    H2S 2009   0.055   0.523   5.877
    3DHA   C117 2010   0.399   0.825   5.318
    3DHA   H17R 2011   0.416   0.908   5.385
    3DHA   C118 2012   0.318   0.708   5.368
    3DHA   H18R 2013   0.361   0.614   5.332
    3DHA   H18S 2014   0.218   0.707   5.324
    3DHA   C119 2015   0.306   0.712   5.519
    3DHA   H19R 2016   0.250   0.795   5.562
    3DHA   C120 2017   0.369   0.632   5.599
    3DHA   H20R 2018   0.357   0.645   5.707
    3DHA   C121 2019   0.451   0.512   5.570
    3DHA   H21R 2020   0.422   0.479   5.470
    3DHA   H21S 2021   0.417   0.425   5.626
    3DHA   C122 2022   0.595   0.521   5.589
    3DHA   H22R 2023   0.611   0.525   5.697
    3DHA   H22S 2024   0.642   0.616   5.562
    3DHA   H22T 2025   0.647   0.435   5.547
    1ST    C118 2026   0.988   5.580   4.237
    1ST    H18R 2027   1.047   5.501   4.282
    1ST    H18S 2028   1.027   5.678   4.265
    1ST    H18T 2029   1.003   5.573   4.129
    1ST    C117 2030   0.839   5.574   4.289
    1ST    H17R 2031   0.775   5.653   4.249
    1ST    H17S 2032   0.806   5.477   4.252
    1ST    C116 2033   0.829   5.570   4.438
    1ST    H16R 2034   0.863   5.472   4.472
    1ST    H16S 2035   0.891   5.652   4.476
    1ST    C115 2036   0.687   5.589   4.491
    1ST    H15R 2037   0.647   5.677   4.440
    1ST    H15S 2038   0.628   5.500   4.464
    1ST    C114 2039   0.685   5.621   4.639
    1ST    H14R 2040   0.585   5.598   4.677
    1ST    H14S 2041   0.749   5.552   4.694
    1ST    C113 2042   0.740   5.760   4.685
    1ST    H13R 2043   0.742   5.765   4.794
    1ST    H13S 2044   0.846   5.759   4.659
    1ST    C112 2045   0.665   5.886   4.651
    1ST    H12R 2046   0.652   5.888   4.542
    1ST    H12S 2047   0.564   5.882   4.692
    1ST    C111 2048   0.731   6.018   4.713
    1ST    H11R 2049   0.839   6.013   4.698
    1ST    H11S 2050   0.699   6.105   4.655
    1ST    C110 2051   0.709   6.050   4.857
    1ST    H10R 2052   0.604   6.080   4.871
    1ST    H10S 2053   0.727   5.958   4.913
    1ST     C19 2054   0.804   6.149   4.913
    1ST     H9R 2055   0.907   6.127   4.886
    1ST     H9S 2056   0.781   6.235   4.849
    1ST     C18 2057   0.785   6.183   5.061
    1ST     H8R 2058   0.848   6.270   5.084
    1ST     H8S 2059   0.682   6.211   5.084
    1ST     C17 2060   0.829   6.086   5.167
    1ST     H7R 2061   0.814   5.985   5.128
    1ST     H7S 2062   0.936   6.108   5.173
    1ST     C16 2063   0.753   6.086   5.303
    1ST     H6R 2064   0.745   6.191   5.331
    1ST     H6S 2065   0.655   6.039   5.294
    1ST     C15 2066   0.831   6.001   5.400
    1ST     H5R 2067   0.856   5.901   5.364
    1ST     H5S 2068   0.932   6.042   5.403
    1ST     C14 2069   0.783   5.993   5.543
    1ST     H4R 2070   0.873   5.969   5.600
    1ST     H4S 2071   0.752   6.092   5.579
    1ST     C13 2072   0.667   5.886   5.574
    1ST     H3R 2073   0.578   5.914   5.516
    1ST     H3S 2074   0.690   5.786   5.537
    1ST     C12 2075   0.621   5.888   5.720
    1ST     H2R 2076   0.603   5.991   5.752
    1ST     H2S 2077   0.537   5.826   5.752
    2PS     C11 2078   0.732   5.841   5.814
    2PS     O12 2079   0.758   5.727   5.841
    2PS     O11 2080   0.808   5.944   5.850
    2PS      C1 2081   0.930   5.920   5.929
    2PS      HR 2082   0.910   5.852   6.012
    2PS      HS 2083   1.002   5.864   5.868
    2PS      C2 2084   0.988   6.044   6.004
    2PS      HX 2085   1.076   6.008   6.057
    2PS      C3 2086   0.884   6.117   6.091
    2PS      HA 2087   0.800   6.141   6.027
    2PS      HB 2088   0.840   6.057   6.171
    2PS     O31 2089   0.939   6.224   6.164
    2PS     P31 2090   0.860   6.346   6.230
    2PS     O32 2091   0.757   6.289   6.337
    2PS     C31 2092   0.819   6.234   6.457
    2PS     H1A 2093   0.900   6.167   6.429
    2PS     H1B 2094   0.868   6.314   6.513
    2PS     C32 2095   0.718   6.165   6.549
    2PS     H2A 2096   0.646   6.235   6.591
    2PS     N31 2097   0.640   6.063   6.465
    2PS    HN1A 2098   0.557   6.016   6.506
    2PS    HN1B 2099   0.608   6.105   6.376
    2PS    HN1C 2100   0.705   5.986   6.442
    2PS     C33 2101   0.795   6.107   6.666
    2PS     O33 2102   0.959   6.437   6.291
    2PS     O34 2103   0.784   6.404   6.119
    2PS     O21 2104   1.031   6.128   5.894
    2PS     C21 2105   1.148   6.201   5.905
    2PS     O22 2106   1.233   6.171   5.985
    2PS     O35 2107   0.912   6.074   6.647
    2PS     O36 2108   0.735   6.080   6.765
    3DHA   C116 2109   1.154   6.209   4.778
    3DHA   H16R 2110   1.086   6.262   4.844
    3DHA   C115 2111   1.289   6.214   4.832
    3DHA   H15R 2112   1.280   6.191   4.939
    3DHA   H15S 2113   1.355   6.140   4.787
    3DHA   C114 2114   1.345   6.351   4.825
    3DHA   H14R 2115   1.293   6.417   4.756
    3DHA   C113 2116   1.449   6.411   4.887
    3DHA   H13R 2117   1.475   6.513   4.857
    3DHA   C112 2118   1.546   6.348   4.982
    3DHA   H12R 2119   1.510   6.254   5.023
    3DHA   H12S 2120   1.647   6.336   4.943
    3DHA   C111 2121   1.548   6.434   5.098
    3DHA   H11R 2122   1.634   6.501   5.090
    3DHA   C110 2123   1.477   6.422   5.208
    3DHA   H10R 2124   1.506   6.482   5.293
    3DHA    C19 2125   1.348   6.346   5.221
    3DHA    H9R 2126   1.260   6.410   5.235
    3DHA    H9S 2127   1.331   6.301   5.122
    3DHA    C18 2128   1.354   6.236   5.322
    3DHA    H8R 2129   1.444   6.176   5.333
    3DHA    C17 2130   1.263   6.213   5.417
    3DHA    H7R 2131   1.271   6.131   5.488
    3DHA    C16 2132   1.126   6.262   5.413
    3DHA    H6R 2133   1.089   6.275   5.311
    3DHA    H6S 2134   1.058   6.185   5.450
    3DHA    C15 2135   1.103   6.402   5.482
    3DHA    H5R 2136   1.112   6.491   5.419
    3DHA    C14 2137   1.075   6.426   5.607
    3DHA    H4R 2138   1.053   6.529   5.638
    3DHA    C13 2139   1.052   6.322   5.707
    3DHA    H3R 2140   0.954   6.342   5.751
    3DHA    H3S 2141   1.035   6.229   5.653
    3DHA    C12 2142   1.155   6.321   5.814
    3DHA    H2R 2143   1.252   6.334   5.767
    3DHA    H2S 2144   1.130   6.401   5.884
    3DHA   C117 2145   1.109   6.145   4.677
    3DHA   H17R 2146   1.002   6.148   4.656
    3DHA   C118 2147   1.184   6.064   4.571
    3DHA   H18R 2148   1.286   6.042   4.602
    3DHA   H18S 2149   1.199   6.128   4.484
    3DHA   C119 2150   1.110   5.940   4.552
    3DHA   H19R 2151   1.127   5.866   4.630
    3DHA   C120 2152   1.017   5.920   4.452
    3DHA   H20R 2153   0.968   5.823   4.452
    3DHA   C121 2154   0.976   6.018   4.339
    3DHA   H21R 2155   1.004   5.962   4.249
    3DHA   H21S 2156   1.028   6.114   4.346
    3DHA   C122 2157   0.825   6.048   4.327
    3DHA   H22R 2158   0.776   5.993   4.246
    3DHA   H22S 2159   0.800   6.150   4.298
    3DHA   H22T 2160   0.777   6.019   4.421
    1ST    C118 2161   0.799   1.263   4.114
    1ST    H18R 2162   0.815   1.173   4.174
    1ST    H18S 2163   0.874   1.257   4.035
    1ST    H18T 2164   0.702   1.255   4.064
    1ST    C117 2165   0.804   1.379   4.201
    1ST    H17R 2166   0.892   1.365   4.264
    1ST    H17S 2167   0.818   1.466   4.136
    1ST    C116 2168   0.675   1.407   4.279
    1ST    H16R 2169   0.610   1.456   4.207
    1ST    H16S 2170   0.635   1.319   4.329
    1ST    C115 2171   0.697   1.493   4.399
    1ST    H15R 2172   0.776   1.443   4.456
    1ST    H15S 2173   0.733   1.591   4.368
    1ST    C114 2174   0.571   1.514   4.478
    1ST    H14R 2175   0.500   1.567   4.413
    1ST    H14S 2176   0.531   1.418   4.509
    1ST    C113 2177   0.584   1.584   4.615
    1ST    H13R 2178   0.621   1.513   4.689
    1ST    H13S 2179   0.666   1.656   4.608
    1ST    C112 2180   0.450   1.642   4.659
    1ST    H12R 2181   0.419   1.716   4.585
    1ST    H12S 2182   0.376   1.562   4.663
    1ST    C111 2183   0.452   1.726   4.789
    1ST    H11R 2184   0.349   1.732   4.823
    1ST    H11S 2185   0.500   1.669   4.869
    1ST    C110 2186   0.523   1.868   4.788
    1ST    H10R 2187   0.609   1.859   4.721
    1ST    H10S 2188   0.465   1.941   4.731
    1ST     C19 2189   0.566   1.907   4.927
    1ST     H9R 2190   0.491   1.901   5.006
    1ST     H9S 2191   0.641   1.835   4.959
    1ST     C18 2192   0.624   2.048   4.933
    1ST     H8R 2193   0.727   2.042   4.896
    1ST     H8S 2194   0.566   2.113   4.867
    1ST     C17 2195   0.620   2.104   5.074
    1ST     H7R 2196   0.686   2.188   5.096
    1ST     H7S 2197   0.522   2.152   5.078
    1ST     C16 2198   0.647   2.017   5.201
    1ST     H6R 2199   0.566   1.946   5.215
    1ST     H6S 2200   0.736   1.959   5.175
    1ST     C15 2201   0.667   2.098   5.329
    1ST     H5R 2202   0.745   2.174   5.322
    1ST     H5S 2203   0.574   2.155   5.341
    1ST     C14 2204   0.684   2.015   5.458
    1ST     H4R 2205   0.616   1.929   5.464
    1ST     H4S 2206   0.788   1.988   5.473
    1ST     C13 2207   0.629   2.094   5.579
    1ST     H3R 2208   0.703   2.168   5.610
    1ST     H3S 2209   0.530   2.133   5.553
    1ST     C12 2210   0.614   1.987   5.698
    1ST     H2R 2211   0.552   1.901   5.671
    1ST     H2S 2212   0.711   1.942   5.720
    2PS     C11 2213   0.576   2.051   5.827
    2PS     O12 2214   0.658   2.127   5.881
    2PS     O11 2215   0.453   2.011   5.877
    2PS      C1 2216   0.404   2.074   5.994
    2PS      HR 2217   0.325   2.013   6.038
    2PS      HS 2218   0.478   2.089   6.074
    2PS      C2 2219   0.341   2.216   5.962
    2PS      HX 2220   0.397   2.280   5.892
    2PS      C3 2221   0.320   2.297   6.094
    2PS      HA 2222   0.424   2.320   6.123
    2PS      HB 2223   0.267   2.386   6.061
    2PS     O31 2224   0.260   2.231   6.196
    2PS     P31 2225   0.247   2.312   6.337
    2PS     O32 2226   0.394   2.373   6.366
    2PS     C31 2227   0.497   2.299   6.425
    2PS     H1A 2228   0.469   2.247   6.517
    2PS     H1B 2229   0.523   2.222   6.353
    2PS     C32 2230   0.620   2.392   6.447
    2PS     H2A 2231   0.663   2.426   6.353
    2PS     N31 2232   0.587   2.528   6.504
    2PS    HN1A 2233   0.671   2.585   6.524
    2PS    HN1B 2234   0.522   2.578   6.441
    2PS    HN1C 2235   0.537   2.513   6.593
    2PS     C33 2236   0.724   2.317   6.524
    2PS     O33 2237   0.161   2.428   6.312
    2PS     O34 2238   0.206   2.219   6.446
    2PS     O21 2239   0.214   2.188   5.898
    2PS     C21 2240   0.224   2.184   5.767
    2PS     O22 2241   0.317   2.223   5.697
    2PS     O35 2242   0.719   2.313   6.646
    2PS     O36 2243   0.813   2.265   6.463
    3DHA   C116 2244  -0.521   1.400   4.911
    3DHA   H16R 2245  -0.496   1.304   4.867
    3DHA   C115 2246  -0.423   1.443   5.016
    3DHA   H15R 2247  -0.344   1.501   4.969
    3DHA   H15S 2248  -0.482   1.502   5.087
    3DHA   C114 2249  -0.358   1.330   5.085
    3DHA   H14R 2250  -0.422   1.243   5.076
    3DHA   C113 2251  -0.243   1.322   5.155
    3DHA   H13R 2252  -0.215   1.223   5.192
    3DHA   C112 2253  -0.152   1.439   5.183
    3DHA   H12R 2254  -0.111   1.468   5.086
    3DHA   H12S 2255  -0.215   1.514   5.232
    3DHA   C111 2256  -0.030   1.413   5.271
    3DHA   H11R 2257   0.044   1.360   5.212
    3DHA   C110 2258  -0.014   1.442   5.404
    3DHA   H10R 2259   0.073   1.406   5.460
    3DHA    C19 2260  -0.113   1.518   5.489
    3DHA    H9R 2261  -0.119   1.620   5.451
    3DHA    H9S 2262  -0.215   1.489   5.464
    3DHA    C18 2263  -0.080   1.502   5.632
    3DHA    H8R 2264  -0.114   1.410   5.678
    3DHA    C17 2265  -0.028   1.591   5.713
    3DHA    H7R 2266  -0.025   1.565   5.819
    3DHA    C16 2267   0.029   1.723   5.688
    3DHA    H6R 2268   0.055   1.770   5.783
    3DHA    H6S 2269   0.118   1.722   5.624
    3DHA    C15 2270  -0.060   1.824   5.632
    3DHA    H5R 2271  -0.158   1.783   5.609
    3DHA    C14 2272  -0.026   1.953   5.600
    3DHA    H4R 2273  -0.100   2.017   5.553
    3DHA    C13 2274   0.103   2.015   5.639
    3DHA    H3R 2275   0.170   1.945   5.689
    3DHA    H3S 2276   0.158   2.030   5.546
    3DHA    C12 2277   0.087   2.144   5.722
    3DHA    H2R 2278   0.037   2.226   5.671
    3DHA    H2S 2279   0.023   2.124   5.808
    3DHA   C117 2280  -0.629   1.463   4.870
    3DHA   H17R 2281  -0.678   1.405   4.792
    3DHA   C118 2282  -0.694   1.589   4.905
    3DHA   H18R 2283  -0.671   1.608   5.010
    3DHA   H18S 2284  -0.800   1.566   4.914
    3DHA   C119 2285  -0.663   1.701   4.817
    3DHA   H19R 2286  -0.572   1.748   4.853
    3DHA   C120 2287  -0.736   1.755   4.719
    3DHA   H20R 2288  -0.699   1.847   4.676
    3DHA   C121 2289  -0.866   1.707   4.662
    3DHA   H21R 2290  -0.870   1.598   4.674
    3DHA   H21S 2291  -0.865   1.714   4.553
    3DHA   C122 2292  -0.986   1.771   4.723
    3DHA   H22R 2293  -0.979   1.880   4.725
    3DHA   H22S 2294  -1.012   1.741   4.825
    3DHA   H22T 2295  -1.069   1.751   4.654
    1ST    C118 2296   1.803   3.989   4.288
    1ST    H18R 2297   1.710   3.999   4.232
    1ST    H18S 2298   1.865   3.914   4.239
    1ST    H18T 2299   1.856   4.084   4.276
    1ST    C117 2300   1.773   3.934   4.427
    1ST    H17R 2301   1.747   3.829   4.410
    1ST    H17S 2302   1.859   3.931   4.495
    1ST    C116 2303   1.656   3.986   4.521
    1ST    H16R 2304   1.684   4.086   4.556
    1ST    H16S 2305   1.576   3.983   4.447
    1ST    C115 2306   1.612   3.891   4.637
    1ST    H15R 2307   1.515   3.914   4.681
    1ST    H15S 2308   1.601   3.789   4.598
    1ST    C114 2309   1.710   3.877   4.746
    1ST    H14R 2310   1.669   3.829   4.836
    1ST    H14S 2311   1.782   3.803   4.710
    1ST    C113 2312   1.765   4.002   4.793
    1ST    H13R 2313   1.837   3.975   4.871
    1ST    H13S 2314   1.824   4.053   4.717
    1ST    C112 2315   1.668   4.111   4.848
    1ST    H12R 2316   1.736   4.191   4.878
    1ST    H12S 2317   1.613   4.137   4.757
    1ST    C111 2318   1.566   4.081   4.957
    1ST    H11R 2319   1.504   4.171   4.956
    1ST    H11S 2320   1.498   3.999   4.932
    1ST    C110 2321   1.632   4.057   5.099
    1ST    H10R 2322   1.697   3.969   5.105
    1ST    H10S 2323   1.686   4.147   5.127
    1ST     C19 2324   1.522   4.029   5.197
    1ST     H9R 2325   1.458   4.117   5.191
    1ST     H9S 2326   1.444   3.960   5.164
    1ST     C18 2327   1.578   4.003   5.334
    1ST     H8R 2328   1.631   3.907   5.333
    1ST     H8S 2329   1.650   4.081   5.361
    1ST     C17 2330   1.479   3.996   5.443
    1ST     H7R 2331   1.487   4.092   5.496
    1ST     H7S 2332   1.377   3.997   5.404
    1ST     C16 2333   1.502   3.884   5.549
    1ST     H6R 2334   1.468   3.792   5.501
    1ST     H6S 2335   1.607   3.869   5.575
    1ST     C15 2336   1.422   3.898   5.677
    1ST     H5R 2337   1.449   3.996   5.717
    1ST     H5S 2338   1.313   3.904   5.665
    1ST     C14 2339   1.465   3.805   5.787
    1ST     H4R 2340   1.456   3.700   5.758
    1ST     H4S 2341   1.570   3.824   5.805
    1ST     C13 2342   1.384   3.821   5.919
    1ST     H3R 2343   1.410   3.743   5.991
    1ST     H3S 2344   1.418   3.912   5.968
    1ST     C12 2345   1.232   3.819   5.907
    1ST     H2R 2346   1.203   3.900   5.839
    1ST     H2S 2347   1.211   3.727   5.853
    2PS     C11 2348   1.162   3.834   6.039
    2PS     O12 2349   1.189   3.765   6.132
    2PS     O11 2350   1.083   3.940   6.042
    2PS      C1 2351   1.017   3.972   6.164
    2PS      HR 2352   0.932   4.037   6.141
    2PS      HS 2353   0.974   3.879   6.200
    2PS      C2 2354   1.118   4.035   6.267
    2PS      HX 2355   1.203   3.968   6.281
    2PS      C3 2356   1.063   4.067   6.408
    2PS      HA 2357   1.021   3.984   6.465
    2PS      HB 2358   1.146   4.102   6.471
    2PS     O31 2359   0.962   4.167   6.400
    2PS     P31 2360   0.919   4.241   6.531
    2PS     O32 2361   0.795   4.327   6.488
    2PS     C31 2362   0.678   4.270   6.434
    2PS     H1A 2363   0.688   4.243   6.328
    2PS     H1B 2364   0.650   4.178   6.486
    2PS     C32 2365   0.563   4.367   6.448
    2PS     H2A 2366   0.545   4.375   6.556
    2PS     N31 2367   0.598   4.506   6.393
    2PS    HN1A 2368   0.695   4.531   6.420
    2PS    HN1B 2369   0.597   4.512   6.290
    2PS    HN1C 2370   0.535   4.582   6.423
    2PS     C33 2371   0.443   4.302   6.379
    2PS     O33 2372   0.872   4.137   6.634
    2PS     O34 2373   1.029   4.330   6.568
    2PS     O21 2374   1.177   4.156   6.207
    2PS     C21 2375   1.303   4.162   6.149
    2PS     O22 2376   1.389   4.081   6.169
    2PS     O35 2377   0.438   4.185   6.352
    2PS     O36 2378   0.342   4.369   6.377
    3DHA   C116 2379   1.764   4.410   5.166
    3DHA   H16R 2380   1.743   4.324   5.103
    3DHA   C115 2381   1.654   4.430   5.271
    3DHA   H15R 2382   1.620   4.335   5.313
    3DHA   H15S 2383   1.683   4.477   5.365
    3DHA   C114 2384   1.538   4.506   5.210
    3DHA   H14R 2385   1.562   4.574   5.127
    3DHA   C113 2386   1.410   4.470   5.239
    3DHA   H13R 2387   1.329   4.516   5.183
    3DHA   C112 2388   1.351   4.383   5.349
    3DHA   H12R 2389   1.409   4.291   5.363
    3DHA   H12S 2390   1.361   4.435   5.444
    3DHA   C111 2391   1.204   4.361   5.322
    3DHA   H11R 2392   1.176   4.304   5.234
    3DHA   C110 2393   1.108   4.407   5.395
    3DHA   H10R 2394   1.010   4.377   5.358
    3DHA    C19 2395   1.110   4.496   5.516
    3DHA    H9R 2396   1.206   4.543   5.535
    3DHA    H9S 2397   1.046   4.584   5.509
    3DHA    C18 2398   1.057   4.422   5.637
    3DHA    H8R 2399   0.955   4.443   5.670
    3DHA    C17 2400   1.115   4.324   5.704
    3DHA    H7R 2401   1.062   4.275   5.785
    3DHA    C16 2402   1.258   4.279   5.684
    3DHA    H6R 2403   1.257   4.182   5.733
    3DHA    H6S 2404   1.285   4.255   5.580
    3DHA    C15 2405   1.356   4.379   5.742
    3DHA    H5R 2406   1.364   4.474   5.690
    3DHA    C14 2407   1.430   4.353   5.849
    3DHA    H4R 2408   1.492   4.436   5.880
    3DHA    C13 2409   1.427   4.239   5.950
    3DHA    H3R 2410   1.390   4.153   5.893
    3DHA    H3S 2411   1.523   4.205   5.987
    3DHA    C12 2412   1.330   4.277   6.060
    3DHA    H2R 2413   1.367   4.354   6.129
    3DHA    H2S 2414   1.235   4.317   6.024
    3DHA   C117 2415   1.867   4.489   5.143
    3DHA   H17R 2416   1.935   4.470   5.060
    3DHA   C118 2417   1.878   4.627   5.205
    3DHA   H18R 2418   1.879   4.635   5.314
    3DHA   H18S 2419   1.807   4.702   5.169
    3DHA   C119 2420   2.007   4.684   5.154
    3DHA   H19R 2421   2.090   4.672   5.223
    3DHA   C120 2422   2.032   4.733   5.031
    3DHA   H20R 2423   2.135   4.766   5.018
    3DHA   C121 2424   1.930   4.749   4.919
    3DHA   H21R 2425   1.849   4.676   4.924
    3DHA   H21S 2426   1.982   4.714   4.830
    3DHA   C122 2427   1.897   4.891   4.878
    3DHA   H22R 2428   1.819   4.927   4.944
    3DHA   H22S 2429   1.871   4.912   4.774
    3DHA   H22T 2430   1.989   4.950   4.884
    1ST    C118 2431   3.165   0.860   4.403
    1ST    H18R 2432   3.124   0.952   4.363
    1ST    H18S 2433   3.098   0.777   4.429
    1ST    H18T 2434   3.225   0.830   4.317
    1ST    C117 2435   3.243   0.898   4.529
    1ST    H17R 2436   3.162   0.904   4.603
    1ST    H17S 2437   3.314   0.818   4.548
    1ST    C116 2438   3.322   1.020   4.524
    1ST    H16R 2439   3.403   1.001   4.453
    1ST    H16S 2440   3.267   1.104   4.480
    1ST    C115 2441   3.384   1.057   4.661
    1ST    H15R 2442   3.446   0.976   4.699
    1ST    H15S 2443   3.457   1.137   4.650
    1ST    C114 2444   3.288   1.111   4.766
    1ST    H14R 2445   3.242   1.197   4.718
    1ST    H14S 2446   3.203   1.044   4.774
    1ST    C113 2447   3.357   1.143   4.898
    1ST    H13R 2448   3.408   1.048   4.918
    1ST    H13S 2449   3.436   1.216   4.880
    1ST    C112 2450   3.260   1.196   5.005
    1ST    H12R 2451   3.176   1.128   5.016
    1ST    H12S 2452   3.322   1.193   5.095
    1ST    C111 2453   3.201   1.333   4.972
    1ST    H11R 2454   3.277   1.397   4.928
    1ST    H11S 2455   3.124   1.303   4.901
    1ST    C110 2456   3.127   1.388   5.094
    1ST    H10R 2457   3.062   1.310   5.135
    1ST    H10S 2458   3.208   1.406   5.165
    1ST     C19 2459   3.050   1.516   5.061
    1ST     H9R 2460   2.982   1.488   4.980
    1ST     H9S 2461   2.980   1.543   5.141
    1ST     C18 2462   3.137   1.641   5.038
    1ST     H8R 2463   3.199   1.616   4.952
    1ST     H8S 2464   3.074   1.722   5.001
    1ST     C17 2465   3.220   1.690   5.167
    1ST     H7R 2466   3.287   1.609   5.197
    1ST     H7S 2467   3.289   1.769   5.137
    1ST     C16 2468   3.128   1.738   5.275
    1ST     H6R 2469   3.087   1.838   5.262
    1ST     H6S 2470   3.045   1.667   5.282
    1ST     C15 2471   3.194   1.749   5.409
    1ST     H5R 2472   3.232   1.648   5.424
    1ST     H5S 2473   3.279   1.817   5.421
    1ST     C14 2474   3.107   1.771   5.529
    1ST     H4R 2475   3.043   1.860   5.518
    1ST     H4S 2476   3.034   1.690   5.528
    1ST     C13 2477   3.183   1.767   5.664
    1ST     H3R 2478   3.288   1.759   5.636
    1ST     H3S 2479   3.166   1.864   5.711
    1ST     C12 2480   3.139   1.657   5.758
    1ST     H2R 2481   3.031   1.661   5.768
    1ST     H2S 2482   3.164   1.562   5.709
    2PS     C11 2483   3.196   1.662   5.893
    2PS     O12 2484   3.151   1.590   5.978
    2PS     O11 2485   3.290   1.750   5.913
    2PS      C1 2486   3.346   1.781   6.039
    2PS      HR 2487   3.411   1.866   6.021
    2PS      HS 2488   3.276   1.800   6.121
    2PS      C2 2489   3.445   1.660   6.075
    2PS      HX 2490   3.395   1.564   6.061
    2PS      C3 2491   3.504   1.667   6.212
    2PS      HA 2492   3.424   1.635   6.280
    2PS      HB 2493   3.596   1.608   6.217
    2PS     O31 2494   3.528   1.803   6.244
    2PS     P31 2495   3.550   1.848   6.391
    2PS     O32 2496   3.676   1.782   6.444
    2PS     C31 2497   3.676   1.734   6.574
    2PS     H1A 2498   3.655   1.812   6.648
    2PS     H1B 2499   3.606   1.654   6.597
    2PS     C32 2500   3.823   1.695   6.611
    2PS     H2A 2501   3.852   1.599   6.567
    2PS     N31 2502   3.922   1.795   6.557
    2PS    HN1A 2503   3.939   1.779   6.457
    2PS    HN1B 2504   3.873   1.886   6.569
    2PS    HN1C 2505   4.014   1.798   6.604
    2PS     C33 2506   3.838   1.659   6.760
    2PS     O33 2507   3.576   1.995   6.395
    2PS     O34 2508   3.434   1.793   6.472
    2PS     O21 2509   3.556   1.674   5.981
    2PS     C21 2510   3.555   1.595   5.871
    2PS     O22 2511   3.467   1.517   5.855
    2PS     O35 2512   3.790   1.558   6.811
    2PS     O36 2513   3.906   1.728   6.831
    3DHA   C116 2514   3.309   1.694   4.692
    3DHA   H16R 2515   3.260   1.610   4.739
    3DHA   C115 2516   3.447   1.688   4.633
    3DHA   H15R 2517   3.441   1.701   4.525
    3DHA   H15S 2518   3.496   1.780   4.666
    3DHA   C114 2519   3.522   1.568   4.663
    3DHA   H14R 2520   3.519   1.487   4.590
    3DHA   C113 2521   3.583   1.545   4.780
    3DHA   H13R 2522   3.642   1.454   4.790
    3DHA   C112 2523   3.580   1.630   4.899
    3DHA   H12R 2524   3.591   1.734   4.870
    3DHA   H12S 2525   3.478   1.628   4.938
    3DHA   C111 2526   3.691   1.596   5.005
    3DHA   H11R 2527   3.788   1.645   5.003
    3DHA   C110 2528   3.681   1.503   5.098
    3DHA   H10R 2529   3.760   1.489   5.172
    3DHA    C19 2530   3.571   1.400   5.116
    3DHA    H9R 2531   3.476   1.422   5.068
    3DHA    H9S 2532   3.610   1.319   5.055
    3DHA    C18 2533   3.551   1.356   5.262
    3DHA    H8R 2534   3.543   1.248   5.271
    3DHA    C17 2535   3.543   1.432   5.364
    3DHA    H7R 2536   3.528   1.380   5.458
    3DHA    C16 2537   3.530   1.577   5.360
    3DHA    H6R 2538   3.488   1.622   5.270
    3DHA    H6S 2539   3.455   1.599   5.437
    3DHA    C15 2540   3.656   1.643   5.399
    3DHA    H5R 2541   3.736   1.636   5.326
    3DHA    C14 2542   3.688   1.690   5.524
    3DHA    H4R 2543   3.788   1.720   5.553
    3DHA    C13 2544   3.587   1.691   5.640
    3DHA    H3R 2545   3.556   1.793   5.662
    3DHA    H3S 2546   3.492   1.640   5.626
    3DHA    C12 2547   3.650   1.630   5.763
    3DHA    H2R 2548   3.695   1.536   5.730
    3DHA    H2S 2549   3.733   1.689   5.802
    3DHA   C117 2550   3.226   1.794   4.700
    3DHA   H17R 2551   3.137   1.789   4.763
    3DHA   C118 2552   3.240   1.926   4.641
    3DHA   H18R 2553   3.338   1.938   4.595
    3DHA   H18S 2554   3.231   1.998   4.723
    3DHA   C119 2555   3.133   1.951   4.533
    3DHA   H19R 2556   3.029   1.950   4.565
    3DHA   C120 2557   3.162   1.960   4.402
    3DHA   H20R 2558   3.084   1.978   4.329
    3DHA   C121 2559   3.298   1.968   4.332
    3DHA   H21R 2560   3.300   1.874   4.275
    3DHA   H21S 2561   3.390   1.967   4.392
    3DHA   C122 2562   3.292   2.077   4.227
    3DHA   H22R 2563   3.298   2.178   4.268
    3DHA   H22S 2564   3.203   2.066   4.163
    3DHA   H22T 2565   3.377   2.077   4.159
    1ST    C118 2566   4.386   0.847   4.377
    1ST    H18R 2567   4.396   0.952   4.347
    1ST    H18S 2568   4.371   0.792   4.284
    1ST    H18T 2569   4.479   0.828   4.429
    1ST    C117 2570   4.259   0.838   4.468
    1ST    H17R 2571   4.162   0.849   4.419
    1ST    H17S 2572   4.269   0.741   4.518
    1ST    C116 2573   4.258   0.932   4.586
    1ST    H16R 2574   4.226   1.032   4.557
    1ST    H16S 2575   4.166   0.914   4.641
    1ST    C115 2576   4.371   0.926   4.683
    1ST    H15R 2577   4.409   0.824   4.695
    1ST    H15S 2578   4.454   0.983   4.641
    1ST    C114 2579   4.354   0.980   4.824
    1ST    H14R 2580   4.279   0.921   4.876
    1ST    H14S 2581   4.447   0.955   4.877
    1ST    C113 2582   4.333   1.123   4.834
    1ST    H13R 2583   4.410   1.172   4.774
    1ST    H13S 2584   4.237   1.154   4.792
    1ST    C112 2585   4.345   1.172   4.981
    1ST    H12R 2586   4.268   1.120   5.038
    1ST    H12S 2587   4.445   1.158   5.023
    1ST    C111 2588   4.291   1.313   4.990
    1ST    H11R 2589   4.356   1.375   4.928
    1ST    H11S 2590   4.202   1.324   4.927
    1ST    C110 2591   4.267   1.366   5.130
    1ST    H10R 2592   4.358   1.340   5.185
    1ST    H10S 2593   4.267   1.474   5.143
    1ST     C19 2594   4.154   1.305   5.200
    1ST     H9R 2595   4.072   1.297   5.128
    1ST     H9S 2596   4.184   1.204   5.227
    1ST     C18 2597   4.120   1.386   5.324
    1ST     H8R 2598   4.212   1.419   5.374
    1ST     H8S 2599   4.070   1.476   5.289
    1ST     C17 2600   4.027   1.305   5.417
    1ST     H7R 2601   3.938   1.297   5.354
    1ST     H7S 2602   4.063   1.206   5.447
    1ST     C16 2603   3.989   1.397   5.539
    1ST     H6R 2604   4.078   1.444   5.581
    1ST     H6S 2605   3.932   1.484   5.506
    1ST     C15 2606   3.921   1.321   5.650
    1ST     H5R 2607   3.990   1.260   5.708
    1ST     H5S 2608   3.896   1.405   5.716
    1ST     C14 2609   3.787   1.252   5.612
    1ST     H4R 2610   3.731   1.309   5.538
    1ST     H4S 2611   3.811   1.163   5.553
    1ST     C13 2612   3.697   1.211   5.733
    1ST     H3R 2613   3.755   1.146   5.799
    1ST     H3S 2614   3.683   1.292   5.804
    1ST     C12 2615   3.560   1.150   5.691
    1ST     H2R 2616   3.499   1.222   5.635
    1ST     H2S 2617   3.561   1.059   5.631
    2PS     C11 2618   3.482   1.110   5.814
    2PS     O12 2619   3.449   1.180   5.911
    2PS     O11 2620   3.447   0.977   5.803
    2PS      C1 2621   3.405   0.908   5.926
    2PS      HR 2622   3.327   0.964   5.978
    2PS      HS 2623   3.371   0.814   5.881
    2PS      C2 2624   3.526   0.878   6.016
    2PS      HX 2625   3.510   0.789   6.078
    2PS      C3 2626   3.562   0.997   6.106
    2PS      HA 2627   3.633   1.075   6.078
    2PS      HB 2628   3.469   1.053   6.125
    2PS     O31 2629   3.606   0.948   6.239
    2PS     P31 2630   3.615   1.039   6.373
    2PS     O32 2631   3.467   1.075   6.391
    2PS     C31 2632   3.367   0.979   6.433
    2PS     H1A 2633   3.363   0.893   6.366
    2PS     H1B 2634   3.386   0.941   6.534
    2PS     C32 2635   3.250   1.059   6.447
    2PS     H2A 2636   3.272   1.114   6.538
    2PS     N31 2637   3.233   1.170   6.339
    2PS    HN1A 2638   3.171   1.242   6.380
    2PS    HN1B 2639   3.324   1.211   6.312
    2PS    HN1C 2640   3.191   1.128   6.255
    2PS     C33 2641   3.116   0.997   6.484
    2PS     O33 2642   3.673   0.965   6.492
    2PS     O34 2643   3.688   1.158   6.328
    2PS     O21 2644   3.641   0.852   5.926
    2PS     C21 2645   3.643   0.739   5.850
    2PS     O22 2646   3.553   0.659   5.857
    2PS     O35 2647   3.090   0.882   6.448
    2PS     O36 2648   3.042   1.062   6.552
    3DHA   C116 2649   3.921   1.064   4.555
    3DHA   H16R 2650   3.937   1.008   4.648
    3DHA   C115 2651   3.909   1.213   4.576
    3DHA   H15R 2652   3.958   1.268   4.494
    3DHA   H15S 2653   3.806   1.249   4.586
    3DHA   C114 2654   3.969   1.249   4.705
    3DHA   H14R 2655   4.066   1.299   4.705
    3DHA   C113 2656   3.905   1.209   4.822
    3DHA   H13R 2657   3.949   1.225   4.920
    3DHA   C112 2658   3.764   1.165   4.833
    3DHA   H12R 2659   3.707   1.217   4.910
    3DHA   H12S 2660   3.706   1.183   4.743
    3DHA   C111 2661   3.752   1.023   4.879
    3DHA   H11R 2662   3.690   0.956   4.820
    3DHA   C110 2663   3.807   0.968   4.992
    3DHA   H10R 2664   3.789   0.864   5.019
    3DHA    C19 2665   3.884   1.037   5.097
    3DHA    H9R 2666   3.932   0.957   5.153
    3DHA    H9S 2667   3.965   1.098   5.057
    3DHA    C18 2668   3.795   1.101   5.203
    3DHA    H8R 2669   3.784   1.207   5.187
    3DHA    C17 2670   3.742   1.039   5.316
    3DHA    H7R 2671   3.694   1.105   5.387
    3DHA    C16 2672   3.761   0.890   5.344
    3DHA    H6R 2673   3.675   0.845   5.395
    3DHA    H6S 2674   3.767   0.844   5.245
    3DHA    C15 2675   3.878   0.870   5.434
    3DHA    H5R 2676   3.969   0.894   5.380
    3DHA    C14 2677   3.883   0.840   5.560
    3DHA    H4R 2678   3.977   0.841   5.614
    3DHA    C13 2679   3.767   0.826   5.653
    3DHA    H3R 2680   3.764   0.923   5.703
    3DHA    H3S 2681   3.675   0.820   5.595
    3DHA    C12 2682   3.770   0.723   5.762
    3DHA    H2R 2683   3.764   0.620   5.725
    3DHA    H2S 2684   3.862   0.734   5.820
    3DHA   C117 2685   3.918   1.006   4.440
    3DHA   H17R 2686   3.914   0.897   4.449
    3DHA   C118 2687   3.893   1.071   4.308
    3DHA   H18R 2688   3.985   1.082   4.250
    3DHA   H18S 2689   3.853   1.172   4.321
    3DHA   C119 2690   3.789   1.001   4.227
    3DHA   H19R 2691   3.696   1.003   4.284
    3DHA   C120 2692   3.781   0.963   4.102
    3DHA   H20R 2693   3.689   0.924   4.058
    3DHA   C121 2694   3.901   0.952   4.004
    3DHA   H21R 2695   3.930   0.846   4.006
    3DHA   H21S 2696   3.988   1.003   4.045
    3DHA   C122 2697   3.887   1.030   3.871
    3DHA   H22R 2698   3.794   1.010   3.818
    3DHA   H22S 2699   3.978   1.017   3.812
    3DHA   H22T 2700   3.890   1.138   3.891
    1ST    C118 2701   5.866   3.653   4.370
    1ST    H18R 2702   5.940   3.732   4.385
    1ST    H18S 2703   5.883   3.616   4.269
    1ST    H18T 2704   5.877   3.569   4.439
    1ST    C117 2705   5.722   3.704   4.389
    1ST    H17R 2706   5.689   3.779   4.317
    1ST    H17S 2707   5.650   3.623   4.376
    1ST    C116 2708   5.684   3.755   4.523
    1ST    H16R 2709   5.575   3.761   4.531
    1ST    H16S 2710   5.717   3.689   4.603
    1ST    C115 2711   5.743   3.895   4.553
    1ST    H15R 2712   5.739   3.925   4.658
    1ST    H15S 2713   5.849   3.899   4.527
    1ST    C114 2714   5.671   4.013   4.485
    1ST    H14R 2715   5.663   4.007   4.376
    1ST    H14S 2716   5.571   4.026   4.528
    1ST    C113 2717   5.733   4.144   4.532
    1ST    H13R 2718   5.841   4.152   4.513
    1ST    H13S 2719   5.687   4.224   4.474
    1ST    C112 2720   5.715   4.176   4.680
    1ST    H12R 2721   5.619   4.150   4.725
    1ST    H12S 2722   5.797   4.131   4.737
    1ST    C111 2723   5.741   4.326   4.710
    1ST    H11R 2724   5.843   4.356   4.683
    1ST    H11S 2725   5.662   4.376   4.654
    1ST    C110 2726   5.712   4.360   4.856
    1ST    H10R 2727   5.613   4.321   4.881
    1ST    H10S 2728   5.781   4.329   4.935
    1ST     C19 2729   5.700   4.507   4.867
    1ST     H9R 2730   5.795   4.549   4.833
    1ST     H9S 2731   5.628   4.538   4.790
    1ST     C18 2732   5.663   4.574   5.003
    1ST     H8R 2733   5.667   4.683   4.997
    1ST     H8S 2734   5.557   4.550   5.011
    1ST     C17 2735   5.727   4.518   5.128
    1ST     H7R 2736   5.692   4.414   5.137
    1ST     H7S 2737   5.834   4.518   5.108
    1ST     C16 2738   5.710   4.586   5.268
    1ST     H6R 2739   5.746   4.689   5.267
    1ST     H6S 2740   5.603   4.605   5.282
    1ST     C15 2741   5.762   4.514   5.393
    1ST     H5R 2742   5.709   4.420   5.412
    1ST     H5S 2743   5.860   4.472   5.369
    1ST     C14 2744   5.793   4.607   5.503
    1ST     H4R 2745   5.881   4.664   5.473
    1ST     H4S 2746   5.722   4.689   5.516
    1ST     C13 2747   5.825   4.544   5.645
    1ST     H3R 2748   5.928   4.508   5.656
    1ST     H3S 2749   5.819   4.630   5.712
    1ST     C12 2750   5.730   4.433   5.687
    1ST     H2R 2751   5.638   4.473   5.731
    1ST     H2S 2752   5.698   4.371   5.604
    2PS     C11 2753   5.808   4.346   5.790
    2PS     O12 2754   5.766   4.327   5.900
    2PS     O11 2755   5.915   4.275   5.740
    2PS      C1 2756   5.986   4.180   5.828
    2PS      HR 2757   6.079   4.154   5.776
    2PS      HS 2758   6.003   4.239   5.919
    2PS      C2 2759   5.916   4.047   5.856
    2PS      HX 2760   5.820   4.062   5.906
    2PS      C3 2761   5.993   3.949   5.949
    2PS      HA 2762   6.057   3.888   5.884
    2PS      HB 2763   6.048   4.002   6.027
    2PS     O31 2764   5.902   3.855   6.003
    2PS     P31 2765   5.815   3.883   6.134
    2PS     O32 2766   5.911   3.843   6.256
    2PS     C31 2767   5.984   3.943   6.321
    2PS     H1A 2768   6.011   4.022   6.251
    2PS     H1B 2769   5.919   3.988   6.396
    2PS     C32 2770   6.116   3.877   6.373
    2PS     H2A 2771   6.103   3.789   6.435
    2PS     N31 2772   6.195   3.816   6.262
    2PS    HN1A 2773   6.161   3.725   6.228
    2PS    HN1B 2774   6.213   3.875   6.180
    2PS    HN1C 2775   6.294   3.796   6.286
    2PS     C33 2776   6.186   3.981   6.456
    2PS     O33 2777   5.763   4.027   6.139
    2PS     O34 2778   5.710   3.780   6.129
    2PS     O21 2779   5.895   3.990   5.723
    2PS     C21 2780   5.805   3.893   5.692
    2PS     O22 2781   5.731   3.843   5.774
    2PS     O35 2782   6.172   4.099   6.442
    2PS     O36 2783   6.269   3.929   6.529
    3DHA   C116 2784   6.400   3.684   4.487
    3DHA   H16R 2785   6.418   3.580   4.462
    3DHA   C115 2786   6.335   3.709   4.622
    3DHA   H15R 2787   6.377   3.652   4.705
    3DHA   H15S 2788   6.343   3.813   4.655
    3DHA   C114 2789   6.184   3.683   4.602
    3DHA   H14R 2790   6.149   3.701   4.500
    3DHA   C113 2791   6.102   3.624   4.692
    3DHA   H13R 2792   5.998   3.608   4.667
    3DHA   C112 2793   6.134   3.599   4.835
    3DHA   H12R 2794   6.208   3.672   4.869
    3DHA   H12S 2795   6.045   3.614   4.897
    3DHA   C111 2796   6.197   3.461   4.859
    3DHA   H11R 2797   6.243   3.407   4.777
    3DHA   C110 2798   6.202   3.402   4.980
    3DHA   H10R 2799   6.242   3.300   4.982
    3DHA    C19 2800   6.146   3.457   5.106
    3DHA    H9R 2801   6.169   3.396   5.193
    3DHA    H9S 2802   6.173   3.561   5.127
    3DHA    C18 2803   5.994   3.452   5.096
    3DHA    H8R 2804   5.958   3.421   4.998
    3DHA    C17 2805   5.898   3.494   5.183
    3DHA    H7R 2806   5.794   3.473   5.158
    3DHA    C16 2807   5.929   3.570   5.313
    3DHA    H6R 2808   5.836   3.564   5.370
    3DHA    H6S 2809   5.996   3.510   5.375
    3DHA    C15 2810   5.985   3.704   5.286
    3DHA    H5R 2811   6.013   3.718   5.182
    3DHA    C14 2812   5.996   3.812   5.356
    3DHA    H4R 2813   6.033   3.905   5.312
    3DHA    C13 2814   5.955   3.824   5.498
    3DHA    H3R 2815   5.979   3.730   5.547
    3DHA    H3S 2816   6.022   3.899   5.539
    3DHA    C12 2817   5.807   3.859   5.541
    3DHA    H2R 2818   5.790   3.952   5.486
    3DHA    H2S 2819   5.728   3.789   5.514
    3DHA   C117 2820   6.439   3.783   4.407
    3DHA   H17R 2821   6.484   3.764   4.310
    3DHA   C118 2822   6.428   3.920   4.444
    3DHA   H18R 2823   6.498   3.944   4.524
    3DHA   H18S 2824   6.325   3.940   4.477
    3DHA   C119 2825   6.462   4.013   4.335
    3DHA   H19R 2826   6.376   4.047   4.277
    3DHA   C120 2827   6.584   4.056   4.295
    3DHA   H20R 2828   6.598   4.123   4.211
    3DHA   C121 2829   6.710   4.032   4.362
    3DHA   H21R 2830   6.709   4.001   4.467
    3DHA   H21S 2831   6.752   4.131   4.377
    3DHA   C122 2832   6.794   3.948   4.274
    3DHA   H22R 2833   6.788   3.980   4.169
    3DHA   H22S 2834   6.756   3.847   4.256
    3DHA   H22T 2835   6.897   3.940   4.308
    1ST    C118 2836   1.527   0.402   4.081
    1ST    H18R 2837   1.437   0.367   4.030
    1ST    H18S 2838   1.597   0.318   4.078
    1ST    H18T 2839   1.571   0.481   4.020
    1ST    C117 2840   1.502   0.459   4.225
    1ST    H17R 2841   1.437   0.546   4.213
    1ST    H17S 2842   1.431   0.388   4.269
    1ST    C116 2843   1.629   0.498   4.297
    1ST    H16R 2844   1.685   0.406   4.316
    1ST    H16S 2845   1.691   0.553   4.225
    1ST    C115 2846   1.598   0.584   4.422
    1ST    H15R 2847   1.542   0.674   4.397
    1ST    H15S 2848   1.539   0.526   4.493
    1ST    C114 2849   1.726   0.626   4.495
    1ST    H14R 2850   1.796   0.542   4.487
    1ST    H14S 2851   1.769   0.706   4.434
    1ST    C113 2852   1.704   0.662   4.635
    1ST    H13R 2853   1.638   0.749   4.625
    1ST    H13S 2854   1.646   0.588   4.691
    1ST    C112 2855   1.833   0.702   4.706
    1ST    H12R 2856   1.906   0.621   4.712
    1ST    H12S 2857   1.871   0.781   4.641
    1ST    C111 2858   1.803   0.761   4.846
    1ST    H11R 2859   1.715   0.825   4.851
    1ST    H11S 2860   1.781   0.668   4.898
    1ST    C110 2861   1.914   0.836   4.909
    1ST    H10R 2862   1.999   0.768   4.904
    1ST    H10S 2863   1.960   0.917   4.853
    1ST     C19 2864   1.886   0.891   5.051
    1ST     H9R 2865   1.955   0.973   5.073
    1ST     H9S 2866   1.789   0.942   5.045
    1ST     C18 2867   1.882   0.783   5.156
    1ST     H8R 2868   1.840   0.698   5.101
    1ST     H8S 2869   1.986   0.757   5.176
    1ST     C17 2870   1.807   0.823   5.288
    1ST     H7R 2871   1.698   0.828   5.282
    1ST     H7S 2872   1.803   0.740   5.358
    1ST     C16 2873   1.862   0.948   5.349
    1ST     H6R 2874   1.966   0.947   5.314
    1ST     H6S 2875   1.825   1.036   5.296
    1ST     C15 2876   1.861   0.971   5.503
    1ST     H5R 2877   1.754   0.984   5.524
    1ST     H5S 2878   1.900   0.886   5.558
    1ST     C14 2879   1.937   1.105   5.535
    1ST     H4R 2880   2.034   1.086   5.489
    1ST     H4S 2881   1.877   1.189   5.501
    1ST     C13 2882   1.966   1.122   5.687
    1ST     H3R 2883   1.875   1.165   5.730
    1ST     H3S 2884   1.999   1.032   5.738
    1ST     C12 2885   2.082   1.212   5.707
    1ST     H2R 2886   2.168   1.166   5.659
    1ST     H2S 2887   2.069   1.309   5.658
    2PS     C11 2888   2.120   1.242   5.853
    2PS     O12 2889   2.112   1.154   5.936
    2PS     O11 2890   2.145   1.373   5.872
    2PS      C1 2891   2.139   1.441   5.999
    2PS      HR 2892   2.143   1.550   5.990
    2PS      HS 2893   2.050   1.415   6.057
    2PS      C2 2894   2.262   1.406   6.083
    2PS      HX 2895   2.240   1.305   6.120
    2PS      C3 2896   2.279   1.499   6.201
    2PS      HA 2897   2.355   1.573   6.174
    2PS      HB 2898   2.183   1.544   6.227
    2PS     O31 2899   2.323   1.429   6.317
    2PS     P31 2900   2.327   1.496   6.459
    2PS     O32 2901   2.460   1.588   6.473
    2PS     C31 2902   2.500   1.641   6.597
    2PS     H1A 2903   2.428   1.720   6.620
    2PS     H1B 2904   2.491   1.562   6.672
    2PS     C32 2905   2.646   1.698   6.594
    2PS     H2A 2906   2.720   1.621   6.575
    2PS     N31 2907   2.671   1.803   6.489
    2PS    HN1A 2908   2.771   1.829   6.496
    2PS    HN1B 2909   2.672   1.768   6.391
    2PS    HN1C 2910   2.605   1.882   6.491
    2PS     C33 2911   2.665   1.752   6.738
    2PS     O33 2912   2.210   1.587   6.473
    2PS     O34 2913   2.343   1.390   6.559
    2PS     O21 2914   2.375   1.402   6.001
    2PS     C21 2915   2.474   1.316   6.025
    2PS     O22 2916   2.481   1.249   6.129
    2PS     O35 2917   2.721   1.860   6.756
    2PS     O36 2918   2.630   1.679   6.829
    3DHA   C116 2919   2.053   1.224   4.952
    3DHA   H16R 2920   2.121   1.178   5.023
    3DHA   C115 2921   1.990   1.337   5.020
    3DHA   H15R 2922   2.069   1.412   5.026
    3DHA   H15S 2923   1.900   1.379   4.974
    3DHA   C114 2924   1.965   1.300   5.163
    3DHA   H14R 2925   1.896   1.217   5.164
    3DHA   C113 2926   2.005   1.368   5.270
    3DHA   H13R 2927   1.954   1.340   5.362
    3DHA   C112 2928   2.095   1.479   5.279
    3DHA   H12R 2929   2.183   1.450   5.223
    3DHA   H12S 2930   2.045   1.553   5.216
    3DHA   C111 2931   2.129   1.519   5.413
    3DHA   H11R 2932   2.057   1.591   5.452
    3DHA   C110 2933   2.233   1.476   5.486
    3DHA   H10R 2934   2.247   1.510   5.588
    3DHA    C19 2935   2.338   1.375   5.444
    3DHA    H9R 2936   2.359   1.305   5.525
    3DHA    H9S 2937   2.290   1.307   5.374
    3DHA    C18 2938   2.453   1.434   5.382
    3DHA    H8R 2939   2.435   1.449   5.276
    3DHA    C17 2940   2.567   1.473   5.442
    3DHA    H7R 2941   2.642   1.517   5.377
    3DHA    C16 2942   2.602   1.442   5.583
    3DHA    H6R 2943   2.676   1.512   5.624
    3DHA    H6S 2944   2.514   1.470   5.641
    3DHA    C15 2945   2.648   1.301   5.601
    3DHA    H5R 2946   2.705   1.265   5.516
    3DHA    C14 2947   2.609   1.212   5.688
    3DHA    H4R 2948   2.651   1.112   5.679
    3DHA    C13 2949   2.513   1.234   5.796
    3DHA    H3R 2950   2.420   1.285   5.768
    3DHA    H3S 2951   2.485   1.141   5.845
    3DHA    C12 2952   2.576   1.305   5.910
    3DHA    H2R 2953   2.675   1.265   5.934
    3DHA    H2S 2954   2.596   1.408   5.878
    3DHA   C117 2955   2.031   1.177   4.828
    3DHA   H17R 2956   2.090   1.095   4.787
    3DHA   C118 2957   1.933   1.234   4.724
    3DHA   H18R 2958   1.968   1.208   4.624
    3DHA   H18S 2959   1.940   1.342   4.719
    3DHA   C119 2960   1.791   1.178   4.735
    3DHA   H19R 2961   1.768   1.138   4.833
    3DHA   C120 2962   1.708   1.176   4.630
    3DHA   H20R 2963   1.615   1.121   4.641
    3DHA   C121 2964   1.730   1.195   4.483
    3DHA   H21R 2965   1.712   1.102   4.430
    3DHA   H21S 2966   1.834   1.218   4.458
    3DHA   C122 2967   1.645   1.308   4.422
    3DHA   H22R 2968   1.657   1.394   4.489
    3DHA   H22S 2969   1.539   1.283   4.417
    3DHA   H22T 2970   1.667   1.335   4.319
    1ST    C118 2971   3.463   2.740   4.318
    1ST    H18R 2972   3.454   2.816   4.240
    1ST    H18S 2973   3.411   2.789   4.401
    1ST    H18T 2974   3.410   2.646   4.300
    1ST    C117 2975   3.607   2.728   4.341
    1ST    H17R 2976   3.669   2.684   4.262
    1ST    H17S 2977   3.646   2.830   4.352
    1ST    C116 2978   3.636   2.633   4.457
    1ST    H16R 2979   3.731   2.643   4.510
    1ST    H16S 2980   3.562   2.650   4.535
    1ST    C115 2981   3.626   2.485   4.417
    1ST    H15R 2982   3.525   2.473   4.379
    1ST    H15S 2983   3.709   2.472   4.347
    1ST    C114 2984   3.651   2.387   4.530
    1ST    H14R 2985   3.757   2.363   4.536
    1ST    H14S 2986   3.625   2.426   4.629
    1ST    C113 2987   3.580   2.263   4.503
    1ST    H13R 2988   3.474   2.287   4.497
    1ST    H13S 2989   3.600   2.230   4.401
    1ST    C112 2990   3.599   2.146   4.609
    1ST    H12R 2991   3.552   2.059   4.565
    1ST    H12S 2992   3.704   2.117   4.617
    1ST    C111 2993   3.549   2.174   4.749
    1ST    H11R 2994   3.602   2.263   4.783
    1ST    H11S 2995   3.448   2.215   4.758
    1ST    C110 2996   3.564   2.050   4.842
    1ST    H10R 2997   3.490   1.975   4.816
    1ST    H10S 2998   3.663   2.005   4.834
    1ST     C19 2999   3.539   2.073   4.995
    1ST     H9R 3000   3.599   2.148   5.047
    1ST     H9S 3001   3.433   2.095   5.011
    1ST     C18 3002   3.555   1.943   5.078
    1ST     H8R 3003   3.511   1.858   5.026
    1ST     H8S 3004   3.660   1.910   5.077
    1ST     C17 3005   3.500   1.948   5.216
    1ST     H7R 3006   3.391   1.951   5.227
    1ST     H7S 3007   3.524   1.847   5.250
    1ST     C16 3008   3.571   2.044   5.313
    1ST     H6R 3009   3.678   2.021   5.311
    1ST     H6S 3010   3.567   2.146   5.275
    1ST     C15 3011   3.513   2.038   5.455
    1ST     H5R 3012   3.407   2.061   5.456
    1ST     H5S 3013   3.527   1.931   5.474
    1ST     C14 3014   3.572   2.129   5.570
    1ST     H4R 3015   3.681   2.137   5.572
    1ST     H4S 3016   3.553   2.234   5.547
    1ST     C13 3017   3.520   2.097   5.715
    1ST     H3R 3018   3.420   2.055   5.727
    1ST     H3S 3019   3.583   2.015   5.752
    1ST     C12 3020   3.538   2.220   5.804
    1ST     H2R 3021   3.641   2.255   5.804
    1ST     H2S 3022   3.471   2.304   5.784
    2PS     C11 3023   3.490   2.184   5.940
    2PS     O12 3024   3.557   2.178   6.041
    2PS     O11 3025   3.356   2.181   5.947
    2PS      C1 3026   3.289   2.188   6.071
    2PS      HR 3027   3.185   2.155   6.068
    2PS      HS 3028   3.333   2.118   6.143
    2PS      C2 3029   3.294   2.328   6.133
    2PS      HX 3030   3.398   2.355   6.148
    2PS      C3 3031   3.215   2.318   6.271
    2PS      HA 3032   3.107   2.331   6.263
    2PS      HB 3033   3.241   2.225   6.322
    2PS     O31 3034   3.268   2.424   6.349
    2PS     P31 3035   3.214   2.439   6.497
    2PS     O32 3036   3.275   2.324   6.586
    2PS     C31 3037   3.405   2.311   6.633
    2PS     H1A 3038   3.473   2.335   6.551
    2PS     H1B 3039   3.421   2.386   6.711
    2PS     C32 3040   3.418   2.165   6.691
    2PS     H2A 3041   3.356   2.157   6.780
    2PS     N31 3042   3.378   2.048   6.595
    2PS    HN1A 3043   3.389   1.961   6.650
    2PS    HN1B 3044   3.276   2.054   6.577
    2PS    HN1C 3045   3.424   2.032   6.504
    2PS     C33 3046   3.554   2.153   6.756
    2PS     O33 3047   3.260   2.576   6.553
    2PS     O34 3048   3.071   2.414   6.492
    2PS     O21 3049   3.228   2.410   6.030
    2PS     C21 3050   3.263   2.540   6.031
    2PS     O22 3051   3.348   2.597   6.095
    2PS     O35 3052   3.652   2.199   6.709
    2PS     O36 3053   3.565   2.080   6.851
    3DHA   C116 3054   3.289   2.619   4.883
    3DHA   H16R 3055   3.350   2.684   4.821
    3DHA   C115 3056   3.157   2.663   4.923
    3DHA   H15R 3057   3.089   2.623   4.847
    3DHA   H15S 3058   3.124   2.605   5.010
    3DHA   C114 3059   3.152   2.812   4.934
    3DHA   H14R 3060   3.121   2.866   4.845
    3DHA   C113 3061   3.178   2.888   5.045
    3DHA   H13R 3062   3.168   2.996   5.040
    3DHA   C112 3063   3.213   2.826   5.180
    3DHA   H12R 3064   3.183   2.896   5.258
    3DHA   H12S 3065   3.148   2.739   5.191
    3DHA   C111 3066   3.357   2.803   5.199
    3DHA   H11R 3067   3.422   2.888   5.178
    3DHA   C110 3068   3.421   2.696   5.245
    3DHA   H10R 3069   3.529   2.692   5.258
    3DHA    C19 3070   3.353   2.568   5.295
    3DHA    H9R 3071   3.247   2.569   5.322
    3DHA    H9S 3072   3.360   2.487   5.222
    3DHA    C18 3073   3.431   2.514   5.410
    3DHA    H8R 3074   3.468   2.414   5.388
    3DHA    C17 3075   3.476   2.581   5.516
    3DHA    H7R 3076   3.531   2.524   5.590
    3DHA    C16 3077   3.422   2.715   5.556
    3DHA    H6R 3078   3.479   2.743   5.645
    3DHA    H6S 3079   3.452   2.790   5.483
    3DHA    C15 3080   3.273   2.706   5.585
    3DHA    H5R 3081   3.212   2.741   5.502
    3DHA    C14 3082   3.210   2.672   5.698
    3DHA    H4R 3083   3.101   2.672   5.706
    3DHA    C13 3084   3.280   2.624   5.812
    3DHA    H3R 3085   3.315   2.522   5.794
    3DHA    H3S 3086   3.368   2.676   5.851
    3DHA    C12 3087   3.186   2.616   5.931
    3DHA    H2R 3088   3.173   2.716   5.971
    3DHA    H2S 3089   3.089   2.572   5.904
    3DHA   C117 3090   3.346   2.507   4.922
    3DHA   H17R 3091   3.441   2.485   4.873
    3DHA   C118 3092   3.290   2.388   4.993
    3DHA   H18R 3093   3.220   2.433   5.063
    3DHA   H18S 3094   3.368   2.332   5.046
    3DHA   C119 3095   3.205   2.302   4.901
    3DHA   H19R 3096   3.177   2.349   4.807
    3DHA   C120 3097   3.160   2.183   4.932
    3DHA   H20R 3098   3.103   2.120   4.864
    3DHA   C121 3099   3.188   2.115   5.066
    3DHA   H21R 3100   3.271   2.154   5.125
    3DHA   H21S 3101   3.200   2.009   5.043
    3DHA   C122 3102   3.055   2.142   5.139
    3DHA   H22R 3103   3.026   2.059   5.205
    3DHA   H22S 3104   2.969   2.166   5.077
    3DHA   H22T 3105   3.058   2.235   5.196
    1ST    C118 3106   3.049   3.098   5.447
    1ST    H18R 3107   3.028   3.143   5.544
    1ST    H18S 3108   3.057   2.990   5.462
    1ST    H18T 3109   2.972   3.135   5.379
    1ST    C117 3110   3.173   3.159   5.380
    1ST    H17R 3111   3.267   3.120   5.420
    1ST    H17S 3112   3.167   3.133   5.274
    1ST    C116 3113   3.194   3.316   5.390
    1ST    H16R 3114   3.107   3.368   5.349
    1ST    H16S 3115   3.197   3.342   5.496
    1ST    C115 3116   3.322   3.365   5.319
    1ST    H15R 3117   3.347   3.467   5.348
    1ST    H15S 3118   3.397   3.299   5.363
    1ST    C114 3119   3.315   3.347   5.167
    1ST    H14R 3120   3.294   3.247   5.128
    1ST    H14S 3121   3.230   3.408   5.139
    1ST    C113 3122   3.447   3.396   5.106
    1ST    H13R 3123   3.423   3.436   5.007
    1ST    H13S 3124   3.485   3.474   5.173
    1ST    C112 3125   3.557   3.291   5.098
    1ST    H12R 3126   3.560   3.220   5.180
    1ST    H12S 3127   3.546   3.225   5.011
    1ST    C111 3128   3.698   3.348   5.078
    1ST    H11R 3129   3.706   3.415   4.992
    1ST    H11S 3130   3.721   3.404   5.169
    1ST    C110 3131   3.802   3.237   5.075
    1ST    H10R 3132   3.831   3.207   5.176
    1ST    H10S 3133   3.767   3.153   5.016
    1ST     C19 3134   3.925   3.278   4.993
    1ST     H9R 3135   3.895   3.293   4.889
    1ST     H9S 3136   3.957   3.377   5.027
    1ST     C18 3137   4.045   3.178   4.997
    1ST     H8R 3138   4.006   3.089   4.948
    1ST     H8S 3139   4.131   3.225   4.948
    1ST     C17 3140   4.088   3.119   5.130
    1ST     H7R 3141   4.002   3.067   5.174
    1ST     H7S 3142   4.166   3.044   5.118
    1ST     C16 3143   4.125   3.221   5.234
    1ST     H6R 3144   4.207   3.285   5.204
    1ST     H6S 3145   4.033   3.280   5.237
    1ST     C15 3146   4.163   3.153   5.367
    1ST     H5R 3147   4.073   3.093   5.383
    1ST     H5S 3148   4.244   3.079   5.365
    1ST     C14 3149   4.175   3.262   5.481
    1ST     H4R 3150   4.238   3.345   5.448
    1ST     H4S 3151   4.078   3.311   5.483
    1ST     C13 3152   4.210   3.222   5.622
    1ST     H3R 3153   4.318   3.212   5.629
    1ST     H3S 3154   4.183   3.300   5.692
    1ST     C12 3155   4.151   3.092   5.663
    1ST     H2R 3156   4.050   3.077   5.626
    1ST     H2S 3157   4.217   3.019   5.617
    2PS     C11 3158   4.142   3.076   5.810
    2PS     O12 3159   4.224   3.023   5.882
    2PS     O11 3160   4.033   3.144   5.864
    2PS      C1 3161   4.025   3.149   6.006
    2PS      HR 3162   3.923   3.177   6.033
    2PS      HS 3163   4.046   3.051   6.050
    2PS      C2 3164   4.115   3.257   6.067
    2PS      HX 3165   4.213   3.221   6.036
    2PS      C3 3166   4.091   3.279   6.221
    2PS      HA 3167   4.100   3.187   6.280
    2PS      HB 3168   4.158   3.358   6.257
    2PS     O31 3169   3.953   3.326   6.242
    2PS     P31 3170   3.914   3.388   6.383
    2PS     O32 3171   3.918   3.257   6.486
    2PS     C31 3172   4.032   3.231   6.565
    2PS     H1A 3173   4.112   3.221   6.492
    2PS     H1B 3174   4.050   3.317   6.630
    2PS     C32 3175   4.016   3.107   6.649
    2PS     H2A 3176   3.934   3.126   6.717
    2PS     N31 3177   3.976   2.982   6.572
    2PS    HN1A 3178   3.971   2.897   6.630
    2PS    HN1B 3179   3.892   2.985   6.512
    2PS    HN1C 3180   4.052   2.957   6.507
    2PS     C33 3181   4.134   3.091   6.738
    2PS     O33 3182   4.011   3.485   6.429
    2PS     O34 3183   3.773   3.434   6.374
    2PS     O21 3184   4.081   3.377   5.996
    2PS     C21 3185   4.183   3.467   5.983
    2PS     O22 3186   4.297   3.436   6.006
    2PS     O35 3187   4.151   3.160   6.841
    2PS     O36 3188   4.224   3.021   6.692
    3DHA   C116 3189   3.937   3.515   4.674
    3DHA   H16R 3190   4.045   3.520   4.687
    3DHA   C115 3191   3.880   3.640   4.730
    3DHA   H15R 3192   3.951   3.722   4.714
    3DHA   H15S 3193   3.793   3.671   4.672
    3DHA   C114 3194   3.841   3.621   4.871
    3DHA   H14R 3195   3.733   3.604   4.876
    3DHA   C113 3196   3.912   3.621   4.981
    3DHA   H13R 3197   3.860   3.597   5.073
    3DHA   C112 3198   4.056   3.657   4.980
    3DHA   H12R 3199   4.115   3.572   5.016
    3DHA   H12S 3200   4.092   3.686   4.881
    3DHA   C111 3201   4.069   3.755   5.090
    3DHA   H11R 3202   4.071   3.860   5.061
    3DHA   C110 3203   4.075   3.723   5.219
    3DHA   H10R 3204   4.089   3.800   5.295
    3DHA    C19 3205   4.082   3.588   5.278
    3DHA    H9R 3206   4.046   3.501   5.222
    3DHA    H9S 3207   4.189   3.569   5.290
    3DHA    C18 3208   4.027   3.581   5.417
    3DHA    H8R 3209   3.937   3.522   5.433
    3DHA    C17 3210   4.083   3.627   5.528
    3DHA    H7R 3211   4.040   3.607   5.626
    3DHA    C16 3212   4.213   3.708   5.538
    3DHA    H6R 3213   4.294   3.640   5.565
    3DHA    H6S 3214   4.247   3.755   5.446
    3DHA    C15 3215   4.210   3.805   5.648
    3DHA    H5R 3216   4.196   3.909   5.620
    3DHA    C14 3217   4.231   3.789   5.778
    3DHA    H4R 3218   4.228   3.876   5.843
    3DHA    C13 3219   4.257   3.654   5.847
    3DHA    H3R 3220   4.297   3.587   5.772
    3DHA    H3S 3221   4.344   3.669   5.912
    3DHA    C12 3222   4.142   3.601   5.921
    3DHA    H2R 3223   4.102   3.676   5.989
    3DHA    H2S 3224   4.055   3.586   5.856
    3DHA   C117 3225   3.869   3.424   4.604
    3DHA   H17R 3226   3.923   3.352   4.541
    3DHA   C118 3227   3.722   3.413   4.596
    3DHA   H18R 3228   3.679   3.495   4.654
    3DHA   H18S 3229   3.672   3.332   4.650
    3DHA   C119 3230   3.675   3.424   4.453
    3DHA   H19R 3231   3.628   3.519   4.429
    3DHA   C120 3232   3.660   3.336   4.353
    3DHA   H20R 3233   3.596   3.370   4.272
    3DHA   C121 3234   3.705   3.195   4.361
    3DHA   H21R 3235   3.634   3.124   4.318
    3DHA   H21S 3236   3.700   3.172   4.467
    3DHA   C122 3237   3.824   3.152   4.282
    3DHA   H22R 3238   3.804   3.100   4.188
    3DHA   H22S 3239   3.889   3.087   4.340
    3DHA   H22T 3240   3.896   3.232   4.260
    1ST    C118 3241   1.653   3.250   4.554
    1ST    H18R 3242   1.616   3.156   4.513
    1ST    H18S 3243   1.738   3.234   4.621
    1ST    H18T 3244   1.690   3.302   4.465
    1ST    C117 3245   1.537   3.327   4.618
    1ST    H17R 3246   1.467   3.359   4.541
    1ST    H17S 3247   1.481   3.263   4.688
    1ST    C116 3248   1.585   3.446   4.708
    1ST    H16R 3249   1.656   3.500   4.645
    1ST    H16S 3250   1.505   3.520   4.720
    1ST    C115 3251   1.646   3.402   4.842
    1ST    H15R 3252   1.572   3.356   4.907
    1ST    H15S 3253   1.728   3.330   4.828
    1ST    C114 3254   1.714   3.513   4.923
    1ST    H14R 3255   1.773   3.469   5.004
    1ST    H14S 3256   1.787   3.561   4.858
    1ST    C113 3257   1.615   3.608   4.983
    1ST    H13R 3258   1.684   3.684   5.021
    1ST    H13S 3259   1.549   3.659   4.913
    1ST    C112 3260   1.524   3.547   5.084
    1ST    H12R 3261   1.468   3.467   5.036
    1ST    H12S 3262   1.589   3.494   5.155
    1ST    C111 3263   1.426   3.636   5.156
    1ST    H11R 3264   1.377   3.576   5.234
    1ST    H11S 3265   1.474   3.721   5.204
    1ST    C110 3266   1.307   3.689   5.066
    1ST    H10R 3267   1.346   3.773   5.009
    1ST    H10S 3268   1.268   3.619   4.991
    1ST     C19 3269   1.179   3.724   5.147
    1ST     H9R 3270   1.098   3.765   5.086
    1ST     H9S 3271   1.138   3.634   5.193
    1ST     C18 3272   1.206   3.833   5.245
    1ST     H8R 3273   1.287   3.807   5.313
    1ST     H8S 3274   1.239   3.922   5.191
    1ST     C17 3275   1.075   3.862   5.328
    1ST     H7R 3276   0.983   3.827   5.280
    1ST     H7S 3277   1.073   3.805   5.421
    1ST     C16 3278   1.063   4.012   5.355
    1ST     H6R 3279   1.150   4.063   5.396
    1ST     H6S 3280   1.065   4.048   5.252
    1ST     C15 3281   0.950   4.066   5.437
    1ST     H5R 3282   0.955   4.175   5.435
    1ST     H5S 3283   0.857   4.033   5.390
    1ST     C14 3284   0.948   4.020   5.580
    1ST     H4R 3285   0.931   3.912   5.581
    1ST     H4S 3286   1.037   4.045   5.638
    1ST     C13 3287   0.843   4.094   5.666
    1ST     H3R 3288   0.882   4.195   5.678
    1ST     H3S 3289   0.747   4.096   5.614
    1ST     C12 3290   0.839   4.048   5.814
    1ST     H2R 3291   0.801   3.947   5.832
    1ST     H2S 3292   0.942   4.039   5.847
    2PS     C11 3293   0.773   4.152   5.905
    2PS     O12 3294   0.648   4.154   5.916
    2PS     O11 3295   0.862   4.237   5.963
    2PS      C1 3296   0.816   4.353   6.043
    2PS      HR 3297   0.758   4.424   5.983
    2PS      HS 3298   0.750   4.315   6.122
    2PS      C2 3299   0.949   4.420   6.087
    2PS      HX 3300   1.031   4.349   6.098
    2PS      C3 3301   0.945   4.496   6.224
    2PS      HA 3302   0.903   4.427   6.297
    2PS      HB 3303   1.050   4.512   6.251
    2PS     O31 3304   0.880   4.620   6.214
    2PS     P31 3305   0.882   4.724   6.340
    2PS     O32 3306   1.044   4.742   6.357
    2PS     C31 3307   1.117   4.841   6.290
    2PS     H1A 3308   1.107   4.823   6.183
    2PS     H1B 3309   1.089   4.942   6.323
    2PS     C32 3310   1.258   4.812   6.327
    2PS     H2A 3311   1.269   4.835   6.433
    2PS     N31 3312   1.297   4.665   6.314
    2PS    HN1A 3313   1.287   4.624   6.220
    2PS    HN1B 3314   1.398   4.666   6.336
    2PS    HN1C 3315   1.244   4.610   6.384
    2PS     C33 3316   1.360   4.897   6.263
    2PS     O33 3317   0.817   4.843   6.283
    2PS     O34 3318   0.816   4.654   6.455
    2PS     O21 3319   0.992   4.510   5.982
    2PS     C21 3320   1.110   4.589   5.986
    2PS     O22 3321   1.182   4.586   6.082
    2PS     O35 3322   1.337   5.015   6.239
    2PS     O36 3323   1.473   4.851   6.257
    3DHA   C116 3324   1.485   5.779   5.357
    3DHA   H16R 3325   1.506   5.884   5.376
    3DHA   C115 3326   1.531   5.687   5.468
    3DHA   H15R 3327   1.521   5.751   5.556
    3DHA   H15S 3328   1.462   5.604   5.488
    3DHA   C114 3329   1.680   5.661   5.450
    3DHA   H14R 3330   1.743   5.749   5.464
    3DHA   C113 3331   1.746   5.542   5.445
    3DHA   H13R 3332   1.854   5.534   5.453
    3DHA   C112 3333   1.674   5.411   5.458
    3DHA   H12R 3334   1.583   5.405   5.398
    3DHA   H12S 3335   1.742   5.335   5.419
    3DHA   C111 3336   1.648   5.382   5.604
    3DHA   H11R 3337   1.727   5.416   5.670
    3DHA   C110 3338   1.550   5.318   5.662
    3DHA   H10R 3339   1.570   5.293   5.766
    3DHA    C19 3340   1.418   5.266   5.605
    3DHA    H9R 3341   1.388   5.342   5.532
    3DHA    H9S 3342   1.434   5.174   5.548
    3DHA    C18 3343   1.308   5.249   5.699
    3DHA    H8R 3344   1.232   5.327   5.694
    3DHA    C17 3345   1.286   5.148   5.785
    3DHA    H7R 3346   1.197   5.139   5.846
    3DHA    C16 3347   1.372   5.032   5.791
    3DHA    H6R 3348   1.472   5.067   5.764
    3DHA    H6S 3349   1.385   5.011   5.897
    3DHA    C15 3350   1.323   4.922   5.696
    3DHA    H5R 3351   1.331   4.963   5.596
    3DHA    C14 3352   1.283   4.802   5.726
    3DHA    H4R 3353   1.260   4.729   5.648
    3DHA    C13 3354   1.263   4.737   5.861
    3DHA    H3R 3355   1.335   4.656   5.862
    3DHA    H3S 3356   1.281   4.804   5.946
    3DHA    C12 3357   1.133   4.679   5.866
    3DHA    H2R 3358   1.057   4.757   5.862
    3DHA    H2S 3359   1.131   4.617   5.776
    3DHA   C117 3360   1.426   5.752   5.242
    3DHA   H17R 3361   1.392   5.830   5.176
    3DHA   C118 3362   1.381   5.613   5.199
    3DHA   H18R 3363   1.273   5.606   5.212
    3DHA   H18S 3364   1.434   5.540   5.261
    3DHA   C119 3365   1.404   5.584   5.049
    3DHA   H19R 3366   1.318   5.612   4.990
    3DHA   C120 3367   1.504   5.507   4.996
    3DHA   H20R 3368   1.491   5.469   4.895
    3DHA   C121 3369   1.631   5.464   5.060
    3DHA   H21R 3370   1.657   5.522   5.149
    3DHA   H21S 3371   1.715   5.454   4.991
    3DHA   C122 3372   1.592   5.331   5.124
    3DHA   H22R 3373   1.498   5.334   5.181
    3DHA   H22S 3374   1.672   5.296   5.190
    3DHA   H22T 3375   1.572   5.253   5.051
    1ST    C118 3376   6.078   3.346   4.224
    1ST    H18R 3377   6.092   3.439   4.280
    1ST    H18S 3378   6.168   3.327   4.166
    1ST    H18T 3379   6.067   3.263   4.295
    1ST    C117 3380   5.959   3.373   4.133
    1ST    H17R 3381   5.867   3.380   4.191
    1ST    H17S 3382   5.982   3.468   4.084
    1ST    C116 3383   5.953   3.248   4.040
    1ST    H16R 3384   5.927   3.276   3.938
    1ST    H16S 3385   6.054   3.215   4.012
    1ST    C115 3386   5.878   3.121   4.106
    1ST    H15R 3387   5.776   3.161   4.102
    1ST    H15S 3388   5.896   3.044   4.031
    1ST    C114 3389   5.913   3.070   4.250
    1ST    H14R 3390   6.017   3.038   4.247
    1ST    H14S 3391   5.893   3.147   4.324
    1ST    C113 3392   5.833   2.955   4.301
    1ST    H13R 3393   5.726   2.974   4.293
    1ST    H13S 3394   5.848   2.867   4.238
    1ST    C112 3395   5.871   2.912   4.440
    1ST    H12R 3396   5.968   2.861   4.433
    1ST    H12S 3397   5.877   3.006   4.496
    1ST    C111 3398   5.781   2.808   4.517
    1ST    H11R 3399   5.674   2.829   4.512
    1ST    H11S 3400   5.796   2.719   4.455
    1ST    C110 3401   5.848   2.776   4.649
    1ST    H10R 3402   5.950   2.746   4.621
    1ST    H10S 3403   5.848   2.854   4.725
    1ST     C19 3404   5.783   2.660   4.720
    1ST     H9R 3405   5.774   2.577   4.650
    1ST     H9S 3406   5.853   2.625   4.795
    1ST     C18 3407   5.651   2.696   4.785
    1ST     H8R 3408   5.646   2.794   4.832
    1ST     H8S 3409   5.574   2.701   4.707
    1ST     C17 3410   5.598   2.594   4.891
    1ST     H7R 3411   5.494   2.615   4.917
    1ST     H7S 3412   5.600   2.498   4.838
    1ST     C16 3413   5.682   2.579   5.020
    1ST     H6R 3414   5.666   2.486   5.075
    1ST     H6S 3415   5.788   2.572   4.992
    1ST     C15 3416   5.665   2.693   5.119
    1ST     H5R 3417   5.744   2.680   5.193
    1ST     H5S 3418   5.675   2.783   5.059
    1ST     C14 3419   5.523   2.699   5.184
    1ST     H4R 3420   5.448   2.733   5.112
    1ST     H4S 3421   5.487   2.597   5.200
    1ST     C13 3422   5.518   2.767   5.325
    1ST     H3R 3423   5.552   2.870   5.309
    1ST     H3S 3424   5.420   2.771   5.372
    1ST     C12 3425   5.590   2.699   5.444
    1ST     H2R 3426   5.527   2.619   5.484
    1ST     H2S 3427   5.691   2.660   5.424
    2PS     C11 3428   5.578   2.790   5.561
    2PS     O12 3429   5.473   2.840   5.601
    2PS     O11 3430   5.698   2.814   5.607
    2PS      C1 3431   5.701   2.878   5.737
    2PS      HR 3432   5.648   2.973   5.730
    2PS      HS 3433   5.652   2.827   5.821
    2PS      C2 3434   5.845   2.892   5.786
    2PS      HX 3435   5.895   2.795   5.782
    2PS      C3 3436   5.849   2.951   5.926
    2PS      HA 3437   5.826   2.867   5.991
    2PS      HB 3438   5.946   2.989   5.958
    2PS     O31 3439   5.758   3.063   5.954
    2PS     P31 3440   5.748   3.128   6.100
    2PS     O32 3441   5.783   3.275   6.092
    2PS     C31 3442   5.909   3.322   6.063
    2PS     H1A 3443   5.992   3.292   6.128
    2PS     H1B 3444   5.933   3.289   5.962
    2PS     C32 3445   5.915   3.479   6.066
    2PS     H2A 3446   5.858   3.506   5.977
    2PS     N31 3447   5.846   3.538   6.195
    2PS    HN1A 3448   5.815   3.636   6.182
    2PS    HN1B 3449   5.759   3.484   6.207
    2PS    HN1C 3450   5.906   3.524   6.278
    2PS     C33 3451   6.060   3.525   6.042
    2PS     O33 3452   5.607   3.119   6.144
    2PS     O34 3453   5.852   3.068   6.184
    2PS     O21 3454   5.903   2.976   5.686
    2PS     C21 3455   6.041   2.983   5.695
    2PS     O22 3456   6.108   2.908   5.762
    2PS     O35 3457   6.102   3.513   5.930
    2PS     O36 3458   6.131   3.561   6.140
    3DHA   C116 3459   6.674   3.820   4.750
    3DHA   H16R 3460   6.620   3.735   4.710
    3DHA   C115 3461   6.635   3.874   4.886
    3DHA   H15R 3462   6.719   3.855   4.953
    3DHA   H15S 3463   6.607   3.978   4.870
    3DHA   C114 3464   6.517   3.797   4.937
    3DHA   H14R 3465   6.421   3.836   4.901
    3DHA   C113 3466   6.521   3.695   5.023
    3DHA   H13R 3467   6.424   3.661   5.058
    3DHA   C112 3468   6.639   3.623   5.085
    3DHA   H12R 3469   6.721   3.695   5.087
    3DHA   H12S 3470   6.609   3.591   5.185
    3DHA   C111 3471   6.681   3.512   5.001
    3DHA   H11R 3472   6.743   3.545   4.918
    3DHA   C110 3473   6.642   3.389   5.015
    3DHA   H10R 3474   6.679   3.308   4.953
    3DHA    C19 3475   6.537   3.344   5.109
    3DHA    H9R 3476   6.459   3.421   5.105
    3DHA    H9S 3477   6.488   3.254   5.072
    3DHA    C18 3478   6.595   3.317   5.245
    3DHA    H8R 3479   6.696   3.354   5.261
    3DHA    C17 3480   6.534   3.260   5.347
    3DHA    H7R 3481   6.577   3.244   5.445
    3DHA    C16 3482   6.393   3.215   5.344
    3DHA    H6R 3483   6.350   3.225   5.245
    3DHA    H6S 3484   6.387   3.108   5.365
    3DHA    C15 3485   6.312   3.299   5.441
    3DHA    H5R 3486   6.317   3.405   5.417
    3DHA    C14 3487   6.246   3.270   5.551
    3DHA    H4R 3488   6.195   3.350   5.605
    3DHA    C13 3489   6.238   3.130   5.611
    3DHA    H3R 3490   6.288   3.055   5.549
    3DHA    H3S 3491   6.287   3.124   5.708
    3DHA    C12 3492   6.086   3.107   5.629
    3DHA    H2R 3493   6.061   3.190   5.694
    3DHA    H2S 3494   6.026   3.127   5.540
    3DHA   C117 3495   6.778   3.856   4.682
    3DHA   H17R 3496   6.787   3.799   4.589
    3DHA   C118 3497   6.872   3.970   4.713
    3DHA   H18R 3498   6.848   4.035   4.798
    3DHA   H18S 3499   6.871   4.048   4.636
    3DHA   C119 3500   7.006   3.915   4.720
    3DHA   H19R 3501   7.028   3.862   4.812
    3DHA   C120 3502   7.114   3.940   4.641
    3DHA   H20R 3503   7.210   3.904   4.676
    3DHA   C121 3504   7.109   4.004   4.507
    3DHA   H21R 3505   7.130   4.109   4.527
    3DHA   H21S 3506   7.005   4.007   4.473
    3DHA   C122 3507   7.202   3.940   4.406
    3DHA   H22R 3508   7.165   3.838   4.392
    3DHA   H22S 3509   7.308   3.927   4.432
    3DHA   H22T 3510   7.201   3.998   4.313
    1ST    C118 3511   2.028   6.211   4.011
    1ST    H18R 3512   2.133   6.239   4.023
    1ST    H18S 3513   1.987   6.295   3.955
    1ST    H18T 3514   2.026   6.125   3.944
    1ST    C117 3515   1.954   6.196   4.149
    1ST    H17R 3516   2.007   6.131   4.219
    1ST    H17S 3517   1.957   6.294   4.198
    1ST    C116 3518   1.802   6.165   4.129
    1ST    H16R 3519   1.766   6.238   4.056
    1ST    H16S 3520   1.800   6.075   4.067
    1ST    C115 3521   1.729   6.170   4.264
    1ST    H15R 3522   1.744   6.272   4.301
    1ST    H15S 3523   1.621   6.157   4.248
    1ST    C114 3524   1.780   6.061   4.358
    1ST    H14R 3525   1.784   5.961   4.314
    1ST    H14S 3526   1.886   6.084   4.372
    1ST    C113 3527   1.709   6.058   4.489
    1ST    H13R 3528   1.728   6.152   4.541
    1ST    H13S 3529   1.601   6.043   4.479
    1ST    C112 3530   1.764   5.949   4.579
    1ST    H12R 3531   1.749   5.849   4.540
    1ST    H12S 3532   1.873   5.958   4.590
    1ST    C111 3533   1.699   5.964   4.723
    1ST    H11R 3534   1.694   6.068   4.755
    1ST    H11S 3535   1.593   5.943   4.707
    1ST    C110 3536   1.766   5.862   4.821
    1ST    H10R 3537   1.739   5.759   4.797
    1ST    H10S 3538   1.875   5.871   4.815
    1ST     C19 3539   1.706   5.873   4.963
    1ST     H9R 3540   1.597   5.888   4.964
    1ST     H9S 3541   1.727   5.779   5.014
    1ST     C18 3542   1.753   6.001   5.047
    1ST     H8R 3543   1.860   6.014   5.056
    1ST     H8S 3544   1.711   6.094   5.008
    1ST     C17 3545   1.690   5.990   5.182
    1ST     H7R 3546   1.581   5.995   5.190
    1ST     H7S 3547   1.715   5.892   5.223
    1ST     C16 3548   1.740   6.091   5.274
    1ST     H6R 3549   1.849   6.083   5.280
    1ST     H6S 3550   1.724   6.191   5.233
    1ST     C15 3551   1.690   6.076   5.411
    1ST     H5R 3552   1.584   6.049   5.416
    1ST     H5S 3553   1.751   5.995   5.453
    1ST     C14 3554   1.713   6.205   5.493
    1ST     H4R 3555   1.819   6.230   5.491
    1ST     H4S 3556   1.652   6.286   5.452
    1ST     C13 3557   1.676   6.197   5.644
    1ST     H3R 3558   1.739   6.136   5.709
    1ST     H3S 3559   1.710   6.289   5.693
    1ST     C12 3560   1.529   6.155   5.669
    1ST     H2R 3561   1.465   6.242   5.690
    1ST     H2S 3562   1.486   6.125   5.573
    2PS     C11 3563   1.505   6.053   5.776
    2PS     O12 3564   1.505   6.077   5.896
    2PS     O11 3565   1.521   5.927   5.730
    2PS      C1 3566   1.493   5.814   5.824
    2PS      HR 3567   1.512   5.719   5.773
    2PS      HS 3568   1.546   5.831   5.918
    2PS      C2 3569   1.344   5.819   5.845
    2PS      HX 3570   1.316   5.919   5.879
    2PS      C3 3571   1.308   5.728   5.965
    2PS      HA 3572   1.328   5.628   5.926
    2PS      HB 3573   1.376   5.740   6.050
    2PS     O31 3574   1.174   5.732   6.001
    2PS     P31 3575   1.127   5.694   6.150
    2PS     O32 3576   1.112   5.827   6.240
    2PS     C31 3577   1.225   5.890   6.294
    2PS     H1A 3578   1.289   5.824   6.352
    2PS     H1B 3579   1.265   5.935   6.203
    2PS     C32 3580   1.160   5.996   6.383
    2PS     H2A 3581   1.105   6.075   6.332
    2PS     N31 3582   1.064   5.935   6.485
    2PS    HN1A 3583   1.105   5.876   6.560
    2PS    HN1B 3584   0.999   6.001   6.531
    2PS    HN1C 3585   0.999   5.868   6.440
    2PS     C33 3586   1.270   6.084   6.441
    2PS     O33 3587   0.997   5.626   6.145
    2PS     O34 3588   1.237   5.619   6.217
    2PS     O21 3589   1.270   5.764   5.738
    2PS     C21 3590   1.230   5.846   5.637
    2PS     O22 3591   1.238   5.970   5.640
    2PS     O35 3592   1.384   6.074   6.396
    2PS     O36 3593   1.253   6.142   6.542
    3DHA   C116 3594   0.982   5.446   4.807
    3DHA   H16R 3595   0.886   5.492   4.826
    3DHA   C115 3596   1.066   5.538   4.723
    3DHA   H15R 3597   1.130   5.487   4.650
    3DHA   H15S 3598   0.995   5.593   4.662
    3DHA   C114 3599   1.159   5.635   4.795
    3DHA   H14R 3600   1.263   5.608   4.780
    3DHA   C113 3601   1.126   5.741   4.868
    3DHA   H13R 3602   1.210   5.800   4.905
    3DHA   C112 3603   0.987   5.789   4.897
    3DHA   H12R 3604   0.963   5.878   4.839
    3DHA   H12S 3605   0.923   5.706   4.866
    3DHA   C111 3606   0.973   5.823   5.039
    3DHA   H11R 3607   0.991   5.928   5.059
    3DHA   C110 3608   0.943   5.744   5.138
    3DHA   H10R 3609   0.955   5.791   5.235
    3DHA    C19 3610   0.914   5.602   5.126
    3DHA    H9R 3611   0.819   5.570   5.170
    3DHA    H9S 3612   0.907   5.565   5.024
    3DHA    C18 3613   1.016   5.518   5.195
    3DHA    H8R 3614   1.103   5.487   5.136
    3DHA    C17 3615   1.003   5.458   5.313
    3DHA    H7R 3616   1.071   5.386   5.356
    3DHA    C16 3617   0.898   5.487   5.417
    3DHA    H6R 3618   0.853   5.585   5.401
    3DHA    H6S 3619   0.808   5.426   5.415
    3DHA    C15 3620   0.965   5.477   5.548
    3DHA    H5R 3621   0.963   5.385   5.605
    3DHA    C14 3622   1.025   5.583   5.605
    3DHA    H4R 3623   1.071   5.572   5.703
    3DHA    C13 3624   1.033   5.723   5.552
    3DHA    H3R 3625   0.967   5.737   5.466
    3DHA    H3S 3626   1.000   5.784   5.636
    3DHA    C12 3627   1.177   5.766   5.516
    3DHA    H2R 3628   1.248   5.684   5.502
    3DHA    H2S 3629   1.192   5.830   5.429
    3DHA   C117 3630   1.030   5.330   4.863
    3DHA   H17R 3631   0.961   5.267   4.920
    3DHA   C118 3632   1.162   5.277   4.846
    3DHA   H18R 3633   1.205   5.297   4.945
    3DHA   H18S 3634   1.225   5.336   4.779
    3DHA   C119 3635   1.166   5.135   4.797
    3DHA   H19R 3636   1.166   5.062   4.877
    3DHA   C120 3637   1.182   5.093   4.666
    3DHA   H20R 3638   1.177   4.990   4.632
    3DHA   C121 3639   1.197   5.177   4.543
    3DHA   H21R 3640   1.240   5.121   4.459
    3DHA   H21S 3641   1.269   5.254   4.572
    3DHA   C122 3642   1.057   5.231   4.507
    3DHA   H22R 3643   1.003   5.143   4.470
    3DHA   H22S 3644   1.058   5.303   4.425
    3DHA   H22T 3645   0.996   5.280   4.583
    1ST    C118 3646   5.289   1.162   5.137
    1ST    H18R 3647   5.217   1.117   5.206
    1ST    H18S 3648   5.376   1.099   5.155
    1ST    H18T 3649   5.251   1.139   5.037
    1ST    C117 3650   5.314   1.308   5.168
    1ST    H17R 3651   5.223   1.366   5.186
    1ST    H17S 3652   5.355   1.312   5.270
    1ST    C116 3653   5.395   1.379   5.063
    1ST    H16R 3654   5.492   1.329   5.066
    1ST    H16S 3655   5.337   1.357   4.973
    1ST    C115 3656   5.412   1.534   5.078
    1ST    H15R 3657   5.463   1.559   5.171
    1ST    H15S 3658   5.482   1.557   4.998
    1ST    C114 3659   5.286   1.617   5.071
    1ST    H14R 3660   5.237   1.616   5.169
    1ST    H14S 3661   5.317   1.722   5.067
    1ST    C113 3662   5.189   1.598   4.956
    1ST    H13R 3663   5.238   1.622   4.862
    1ST    H13S 3664   5.151   1.495   4.951
    1ST    C112 3665   5.063   1.687   4.966
    1ST    H12R 3666   4.980   1.616   4.964
    1ST    H12S 3667   5.061   1.728   5.067
    1ST    C111 3668   5.050   1.792   4.858
    1ST    H11R 3669   5.044   1.740   4.762
    1ST    H11S 3670   4.955   1.842   4.877
    1ST    C110 3671   5.152   1.904   4.872
    1ST    H10R 3672   5.154   1.928   4.978
    1ST    H10S 3673   5.246   1.863   4.835
    1ST     C19 3674   5.120   2.037   4.799
    1ST     H9R 3675   5.136   2.025   4.692
    1ST     H9S 3676   5.018   2.072   4.817
    1ST     C18 3677   5.209   2.154   4.839
    1ST     H8R 3678   5.311   2.116   4.843
    1ST     H8S 3679   5.221   2.230   4.761
    1ST     C17 3680   5.181   2.226   4.970
    1ST     H7R 3681   5.077   2.258   4.976
    1ST     H7S 3682   5.198   2.157   5.053
    1ST     C16 3683   5.262   2.355   4.970
    1ST     H6R 3684   5.365   2.319   4.963
    1ST     H6S 3685   5.234   2.411   4.880
    1ST     C15 3686   5.234   2.450   5.096
    1ST     H5R 3687   5.269   2.553   5.100
    1ST     H5S 3688   5.131   2.485   5.088
    1ST     C14 3689   5.267   2.393   5.233
    1ST     H4R 3690   5.181   2.330   5.256
    1ST     H4S 3691   5.358   2.332   5.231
    1ST     C13 3692   5.261   2.492   5.348
    1ST     H3R 3693   5.363   2.515   5.380
    1ST     H3S 3694   5.210   2.581   5.310
    1ST     C12 3695   5.184   2.448   5.467
    1ST     H2R 3696   5.176   2.532   5.536
    1ST     H2S 3697   5.081   2.420   5.446
    2PS     C11 3698   5.258   2.340   5.543
    2PS     O12 3699   5.208   2.242   5.587
    2PS     O11 3700   5.391   2.366   5.562
    2PS      C1 3701   5.476   2.283   5.648
    2PS      HR 3702   5.419   2.262   5.738
    2PS      HS 3703   5.514   2.194   5.597
    2PS      C2 3704   5.600   2.362   5.689
    2PS      HX 3705   5.655   2.285   5.744
    2PS      C3 3706   5.566   2.482   5.775
    2PS      HA 3707   5.500   2.552   5.723
    2PS      HB 3708   5.506   2.455   5.862
    2PS     O31 3709   5.692   2.536   5.818
    2PS     P31 3710   5.765   2.492   5.947
    2PS     O32 3711   5.751   2.616   6.046
    2PS     C31 3712   5.628   2.689   6.076
    2PS     H1A 3713   5.651   2.779   6.133
    2PS     H1B 3714   5.587   2.717   5.979
    2PS     C32 3715   5.515   2.607   6.139
    2PS     H2A 3716   5.458   2.554   6.063
    2PS     N31 3717   5.554   2.504   6.242
    2PS    HN1A 3718   5.587   2.547   6.330
    2PS    HN1B 3719   5.479   2.435   6.262
    2PS    HN1C 3720   5.626   2.442   6.201
    2PS     C33 3721   5.412   2.704   6.184
    2PS     O33 3722   5.690   2.371   5.995
    2PS     O34 3723   5.908   2.478   5.913
    2PS     O21 3724   5.677   2.396   5.576
    2PS     C21 3725   5.731   2.305   5.495
    2PS     O22 3726   5.731   2.184   5.511
    2PS     O35 3727   5.372   2.696   6.292
    2PS     O36 3728   5.346   2.757   6.102
    3DHA   C116 3729   6.852   2.679   4.945
    3DHA   H16R 3730   6.859   2.716   4.843
    3DHA   C115 3731   6.722   2.682   5.014
    3DHA   H15R 3732   6.662   2.603   4.969
    3DHA   H15S 3733   6.748   2.667   5.119
    3DHA   C114 3734   6.635   2.802   4.986
    3DHA   H14R 3735   6.628   2.821   4.880
    3DHA   C113 3736   6.576   2.875   5.079
    3DHA   H13R 3737   6.510   2.958   5.053
    3DHA   C112 3738   6.580   2.845   5.227
    3DHA   H12R 3739   6.682   2.834   5.265
    3DHA   H12S 3740   6.525   2.929   5.269
    3DHA   C111 3741   6.506   2.718   5.270
    3DHA   H11R 3742   6.562   2.631   5.237
    3DHA   C110 3743   6.397   2.711   5.345
    3DHA   H10R 3744   6.347   2.616   5.363
    3DHA    C19 3745   6.319   2.828   5.390
    3DHA    H9R 3746   6.387   2.890   5.449
    3DHA    H9S 3747   6.293   2.896   5.308
    3DHA    C18 3748   6.205   2.789   5.471
    3DHA    H8R 3749   6.233   2.782   5.575
    3DHA    C17 3750   6.081   2.751   5.429
    3DHA    H7R 3751   6.020   2.713   5.511
    3DHA    C16 3752   6.030   2.736   5.289
    3DHA    H6R 3753   5.929   2.775   5.278
    3DHA    H6S 3754   6.101   2.782   5.221
    3DHA    C15 3755   6.025   2.602   5.224
    3DHA    H5R 3756   6.075   2.601   5.127
    3DHA    C14 3757   5.980   2.480   5.269
    3DHA    H4R 3758   5.995   2.396   5.202
    3DHA    C13 3759   5.901   2.464   5.392
    3DHA    H3R 3760   5.966   2.413   5.463
    3DHA    H3S 3761   5.870   2.556   5.443
    3DHA    C12 3762   5.773   2.376   5.366
    3DHA    H2R 3763   5.696   2.441   5.323
    3DHA    H2S 3764   5.796   2.308   5.285
    3DHA   C117 3765   6.972   2.640   4.989
    3DHA   H17R 3766   7.059   2.639   4.924
    3DHA   C118 3767   7.008   2.584   5.123
    3DHA   H18R 3768   6.956   2.637   5.204
    3DHA   H18S 3769   7.116   2.593   5.132
    3DHA   C119 3770   6.975   2.441   5.130
    3DHA   H19R 3771   7.033   2.381   5.061
    3DHA   C120 3772   6.894   2.375   5.211
    3DHA   H20R 3773   6.889   2.269   5.187
    3DHA   C121 3774   6.808   2.422   5.318
    3DHA   H21R 3775   6.701   2.427   5.298
    3DHA   H21S 3776   6.832   2.526   5.339
    3DHA   C122 3777   6.816   2.341   5.443
    3DHA   H22R 3778   6.750   2.371   5.525
    3DHA   H22S 3779   6.920   2.352   5.475
    3DHA   H22T 3780   6.797   2.237   5.418
    1ST    C118 3781   3.905   5.414   4.114
    1ST    H18R 3782   3.853   5.501   4.075
    1ST    H18S 3783   3.872   5.391   4.216
    1ST    H18T 3784   3.866   5.329   4.057
    1ST    C117 3785   4.059   5.426   4.097
    1ST    H17R 3786   4.109   5.341   4.142
    1ST    H17S 3787   4.098   5.427   3.995
    1ST    C116 3788   4.113   5.548   4.177
    1ST    H16R 3789   4.074   5.635   4.123
    1ST    H16S 3790   4.078   5.553   4.280
    1ST    C115 3791   4.262   5.551   4.163
    1ST    H15R 3792   4.282   5.559   4.056
    1ST    H15S 3793   4.297   5.651   4.190
    1ST    C114 3794   4.345   5.445   4.216
    1ST    H14R 3795   4.331   5.359   4.151
    1ST    H14S 3796   4.451   5.463   4.201
    1ST    C113 3797   4.316   5.402   4.359
    1ST    H13R 3798   4.308   5.488   4.426
    1ST    H13S 3799   4.219   5.352   4.352
    1ST    C112 3800   4.423   5.315   4.411
    1ST    H12R 3801   4.392   5.282   4.510
    1ST    H12S 3802   4.418   5.227   4.347
    1ST    C111 3803   4.563   5.370   4.422
    1ST    H11R 3804   4.619   5.337   4.335
    1ST    H11S 3805   4.561   5.480   4.427
    1ST    C110 3806   4.644   5.316   4.541
    1ST    H10R 3807   4.639   5.207   4.548
    1ST    H10S 3808   4.751   5.334   4.531
    1ST     C19 3809   4.608   5.389   4.671
    1ST     H9R 3810   4.650   5.489   4.680
    1ST     H9S 3811   4.501   5.389   4.692
    1ST     C18 3812   4.662   5.327   4.797
    1ST     H8R 3813   4.603   5.236   4.811
    1ST     H8S 3814   4.759   5.283   4.772
    1ST     C17 3815   4.639   5.397   4.929
    1ST     H7R 3816   4.533   5.415   4.948
    1ST     H7S 3817   4.662   5.326   5.008
    1ST     C16 3818   4.712   5.528   4.964
    1ST     H6R 3819   4.816   5.507   4.989
    1ST     H6S 3820   4.699   5.594   4.878
    1ST     C15 3821   4.658   5.592   5.095
    1ST     H5R 3822   4.716   5.681   5.120
    1ST     H5S 3823   4.558   5.636   5.091
    1ST     C14 3824   4.687   5.510   5.223
    1ST     H4R 3825   4.646   5.409   5.210
    1ST     H4S 3826   4.793   5.502   5.247
    1ST     C13 3827   4.608   5.564   5.345
    1ST     H3R 3828   4.645   5.667   5.344
    1ST     H3S 3829   4.500   5.575   5.333
    1ST     C12 3830   4.630   5.487   5.476
    1ST     H2R 3831   4.608   5.380   5.469
    1ST     H2S 3832   4.735   5.498   5.505
    2PS     C11 3833   4.557   5.546   5.593
    2PS     O12 3834   4.496   5.653   5.588
    2PS     O11 3835   4.575   5.484   5.708
    2PS      C1 3836   4.521   5.542   5.835
    2PS      HR 3837   4.556   5.640   5.867
    2PS      HS 3838   4.412   5.552   5.829
    2PS      C2 3839   4.561   5.438   5.944
    2PS      HX 3840   4.540   5.337   5.909
    2PS      C3 3841   4.487   5.447   6.079
    2PS      HA 3842   4.385   5.482   6.059
    2PS      HB 3843   4.486   5.346   6.121
    2PS     O31 3844   4.549   5.539   6.171
    2PS     P31 3845   4.479   5.564   6.313
    2PS     O32 3846   4.510   5.437   6.394
    2PS     C31 3847   4.567   5.433   6.527
    2PS     H1A 3848   4.622   5.343   6.554
    2PS     H1B 3849   4.636   5.517   6.539
    2PS     C32 3850   4.443   5.450   6.618
    2PS     H2A 3851   4.395   5.546   6.598
    2PS     N31 3852   4.331   5.352   6.574
    2PS    HN1A 3853   4.351   5.263   6.623
    2PS    HN1B 3854   4.232   5.380   6.587
    2PS    HN1C 3855   4.341   5.329   6.474
    2PS     C33 3856   4.474   5.455   6.768
    2PS     O33 3857   4.547   5.675   6.381
    2PS     O34 3858   4.332   5.571   6.296
    2PS     O21 3859   4.705   5.455   5.971
    2PS     C21 3860   4.770   5.345   6.010
    2PS     O22 3861   4.715   5.253   6.057
    2PS     O35 3862   4.515   5.357   6.828
    2PS     O36 3863   4.484   5.566   6.808
    3DHA   C116 3864   5.080   5.284   4.656
    3DHA   H16R 3865   5.007   5.341   4.713
    3DHA   C115 3866   5.122   5.165   4.735
    3DHA   H15R 3867   5.155   5.084   4.670
    3DHA   H15S 3868   5.212   5.188   4.793
    3DHA   C114 3869   5.016   5.119   4.827
    3DHA   H14R 3870   4.929   5.077   4.777
    3DHA   C113 3871   5.014   5.146   4.957
    3DHA   H13R 3872   4.925   5.113   5.008
    3DHA   C112 3873   5.112   5.220   5.049
    3DHA   H12R 3874   5.180   5.287   4.996
    3DHA   H12S 3875   5.049   5.279   5.115
    3DHA   C111 3876   5.193   5.117   5.127
    3DHA   H11R 3877   5.275   5.074   5.070
    3DHA   C110 3878   5.189   5.081   5.253
    3DHA   H10R 3879   5.271   5.016   5.285
    3DHA    C19 3880   5.105   5.147   5.357
    3DHA    H9R 3881   5.108   5.255   5.346
    3DHA    H9S 3882   4.998   5.126   5.350
    3DHA    C18 3883   5.143   5.088   5.486
    3DHA    H8R 3884   5.146   4.979   5.479
    3DHA    C17 3885   5.165   5.150   5.604
    3DHA    H7R 3886   5.184   5.096   5.696
    3DHA    C16 3887   5.169   5.303   5.643
    3DHA    H6R 3888   5.229   5.309   5.734
    3DHA    H6S 3889   5.221   5.352   5.561
    3DHA    C15 3890   5.037   5.360   5.657
    3DHA    H5R 3891   5.011   5.409   5.564
    3DHA    C14 3892   4.944   5.346   5.756
    3DHA    H4R 3893   4.845   5.390   5.752
    3DHA    C13 3894   4.972   5.263   5.879
    3DHA    H3R 3895   4.920   5.168   5.871
    3DHA    H3S 3896   5.077   5.240   5.898
    3DHA    C12 3897   4.919   5.350   5.991
    3DHA    H2R 3898   4.960   5.295   6.076
    3DHA    H2S 3899   4.961   5.450   5.995
    3DHA   C117 3900   5.127   5.323   4.539
    3DHA   H17R 3901   5.072   5.403   4.490
    3DHA   C118 3902   5.251   5.273   4.474
    3DHA   H18R 3903   5.207   5.229   4.384
    3DHA   H18S 3904   5.294   5.189   4.530
    3DHA   C119 3905   5.347   5.383   4.451
    3DHA   H19R 3906   5.329   5.478   4.501
    3DHA   C120 3907   5.457   5.375   4.378
    3DHA   H20R 3908   5.518   5.465   4.369
    3DHA   C121 3909   5.500   5.260   4.297
    3DHA   H21R 3910   5.455   5.170   4.339
    3DHA   H21S 3911   5.609   5.251   4.301
    3DHA   C122 3912   5.452   5.255   4.158
    3DHA   H22R 3913   5.478   5.350   4.112
    3DHA   H22S 3914   5.344   5.255   4.144
    3DHA   H22T 3915   5.498   5.169   4.108
    1ST    C118 3916  -0.061   6.121   4.419
    1ST    H18R 3917  -0.152   6.168   4.380
    1ST    H18S 3918  -0.080   6.015   4.401
    1ST    H18T 3919   0.023   6.166   4.366
    1ST    C117 3920  -0.026   6.149   4.567
    1ST    H17R 3921   0.079   6.125   4.585
    1ST    H17S 3922  -0.027   6.257   4.584
    1ST    C116 3923  -0.117   6.059   4.657
    1ST    H16R 3924  -0.216   6.068   4.612
    1ST    H16S 3925  -0.085   5.955   4.651
    1ST    C115 3926  -0.118   6.115   4.796
    1ST    H15R 3927  -0.176   6.208   4.790
    1ST    H15S 3928  -0.186   6.052   4.854
    1ST    C114 3929   0.010   6.126   4.874
    1ST    H14R 3930   0.048   6.024   4.887
    1ST    H14S 3931   0.088   6.177   4.819
    1ST    C113 3932   0.015   6.202   5.002
    1ST    H13R 3933   0.101   6.169   5.060
    1ST    H13S 3934   0.023   6.307   4.971
    1ST    C112 3935  -0.099   6.165   5.097
    1ST    H12R 3936  -0.201   6.185   5.061
    1ST    H12S 3937  -0.091   6.057   5.108
    1ST    C111 3938  -0.076   6.231   5.230
    1ST    H11R 3939  -0.155   6.179   5.285
    1ST    H11S 3940   0.017   6.183   5.259
    1ST    C110 3941  -0.071   6.381   5.227
    1ST    H10R 3942  -0.003   6.420   5.152
    1ST    H10S 3943  -0.169   6.401   5.184
    1ST     C19 3944  -0.043   6.444   5.363
    1ST     H9R 3945  -0.140   6.451   5.412
    1ST     H9S 3946   0.007   6.376   5.432
    1ST     C18 3947   0.019   6.584   5.356
    1ST     H8R 3948  -0.001   6.632   5.260
    1ST     H8S 3949  -0.021   6.643   5.439
    1ST     C17 3950   0.174   6.570   5.374
    1ST     H7R 3951   0.201   6.524   5.469
    1ST     H7S 3952   0.208   6.495   5.302
    1ST     C16 3953   0.258   6.696   5.339
    1ST     H6R 3954   0.219   6.756   5.256
    1ST     H6S 3955   0.261   6.765   5.423
    1ST     C15 3956   0.410   6.679   5.324
    1ST     H5R 3957   0.432   6.638   5.225
    1ST     H5S 3958   0.464   6.774   5.313
    1ST     C14 3959   0.481   6.595   5.430
    1ST     H4R 3960   0.471   6.633   5.532
    1ST     H4S 3961   0.430   6.499   5.437
    1ST     C13 3962   0.630   6.578   5.407
    1ST     H3R 3963   0.642   6.568   5.299
    1ST     H3S 3964   0.697   6.660   5.431
    1ST     C12 3965   0.678   6.448   5.460
    1ST     H2R 3966   0.609   6.373   5.421
    1ST     H2S 3967   0.777   6.421   5.422
    2PS     C11 3968   0.688   6.447   5.613
    2PS     O12 3969   0.686   6.543   5.693
    2PS     O11 3970   0.696   6.319   5.665
    2PS      C1 3971   0.684   6.294   5.812
    2PS      HR 3972   0.705   6.188   5.829
    2PS      HS 3973   0.761   6.354   5.860
    2PS      C2 3974   0.539   6.307   5.866
    2PS      HX 3975   0.512   6.410   5.891
    2PS      C3 3976   0.533   6.222   5.990
    2PS      HA 3977   0.531   6.119   5.954
    2PS      HB 3978   0.622   6.237   6.051
    2PS     O31 3979   0.415   6.249   6.059
    2PS     P31 3980   0.405   6.197   6.208
    2PS     O32 3981   0.458   6.325   6.289
    2PS     C31 3982   0.374   6.434   6.324
    2PS     H1A 3983   0.335   6.481   6.233
    2PS     H1B 3984   0.298   6.399   6.395
    2PS     C32 3985   0.484   6.525   6.385
    2PS     H2A 3986   0.538   6.466   6.460
    2PS     N31 3987   0.589   6.564   6.284
    2PS    HN1A 3988   0.553   6.620   6.205
    2PS    HN1B 3989   0.674   6.599   6.332
    2PS    HN1C 3990   0.628   6.483   6.233
    2PS     C33 3991   0.420   6.627   6.473
    2PS     O33 3992   0.261   6.180   6.233
    2PS     O34 3993   0.497   6.080   6.231
    2PS     O21 3994   0.448   6.237   5.775
    2PS     C21 3995   0.375   6.312   5.690
    2PS     O22 3996   0.371   6.433   5.687
    2PS     O35 3997   0.487   6.691   6.549
    2PS     O36 3998   0.307   6.666   6.456
    3DHA   C116 3999   0.534   6.571   4.704
    3DHA   H16R 4000   0.560   6.651   4.772
    3DHA   C115 4001   0.583   6.437   4.749
    3DHA   H15R 4002   0.647   6.392   4.673
    3DHA   H15S 4003   0.646   6.456   4.836
    3DHA   C114 4004   0.468   6.338   4.773
    3DHA   H14R 4005   0.457   6.249   4.710
    3DHA   C113 4006   0.374   6.360   4.860
    3DHA   H13R 4007   0.291   6.290   4.856
    3DHA   C112 4008   0.374   6.466   4.964
    3DHA   H12R 4009   0.412   6.557   4.917
    3DHA   H12S 4010   0.271   6.488   4.993
    3DHA   C111 4011   0.463   6.438   5.081
    3DHA   H11R 4012   0.554   6.497   5.071
    3DHA   C110 4013   0.457   6.342   5.175
    3DHA   H10R 4014   0.541   6.315   5.239
    3DHA    C19 4015   0.342   6.251   5.187
    3DHA    H9R 4016   0.317   6.229   5.291
    3DHA    H9S 4017   0.249   6.296   5.151
    3DHA    C18 4018   0.373   6.120   5.110
    3DHA    H8R 4019   0.382   6.151   5.007
    3DHA    C17 4020   0.388   6.000   5.164
    3DHA    H7R 4021   0.399   5.921   5.091
    3DHA    C16 4022   0.377   5.978   5.315
    3DHA    H6R 4023   0.419   5.878   5.319
    3DHA    H6S 4024   0.449   6.043   5.365
    3DHA    C15 4025   0.243   5.971   5.377
    3DHA    H5R 4026   0.159   5.939   5.315
    3DHA    C14 4027   0.214   6.012   5.499
    3DHA    H4R 4028   0.113   5.997   5.537
    3DHA    C13 4029   0.301   6.070   5.608
    3DHA    H3R 4030   0.280   6.040   5.711
    3DHA    H3S 4031   0.401   6.028   5.592
    3DHA    C12 4032   0.302   6.228   5.587
    3DHA    H2R 4033   0.325   6.264   5.486
    3DHA    H2S 4034   0.199   6.255   5.610
    3DHA   C117 4035   0.483   6.594   4.586
    3DHA   H17R 4036   0.467   6.700   4.567
    3DHA   C118 4037   0.452   6.493   4.474
    3DHA   H18R 4038   0.510   6.408   4.512
    3DHA   H18S 4039   0.496   6.534   4.383
    3DHA   C119 4040   0.309   6.439   4.451
    3DHA   H19R 4041   0.292   6.338   4.486
    3DHA   C120 4042   0.204   6.509   4.397
    3DHA   H20R 4043   0.109   6.458   4.384
    3DHA   C121 4044   0.216   6.647   4.349
    3DHA   H21R 4045   0.296   6.698   4.403
    3DHA   H21S 4046   0.126   6.706   4.363
    3DHA   C122 4047   0.250   6.650   4.204
    3DHA   H22R 4048   0.252   6.755   4.175
    3DHA   H22S 4049   0.186   6.591   4.138
    3DHA   H22T 4050   0.355   6.623   4.190
    1ST    C118 4051   5.575   3.282   4.292
    1ST    H18R 4052   5.608   3.347   4.211
    1ST    H18S 4053   5.662   3.257   4.353
    1ST    H18T 4054   5.521   3.351   4.356
    1ST    C117 4055   5.483   3.164   4.260
    1ST    H17R 4056   5.553   3.107   4.198
    1ST    H17S 4057   5.470   3.114   4.356
    1ST    C116 4058   5.360   3.194   4.176
    1ST    H16R 4059   5.320   3.293   4.199
    1ST    H16S 4060   5.395   3.197   4.073
    1ST    C115 4061   5.261   3.078   4.178
    1ST    H15R 4062   5.209   3.094   4.083
    1ST    H15S 4063   5.307   2.979   4.167
    1ST    C114 4064   5.167   3.071   4.293
    1ST    H14R 4065   5.107   2.980   4.284
    1ST    H14S 4066   5.230   3.049   4.379
    1ST    C113 4067   5.077   3.197   4.314
    1ST    H13R 4068   5.135   3.290   4.322
    1ST    H13S 4069   5.008   3.222   4.233
    1ST    C112 4070   4.999   3.199   4.441
    1ST    H12R 4071   4.913   3.133   4.430
    1ST    H12S 4072   5.065   3.162   4.519
    1ST    C111 4073   4.952   3.340   4.488
    1ST    H11R 4074   5.037   3.407   4.502
    1ST    H11S 4075   4.905   3.384   4.399
    1ST    C110 4076   4.857   3.337   4.603
    1ST    H10R 4077   4.759   3.299   4.574
    1ST    H10S 4078   4.896   3.265   4.675
    1ST     C19 4079   4.836   3.468   4.668
    1ST     H9R 4080   4.818   3.548   4.596
    1ST     H9S 4081   4.761   3.445   4.744
    1ST     C18 4082   4.948   3.515   4.761
    1ST     H8R 4083   4.968   3.439   4.837
    1ST     H8S 4084   5.037   3.514   4.697
    1ST     C17 4085   4.922   3.652   4.824
    1ST     H7R 4086   4.922   3.735   4.754
    1ST     H7S 4087   4.818   3.658   4.855
    1ST     C16 4088   5.010   3.671   4.941
    1ST     H6R 4089   5.024   3.579   4.998
    1ST     H6S 4090   5.116   3.684   4.921
    1ST     C15 4091   4.974   3.780   5.039
    1ST     H5R 4092   5.009   3.876   5.001
    1ST     H5S 4093   4.867   3.799   5.054
    1ST     C14 4094   5.039   3.759   5.168
    1ST     H4R 4095   5.001   3.664   5.208
    1ST     H4S 4096   5.147   3.750   5.158
    1ST     C13 4097   5.014   3.873   5.267
    1ST     H3R 4098   5.019   3.965   5.209
    1ST     H3S 4099   4.914   3.863   5.309
    1ST     C12 4100   5.112   3.886   5.382
    1ST     H2R 4101   5.212   3.872   5.340
    1ST     H2S 4102   5.118   3.989   5.420
    2PS     C11 4103   5.080   3.789   5.493
    2PS     O12 4104   5.035   3.825   5.600
    2PS     O11 4105   5.091   3.662   5.462
    2PS      C1 4106   5.057   3.565   5.570
    2PS      HR 4107   4.972   3.613   5.619
    2PS      HS 4108   5.020   3.472   5.526
    2PS      C2 4109   5.165   3.515   5.673
    2PS      HX 4110   5.114   3.463   5.753
    2PS      C3 4111   5.258   3.627   5.724
    2PS      HA 4112   5.311   3.672   5.640
    2PS      HB 4113   5.203   3.715   5.757
    2PS     O31 4114   5.353   3.582   5.822
    2PS     P31 4115   5.310   3.525   5.965
    2PS     O32 4116   5.300   3.365   5.939
    2PS     C31 4117   5.354   3.286   6.041
    2PS     H1A 4118   5.463   3.279   6.033
    2PS     H1B 4119   5.332   3.328   6.139
    2PS     C32 4120   5.292   3.143   6.017
    2PS     H2A 4121   5.307   3.125   5.910
    2PS     N31 4122   5.354   3.021   6.096
    2PS    HN1A 4123   5.331   2.929   6.053
    2PS    HN1B 4124   5.456   3.035   6.099
    2PS    HN1C 4125   5.331   3.024   6.196
    2PS     C33 4126   5.142   3.143   6.012
    2PS     O33 4127   5.427   3.543   6.052
    2PS     O34 4128   5.181   3.588   6.006
    2PS     O21 4129   5.251   3.410   5.613
    2PS     C21 4130   5.204   3.283   5.607
    2PS     O22 4131   5.092   3.251   5.650
    2PS     O35 4132   5.083   3.217   6.088
    2PS     O36 4133   5.093   3.060   5.942
    3DHA   C116 4134   4.905   2.769   4.626
    3DHA   H16R 4135   4.874   2.732   4.528
    3DHA   C115 4136   4.822   2.881   4.659
    3DHA   H15R 4137   4.875   2.951   4.723
    3DHA   H15S 4138   4.804   2.932   4.564
    3DHA   C114 4139   4.693   2.837   4.719
    3DHA   H14R 4140   4.650   2.747   4.676
    3DHA   C113 4141   4.611   2.904   4.803
    3DHA   H13R 4142   4.521   2.851   4.832
    3DHA   C112 4143   4.640   3.035   4.858
    3DHA   H12R 4144   4.714   3.096   4.806
    3DHA   H12S 4145   4.547   3.089   4.841
    3DHA   C111 4146   4.662   3.039   5.009
    3DHA   H11R 4147   4.616   2.957   5.063
    3DHA   C110 4148   4.737   3.129   5.070
    3DHA   H10R 4149   4.764   3.107   5.173
    3DHA    C19 4150   4.817   3.247   5.019
    3DHA    H9R 4151   4.787   3.281   4.920
    3DHA    H9S 4152   4.803   3.338   5.077
    3DHA    C18 4153   4.960   3.205   5.006
    3DHA    H8R 4154   4.981   3.145   4.919
    3DHA    C17 4155   5.064   3.251   5.079
    3DHA    H7R 4156   5.163   3.209   5.069
    3DHA    C16 4157   5.044   3.336   5.211
    3DHA    H6R 4158   4.973   3.417   5.193
    3DHA    H6S 4159   5.004   3.270   5.288
    3DHA    C15 4160   5.183   3.389   5.239
    3DHA    H5R 4161   5.201   3.483   5.188
    3DHA    C14 4162   5.279   3.323   5.307
    3DHA    H4R 4163   5.378   3.367   5.318
    3DHA    C13 4164   5.269   3.192   5.382
    3DHA    H3R 4165   5.174   3.138   5.378
    3DHA    H3S 4166   5.347   3.129   5.338
    3DHA    C12 4167   5.302   3.196   5.534
    3DHA    H2R 4168   5.314   3.099   5.582
    3DHA    H2S 4169   5.404   3.235   5.544
    3DHA   C117 4170   4.994   2.698   4.687
    3DHA   H17R 4171   5.047   2.615   4.642
    3DHA   C118 4172   5.039   2.721   4.832
    3DHA   H18R 4173   5.023   2.622   4.875
    3DHA   H18S 4174   4.973   2.789   4.885
    3DHA   C119 4175   5.190   2.738   4.848
    3DHA   H19R 4176   5.248   2.682   4.774
    3DHA   C120 4177   5.259   2.826   4.921
    3DHA   H20R 4178   5.367   2.836   4.928
    3DHA   C121 4179   5.194   2.928   5.022
    3DHA   H21R 4180   5.087   2.929   4.999
    3DHA   H21S 4181   5.241   3.023   4.997
    3DHA   C122 4182   5.226   2.881   5.164
    3DHA   H22R 4183   5.327   2.910   5.193
    3DHA   H22S 4184   5.202   2.776   5.180
    3DHA   H22T 4185   5.157   2.942   5.224
    1ST    C118 4186   4.025   4.560   4.310
    1ST    H18R 4187   3.974   4.652   4.282
    1ST    H18S 4188   3.958   4.475   4.325
    1ST    H18T 4189   4.089   4.556   4.222
    1ST    C117 4190   4.117   4.580   4.427
    1ST    H17R 4191   4.161   4.483   4.448
    1ST    H17S 4192   4.198   4.649   4.402
    1ST    C116 4193   4.043   4.627   4.547
    1ST    H16R 4194   4.029   4.735   4.535
    1ST    H16S 4195   3.942   4.587   4.537
    1ST    C115 4196   4.106   4.594   4.683
    1ST    H15R 4197   4.123   4.487   4.697
    1ST    H15S 4198   4.209   4.630   4.682
    1ST    C114 4199   4.041   4.673   4.795
    1ST    H14R 4200   4.102   4.675   4.886
    1ST    H14S 4201   4.031   4.777   4.764
    1ST    C113 4202   3.910   4.616   4.853
    1ST    H13R 4203   3.833   4.612   4.776
    1ST    H13S 4204   3.927   4.513   4.885
    1ST    C112 4205   3.847   4.708   4.962
    1ST    H12R 4206   3.907   4.694   5.052
    1ST    H12S 4207   3.861   4.812   4.933
    1ST    C111 4208   3.704   4.680   4.986
    1ST    H11R 4209   3.655   4.754   5.048
    1ST    H11S 4210   3.652   4.695   4.892
    1ST    C110 4211   3.689   4.546   5.044
    1ST    H10R 4212   3.735   4.474   4.975
    1ST    H10S 4213   3.746   4.524   5.135
    1ST     C19 4214   3.543   4.501   5.068
    1ST     H9R 4215   3.501   4.561   5.149
    1ST     H9S 4216   3.499   4.533   4.973
    1ST     C18 4217   3.524   4.352   5.096
    1ST     H8R 4218   3.416   4.338   5.100
    1ST     H8S 4219   3.575   4.303   5.013
    1ST     C17 4220   3.587   4.285   5.224
    1ST     H7R 4221   3.605   4.180   5.201
    1ST     H7S 4222   3.684   4.327   5.251
    1ST     C16 4223   3.498   4.290   5.349
    1ST     H6R 4224   3.398   4.267   5.310
    1ST     H6S 4225   3.526   4.216   5.424
    1ST     C15 4226   3.497   4.430   5.411
    1ST     H5R 4227   3.583   4.450   5.476
    1ST     H5S 4228   3.507   4.508   5.336
    1ST     C14 4229   3.366   4.457   5.485
    1ST     H4R 4230   3.353   4.566   5.490
    1ST     H4S 4231   3.285   4.437   5.415
    1ST     C13 4232   3.343   4.409   5.625
    1ST     H3R 4233   3.334   4.300   5.630
    1ST     H3S 4234   3.413   4.439   5.704
    1ST     C12 4235   3.204   4.449   5.675
    1ST     H2R 4236   3.205   4.558   5.671
    1ST     H2S 4237   3.119   4.430   5.608
    2PS     C11 4238   3.187   4.400   5.818
    2PS     O12 4239   3.135   4.296   5.848
    2PS     O11 4240   3.248   4.479   5.899
    2PS      C1 4241   3.223   4.478   6.040
    2PS      HR 4242   3.281   4.559   6.083
    2PS      HS 4243   3.117   4.484   6.067
    2PS      C2 4244   3.270   4.345   6.097
    2PS      HX 4245   3.195   4.270   6.071
    2PS      C3 4246   3.261   4.338   6.254
    2PS      HA 4247   3.153   4.323   6.266
    2PS      HB 4248   3.311   4.255   6.305
    2PS     O31 4249   3.292   4.463   6.301
    2PS     P31 4250   3.290   4.494   6.459
    2PS     O32 4251   3.146   4.552   6.491
    2PS     C31 4252   3.046   4.477   6.557
    2PS     H1A 4253   3.023   4.394   6.489
    2PS     H1B 4254   3.083   4.437   6.652
    2PS     C32 4255   2.913   4.560   6.562
    2PS     H2A 4256   2.922   4.635   6.640
    2PS     N31 4257   2.879   4.623   6.426
    2PS    HN1A 4258   2.779   4.624   6.401
    2PS    HN1B 4259   2.918   4.718   6.416
    2PS    HN1C 4260   2.920   4.567   6.350
    2PS     C33 4261   2.797   4.480   6.610
    2PS     O33 4262   3.300   4.367   6.537
    2PS     O34 4263   3.403   4.590   6.484
    2PS     O21 4264   3.398   4.305   6.049
    2PS     C21 4265   3.503   4.390   6.056
    2PS     O22 4266   3.509   4.497   6.123
    2PS     O35 4267   2.695   4.545   6.640
    2PS     O36 4268   2.807   4.363   6.628
    3DHA   C116 4269   4.431   4.583   4.978
    3DHA   H16R 4270   4.484   4.678   4.980
    3DHA   C115 4271   4.322   4.572   5.087
    3DHA   H15R 4272   4.248   4.651   5.072
    3DHA   H15S 4273   4.279   4.472   5.086
    3DHA   C114 4274   4.384   4.577   5.219
    3DHA   H14R 4275   4.485   4.537   5.222
    3DHA   C113 4276   4.343   4.645   5.326
    3DHA   H13R 4277   4.410   4.669   5.408
    3DHA   C112 4278   4.209   4.719   5.327
    3DHA   H12R 4279   4.195   4.756   5.429
    3DHA   H12S 4280   4.211   4.814   5.273
    3DHA   C111 4281   4.090   4.639   5.288
    3DHA   H11R 4282   4.059   4.636   5.184
    3DHA   C110 4283   4.022   4.562   5.367
    3DHA   H10R 4284   3.938   4.514   5.318
    3DHA    C19 4285   4.052   4.527   5.515
    3DHA    H9R 4286   4.042   4.418   5.523
    3DHA    H9S 4287   4.157   4.549   5.531
    3DHA    C18 4288   3.972   4.618   5.614
    3DHA    H8R 4289   4.011   4.719   5.611
    3DHA    C17 4290   3.859   4.581   5.687
    3DHA    H7R 4291   3.816   4.649   5.759
    3DHA    C16 4292   3.802   4.437   5.670
    3DHA    H6R 4293   3.699   4.431   5.706
    3DHA    H6S 4294   3.808   4.404   5.566
    3DHA    C15 4295   3.874   4.348   5.772
    3DHA    H5R 4296   3.949   4.283   5.727
    3DHA    C14 4297   3.856   4.348   5.900
    3DHA    H4R 4298   3.913   4.278   5.961
    3DHA    C13 4299   3.739   4.412   5.971
    3DHA    H3R 4300   3.771   4.446   6.070
    3DHA    H3S 4301   3.713   4.508   5.925
    3DHA    C12 4302   3.620   4.324   5.985
    3DHA    H2R 4303   3.578   4.281   5.894
    3DHA    H2S 4304   3.652   4.237   6.043
    3DHA   C117 4305   4.457   4.498   4.880
    3DHA   H17R 4306   4.545   4.512   4.818
    3DHA   C118 4307   4.398   4.364   4.858
    3DHA   H18R 4308   4.308   4.371   4.797
    3DHA   H18S 4309   4.363   4.326   4.954
    3DHA   C119 4310   4.493   4.265   4.787
    3DHA   H19R 4311   4.555   4.207   4.855
    3DHA   C120 4312   4.535   4.282   4.660
    3DHA   H20R 4313   4.619   4.220   4.629
    3DHA   C121 4314   4.464   4.356   4.555
    3DHA   H21R 4315   4.368   4.399   4.585
    3DHA   H21S 4316   4.443   4.289   4.471
    3DHA   C122 4317   4.557   4.467   4.505
    3DHA   H22R 4318   4.512   4.522   4.421
    3DHA   H22S 4319   4.655   4.429   4.477
    3DHA   H22T 4320   4.588   4.529   4.590
    1ST    C118 4321   2.564   4.336   4.364
    1ST    H18R 4322   2.495   4.268   4.415
    1ST    H18S 4323   2.594   4.285   4.272
    1ST    H18T 4324   2.502   4.415   4.321
    1ST    C117 4325   2.678   4.375   4.448
    1ST    H17R 4326   2.760   4.411   4.385
    1ST    H17S 4327   2.660   4.462   4.512
    1ST    C116 4328   2.740   4.251   4.525
    1ST    H16R 4329   2.729   4.169   4.453
    1ST    H16S 4330   2.848   4.260   4.543
    1ST    C115 4331   2.675   4.214   4.649
    1ST    H15R 4332   2.705   4.289   4.723
    1ST    H15S 4333   2.569   4.233   4.635
    1ST    C114 4334   2.705   4.081   4.712
    1ST    H14R 4335   2.683   4.004   4.638
    1ST    H14S 4336   2.813   4.074   4.722
    1ST    C113 4337   2.652   4.063   4.853
    1ST    H13R 4338   2.543   4.077   4.851
    1ST    H13S 4339   2.672   3.959   4.881
    1ST    C112 4340   2.703   4.145   4.963
    1ST    H12R 4341   2.801   4.110   4.995
    1ST    H12S 4342   2.716   4.248   4.931
    1ST    C111 4343   2.618   4.147   5.090
    1ST    H11R 4344   2.661   4.203   5.174
    1ST    H11S 4345   2.518   4.182   5.065
    1ST    C110 4346   2.609   4.008   5.147
    1ST    H10R 4347   2.575   3.948   5.063
    1ST    H10S 4348   2.699   3.964   5.192
    1ST     C19 4349   2.501   3.981   5.246
    1ST     H9R 4350   2.398   3.986   5.209
    1ST     H9S 4351   2.522   3.880   5.280
    1ST     C18 4352   2.495   4.077   5.371
    1ST     H8R 4353   2.481   4.183   5.348
    1ST     H8S 4354   2.404   4.052   5.425
    1ST     C17 4355   2.623   4.068   5.454
    1ST     H7R 4356   2.633   3.963   5.482
    1ST     H7S 4357   2.715   4.083   5.397
    1ST     C16 4358   2.612   4.151   5.581
    1ST     H6R 4359   2.639   4.257   5.572
    1ST     H6S 4360   2.512   4.151   5.625
    1ST     C15 4361   2.710   4.105   5.688
    1ST     H5R 4362   2.814   4.100   5.654
    1ST     H5S 4363   2.717   4.183   5.764
    1ST     C14 4364   2.680   3.976   5.764
    1ST     H4R 4365   2.576   3.982   5.796
    1ST     H4S 4366   2.673   3.888   5.700
    1ST     C13 4367   2.773   3.943   5.889
    1ST     H3R 4368   2.876   3.941   5.855
    1ST     H3S 4369   2.773   4.024   5.962
    1ST     C12 4370   2.737   3.821   5.974
    1ST     H2R 4371   2.633   3.825   6.007
    1ST     H2S 4372   2.754   3.733   5.912
    2PS     C11 4373   2.817   3.807   6.106
    2PS     O12 4374   2.774   3.833   6.219
    2PS     O11 4375   2.931   3.751   6.075
    2PS      C1 4376   3.024   3.721   6.185
    2PS      HR 4377   3.123   3.693   6.147
    2PS      HS 4378   3.030   3.807   6.252
    2PS      C2 4379   2.966   3.597   6.261
    2PS      HX 4380   2.857   3.603   6.272
    2PS      C3 4381   3.017   3.599   6.412
    2PS      HA 4382   3.120   3.562   6.409
    2PS      HB 4383   2.988   3.698   6.451
    2PS     O31 4384   2.937   3.504   6.485
    2PS     P31 4385   2.990   3.430   6.618
    2PS     O32 4386   2.951   3.541   6.729
    2PS     C31 4387   2.814   3.582   6.753
    2PS     H1A 4388   2.756   3.590   6.661
    2PS     H1B 4389   2.774   3.496   6.808
    2PS     C32 4390   2.815   3.711   6.840
    2PS     H2A 4391   2.871   3.704   6.933
    2PS     N31 4392   2.901   3.820   6.765
    2PS    HN1A 4393   2.917   3.902   6.826
    2PS    HN1B 4394   2.991   3.775   6.746
    2PS    HN1C 4395   2.864   3.866   6.680
    2PS     C33 4396   2.673   3.752   6.868
    2PS     O33 4397   2.905   3.308   6.631
    2PS     O34 4398   3.136   3.413   6.600
    2PS     O21 4399   2.996   3.474   6.192
    2PS     C21 4400   3.128   3.438   6.174
    2PS     O22 4401   3.228   3.505   6.175
    2PS     O35 4402   2.613   3.722   6.972
    2PS     O36 4403   2.627   3.826   6.782
    3DHA   C116 4404   2.586   3.191   5.198
    3DHA   H16R 4405   2.486   3.233   5.192
    3DHA   C115 4406   2.622   3.156   5.341
    3DHA   H15R 4407   2.579   3.061   5.371
    3DHA   H15S 4408   2.729   3.151   5.364
    3DHA   C114 4409   2.565   3.256   5.437
    3DHA   H14R 4410   2.482   3.226   5.501
    3DHA   C113 4411   2.606   3.384   5.452
    3DHA   H13R 4412   2.547   3.437   5.526
    3DHA   C112 4413   2.708   3.458   5.364
    3DHA   H12R 4414   2.687   3.422   5.263
    3DHA   H12S 4415   2.678   3.563   5.352
    3DHA   C111 4416   2.845   3.438   5.398
    3DHA   H11R 4417   2.888   3.347   5.356
    3DHA   C110 4418   2.919   3.523   5.464
    3DHA   H10R 4419   3.026   3.503   5.472
    3DHA    C19 4420   2.880   3.651   5.518
    3DHA    H9R 4421   2.864   3.720   5.435
    3DHA    H9S 4422   2.785   3.649   5.572
    3DHA    C18 4423   2.991   3.692   5.605
    3DHA    H8R 4424   3.038   3.787   5.581
    3DHA    C17 4425   3.034   3.627   5.718
    3DHA    H7R 4426   3.123   3.665   5.767
    3DHA    C16 4427   3.002   3.485   5.764
    3DHA    H6R 4428   2.949   3.487   5.860
    3DHA    H6S 4429   2.932   3.441   5.693
    3DHA    C15 4430   3.130   3.407   5.770
    3DHA    H5R 4431   3.207   3.431   5.697
    3DHA    C14 4432   3.165   3.321   5.874
    3DHA    H4R 4433   3.267   3.285   5.884
    3DHA    C13 4434   3.078   3.286   5.990
    3DHA    H3R 4435   2.980   3.336   5.985
    3DHA    H3S 4436   3.049   3.181   5.986
    3DHA    C12 4437   3.143   3.294   6.129
    3DHA    H2R 4438   3.084   3.235   6.200
    3DHA    H2S 4439   3.251   3.281   6.129
    3DHA   C117 4440   2.659   3.172   5.084
    3DHA   H17R 4441   2.628   3.195   4.982
    3DHA   C118 4442   2.802   3.130   5.081
    3DHA   H18R 4443   2.808   3.064   4.994
    3DHA   H18S 4444   2.832   3.077   5.171
    3DHA   C119 4445   2.887   3.252   5.072
    3DHA   H19R 4446   2.880   3.318   5.157
    3DHA   C120 4447   2.982   3.276   4.978
    3DHA   H20R 4448   3.046   3.364   4.986
    3DHA   C121 4449   3.001   3.193   4.850
    3DHA   H21R 4450   2.979   3.088   4.871
    3DHA   H21S 4451   3.108   3.194   4.830
    3DHA   C122 4452   2.912   3.247   4.740
    3DHA   H22R 4453   2.942   3.201   4.645
    3DHA   H22S 4454   2.929   3.353   4.721
    3DHA   H22T 4455   2.805   3.229   4.748
    1ST    C118 4456   5.614   5.613   5.042
    1ST    H18R 4457   5.642   5.711   5.004
    1ST    H18S 4458   5.627   5.628   5.149
    1ST    H18T 4459   5.510   5.593   5.017
    1ST    C117 4460   5.698   5.502   4.985
    1ST    H17R 4461   5.794   5.552   4.968
    1ST    H17S 4462   5.707   5.420   5.056
    1ST    C116 4463   5.643   5.442   4.856
    1ST    H16R 4464   5.635   5.527   4.788
    1ST    H16S 4465   5.712   5.365   4.821
    1ST    C115 4466   5.520   5.358   4.857
    1ST    H15R 4467   5.426   5.408   4.882
    1ST    H15S 4468   5.506   5.335   4.751
    1ST    C114 4469   5.534   5.232   4.947
    1ST    H14R 4470   5.565   5.253   5.049
    1ST    H14S 4471   5.428   5.213   4.966
    1ST    C113 4472   5.602   5.108   4.883
    1ST    H13R 4473   5.559   5.104   4.782
    1ST    H13S 4474   5.711   5.117   4.879
    1ST    C112 4475   5.557   4.974   4.943
    1ST    H12R 4476   5.453   4.963   4.914
    1ST    H12S 4477   5.612   4.886   4.910
    1ST    C111 4478   5.549   4.969   5.099
    1ST    H11R 4479   5.475   5.047   5.123
    1ST    H11S 4480   5.502   4.872   5.116
    1ST    C110 4481   5.685   4.986   5.166
    1ST    H10R 4482   5.746   4.899   5.142
    1ST    H10S 4483   5.740   5.067   5.119
    1ST     C19 4484   5.681   4.996   5.323
    1ST     H9R 4485   5.596   4.938   5.357
    1ST     H9S 4486   5.767   4.951   5.375
    1ST     C18 4487   5.653   5.135   5.375
    1ST     H8R 4488   5.709   5.215   5.326
    1ST     H8S 4489   5.548   5.153   5.351
    1ST     C17 4490   5.652   5.132   5.530
    1ST     H7R 4491   5.579   5.057   5.561
    1ST     H7S 4492   5.748   5.093   5.564
    1ST     C16 4493   5.623   5.265   5.593
    1ST     H6R 4494   5.685   5.342   5.547
    1ST     H6S 4495   5.518   5.290   5.578
    1ST     C15 4496   5.639   5.269   5.751
    1ST     H5R 4497   5.744   5.250   5.775
    1ST     H5S 4498   5.622   5.370   5.790
    1ST     C14 4499   5.549   5.179   5.827
    1ST     H4R 4500   5.468   5.160   5.757
    1ST     H4S 4501   5.600   5.085   5.853
    1ST     C13 4502   5.491   5.231   5.964
    1ST     H3R 4503   5.431   5.145   5.993
    1ST     H3S 4504   5.561   5.244   6.047
    1ST     C12 4505   5.423   5.374   5.955
    1ST     H2R 4506   5.487   5.462   5.950
    1ST     H2S 4507   5.378   5.381   5.856
    2PS     C11 4508   5.328   5.402   6.072
    2PS     O12 4509   5.285   5.321   6.150
    2PS     O11 4510   5.290   5.528   6.067
    2PS      C1 4511   5.198   5.567   6.173
    2PS      HR 4512   5.102   5.521   6.148
    2PS      HS 4513   5.228   5.532   6.272
    2PS      C2 4514   5.181   5.721   6.161
    2PS      HX 4515   5.277   5.768   6.140
    2PS      C3 4516   5.115   5.774   6.287
    2PS      HA 4517   5.131   5.882   6.285
    2PS      HB 4518   5.010   5.744   6.281
    2PS     O31 4519   5.171   5.734   6.410
    2PS     P31 4520   5.098   5.732   6.548
    2PS     O32 4521   5.111   5.880   6.597
    2PS     C31 4522   5.235   5.920   6.638
    2PS     H1A 4523   5.268   5.865   6.726
    2PS     H1B 4524   5.300   5.913   6.550
    2PS     C32 4525   5.236   6.063   6.680
    2PS     H2A 4526   5.306   6.121   6.620
    2PS     N31 4527   5.101   6.125   6.663
    2PS    HN1A 4528   5.086   6.148   6.564
    2PS    HN1B 4529   5.020   6.067   6.689
    2PS    HN1C 4530   5.089   6.214   6.714
    2PS     C33 4531   5.291   6.075   6.823
    2PS     O33 4532   4.958   5.701   6.516
    2PS     O34 4533   5.163   5.640   6.640
    2PS     O21 4534   5.102   5.743   6.042
    2PS     C21 4535   5.055   5.867   6.013
    2PS     O22 4536   5.104   5.966   6.060
    2PS     O35 4537   5.409   6.039   6.834
    2PS     O36 4538   5.234   6.106   6.923
    3DHA   C116 4539   5.124   5.599   5.259
    3DHA   H16R 4540   5.090   5.498   5.279
    3DHA   C115 4541   5.271   5.615   5.233
    3DHA   H15R 4542   5.290   5.636   5.128
    3DHA   H15S 4543   5.313   5.701   5.286
    3DHA   C114 4544   5.344   5.498   5.286
    3DHA   H14R 4545   5.334   5.409   5.225
    3DHA   C113 4546   5.415   5.500   5.400
    3DHA   H13R 4547   5.457   5.401   5.421
    3DHA   C112 4548   5.445   5.614   5.492
    3DHA   H12R 4549   5.553   5.620   5.508
    3DHA   H12S 4550   5.411   5.711   5.455
    3DHA   C111 4551   5.383   5.589   5.620
    3DHA   H11R 4552   5.384   5.486   5.653
    3DHA   C110 4553   5.326   5.683   5.702
    3DHA   H10R 4554   5.275   5.644   5.789
    3DHA    C19 4555   5.331   5.836   5.697
    3DHA    H9R 4556   5.341   5.879   5.797
    3DHA    H9S 4557   5.429   5.862   5.655
    3DHA    C18 4558   5.226   5.910   5.615
    3DHA    H8R 4559   5.258   6.009   5.584
    3DHA    C17 4560   5.105   5.875   5.577
    3DHA    H7R 4561   5.049   5.940   5.510
    3DHA    C16 4562   5.035   5.743   5.598
    3DHA    H6R 4563   5.060   5.681   5.512
    3DHA    H6S 4564   5.062   5.692   5.690
    3DHA    C15 4565   4.892   5.761   5.609
    3DHA    H5R 4566   4.838   5.778   5.517
    3DHA    C14 4567   4.824   5.773   5.723
    3DHA    H4R 4568   4.716   5.789   5.722
    3DHA    C13 4569   4.876   5.749   5.869
    3DHA    H3R 4570   4.803   5.742   5.950
    3DHA    H3S 4571   4.929   5.655   5.858
    3DHA    C12 4572   4.958   5.873   5.903
    3DHA    H2R 4573   5.008   5.909   5.813
    3DHA    H2S 4574   4.891   5.954   5.930
    3DHA   C117 4575   5.032   5.701   5.248
    3DHA   H17R 4576   4.925   5.686   5.255
    3DHA   C118 4577   5.064   5.841   5.220
    3DHA   H18R 4578   5.141   5.855   5.144
    3DHA   H18S 4579   5.080   5.903   5.308
    3DHA   C119 4580   4.937   5.883   5.149
    3DHA   H19R 4581   4.866   5.943   5.204
    3DHA   C120 4582   4.916   5.863   5.018
    3DHA   H20R 4583   4.828   5.907   4.973
    3DHA   C121 4584   4.999   5.798   4.915
    3DHA   H21R 4585   5.016   5.698   4.958
    3DHA   H21S 4586   5.093   5.851   4.898
    3DHA   C122 4587   4.914   5.808   4.794
    3DHA   H22R 4588   4.949   5.740   4.716
    3DHA   H22S 4589   4.918   5.907   4.748
    3DHA   H22T 4590   4.810   5.787   4.820
    1ST    C118 4591   1.265   5.408   3.967
    1ST    H18R 4592   1.185   5.403   4.042
    1ST    H18S 4593   1.221   5.351   3.884
    1ST    H18T 4594   1.266   5.515   3.950
    1ST    C117 4595   1.392   5.351   4.017
    1ST    H17R 4596   1.388   5.242   4.023
    1ST    H17S 4597   1.478   5.361   3.951
    1ST    C116 4598   1.428   5.413   4.157
    1ST    H16R 4599   1.470   5.514   4.145
    1ST    H16S 4600   1.331   5.421   4.206
    1ST    C115 4601   1.531   5.315   4.226
    1ST    H15R 4602   1.486   5.219   4.254
    1ST    H15S 4603   1.607   5.282   4.156
    1ST    C114 4604   1.585   5.366   4.359
    1ST    H14R 4605   1.600   5.471   4.334
    1ST    H14S 4606   1.515   5.367   4.442
    1ST    C113 4607   1.707   5.294   4.401
    1ST    H13R 4608   1.688   5.187   4.399
    1ST    H13S 4609   1.777   5.307   4.318
    1ST    C112 4610   1.778   5.341   4.533
    1ST    H12R 4611   1.883   5.314   4.524
    1ST    H12S 4612   1.771   5.448   4.550
    1ST    C111 4613   1.732   5.247   4.646
    1ST    H11R 4614   1.624   5.248   4.660
    1ST    H11S 4615   1.749   5.144   4.612
    1ST    C110 4616   1.817   5.273   4.778
    1ST    H10R 4617   1.810   5.379   4.805
    1ST    H10S 4618   1.768   5.215   4.856
    1ST     C19 4619   1.963   5.225   4.767
    1ST     H9R 4620   1.974   5.119   4.740
    1ST     H9S 4621   2.016   5.260   4.678
    1ST     C18 4622   2.046   5.260   4.894
    1ST     H8R 4623   2.138   5.202   4.898
    1ST     H8S 4624   2.087   5.359   4.875
    1ST     C17 4625   1.981   5.242   5.032
    1ST     H7R 4626   1.883   5.284   5.056
    1ST     H7S 4627   1.956   5.135   5.034
    1ST     C16 4628   2.079   5.276   5.147
    1ST     H6R 4629   2.163   5.207   5.134
    1ST     H6S 4630   2.116   5.374   5.116
    1ST     C15 4631   2.008   5.261   5.288
    1ST     H5R 4632   1.923   5.330   5.281
    1ST     H5S 4633   1.963   5.163   5.303
    1ST     C14 4634   2.094   5.309   5.408
    1ST     H4R 4635   2.180   5.241   5.403
    1ST     H4S 4636   2.122   5.411   5.383
    1ST     C13 4637   2.039   5.317   5.555
    1ST     H3R 4638   2.127   5.338   5.617
    1ST     H3S 4639   1.990   5.414   5.563
    1ST     C12 4640   1.966   5.194   5.603
    1ST     H2R 4641   1.870   5.203   5.553
    1ST     H2S 4642   2.002   5.097   5.567
    2PS     C11 4643   1.931   5.190   5.751
    2PS     O12 4644   1.859   5.102   5.791
    2PS     O11 4645   1.990   5.284   5.834
    2PS      C1 4646   1.981   5.266   5.978
    2PS      HR 4647   2.020   5.356   6.028
    2PS      HS 4648   1.872   5.272   5.992
    2PS      C2 4649   2.037   5.135   6.040
    2PS      HX 4650   2.014   5.058   5.965
    2PS      C3 4651   1.992   5.095   6.175
    2PS      HA 4652   1.886   5.070   6.164
    2PS      HB 4653   2.046   5.006   6.208
    2PS     O31 4654   2.013   5.209   6.257
    2PS     P31 4655   1.964   5.208   6.409
    2PS     O32 4656   1.805   5.198   6.400
    2PS     C31 4657   1.729   5.307   6.363
    2PS     H1A 4658   1.751   5.384   6.437
    2PS     H1B 4659   1.785   5.317   6.269
    2PS     C32 4660   1.587   5.275   6.338
    2PS     H2A 4661   1.529   5.353   6.288
    2PS     N31 4662   1.573   5.155   6.254
    2PS    HN1A 4663   1.608   5.158   6.157
    2PS    HN1B 4664   1.616   5.075   6.303
    2PS    HN1C 4665   1.477   5.119   6.241
    2PS     C33 4666   1.521   5.275   6.475
    2PS     O33 4667   2.006   5.083   6.472
    2PS     O34 4668   1.989   5.332   6.468
    2PS     O21 4669   2.184   5.142   6.048
    2PS     C21 4670   2.267   5.124   5.941
    2PS     O22 4671   2.231   5.089   5.829
    2PS     O35 4672   1.506   5.371   6.537
    2PS     O36 4673   1.501   5.166   6.527
    3DHA   C116 4674   2.717   5.375   4.960
    3DHA   H16R 4675   2.685   5.283   5.009
    3DHA   C115 4676   2.618   5.478   4.940
    3DHA   H15R 4677   2.616   5.558   5.014
    3DHA   H15S 4678   2.618   5.532   4.845
    3DHA   C114 4679   2.480   5.423   4.941
    3DHA   H14R 4680   2.435   5.401   4.844
    3DHA   C113 4681   2.404   5.390   5.047
    3DHA   H13R 4682   2.299   5.361   5.045
    3DHA   C112 4683   2.454   5.407   5.188
    3DHA   H12R 4684   2.562   5.417   5.199
    3DHA   H12S 4685   2.398   5.488   5.234
    3DHA   C111 4686   2.409   5.290   5.264
    3DHA   H11R 4687   2.364   5.215   5.199
    3DHA   C110 4688   2.430   5.265   5.393
    3DHA   H10R 4689   2.404   5.166   5.430
    3DHA    C19 4690   2.511   5.352   5.483
    3DHA    H9R 4691   2.542   5.294   5.570
    3DHA    H9S 4692   2.606   5.369   5.432
    3DHA    C18 4693   2.428   5.467   5.527
    3DHA    H8R 4694   2.400   5.541   5.452
    3DHA    C17 4695   2.366   5.489   5.647
    3DHA    H7R 4696   2.308   5.581   5.647
    3DHA    C16 4697   2.360   5.410   5.773
    3DHA    H6R 4698   2.282   5.456   5.833
    3DHA    H6S 4699   2.319   5.310   5.761
    3DHA    C15 4700   2.488   5.403   5.853
    3DHA    H5R 4701   2.536   5.500   5.860
    3DHA    C14 4702   2.554   5.293   5.902
    3DHA    H4R 4703   2.652   5.305   5.948
    3DHA    C13 4704   2.509   5.151   5.885
    3DHA    H3R 4705   2.474   5.134   5.783
    3DHA    H3S 4706   2.594   5.083   5.897
    3DHA    C12 4707   2.407   5.113   5.987
    3DHA    H2R 4708   2.416   5.005   6.002
    3DHA    H2S 4709   2.424   5.164   6.082
    3DHA   C117 4710   2.839   5.382   4.911
    3DHA   H17R 4711   2.911   5.304   4.930
    3DHA   C118 4712   2.904   5.499   4.845
    3DHA   H18R 4713   2.855   5.511   4.748
    3DHA   H18S 4714   3.001   5.459   4.817
    3DHA   C119 4715   2.919   5.613   4.941
    3DHA   H19R 4716   2.961   5.585   5.037
    3DHA   C120 4717   2.898   5.745   4.929
    3DHA   H20R 4718   2.906   5.814   5.013
    3DHA   C121 4719   2.815   5.807   4.822
    3DHA   H21R 4720   2.780   5.903   4.861
    3DHA   H21S 4721   2.725   5.747   4.813
    3DHA   C122 4722   2.881   5.843   4.692
    3DHA   H22R 4723   2.821   5.918   4.640
    3DHA   H22S 4724   2.887   5.758   4.624
    3DHA   H22T 4725   2.986   5.873   4.700
    1ST    C118 4726   2.024   6.145   4.792
    1ST    H18R 4727   2.008   6.253   4.795
    1ST    H18S 4728   1.933   6.090   4.815
    1ST    H18T 4729   2.049   6.117   4.690
    1ST    C117 4730   2.129   6.093   4.898
    1ST    H17R 4731   2.105   6.131   4.997
    1ST    H17S 4732   2.130   5.985   4.914
    1ST    C116 4733   2.282   6.134   4.873
    1ST    H16R 4734   2.313   6.086   4.780
    1ST    H16S 4735   2.296   6.243   4.872
    1ST    C115 4736   2.379   6.076   4.980
    1ST    H15R 4737   2.386   5.969   4.961
    1ST    H15S 4738   2.481   6.105   4.954
    1ST    C114 4739   2.345   6.102   5.128
    1ST    H14R 4740   2.319   6.207   5.143
    1ST    H14S 4741   2.268   6.034   5.164
    1ST    C113 4742   2.475   6.097   5.206
    1ST    H13R 4743   2.534   6.178   5.163
    1ST    H13S 4744   2.454   6.125   5.309
    1ST    C112 4745   2.547   5.957   5.204
    1ST    H12R 4746   2.485   5.881   5.252
    1ST    H12S 4747   2.555   5.921   5.101
    1ST    C111 4748   2.682   5.962   5.259
    1ST    H11R 4749   2.736   6.030   5.193
    1ST    H11S 4750   2.689   6.023   5.349
    1ST    C110 4751   2.751   5.829   5.257
    1ST    H10R 4752   2.732   5.783   5.160
    1ST    H10S 4753   2.858   5.850   5.261
    1ST     C19 4754   2.697   5.721   5.363
    1ST     H9R 4755   2.668   5.751   5.464
    1ST     H9S 4756   2.611   5.674   5.315
    1ST     C18 4757   2.802   5.614   5.385
    1ST     H8R 4758   2.764   5.533   5.448
    1ST     H8S 4759   2.805   5.549   5.297
    1ST     C17 4760   2.947   5.658   5.410
    1ST     H7R 4761   2.999   5.645   5.314
    1ST     H7S 4762   2.970   5.761   5.439
    1ST     C16 4763   3.013   5.579   5.514
    1ST     H6R 4764   2.950   5.590   5.603
    1ST     H6S 4765   3.004   5.470   5.504
    1ST     C15 4766   3.150   5.636   5.563
    1ST     H5R 4767   3.122   5.728   5.615
    1ST     H5S 4768   3.185   5.567   5.640
    1ST     C14 4769   3.256   5.656   5.459
    1ST     H4R 4770   3.282   5.569   5.398
    1ST     H4S 4771   3.223   5.726   5.382
    1ST     C13 4772   3.384   5.697   5.526
    1ST     H3R 4773   3.408   5.606   5.581
    1ST     H3S 4774   3.458   5.705   5.446
    1ST     C12 4775   3.396   5.824   5.615
    1ST     H2R 4776   3.498   5.864   5.610
    1ST     H2S 4777   3.342   5.914   5.584
    2PS     C11 4778   3.359   5.788   5.755
    2PS     O12 4779   3.295   5.855   5.833
    2PS     O11 4780   3.408   5.667   5.797
    2PS      C1 4781   3.372   5.607   5.929
    2PS      HR 4782   3.423   5.510   5.934
    2PS      HS 4783   3.403   5.674   6.010
    2PS      C2 4784   3.218   5.576   5.938
    2PS      HX 4785   3.167   5.664   5.897
    2PS      C3 4786   3.173   5.565   6.088
    2PS      HA 4787   3.064   5.580   6.086
    2PS      HB 4788   3.182   5.460   6.119
    2PS     O31 4789   3.247   5.642   6.174
    2PS     P31 4790   3.200   5.698   6.309
    2PS     O32 4791   3.168   5.567   6.393
    2PS     C31 4792   3.269   5.502   6.467
    2PS     H1A 4793   3.353   5.494   6.398
    2PS     H1B 4794   3.304   5.557   6.555
    2PS     C32 4795   3.232   5.357   6.503
    2PS     H2A 4796   3.149   5.339   6.572
    2PS     N31 4797   3.173   5.284   6.377
    2PS    HN1A 4798   3.093   5.335   6.336
    2PS    HN1B 4799   3.236   5.259   6.300
    2PS    HN1C 4800   3.132   5.195   6.408
    2PS     C33 4801   3.355   5.303   6.572
    2PS     O33 4802   3.310   5.771   6.378
    2PS     O34 4803   3.077   5.777   6.279
    2PS     O21 4804   3.186   5.451   5.863
    2PS     C21 4805   3.055   5.421   5.833
    2PS     O22 4806   2.974   5.503   5.863
    2PS     O35 4807   3.426   5.371   6.648
    2PS     O36 4808   3.403   5.203   6.527
    3DHA   C116 4809   2.905   4.630   4.744
    3DHA   H16R 4810   2.891   4.542   4.806
    3DHA   C115 4811   2.769   4.686   4.724
    3DHA   H15R 4812   2.778   4.792   4.699
    3DHA   H15S 4813   2.714   4.639   4.642
    3DHA   C114 4814   2.691   4.669   4.853
    3DHA   H14R 4815   2.616   4.590   4.851
    3DHA   C113 4816   2.691   4.759   4.957
    3DHA   H13R 4817   2.623   4.736   5.039
    3DHA   C112 4818   2.770   4.887   4.967
    3DHA   H12R 4819   2.860   4.872   5.026
    3DHA   H12S 4820   2.821   4.921   4.876
    3DHA   C111 4821   2.699   5.007   5.018
    3DHA   H11R 4822   2.655   5.066   4.939
    3DHA   C110 4823   2.692   5.054   5.145
    3DHA   H10R 4824   2.644   5.151   5.154
    3DHA    C19 4825   2.756   5.001   5.266
    3DHA    H9R 4826   2.676   4.984   5.339
    3DHA    H9S 4827   2.804   4.905   5.246
    3DHA    C18 4828   2.860   5.097   5.312
    3DHA    H8R 4829   2.941   5.112   5.241
    3DHA    C17 4830   2.870   5.150   5.439
    3DHA    H7R 4831   2.954   5.218   5.448
    3DHA    C16 4832   2.778   5.145   5.553
    3DHA    H6R 4833   2.755   5.244   5.593
    3DHA    H6S 4834   2.679   5.111   5.523
    3DHA    C15 4835   2.832   5.046   5.652
    3DHA    H5R 4836   2.818   4.942   5.622
    3DHA    C14 4837   2.896   5.075   5.769
    3DHA    H4R 4838   2.945   4.994   5.823
    3DHA    C13 4839   2.916   5.215   5.810
    3DHA    H3R 4840   2.824   5.269   5.790
    3DHA    H3S 4841   2.938   5.219   5.917
    3DHA    C12 4842   3.027   5.291   5.752
    3DHA    H2R 4843   3.118   5.231   5.762
    3DHA    H2S 4844   3.026   5.312   5.645
    3DHA   C117 4845   3.010   4.655   4.665
    3DHA   H17R 4846   3.105   4.605   4.681
    3DHA   C118 4847   3.018   4.743   4.544
    3DHA   H18R 4848   3.117   4.789   4.539
    3DHA   H18S 4849   2.961   4.834   4.566
    3DHA   C119 4850   2.976   4.665   4.415
    3DHA   H19R 4851   2.870   4.659   4.392
    3DHA   C120 4852   3.069   4.589   4.347
    3DHA   H20R 4853   3.031   4.530   4.264
    3DHA   C121 4854   3.206   4.564   4.382
    3DHA   H21R 4855   3.247   4.640   4.448
    3DHA   H21S 4856   3.273   4.580   4.297
    3DHA   C122 4857   3.233   4.424   4.439
    3DHA   H22R 4858   3.214   4.352   4.359
    3DHA   H22S 4859   3.178   4.405   4.531
    3DHA   H22T 4860   3.338   4.416   4.466
    1ST    C118 4861   2.778   0.039   3.782
    1ST    H18R 4862   2.735  -0.051   3.828
    1ST    H18S 4863   2.883   0.029   3.755
    1ST    H18T 4864   2.722   0.054   3.690
    1ST    C117 4865   2.743   0.151   3.886
    1ST    H17R 4866   2.776   0.254   3.875
    1ST    H17S 4867   2.634   0.161   3.891
    1ST    C116 4868   2.783   0.126   4.026
    1ST    H16R 4869   2.728   0.199   4.086
    1ST    H16S 4870   2.750   0.029   4.062
    1ST    C115 4871   2.932   0.146   4.057
    1ST    H15R 4872   2.960   0.064   4.123
    1ST    H15S 4873   2.989   0.122   3.967
    1ST    C114 4874   2.974   0.279   4.128
    1ST    H14R 4875   2.933   0.363   4.073
    1ST    H14S 4876   2.919   0.286   4.222
    1ST    C113 4877   3.127   0.290   4.147
    1ST    H13R 4878   3.165   0.194   4.183
    1ST    H13S 4879   3.155   0.292   4.042
    1ST    C112 4880   3.186   0.412   4.204
    1ST    H12R 4881   3.293   0.400   4.185
    1ST    H12S 4882   3.172   0.496   4.136
    1ST    C111 4883   3.142   0.446   4.355
    1ST    H11R 4884   3.197   0.539   4.374
    1ST    H11S 4885   3.041   0.488   4.350
    1ST    C110 4886   3.173   0.351   4.459
    1ST    H10R 4887   3.133   0.250   4.448
    1ST    H10S 4888   3.280   0.332   4.446
    1ST     C19 4889   3.138   0.394   4.602
    1ST     H9R 4890   3.190   0.482   4.639
    1ST     H9S 4891   3.032   0.418   4.593
    1ST     C18 4892   3.150   0.277   4.700
    1ST     H8R 4893   3.063   0.215   4.675
    1ST     H8S 4894   3.239   0.220   4.676
    1ST     C17 4895   3.152   0.325   4.841
    1ST     H7R 4896   3.234   0.391   4.871
    1ST     H7S 4897   3.061   0.378   4.871
    1ST     C16 4898   3.159   0.212   4.939
    1ST     H6R 4899   3.079   0.138   4.940
    1ST     H6S 4900   3.243   0.146   4.915
    1ST     C15 4901   3.177   0.260   5.080
    1ST     H5R 4902   3.244   0.347   5.082
    1ST     H5S 4903   3.074   0.283   5.110
    1ST     C14 4904   3.239   0.145   5.165
    1ST     H4R 4905   3.200   0.049   5.131
    1ST     H4S 4906   3.340   0.112   5.142
    1ST     C13 4907   3.219   0.162   5.317
    1ST     H3R 4908   3.277   0.242   5.365
    1ST     H3S 4909   3.116   0.190   5.341
    1ST     C12 4910   3.242   0.031   5.394
    1ST     H2R 4911   3.165  -0.037   5.356
    1ST     H2S 4912   3.332  -0.025   5.366
    2PS     C11 4913   3.237   0.059   5.539
    2PS     O12 4914   3.139   0.033   5.602
    2PS     O11 4915   3.357   0.110   5.583
    2PS      C1 4916   3.371   0.112   5.725
    2PS      HR 4917   3.455   0.179   5.742
    2PS      HS 4918   3.283   0.162   5.767
    2PS      C2 4919   3.385  -0.031   5.787
    2PS      HX 4920   3.293  -0.087   5.773
    2PS      C3 4921   3.417  -0.029   5.937
    2PS      HA 4922   3.524  -0.031   5.960
    2PS      HB 4923   3.370   0.062   5.975
    2PS     O31 4924   3.368  -0.142   6.002
    2PS     P31 4925   3.379  -0.164   6.155
    2PS     O32 4926   3.303  -0.052   6.229
    2PS     C31 4927   3.378   0.049   6.288
    2PS     H1A 4928   3.453   0.012   6.359
    2PS     H1B 4929   3.431   0.102   6.208
    2PS     C32 4930   3.283   0.148   6.353
    2PS     H2A 4931   3.225   0.211   6.285
    2PS     N31 4932   3.188   0.081   6.446
    2PS    HN1A 4933   3.147   0.155   6.504
    2PS    HN1B 4934   3.105   0.040   6.400
    2PS    HN1C 4935   3.233  -0.001   6.492
    2PS     C33 4936   3.382   0.248   6.414
    2PS     O33 4937   3.322  -0.298   6.186
    2PS     O34 4938   3.523  -0.157   6.189
    2PS     O21 4939   3.495  -0.104   5.715
    2PS     C21 4940   3.498  -0.238   5.724
    2PS     O22 4941   3.413  -0.295   5.794
    2PS     O35 4942   3.418   0.222   6.528
    2PS     O36 4943   3.446   0.322   6.338
    3DHA   C116 4944   3.998   0.105   4.358
    3DHA   H16R 4945   4.029   0.002   4.369
    3DHA   C115 4946   3.880   0.157   4.442
    3DHA   H15R 4947   3.820   0.227   4.383
    3DHA   H15S 4948   3.819   0.067   4.453
    3DHA   C114 4949   3.921   0.206   4.579
    3DHA   H14R 4950   3.999   0.283   4.577
    3DHA   C113 4951   3.881   0.164   4.699
    3DHA   H13R 4952   3.931   0.212   4.783
    3DHA   C112 4953   3.781   0.060   4.726
    3DHA   H12R 4954   3.796  -0.022   4.654
    3DHA   H12S 4955   3.811   0.002   4.814
    3DHA   C111 4956   3.642   0.100   4.735
    3DHA   H11R 4957   3.616   0.149   4.641
    3DHA   C110 4958   3.557   0.076   4.832
    3DHA   H10R 4959   3.452   0.102   4.824
    3DHA    C19 4960   3.583  -0.003   4.953
    3DHA    H9R 4961   3.689  -0.014   4.977
    3DHA    H9S 4962   3.550   0.066   5.031
    3DHA    C18 4963   3.511  -0.136   4.945
    3DHA    H8R 4964   3.461  -0.155   4.850
    3DHA    C17 4965   3.484  -0.215   5.051
    3DHA    H7R 4966   3.436  -0.311   5.032
    3DHA    C16 4967   3.521  -0.193   5.189
    3DHA    H6R 4968   3.588  -0.107   5.200
    3DHA    H6S 4969   3.441  -0.187   5.263
    3DHA    C15 4970   3.608  -0.307   5.238
    3DHA    H5R 4971   3.675  -0.358   5.169
    3DHA    C14 4972   3.610  -0.342   5.366
    3DHA    H4R 4973   3.688  -0.413   5.392
    3DHA    C13 4974   3.522  -0.296   5.480
    3DHA    H3R 4975   3.479  -0.197   5.464
    3DHA    H3S 4976   3.437  -0.364   5.478
    3DHA    C12 4977   3.587  -0.301   5.622
    3DHA    H2R 4978   3.627  -0.401   5.640
    3DHA    H2S 4979   3.679  -0.244   5.607
    3DHA   C117 4980   4.090   0.182   4.292
    3DHA   H17R 4981   4.172   0.124   4.251
    3DHA   C118 4982   4.095   0.328   4.278
    3DHA   H18R 4983   4.192   0.361   4.317
    3DHA   H18S 4984   4.015   0.376   4.336
    3DHA   C119 4985   4.069   0.353   4.138
    3DHA   H19R 4986   4.002   0.276   4.101
    3DHA   C120 4987   4.103   0.459   4.062
    3DHA   H20R 4988   4.079   0.454   3.956
    3DHA   C121 4989   4.186   0.578   4.108
    3DHA   H21R 4990   4.215   0.565   4.212
    3DHA   H21S 4991   4.126   0.669   4.101
    3DHA   C122 4992   4.312   0.612   4.024
    3DHA   H22R 4993   4.383   0.530   4.021
    3DHA   H22S 4994   4.364   0.704   4.052
    3DHA   H22T 4995   4.272   0.621   3.923
    1ST    C118 4996   1.303   4.453   4.317
    1ST    H18R 4997   1.409   4.459   4.340
    1ST    H18S 4998   1.268   4.541   4.262
    1ST    H18T 4999   1.296   4.364   4.253
    1ST    C117 5000   1.223   4.437   4.440
    1ST    H17R 5001   1.229   4.534   4.491
    1ST    H17S 5002   1.117   4.430   4.416
    1ST    C116 5003   1.277   4.316   4.520
    1ST    H16R 5004   1.270   4.224   4.461
    1ST    H16S 5005   1.383   4.331   4.542
    1ST    C115 5006   1.209   4.282   4.643
    1ST    H15R 5007   1.178   4.369   4.701
    1ST    H15S 5008   1.123   4.224   4.608
    1ST    C114 5009   1.294   4.202   4.740
    1ST    H14R 5010   1.336   4.112   4.694
    1ST    H14S 5011   1.376   4.266   4.771
    1ST    C113 5012   1.216   4.160   4.865
    1ST    H13R 5013   1.266   4.070   4.903
    1ST    H13S 5014   1.235   4.228   4.948
    1ST    C112 5015   1.064   4.128   4.846
    1ST    H12R 5016   1.000   4.212   4.820
    1ST    H12S 5017   1.058   4.065   4.756
    1ST    C111 5018   1.000   4.065   4.967
    1ST    H11R 5019   1.047   3.972   4.999
    1ST    H11S 5020   1.024   4.117   5.060
    1ST    C110 5021   0.843   4.031   4.956
    1ST    H10R 5022   0.805   4.129   4.926
    1ST    H10S 5023   0.848   3.958   4.875
    1ST     C19 5024   0.770   3.980   5.082
    1ST     H9R 5025   0.806   3.879   5.103
    1ST     H9S 5026   0.795   4.027   5.177
    1ST     C18 5027   0.624   4.001   5.066
    1ST     H8R 5028   0.582   4.101   5.081
    1ST     H8S 5029   0.590   3.974   4.965
    1ST     C17 5030   0.536   3.908   5.149
    1ST     H7R 5031   0.432   3.927   5.123
    1ST     H7S 5032   0.558   3.807   5.113
    1ST     C16 5033   0.562   3.911   5.301
    1ST     H6R 5034   0.671   3.905   5.309
    1ST     H6S 5035   0.528   4.003   5.348
    1ST     C15 5036   0.515   3.790   5.367
    1ST     H5R 5037   0.408   3.776   5.355
    1ST     H5S 5038   0.556   3.698   5.325
    1ST     C14 5039   0.540   3.791   5.517
    1ST     H4R 5040   0.644   3.817   5.534
    1ST     H4S 5041   0.479   3.870   5.562
    1ST     C13 5042   0.505   3.651   5.572
    1ST     H3R 5043   0.470   3.656   5.676
    1ST     H3S 5044   0.416   3.611   5.525
    1ST     C12 5045   0.627   3.561   5.565
    1ST     H2R 5046   0.668   3.549   5.464
    1ST     H2S 5047   0.706   3.599   5.630
    2PS     C11 5048   0.585   3.422   5.601
    2PS     O12 5049   0.501   3.356   5.542
    2PS     O11 5050   0.652   3.381   5.708
    2PS      C1 5051   0.656   3.242   5.743
    2PS      HR 5052   0.551   3.227   5.770
    2PS      HS 5053   0.679   3.179   5.656
    2PS      C2 5054   0.737   3.222   5.871
    2PS      HX 5055   0.744   3.119   5.907
    2PS      C3 5056   0.695   3.311   5.985
    2PS      HA 5057   0.728   3.413   5.967
    2PS      HB 5058   0.590   3.281   5.996
    2PS     O31 5059   0.753   3.281   6.112
    2PS     P31 5060   0.721   3.371   6.240
    2PS     O32 5061   0.580   3.311   6.292
    2PS     C31 5062   0.451   3.359   6.258
    2PS     H1A 5063   0.421   3.449   6.313
    2PS     H1B 5064   0.439   3.371   6.150
    2PS     C32 5065   0.347   3.254   6.300
    2PS     H2A 5066   0.252   3.282   6.255
    2PS     N31 5067   0.386   3.110   6.258
    2PS    HN1A 5068   0.414   3.118   6.159
    2PS    HN1B 5069   0.476   3.083   6.302
    2PS    HN1C 5070   0.319   3.035   6.280
    2PS     C33 5071   0.309   3.267   6.444
    2PS     O33 5072   0.829   3.345   6.339
    2PS     O34 5073   0.702   3.509   6.195
    2PS     O21 5074   0.874   3.258   5.838
    2PS     C21 5075   0.984   3.200   5.893
    2PS     O22 5076   0.985   3.108   5.972
    2PS     O35 5077   0.198   3.307   6.481
    2PS     O36 5078   0.391   3.250   6.525
    3DHA   C116 5079   0.908   3.098   4.873
    3DHA   H16R 5080   0.907   3.205   4.855
    3DHA   C115 5081   1.040   3.048   4.925
    3DHA   H15R 5082   1.022   3.068   5.031
    3DHA   H15S 5083   1.064   2.943   4.911
    3DHA   C114 5084   1.155   3.123   4.858
    3DHA   H14R 5085   1.148   3.114   4.750
    3DHA   C113 5086   1.254   3.200   4.902
    3DHA   H13R 5087   1.317   3.240   4.823
    3DHA   C112 5088   1.292   3.235   5.039
    3DHA   H12R 5089   1.400   3.237   5.054
    3DHA   H12S 5090   1.251   3.335   5.054
    3DHA   C111 5091   1.229   3.139   5.135
    3DHA   H11R 5092   1.213   3.039   5.097
    3DHA   C110 5093   1.174   3.177   5.251
    3DHA   H10R 5094   1.129   3.105   5.318
    3DHA    C19 5095   1.181   3.314   5.308
    3DHA    H9R 5096   1.150   3.390   5.236
    3DHA    H9S 5097   1.114   3.319   5.394
    3DHA    C18 5098   1.320   3.346   5.358
    3DHA    H8R 5099   1.406   3.292   5.320
    3DHA    C17 5100   1.346   3.429   5.462
    3DHA    H7R 5101   1.450   3.438   5.492
    3DHA    C16 5102   1.264   3.519   5.556
    3DHA    H6R 5103   1.307   3.499   5.654
    3DHA    H6S 5104   1.282   3.623   5.528
    3DHA    C15 5105   1.119   3.503   5.561
    3DHA    H5R 5106   1.070   3.525   5.466
    3DHA    C14 5107   1.048   3.460   5.673
    3DHA    H4R 5108   0.941   3.449   5.657
    3DHA    C13 5109   1.090   3.422   5.812
    3DHA    H3R 5110   1.183   3.475   5.836
    3DHA    H3S 5111   1.017   3.460   5.885
    3DHA    C12 5112   1.109   3.275   5.849
    3DHA    H2R 5113   1.146   3.224   5.760
    3DHA    H2S 5114   1.179   3.268   5.932
    3DHA   C117 5115   0.799   3.020   4.853
    3DHA   H17R 5116   0.706   3.067   4.824
    3DHA   C118 5117   0.777   2.877   4.896
    3DHA   H18R 5118   0.868   2.821   4.872
    3DHA   H18S 5119   0.697   2.828   4.839
    3DHA   C119 5120   0.748   2.890   5.040
    3DHA   H19R 5121   0.679   2.968   5.068
    3DHA   C120 5122   0.797   2.809   5.141
    3DHA   H20R 5123   0.772   2.828   5.245
    3DHA   C121 5124   0.912   2.711   5.120
    3DHA   H21R 5125   0.936   2.690   5.015
    3DHA   H21S 5126   0.875   2.614   5.155
    3DHA   C122 5127   1.028   2.753   5.204
    3DHA   H22R 5128   1.088   2.826   5.149
    3DHA   H22S 5129   1.099   2.670   5.207
    3DHA   H22T 5130   0.999   2.780   5.306
    1ST    C118 5131   5.219   2.160   4.303
    1ST    H18R 5132   5.176   2.061   4.289
    1ST    H18S 5133   5.325   2.143   4.281
    1ST    H18T 5134   5.186   2.226   4.223
    1ST    C117 5135   5.176   2.227   4.440
    1ST    H17R 5136   5.216   2.174   4.527
    1ST    H17S 5137   5.234   2.320   4.434
    1ST    C116 5138   5.026   2.239   4.447
    1ST    H16R 5139   4.991   2.286   4.355
    1ST    H16S 5140   4.974   2.143   4.446
    1ST    C115 5141   4.972   2.323   4.561
    1ST    H15R 5142   5.012   2.291   4.657
    1ST    H15S 5143   4.991   2.428   4.538
    1ST    C114 5144   4.821   2.313   4.575
    1ST    H14R 5145   4.768   2.369   4.498
    1ST    H14S 5146   4.784   2.211   4.586
    1ST    C113 5147   4.773   2.388   4.702
    1ST    H13R 5148   4.782   2.496   4.703
    1ST    H13S 5149   4.665   2.378   4.717
    1ST    C112 5150   4.850   2.352   4.829
    1ST    H12R 5151   4.891   2.251   4.816
    1ST    H12S 5152   4.937   2.416   4.843
    1ST    C111 5153   4.780   2.368   4.964
    1ST    H11R 5154   4.681   2.322   4.962
    1ST    H11S 5155   4.837   2.328   5.048
    1ST    C110 5156   4.764   2.513   5.002
    1ST    H10R 5157   4.865   2.553   5.015
    1ST    H10S 5158   4.724   2.566   4.915
    1ST     C19 5159   4.685   2.538   5.125
    1ST     H9R 5160   4.644   2.639   5.116
    1ST     H9S 5161   4.596   2.476   5.133
    1ST     C18 5162   4.758   2.545   5.254
    1ST     H8R 5163   4.693   2.520   5.338
    1ST     H8S 5164   4.818   2.453   5.255
    1ST     C17 5165   4.825   2.681   5.269
    1ST     H7R 5166   4.908   2.690   5.199
    1ST     H7S 5167   4.759   2.763   5.243
    1ST     C16 5168   4.875   2.696   5.416
    1ST     H6R 5169   4.787   2.685   5.480
    1ST     H6S 5170   4.947   2.617   5.436
    1ST     C15 5171   4.933   2.838   5.434
    1ST     H5R 5172   5.034   2.828   5.393
    1ST     H5S 5173   4.884   2.922   5.384
    1ST     C14 5174   4.969   2.869   5.577
    1ST     H4R 5175   5.004   2.971   5.588
    1ST     H4S 5176   4.872   2.863   5.628
    1ST     C13 5177   5.077   2.791   5.642
    1ST     H3R 5178   5.152   2.755   5.570
    1ST     H3S 5179   5.131   2.858   5.709
    1ST     C12 5180   5.025   2.678   5.730
    1ST     H2R 5181   4.944   2.708   5.796
    1ST     H2S 5182   4.988   2.601   5.662
    2PS     C11 5183   5.138   2.611   5.800
    2PS     O12 5184   5.254   2.638   5.791
    2PS     O11 5185   5.106   2.517   5.894
    2PS      C1 5186   5.209   2.435   5.961
    2PS      HR 5187   5.277   2.394   5.886
    2PS      HS 5188   5.269   2.502   6.023
    2PS      C2 5189   5.130   2.334   6.051
    2PS      HX 5190   5.032   2.379   6.073
    2PS      C3 5191   5.199   2.293   6.180
    2PS      HA 5192   5.197   2.374   6.253
    2PS      HB 5193   5.155   2.204   6.226
    2PS     O31 5194   5.331   2.262   6.148
    2PS     P31 5195   5.417   2.197   6.255
    2PS     O32 5196   5.328   2.077   6.304
    2PS     C31 5197   5.305   1.965   6.227
    2PS     H1A 5198   5.247   1.984   6.137
    2PS     H1B 5199   5.395   1.909   6.199
    2PS     C32 5200   5.227   1.870   6.323
    2PS     H2A 5201   5.227   1.775   6.270
    2PS     N31 5202   5.303   1.847   6.454
    2PS    HN1A 5203   5.307   1.940   6.500
    2PS    HN1B 5204   5.254   1.787   6.522
    2PS    HN1C 5205   5.397   1.806   6.441
    2PS     C33 5206   5.081   1.924   6.320
    2PS     O33 5207   5.541   2.132   6.190
    2PS     O34 5208   5.438   2.292   6.362
    2PS     O21 5209   5.098   2.221   5.962
    2PS     C21 5210   4.998   2.139   5.980
    2PS     O22 5211   4.922   2.157   6.073
    2PS     O35 5212   5.006   1.891   6.235
    2PS     O36 5213   5.044   1.990   6.414
    3DHA   C116 5214   4.622   1.823   5.075
    3DHA   H16R 5215   4.586   1.758   4.995
    3DHA   C115 5216   4.544   1.813   5.209
    3DHA   H15R 5217   4.609   1.837   5.293
    3DHA   H15S 5218   4.466   1.890   5.203
    3DHA   C114 5219   4.478   1.685   5.228
    3DHA   H14R 5220   4.425   1.656   5.138
    3DHA   C113 5221   4.454   1.613   5.342
    3DHA   H13R 5222   4.400   1.521   5.322
    3DHA   C112 5223   4.486   1.640   5.488
    3DHA   H12R 5224   4.591   1.613   5.500
    3DHA   H12S 5225   4.474   1.748   5.496
    3DHA   C111 5226   4.402   1.558   5.577
    3DHA   H11R 5227   4.296   1.562   5.550
    3DHA   C110 5228   4.444   1.484   5.681
    3DHA   H10R 5229   4.370   1.435   5.744
    3DHA    C19 5230   4.578   1.468   5.733
    3DHA    H9R 5231   4.604   1.362   5.734
    3DHA    H9S 5232   4.642   1.518   5.660
    3DHA    C18 5233   4.592   1.523   5.868
    3DHA    H8R 5234   4.579   1.449   5.947
    3DHA    C17 5235   4.635   1.647   5.908
    3DHA    H7R 5236   4.641   1.668   6.015
    3DHA    C16 5237   4.665   1.751   5.802
    3DHA    H6R 5238   4.594   1.754   5.720
    3DHA    H6S 5239   4.648   1.848   5.848
    3DHA    C15 5240   4.802   1.734   5.758
    3DHA    H5R 5241   4.819   1.650   5.691
    3DHA    C14 5242   4.905   1.809   5.797
    3DHA    H4R 5243   5.003   1.799   5.751
    3DHA    C13 5244   4.902   1.919   5.906
    3DHA    H3R 5245   4.802   1.957   5.925
    3DHA    H3S 5246   4.948   1.875   5.995
    3DHA    C12 5247   4.988   2.039   5.870
    3DHA    H2R 5248   5.088   2.006   5.840
    3DHA    H2S 5249   4.943   2.080   5.780
    3DHA   C117 5250   4.718   1.912   5.042
    3DHA   H17R 5251   4.766   1.903   4.944
    3DHA   C118 5252   4.774   2.020   5.128
    3DHA   H18R 5253   4.735   2.015   5.230
    3DHA   H18S 5254   4.737   2.113   5.085
    3DHA   C119 5255   4.922   2.000   5.132
    3DHA   H19R 5256   4.989   2.070   5.082
    3DHA   C120 5257   4.983   1.914   5.208
    3DHA   H20R 5258   5.091   1.907   5.219
    3DHA   C121 5259   4.913   1.813   5.294
    3DHA   H21R 5260   4.919   1.716   5.244
    3DHA   H21S 5261   4.807   1.834   5.308
    3DHA   C122 5262   4.974   1.777   5.433
    3DHA   H22R 5263   4.962   1.841   5.521
    3DHA   H22S 5264   5.081   1.758   5.421
    3DHA   H22T 5265   4.925   1.684   5.463
    1ST    C118 5266   2.832   1.553   4.730
    1ST    H18R 5267   2.789   1.554   4.830
    1ST    H18S 5268   2.861   1.452   4.698
    1ST    H18T 5269   2.749   1.570   4.661
    1ST    C117 5270   2.927   1.672   4.724
    1ST    H17R 5271   3.017   1.649   4.782
    1ST    H17S 5272   2.967   1.677   4.623
    1ST    C116 5273   2.860   1.807   4.761
    1ST    H16R 5274   2.852   1.798   4.870
    1ST    H16S 5275   2.921   1.895   4.739
    1ST    C115 5276   2.725   1.829   4.698
    1ST    H15R 5277   2.734   1.828   4.589
    1ST    H15S 5278   2.655   1.746   4.711
    1ST    C114 5279   2.656   1.959   4.738
    1ST    H14R 5280   2.647   1.958   4.847
    1ST    H14S 5281   2.723   2.041   4.710
    1ST    C113 5282   2.535   1.981   4.648
    1ST    H13R 5283   2.565   1.966   4.544
    1ST    H13S 5284   2.470   1.895   4.666
    1ST    C112 5285   2.456   2.106   4.683
    1ST    H12R 5286   2.517   2.196   4.672
    1ST    H12S 5287   2.377   2.134   4.613
    1ST    C111 5288   2.390   2.120   4.821
    1ST    H11R 5289   2.308   2.048   4.823
    1ST    H11S 5290   2.461   2.088   4.899
    1ST    C110 5291   2.358   2.270   4.847
    1ST    H10R 5292   2.441   2.338   4.824
    1ST    H10S 5293   2.286   2.302   4.771
    1ST     C19 5294   2.307   2.301   4.985
    1ST     H9R 5295   2.288   2.408   4.979
    1ST     H9S 5296   2.213   2.253   5.012
    1ST     C18 5297   2.407   2.292   5.098
    1ST     H8R 5298   2.445   2.193   5.123
    1ST     H8S 5299   2.502   2.344   5.085
    1ST     C17 5300   2.340   2.347   5.229
    1ST     H7R 5301   2.312   2.452   5.216
    1ST     H7S 5302   2.243   2.299   5.246
    1ST     C16 5303   2.429   2.348   5.344
    1ST     H6R 5304   2.454   2.242   5.352
    1ST     H6S 5305   2.522   2.400   5.322
    1ST     C15 5306   2.374   2.411   5.466
    1ST     H5R 5307   2.314   2.501   5.445
    1ST     H5S 5308   2.306   2.338   5.511
    1ST     C14 5309   2.492   2.444   5.556
    1ST     H4R 5310   2.562   2.505   5.498
    1ST     H4S 5311   2.451   2.500   5.641
    1ST     C13 5312   2.573   2.324   5.621
    1ST     H3R 5313   2.501   2.245   5.643
    1ST     H3S 5314   2.637   2.278   5.545
    1ST     C12 5315   2.663   2.362   5.739
    1ST     H2R 5316   2.745   2.290   5.752
    1ST     H2S 5317   2.706   2.462   5.733
    2PS     C11 5318   2.581   2.365   5.859
    2PS     O12 5319   2.502   2.274   5.892
    2PS     O11 5320   2.609   2.469   5.929
    2PS      C1 5321   2.560   2.461   6.073
    2PS      HR 5322   2.469   2.402   6.085
    2PS      HS 5323   2.643   2.416   6.129
    2PS      C2 5324   2.526   2.603   6.117
    2PS      HX 5325   2.621   2.657   6.114
    2PS      C3 5326   2.466   2.606   6.261
    2PS      HA 5327   2.513   2.536   6.331
    2PS      HB 5328   2.480   2.705   6.305
    2PS     O31 5329   2.326   2.568   6.259
    2PS     P31 5330   2.230   2.543   6.390
    2PS     O32 5331   2.232   2.392   6.407
    2PS     C31 5332   2.352   2.328   6.450
    2PS     H1A 5333   2.432   2.342   6.377
    2PS     H1B 5334   2.378   2.379   6.543
    2PS     C32 5335   2.319   2.189   6.494
    2PS     H2A 5336   2.253   2.194   6.581
    2PS     N31 5337   2.231   2.113   6.396
    2PS    HN1A 5338   2.231   2.010   6.403
    2PS    HN1B 5339   2.134   2.147   6.397
    2PS    HN1C 5340   2.266   2.138   6.302
    2PS     C33 5341   2.444   2.121   6.542
    2PS     O33 5342   2.289   2.615   6.504
    2PS     O34 5343   2.090   2.579   6.349
    2PS     O21 5344   2.432   2.663   6.027
    2PS     C21 5345   2.411   2.792   6.025
    2PS     O22 5346   2.462   2.873   6.106
    2PS     O35 5347   2.439   1.999   6.534
    2PS     O36 5348   2.535   2.184   6.581
    3DHA   C116 5349   2.731   2.842   4.738
    3DHA   H16R 5350   2.706   2.815   4.841
    3DHA   C115 5351   2.653   2.956   4.679
    3DHA   H15R 5352   2.675   3.050   4.731
    3DHA   H15S 5353   2.683   2.976   4.576
    3DHA   C114 5354   2.508   2.933   4.683
    3DHA   H14R 5355   2.468   2.890   4.591
    3DHA   C113 5356   2.414   2.937   4.779
    3DHA   H13R 5357   2.314   2.918   4.741
    3DHA   C112 5358   2.440   2.927   4.930
    3DHA   H12R 5359   2.544   2.954   4.950
    3DHA   H12S 5360   2.369   2.996   4.976
    3DHA   C111 5361   2.416   2.793   4.986
    3DHA   H11R 5362   2.427   2.706   4.923
    3DHA   C110 5363   2.376   2.755   5.111
    3DHA   H10R 5364   2.345   2.654   5.135
    3DHA    C19 5365   2.342   2.859   5.221
    3DHA    H9R 5366   2.357   2.961   5.183
    3DHA    H9S 5367   2.237   2.845   5.248
    3DHA    C18 5368   2.437   2.827   5.338
    3DHA    H8R 5369   2.512   2.752   5.317
    3DHA    C17 5370   2.425   2.854   5.469
    3DHA    H7R 5371   2.501   2.811   5.534
    3DHA    C16 5372   2.324   2.934   5.538
    3DHA    H6R 5373   2.372   2.991   5.617
    3DHA    H6S 5374   2.288   3.016   5.475
    3DHA    C15 5375   2.205   2.860   5.585
    3DHA    H5R 5376   2.109   2.877   5.536
    3DHA    C14 5377   2.207   2.776   5.691
    3DHA    H4R 5378   2.116   2.720   5.715
    3DHA    C13 5379   2.318   2.738   5.788
    3DHA    H3R 5380   2.303   2.635   5.819
    3DHA    H3S 5381   2.410   2.748   5.729
    3DHA    C12 5382   2.330   2.842   5.906
    3DHA    H2R 5383   2.364   2.941   5.874
    3DHA    H2S 5384   2.234   2.866   5.952
    3DHA   C117 5385   2.839   2.786   4.688
    3DHA   H17R 5386   2.893   2.719   4.754
    3DHA   C118 5387   2.904   2.802   4.553
    3DHA   H18R 5388   2.829   2.818   4.475
    3DHA   H18S 5389   2.972   2.721   4.525
    3DHA   C119 5390   2.979   2.932   4.571
    3DHA   H19R 5391   2.983   2.964   4.675
    3DHA   C120 5392   3.047   2.993   4.476
    3DHA   H20R 5393   3.101   3.082   4.508
    3DHA   C121 5394   3.024   2.955   4.328
    3DHA   H21R 5395   2.968   3.030   4.272
    3DHA   H21S 5396   2.984   2.854   4.322
    3DHA   C122 5397   3.152   2.946   4.251
    3DHA   H22R 5398   3.157   2.946   4.142
    3DHA   H22S 5399   3.208   2.857   4.279
    3DHA   H22T 5400   3.218   3.028   4.281
    1ST    C118 5401   0.741   4.547   5.735
    1ST    H18R 5402   0.757   4.443   5.707
    1ST    H18S 5403   0.789   4.581   5.827
    1ST    H18T 5404   0.633   4.549   5.749
    1ST    C117 5405   0.780   4.639   5.616
    1ST    H17R 5406   0.883   4.632   5.581
    1ST    H17S 5407   0.722   4.609   5.528
    1ST    C116 5408   0.744   4.785   5.645
    1ST    H16R 5409   0.658   4.792   5.711
    1ST    H16S 5410   0.824   4.835   5.700
    1ST    C115 5411   0.704   4.872   5.520
    1ST    H15R 5412   0.616   4.832   5.469
    1ST    H15S 5413   0.689   4.976   5.550
    1ST    C114 5414   0.817   4.862   5.415
    1ST    H14R 5415   0.810   4.760   5.375
    1ST    H14S 5416   0.785   4.919   5.328
    1ST    C113 5417   0.951   4.930   5.438
    1ST    H13R 5418   0.936   5.016   5.504
    1ST    H13S 5419   1.019   4.870   5.499
    1ST    C112 5420   1.024   4.981   5.311
    1ST    H12R 5421   1.040   4.892   5.249
    1ST    H12S 5422   0.966   5.055   5.257
    1ST    C111 5423   1.163   5.039   5.355
    1ST    H11R 5424   1.145   5.114   5.432
    1ST    H11S 5425   1.217   4.966   5.415
    1ST    C110 5426   1.239   5.100   5.243
    1ST    H10R 5427   1.171   5.160   5.183
    1ST    H10S 5428   1.311   5.169   5.287
    1ST     C19 5429   1.303   5.004   5.141
    1ST     H9R 5430   1.218   4.958   5.088
    1ST     H9S 5431   1.360   5.055   5.063
    1ST     C18 5432   1.395   4.898   5.211
    1ST     H8R 5433   1.330   4.814   5.234
    1ST     H8S 5434   1.460   4.850   5.138
    1ST     C17 5435   1.485   4.948   5.326
    1ST     H7R 5436   1.574   5.003   5.295
    1ST     H7S 5437   1.438   5.023   5.389
    1ST     C16 5438   1.532   4.839   5.416
    1ST     H6R 5439   1.444   4.801   5.469
    1ST     H6S 5440   1.573   4.764   5.349
    1ST     C15 5441   1.628   4.881   5.526
    1ST     H5R 5442   1.728   4.890   5.484
    1ST     H5S 5443   1.602   4.973   5.577
    1ST     C14 5444   1.656   4.770   5.631
    1ST     H4R 5445   1.557   4.740   5.667
    1ST     H4S 5446   1.706   4.688   5.580
    1ST     C13 5447   1.754   4.813   5.740
    1ST     H3R 5448   1.836   4.868   5.693
    1ST     H3S 5449   1.709   4.896   5.795
    1ST     C12 5450   1.793   4.706   5.834
    1ST     H2R 5451   1.699   4.662   5.866
    1ST     H2S 5452   1.847   4.629   5.778
    2PS     C11 5453   1.873   4.755   5.958
    2PS     O12 5454   1.823   4.819   6.055
    2PS     O11 5455   2.001   4.705   5.954
    2PS      C1 5456   2.093   4.752   6.054
    2PS      HR 5457   2.122   4.856   6.035
    2PS      HS 5458   2.056   4.747   6.157
    2PS      C2 5459   2.227   4.675   6.054
    2PS      HX 5460   2.219   4.569   6.026
    2PS      C3 5461   2.289   4.690   6.197
    2PS      HA 5462   2.216   4.644   6.263
    2PS      HB 5463   2.393   4.660   6.209
    2PS     O31 5464   2.291   4.831   6.222
    2PS     P31 5465   2.375   4.892   6.343
    2PS     O32 5466   2.304   4.815   6.465
    2PS     C31 5467   2.368   4.717   6.540
    2PS     H1A 5468   2.405   4.626   6.492
    2PS     H1B 5469   2.458   4.765   6.579
    2PS     C32 5470   2.265   4.695   6.651
    2PS     H2A 5471   2.250   4.790   6.702
    2PS     N31 5472   2.131   4.648   6.585
    2PS    HN1A 5473   2.062   4.627   6.659
    2PS    HN1B 5474   2.080   4.716   6.526
    2PS    HN1C 5475   2.148   4.564   6.529
    2PS     C33 5476   2.324   4.596   6.746
    2PS     O33 5477   2.510   4.830   6.333
    2PS     O34 5478   2.365   5.038   6.353
    2PS     O21 5479   2.315   4.737   5.947
    2PS     C21 5480   2.439   4.685   5.919
    2PS     O22 5481   2.489   4.590   5.977
    2PS     O35 5482   2.352   4.487   6.705
    2PS     O36 5483   2.375   4.644   6.845
    3DHA   C116 5484   3.085   4.223   4.723
    3DHA   H16R 5485   2.991   4.274   4.741
    3DHA   C115 5486   3.155   4.197   4.851
    3DHA   H15R 5487   3.077   4.191   4.927
    3DHA   H15S 5488   3.204   4.100   4.866
    3DHA   C114 5489   3.250   4.308   4.871
    3DHA   H14R 5490   3.346   4.291   4.822
    3DHA   C113 5491   3.219   4.421   4.944
    3DHA   H13R 5492   3.297   4.495   4.954
    3DHA   C112 5493   3.098   4.447   5.027
    3DHA   H12R 5494   3.050   4.543   5.006
    3DHA   H12S 5495   3.013   4.385   4.999
    3DHA   C111 5496   3.118   4.423   5.172
    3DHA   H11R 5497   3.209   4.373   5.202
    3DHA   C110 5498   3.030   4.465   5.269
    3DHA   H10R 5499   3.075   4.456   5.368
    3DHA    C19 5500   2.901   4.537   5.249
    3DHA    H9R 5501   2.914   4.636   5.293
    3DHA    H9S 5502   2.879   4.551   5.143
    3DHA    C18 5503   2.781   4.467   5.314
    3DHA    H8R 5504   2.723   4.415   5.239
    3DHA    C17 5505   2.739   4.478   5.441
    3DHA    H7R 5506   2.640   4.441   5.467
    3DHA    C16 5507   2.795   4.572   5.544
    3DHA    H6R 5508   2.772   4.539   5.646
    3DHA    H6S 5509   2.903   4.587   5.534
    3DHA    C15 5510   2.731   4.711   5.535
    3DHA    H5R 5511   2.787   4.769   5.462
    3DHA    C14 5512   2.631   4.762   5.601
    3DHA    H4R 5513   2.601   4.866   5.589
    3DHA    C13 5514   2.553   4.682   5.704
    3DHA    H3R 5515   2.464   4.639   5.658
    3DHA    H3S 5516   2.603   4.589   5.734
    3DHA    C12 5517   2.511   4.770   5.821
    3DHA    H2R 5518   2.589   4.819   5.878
    3DHA    H2S 5519   2.450   4.854   5.788
    3DHA   C117 5520   3.105   4.165   4.600
    3DHA   H17R 5521   3.038   4.189   4.519
    3DHA   C118 5522   3.223   4.087   4.560
    3DHA   H18R 5523   3.282   4.072   4.651
    3DHA   H18S 5524   3.293   4.139   4.493
    3DHA   C119 5525   3.190   3.948   4.516
    3DHA   H19R 5526   3.092   3.939   4.472
    3DHA   C120 5527   3.288   3.848   4.508
    3DHA   H20R 5528   3.270   3.756   4.453
    3DHA   C121 5529   3.434   3.845   4.543
    3DHA   H21R 5530   3.453   3.930   4.608
    3DHA   H21S 5531   3.482   3.851   4.445
    3DHA   C122 5532   3.482   3.719   4.613
    3DHA   H22R 5533   3.412   3.696   4.693
    3DHA   H22S 5534   3.586   3.724   4.648
    3DHA   H22T 5535   3.476   3.632   4.547
    1ST    C118 5536   3.405   2.993   4.564
    1ST    H18R 5537   3.330   2.984   4.485
    1ST    H18S 5538   3.488   2.923   4.555
    1ST    H18T 5539   3.438   3.096   4.550
    1ST    C117 5540   3.352   2.981   4.704
    1ST    H17R 5541   3.268   3.048   4.724
    1ST    H17S 5542   3.304   2.884   4.695
    1ST    C116 5543   3.470   2.981   4.802
    1ST    H16R 5544   3.524   3.076   4.808
    1ST    H16S 5545   3.423   2.971   4.900
    1ST    C115 5546   3.580   2.871   4.786
    1ST    H15R 5547   3.539   2.770   4.786
    1ST    H15S 5548   3.632   2.893   4.693
    1ST    C114 5549   3.672   2.879   4.904
    1ST    H14R 5550   3.707   2.982   4.899
    1ST    H14S 5551   3.609   2.875   4.993
    1ST    C113 5552   3.792   2.779   4.926
    1ST    H13R 5553   3.860   2.797   4.842
    1ST    H13S 5554   3.835   2.791   5.025
    1ST    C112 5555   3.749   2.630   4.924
    1ST    H12R 5556   3.642   2.617   4.937
    1ST    H12S 5557   3.779   2.588   4.828
    1ST    C111 5558   3.803   2.544   5.039
    1ST    H11R 5559   3.909   2.570   5.042
    1ST    H11S 5560   3.745   2.578   5.126
    1ST    C110 5561   3.790   2.399   5.016
    1ST    H10R 5562   3.687   2.379   4.984
    1ST    H10S 5563   3.856   2.377   4.932
    1ST     C19 5564   3.829   2.319   5.138
    1ST     H9R 5565   3.784   2.221   5.120
    1ST     H9S 5566   3.937   2.322   5.155
    1ST     C18 5567   3.787   2.375   5.280
    1ST     H8R 5568   3.811   2.481   5.289
    1ST     H8S 5569   3.683   2.351   5.303
    1ST     C17 5570   3.852   2.298   5.384
    1ST     H7R 5571   3.794   2.206   5.396
    1ST     H7S 5572   3.953   2.259   5.371
    1ST     C16 5573   3.848   2.369   5.515
    1ST     H6R 5574   3.887   2.471   5.516
    1ST     H6S 5575   3.743   2.363   5.543
    1ST     C15 5576   3.937   2.299   5.619
    1ST     H5R 5577   3.894   2.202   5.645
    1ST     H5S 5578   4.036   2.268   5.587
    1ST     C14 5579   3.943   2.371   5.754
    1ST     H4R 5580   3.960   2.474   5.722
    1ST     H4S 5581   3.844   2.353   5.797
    1ST     C13 5582   4.047   2.323   5.850
    1ST     H3R 5583   3.998   2.348   5.944
    1ST     H3S 5584   4.048   2.214   5.852
    1ST     C12 5585   4.186   2.388   5.839
    1ST     H2R 5586   4.255   2.318   5.887
    1ST     H2S 5587   4.211   2.400   5.734
    2PS     C11 5588   4.191   2.526   5.899
    2PS     O12 5589   4.109   2.572   5.973
    2PS     O11 5590   4.305   2.589   5.861
    2PS      C1 5591   4.350   2.713   5.918
    2PS      HR 5592   4.428   2.755   5.854
    2PS      HS 5593   4.274   2.791   5.921
    2PS      C2 5594   4.405   2.691   6.067
    2PS      HX 5595   4.327   2.650   6.131
    2PS      C3 5596   4.453   2.823   6.130
    2PS      HA 5597   4.549   2.848   6.083
    2PS      HB 5598   4.383   2.905   6.113
    2PS     O31 5599   4.473   2.797   6.272
    2PS     P31 5600   4.519   2.921   6.365
    2PS     O32 5601   4.659   2.957   6.306
    2PS     C31 5602   4.764   2.860   6.289
    2PS     H1A 5603   4.773   2.792   6.375
    2PS     H1B 5604   4.723   2.793   6.213
    2PS     C32 5605   4.894   2.925   6.243
    2PS     H2A 5606   4.951   2.837   6.210
    2PS     N31 5607   4.877   3.018   6.128
    2PS    HN1A 5608   4.958   3.082   6.123
    2PS    HN1B 5609   4.873   2.978   6.033
    2PS    HN1C 5610   4.794   3.076   6.146
    2PS     C33 5611   4.965   2.990   6.364
    2PS     O33 5612   4.431   3.035   6.340
    2PS     O34 5613   4.534   2.865   6.504
    2PS     O21 5614   4.513   2.598   6.074
    2PS     C21 5615   4.494   2.465   6.079
    2PS     O22 5616   4.380   2.420   6.078
    2PS     O35 5617   4.932   3.101   6.397
    2PS     O36 5618   5.067   2.941   6.398
    3DHA   C116 5619   4.391   2.315   4.817
    3DHA   H16R 5620   4.454   2.373   4.885
    3DHA   C115 5621   4.300   2.225   4.898
    3DHA   H15R 5622   4.234   2.273   4.971
    3DHA   H15S 5623   4.228   2.167   4.840
    3DHA   C114 5624   4.389   2.126   4.967
    3DHA   H14R 5625   4.397   2.035   4.909
    3DHA   C113 5626   4.455   2.147   5.083
    3DHA   H13R 5627   4.511   2.068   5.131
    3DHA   C112 5628   4.434   2.265   5.167
    3DHA   H12R 5629   4.528   2.302   5.208
    3DHA   H12S 5630   4.396   2.352   5.113
    3DHA   C111 5631   4.346   2.234   5.286
    3DHA   H11R 5632   4.241   2.263   5.278
    3DHA   C110 5633   4.389   2.200   5.408
    3DHA   H10R 5634   4.312   2.185   5.483
    3DHA    C19 5635   4.528   2.163   5.450
    3DHA    H9R 5636   4.530   2.084   5.526
    3DHA    H9S 5637   4.586   2.123   5.366
    3DHA    C18 5638   4.614   2.277   5.492
    3DHA    H8R 5639   4.700   2.293   5.428
    3DHA    C17 5640   4.615   2.361   5.598
    3DHA    H7R 5641   4.698   2.428   5.616
    3DHA    C16 5642   4.514   2.348   5.706
    3DHA    H6R 5643   4.497   2.447   5.749
    3DHA    H6S 5644   4.419   2.327   5.655
    3DHA    C15 5645   4.553   2.234   5.799
    3DHA    H5R 5646   4.513   2.140   5.763
    3DHA    C14 5647   4.636   2.242   5.898
    3DHA    H4R 5648   4.661   2.150   5.949
    3DHA    C13 5649   4.692   2.367   5.969
    3DHA    H3R 5650   4.798   2.348   5.986
    3DHA    H3S 5651   4.683   2.458   5.910
    3DHA    C12 5652   4.620   2.394   6.095
    3DHA    H2R 5653   4.597   2.300   6.147
    3DHA    H2S 5654   4.688   2.447   6.162
    3DHA   C117 5655   4.403   2.312   4.685
    3DHA   H17R 5656   4.475   2.381   4.642
    3DHA   C118 5657   4.324   2.229   4.579
    3DHA   H18R 5658   4.219   2.244   4.603
    3DHA   H18S 5659   4.348   2.123   4.593
    3DHA   C119 5660   4.363   2.269   4.436
    3DHA   H19R 5661   4.417   2.363   4.425
    3DHA   C120 5662   4.328   2.200   4.324
    3DHA   H20R 5663   4.343   2.245   4.225
    3DHA   C121 5664   4.251   2.072   4.318
    3DHA   H21R 5665   4.156   2.105   4.277
    3DHA   H21S 5666   4.239   2.049   4.424
    3DHA   C122 5667   4.323   1.951   4.239
    3DHA   H22R 5668   4.260   1.862   4.246
    3DHA   H22S 5669   4.418   1.921   4.285
    3DHA   H22T 5670   4.343   1.971   4.134
    1ST    C118 5671   6.307   1.805   4.814
    1ST    H18R 5672   6.368   1.884   4.770
    1ST    H18S 5673   6.238   1.857   4.881
    1ST    H18T 5674   6.254   1.764   4.727
    1ST    C117 5675   6.390   1.698   4.889
    1ST    H17R 5676   6.456   1.757   4.953
    1ST    H17S 5677   6.330   1.635   4.954
    1ST    C116 5678   6.485   1.614   4.810
    1ST    H16R 5679   6.524   1.669   4.725
    1ST    H16S 5680   6.568   1.573   4.868
    1ST    C115 5681   6.422   1.489   4.751
    1ST    H15R 5682   6.495   1.430   4.694
    1ST    H15S 5683   6.401   1.430   4.840
    1ST    C114 5684   6.293   1.495   4.664
    1ST    H14R 5685   6.204   1.514   4.724
    1ST    H14S 5686   6.302   1.579   4.595
    1ST    C113 5687   6.254   1.363   4.588
    1ST    H13R 5688   6.173   1.369   4.515
    1ST    H13S 5689   6.334   1.328   4.523
    1ST    C112 5690   6.248   1.245   4.678
    1ST    H12R 5691   6.346   1.218   4.717
    1ST    H12S 5692   6.178   1.254   4.762
    1ST    C111 5693   6.190   1.123   4.605
    1ST    H11R 5694   6.102   1.144   4.544
    1ST    H11S 5695   6.267   1.105   4.530
    1ST    C110 5696   6.152   1.002   4.691
    1ST    H10R 5697   6.080   1.039   4.764
    1ST    H10S 5698   6.100   0.937   4.621
    1ST     C19 5699   6.272   0.924   4.758
    1ST     H9R 5700   6.346   0.879   4.691
    1ST     H9S 5701   6.325   0.996   4.821
    1ST     C18 5702   6.229   0.799   4.826
    1ST     H8R 5703   6.166   0.729   4.771
    1ST     H8S 5704   6.319   0.744   4.855
    1ST     C17 5705   6.152   0.818   4.968
    1ST     H7R 5706   6.225   0.877   5.023
    1ST     H7S 5707   6.064   0.879   4.947
    1ST     C16 5708   6.125   0.691   5.054
    1ST     H6R 5709   6.044   0.629   5.014
    1ST     H6S 5710   6.214   0.629   5.048
    1ST     C15 5711   6.080   0.733   5.192
    1ST     H5R 5712   6.150   0.812   5.221
    1ST     H5S 5713   5.983   0.784   5.191
    1ST     C14 5714   6.066   0.621   5.284
    1ST     H4R 5715   5.991   0.548   5.251
    1ST     H4S 5716   6.159   0.563   5.287
    1ST     C13 5717   6.042   0.653   5.439
    1ST     H3R 5718   6.124   0.718   5.469
    1ST     H3S 5719   5.955   0.718   5.448
    1ST     C12 5720   6.035   0.524   5.528
    1ST     H2R 5721   5.941   0.470   5.512
    1ST     H2S 5722   6.105   0.449   5.490
    2PS     C11 5723   6.045   0.547   5.681
    2PS     O12 5724   6.066   0.651   5.725
    2PS     O11 5725   6.015   0.439   5.750
    2PS      C1 5726   5.987   0.457   5.893
    2PS      HR 5727   6.027   0.550   5.932
    2PS      HS 5728   5.881   0.471   5.913
    2PS      C2 5729   6.040   0.335   5.967
    2PS      HX 5730   6.018   0.345   6.073
    2PS      C3 5731   6.193   0.309   5.941
    2PS      HA 5732   6.205   0.272   5.839
    2PS      HB 5733   6.247   0.403   5.937
    2PS     O31 5734   6.252   0.217   6.033
    2PS     P31 5735   6.307   0.274   6.173
    2PS     O32 5736   6.446   0.352   6.131
    2PS     C31 5737   6.568   0.281   6.101
    2PS     H1A 5738   6.569   0.191   6.163
    2PS     H1B 5739   6.566   0.250   5.996
    2PS     C32 5740   6.692   0.355   6.149
    2PS     H2A 5741   6.698   0.455   6.106
    2PS     N31 5742   6.702   0.382   6.300
    2PS    HN1A 5743   6.791   0.424   6.331
    2PS    HN1B 5744   6.627   0.437   6.344
    2PS    HN1C 5745   6.713   0.292   6.350
    2PS     C33 5746   6.805   0.286   6.083
    2PS     O33 5747   6.215   0.373   6.229
    2PS     O34 5748   6.334   0.153   6.249
    2PS     O21 5749   5.967   0.223   5.903
    2PS     C21 5750   5.836   0.206   5.935
    2PS     O22 5751   5.775   0.290   5.992
    2PS     O35 5752   6.797   0.253   5.968
    2PS     O36 5753   6.894   0.252   6.160
    3DHA   C116 5754   6.151   0.203   4.857
    3DHA   H16R 5755   6.052   0.163   4.835
    3DHA   C115 5756   6.208   0.134   4.971
    3DHA   H15R 5757   6.299   0.181   5.010
    3DHA   H15S 5758   6.146   0.148   5.059
    3DHA   C114 5759   6.208  -0.008   4.938
    3DHA   H14R 5760   6.307  -0.042   4.909
    3DHA   C113 5761   6.105  -0.091   4.941
    3DHA   H13R 5762   6.115  -0.193   4.907
    3DHA   C112 5763   5.972  -0.056   4.989
    3DHA   H12R 5764   5.961   0.048   5.020
    3DHA   H12S 5765   5.900  -0.054   4.907
    3DHA   C111 5766   5.925  -0.145   5.091
    3DHA   H11R 5767   5.883  -0.240   5.056
    3DHA   C110 5768   5.927  -0.114   5.225
    3DHA   H10R 5769   5.891  -0.189   5.295
    3DHA    C19 5770   5.969   0.009   5.290
    3DHA    H9R 5771   6.044   0.054   5.224
    3DHA    H9S 5772   5.886   0.078   5.306
    3DHA    C18 5773   6.034  -0.018   5.423
    3DHA    H8R 5774   6.136  -0.053   5.411
    3DHA    C17 5775   5.972  -0.012   5.540
    3DHA    H7R 5776   6.023  -0.024   5.635
    3DHA    C16 5777   5.822   0.002   5.556
    3DHA    H6R 5778   5.762  -0.027   5.470
    3DHA    H6S 5779   5.789  -0.078   5.622
    3DHA    C15 5780   5.790   0.140   5.595
    3DHA    H5R 5781   5.833   0.213   5.527
    3DHA    C14 5782   5.720   0.184   5.700
    3DHA    H4R 5783   5.715   0.290   5.725
    3DHA    C13 5784   5.669   0.086   5.801
    3DHA    H3R 5785   5.577   0.130   5.842
    3DHA    H3S 5786   5.647  -0.013   5.761
    3DHA    C12 5787   5.779   0.069   5.902
    3DHA    H2R 5788   5.748   0.009   5.987
    3DHA    H2S 5789   5.857   0.005   5.859
    3DHA   C117 5790   6.206   0.308   4.797
    3DHA   H17R 5791   6.150   0.361   4.720
    3DHA   C118 5792   6.337   0.377   4.811
    3DHA   H18R 5793   6.405   0.325   4.879
    3DHA   H18S 5794   6.332   0.474   4.860
    3DHA   C119 5795   6.414   0.387   4.682
    3DHA   H19R 5796   6.424   0.489   4.645
    3DHA   C120 5797   6.501   0.295   4.630
    3DHA   H20R 5798   6.569   0.318   4.548
    3DHA   C121 5799   6.494   0.149   4.663
    3DHA   H21R 5800   6.501   0.104   4.564
    3DHA   H21S 5801   6.395   0.122   4.701
    3DHA   C122 5802   6.590   0.091   4.763
    3DHA   H22R 5803   6.575  -0.018   4.770
    3DHA   H22S 5804   6.601   0.143   4.858
    3DHA   H22T 5805   6.682   0.095   4.705
    1ST    C118 5806  -0.419   6.045   4.224
    1ST    H18R 5807  -0.446   5.957   4.165
    1ST    H18S 5808  -0.312   6.069   4.229
    1ST    H18T 5809  -0.461   6.124   4.162
    1ST    C117 5810  -0.490   6.047   4.356
    1ST    H17R 5811  -0.479   6.145   4.405
    1ST    H17S 5812  -0.596   6.044   4.330
    1ST    C116 5813  -0.449   5.943   4.454
    1ST    H16R 5814  -0.463   5.844   4.411
    1ST    H16S 5815  -0.344   5.967   4.470
    1ST    C115 5816  -0.513   5.950   4.593
    1ST    H15R 5817  -0.483   6.049   4.627
    1ST    H15S 5818  -0.618   5.940   4.566
    1ST    C114 5819  -0.458   5.847   4.683
    1ST    H14R 5820  -0.452   5.755   4.624
    1ST    H14S 5821  -0.361   5.873   4.725
    1ST    C113 5822  -0.547   5.822   4.806
    1ST    H13R 5823  -0.649   5.788   4.783
    1ST    H13S 5824  -0.509   5.738   4.864
    1ST    C112 5825  -0.537   5.946   4.887
    1ST    H12R 5826  -0.431   5.957   4.910
    1ST    H12S 5827  -0.573   6.033   4.831
    1ST    C111 5828  -0.610   5.942   5.021
    1ST    H11R 5829  -0.613   6.045   5.058
    1ST    H11S 5830  -0.713   5.912   5.000
    1ST    C110 5831  -0.570   5.860   5.144
    1ST    H10R 5832  -0.638   5.879   5.227
    1ST    H10S 5833  -0.583   5.755   5.116
    1ST     C19 5834  -0.431   5.877   5.197
    1ST     H9R 5835  -0.417   5.805   5.278
    1ST     H9S 5836  -0.360   5.861   5.115
    1ST     C18 5837  -0.390   6.015   5.249
    1ST     H8R 5838  -0.282   6.012   5.268
    1ST     H8S 5839  -0.406   6.096   5.178
    1ST     C17 5840  -0.443   6.042   5.383
    1ST     H7R 5841  -0.551   6.060   5.384
    1ST     H7S 5842  -0.420   5.959   5.450
    1ST     C16 5843  -0.370   6.159   5.460
    1ST     H6R 5844  -0.339   6.248   5.405
    1ST     H6S 5845  -0.450   6.207   5.517
    1ST     C15 5846  -0.264   6.112   5.555
    1ST     H5R 5847  -0.315   6.036   5.614
    1ST     H5S 5848  -0.175   6.065   5.512
    1ST     C14 5849  -0.222   6.220   5.646
    1ST     H4R 5850  -0.217   6.319   5.599
    1ST     H4S 5851  -0.292   6.247   5.725
    1ST     C13 5852  -0.086   6.201   5.703
    1ST     H3R 5853  -0.017   6.175   5.623
    1ST     H3S 5854  -0.044   6.290   5.751
    1ST     C12 5855  -0.078   6.087   5.811
    1ST     H2R 5856  -0.151   6.084   5.892
    1ST     H2S 5857  -0.108   5.990   5.773
    2PS     C11 5858   0.061   6.073   5.873
    2PS     O12 5859   0.143   6.162   5.883
    2PS     O11 5860   0.077   5.946   5.925
    2PS      C1 5861   0.191   5.925   6.010
    2PS      HR 5862   0.290   5.926   5.963
    2PS      HS 5863   0.191   6.002   6.088
    2PS      C2 5864   0.181   5.788   6.084
    2PS      HX 5865   0.074   5.776   6.107
    2PS      C3 5866   0.269   5.780   6.217
    2PS      HA 5867   0.375   5.798   6.198
    2PS      HB 5868   0.221   5.855   6.280
    2PS     O31 5869   0.254   5.655   6.279
    2PS     P31 5870   0.326   5.610   6.415
    2PS     O32 5871   0.479   5.589   6.376
    2PS     C31 5872   0.585   5.683   6.411
    2PS     H1A 5873   0.564   5.776   6.358
    2PS     H1B 5874   0.584   5.697   6.520
    2PS     C32 5875   0.719   5.633   6.353
    2PS     H2A 5876   0.734   5.528   6.380
    2PS     N31 5877   0.726   5.638   6.202
    2PS    HN1A 5878   0.702   5.731   6.163
    2PS    HN1B 5879   0.824   5.622   6.174
    2PS    HN1C 5880   0.668   5.565   6.158
    2PS     C33 5881   0.827   5.716   6.425
    2PS     O33 5882   0.289   5.726   6.504
    2PS     O34 5883   0.272   5.476   6.438
    2PS     O21 5884   0.210   5.673   5.990
    2PS     C21 5885   0.345   5.646   5.958
    2PS     O22 5886   0.434   5.724   5.975
    2PS     O35 5887   0.940   5.664   6.430
    2PS     O36 5888   0.815   5.837   6.418
    3DHA   C116 5889   0.381   5.615   5.066
    3DHA   H16R 5890   0.336   5.611   5.165
    3DHA   C115 5891   0.529   5.593   5.061
    3DHA   H15R 5892   0.571   5.680   5.010
    3DHA   H15S 5893   0.558   5.599   5.166
    3DHA   C114 5894   0.575   5.472   4.992
    3DHA   H14R 5895   0.564   5.471   4.884
    3DHA   C113 5896   0.634   5.364   5.042
    3DHA   H13R 5897   0.675   5.293   4.971
    3DHA   C112 5898   0.674   5.332   5.188
    3DHA   H12R 5899   0.783   5.332   5.187
    3DHA   H12S 5900   0.640   5.406   5.261
    3DHA   C111 5901   0.636   5.194   5.213
    3DHA   H11R 5902   0.680   5.118   5.148
    3DHA   C110 5903   0.551   5.160   5.309
    3DHA   H10R 5904   0.522   5.056   5.325
    3DHA    C19 5905   0.497   5.253   5.414
    3DHA    H9R 5906   0.463   5.184   5.492
    3DHA    H9S 5907   0.574   5.309   5.469
    3DHA    C18 5908   0.392   5.345   5.368
    3DHA    H8R 5909   0.329   5.309   5.287
    3DHA    C17 5910   0.385   5.473   5.397
    3DHA    H7R 5911   0.303   5.532   5.356
    3DHA    C16 5912   0.472   5.543   5.500
    3DHA    H6R 5913   0.502   5.473   5.578
    3DHA    H6S 5914   0.559   5.593   5.457
    3DHA    C15 5915   0.382   5.654   5.564
    3DHA    H5R 5916   0.388   5.747   5.509
    3DHA    C14 5917   0.311   5.641   5.678
    3DHA    H4R 5918   0.250   5.720   5.722
    3DHA    C13 5919   0.301   5.514   5.750
    3DHA    H3R 5920   0.199   5.508   5.787
    3DHA    H3S 5921   0.330   5.425   5.693
    3DHA    C12 5922   0.362   5.511   5.892
    3DHA    H2R 5923   0.305   5.439   5.952
    3DHA    H2S 5924   0.467   5.483   5.901
    3DHA   C117 5925   0.299   5.647   4.959
    3DHA   H17R 5926   0.192   5.654   4.978
    3DHA   C118 5927   0.357   5.681   4.821
    3DHA   H18R 5928   0.387   5.591   4.768
    3DHA   H18S 5929   0.432   5.760   4.835
    3DHA   C119 5930   0.249   5.752   4.748
    3DHA   H19R 5931   0.184   5.801   4.821
    3DHA   C120 5932   0.208   5.758   4.621
    3DHA   H20R 5933   0.111   5.800   4.595
    3DHA   C121 5934   0.292   5.717   4.509
    3DHA   H21R 5935   0.232   5.671   4.431
    3DHA   H21S 5936   0.356   5.636   4.545
    3DHA   C122 5937   0.355   5.840   4.453
    3DHA   H22R 5938   0.282   5.914   4.418
    3DHA   H22S 5939   0.417   5.814   4.367
    3DHA   H22T 5940   0.427   5.875   4.527
    1ST    C118 5941   6.330   2.588   4.877
    1ST    H18R 5942   6.297   2.616   4.977
    1ST    H18S 5943   6.295   2.660   4.803
    1ST    H18T 5944   6.439   2.598   4.884
    1ST    C117 5945   6.306   2.444   4.840
    1ST    H17R 5946   6.346   2.440   4.739
    1ST    H17S 5947   6.363   2.384   4.911
    1ST    C116 5948   6.159   2.403   4.847
    1ST    H16R 5949   6.119   2.419   4.948
    1ST    H16S 5950   6.094   2.475   4.798
    1ST    C115 5951   6.128   2.271   4.784
    1ST    H15R 5952   6.175   2.255   4.686
    1ST    H15S 5953   6.176   2.194   4.845
    1ST    C114 5954   5.978   2.246   4.789
    1ST    H14R 5955   5.921   2.339   4.783
    1ST    H14S 5956   5.955   2.183   4.703
    1ST    C113 5957   5.915   2.200   4.916
    1ST    H13R 5958   5.962   2.109   4.954
    1ST    H13S 5959   5.932   2.272   4.996
    1ST    C112 5960   5.770   2.183   4.916
    1ST    H12R 5961   5.714   2.264   4.868
    1ST    H12S 5962   5.759   2.100   4.845
    1ST    C111 5963   5.712   2.121   5.052
    1ST    H11R 5964   5.768   2.028   5.066
    1ST    H11S 5965   5.734   2.186   5.137
    1ST    C110 5966   5.556   2.091   5.061
    1ST    H10R 5967   5.508   2.188   5.072
    1ST    H10S 5968   5.529   2.047   4.965
    1ST     C19 5969   5.532   1.990   5.169
    1ST     H9R 5970   5.581   1.898   5.137
    1ST     H9S 5971   5.600   2.027   5.246
    1ST     C18 5972   5.387   1.977   5.219
    1ST     H8R 5973   5.359   2.082   5.230
    1ST     H8S 5974   5.313   1.938   5.149
    1ST     C17 5975   5.370   1.891   5.347
    1ST     H7R 5976   5.268   1.853   5.347
    1ST     H7S 5977   5.424   1.796   5.342
    1ST     C16 5978   5.399   1.959   5.477
    1ST     H6R 5979   5.498   2.002   5.486
    1ST     H6S 5980   5.339   2.050   5.478
    1ST     C15 5981   5.352   1.886   5.600
    1ST     H5R 5982   5.245   1.902   5.616
    1ST     H5S 5983   5.349   1.777   5.592
    1ST     C14 5984   5.424   1.909   5.727
    1ST     H4R 5985   5.531   1.898   5.708
    1ST     H4S 5986   5.420   2.015   5.752
    1ST     C13 5987   5.372   1.823   5.844
    1ST     H3R 5988   5.394   1.872   5.939
    1ST     H3S 5989   5.263   1.825   5.850
    1ST     C12 5990   5.423   1.674   5.842
    1ST     H2R 5991   5.354   1.626   5.773
    1ST     H2S 5992   5.526   1.654   5.811
    2PS     C11 5993   5.402   1.615   5.980
    2PS     O12 5994   5.497   1.588   6.057
    2PS     O11 5995   5.270   1.587   6.005
    2PS      C1 5996   5.240   1.527   6.137
    2PS      HR 5997   5.248   1.419   6.120
    2PS      HS 5998   5.319   1.560   6.205
    2PS      C2 5999   5.101   1.573   6.184
    2PS      HX 6000   5.102   1.682   6.169
    2PS      C3 6001   5.068   1.531   6.331
    2PS      HA 6002   4.959   1.521   6.344
    2PS      HB 6003   5.115   1.442   6.373
    2PS     O31 6004   5.120   1.622   6.420
    2PS     P31 6005   5.125   1.591   6.578
    2PS     O32 6006   4.971   1.597   6.608
    2PS     C31 6007   4.888   1.486   6.611
    2PS     H1A 6008   4.904   1.428   6.520
    2PS     H1B 6009   4.912   1.421   6.696
    2PS     C32 6010   4.736   1.527   6.622
    2PS     H2A 6011   4.725   1.576   6.718
    2PS     N31 6012   4.700   1.631   6.517
    2PS    HN1A 6013   4.768   1.708   6.503
    2PS    HN1B 6014   4.694   1.587   6.424
    2PS    HN1C 6015   4.615   1.683   6.544
    2PS     C33 6016   4.650   1.409   6.625
    2PS     O33 6017   5.167   1.452   6.612
    2PS     O34 6018   5.189   1.694   6.653
    2PS     O21 6019   4.994   1.525   6.093
    2PS     C21 6020   4.969   1.391   6.077
    2PS     O22 6021   5.030   1.298   6.122
    2PS     O35 6022   4.626   1.359   6.520
    2PS     O36 6023   4.602   1.374   6.732
    3DHA   C116 6024   4.699   1.511   4.684
    3DHA   H16R 6025   4.604   1.520   4.632
    3DHA   C115 6026   4.692   1.534   4.833
    3DHA   H15R 6027   4.783   1.573   4.881
    3DHA   H15S 6028   4.614   1.609   4.845
    3DHA   C114 6029   4.645   1.408   4.905
    3DHA   H14R 6030   4.594   1.343   4.834
    3DHA   C113 6031   4.655   1.374   5.035
    3DHA   H13R 6032   4.626   1.278   5.077
    3DHA   C112 6033   4.729   1.450   5.140
    3DHA   H12R 6034   4.740   1.551   5.101
    3DHA   H12S 6035   4.671   1.461   5.232
    3DHA   C111 6036   4.859   1.380   5.173
    3DHA   H11R 6037   4.936   1.407   5.101
    3DHA   C110 6038   4.875   1.274   5.256
    3DHA   H10R 6039   4.969   1.223   5.240
    3DHA    C19 6040   4.775   1.216   5.349
    3DHA    H9R 6041   4.673   1.221   5.309
    3DHA    H9S 6042   4.779   1.108   5.368
    3DHA    C18 6043   4.768   1.284   5.484
    3DHA    H8R 6044   4.725   1.383   5.485
    3DHA    C17 6045   4.815   1.237   5.606
    3DHA    H7R 6046   4.815   1.310   5.686
    3DHA    C16 6047   4.860   1.105   5.650
    3DHA    H6R 6048   4.769   1.048   5.673
    3DHA    H6S 6049   4.905   1.057   5.563
    3DHA    C15 6050   4.962   1.109   5.771
    3DHA    H5R 6051   5.051   1.062   5.731
    3DHA    C14 6052   4.948   1.163   5.891
    3DHA    H4R 6053   5.025   1.144   5.965
    3DHA    C13 6054   4.825   1.232   5.944
    3DHA    H3R 6055   4.744   1.211   5.874
    3DHA    H3S 6056   4.792   1.177   6.032
    3DHA    C12 6057   4.848   1.375   5.983
    3DHA    H2R 6058   4.871   1.422   5.887
    3DHA    H2S 6059   4.765   1.435   6.020
    3DHA   C117 6060   4.813   1.489   4.615
    3DHA   H17R 6061   4.803   1.463   4.510
    3DHA   C118 6062   4.956   1.473   4.660
    3DHA   H18R 6063   4.986   1.370   4.684
    3DHA   H18S 6064   4.956   1.518   4.760
    3DHA   C119 6065   5.057   1.539   4.570
    3DHA   H19R 6066   5.039   1.638   4.530
    3DHA   C120 6067   5.168   1.488   4.515
    3DHA   H20R 6068   5.218   1.551   4.442
    3DHA   C121 6069   5.222   1.359   4.528
    3DHA   H21R 6070   5.264   1.330   4.431
    3DHA   H21S 6071   5.156   1.280   4.563
    3DHA   C122 6072   5.340   1.358   4.632
    3DHA   H22R 6073   5.422   1.424   4.601
    3DHA   H22S 6074   5.396   1.264   4.632
    3DHA   H22T 6075   5.321   1.392   4.734
    1ST    C118 6076   6.638   5.828   4.133
    1ST    H18R 6077   6.658   5.742   4.069
    1ST    H18S 6078   6.639   5.787   4.234
    1ST    H18T 6079   6.722   5.898   4.128
    1ST    C117 6080   6.498   5.875   4.114
    1ST    H17R 6081   6.493   5.943   4.200
    1ST    H17S 6082   6.490   5.942   4.029
    1ST    C116 6083   6.381   5.783   4.147
    1ST    H16R 6084   6.294   5.848   4.160
    1ST    H16S 6085   6.365   5.725   4.056
    1ST    C115 6086   6.398   5.689   4.274
    1ST    H15R 6087   6.488   5.631   4.253
    1ST    H15S 6088   6.417   5.760   4.355
    1ST    C114 6089   6.281   5.593   4.298
    1ST    H14R 6090   6.201   5.665   4.314
    1ST    H14S 6091   6.265   5.524   4.214
    1ST    C113 6092   6.294   5.525   4.431
    1ST    H13R 6093   6.206   5.462   4.447
    1ST    H13S 6094   6.372   5.448   4.428
    1ST    C112 6095   6.312   5.618   4.553
    1ST    H12R 6096   6.387   5.697   4.549
    1ST    H12S 6097   6.213   5.664   4.562
    1ST    C111 6098   6.332   5.538   4.683
    1ST    H11R 6099   6.270   5.449   4.694
    1ST    H11S 6100   6.437   5.509   4.688
    1ST    C110 6101   6.311   5.625   4.804
    1ST    H10R 6102   6.368   5.717   4.787
    1ST    H10S 6103   6.204   5.648   4.809
    1ST     C19 6104   6.346   5.552   4.928
    1ST     H9R 6105   6.266   5.478   4.942
    1ST     H9S 6106   6.437   5.492   4.928
    1ST     C18 6107   6.353   5.654   5.041
    1ST     H8R 6108   6.429   5.731   5.034
    1ST     H8S 6109   6.256   5.703   5.054
    1ST     C17 6110   6.381   5.570   5.165
    1ST     H7R 6111   6.312   5.485   5.172
    1ST     H7S 6112   6.483   5.534   5.172
    1ST     C16 6113   6.355   5.655   5.286
    1ST     H6R 6114   6.407   5.751   5.284
    1ST     H6S 6115   6.251   5.688   5.298
    1ST     C15 6116   6.391   5.579   5.419
    1ST     H5R 6117   6.321   5.497   5.435
    1ST     H5S 6118   6.488   5.532   5.402
    1ST     C14 6119   6.405   5.661   5.545
    1ST     H4R 6120   6.498   5.718   5.555
    1ST     H4S 6121   6.319   5.728   5.553
    1ST     C13 6122   6.397   5.570   5.661
    1ST     H3R 6123   6.299   5.524   5.651
    1ST     H3S 6124   6.464   5.484   5.652
    1ST     C12 6125   6.400   5.620   5.798
    1ST     H2R 6126   6.496   5.665   5.825
    1ST     H2S 6127   6.320   5.694   5.813
    2PS     C11 6128   6.376   5.515   5.906
    2PS     O12 6129   6.279   5.515   5.978
    2PS     O11 6130   6.480   5.428   5.912
    2PS      C1 6131   6.475   5.315   6.001
    2PS      HR 6132   6.570   5.260   5.994
    2PS      HS 6133   6.450   5.345   6.103
    2PS      C2 6134   6.369   5.213   5.949
    2PS      HX 6135   6.275   5.268   5.940
    2PS      C3 6136   6.354   5.091   6.037
    2PS      HA 6137   6.446   5.033   6.021
    2PS      HB 6138   6.357   5.114   6.144
    2PS     O31 6139   6.238   5.012   6.009
    2PS     P31 6140   6.104   5.040   6.090
    2PS     O32 6141   6.146   4.968   6.221
    2PS     C31 6142   6.158   4.824   6.230
    2PS     H1A 6143   6.057   4.783   6.228
    2PS     H1B 6144   6.222   4.789   6.148
    2PS     C32 6145   6.217   4.782   6.359
    2PS     H2A 6146   6.318   4.821   6.367
    2PS     N31 6147   6.140   4.845   6.477
    2PS    HN1A 6148   6.171   4.817   6.572
    2PS    HN1B 6149   6.151   4.948   6.474
    2PS    HN1C 6150   6.040   4.822   6.463
    2PS     C33 6151   6.233   4.629   6.354
    2PS     O33 6152   6.090   5.188   6.105
    2PS     O34 6153   6.001   4.962   6.016
    2PS     O21 6154   6.415   5.171   5.823
    2PS     C21 6155   6.347   5.203   5.711
    2PS     O22 6156   6.263   5.282   5.695
    2PS     O35 6157   6.138   4.569   6.390
    2PS     O36 6158   6.330   4.580   6.304
    3DHA   C116 6159   7.063   5.240   4.592
    3DHA   H16R 6160   7.155   5.267   4.643
    3DHA   C115 6161   6.967   5.181   4.687
    3DHA   H15R 6162   6.892   5.112   4.646
    3DHA   H15S 6163   7.011   5.115   4.763
    3DHA   C114 6164   6.886   5.282   4.757
    3DHA   H14R 6165   6.877   5.376   4.703
    3DHA   C113 6166   6.816   5.264   4.865
    3DHA   H13R 6167   6.758   5.353   4.889
    3DHA   C112 6168   6.809   5.150   4.958
    3DHA   H12R 6169   6.903   5.094   4.953
    3DHA   H12S 6170   6.808   5.186   5.061
    3DHA   C111 6171   6.703   5.060   4.934
    3DHA   H11R 6172   6.743   4.959   4.934
    3DHA   C110 6173   6.571   5.071   4.916
    3DHA   H10R 6174   6.517   4.978   4.905
    3DHA    C19 6175   6.492   5.198   4.925
    3DHA    H9R 6176   6.551   5.290   4.924
    3DHA    H9S 6177   6.432   5.204   4.834
    3DHA    C18 6178   6.399   5.197   5.045
    3DHA    H8R 6179   6.296   5.194   5.010
    3DHA    C17 6180   6.436   5.213   5.173
    3DHA    H7R 6181   6.360   5.227   5.249
    3DHA    C16 6182   6.570   5.244   5.219
    3DHA    H6R 6183   6.641   5.241   5.135
    3DHA    H6S 6184   6.573   5.342   5.268
    3DHA    C15 6185   6.634   5.143   5.309
    3DHA    H5R 6186   6.699   5.066   5.270
    3DHA    C14 6187   6.614   5.147   5.447
    3DHA    H4R 6188   6.663   5.070   5.506
    3DHA    C13 6189   6.512   5.219   5.518
    3DHA    H3R 6190   6.558   5.297   5.580
    3DHA    H3S 6191   6.436   5.264   5.453
    3DHA    C12 6192   6.414   5.128   5.596
    3DHA    H2R 6193   6.349   5.074   5.526
    3DHA    H2S 6194   6.471   5.047   5.643
    3DHA   C117 6195   7.032   5.255   4.459
    3DHA   H17R 6196   7.100   5.311   4.395
    3DHA   C118 6197   6.910   5.227   4.380
    3DHA   H18R 6198   6.851   5.136   4.398
    3DHA   H18S 6199   6.947   5.214   4.278
    3DHA   C119 6200   6.824   5.350   4.373
    3DHA   H19R 6201   6.873   5.441   4.339
    3DHA   C120 6202   6.705   5.370   4.425
    3DHA   H20R 6203   6.663   5.469   4.413
    3DHA   C121 6204   6.611   5.275   4.497
    3DHA   H21R 6205   6.551   5.332   4.568
    3DHA   H21S 6206   6.675   5.215   4.561
    3DHA   C122 6207   6.513   5.192   4.409
    3DHA   H22R 6208   6.460   5.262   4.344
    3DHA   H22S 6209   6.450   5.127   4.470
    3DHA   H22T 6210   6.563   5.133   4.332
    1ST    C118 6211   1.871   4.353   4.567
    1ST    H18R 6212   1.976   4.378   4.552
    1ST    H18S 6213   1.820   4.340   4.471
    1ST    H18T 6214   1.872   4.250   4.605
    1ST    C117 6215   1.813   4.475   4.652
    1ST    H17R 6216   1.854   4.471   4.753
    1ST    H17S 6217   1.836   4.574   4.613
    1ST    C116 6218   1.661   4.472   4.674
    1ST    H16R 6219   1.613   4.480   4.576
    1ST    H16S 6220   1.624   4.378   4.716
    1ST    C115 6221   1.599   4.582   4.760
    1ST    H15R 6222   1.646   4.597   4.858
    1ST    H15S 6223   1.624   4.672   4.703
    1ST    C114 6224   1.447   4.577   4.772
    1ST    H14R 6225   1.409   4.538   4.677
    1ST    H14S 6226   1.430   4.492   4.838
    1ST    C113 6227   1.372   4.700   4.819
    1ST    H13R 6228   1.413   4.733   4.915
    1ST    H13S 6229   1.379   4.771   4.737
    1ST    C112 6230   1.218   4.693   4.825
    1ST    H12R 6231   1.193   4.798   4.844
    1ST    H12S 6232   1.180   4.652   4.732
    1ST    C111 6233   1.164   4.594   4.938
    1ST    H11R 6234   1.192   4.490   4.918
    1ST    H11S 6235   1.207   4.621   5.034
    1ST    C110 6236   1.017   4.587   4.949
    1ST    H10R 6237   0.978   4.688   4.961
    1ST    H10S 6238   0.982   4.562   4.849
    1ST     C19 6239   0.964   4.506   5.068
    1ST     H9R 6240   1.039   4.428   5.078
    1ST     H9S 6241   0.951   4.571   5.155
    1ST     C18 6242   0.840   4.427   5.036
    1ST     H8R 6243   0.774   4.498   4.986
    1ST     H8S 6244   0.860   4.334   4.982
    1ST     C17 6245   0.771   4.354   5.157
    1ST     H7R 6246   0.678   4.314   5.116
    1ST     H7S 6247   0.817   4.272   5.211
    1ST     C16 6248   0.716   4.451   5.263
    1ST     H6R 6249   0.796   4.493   5.324
    1ST     H6S 6250   0.658   4.525   5.208
    1ST     C15 6251   0.603   4.386   5.350
    1ST     H5R 6252   0.548   4.470   5.392
    1ST     H5S 6253   0.522   4.347   5.288
    1ST     C14 6254   0.648   4.284   5.463
    1ST     H4R 6255   0.671   4.191   5.411
    1ST     H4S 6256   0.748   4.309   5.500
    1ST     C13 6257   0.546   4.286   5.571
    1ST     H3R 6258   0.597   4.263   5.664
    1ST     H3S 6259   0.513   4.390   5.578
    1ST     C12 6260   0.428   4.192   5.534
    1ST     H2R 6261   0.404   4.180   5.428
    1ST     H2S 6262   0.455   4.091   5.564
    2PS     C11 6263   0.297   4.215   5.613
    2PS     O12 6264   0.288   4.307   5.697
    2PS     O11 6265   0.208   4.124   5.594
    2PS      C1 6266   0.096   4.110   5.684
    2PS      HR 6267   0.054   4.012   5.662
    2PS      HS 6268   0.126   4.122   5.789
    2PS      C2 6269  -0.012   4.219   5.676
    2PS      HX 6270   0.033   4.319   5.666
    2PS      C3 6271  -0.100   4.234   5.801
    2PS      HA 6272  -0.052   4.297   5.876
    2PS      HB 6273  -0.195   4.282   5.776
    2PS     O31 6274  -0.116   4.105   5.871
    2PS     P31 6275  -0.170   4.096   6.021
    2PS     O32 6276  -0.046   4.128   6.110
    2PS     C31 6277   0.063   4.037   6.118
    2PS     H1A 6278   0.029   3.934   6.125
    2PS     H1B 6279   0.121   4.045   6.026
    2PS     C32 6280   0.155   4.089   6.232
    2PS     H2A 6281   0.238   4.019   6.240
    2PS     N31 6282   0.207   4.226   6.197
    2PS    HN1A 6283   0.138   4.299   6.222
    2PS    HN1B 6284   0.287   4.247   6.260
    2PS    HN1C 6285   0.247   4.230   6.102
    2PS     C33 6286   0.082   4.090   6.368
    2PS     O33 6287  -0.272   4.198   6.039
    2PS     O34 6288  -0.210   3.954   6.054
    2PS     O21 6289  -0.094   4.187   5.561
    2PS     C21 6290  -0.161   4.282   5.493
    2PS     O22 6291  -0.135   4.399   5.500
    2PS     O35 6292   0.034   4.197   6.403
    2PS     O36 6293   0.114   4.004   6.453
    3DHA   C116 6294  -0.503   4.345   4.313
    3DHA   H16R 6295  -0.498   4.237   4.321
    3DHA   C115 6296  -0.418   4.429   4.399
    3DHA   H15R 6297  -0.456   4.532   4.397
    3DHA   H15S 6298  -0.443   4.416   4.505
    3DHA   C114 6299  -0.269   4.419   4.361
    3DHA   H14R 6300  -0.248   4.454   4.260
    3DHA   C113 6301  -0.161   4.391   4.429
    3DHA   H13R 6302  -0.066   4.402   4.378
    3DHA   C112 6303  -0.163   4.360   4.576
    3DHA   H12R 6304  -0.076   4.410   4.620
    3DHA   H12S 6305  -0.254   4.397   4.624
    3DHA   C111 6306  -0.142   4.219   4.601
    3DHA   H11R 6307  -0.043   4.185   4.571
    3DHA   C110 6308  -0.233   4.137   4.651
    3DHA   H10R 6309  -0.202   4.035   4.674
    3DHA    C19 6310  -0.379   4.156   4.694
    3DHA    H9R 6311  -0.393   4.248   4.752
    3DHA    H9S 6312  -0.440   4.159   4.604
    3DHA    C18 6313  -0.412   4.034   4.781
    3DHA    H8R 6314  -0.457   3.957   4.719
    3DHA    C17 6315  -0.403   4.023   4.910
    3DHA    H7R 6316  -0.432   3.929   4.956
    3DHA    C16 6317  -0.355   4.124   5.015
    3DHA    H6R 6318  -0.270   4.096   5.078
    3DHA    H6S 6319  -0.318   4.215   4.968
    3DHA    C15 6320  -0.462   4.168   5.109
    3DHA    H5R 6321  -0.562   4.150   5.069
    3DHA    C14 6322  -0.441   4.232   5.223
    3DHA    H4R 6323  -0.526   4.249   5.288
    3DHA    C13 6324  -0.313   4.281   5.288
    3DHA    H3R 6325  -0.228   4.263   5.221
    3DHA    H3S 6326  -0.326   4.389   5.297
    3DHA    C12 6327  -0.275   4.221   5.416
    3DHA    H2R 6328  -0.347   4.205   5.497
    3DHA    H2S 6329  -0.244   4.117   5.397
    3DHA   C117 6330  -0.580   4.392   4.214
    3DHA   H17R 6331  -0.644   4.322   4.161
    3DHA   C118 6332  -0.600   4.544   4.176
    3DHA   H18R 6333  -0.506   4.599   4.167
    3DHA   H18S 6334  -0.651   4.587   4.263
    3DHA   C119 6335  -0.684   4.560   4.056
    3DHA   H19R 6336  -0.756   4.641   4.055
    3DHA   C120 6337  -0.681   4.478   3.951
    3DHA   H20R 6338  -0.748   4.503   3.869
    3DHA   C121 6339  -0.582   4.371   3.918
    3DHA   H21R 6340  -0.631   4.274   3.926
    3DHA   H21S 6341  -0.501   4.370   3.992
    3DHA   C122 6342  -0.533   4.385   3.773
    3DHA   H22R 6343  -0.618   4.373   3.704
    3DHA   H22S 6344  -0.451   4.319   3.744
    3DHA   H22T 6345  -0.482   4.479   3.754
    1ST    C118 6346   4.454   6.317   4.455
    1ST    H18R 6347   4.476   6.259   4.365
    1ST    H18S 6348   4.500   6.284   4.548
    1ST    H18T 6349   4.490   6.417   4.429
    1ST    C117 6350   4.310   6.324   4.473
    1ST    H17R 6351   4.293   6.403   4.546
    1ST    H17S 6352   4.267   6.350   4.376
    1ST    C116 6353   4.258   6.193   4.527
    1ST    H16R 6354   4.283   6.109   4.463
    1ST    H16S 6355   4.320   6.162   4.611
    1ST    C115 6356   4.111   6.184   4.563
    1ST    H15R 6357   4.044   6.176   4.478
    1ST    H15S 6358   4.077   6.089   4.606
    1ST    C114 6359   4.057   6.292   4.661
    1ST    H14R 6360   4.055   6.387   4.606
    1ST    H14S 6361   3.954   6.262   4.682
    1ST    C113 6362   4.120   6.308   4.799
    1ST    H13R 6363   4.227   6.326   4.787
    1ST    H13S 6364   4.081   6.389   4.861
    1ST    C112 6365   4.106   6.179   4.879
    1ST    H12R 6366   4.134   6.098   4.811
    1ST    H12S 6367   4.182   6.171   4.957
    1ST    C111 6368   3.965   6.164   4.937
    1ST    H11R 6369   3.929   6.260   4.974
    1ST    H11S 6370   3.896   6.146   4.854
    1ST    C110 6371   3.959   6.043   5.040
    1ST    H10R 6372   3.857   6.036   5.079
    1ST    H10S 6373   4.004   5.956   4.992
    1ST     C19 6374   4.045   6.074   5.162
    1ST     H9R 6375   4.147   6.106   5.139
    1ST     H9S 6376   4.000   6.157   5.216
    1ST     C18 6377   4.050   5.955   5.259
    1ST     H8R 6378   4.068   6.003   5.355
    1ST     H8S 6379   3.952   5.907   5.264
    1ST     C17 6380   4.164   5.860   5.219
    1ST     H7R 6381   4.160   5.766   5.275
    1ST     H7S 6382   4.156   5.836   5.113
    1ST     C16 6383   4.311   5.906   5.242
    1ST     H6R 6384   4.373   5.834   5.188
    1ST     H6S 6385   4.330   6.006   5.201
    1ST     C15 6386   4.356   5.913   5.382
    1ST     H5R 6387   4.279   5.965   5.439
    1ST     H5S 6388   4.364   5.816   5.432
    1ST     C14 6389   4.492   5.987   5.411
    1ST     H4R 6390   4.582   5.944   5.367
    1ST     H4S 6391   4.483   6.085   5.364
    1ST     C13 6392   4.520   6.011   5.555
    1ST     H3R 6393   4.439   6.073   5.595
    1ST     H3S 6394   4.517   5.913   5.602
    1ST     C12 6395   4.644   6.088   5.590
    1ST     H2R 6396   4.734   6.044   5.547
    1ST     H2S 6397   4.654   6.184   5.539
    2PS     C11 6398   4.649   6.122   5.740
    2PS     O12 6399   4.613   6.042   5.825
    2PS     O11 6400   4.688   6.249   5.761
    2PS      C1 6401   4.687   6.320   5.891
    2PS      HR 6402   4.725   6.423   5.885
    2PS      HS 6403   4.587   6.321   5.936
    2PS      C2 6404   4.780   6.254   6.001
    2PS      HX 6405   4.739   6.156   6.024
    2PS      C3 6406   4.798   6.320   6.143
    2PS      HA 6407   4.833   6.421   6.120
    2PS      HB 6408   4.703   6.320   6.197
    2PS     O31 6409   4.892   6.241   6.212
    2PS     P31 6410   4.926   6.263   6.366
    2PS     O32 6411   4.825   6.169   6.441
    2PS     C31 6412   4.829   6.035   6.425
    2PS     H1A 6413   4.793   5.995   6.330
    2PS     H1B 6414   4.928   5.993   6.443
    2PS     C32 6415   4.724   5.984   6.527
    2PS     H2A 6416   4.626   6.025   6.502
    2PS     N31 6417   4.711   5.838   6.522
    2PS    HN1A 6418   4.657   5.798   6.443
    2PS    HN1B 6419   4.804   5.792   6.518
    2PS    HN1C 6420   4.677   5.807   6.614
    2PS     C33 6421   4.752   6.039   6.665
    2PS     O33 6422   5.064   6.213   6.394
    2PS     O34 6423   4.893   6.399   6.399
    2PS     O21 6424   4.905   6.214   5.939
    2PS     C21 6425   4.984   6.296   5.879
    2PS     O22 6426   4.988   6.419   5.893
    2PS     O35 6427   4.846   5.995   6.725
    2PS     O36 6428   4.695   6.138   6.707
    3DHA   C116 6429   5.634   6.487   4.802
    3DHA   H16R 6430   5.665   6.382   4.797
    3DHA   C115 6431   5.527   6.515   4.898
    3DHA   H15R 6432   5.485   6.604   4.851
    3DHA   H15S 6433   5.466   6.424   4.903
    3DHA   C114 6434   5.593   6.540   5.027
    3DHA   H14R 6435   5.679   6.607   5.030
    3DHA   C113 6436   5.587   6.479   5.149
    3DHA   H13R 6437   5.659   6.507   5.225
    3DHA   C112 6438   5.483   6.380   5.183
    3DHA   H12R 6439   5.406   6.368   5.106
    3DHA   H12S 6440   5.526   6.280   5.190
    3DHA   C111 6441   5.430   6.430   5.313
    3DHA   H11R 6442   5.488   6.407   5.402
    3DHA   C110 6443   5.309   6.486   5.322
    3DHA   H10R 6444   5.284   6.524   5.421
    3DHA    C19 6445   5.202   6.519   5.222
    3DHA    H9R 6446   5.120   6.577   5.263
    3DHA    H9S 6447   5.247   6.586   5.148
    3DHA    C18 6448   5.141   6.401   5.154
    3DHA    H8R 6449   5.134   6.418   5.047
    3DHA    C17 6450   5.075   6.296   5.216
    3DHA    H7R 6451   5.028   6.222   5.151
    3DHA    C16 6452   5.093   6.264   5.358
    3DHA    H6R 6453   5.050   6.166   5.379
    3DHA    H6S 6454   5.199   6.261   5.384
    3DHA    C15 6455   5.016   6.356   5.449
    3DHA    H5R 6456   4.941   6.417   5.400
    3DHA    C14 6457   5.021   6.357   5.583
    3DHA    H4R 6458   4.949   6.424   5.629
    3DHA    C13 6459   5.119   6.289   5.669
    3DHA    H3R 6460   5.169   6.211   5.611
    3DHA    H3S 6461   5.205   6.355   5.683
    3DHA    C12 6462   5.076   6.215   5.793
    3DHA    H2R 6463   5.024   6.123   5.763
    3DHA    H2S 6464   5.169   6.176   5.835
    3DHA   C117 6465   5.710   6.575   4.735
    3DHA   H17R 6466   5.795   6.544   4.674
    3DHA   C118 6467   5.687   6.722   4.731
    3DHA   H18R 6468   5.664   6.771   4.825
    3DHA   H18S 6469   5.607   6.733   4.658
    3DHA   C119 6470   5.811   6.778   4.671
    3DHA   H19R 6471   5.902   6.753   4.725
    3DHA   C120 6472   5.827   6.855   4.566
    3DHA   H20R 6473   5.926   6.887   4.534
    3DHA   C121 6474   5.722   6.901   4.473
    3DHA   H21R 6475   5.756   6.993   4.424
    3DHA   H21S 6476   5.637   6.937   4.530
    3DHA   C122 6477   5.687   6.803   4.356
    3DHA   H22R 6478   5.617   6.836   4.278
    3DHA   H22S 6479   5.629   6.719   4.395
    3DHA   H22T 6480   5.772   6.773   4.295
    1ST    C118 6481   0.315   4.818   4.576
    1ST    H18R 6482   0.284   4.742   4.504
    1ST    H18S 6483   0.332   4.777   4.676
    1ST    H18T 6484   0.400   4.873   4.537
    1ST    C117 6485   0.185   4.901   4.592
    1ST    H17R 6486   0.213   4.973   4.670
    1ST    H17S 6487   0.164   4.953   4.498
    1ST    C116 6488   0.060   4.821   4.637
    1ST    H16R 6489  -0.024   4.890   4.646
    1ST    H16S 6490   0.022   4.754   4.560
    1ST    C115 6491   0.077   4.750   4.768
    1ST    H15R 6492   0.155   4.674   4.754
    1ST    H15S 6493   0.099   4.814   4.854
    1ST    C114 6494  -0.041   4.660   4.809
    1ST    H14R 6495  -0.125   4.715   4.853
    1ST    H14S 6496  -0.070   4.599   4.724
    1ST    C113 6497  -0.005   4.553   4.910
    1ST    H13R 6498   0.084   4.502   4.871
    1ST    H13S 6499   0.033   4.603   4.999
    1ST    C112 6500  -0.112   4.452   4.941
    1ST    H12R 6501  -0.134   4.386   4.856
    1ST    H12S 6502  -0.084   4.374   5.012
    1ST    C111 6503  -0.245   4.513   4.991
    1ST    H11R 6504  -0.286   4.560   4.902
    1ST    H11S 6505  -0.311   4.434   5.027
    1ST    C110 6506  -0.243   4.609   5.107
    1ST    H10R 6507  -0.233   4.558   5.203
    1ST    H10S 6508  -0.156   4.674   5.091
    1ST     C19 6509  -0.363   4.700   5.124
    1ST     H9R 6510  -0.391   4.763   5.040
    1ST     H9S 6511  -0.454   4.639   5.132
    1ST     C18 6512  -0.365   4.804   5.236
    1ST     H8R 6513  -0.278   4.871   5.236
    1ST     H8S 6514  -0.456   4.862   5.217
    1ST     C17 6515  -0.362   4.741   5.372
    1ST     H7R 6516  -0.430   4.655   5.372
    1ST     H7S 6517  -0.262   4.698   5.383
    1ST     C16 6518  -0.385   4.851   5.478
    1ST     H6R 6519  -0.342   4.949   5.457
    1ST     H6S 6520  -0.489   4.881   5.484
    1ST     C15 6521  -0.335   4.812   5.621
    1ST     H5R 6522  -0.363   4.881   5.701
    1ST     H5S 6523  -0.368   4.715   5.658
    1ST     C14 6524  -0.187   4.784   5.630
    1ST     H4R 6525  -0.159   4.707   5.557
    1ST     H4S 6526  -0.128   4.870   5.598
    1ST     C13 6527  -0.151   4.739   5.774
    1ST     H3R 6528  -0.186   4.811   5.848
    1ST     H3S 6529  -0.215   4.654   5.800
    1ST     C12 6530  -0.005   4.694   5.791
    1ST     H2R 6531   0.020   4.601   5.739
    1ST     H2S 6532   0.054   4.764   5.732
    2PS     C11 6533   0.049   4.689   5.929
    2PS     O12 6534   0.114   4.591   5.965
    2PS     O11 6535   0.044   4.805   5.994
    2PS      C1 6536   0.099   4.810   6.133
    2PS      HR 6537   0.088   4.909   6.178
    2PS      HS 6538   0.036   4.739   6.187
    2PS      C2 6539   0.251   4.772   6.136
    2PS      HX 6540   0.282   4.711   6.052
    2PS      C3 6541   0.292   4.710   6.270
    2PS      HA 6542   0.242   4.615   6.286
    2PS      HB 6543   0.397   4.681   6.264
    2PS     O31 6544   0.261   4.789   6.381
    2PS     P31 6545   0.322   4.753   6.516
    2PS     O32 6546   0.249   4.624   6.561
    2PS     C31 6547   0.110   4.632   6.604
    2PS     H1A 6548   0.114   4.643   6.712
    2PS     H1B 6549   0.052   4.714   6.561
    2PS     C32 6550   0.057   4.494   6.556
    2PS     H2A 6551   0.048   4.490   6.447
    2PS     N31 6552   0.141   4.372   6.578
    2PS    HN1A 6553   0.226   4.383   6.520
    2PS    HN1B 6554   0.159   4.356   6.679
    2PS    HN1C 6555   0.088   4.293   6.539
    2PS     C33 6556  -0.080   4.481   6.616
    2PS     O33 6557   0.472   4.728   6.519
    2PS     O34 6558   0.275   4.867   6.604
    2PS     O21 6559   0.314   4.898   6.116
    2PS     C21 6560   0.432   4.907   6.046
    2PS     O22 6561   0.507   4.811   6.019
    2PS     O35 6562  -0.138   4.387   6.573
    2PS     O36 6563  -0.116   4.558   6.700
    3DHA   C116 6564   0.470   4.826   4.996
    3DHA   H16R 6565   0.376   4.807   4.946
    3DHA   C115 6566   0.468   4.785   5.142
    3DHA   H15R 6567   0.456   4.677   5.149
    3DHA   H15S 6568   0.561   4.817   5.189
    3DHA   C114 6569   0.355   4.866   5.203
    3DHA   H14R 6570   0.385   4.970   5.214
    3DHA   C113 6571   0.232   4.823   5.238
    3DHA   H13R 6572   0.165   4.894   5.286
    3DHA   C112 6573   0.168   4.689   5.234
    3DHA   H12R 6574   0.099   4.691   5.149
    3DHA   H12S 6575   0.239   4.614   5.201
    3DHA   C111 6576   0.091   4.651   5.359
    3DHA   H11R 6577  -0.018   4.662   5.355
    3DHA   C110 6578   0.144   4.618   5.476
    3DHA   H10R 6579   0.086   4.575   5.558
    3DHA    C19 6580   0.291   4.612   5.494
    3DHA    H9R 6581   0.315   4.506   5.478
    3DHA    H9S 6582   0.346   4.656   5.410
    3DHA    C18 6583   0.337   4.629   5.638
    3DHA    H8R 6584   0.352   4.544   5.704
    3DHA    C17 6585   0.371   4.748   5.690
    3DHA    H7R 6586   0.401   4.749   5.795
    3DHA    C16 6587   0.352   4.884   5.624
    3DHA    H6R 6588   0.452   4.927   5.614
    3DHA    H6S 6589   0.309   4.882   5.523
    3DHA    C15 6590   0.268   4.970   5.723
    3DHA    H5R 6591   0.160   4.966   5.711
    3DHA    C14 6592   0.306   5.054   5.819
    3DHA    H4R 6593   0.224   5.108   5.865
    3DHA    C13 6594   0.451   5.074   5.867
    3DHA    H3R 6595   0.519   5.009   5.812
    3DHA    H3S 6596   0.479   5.179   5.853
    3DHA    C12 6597   0.461   5.051   6.012
    3DHA    H2R 6598   0.559   5.090   6.038
    3DHA    H2S 6599   0.394   5.122   6.062
    3DHA   C117 6600   0.572   4.842   4.917
    3DHA   H17R 6601   0.539   4.854   4.814
    3DHA   C118 6602   0.712   4.866   4.950
    3DHA   H18R 6603   0.780   4.791   4.909
    3DHA   H18S 6604   0.735   4.863   5.057
    3DHA   C119 6605   0.741   5.001   4.890
    3DHA   H19R 6606   0.695   5.088   4.938
    3DHA   C120 6607   0.812   5.029   4.779
    3DHA   H20R 6608   0.813   5.135   4.753
    3DHA   C121 6609   0.869   4.937   4.678
    3DHA   H21R 6610   0.908   4.851   4.732
    3DHA   H21S 6611   0.950   4.979   4.618
    3DHA   C122 6612   0.753   4.898   4.589
    3DHA   H22R 6613   0.718   4.990   4.542
    3DHA   H22S 6614   0.672   4.876   4.659
    3DHA   H22T 6615   0.772   4.826   4.510
    1ST    C118 6616   2.895   6.241   4.101
    1ST    H18R 6617   2.826   6.248   4.017
    1ST    H18S 6618   2.989   6.282   4.065
    1ST    H18T 6619   2.871   6.304   4.187
    1ST    C117 6620   2.918   6.098   4.155
    1ST    H17R 6621   2.825   6.059   4.198
    1ST    H17S 6622   2.943   6.039   4.067
    1ST    C116 6623   3.039   6.088   4.248
    1ST    H16R 6624   3.119   6.118   4.180
    1ST    H16S 6625   3.029   6.175   4.315
    1ST    C115 6626   3.055   5.971   4.332
    1ST    H15R 6627   2.963   5.944   4.384
    1ST    H15S 6628   3.076   5.895   4.256
    1ST    C114 6629   3.177   5.970   4.433
    1ST    H14R 6630   3.266   5.997   4.376
    1ST    H14S 6631   3.170   6.041   4.516
    1ST    C113 6632   3.200   5.825   4.475
    1ST    H13R 6633   3.114   5.760   4.460
    1ST    H13S 6634   3.265   5.784   4.398
    1ST    C112 6635   3.277   5.803   4.601
    1ST    H12R 6636   3.353   5.880   4.612
    1ST    H12S 6637   3.204   5.821   4.681
    1ST    C111 6638   3.330   5.666   4.601
    1ST    H11R 6639   3.253   5.597   4.568
    1ST    H11S 6640   3.406   5.667   4.523
    1ST    C110 6641   3.396   5.615   4.734
    1ST    H10R 6642   3.417   5.509   4.722
    1ST    H10S 6643   3.492   5.667   4.740
    1ST     C19 6644   3.302   5.629   4.849
    1ST     H9R 6645   3.262   5.728   4.873
    1ST     H9S 6646   3.206   5.580   4.831
    1ST     C18 6647   3.367   5.579   4.984
    1ST     H8R 6648   3.448   5.509   4.959
    1ST     H8S 6649   3.401   5.652   5.057
    1ST     C17 6650   3.263   5.496   5.067
    1ST     H7R 6651   3.188   5.567   5.103
    1ST     H7S 6652   3.210   5.438   4.992
    1ST     C16 6653   3.319   5.395   5.162
    1ST     H6R 6654   3.393   5.331   5.115
    1ST     H6S 6655   3.381   5.444   5.237
    1ST     C15 6656   3.212   5.316   5.225
    1ST     H5R 6657   3.131   5.379   5.263
    1ST     H5S 6658   3.156   5.244   5.163
    1ST     C14 6659   3.273   5.220   5.322
    1ST     H4R 6660   3.197   5.147   5.349
    1ST     H4S 6661   3.349   5.159   5.272
    1ST     C13 6662   3.337   5.276   5.445
    1ST     H3R 6663   3.426   5.335   5.419
    1ST     H3S 6664   3.257   5.335   5.490
    1ST     C12 6665   3.401   5.166   5.529
    1ST     H2R 6666   3.330   5.087   5.554
    1ST     H2S 6667   3.486   5.136   5.468
    2PS     C11 6668   3.460   5.214   5.661
    2PS     O12 6669   3.406   5.304   5.723
    2PS     O11 6670   3.569   5.147   5.708
    2PS      C1 6671   3.633   5.194   5.832
    2PS      HR 6672   3.680   5.289   5.809
    2PS      HS 6673   3.555   5.204   5.909
    2PS      C2 6674   3.740   5.093   5.888
    2PS      HX 6675   3.692   5.001   5.924
    2PS      C3 6676   3.835   5.151   6.001
    2PS      HA 6677   3.892   5.238   5.969
    2PS      HB 6678   3.774   5.182   6.087
    2PS     O31 6679   3.929   5.055   6.046
    2PS     P31 6680   4.005   5.067   6.186
    2PS     O32 6681   3.904   5.096   6.311
    2PS     C31 6682   3.845   4.985   6.374
    2PS     H1A 6683   3.802   4.928   6.292
    2PS     H1B 6684   3.920   4.917   6.415
    2PS     C32 6685   3.727   5.017   6.475
    2PS     H2A 6686   3.766   5.073   6.560
    2PS     N31 6687   3.628   5.107   6.406
    2PS    HN1A 6688   3.666   5.190   6.357
    2PS    HN1B 6689   3.587   5.053   6.327
    2PS    HN1C 6690   3.545   5.137   6.460
    2PS     C33 6691   3.674   4.892   6.542
    2PS     O33 6692   4.065   4.932   6.205
    2PS     O34 6693   4.100   5.179   6.183
    2PS     O21 6694   3.825   5.051   5.774
    2PS     C21 6695   3.901   5.141   5.704
    2PS     O22 6696   3.892   5.261   5.720
    2PS     O35 6697   3.579   4.845   6.480
    2PS     O36 6698   3.700   4.860   6.657
    3DHA   C116 6699   4.152   5.254   4.725
    3DHA   H16R 6700   4.129   5.341   4.785
    3DHA   C115 6701   4.241   5.149   4.784
    3DHA   H15R 6702   4.295   5.096   4.706
    3DHA   H15S 6703   4.311   5.202   4.849
    3DHA   C114 6704   4.174   5.040   4.866
    3DHA   H14R 6705   4.192   4.942   4.822
    3DHA   C113 6706   4.115   5.044   4.984
    3DHA   H13R 6707   4.061   4.961   5.029
    3DHA   C112 6708   4.102   5.175   5.056
    3DHA   H12R 6709   4.123   5.258   4.988
    3DHA   H12S 6710   3.999   5.183   5.089
    3DHA   C111 6711   4.195   5.181   5.171
    3DHA   H11R 6712   4.250   5.087   5.173
    3DHA   C110 6713   4.237   5.292   5.233
    3DHA   H10R 6714   4.303   5.278   5.319
    3DHA    C19 6715   4.182   5.434   5.216
    3DHA    H9R 6716   4.201   5.462   5.112
    3DHA    H9S 6717   4.075   5.439   5.239
    3DHA    C18 6718   4.255   5.530   5.299
    3DHA    H8R 6719   4.318   5.596   5.239
    3DHA    C17 6720   4.246   5.533   5.432
    3DHA    H7R 6721   4.308   5.604   5.487
    3DHA    C16 6722   4.158   5.456   5.519
    3DHA    H6R 6723   4.130   5.529   5.596
    3DHA    H6S 6724   4.070   5.424   5.464
    3DHA    C15 6725   4.229   5.335   5.587
    3DHA    H5R 6726   4.314   5.364   5.647
    3DHA    C14 6727   4.192   5.205   5.585
    3DHA    H4R 6728   4.250   5.137   5.647
    3DHA    C13 6729   4.075   5.142   5.520
    3DHA    H3R 6730   4.020   5.207   5.451
    3DHA    H3S 6731   4.119   5.066   5.455
    3DHA    C12 6732   3.988   5.056   5.619
    3DHA    H2R 6733   3.922   4.994   5.558
    3DHA    H2S 6734   4.056   5.003   5.687
    3DHA   C117 6735   4.081   5.242   4.611
    3DHA   H17R 6736   4.006   5.318   4.592
    3DHA   C118 6737   4.076   5.133   4.504
    3DHA   H18R 6738   4.010   5.056   4.544
    3DHA   H18S 6739   4.174   5.092   4.481
    3DHA   C119 6740   4.021   5.174   4.379
    3DHA   H19R 6741   3.964   5.266   4.390
    3DHA   C120 6742   4.017   5.113   4.264
    3DHA   H20R 6743   3.958   5.148   4.179
    3DHA   C121 6744   4.096   4.994   4.228
    3DHA   H21R 6745   4.036   4.932   4.161
    3DHA   H21S 6746   4.119   4.927   4.310
    3DHA   C122 6747   4.230   5.045   4.170
    3DHA   H22R 6748   4.299   5.054   4.254
    3DHA   H22S 6749   4.234   5.141   4.118
    3DHA   H22T 6750   4.269   4.965   4.107
    1ST    C118 6751   5.026   0.395   4.624
    1ST    H18R 6752   4.967   0.314   4.666
    1ST    H18S 6753   5.089   0.442   4.700
    1ST    H18T 6754   5.092   0.363   4.543
    1ST    C117 6755   4.918   0.491   4.563
    1ST    H17R 6756   4.967   0.587   4.546
    1ST    H17S 6757   4.885   0.453   4.466
    1ST    C116 6758   4.796   0.522   4.653
    1ST    H16R 6759   4.712   0.568   4.601
    1ST    H16S 6760   4.753   0.426   4.682
    1ST    C115 6761   4.828   0.610   4.778
    1ST    H15R 6762   4.899   0.553   4.837
    1ST    H15S 6763   4.892   0.693   4.746
    1ST    C114 6764   4.700   0.651   4.851
    1ST    H14R 6765   4.724   0.740   4.909
    1ST    H14S 6766   4.623   0.686   4.782
    1ST    C113 6767   4.636   0.538   4.937
    1ST    H13R 6768   4.605   0.455   4.873
    1ST    H13S 6769   4.715   0.496   4.999
    1ST    C112 6770   4.515   0.575   5.026
    1ST    H12R 6771   4.428   0.571   4.960
    1ST    H12S 6772   4.508   0.494   5.099
    1ST    C111 6773   4.522   0.707   5.088
    1ST    H11R 6774   4.614   0.713   5.145
    1ST    H11S 6775   4.529   0.777   5.005
    1ST    C110 6776   4.409   0.740   5.184
    1ST    H10R 6777   4.312   0.714   5.142
    1ST    H10S 6778   4.422   0.686   5.278
    1ST     C19 6779   4.394   0.888   5.215
    1ST     H9R 6780   4.497   0.922   5.227
    1ST     H9S 6781   4.352   0.936   5.126
    1ST     C18 6782   4.300   0.911   5.327
    1ST     H8R 6783   4.276   1.017   5.319
    1ST     H8S 6784   4.202   0.864   5.325
    1ST     C17 6785   4.359   0.901   5.469
    1ST     H7R 6786   4.272   0.912   5.534
    1ST     H7S 6787   4.390   0.798   5.483
    1ST     C16 6788   4.469   1.008   5.503
    1ST     H6R 6789   4.564   0.962   5.475
    1ST     H6S 6790   4.466   1.080   5.421
    1ST     C15 6791   4.465   1.058   5.643
    1ST     H5R 6792   4.482   0.977   5.715
    1ST     H5S 6793   4.553   1.123   5.650
    1ST     C14 6794   4.330   1.125   5.690
    1ST     H4R 6795   4.308   1.194   5.608
    1ST     H4S 6796   4.243   1.059   5.693
    1ST     C13 6797   4.338   1.185   5.825
    1ST     H3R 6798   4.372   1.110   5.897
    1ST     H3S 6799   4.410   1.267   5.830
    1ST     C12 6800   4.200   1.245   5.882
    1ST     H2R 6801   4.176   1.331   5.820
    1ST     H2S 6802   4.118   1.174   5.889
    2PS     C11 6803   4.224   1.306   6.018
    2PS     O12 6804   4.267   1.256   6.118
    2PS     O11 6805   4.193   1.439   6.011
    2PS      C1 6806   4.215   1.542   6.112
    2PS      HR 6807   4.137   1.617   6.102
    2PS      HS 6808   4.184   1.488   6.202
    2PS      C2 6809   4.352   1.609   6.121
    2PS      HX 6810   4.423   1.545   6.067
    2PS      C3 6811   4.395   1.626   6.267
    2PS      HA 6812   4.429   1.530   6.307
    2PS      HB 6813   4.481   1.694   6.272
    2PS     O31 6814   4.294   1.677   6.344
    2PS     P31 6815   4.321   1.675   6.508
    2PS     O32 6816   4.331   1.518   6.534
    2PS     C31 6817   4.211   1.439   6.536
    2PS     H1A 6818   4.161   1.455   6.632
    2PS     H1B 6819   4.140   1.469   6.459
    2PS     C32 6820   4.257   1.290   6.533
    2PS     H2A 6821   4.304   1.276   6.435
    2PS     N31 6822   4.371   1.274   6.632
    2PS    HN1A 6823   4.398   1.174   6.630
    2PS    HN1B 6824   4.452   1.333   6.608
    2PS    HN1C 6825   4.332   1.294   6.726
    2PS     C33 6826   4.141   1.192   6.539
    2PS     O33 6827   4.450   1.741   6.533
    2PS     O34 6828   4.200   1.724   6.585
    2PS     O21 6829   4.359   1.736   6.051
    2PS     C21 6830   4.293   1.855   6.076
    2PS     O22 6831   4.194   1.867   6.147
    2PS     O35 6832   4.111   1.125   6.445
    2PS     O36 6833   4.084   1.184   6.643
    3DHA   C116 6834   4.197   1.681   4.859
    3DHA   H16R 6835   4.219   1.656   4.963
    3DHA   C115 6836   4.063   1.730   4.848
    3DHA   H15R 6837   4.029   1.706   4.747
    3DHA   H15S 6838   4.002   1.676   4.920
    3DHA   C114 6839   4.047   1.880   4.857
    3DHA   H14R 6840   4.057   1.939   4.766
    3DHA   C113 6841   4.020   1.951   4.965
    3DHA   H13R 6842   4.010   2.059   4.961
    3DHA   C112 6843   4.016   1.898   5.105
    3DHA   H12R 6844   3.916   1.929   5.136
    3DHA   H12S 6845   4.028   1.791   5.119
    3DHA   C111 6846   4.126   1.961   5.187
    3DHA   H11R 6847   4.181   2.044   5.144
    3DHA   C110 6848   4.161   1.928   5.312
    3DHA   H10R 6849   4.232   1.988   5.367
    3DHA    C19 6850   4.102   1.828   5.404
    3DHA    H9R 6851   4.043   1.758   5.345
    3DHA    H9S 6852   4.184   1.773   5.450
    3DHA    C18 6853   4.011   1.888   5.501
    3DHA    H8R 6854   3.932   1.950   5.458
    3DHA    C17 6855   4.013   1.867   5.635
    3DHA    H7R 6856   3.938   1.922   5.690
    3DHA    C16 6857   4.125   1.807   5.709
    3DHA    H6R 6858   4.092   1.809   5.813
    3DHA    H6S 6859   4.128   1.700   5.688
    3DHA    C15 6860   4.263   1.866   5.683
    3DHA    H5R 6861   4.317   1.835   5.594
    3DHA    C14 6862   4.322   1.955   5.755
    3DHA    H4R 6863   4.418   1.988   5.716
    3DHA    C13 6864   4.278   2.013   5.876
    3DHA    H3R 6865   4.292   2.121   5.864
    3DHA    H3S 6866   4.172   1.993   5.893
    3DHA    C12 6867   4.359   1.964   6.001
    3DHA    H2R 6868   4.453   1.926   5.959
    3DHA    H2S 6869   4.390   2.052   6.057
    3DHA   C117 6870   4.298   1.673   4.766
    3DHA   H17R 6871   4.395   1.643   4.806
    3DHA   C118 6872   4.289   1.697   4.623
    3DHA   H18R 6873   4.299   1.805   4.607
    3DHA   H18S 6874   4.199   1.659   4.576
    3DHA   C119 6875   4.406   1.628   4.559
    3DHA   H19R 6876   4.501   1.678   4.577
    3DHA   C120 6877   4.401   1.520   4.477
    3DHA   H20R 6878   4.495   1.485   4.435
    3DHA   C121 6879   4.284   1.435   4.447
    3DHA   H21R 6880   4.259   1.446   4.341
    3DHA   H21S 6881   4.204   1.464   4.516
    3DHA   C122 6882   4.328   1.294   4.468
    3DHA   H22R 6883   4.334   1.272   4.575
    3DHA   H22S 6884   4.421   1.266   4.417
    3DHA   H22T 6885   4.247   1.229   4.434
    1ST    C118 6886   3.373   4.626   4.709
    1ST    H18R 6887   3.314   4.713   4.678
    1ST    H18S 6888   3.411   4.660   4.805
    1ST    H18T 6889   3.299   4.547   4.723
    1ST    C117 6890   3.490   4.585   4.623
    1ST    H17R 6891   3.462   4.583   4.518
    1ST    H17S 6892   3.570   4.660   4.623
    1ST    C116 6893   3.543   4.452   4.666
    1ST    H16R 6894   3.576   4.448   4.770
    1ST    H16S 6895   3.454   4.388   4.664
    1ST    C115 6896   3.651   4.398   4.571
    1ST    H15R 6897   3.662   4.464   4.484
    1ST    H15S 6898   3.749   4.412   4.618
    1ST    C114 6899   3.635   4.256   4.524
    1ST    H14R 6900   3.536   4.245   4.479
    1ST    H14S 6901   3.698   4.249   4.435
    1ST    C113 6902   3.641   4.138   4.630
    1ST    H13R 6903   3.539   4.116   4.661
    1ST    H13S 6904   3.671   4.041   4.589
    1ST    C112 6905   3.746   4.170   4.737
    1ST    H12R 6906   3.835   4.218   4.694
    1ST    H12S 6907   3.704   4.250   4.798
    1ST    C111 6908   3.782   4.047   4.818
    1ST    H11R 6909   3.794   3.962   4.751
    1ST    H11S 6910   3.879   4.063   4.864
    1ST    C110 6911   3.673   4.016   4.923
    1ST    H10R 6912   3.655   4.106   4.981
    1ST    H10S 6913   3.582   3.992   4.868
    1ST     C19 6914   3.707   3.904   5.021
    1ST     H9R 6915   3.706   3.820   4.951
    1ST     H9S 6916   3.807   3.915   5.063
    1ST     C18 6917   3.615   3.886   5.138
    1ST     H8R 6918   3.637   3.970   5.205
    1ST     H8S 6919   3.508   3.891   5.115
    1ST     C17 6920   3.648   3.761   5.224
    1ST     H7R 6921   3.604   3.680   5.165
    1ST     H7S 6922   3.756   3.751   5.241
    1ST     C16 6923   3.568   3.755   5.354
    1ST     H6R 6924   3.591   3.848   5.406
    1ST     H6S 6925   3.461   3.756   5.332
    1ST     C15 6926   3.593   3.644   5.444
    1ST     H5R 6927   3.559   3.551   5.399
    1ST     H5S 6928   3.701   3.638   5.457
    1ST     C14 6929   3.530   3.655   5.581
    1ST     H4R 6930   3.546   3.750   5.633
    1ST     H4S 6931   3.427   3.627   5.557
    1ST     C13 6932   3.595   3.554   5.681
    1ST     H3R 6933   3.571   3.459   5.634
    1ST     H3S 6934   3.702   3.573   5.674
    1ST     C12 6935   3.563   3.575   5.830
    1ST     H2R 6936   3.576   3.676   5.868
    1ST     H2S 6937   3.459   3.544   5.843
    2PS     C11 6938   3.643   3.468   5.907
    2PS     O12 6939   3.769   3.478   5.911
    2PS     O11 6940   3.570   3.386   5.981
    2PS      C1 6941   3.643   3.316   6.086
    2PS      HR 6942   3.718   3.250   6.040
    2PS      HS 6943   3.692   3.391   6.148
    2PS      C2 6944   3.546   3.232   6.176
    2PS      HX 6945   3.483   3.301   6.233
    2PS      C3 6946   3.620   3.150   6.277
    2PS      HA 6947   3.700   3.096   6.227
    2PS      HB 6948   3.663   3.223   6.347
    2PS     O31 6949   3.542   3.059   6.359
    2PS     P31 6950   3.606   2.968   6.466
    2PS     O32 6951   3.644   3.077   6.579
    2PS     C31 6952   3.546   3.142   6.663
    2PS     H1A 6953   3.475   3.199   6.603
    2PS     H1B 6954   3.496   3.069   6.728
    2PS     C32 6955   3.619   3.246   6.756
    2PS     H2A 6956   3.706   3.205   6.808
    2PS     N31 6957   3.675   3.354   6.674
    2PS    HN1A 6958   3.763   3.324   6.629
    2PS    HN1B 6959   3.612   3.385   6.597
    2PS    HN1C 6960   3.700   3.440   6.726
    2PS     C33 6961   3.522   3.280   6.865
    2PS     O33 6962   3.502   2.869   6.510
    2PS     O34 6963   3.736   2.918   6.420
    2PS     O21 6964   3.454   3.156   6.091
    2PS     C21 6965   3.501   3.057   6.019
    2PS     O22 6966   3.619   3.021   6.018
    2PS     O35 6967   3.503   3.198   6.950
    2PS     O36 6968   3.463   3.387   6.871
    3DHA   C116 6969   4.393   2.580   5.339
    3DHA   H16R 6970   4.402   2.472   5.336
    3DHA   C115 6971   4.294   2.638   5.246
    3DHA   H15R 6972   4.300   2.747   5.243
    3DHA   H15S 6973   4.326   2.599   5.149
    3DHA   C114 6974   4.156   2.583   5.274
    3DHA   H14R 6975   4.130   2.480   5.251
    3DHA   C113 6976   4.056   2.655   5.323
    3DHA   H13R 6977   3.966   2.598   5.343
    3DHA   C112 6978   4.054   2.797   5.362
    3DHA   H12R 6979   4.154   2.837   5.349
    3DHA   H12S 6980   3.990   2.854   5.295
    3DHA   C111 6981   4.017   2.809   5.504
    3DHA   H11R 6982   4.093   2.795   5.581
    3DHA   C110 6983   3.898   2.837   5.556
    3DHA   H10R 6984   3.889   2.848   5.664
    3DHA    C19 6985   3.774   2.869   5.482
    3DHA    H9R 6986   3.764   2.801   5.397
    3DHA    H9S 6987   3.683   2.845   5.539
    3DHA    C18 6988   3.773   3.012   5.438
    3DHA    H8R 6989   3.801   3.032   5.335
    3DHA    C17 6990   3.726   3.123   5.500
    3DHA    H7R 6991   3.740   3.216   5.446
    3DHA    C16 6992   3.682   3.141   5.643
    3DHA    H6R 6993   3.724   3.065   5.710
    3DHA    H6S 6994   3.741   3.227   5.673
    3DHA    C15 6995   3.538   3.168   5.650
    3DHA    H5R 6996   3.518   3.255   5.587
    3DHA    C14 6997   3.448   3.112   5.721
    3DHA    H4R 6998   3.347   3.153   5.718
    3DHA    C13 6999   3.446   2.979   5.791
    3DHA    H3R 7000   3.391   2.904   5.734
    3DHA    H3S 7001   3.547   2.936   5.788
    3DHA    C12 7002   3.407   2.988   5.930
    3DHA    H2R 7003   3.315   3.047   5.930
    3DHA    H2S 7004   3.369   2.898   5.979
    3DHA   C117 7005   4.470   2.639   5.435
    3DHA   H17R 7006   4.548   2.581   5.484
    3DHA   C118 7007   4.462   2.781   5.470
    3DHA   H18R 7008   4.511   2.801   5.565
    3DHA   H18S 7009   4.355   2.806   5.467
    3DHA   C119 7010   4.531   2.853   5.354
    3DHA   H19R 7011   4.543   2.800   5.260
    3DHA   C120 7012   4.592   2.970   5.361
    3DHA   H20R 7013   4.638   3.004   5.269
    3DHA   C121 7014   4.612   3.054   5.488
    3DHA   H21R 7015   4.708   3.022   5.529
    3DHA   H21S 7016   4.533   3.044   5.563
    3DHA   C122 7017   4.619   3.201   5.460
    3DHA   H22R 7018   4.701   3.235   5.396
    3DHA   H22S 7019   4.625   3.263   5.550
    3DHA   H22T 7020   4.522   3.236   5.424
    1ST    C118 7021   3.517   6.250   3.971
    1ST    H18R 7022   3.502   6.245   3.863
    1ST    H18S 7023   3.604   6.312   3.990
    1ST    H18T 7024   3.438   6.310   4.015
    1ST    C117 7025   3.521   6.101   4.016
    1ST    H17R 7026   3.442   6.050   3.960
    1ST    H17S 7027   3.611   6.055   3.975
    1ST    C116 7028   3.511   6.076   4.167
    1ST    H16R 7029   3.417   6.122   4.197
    1ST    H16S 7030   3.503   5.970   4.190
    1ST    C115 7031   3.626   6.130   4.253
    1ST    H15R 7032   3.723   6.089   4.222
    1ST    H15S 7033   3.624   6.239   4.257
    1ST    C114 7034   3.610   6.096   4.398
    1ST    H14R 7035   3.518   6.146   4.428
    1ST    H14S 7036   3.593   5.988   4.408
    1ST    C113 7037   3.730   6.141   4.486
    1ST    H13R 7038   3.821   6.086   4.462
    1ST    H13S 7039   3.738   6.249   4.472
    1ST    C112 7040   3.690   6.121   4.636
    1ST    H12R 7041   3.748   6.187   4.699
    1ST    H12S 7042   3.589   6.158   4.658
    1ST    C111 7043   3.692   5.971   4.682
    1ST    H11R 7044   3.616   5.914   4.628
    1ST    H11S 7045   3.787   5.925   4.654
    1ST    C110 7046   3.664   5.948   4.830
    1ST    H10R 7047   3.698   6.034   4.888
    1ST    H10S 7048   3.555   5.945   4.837
    1ST     C19 7049   3.711   5.809   4.887
    1ST     H9R 7050   3.654   5.732   4.835
    1ST     H9S 7051   3.819   5.805   4.871
    1ST     C18 7052   3.683   5.805   5.034
    1ST     H8R 7053   3.680   5.904   5.080
    1ST     H8S 7054   3.578   5.774   5.040
    1ST     C17 7055   3.772   5.704   5.106
    1ST     H7R 7056   3.774   5.607   5.057
    1ST     H7S 7057   3.875   5.740   5.115
    1ST     C16 7058   3.722   5.665   5.250
    1ST     H6R 7059   3.727   5.759   5.306
    1ST     H6S 7060   3.620   5.627   5.248
    1ST     C15 7061   3.807   5.559   5.320
    1ST     H5R 7062   3.815   5.470   5.257
    1ST     H5S 7063   3.911   5.586   5.337
    1ST     C14 7064   3.745   5.511   5.449
    1ST     H4R 7065   3.638   5.493   5.438
    1ST     H4S 7066   3.791   5.413   5.468
    1ST     C13 7067   3.781   5.607   5.559
    1ST     H3R 7068   3.890   5.614   5.570
    1ST     H3S 7069   3.761   5.709   5.525
    1ST     C12 7070   3.699   5.567   5.676
    1ST     H2R 7071   3.597   5.589   5.642
    1ST     H2S 7072   3.713   5.464   5.710
    2PS     C11 7073   3.733   5.661   5.781
    2PS     O12 7074   3.822   5.634   5.860
    2PS     O11 7075   3.669   5.789   5.762
    2PS      C1 7076   3.718   5.885   5.854
    2PS      HR 7077   3.657   5.975   5.846
    2PS      HS 7078   3.709   5.841   5.954
    2PS      C2 7079   3.871   5.929   5.830
    2PS      HX 7080   3.912   5.853   5.763
    2PS      C3 7081   3.958   5.944   5.952
    2PS      HA 7082   3.992   5.842   5.974
    2PS      HB 7083   4.046   5.998   5.917
    2PS     O31 7084   3.896   6.009   6.066
    2PS     P31 7085   3.961   5.987   6.215
    2PS     O32 7086   3.880   6.082   6.308
    2PS     C31 7087   3.747   6.040   6.355
    2PS     H1A 7088   3.683   6.028   6.267
    2PS     H1B 7089   3.760   5.946   6.408
    2PS     C32 7090   3.697   6.146   6.461
    2PS     H2A 7091   3.763   6.143   6.548
    2PS     N31 7092   3.706   6.288   6.404
    2PS    HN1A 7093   3.804   6.300   6.373
    2PS    HN1B 7094   3.643   6.297   6.323
    2PS    HN1C 7095   3.670   6.360   6.469
    2PS     C33 7096   3.561   6.097   6.506
    2PS     O33 7097   3.945   5.851   6.276
    2PS     O34 7098   4.103   6.040   6.208
    2PS     O21 7099   3.861   6.042   5.742
    2PS     C21 7100   3.974   6.084   5.677
    2PS     O22 7101   4.074   6.010   5.661
    2PS     O35 7102   3.539   5.979   6.526
    2PS     O36 7103   3.474   6.184   6.520
    3DHA   C116 7104   4.443   6.926   4.606
    3DHA   H16R 7105   4.407   6.981   4.693
    3DHA   C115 7106   4.456   6.779   4.639
    3DHA   H15R 7107   4.549   6.748   4.592
    3DHA   H15S 7108   4.474   6.777   4.746
    3DHA   C114 7109   4.334   6.700   4.599
    3DHA   H14R 7110   4.337   6.666   4.496
    3DHA   C113 7111   4.231   6.654   4.674
    3DHA   H13R 7112   4.164   6.583   4.627
    3DHA   C112 7113   4.218   6.692   4.815
    3DHA   H12R 7114   4.237   6.799   4.824
    3DHA   H12S 7115   4.120   6.671   4.858
    3DHA   C111 7116   4.323   6.613   4.895
    3DHA   H11R 7117   4.406   6.577   4.835
    3DHA   C110 7118   4.312   6.593   5.028
    3DHA   H10R 7119   4.384   6.535   5.085
    3DHA    C19 7120   4.195   6.636   5.112
    3DHA    H9R 7121   4.237   6.679   5.204
    3DHA    H9S 7122   4.141   6.716   5.062
    3DHA    C18 7123   4.110   6.516   5.134
    3DHA    H8R 7124   4.052   6.488   5.046
    3DHA    C17 7125   4.115   6.438   5.249
    3DHA    H7R 7126   4.044   6.356   5.260
    3DHA    C16 7127   4.203   6.459   5.370
    3DHA    H6R 7128   4.243   6.359   5.389
    3DHA    H6S 7129   4.292   6.521   5.354
    3DHA    C15 7130   4.127   6.506   5.485
    3DHA    H5R 7131   4.117   6.613   5.499
    3DHA    C14 7132   4.081   6.431   5.587
    3DHA    H4R 7133   4.033   6.481   5.670
    3DHA    C13 7134   4.095   6.286   5.617
    3DHA    H3R 7135   4.159   6.233   5.545
    3DHA    H3S 7136   4.145   6.286   5.714
    3DHA    C12 7137   3.959   6.227   5.616
    3DHA    H2R 7138   3.884   6.285   5.670
    3DHA    H2S 7139   3.916   6.225   5.516
    3DHA   C117 7140   4.459   6.987   4.484
    3DHA   H17R 7141   4.433   7.092   4.473
    3DHA   C118 7142   4.477   6.903   4.358
    3DHA   H18R 7143   4.428   6.950   4.273
    3DHA   H18S 7144   4.428   6.806   4.370
    3DHA   C119 7145   4.623   6.899   4.318
    3DHA   H19R 7146   4.684   6.955   4.388
    3DHA   C120 7147   4.679   6.840   4.218
    3DHA   H20R 7148   4.787   6.852   4.217
    3DHA   C121 7149   4.612   6.779   4.105
    3DHA   H21R 7150   4.676   6.763   4.018
    3DHA   H21S 7151   4.528   6.842   4.074
    3DHA   C122 7152   4.585   6.630   4.128
    3DHA   H22R 7153   4.541   6.607   4.225
    3DHA   H22S 7154   4.680   6.576   4.133
    3DHA   H22T 7155   4.527   6.586   4.047
    1ST    C118 7156   4.058   4.129   4.274
    1ST    H18R 7157   4.070   4.034   4.221
    1ST    H18S 7158   4.155   4.178   4.277
    1ST    H18T 7159   3.987   4.193   4.221
    1ST    C117 7160   4.013   4.107   4.415
    1ST    H17R 7161   4.019   4.204   4.465
    1ST    H17S 7162   3.908   4.079   4.414
    1ST    C116 7163   4.086   4.011   4.505
    1ST    H16R 7164   3.998   3.959   4.543
    1ST    H16S 7165   4.132   3.933   4.443
    1ST    C115 7166   4.178   4.063   4.622
    1ST    H15R 7167   4.264   4.122   4.589
    1ST    H15S 7168   4.113   4.135   4.672
    1ST    C114 7169   4.200   3.948   4.730
    1ST    H14R 7170   4.113   3.882   4.736
    1ST    H14S 7171   4.278   3.887   4.684
    1ST    C113 7172   4.259   4.015   4.865
    1ST    H13R 7173   4.286   3.935   4.934
    1ST    H13S 7174   4.352   4.070   4.854
    1ST    C112 7175   4.148   4.105   4.940
    1ST    H12R 7176   4.144   4.206   4.899
    1ST    H12S 7177   4.049   4.059   4.935
    1ST    C111 7178   4.175   4.133   5.086
    1ST    H11R 7179   4.209   4.036   5.122
    1ST    H11S 7180   4.252   4.207   5.109
    1ST    C110 7181   4.049   4.160   5.168
    1ST    H10R 7182   4.001   4.253   5.138
    1ST    H10S 7183   3.981   4.077   5.146
    1ST     C19 7184   4.073   4.159   5.317
    1ST     H9R 7185   4.126   4.071   5.352
    1ST     H9S 7186   4.135   4.248   5.328
    1ST     C18 7187   3.949   4.175   5.402
    1ST     H8R 7188   3.981   4.212   5.500
    1ST     H8S 7189   3.890   4.257   5.360
    1ST     C17 7190   3.855   4.055   5.411
    1ST     H7R 7191   3.789   4.051   5.324
    1ST     H7S 7192   3.903   3.957   5.406
    1ST     C16 7193   3.766   4.057   5.534
    1ST     H6R 7194   3.741   4.158   5.565
    1ST     H6S 7195   3.665   4.019   5.516
    1ST     C15 7196   3.835   3.985   5.647
    1ST     H5R 7197   3.840   3.883   5.611
    1ST     H5S 7198   3.932   4.032   5.666
    1ST     C14 7199   3.739   3.998   5.767
    1ST     H4R 7200   3.738   4.102   5.802
    1ST     H4S 7201   3.636   3.976   5.739
    1ST     C13 7202   3.784   3.923   5.893
    1ST     H3R 7203   3.693   3.911   5.953
    1ST     H3S 7204   3.802   3.818   5.870
    1ST     C12 7205   3.892   3.977   5.980
    1ST     H2R 7206   3.981   4.002   5.922
    1ST     H2S 7207   3.855   4.073   6.018
    2PS     C11 7208   3.913   3.883   6.100
    2PS     O12 7209   4.003   3.889   6.184
    2PS     O11 7210   3.814   3.791   6.106
    2PS      C1 7211   3.789   3.710   6.211
    2PS      HR 7212   3.712   3.639   6.183
    2PS      HS 7213   3.880   3.651   6.227
    2PS      C2 7214   3.759   3.792   6.336
    2PS      HX 7215   3.839   3.866   6.345
    2PS      C3 7216   3.755   3.706   6.468
    2PS      HA 7217   3.663   3.648   6.460
    2PS      HB 7218   3.844   3.642   6.473
    2PS     O31 7219   3.752   3.791   6.580
    2PS     P31 7220   3.726   3.712   6.718
    2PS     O32 7221   3.576   3.657   6.700
    2PS     C31 7222   3.464   3.740   6.692
    2PS     H1A 7223   3.453   3.796   6.786
    2PS     H1B 7224   3.480   3.802   6.604
    2PS     C32 7225   3.341   3.660   6.663
    2PS     H2A 7226   3.351   3.598   6.574
    2PS     N31 7227   3.295   3.562   6.767
    2PS    HN1A 7228   3.257   3.607   6.852
    2PS    HN1B 7229   3.222   3.493   6.742
    2PS    HN1C 7230   3.374   3.507   6.806
    2PS     C33 7231   3.233   3.756   6.634
    2PS     O33 7232   3.809   3.589   6.724
    2PS     O34 7233   3.738   3.804   6.834
    2PS     O21 7234   3.633   3.854   6.317
    2PS     C21 7235   3.621   3.969   6.242
    2PS     O22 7236   3.711   4.044   6.212
    2PS     O35 7237   3.226   3.778   6.520
    2PS     O36 7238   3.165   3.808   6.720
    3DHA   C116 7239   2.852   3.625   5.054
    3DHA   H16R 7240   2.828   3.559   5.137
    3DHA   C115 7241   2.904   3.760   5.103
    3DHA   H15R 7242   2.915   3.835   5.025
    3DHA   H15S 7243   2.830   3.806   5.168
    3DHA   C114 7244   3.038   3.740   5.168
    3DHA   H14R 7245   3.066   3.635   5.174
    3DHA   C113 7246   3.127   3.825   5.222
    3DHA   H13R 7247   3.215   3.783   5.269
    3DHA   C112 7248   3.107   3.970   5.235
    3DHA   H12R 7249   3.207   4.013   5.224
    3DHA   H12S 7250   3.042   3.998   5.152
    3DHA   C111 7251   3.044   3.995   5.366
    3DHA   H11R 7252   2.937   4.007   5.348
    3DHA   C110 7253   3.098   4.026   5.484
    3DHA   H10R 7254   3.040   4.060   5.569
    3DHA    C19 7255   3.245   4.019   5.526
    3DHA    H9R 7256   3.310   4.025   5.438
    3DHA    H9S 7257   3.271   4.111   5.580
    3DHA    C18 7258   3.272   3.904   5.612
    3DHA    H8R 7259   3.252   3.807   5.566
    3DHA    C17 7260   3.309   3.901   5.743
    3DHA    H7R 7261   3.328   3.805   5.791
    3DHA    C16 7262   3.336   4.014   5.837
    3DHA    H6R 7263   3.441   4.021   5.865
    3DHA    H6S 7264   3.310   4.114   5.801
    3DHA    C15 7265   3.259   3.990   5.959
    3DHA    H5R 7266   3.155   4.021   5.961
    3DHA    C14 7267   3.308   3.950   6.070
    3DHA    H4R 7268   3.235   3.930   6.148
    3DHA    C13 7269   3.442   3.897   6.105
    3DHA    H3R 7270   3.447   3.801   6.157
    3DHA    H3S 7271   3.502   3.889   6.014
    3DHA    C12 7272   3.480   4.004   6.199
    3DHA    H2R 7273   3.483   4.102   6.150
    3DHA    H2S 7274   3.419   4.016   6.289
    3DHA   C117 7275   2.833   3.574   4.933
    3DHA   H17R 7276   2.798   3.472   4.920
    3DHA   C118 7277   2.871   3.644   4.805
    3DHA   H18R 7278   2.948   3.587   4.753
    3DHA   H18S 7279   2.911   3.744   4.818
    3DHA   C119 7280   2.751   3.652   4.723
    3DHA   H19R 7281   2.658   3.639   4.779
    3DHA   C120 7282   2.760   3.654   4.590
    3DHA   H20R 7283   2.664   3.663   4.538
    3DHA   C121 7284   2.882   3.653   4.503
    3DHA   H21R 7285   2.903   3.549   4.479
    3DHA   H21S 7286   2.964   3.702   4.555
    3DHA   C122 7287   2.852   3.731   4.375
    3DHA   H22R 7288   2.946   3.744   4.320
    3DHA   H22S 7289   2.810   3.828   4.403
    3DHA   H22T 7290   2.779   3.689   4.305
    1ST    C118 7291   1.932   4.807   4.478
    1ST    H18R 7292   1.827   4.809   4.449
    1ST    H18S 7293   1.958   4.912   4.494
    1ST    H18T 7294   1.934   4.748   4.570
    1ST    C117 7295   2.028   4.749   4.378
    1ST    H17R 7296   1.990   4.648   4.362
    1ST    H17S 7297   2.031   4.796   4.279
    1ST    C116 7298   2.172   4.735   4.423
    1ST    H16R 7299   2.238   4.742   4.336
    1ST    H16S 7300   2.190   4.817   4.492
    1ST    C115 7301   2.208   4.616   4.508
    1ST    H15R 7302   2.127   4.584   4.574
    1ST    H15S 7303   2.202   4.534   4.435
    1ST    C114 7304   2.342   4.621   4.585
    1ST    H14R 7305   2.418   4.646   4.510
    1ST    H14S 7306   2.333   4.710   4.649
    1ST    C113 7307   2.377   4.494   4.660
    1ST    H13R 7308   2.370   4.408   4.592
    1ST    H13S 7309   2.478   4.494   4.702
    1ST    C112 7310   2.289   4.451   4.781
    1ST    H12R 7311   2.285   4.526   4.860
    1ST    H12S 7312   2.189   4.433   4.740
    1ST    C111 7313   2.327   4.312   4.851
    1ST    H11R 7314   2.336   4.237   4.772
    1ST    H11S 7315   2.421   4.317   4.907
    1ST    C110 7316   2.236   4.253   4.958
    1ST    H10R 7317   2.136   4.242   4.916
    1ST    H10S 7318   2.270   4.152   4.979
    1ST     C19 7319   2.222   4.341   5.076
    1ST     H9R 7320   2.323   4.359   5.114
    1ST     H9S 7321   2.189   4.442   5.053
    1ST     C18 7322   2.120   4.290   5.182
    1ST     H8R 7323   2.083   4.376   5.238
    1ST     H8S 7324   2.035   4.240   5.134
    1ST     C17 7325   2.179   4.184   5.274
    1ST     H7R 7326   2.219   4.102   5.214
    1ST     H7S 7327   2.260   4.238   5.324
    1ST     C16 7328   2.080   4.120   5.378
    1ST     H6R 7329   2.026   4.035   5.335
    1ST     H6S 7330   2.135   4.064   5.454
    1ST     C15 7331   1.977   4.219   5.447
    1ST     H5R 7332   2.029   4.295   5.504
    1ST     H5S 7333   1.928   4.269   5.363
    1ST     C14 7334   1.880   4.148   5.546
    1ST     H4R 7335   1.846   4.049   5.516
    1ST     H4S 7336   1.935   4.130   5.639
    1ST     C13 7337   1.750   4.220   5.570
    1ST     H3R 7338   1.703   4.260   5.480
    1ST     H3S 7339   1.676   4.145   5.598
    1ST     C12 7340   1.765   4.334   5.673
    1ST     H2R 7341   1.846   4.406   5.664
    1ST     H2S 7342   1.678   4.398   5.662
    2PS     C11 7343   1.767   4.285   5.814
    2PS     O12 7344   1.740   4.178   5.860
    2PS     O11 7345   1.823   4.385   5.885
    2PS      C1 7346   1.886   4.372   6.008
    2PS      HR 7347   1.916   4.471   6.042
    2PS      HS 7348   1.808   4.334   6.074
    2PS      C2 7349   2.008   4.280   6.001
    2PS      HX 7350   1.968   4.193   5.947
    2PS      C3 7351   2.050   4.230   6.142
    2PS      HA 7352   1.967   4.178   6.191
    2PS      HB 7353   2.128   4.154   6.130
    2PS     O31 7354   2.103   4.335   6.229
    2PS     P31 7355   2.143   4.316   6.380
    2PS     O32 7356   2.296   4.345   6.390
    2PS     C31 7357   2.393   4.254   6.352
    2PS     H1A 7358   2.370   4.148   6.363
    2PS     H1B 7359   2.404   4.264   6.244
    2PS     C32 7360   2.528   4.293   6.414
    2PS     H2A 7361   2.564   4.382   6.363
    2PS     N31 7362   2.534   4.315   6.559
    2PS    HN1A 7363   2.492   4.403   6.595
    2PS    HN1B 7364   2.484   4.243   6.614
    2PS    HN1C 7365   2.630   4.314   6.597
    2PS     C33 7366   2.627   4.186   6.379
    2PS     O33 7367   2.064   4.428   6.446
    2PS     O34 7368   2.126   4.174   6.418
    2PS     O21 7369   2.118   4.337   5.931
    2PS     C21 7370   2.226   4.274   5.888
    2PS     O22 7371   2.247   4.151   5.908
    2PS     O35 7372   2.605   4.068   6.409
    2PS     O36 7373   2.713   4.208   6.294
    3DHA   C116 7374   2.325   4.928   4.858
    3DHA   H16R 7375   2.272   4.837   4.832
    3DHA   C115 7376   2.353   4.951   5.004
    3DHA   H15R 7377   2.433   5.025   5.015
    3DHA   H15S 7378   2.266   5.000   5.047
    3DHA   C114 7379   2.388   4.823   5.074
    3DHA   H14R 7380   2.407   4.738   5.010
    3DHA   C113 7381   2.381   4.812   5.205
    3DHA   H13R 7382   2.410   4.716   5.247
    3DHA   C112 7383   2.341   4.919   5.306
    3DHA   H12R 7384   2.394   4.898   5.399
    3DHA   H12S 7385   2.368   5.017   5.267
    3DHA   C111 7386   2.191   4.908   5.334
    3DHA   H11R 7387   2.120   4.920   5.252
    3DHA   C110 7388   2.145   4.886   5.460
    3DHA   H10R 7389   2.037   4.872   5.463
    3DHA    C19 7390   2.205   4.861   5.593
    3DHA    H9R 7391   2.314   4.870   5.597
    3DHA    H9S 7392   2.184   4.947   5.657
    3DHA    C18 7393   2.141   4.741   5.657
    3DHA    H8R 7394   2.099   4.760   5.755
    3DHA    C17 7395   2.134   4.613   5.614
    3DHA    H7R 7396   2.084   4.537   5.674
    3DHA    C16 7397   2.176   4.548   5.487
    3DHA    H6R 7398   2.109   4.466   5.461
    3DHA    H6S 7399   2.159   4.621   5.408
    3DHA    C15 7400   2.323   4.516   5.495
    3DHA    H5R 7401   2.379   4.585   5.433
    3DHA    C14 7402   2.368   4.403   5.558
    3DHA    H4R 7403   2.472   4.374   5.568
    3DHA    C13 7404   2.282   4.321   5.659
    3DHA    H3R 7405   2.177   4.339   5.635
    3DHA    H3S 7406   2.297   4.214   5.642
    3DHA    C12 7407   2.314   4.360   5.801
    3DHA    H2R 7408   2.421   4.349   5.822
    3DHA    H2S 7409   2.285   4.463   5.823
    3DHA   C117 7410   2.349   5.016   4.752
    3DHA   H17R 7411   2.324   4.985   4.651
    3DHA   C118 7412   2.424   5.145   4.764
    3DHA   H18R 7413   2.531   5.130   4.750
    3DHA   H18S 7414   2.416   5.179   4.868
    3DHA   C119 7415   2.381   5.251   4.668
    3DHA   H19R 7416   2.278   5.284   4.677
    3DHA   C120 7417   2.457   5.293   4.567
    3DHA   H20R 7418   2.410   5.355   4.491
    3DHA   C121 7419   2.600   5.255   4.538
    3DHA   H21R 7420   2.605   5.231   4.432
    3DHA   H21S 7421   2.630   5.162   4.587
    3DHA   C122 7422   2.708   5.369   4.558
    3DHA   H22R 7423   2.687   5.437   4.640
    3DHA   H22S 7424   2.708   5.427   4.465
    3DHA   H22T 7425   2.811   5.336   4.574
    1ST    C118 7426   5.494   4.286   3.938
    1ST    H18R 7427   5.581   4.306   4.001
    1ST    H18S 7428   5.420   4.362   3.963
    1ST    H18T 7429   5.520   4.309   3.835
    1ST    C117 7430   5.441   4.150   3.959
    1ST    H17R 7431   5.343   4.132   3.915
    1ST    H17S 7432   5.504   4.071   3.918
    1ST    C116 7433   5.429   4.112   4.103
    1ST    H16R 7434   5.406   4.006   4.115
    1ST    H16S 7435   5.519   4.121   4.163
    1ST    C115 7436   5.320   4.194   4.178
    1ST    H15R 7437   5.281   4.278   4.120
    1ST    H15S 7438   5.232   4.137   4.207
    1ST    C114 7439   5.369   4.261   4.303
    1ST    H14R 7440   5.388   4.190   4.385
    1ST    H14S 7441   5.467   4.304   4.281
    1ST    C113 7442   5.260   4.362   4.355
    1ST    H13R 7443   5.224   4.413   4.266
    1ST    H13S 7444   5.181   4.303   4.402
    1ST    C112 7445   5.301   4.465   4.459
    1ST    H12R 7446   5.391   4.519   4.429
    1ST    H12S 7447   5.227   4.545   4.456
    1ST    C111 7448   5.307   4.426   4.603
    1ST    H11R 7449   5.227   4.360   4.637
    1ST    H11S 7450   5.402   4.375   4.620
    1ST    C110 7451   5.312   4.543   4.705
    1ST    H10R 7452   5.381   4.623   4.677
    1ST    H10S 7453   5.216   4.594   4.694
    1ST     C19 7454   5.326   4.503   4.849
    1ST     H9R 7455   5.270   4.411   4.866
    1ST     H9S 7456   5.427   4.478   4.883
    1ST     C18 7457   5.280   4.626   4.937
    1ST     H8R 7458   5.348   4.711   4.945
    1ST     H8S 7459   5.183   4.660   4.901
    1ST     C17 7460   5.255   4.568   5.079
    1ST     H7R 7461   5.162   4.509   5.084
    1ST     H7S 7462   5.324   4.484   5.089
    1ST     C16 7463   5.283   4.678   5.182
    1ST     H6R 7464   5.380   4.719   5.153
    1ST     H6S 7465   5.199   4.747   5.176
    1ST     C15 7466   5.304   4.644   5.330
    1ST     H5R 7467   5.218   4.581   5.354
    1ST     H5S 7468   5.396   4.588   5.349
    1ST     C14 7469   5.327   4.751   5.436
    1ST     H4R 7470   5.407   4.820   5.409
    1ST     H4S 7471   5.243   4.820   5.448
    1ST     C13 7472   5.374   4.689   5.568
    1ST     H3R 7473   5.281   4.642   5.601
    1ST     H3S 7474   5.451   4.615   5.546
    1ST     C12 7475   5.434   4.798   5.663
    1ST     H2R 7476   5.524   4.845   5.622
    1ST     H2S 7477   5.358   4.875   5.674
    2PS     C11 7478   5.475   4.751   5.802
    2PS     O12 7479   5.556   4.810   5.870
    2PS     O11 7480   5.416   4.636   5.841
    2PS      C1 7481   5.461   4.569   5.966
    2PS      HR 7482   5.567   4.549   5.951
    2PS      HS 7483   5.433   4.641   6.043
    2PS      C2 7484   5.389   4.437   5.982
    2PS      HX 7485   5.283   4.464   5.978
    2PS      C3 7486   5.436   4.365   6.105
    2PS      HA 7487   5.390   4.267   6.120
    2PS      HB 7488   5.542   4.340   6.101
    2PS     O31 7489   5.421   4.444   6.224
    2PS     P31 7490   5.446   4.384   6.363
    2PS     O32 7491   5.600   4.429   6.401
    2PS     C31 7492   5.634   4.566   6.417
    2PS     H1A 7493   5.614   4.621   6.325
    2PS     H1B 7494   5.577   4.608   6.500
    2PS     C32 7495   5.784   4.568   6.452
    2PS     H2A 7496   5.808   4.500   6.534
    2PS     N31 7497   5.869   4.533   6.328
    2PS    HN1A 7498   5.818   4.456   6.283
    2PS    HN1B 7499   5.856   4.609   6.259
    2PS    HN1C 7500   5.971   4.519   6.343
    2PS     C33 7501   5.821   4.694   6.537
    2PS     O33 7502   5.348   4.456   6.456
    2PS     O34 7503   5.444   4.233   6.359
    2PS     O21 7504   5.432   4.353   5.866
    2PS     C21 7505   5.377   4.237   5.850
    2PS     O22 7506   5.278   4.206   5.921
    2PS     O35 7507   5.835   4.682   6.659
    2PS     O36 7508   5.866   4.793   6.478
    3DHA   C116 7509   5.045   4.020   4.472
    3DHA   H16R 7510   5.035   4.110   4.411
    3DHA   C115 7511   4.970   4.027   4.598
    3DHA   H15R 7512   4.864   4.037   4.574
    3DHA   H15S 7513   4.972   3.928   4.644
    3DHA   C114 7514   5.019   4.129   4.692
    3DHA   H14R 7515   4.963   4.222   4.688
    3DHA   C113 7516   5.140   4.126   4.754
    3DHA   H13R 7517   5.168   4.213   4.814
    3DHA   C112 7518   5.228   4.007   4.766
    3DHA   H12R 7519   5.186   3.929   4.829
    3DHA   H12S 7520   5.252   3.957   4.672
    3DHA   C111 7521   5.361   4.058   4.811
    3DHA   H11R 7522   5.421   4.103   4.732
    3DHA   C110 7523   5.403   4.083   4.940
    3DHA   H10R 7524   5.503   4.120   4.962
    3DHA    C19 7525   5.323   4.048   5.065
    3DHA    H9R 7526   5.249   3.970   5.044
    3DHA    H9S 7527   5.395   4.007   5.136
    3DHA    C18 7528   5.255   4.171   5.120
    3DHA    H8R 7529   5.166   4.204   5.067
    3DHA    C17 7530   5.289   4.249   5.226
    3DHA    H7R 7531   5.223   4.330   5.253
    3DHA    C16 7532   5.411   4.243   5.307
    3DHA    H6R 7533   5.495   4.264   5.241
    3DHA    H6S 7534   5.425   4.328   5.375
    3DHA    C15 7535   5.429   4.115   5.386
    3DHA    H5R 7536   5.473   4.032   5.332
    3DHA    C14 7537   5.406   4.089   5.514
    3DHA    H4R 7538   5.413   3.988   5.554
    3DHA    C13 7539   5.349   4.186   5.612
    3DHA    H3R 7540   5.366   4.290   5.584
    3DHA    H3S 7541   5.243   4.176   5.639
    3DHA    C12 7542   5.430   4.159   5.734
    3DHA    H2R 7543   5.422   4.052   5.756
    3DHA    H2S 7544   5.531   4.201   5.733
    3DHA   C117 7545   5.137   3.924   4.432
    3DHA   H17R 7546   5.194   3.937   4.340
    3DHA   C118 7547   5.169   3.791   4.498
    3DHA   H18R 7548   5.138   3.797   4.602
    3DHA   H18S 7549   5.278   3.786   4.489
    3DHA   C119 7550   5.093   3.677   4.426
    3DHA   H19R 7551   4.985   3.675   4.437
    3DHA   C120 7552   5.149   3.581   4.360
    3DHA   H20R 7553   5.081   3.502   4.328
    3DHA   C121 7554   5.297   3.554   4.349
    3DHA   H21R 7555   5.310   3.446   4.354
    3DHA   H21S 7556   5.354   3.597   4.432
    3DHA   C122 7557   5.338   3.606   4.211
    3DHA   H22R 7558   5.302   3.522   4.152
    3DHA   H22S 7559   5.445   3.616   4.192
    3DHA   H22T 7560   5.298   3.705   4.190
    1ST    C118 7561   3.683   0.089   4.160
    1ST    H18R 7562   3.695   0.198   4.165
    1ST    H18S 7563   3.717   0.045   4.067
    1ST    H18T 7564   3.751   0.043   4.232
    1ST    C117 7565   3.543   0.052   4.220
    1ST    H17R 7566   3.459   0.066   4.151
    1ST    H17S 7567   3.546  -0.056   4.234
    1ST    C116 7568   3.518   0.123   4.356
    1ST    H16R 7569   3.609   0.155   4.408
    1ST    H16S 7570   3.465   0.214   4.326
    1ST    C115 7571   3.424   0.045   4.451
    1ST    H15R 7572   3.485  -0.043   4.474
    1ST    H15S 7573   3.405   0.102   4.543
    1ST    C114 7574   3.287   0.010   4.391
    1ST    H14R 7575   3.254   0.102   4.343
    1ST    H14S 7576   3.310  -0.064   4.313
    1ST    C113 7577   3.181  -0.043   4.485
    1ST    H13R 7578   3.134   0.035   4.545
    1ST    H13S 7579   3.100  -0.079   4.421
    1ST    C112 7580   3.212  -0.143   4.582
    1ST    H12R 7581   3.261  -0.228   4.534
    1ST    H12S 7582   3.286  -0.103   4.650
    1ST    C111 7583   3.093  -0.204   4.658
    1ST    H11R 7584   3.028  -0.124   4.694
    1ST    H11S 7585   3.027  -0.267   4.598
    1ST    C110 7586   3.131  -0.280   4.780
    1ST    H10R 7587   3.182  -0.372   4.752
    1ST    H10S 7588   3.212  -0.229   4.832
    1ST     C19 7589   3.022  -0.303   4.874
    1ST     H9R 7590   2.963  -0.211   4.885
    1ST     H9S 7591   2.967  -0.386   4.830
    1ST     C18 7592   3.075  -0.359   5.009
    1ST     H8R 7593   3.146  -0.287   5.048
    1ST     H8S 7594   2.985  -0.378   5.067
    1ST     C17 7595   3.160  -0.489   4.997
    1ST     H7R 7596   3.124  -0.557   4.919
    1ST     H7S 7597   3.258  -0.459   4.958
    1ST     C16 7598   3.186  -0.563   5.127
    1ST     H6R 7599   3.100  -0.629   5.142
    1ST     H6S 7600   3.271  -0.632   5.125
    1ST     C15 7601   3.222  -0.475   5.244
    1ST     H5R 7602   3.265  -0.542   5.319
    1ST     H5S 7603   3.307  -0.414   5.213
    1ST     C14 7604   3.115  -0.394   5.317
    1ST     H4R 7605   3.089  -0.304   5.260
    1ST     H4S 7606   3.029  -0.461   5.321
    1ST     C13 7607   3.142  -0.340   5.459
    1ST     H3R 7608   3.183  -0.416   5.526
    1ST     H3S 7609   3.218  -0.263   5.444
    1ST     C12 7610   3.023  -0.284   5.529
    1ST     H2R 7611   2.991  -0.191   5.480
    1ST     H2S 7612   2.939  -0.349   5.504
    2PS     C11 7613   3.036  -0.265   5.684
    2PS     O12 7614   3.136  -0.301   5.739
    2PS     O11 7615   2.924  -0.223   5.747
    2PS      C1 7616   2.921  -0.225   5.887
    2PS      HR 7617   2.817  -0.214   5.917
    2PS      HS 7618   2.951  -0.322   5.927
    2PS      C2 7619   3.007  -0.108   5.936
    2PS      HX 7620   3.108  -0.125   5.898
    2PS      C3 7621   3.016  -0.093   6.091
    2PS      HA 7622   3.104  -0.148   6.126
    2PS      HB 7623   3.018   0.012   6.122
    2PS     O31 7624   2.912  -0.158   6.150
    2PS     P31 7625   2.889  -0.154   6.304
    2PS     O32 7626   2.955  -0.291   6.362
    2PS     C31 7627   3.092  -0.298   6.403
    2PS     H1A 7628   3.152  -0.257   6.321
    2PS     H1B 7629   3.112  -0.246   6.496
    2PS     C32 7630   3.141  -0.440   6.421
    2PS     H2A 7631   3.113  -0.498   6.333
    2PS     N31 7632   3.290  -0.449   6.398
    2PS    HN1A 7633   3.327  -0.545   6.405
    2PS    HN1B 7634   3.326  -0.413   6.308
    2PS    HN1C 7635   3.334  -0.399   6.477
    2PS     C33 7636   3.082  -0.508   6.539
    2PS     O33 7637   2.975  -0.048   6.361
    2PS     O34 7638   2.744  -0.160   6.329
    2PS     O21 7639   2.953   0.010   5.868
    2PS     C21 7640   3.022   0.125   5.881
    2PS     O22 7641   3.123   0.132   5.947
    2PS     O35 7642   3.150  -0.509   6.636
    2PS     O36 7643   2.963  -0.531   6.532
    3DHA   C116 7644   3.414   0.820   5.291
    3DHA   H16R 7645   3.471   0.800   5.201
    3DHA   C115 7646   3.373   0.699   5.374
    3DHA   H15R 7647   3.277   0.720   5.422
    3DHA   H15S 7648   3.351   0.619   5.302
    3DHA   C114 7649   3.474   0.639   5.461
    3DHA   H14R 7650   3.567   0.695   5.460
    3DHA   C113 7651   3.461   0.540   5.557
    3DHA   H13R 7652   3.551   0.512   5.611
    3DHA   C112 7653   3.362   0.438   5.572
    3DHA   H12R 7654   3.389   0.355   5.505
    3DHA   H12S 7655   3.373   0.397   5.673
    3DHA   C111 7656   3.217   0.470   5.566
    3DHA   H11R 7657   3.167   0.407   5.493
    3DHA   C110 7658   3.145   0.559   5.636
    3DHA   H10R 7659   3.040   0.561   5.608
    3DHA    C19 7660   3.188   0.661   5.732
    3DHA    H9R 7661   3.239   0.613   5.816
    3DHA    H9S 7662   3.275   0.705   5.683
    3DHA    C18 7663   3.087   0.766   5.772
    3DHA    H8R 7664   3.113   0.866   5.738
    3DHA    C17 7665   2.973   0.741   5.832
    3DHA    H7R 7666   2.901   0.817   5.860
    3DHA    C16 7667   2.936   0.598   5.877
    3DHA    H6R 7668   3.025   0.540   5.901
    3DHA    H6S 7669   2.881   0.604   5.971
    3DHA    C15 7670   2.841   0.547   5.777
    3DHA    H5R 7671   2.790   0.622   5.717
    3DHA    C14 7672   2.808   0.419   5.766
    3DHA    H4R 7673   2.734   0.399   5.689
    3DHA    C13 7674   2.850   0.305   5.860
    3DHA    H3R 7675   2.895   0.341   5.953
    3DHA    H3S 7676   2.774   0.229   5.877
    3DHA    C12 7677   2.971   0.239   5.795
    3DHA    H2R 7678   2.954   0.213   5.690
    3DHA    H2S 7679   3.049   0.314   5.783
    3DHA   C117 7680   3.382   0.949   5.304
    3DHA   H17R 7681   3.425   1.024   5.238
    3DHA   C118 7682   3.303   0.998   5.425
    3DHA   H18R 7683   3.360   1.074   5.479
    3DHA   H18S 7684   3.275   0.921   5.498
    3DHA   C119 7685   3.186   1.062   5.361
    3DHA   H19R 7686   3.130   0.996   5.295
    3DHA   C120 7687   3.149   1.187   5.364
    3DHA   H20R 7688   3.057   1.208   5.310
    3DHA   C121 7689   3.204   1.300   5.442
    3DHA   H21R 7690   3.287   1.339   5.384
    3DHA   H21S 7691   3.233   1.263   5.541
    3DHA   C122 7692   3.091   1.405   5.440
    3DHA   H22R 7693   2.995   1.357   5.460
    3DHA   H22S 7694   3.085   1.450   5.340
    3DHA   H22T 7695   3.113   1.479   5.517
    1ST    C118 7696   6.003   1.928   4.347
    1ST    H18R 7697   5.970   1.947   4.449
    1ST    H18S 7698   5.933   1.980   4.281
    1ST    H18T 7699   6.103   1.971   4.333
    1ST    C117 7700   6.014   1.781   4.318
    1ST    H17R 7701   6.025   1.764   4.211
    1ST    H17S 7702   6.113   1.756   4.355
    1ST    C116 7703   5.907   1.696   4.388
    1ST    H16R 7704   5.889   1.722   4.493
    1ST    H16S 7705   5.811   1.716   4.339
    1ST    C115 7706   5.944   1.548   4.375
    1ST    H15R 7707   5.945   1.518   4.270
    1ST    H15S 7708   6.042   1.531   4.421
    1ST    C114 7709   5.839   1.468   4.457
    1ST    H14R 7710   5.855   1.503   4.559
    1ST    H14S 7711   5.736   1.501   4.437
    1ST    C113 7712   5.857   1.318   4.470
    1ST    H13R 7713   5.865   1.262   4.376
    1ST    H13S 7714   5.959   1.293   4.501
    1ST    C112 7715   5.755   1.253   4.561
    1ST    H12R 7716   5.695   1.329   4.610
    1ST    H12S 7717   5.682   1.201   4.499
    1ST    C111 7718   5.809   1.166   4.675
    1ST    H11R 7719   5.842   1.067   4.641
    1ST    H11S 7720   5.894   1.218   4.719
    1ST    C110 7721   5.708   1.127   4.786
    1ST    H10R 7722   5.641   1.212   4.790
    1ST    H10S 7723   5.654   1.046   4.737
    1ST     C19 7724   5.760   1.083   4.919
    1ST     H9R 7725   5.821   0.996   4.896
    1ST     H9S 7726   5.825   1.156   4.968
    1ST     C18 7727   5.651   1.046   5.026
    1ST     H8R 7728   5.572   1.119   5.043
    1ST     H8S 7729   5.592   0.959   4.996
    1ST     C17 7730   5.697   1.027   5.172
    1ST     H7R 7731   5.604   0.996   5.221
    1ST     H7S 7732   5.776   0.953   5.184
    1ST     C16 7733   5.732   1.162   5.242
    1ST     H6R 7734   5.770   1.233   5.168
    1ST     H6S 7735   5.636   1.209   5.263
    1ST     C15 7736   5.829   1.151   5.364
    1ST     H5R 7737   5.924   1.105   5.336
    1ST     H5S 7738   5.851   1.248   5.409
    1ST     C14 7739   5.772   1.056   5.467
    1ST     H4R 7740   5.665   1.079   5.467
    1ST     H4S 7741   5.766   0.952   5.433
    1ST     C13 7742   5.828   1.056   5.605
    1ST     H3R 7743   5.845   1.158   5.641
    1ST     H3S 7744   5.750   1.025   5.675
    1ST     C12 7745   5.954   0.965   5.635
    1ST     H2R 7746   5.925   0.860   5.634
    1ST     H2S 7747   6.029   0.970   5.556
    2PS     C11 7748   6.016   0.983   5.770
    2PS     O12 7749   6.111   1.054   5.799
    2PS     O11 7750   5.943   0.918   5.866
    2PS      C1 7751   5.971   0.940   6.008
    2PS      HR 7752   5.910   0.864   6.057
    2PS      HS 7753   6.076   0.936   6.037
    2PS      C2 7754   5.933   1.079   6.054
    2PS      HX 7755   5.997   1.155   6.007
    2PS      C3 7756   5.949   1.094   6.206
    2PS      HA 7757   5.873   1.023   6.237
    2PS      HB 7758   6.049   1.073   6.245
    2PS     O31 7759   5.895   1.229   6.230
    2PS     P31 7760   5.888   1.290   6.380
    2PS     O32 7761   5.842   1.441   6.368
    2PS     C31 7762   5.710   1.479   6.377
    2PS     H1A 7763   5.648   1.414   6.314
    2PS     H1B 7764   5.676   1.469   6.480
    2PS     C32 7765   5.702   1.632   6.335
    2PS     H2A 7766   5.787   1.686   6.375
    2PS     N31 7767   5.727   1.641   6.182
    2PS    HN1A 7768   5.807   1.587   6.145
    2PS    HN1B 7769   5.640   1.617   6.132
    2PS    HN1C 7770   5.738   1.738   6.148
    2PS     C33 7771   5.568   1.692   6.391
    2PS     O33 7772   5.788   1.219   6.459
    2PS     O34 7773   6.026   1.292   6.439
    2PS     O21 7774   5.791   1.096   6.025
    2PS     C21 7775   5.744   1.218   6.001
    2PS     O22 7776   5.810   1.319   5.984
    2PS     O35 7777   5.573   1.806   6.431
    2PS     O36 7778   5.466   1.629   6.390
    3DHA   C116 7779   5.918   1.960   5.354
    3DHA   H16R 7780   5.811   1.979   5.365
    3DHA   C115 7781   5.955   1.842   5.270
    3DHA   H15R 7782   5.873   1.829   5.199
    3DHA   H15S 7783   6.039   1.863   5.205
    3DHA   C114 7784   5.962   1.719   5.361
    3DHA   H14R 7785   6.064   1.687   5.381
    3DHA   C113 7786   5.864   1.645   5.405
    3DHA   H13R 7787   5.881   1.565   5.477
    3DHA   C112 7788   5.716   1.670   5.377
    3DHA   H12R 7789   5.667   1.723   5.460
    3DHA   H12S 7790   5.705   1.738   5.292
    3DHA   C111 7791   5.658   1.542   5.343
    3DHA   H11R 7792   5.700   1.489   5.258
    3DHA   C110 7793   5.562   1.475   5.410
    3DHA   H10R 7794   5.524   1.389   5.355
    3DHA    C19 7795   5.478   1.508   5.533
    3DHA    H9R 7796   5.507   1.446   5.618
    3DHA    H9S 7797   5.494   1.611   5.565
    3DHA    C18 7798   5.330   1.490   5.517
    3DHA    H8R 7799   5.265   1.563   5.468
    3DHA    C17 7800   5.267   1.372   5.548
    3DHA    H7R 7801   5.160   1.363   5.527
    3DHA    C16 7802   5.327   1.251   5.611
    3DHA    H6R 7803   5.276   1.166   5.564
    3DHA    H6S 7804   5.431   1.242   5.577
    3DHA    C15 7805   5.312   1.257   5.759
    3DHA    H5R 7806   5.208   1.254   5.791
    3DHA    C14 7807   5.400   1.269   5.857
    3DHA    H4R 7808   5.362   1.280   5.958
    3DHA    C13 7809   5.550   1.270   5.850
    3DHA    H3R 7810   5.581   1.204   5.768
    3DHA    H3S 7811   5.588   1.371   5.835
    3DHA    C12 7812   5.595   1.213   5.984
    3DHA    H2R 7813   5.547   1.263   6.068
    3DHA    H2S 7814   5.562   1.109   5.993
    3DHA   C117 7815   6.007   2.048   5.406
    3DHA   H17R 7816   5.972   2.144   5.443
    3DHA   C118 7817   6.153   2.027   5.410
    3DHA   H18R 7818   6.186   1.923   5.397
    3DHA   H18S 7819   6.181   2.054   5.512
    3DHA   C119 7820   6.212   2.115   5.293
    3DHA   H19R 7821   6.212   2.058   5.200
    3DHA   C120 7822   6.257   2.239   5.285
    3DHA   H20R 7823   6.306   2.273   5.194
    3DHA   C121 7824   6.262   2.329   5.403
    3DHA   H21R 7825   6.222   2.274   5.488
    3DHA   H21S 7826   6.205   2.422   5.400
    3DHA   C122 7827   6.413   2.360   5.447
    3DHA   H22R 7828   6.473   2.277   5.410
    3DHA   H22S 7829   6.425   2.369   5.556
    3DHA   H22T 7830   6.452   2.449   5.397
    1ST    C118 7831   2.527   6.163   4.317
    1ST    H18R 7832   2.469   6.189   4.406
    1ST    H18S 7833   2.561   6.260   4.280
    1ST    H18T 7834   2.616   6.107   4.347
    1ST    C117 7835   2.433   6.078   4.231
    1ST    H17R 7836   2.360   6.143   4.183
    1ST    H17S 7837   2.506   6.046   4.157
    1ST    C116 7838   2.375   5.955   4.302
    1ST    H16R 7839   2.448   5.880   4.332
    1ST    H16S 7840   2.345   5.999   4.397
    1ST    C115 7841   2.262   5.892   4.229
    1ST    H15R 7842   2.175   5.958   4.223
    1ST    H15S 7843   2.304   5.882   4.129
    1ST    C114 7844   2.220   5.761   4.290
    1ST    H14R 7845   2.137   5.720   4.232
    1ST    H14S 7846   2.307   5.695   4.293
    1ST    C113 7847   2.150   5.781   4.424
    1ST    H13R 7848   2.224   5.777   4.504
    1ST    H13S 7849   2.112   5.883   4.417
    1ST    C112 7850   2.039   5.684   4.453
    1ST    H12R 7851   1.982   5.749   4.520
    1ST    H12S 7852   1.976   5.654   4.369
    1ST    C111 7853   2.109   5.558   4.519
    1ST    H11R 7854   2.020   5.496   4.522
    1ST    H11S 7855   2.181   5.517   4.448
    1ST    C110 7856   2.170   5.577   4.663
    1ST    H10R 7857   2.215   5.483   4.698
    1ST    H10S 7858   2.257   5.643   4.661
    1ST     C19 7859   2.081   5.643   4.762
    1ST     H9R 7860   2.039   5.740   4.736
    1ST     H9S 7861   1.994   5.579   4.777
    1ST     C18 7862   2.149   5.660   4.895
    1ST     H8R 7863   2.198   5.564   4.913
    1ST     H8S 7864   2.228   5.735   4.888
    1ST     C17 7865   2.048   5.705   5.001
    1ST     H7R 7866   2.029   5.811   4.982
    1ST     H7S 7867   1.952   5.659   4.978
    1ST     C16 7868   2.080   5.685   5.141
    1ST     H6R 7869   2.049   5.584   5.168
    1ST     H6S 7870   2.185   5.703   5.165
    1ST     C15 7871   1.999   5.769   5.228
    1ST     H5R 7872   1.998   5.874   5.200
    1ST     H5S 7873   1.897   5.729   5.228
    1ST     C14 7874   2.045   5.772   5.372
    1ST     H4R 7875   1.965   5.811   5.435
    1ST     H4S 7876   2.063   5.672   5.412
    1ST     C13 7877   2.181   5.857   5.396
    1ST     H3R 7878   2.252   5.820   5.321
    1ST     H3S 7879   2.173   5.964   5.376
    1ST     C12 7880   2.249   5.831   5.523
    1ST     H2R 7881   2.289   5.730   5.509
    1ST     H2S 7882   2.334   5.897   5.539
    2PS     C11 7883   2.162   5.835   5.651
    2PS     O12 7884   2.187   5.773   5.753
    2PS     O11 7885   2.056   5.921   5.640
    2PS      C1 7886   1.955   5.914   5.743
    2PS      HR 7887   1.871   5.975   5.708
    2PS      HS 7888   1.920   5.811   5.756
    2PS      C2 7889   2.004   5.983   5.868
    2PS      HX 7890   2.101   5.944   5.902
    2PS      C3 7891   1.892   5.976   5.974
    2PS      HA 7892   1.803   6.032   5.947
    2PS      HB 7893   1.858   5.872   5.977
    2PS     O31 7894   1.924   6.020   6.106
    2PS     P31 7895   1.821   6.022   6.226
    2PS     O32 7896   1.694   6.097   6.166
    2PS     C31 7897   1.696   6.237   6.178
    2PS     H1A 7898   1.700   6.264   6.284
    2PS     H1B 7899   1.775   6.288   6.123
    2PS     C32 7900   1.555   6.295   6.124
    2PS     H2A 7901   1.559   6.308   6.016
    2PS     N31 7902   1.446   6.198   6.151
    2PS    HN1A 7903   1.437   6.151   6.242
    2PS    HN1B 7904   1.354   6.245   6.139
    2PS    HN1C 7905   1.448   6.130   6.074
    2PS     C33 7906   1.532   6.433   6.186
    2PS     O33 7907   1.774   5.889   6.255
    2PS     O34 7908   1.879   6.100   6.336
    2PS     O21 7909   2.014   6.121   5.831
    2PS     C21 7910   2.134   6.174   5.809
    2PS     O22 7911   2.243   6.115   5.810
    2PS     O35 7912   1.494   6.445   6.300
    2PS     O36 7913   1.557   6.530   6.121
    3DHA   C116 7914   2.389   7.103   4.889
    3DHA   H16R 7915   2.457   7.019   4.903
    3DHA   C115 7916   2.311   7.136   5.015
    3DHA   H15R 7917   2.384   7.145   5.096
    3DHA   H15S 7918   2.262   7.234   5.014
    3DHA   C114 7919   2.217   7.029   5.049
    3DHA   H14R 7920   2.124   7.023   4.993
    3DHA   C113 7921   2.243   6.933   5.147
    3DHA   H13R 7922   2.172   6.852   5.162
    3DHA   C112 7923   2.369   6.923   5.231
    3DHA   H12R 7924   2.430   6.833   5.227
    3DHA   H12S 7925   2.441   7.004   5.218
    3DHA   C111 7926   2.318   6.929   5.368
    3DHA   H11R 7927   2.273   7.023   5.398
    3DHA   C110 7928   2.328   6.819   5.453
    3DHA   H10R 7929   2.284   6.817   5.552
    3DHA    C19 7930   2.408   6.692   5.429
    3DHA    H9R 7931   2.513   6.709   5.407
    3DHA    H9S 7932   2.407   6.634   5.522
    3DHA    C18 7933   2.353   6.602   5.318
    3DHA    H8R 7934   2.332   6.648   5.221
    3DHA    C17 7935   2.315   6.475   5.329
    3DHA    H7R 7936   2.258   6.441   5.243
    3DHA    C16 7937   2.317   6.380   5.447
    3DHA    H6R 7938   2.411   6.325   5.449
    3DHA    H6S 7939   2.310   6.433   5.542
    3DHA    C15 7940   2.218   6.274   5.442
    3DHA    H5R 7941   2.252   6.204   5.366
    3DHA    C14 7942   2.109   6.256   5.522
    3DHA    H4R 7943   2.045   6.170   5.503
    3DHA    C13 7944   2.050   6.347   5.630
    3DHA    H3R 7945   2.057   6.449   5.592
    3DHA    H3S 7946   1.941   6.336   5.634
    3DHA    C12 7947   2.123   6.318   5.761
    3DHA    H2R 7948   2.227   6.345   5.739
    3DHA    H2S 7949   2.068   6.369   5.841
    3DHA   C117 7950   2.377   7.176   4.771
    3DHA   H17R 7951   2.439   7.147   4.687
    3DHA   C118 7952   2.289   7.288   4.740
    3DHA   H18R 7953   2.193   7.280   4.790
    3DHA   H18S 7954   2.264   7.280   4.634
    3DHA   C119 7955   2.353   7.414   4.783
    3DHA   H19R 7956   2.386   7.417   4.887
    3DHA   C120 7957   2.383   7.526   4.707
    3DHA   H20R 7958   2.429   7.609   4.758
    3DHA   C121 7959   2.362   7.528   4.566
    3DHA   H21R 7960   2.349   7.632   4.533
    3DHA   H21S 7961   2.268   7.474   4.554
    3DHA   C122 7962   2.477   7.471   4.490
    3DHA   H22R 7963   2.504   7.369   4.518
    3DHA   H22S 7964   2.566   7.529   4.517
    3DHA   H22T 7965   2.471   7.481   4.382
    1ST    C118 7966   4.004  -0.885   4.590
    1ST    H18R 7967   3.913  -0.896   4.530
    1ST    H18S 7968   3.992  -0.915   4.694
    1ST    H18T 7969   4.061  -0.963   4.538
    1ST    C117 7970   4.079  -0.747   4.569
    1ST    H17R 7971   4.072  -0.709   4.467
    1ST    H17S 7972   4.029  -0.675   4.634
    1ST    C116 7973   4.221  -0.728   4.613
    1ST    H16R 7974   4.277  -0.810   4.567
    1ST    H16S 7975   4.250  -0.629   4.578
    1ST    C115 7976   4.240  -0.752   4.761
    1ST    H15R 7977   4.171  -0.694   4.824
    1ST    H15S 7978   4.204  -0.849   4.798
    1ST    C114 7979   4.395  -0.758   4.802
    1ST    H14R 7980   4.410  -0.787   4.906
    1ST    H14S 7981   4.441  -0.829   4.733
    1ST    C113 7982   4.470  -0.630   4.774
    1ST    H13R 7983   4.577  -0.650   4.789
    1ST    H13S 7984   4.464  -0.601   4.669
    1ST    C112 7985   4.439  -0.515   4.866
    1ST    H12R 7986   4.333  -0.518   4.893
    1ST    H12S 7987   4.483  -0.535   4.964
    1ST    C111 7988   4.499  -0.386   4.834
    1ST    H11R 7989   4.473  -0.383   4.728
    1ST    H11S 7990   4.441  -0.304   4.876
    1ST    C110 7991   4.651  -0.354   4.852
    1ST    H10R 7992   4.709  -0.440   4.816
    1ST    H10S 7993   4.668  -0.269   4.787
    1ST     C19 7994   4.684  -0.306   4.998
    1ST     H9R 7995   4.671  -0.389   5.067
    1ST     H9S 7996   4.792  -0.287   5.001
    1ST     C18 7997   4.615  -0.190   5.062
    1ST     H8R 7998   4.604  -0.106   4.993
    1ST     H8S 7999   4.507  -0.204   5.070
    1ST     C17 8000   4.671  -0.156   5.200
    1ST     H7R 8001   4.697  -0.256   5.238
    1ST     H7S 8002   4.764  -0.101   5.185
    1ST     C16 8003   4.579  -0.081   5.290
    1ST     H6R 8004   4.508  -0.028   5.226
    1ST     H6S 8005   4.521  -0.152   5.350
    1ST     C15 8006   4.662   0.003   5.389
    1ST     H5R 8007   4.725  -0.065   5.448
    1ST     H5S 8008   4.740   0.063   5.342
    1ST     C14 8009   4.600   0.104   5.476
    1ST     H4R 8010   4.680   0.173   5.503
    1ST     H4S 8011   4.532   0.172   5.424
    1ST     C13 8012   4.528   0.049   5.600
    1ST     H3R 8013   4.486  -0.050   5.580
    1ST     H3S 8014   4.604   0.028   5.675
    1ST     C12 8015   4.425   0.143   5.668
    1ST     H2R 8016   4.475   0.238   5.690
    1ST     H2S 8017   4.340   0.173   5.606
    2PS     C11 8018   4.368   0.084   5.797
    2PS     O12 8019   4.403  -0.018   5.844
    2PS     O11 8020   4.261   0.149   5.839
    2PS      C1 8021   4.212   0.119   5.972
    2PS      HR 8022   4.187   0.013   5.982
    2PS      HS 8023   4.292   0.153   6.039
    2PS      C2 8024   4.085   0.195   5.994
    2PS      HX 8025   4.106   0.294   5.952
    2PS      C3 8026   4.048   0.205   6.152
    2PS      HA 8027   4.119   0.271   6.203
    2PS      HB 8028   3.951   0.254   6.158
    2PS     O31 8029   4.049   0.080   6.210
    2PS     P31 8030   3.991   0.063   6.352
    2PS     O32 8031   4.112   0.104   6.445
    2PS     C31 8032   4.228   0.022   6.443
    2PS     H1A 8033   4.216  -0.071   6.498
    2PS     H1B 8034   4.239  -0.007   6.338
    2PS     C32 8035   4.352   0.101   6.512
    2PS     H2A 8036   4.380   0.190   6.455
    2PS     N31 8037   4.333   0.145   6.651
    2PS    HN1A 8038   4.324   0.059   6.708
    2PS    HN1B 8039   4.411   0.198   6.693
    2PS    HN1C 8040   4.254   0.211   6.661
    2PS     C33 8041   4.474   0.020   6.487
    2PS     O33 8042   3.882   0.159   6.372
    2PS     O34 8043   3.962  -0.081   6.387
    2PS     O21 8044   3.986   0.120   5.917
    2PS     C21 8045   3.877   0.183   5.884
    2PS     O22 8046   3.854   0.293   5.930
    2PS     O35 8047   4.544   0.062   6.404
    2PS     O36 8048   4.481  -0.088   6.542
    3DHA   C116 8049   3.216   0.798   4.990
    3DHA   H16R 8050   3.262   0.890   5.023
    3DHA   C115 8051   3.294   0.703   4.901
    3DHA   H15R 8052   3.258   0.600   4.905
    3DHA   H15S 8053   3.294   0.724   4.794
    3DHA   C114 8054   3.446   0.710   4.939
    3DHA   H14R 8055   3.482   0.810   4.915
    3DHA   C113 8056   3.530   0.613   4.982
    3DHA   H13R 8057   3.632   0.635   5.013
    3DHA   C112 8058   3.494   0.465   5.004
    3DHA   H12R 8059   3.455   0.459   5.106
    3DHA   H12S 8060   3.424   0.425   4.930
    3DHA   C111 8061   3.613   0.373   5.007
    3DHA   H11R 8062   3.654   0.334   4.914
    3DHA   C110 8063   3.677   0.333   5.117
    3DHA   H10R 8064   3.765   0.274   5.094
    3DHA    C19 8065   3.654   0.361   5.258
    3DHA    H9R 8066   3.750   0.386   5.304
    3DHA    H9S 8067   3.596   0.452   5.271
    3DHA    C18 8068   3.576   0.238   5.317
    3DHA    H8R 8069   3.470   0.247   5.295
    3DHA    C17 8070   3.627   0.128   5.374
    3DHA    H7R 8071   3.557   0.049   5.400
    3DHA    C16 8072   3.769   0.093   5.403
    3DHA    H6R 8073   3.777  -0.002   5.458
    3DHA    H6S 8074   3.808   0.068   5.304
    3DHA    C15 8075   3.859   0.196   5.475
    3DHA    H5R 8076   3.936   0.239   5.412
    3DHA    C14 8077   3.827   0.238   5.597
    3DHA    H4R 8078   3.879   0.326   5.637
    3DHA    C13 8079   3.723   0.172   5.683
    3DHA    H3R 8080   3.679   0.259   5.733
    3DHA    H3S 8081   3.654   0.101   5.637
    3DHA    C12 8082   3.792   0.095   5.796
    3DHA    H2R 8083   3.724   0.045   5.865
    3DHA    H2S 8084   3.852   0.011   5.761
    3DHA   C117 8085   3.098   0.766   5.055
    3DHA   H17R 8086   3.065   0.843   5.124
    3DHA   C118 8087   3.013   0.644   5.044
    3DHA   H18R 8088   3.049   0.576   4.967
    3DHA   H18S 8089   2.911   0.673   5.018
    3DHA   C119 8090   3.019   0.563   5.168
    3DHA   H19R 8091   3.121   0.528   5.184
    3DHA   C120 8092   2.933   0.538   5.267
    3DHA   H20R 8093   2.961   0.474   5.350
    3DHA   C121 8094   2.781   0.567   5.260
    3DHA   H21R 8095   2.725   0.474   5.274
    3DHA   H21S 8096   2.759   0.600   5.158
    3DHA   C122 8097   2.724   0.671   5.355
    3DHA   H22R 8098   2.769   0.768   5.332
    3DHA   H22S 8099   2.753   0.649   5.458
    3DHA   H22T 8100   2.615   0.676   5.359
    1ST    C118 8101   2.578   5.647   4.117
    1ST    H18R 8102   2.562   5.736   4.055
    1ST    H18S 8103   2.481   5.656   4.167
    1ST    H18T 8104   2.578   5.564   4.046
    1ST    C117 8105   2.692   5.652   4.220
    1ST    H17R 8106   2.690   5.742   4.282
    1ST    H17S 8107   2.673   5.557   4.270
    1ST    C116 8108   2.829   5.650   4.162
    1ST    H16R 8109   2.819   5.589   4.073
    1ST    H16S 8110   2.857   5.750   4.129
    1ST    C115 8111   2.942   5.604   4.254
    1ST    H15R 8112   3.034   5.630   4.201
    1ST    H15S 8113   2.945   5.651   4.353
    1ST    C114 8114   2.952   5.451   4.294
    1ST    H14R 8115   2.853   5.410   4.314
    1ST    H14S 8116   3.007   5.391   4.222
    1ST    C113 8117   3.032   5.440   4.425
    1ST    H13R 8118   3.122   5.497   4.400
    1ST    H13S 8119   2.988   5.496   4.508
    1ST    C112 8120   3.054   5.290   4.461
    1ST    H12R 8121   2.969   5.228   4.433
    1ST    H12S 8122   3.129   5.256   4.389
    1ST    C111 8123   3.105   5.269   4.609
    1ST    H11R 8124   3.186   5.334   4.642
    1ST    H11S 8125   3.014   5.296   4.664
    1ST    C110 8126   3.119   5.128   4.647
    1ST    H10R 8127   3.048   5.055   4.608
    1ST    H10S 8128   3.204   5.083   4.594
    1ST     C19 8129   3.129   5.106   4.807
    1ST     H9R 8130   3.188   5.187   4.849
    1ST     H9S 8131   3.029   5.109   4.851
    1ST     C18 8132   3.209   4.974   4.838
    1ST     H8R 8133   3.170   4.885   4.788
    1ST     H8S 8134   3.312   4.977   4.803
    1ST     C17 8135   3.203   4.950   4.986
    1ST     H7R 8136   3.277   5.020   5.027
    1ST     H7S 8137   3.110   4.994   5.023
    1ST     C16 8138   3.228   4.808   5.024
    1ST     H6R 8139   3.141   4.752   4.990
    1ST     H6S 8140   3.314   4.767   4.970
    1ST     C15 8141   3.266   4.776   5.164
    1ST     H5R 8142   3.298   4.672   5.169
    1ST     H5S 8143   3.357   4.823   5.203
    1ST     C14 8144   3.152   4.803   5.246
    1ST     H4R 8145   3.119   4.906   5.237
    1ST     H4S 8146   3.067   4.747   5.208
    1ST     C13 8147   3.170   4.781   5.395
    1ST     H3R 8148   3.185   4.677   5.423
    1ST     H3S 8149   3.265   4.825   5.425
    1ST     C12 8150   3.063   4.837   5.479
    1ST     H2R 8151   3.051   4.943   5.455
    1ST     H2S 8152   2.975   4.775   5.463
    2PS     C11 8153   3.091   4.837   5.629
    2PS     O12 8154   3.025   4.773   5.704
    2PS     O11 8155   3.187   4.919   5.665
    2PS      C1 8156   3.248   4.914   5.793
    2PS      HR 8157   3.292   5.011   5.816
    2PS      HS 8158   3.175   4.891   5.871
    2PS      C2 8159   3.358   4.805   5.782
    2PS      HX 8160   3.324   4.713   5.735
    2PS      C3 8161   3.423   4.778   5.916
    2PS      HA 8162   3.355   4.710   5.968
    2PS      HB 8163   3.517   4.723   5.900
    2PS     O31 8164   3.444   4.894   5.987
    2PS     P31 8165   3.510   4.895   6.130
    2PS     O32 8166   3.396   4.846   6.228
    2PS     C31 8167   3.278   4.917   6.242
    2PS     H1A 8168   3.284   5.026   6.244
    2PS     H1B 8169   3.208   4.870   6.173
    2PS     C32 8170   3.228   4.883   6.386
    2PS     H2A 8171   3.218   4.775   6.396
    2PS     N31 8172   3.325   4.933   6.496
    2PS    HN1A 8173   3.284   4.908   6.588
    2PS    HN1B 8174   3.424   4.901   6.492
    2PS    HN1C 8175   3.332   5.036   6.498
    2PS     C33 8176   3.090   4.927   6.415
    2PS     O33 8177   3.612   4.792   6.136
    2PS     O34 8178   3.547   5.032   6.163
    2PS     O21 8179   3.466   4.861   5.698
    2PS     C21 8180   3.560   4.780   5.649
    2PS     O22 8181   3.576   4.661   5.671
    2PS     O35 8182   3.081   5.037   6.466
    2PS     O36 8183   3.004   4.872   6.350
    3DHA   C116 8184   3.732   4.946   4.373
    3DHA   H16R 8185   3.830   4.989   4.391
    3DHA   C115 8186   3.648   4.947   4.498
    3DHA   H15R 8187   3.568   5.021   4.493
    3DHA   H15S 8188   3.588   4.856   4.508
    3DHA   C114 8189   3.734   4.961   4.613
    3DHA   H14R 8190   3.791   4.870   4.629
    3DHA   C113 8191   3.758   5.062   4.693
    3DHA   H13R 8192   3.835   5.061   4.770
    3DHA   C112 8193   3.703   5.198   4.670
    3DHA   H12R 8194   3.785   5.269   4.684
    3DHA   H12S 8195   3.683   5.219   4.565
    3DHA   C111 8196   3.599   5.236   4.762
    3DHA   H11R 8197   3.507   5.256   4.708
    3DHA   C110 8198   3.591   5.245   4.892
    3DHA   H10R 8199   3.500   5.276   4.942
    3DHA    C19 8200   3.705   5.221   4.990
    3DHA    H9R 8201   3.734   5.116   4.995
    3DHA    H9S 8202   3.796   5.272   4.960
    3DHA    C18 8203   3.655   5.252   5.124
    3DHA    H8R 8204   3.660   5.359   5.144
    3DHA    C17 8205   3.611   5.168   5.216
    3DHA    H7R 8206   3.580   5.212   5.310
    3DHA    C16 8207   3.598   5.020   5.206
    3DHA    H6R 8208   3.519   4.988   5.275
    3DHA    H6S 8209   3.553   4.988   5.112
    3DHA    C15 8210   3.734   4.960   5.238
    3DHA    H5R 8211   3.812   5.003   5.175
    3DHA    C14 8212   3.776   4.880   5.334
    3DHA    H4R 8213   3.880   4.848   5.331
    3DHA    C13 8214   3.692   4.800   5.427
    3DHA    H3R 8215   3.601   4.771   5.374
    3DHA    H3S 8216   3.743   4.707   5.453
    3DHA    C12 8217   3.662   4.859   5.565
    3DHA    H2R 8218   3.755   4.876   5.619
    3DHA    H2S 8219   3.613   4.956   5.554
    3DHA   C117 8220   3.695   4.888   4.259
    3DHA   H17R 8221   3.763   4.896   4.175
    3DHA   C118 8222   3.561   4.832   4.214
    3DHA   H18R 8223   3.487   4.839   4.294
    3DHA   H18S 8224   3.561   4.724   4.203
    3DHA   C119 8225   3.514   4.886   4.081
    3DHA   H19R 8226   3.534   4.819   3.998
    3DHA   C120 8227   3.446   4.997   4.060
    3DHA   H20R 8228   3.412   5.027   3.962
    3DHA   C121 8229   3.410   5.101   4.175
    3DHA   H21R 8230   3.382   5.047   4.266
    3DHA   H21S 8231   3.312   5.139   4.144
    3DHA   C122 8232   3.496   5.212   4.211
    3DHA   H22R 8233   3.598   5.191   4.244
    3DHA   H22S 8234   3.476   5.284   4.290
    3DHA   H22T 8235   3.508   5.272   4.120
    1ST    C118 8236   5.784   0.753   4.551
    1ST    H18R 8237   5.828   0.852   4.565
    1ST    H18S 8238   5.703   0.754   4.479
    1ST    H18T 8239   5.865   0.693   4.510
    1ST    C117 8240   5.739   0.703   4.685
    1ST    H17R 8241   5.666   0.782   4.704
    1ST    H17S 8242   5.690   0.605   4.694
    1ST    C116 8243   5.840   0.710   4.795
    1ST    H16R 8244   5.923   0.639   4.786
    1ST    H16S 8245   5.884   0.808   4.775
    1ST    C115 8246   5.781   0.701   4.936
    1ST    H15R 8247   5.852   0.759   4.995
    1ST    H15S 8248   5.688   0.759   4.943
    1ST    C114 8249   5.749   0.556   4.978
    1ST    H14R 8250   5.838   0.493   4.971
    1ST    H14S 8251   5.681   0.509   4.907
    1ST    C113 8252   5.698   0.554   5.113
    1ST    H13R 8253   5.758   0.626   5.169
    1ST    H13S 8254   5.594   0.589   5.117
    1ST    C112 8255   5.690   0.412   5.187
    1ST    H12R 8256   5.669   0.325   5.126
    1ST    H12S 8257   5.790   0.395   5.228
    1ST    C111 8258   5.606   0.392   5.318
    1ST    H11R 8259   5.644   0.305   5.372
    1ST    H11S 8260   5.617   0.473   5.391
    1ST    C110 8261   5.457   0.361   5.295
    1ST    H10R 8262   5.411   0.416   5.212
    1ST    H10S 8263   5.442   0.255   5.274
    1ST     C19 8264   5.370   0.373   5.411
    1ST     H9R 8265   5.386   0.477   5.441
    1ST     H9S 8266   5.270   0.345   5.379
    1ST     C18 8267   5.419   0.305   5.537
    1ST     H8R 8268   5.444   0.203   5.505
    1ST     H8S 8269   5.508   0.364   5.562
    1ST     C17 8270   5.318   0.305   5.645
    1ST     H7R 8271   5.234   0.238   5.626
    1ST     H7S 8272   5.361   0.250   5.730
    1ST     C16 8273   5.260   0.435   5.683
    1ST     H6R 8274   5.334   0.509   5.716
    1ST     H6S 8275   5.208   0.470   5.594
    1ST     C15 8276   5.156   0.425   5.793
    1ST     H5R 8277   5.097   0.339   5.759
    1ST     H5S 8278   5.199   0.391   5.888
    1ST     C14 8279   5.065   0.550   5.804
    1ST     H4R 8280   5.136   0.632   5.816
    1ST     H4S 8281   5.030   0.558   5.701
    1ST     C13 8282   4.960   0.547   5.908
    1ST     H3R 8283   4.992   0.548   6.012
    1ST     H3S 8284   4.895   0.633   5.891
    1ST     C12 8285   4.863   0.422   5.906
    1ST     H2R 8286   4.829   0.416   5.802
    1ST     H2S 8287   4.911   0.325   5.922
    2PS     C11 8288   4.747   0.442   6.000
    2PS     O12 8289   4.634   0.412   5.961
    2PS     O11 8290   4.775   0.472   6.126
    2PS      C1 8291   4.678   0.436   6.231
    2PS      HR 8292   4.590   0.498   6.214
    2PS      HS 8293   4.649   0.332   6.218
    2PS      C2 8294   4.729   0.469   6.372
    2PS      HX 8295   4.822   0.412   6.374
    2PS      C3 8296   4.645   0.423   6.487
    2PS      HA 8297   4.554   0.481   6.504
    2PS      HB 8298   4.619   0.319   6.465
    2PS     O31 8299   4.709   0.419   6.612
    2PS     P31 8300   4.656   0.329   6.733
    2PS     O32 8301   4.687   0.184   6.676
    2PS     C31 8302   4.820   0.139   6.663
    2PS     H1A 8303   4.842   0.135   6.556
    2PS     H1B 8304   4.886   0.206   6.718
    2PS     C32 8305   4.813  -0.011   6.714
    2PS     H2A 8306   4.762  -0.016   6.810
    2PS     N31 8307   4.739  -0.096   6.619
    2PS    HN1A 8308   4.737  -0.197   6.643
    2PS    HN1B 8309   4.637  -0.081   6.613
    2PS    HN1C 8310   4.780  -0.091   6.524
    2PS     C33 8311   4.950  -0.061   6.746
    2PS     O33 8312   4.736   0.351   6.856
    2PS     O34 8313   4.512   0.339   6.735
    2PS     O21 8314   4.749   0.610   6.368
    2PS     C21 8315   4.855   0.659   6.437
    2PS     O22 8316   4.921   0.588   6.511
    2PS     O35 8317   5.050  -0.011   6.701
    2PS     O36 8318   4.960  -0.170   6.788
    3DHA   C116 8319   5.455   0.750   5.413
    3DHA   H16R 8320   5.535   0.712   5.350
    3DHA   C115 8321   5.515   0.769   5.552
    3DHA   H15R 8322   5.530   0.873   5.579
    3DHA   H15S 8323   5.450   0.730   5.630
    3DHA   C114 8324   5.643   0.694   5.575
    3DHA   H14R 8325   5.699   0.676   5.484
    3DHA   C113 8326   5.685   0.634   5.685
    3DHA   H13R 8327   5.773   0.570   5.684
    3DHA   C112 8328   5.623   0.643   5.815
    3DHA   H12R 8329   5.515   0.638   5.805
    3DHA   H12S 8330   5.663   0.553   5.861
    3DHA   C111 8331   5.659   0.770   5.884
    3DHA   H11R 8332   5.759   0.809   5.863
    3DHA   C110 8333   5.578   0.834   5.956
    3DHA   H10R 8334   5.607   0.927   6.003
    3DHA    C19 8335   5.438   0.806   5.999
    3DHA    H9R 8336   5.434   0.698   6.014
    3DHA    H9S 8337   5.418   0.853   6.096
    3DHA    C18 8338   5.339   0.838   5.893
    3DHA    H8R 8339   5.370   0.820   5.790
    3DHA    C17 8340   5.214   0.877   5.921
    3DHA    H7R 8341   5.146   0.898   5.839
    3DHA    C16 8342   5.150   0.894   6.058
    3DHA    H6R 8343   5.213   0.968   6.108
    3DHA    H6S 8344   5.049   0.935   6.049
    3DHA    C15 8345   5.128   0.773   6.139
    3DHA    H5R 8346   5.210   0.701   6.138
    3DHA    C14 8347   5.029   0.735   6.210
    3DHA    H4R 8348   5.030   0.635   6.251
    3DHA    C13 8349   4.912   0.813   6.254
    3DHA    H3R 8350   4.926   0.918   6.227
    3DHA    H3S 8351   4.821   0.781   6.203
    3DHA    C12 8352   4.885   0.801   6.396
    3DHA    H2R 8353   4.969   0.838   6.454
    3DHA    H2S 8354   4.811   0.872   6.435
    3DHA   C117 8355   5.335   0.773   5.362
    3DHA   H17R 8356   5.312   0.774   5.255
    3DHA   C118 8357   5.227   0.829   5.451
    3DHA   H18R 8358   5.212   0.936   5.436
    3DHA   H18S 8359   5.260   0.831   5.555
    3DHA   C119 8360   5.095   0.759   5.433
    3DHA   H19R 8361   5.081   0.671   5.496
    3DHA   C120 8362   4.998   0.785   5.339
    3DHA   H20R 8363   4.915   0.718   5.319
    3DHA   C121 8364   4.998   0.885   5.226
    3DHA   H21R 8365   5.099   0.912   5.195
    3DHA   H21S 8366   4.942   0.977   5.245
    3DHA   C122 8367   4.937   0.824   5.099
    3DHA   H22R 8368   4.838   0.786   5.123
    3DHA   H22S 8369   4.993   0.738   5.061
    3DHA   H22T 8370   4.939   0.908   5.028
    1ST    C118 8371   5.154   0.868   4.835
    1ST    H18R 8372   5.184   0.918   4.742
    1ST    H18S 8373   5.094   0.944   4.885
    1ST    H18T 8374   5.093   0.784   4.800
    1ST    C117 8375   5.278   0.834   4.921
    1ST    H17R 8376   5.329   0.921   4.963
    1ST    H17S 8377   5.248   0.779   5.010
    1ST    C116 8378   5.388   0.749   4.858
    1ST    H16R 8379   5.417   0.787   4.760
    1ST    H16S 8380   5.474   0.747   4.926
    1ST    C115 8381   5.339   0.604   4.827
    1ST    H15R 8382   5.235   0.603   4.794
    1ST    H15S 8383   5.390   0.573   4.736
    1ST    C114 8384   5.367   0.501   4.941
    1ST    H14R 8385   5.473   0.477   4.939
    1ST    H14S 8386   5.343   0.550   5.036
    1ST    C113 8387   5.288   0.369   4.934
    1ST    H13R 8388   5.302   0.310   4.843
    1ST    H13S 8389   5.335   0.306   5.009
    1ST    C112 8390   5.142   0.370   4.972
    1ST    H12R 8391   5.088   0.440   4.909
    1ST    H12S 8392   5.100   0.271   4.953
    1ST    C111 8393   5.108   0.395   5.120
    1ST    H11R 8394   5.133   0.307   5.178
    1ST    H11S 8395   5.169   0.477   5.158
    1ST    C110 8396   4.956   0.412   5.154
    1ST    H10R 8397   4.928   0.498   5.092
    1ST    H10S 8398   4.894   0.327   5.125
    1ST     C19 8399   4.907   0.440   5.297
    1ST     H9R 8400   4.935   0.353   5.358
    1ST     H9S 8401   4.962   0.526   5.337
    1ST     C18 8402   4.767   0.486   5.313
    1ST     H8R 8403   4.755   0.583   5.266
    1ST     H8S 8404   4.694   0.419   5.266
    1ST     C17 8405   4.723   0.485   5.463
    1ST     H7R 8406   4.754   0.401   5.525
    1ST     H7S 8407   4.789   0.564   5.496
    1ST     C16 8408   4.574   0.501   5.488
    1ST     H6R 8409   4.537   0.574   5.416
    1ST     H6S 8410   4.530   0.404   5.467
    1ST     C15 8411   4.544   0.558   5.627
    1ST     H5R 8412   4.440   0.592   5.632
    1ST     H5S 8413   4.553   0.481   5.705
    1ST     C14 8414   4.626   0.688   5.668
    1ST     H4R 8415   4.734   0.668   5.662
    1ST     H4S 8416   4.604   0.756   5.586
    1ST     C13 8417   4.586   0.731   5.809
    1ST     H3R 8418   4.482   0.764   5.812
    1ST     H3S 8419   4.591   0.643   5.873
    1ST     C12 8420   4.667   0.839   5.868
    1ST     H2R 8421   4.765   0.796   5.889
    1ST     H2S 8422   4.668   0.915   5.789
    2PS     C11 8423   4.617   0.915   5.986
    2PS     O12 8424   4.595   1.037   5.988
    2PS     O11 8425   4.611   0.832   6.087
    2PS      C1 8426   4.564   0.864   6.220
    2PS      HR 8427   4.591   0.778   6.281
    2PS      HS 8428   4.620   0.952   6.253
    2PS      C2 8429   4.413   0.894   6.218
    2PS      HX 8430   4.399   0.979   6.150
    2PS      C3 8431   4.358   0.935   6.352
    2PS      HA 8432   4.367   1.041   6.379
    2PS      HB 8433   4.251   0.917   6.342
    2PS     O31 8434   4.404   0.850   6.459
    2PS     P31 8435   4.391   0.889   6.612
    2PS     O32 8436   4.232   0.903   6.625
    2PS     C31 8437   4.144   0.791   6.611
    2PS     H1A 8438   4.171   0.734   6.522
    2PS     H1B 8439   4.166   0.713   6.686
    2PS     C32 8440   4.000   0.829   6.617
    2PS     H2A 8441   3.999   0.900   6.700
    2PS     N31 8442   3.955   0.906   6.503
    2PS    HN1A 8443   3.976   0.854   6.416
    2PS    HN1B 8444   3.852   0.915   6.505
    2PS    HN1C 8445   3.999   0.999   6.498
    2PS     C33 8446   3.920   0.702   6.661
    2PS     O33 8447   4.441   0.773   6.690
    2PS     O34 8448   4.456   1.017   6.626
    2PS     O21 8449   4.350   0.773   6.179
    2PS     C21 8450   4.248   0.774   6.090
    2PS     O22 8451   4.197   0.877   6.053
    2PS     O35 8452   3.853   0.702   6.767
    2PS     O36 8453   3.899   0.612   6.578
    3DHA   C116 8454   3.916   0.729   4.738
    3DHA   H16R 8455   3.974   0.812   4.779
    3DHA   C115 8456   3.955   0.599   4.799
    3DHA   H15R 8457   3.879   0.579   4.874
    3DHA   H15S 8458   3.956   0.511   4.735
    3DHA   C114 8459   4.088   0.608   4.870
    3DHA   H14R 8460   4.174   0.595   4.805
    3DHA   C113 8461   4.105   0.618   5.003
    3DHA   H13R 8462   4.207   0.607   5.039
    3DHA   C112 8463   3.994   0.638   5.104
    3DHA   H12R 8464   4.003   0.719   5.177
    3DHA   H12S 8465   3.899   0.663   5.054
    3DHA   C111 8466   3.990   0.508   5.174
    3DHA   H11R 8467   3.898   0.455   5.152
    3DHA   C110 8468   4.071   0.459   5.274
    3DHA   H10R 8469   4.048   0.360   5.311
    3DHA    C19 8470   4.184   0.526   5.335
    3DHA    H9R 8471   4.262   0.534   5.258
    3DHA    H9S 8472   4.159   0.629   5.361
    3DHA    C18 8473   4.241   0.443   5.453
    3DHA    H8R 8474   4.326   0.383   5.422
    3DHA    C17 8475   4.192   0.448   5.582
    3DHA    H7R 8476   4.240   0.379   5.650
    3DHA    C16 8477   4.089   0.533   5.642
    3DHA    H6R 8478   4.010   0.556   5.570
    3DHA    H6S 8479   4.048   0.482   5.729
    3DHA    C15 8480   4.160   0.650   5.697
    3DHA    H5R 8481   4.223   0.704   5.628
    3DHA    C14 8482   4.166   0.686   5.824
    3DHA    H4R 8483   4.217   0.778   5.850
    3DHA    C13 8484   4.102   0.636   5.952
    3DHA    H3R 8485   4.023   0.706   5.982
    3DHA    H3S 8486   4.072   0.531   5.946
    3DHA    C12 8487   4.209   0.637   6.052
    3DHA    H2R 8488   4.184   0.576   6.139
    3DHA    H2S 8489   4.306   0.600   6.019
    3DHA   C117 8490   3.826   0.748   4.634
    3DHA   H17R 8491   3.801   0.850   4.609
    3DHA   C118 8492   3.740   0.641   4.571
    3DHA   H18R 8493   3.635   0.670   4.576
    3DHA   H18S 8494   3.730   0.543   4.619
    3DHA   C119 8495   3.793   0.622   4.436
    3DHA   H19R 8496   3.890   0.668   4.418
    3DHA   C120 8497   3.726   0.588   4.325
    3DHA   H20R 8498   3.771   0.589   4.227
    3DHA   C121 8499   3.590   0.530   4.331
    3DHA   H21R 8500   3.575   0.486   4.430
    3DHA   H21S 8501   3.587   0.439   4.272
    3DHA   C122 8502   3.492   0.647   4.303
    3DHA   H22R 8503   3.528   0.738   4.352
    3DHA   H22S 8504   3.391   0.623   4.337
    3DHA   H22T 8505   3.482   0.665   4.196
    1ST    C118 8506   5.001   5.008   4.110
    1ST    H18R 8507   4.936   4.931   4.066
    1ST    H18S 8508   5.101   4.967   4.122
    1ST    H18T 8509   5.014   5.093   4.043
    1ST    C117 8510   4.931   5.055   4.236
    1ST    H17R 8511   4.972   5.153   4.261
    1ST    H17S 8512   4.830   5.084   4.205
    1ST    C116 8513   4.917   4.950   4.344
    1ST    H16R 8514   4.885   5.008   4.431
    1ST    H16S 8515   4.829   4.889   4.323
    1ST    C115 8516   5.039   4.873   4.390
    1ST    H15R 8517   5.079   4.812   4.309
    1ST    H15S 8518   5.106   4.954   4.420
    1ST    C114 8519   5.022   4.780   4.513
    1ST    H14R 8520   5.118   4.751   4.557
    1ST    H14S 8521   4.982   4.841   4.595
    1ST    C113 8522   4.926   4.663   4.478
    1ST    H13R 8523   4.821   4.691   4.475
    1ST    H13S 8524   4.945   4.644   4.372
    1ST    C112 8525   4.935   4.550   4.579
    1ST    H12R 8526   4.878   4.459   4.558
    1ST    H12S 8527   5.037   4.511   4.576
    1ST    C111 8528   4.898   4.592   4.717
    1ST    H11R 8529   4.974   4.659   4.758
    1ST    H11S 8530   4.801   4.643   4.715
    1ST    C110 8531   4.894   4.467   4.809
    1ST    H10R 8532   4.816   4.402   4.769
    1ST    H10S 8533   4.986   4.409   4.807
    1ST     C19 8534   4.864   4.503   4.950
    1ST     H9R 8535   4.930   4.587   4.972
    1ST     H9S 8536   4.764   4.540   4.970
    1ST     C18 8537   4.880   4.389   5.052
    1ST     H8R 8538   4.789   4.330   5.042
    1ST     H8S 8539   4.954   4.319   5.013
    1ST     C17 8540   4.906   4.432   5.198
    1ST     H7R 8541   5.000   4.488   5.203
    1ST     H7S 8542   4.830   4.505   5.229
    1ST     C16 8543   4.912   4.310   5.285
    1ST     H6R 8544   4.811   4.268   5.280
    1ST     H6S 8545   4.985   4.232   5.260
    1ST     C15 8546   4.919   4.359   5.435
    1ST     H5R 8547   5.018   4.403   5.452
    1ST     H5S 8548   4.846   4.440   5.448
    1ST     C14 8549   4.889   4.245   5.529
    1ST     H4R 8550   4.814   4.179   5.485
    1ST     H4S 8551   4.978   4.181   5.525
    1ST     C13 8552   4.865   4.267   5.674
    1ST     H3R 8553   4.770   4.321   5.679
    1ST     H3S 8554   4.848   4.173   5.727
    1ST     C12 8555   4.969   4.356   5.752
    1ST     H2R 8556   5.075   4.328   5.746
    1ST     H2S 8557   4.982   4.455   5.708
    2PS     C11 8558   4.929   4.363   5.901
    2PS     O12 8559   4.829   4.300   5.941
    2PS     O11 8560   5.015   4.436   5.978
    2PS      C1 8561   4.984   4.454   6.118
    2PS      HR 8562   4.883   4.494   6.123
    2PS      HS 8563   4.994   4.362   6.177
    2PS      C2 8564   5.069   4.561   6.203
    2PS      HX 8565   5.174   4.542   6.178
    2PS      C3 8566   5.045   4.539   6.353
    2PS      HA 8567   5.092   4.442   6.370
    2PS      HB 8568   5.099   4.607   6.420
    2PS     O31 8569   4.914   4.517   6.387
    2PS     P31 8570   4.882   4.533   6.536
    2PS     O32 8571   5.005   4.451   6.610
    2PS     C31 8572   4.985   4.325   6.667
    2PS     H1A 8573   4.914   4.323   6.749
    2PS     H1B 8574   4.954   4.253   6.591
    2PS     C32 8575   5.122   4.284   6.740
    2PS     H2A 8576   5.110   4.186   6.787
    2PS     N31 8577   5.233   4.264   6.642
    2PS    HN1A 8578   5.318   4.230   6.690
    2PS    HN1B 8579   5.209   4.188   6.576
    2PS    HN1C 8580   5.247   4.347   6.583
    2PS     C33 8581   5.148   4.391   6.849
    2PS     O33 8582   4.896   4.675   6.575
    2PS     O34 8583   4.751   4.463   6.556
    2PS     O21 8584   5.023   4.694   6.173
    2PS     C21 8585   5.095   4.797   6.223
    2PS     O22 8586   5.194   4.779   6.288
    2PS     O35 8587   5.265   4.421   6.877
    2PS     O36 8588   5.054   4.408   6.930
    3DHA   C116 8589   4.510   5.115   5.316
    3DHA   H16R 8590   4.490   5.218   5.288
    3DHA   C115 8591   4.538   5.014   5.212
    3DHA   H15R 8592   4.522   4.915   5.256
    3DHA   H15S 8593   4.479   5.032   5.122
    3DHA   C114 8594   4.677   5.030   5.173
    3DHA   H14R 8595   4.702   5.128   5.133
    3DHA   C113 8596   4.771   4.940   5.184
    3DHA   H13R 8597   4.868   4.967   5.144
    3DHA   C112 8598   4.783   4.806   5.250
    3DHA   H12R 8599   4.714   4.809   5.334
    3DHA   H12S 8600   4.742   4.729   5.183
    3DHA   C111 8601   4.916   4.775   5.288
    3DHA   H11R 8602   4.989   4.794   5.211
    3DHA   C110 8603   4.967   4.730   5.408
    3DHA   H10R 8604   5.074   4.736   5.422
    3DHA    C19 8605   4.876   4.722   5.534
    3DHA    H9R 8606   4.773   4.698   5.508
    3DHA    H9S 8607   4.909   4.636   5.592
    3DHA    C18 8608   4.883   4.852   5.609
    3DHA    H8R 8609   4.829   4.937   5.568
    3DHA    C17 8610   4.946   4.875   5.723
    3DHA    H7R 8611   4.933   4.976   5.761
    3DHA    C16 8612   5.030   4.784   5.807
    3DHA    H6R 8613   4.971   4.746   5.891
    3DHA    H6S 8614   5.071   4.698   5.755
    3DHA    C15 8615   5.130   4.868   5.872
    3DHA    H5R 8616   5.224   4.861   5.817
    3DHA    C14 8617   5.126   4.950   5.975
    3DHA    H4R 8618   5.219   5.000   6.003
    3DHA    C13 8619   5.007   4.969   6.066
    3DHA    H3R 8620   4.971   5.073   6.069
    3DHA    H3S 8621   4.919   4.912   6.037
    3DHA    C12 8622   5.033   4.934   6.211
    3DHA    H2R 8623   5.101   5.009   6.253
    3DHA    H2S 8624   4.936   4.949   6.258
    3DHA   C117 8625   4.512   5.085   5.446
    3DHA   H17R 8626   4.504   5.175   5.508
    3DHA   C118 8627   4.528   4.960   5.528
    3DHA   H18R 8628   4.631   4.961   5.564
    3DHA   H18S 8629   4.528   4.867   5.470
    3DHA   C119 8630   4.434   4.959   5.647
    3DHA   H19R 8631   4.330   4.942   5.620
    3DHA   C120 8632   4.467   4.980   5.775
    3DHA   H20R 8633   4.388   4.994   5.848
    3DHA   C121 8634   4.596   5.022   5.832
    3DHA   H21R 8635   4.594   5.120   5.882
    3DHA   H21S 8636   4.679   5.007   5.762
    3DHA   C122 8637   4.619   4.904   5.935
    3DHA   H22R 8638   4.649   4.818   5.876
    3DHA   H22S 8639   4.529   4.897   5.997
    3DHA   H22T 8640   4.697   4.920   6.009
    1ST    C118 8641   2.111   5.121   4.268
    1ST    H18R 8642   2.137   5.050   4.190
    1ST    H18S 8643   2.032   5.175   4.215
    1ST    H18T 8644   2.079   5.063   4.355
    1ST    C117 8645   2.220   5.230   4.300
    1ST    H17R 8646   2.192   5.276   4.395
    1ST    H17S 8647   2.315   5.181   4.325
    1ST    C116 8648   2.231   5.332   4.187
    1ST    H16R 8649   2.136   5.386   4.181
    1ST    H16S 8650   2.307   5.407   4.212
    1ST    C115 8651   2.271   5.285   4.052
    1ST    H15R 8652   2.369   5.236   4.056
    1ST    H15S 8653   2.196   5.213   4.018
    1ST    C114 8654   2.270   5.401   3.959
    1ST    H14R 8655   2.201   5.475   4.000
    1ST    H14S 8656   2.369   5.443   3.943
    1ST    C113 8657   2.205   5.373   3.830
    1ST    H13R 8658   2.100   5.345   3.819
    1ST    H13S 8659   2.225   5.460   3.767
    1ST    C112 8660   2.273   5.272   3.742
    1ST    H12R 8661   2.381   5.284   3.727
    1ST    H12S 8662   2.290   5.176   3.791
    1ST    C111 8663   2.202   5.239   3.606
    1ST    H11R 8664   2.103   5.193   3.613
    1ST    H11S 8665   2.177   5.328   3.548
    1ST    C110 8666   2.287   5.162   3.509
    1ST    H10R 8667   2.383   5.214   3.517
    1ST    H10S 8668   2.316   5.063   3.544
    1ST     C19 8669   2.229   5.151   3.364
    1ST     H9R 8670   2.131   5.104   3.355
    1ST     H9S 8671   2.229   5.252   3.323
    1ST     C18 8672   2.325   5.068   3.268
    1ST     H8R 8673   2.427   5.055   3.307
    1ST     H8S 8674   2.282   4.968   3.270
    1ST     C17 8675   2.332   5.118   3.126
    1ST     H7R 8676   2.382   5.214   3.120
    1ST     H7S 8677   2.409   5.057   3.078
    1ST     C16 8678   2.199   5.149   3.049
    1ST     H6R 8679   2.123   5.073   3.069
    1ST     H6S 8680   2.158   5.242   3.092
    1ST     C15 8681   2.210   5.177   2.900
    1ST     H5R 8682   2.117   5.233   2.890
    1ST     H5S 8683   2.291   5.247   2.878
    1ST     C14 8684   2.230   5.051   2.807
    1ST     H4R 8685   2.320   4.999   2.841
    1ST     H4S 8686   2.159   4.970   2.825
    1ST     C13 8687   2.264   5.072   2.665
    1ST     H3R 8688   2.176   5.057   2.602
    1ST     H3S 8689   2.290   5.176   2.646
    1ST     C12 8690   2.380   4.982   2.611
    1ST     H2R 8691   2.476   4.988   2.663
    1ST     H2S 8692   2.351   4.878   2.626
    2PS     C11 8693   2.398   5.006   2.461
    2PS     O12 8694   2.309   4.997   2.374
    2PS     O11 8695   2.529   5.043   2.441
    2PS      C1 8696   2.563   5.075   2.297
    2PS      HR 8697   2.670   5.089   2.280
    2PS      HS 8698   2.527   5.001   2.226
    2PS      C2 8699   2.490   5.212   2.258
    2PS      HX 8700   2.381   5.201   2.261
    2PS      C3 8701   2.513   5.251   2.112
    2PS      HA 8702   2.488   5.173   2.040
    2PS      HB 8703   2.461   5.344   2.091
    2PS     O31 8704   2.648   5.274   2.092
    2PS     P31 8705   2.700   5.323   1.943
    2PS     O32 8706   2.635   5.462   1.929
    2PS     C31 8707   2.564   5.502   1.813
    2PS     H1A 8708   2.633   5.512   1.729
    2PS     H1B 8709   2.490   5.427   1.784
    2PS     C32 8710   2.491   5.631   1.836
    2PS     H2A 8711   2.414   5.614   1.911
    2PS     N31 8712   2.589   5.733   1.894
    2PS    HN1A 8713   2.688   5.723   1.865
    2PS    HN1B 8714   2.556   5.828   1.872
    2PS    HN1C 8715   2.591   5.725   1.997
    2PS     C33 8716   2.417   5.673   1.706
    2PS     O33 8717   2.845   5.332   1.942
    2PS     O34 8718   2.641   5.231   1.843
    2PS     O21 8719   2.542   5.325   2.340
    2PS     C21 8720   2.471   5.440   2.350
    2PS     O22 8721   2.364   5.450   2.296
    2PS     O35 8722   2.458   5.773   1.656
    2PS     O36 8723   2.306   5.635   1.691
    3DHA   C116 8724   2.024   5.810   3.632
    3DHA   H16R 8725   1.997   5.854   3.536
    3DHA   C115 8726   2.102   5.683   3.609
    3DHA   H15R 8727   2.179   5.702   3.534
    3DHA   H15S 8728   2.157   5.661   3.701
    3DHA   C114 8729   2.008   5.571   3.580
    3DHA   H14R 8730   1.960   5.526   3.667
    3DHA   C113 8731   1.979   5.518   3.462
    3DHA   H13R 8732   1.907   5.438   3.460
    3DHA   C112 8733   2.019   5.573   3.332
    3DHA   H12R 8734   1.938   5.554   3.261
    3DHA   H12S 8735   2.034   5.680   3.345
    3DHA   C111 8736   2.138   5.502   3.287
    3DHA   H11R 8737   2.193   5.442   3.359
    3DHA   C110 8738   2.178   5.502   3.162
    3DHA   H10R 8739   2.272   5.456   3.132
    3DHA    C19 8740   2.116   5.558   3.036
    3DHA    H9R 8741   2.111   5.474   2.966
    3DHA    H9S 8742   2.016   5.587   3.071
    3DHA    C18 8743   2.190   5.672   2.996
    3DHA    H8R 8744   2.137   5.764   3.021
    3DHA    C17 8745   2.291   5.680   2.908
    3DHA    H7R 8746   2.307   5.783   2.878
    3DHA    C16 8747   2.367   5.564   2.850
    3DHA    H6R 8748   2.372   5.486   2.927
    3DHA    H6S 8749   2.305   5.515   2.774
    3DHA    C15 8750   2.504   5.604   2.809
    3DHA    H5R 8751   2.571   5.645   2.884
    3DHA    C14 8752   2.563   5.586   2.691
    3DHA    H4R 8753   2.667   5.618   2.681
    3DHA    C13 8754   2.505   5.501   2.583
    3DHA    H3R 8755   2.528   5.395   2.599
    3DHA    H3S 8756   2.397   5.501   2.598
    3DHA    C12 8757   2.535   5.538   2.441
    3DHA    H2R 8758   2.515   5.640   2.410
    3DHA    H2S 8759   2.642   5.527   2.419
    3DHA   C117 8760   1.973   5.856   3.744
    3DHA   H17R 8761   1.910   5.944   3.745
    3DHA   C118 8762   2.001   5.787   3.875
    3DHA   H18R 8763   2.090   5.827   3.924
    3DHA   H18S 8764   2.011   5.680   3.861
    3DHA   C119 8765   1.890   5.816   3.968
    3DHA   H19R 8766   1.876   5.921   3.993
    3DHA   C120 8767   1.792   5.736   4.006
    3DHA   H20R 8768   1.718   5.774   4.076
    3DHA   C121 8769   1.791   5.584   3.995
    3DHA   H21R 8770   1.830   5.554   3.897
    3DHA   H21S 8771   1.688   5.548   4.002
    3DHA   C122 8772   1.866   5.525   4.103
    3DHA   H22R 8773   1.968   5.562   4.114
    3DHA   H22S 8774   1.872   5.416   4.091
    3DHA   H22T 8775   1.821   5.546   4.200
    1ST    C118 8776   1.650   4.402   4.227
    1ST    H18R 8777   1.641   4.312   4.289
    1ST    H18S 8778   1.574   4.389   4.151
    1ST    H18T 8779   1.615   4.481   4.293
    1ST    C117 8780   1.787   4.423   4.169
    1ST    H17R 8781   1.865   4.413   4.245
    1ST    H17S 8782   1.797   4.337   4.102
    1ST    C116 8783   1.800   4.556   4.089
    1ST    H16R 8784   1.716   4.568   4.021
    1ST    H16S 8785   1.789   4.640   4.157
    1ST    C115 8786   1.937   4.555   4.015
    1ST    H15R 8787   2.012   4.589   4.086
    1ST    H15S 8788   1.973   4.459   3.979
    1ST    C114 8789   1.951   4.661   3.900
    1ST    H14R 8790   1.891   4.617   3.821
    1ST    H14S 8791   1.904   4.745   3.950
    1ST    C113 8792   2.093   4.673   3.860
    1ST    H13R 8793   2.148   4.690   3.953
    1ST    H13S 8794   2.134   4.578   3.826
    1ST    C112 8795   2.118   4.786   3.754
    1ST    H12R 8796   2.086   4.885   3.787
    1ST    H12S 8797   2.222   4.798   3.726
    1ST    C111 8798   2.045   4.757   3.624
    1ST    H11R 8799   2.084   4.661   3.590
    1ST    H11S 8800   1.939   4.740   3.642
    1ST    C110 8801   2.062   4.865   3.516
    1ST    H10R 8802   1.995   4.946   3.545
    1ST    H10S 8803   2.164   4.903   3.526
    1ST     C19 8804   2.027   4.812   3.371
    1ST     H9R 8805   1.929   4.765   3.376
    1ST     H9S 8806   2.023   4.900   3.306
    1ST     C18 8807   2.127   4.715   3.323
    1ST     H8R 8808   2.231   4.740   3.343
    1ST     H8S 8809   2.107   4.618   3.369
    1ST     C17 8810   2.103   4.693   3.172
    1ST     H7R 8811   2.007   4.644   3.157
    1ST     H7S 8812   2.090   4.784   3.113
    1ST     C16 8813   2.211   4.608   3.097
    1ST     H6R 8814   2.309   4.656   3.109
    1ST     H6S 8815   2.212   4.504   3.128
    1ST     C15 8816   2.179   4.599   2.944
    1ST     H5R 8817   2.121   4.509   2.923
    1ST     H5S 8818   2.108   4.680   2.932
    1ST     C14 8819   2.295   4.616   2.838
    1ST     H4R 8820   2.260   4.591   2.738
    1ST     H4S 8821   2.328   4.719   2.851
    1ST     C13 8822   2.415   4.508   2.852
    1ST     H3R 8823   2.454   4.515   2.954
    1ST     H3S 8824   2.378   4.406   2.854
    1ST     C12 8825   2.520   4.536   2.747
    1ST     H2R 8826   2.562   4.637   2.753
    1ST     H2S 8827   2.599   4.461   2.755
    2PS     C11 8828   2.462   4.519   2.609
    2PS     O12 8829   2.450   4.407   2.561
    2PS     O11 8830   2.435   4.635   2.541
    2PS      C1 8831   2.371   4.623   2.413
    2PS      HR 8832   2.373   4.722   2.367
    2PS      HS 8833   2.423   4.553   2.346
    2PS      C2 8834   2.227   4.584   2.416
    2PS      HX 8835   2.220   4.488   2.468
    2PS      C3 8836   2.166   4.561   2.271
    2PS      HA 8837   2.215   4.472   2.229
    2PS      HB 8838   2.058   4.545   2.276
    2PS     O31 8839   2.193   4.677   2.191
    2PS     P31 8840   2.143   4.687   2.041
    2PS     O32 8841   2.233   4.580   1.966
    2PS     C31 8842   2.182   4.449   1.945
    2PS     H1A 8843   2.140   4.406   2.036
    2PS     H1B 8844   2.106   4.457   1.867
    2PS     C32 8845   2.296   4.364   1.890
    2PS     H2A 8846   2.355   4.430   1.827
    2PS     N31 8847   2.390   4.322   2.009
    2PS    HN1A 8848   2.418   4.402   2.068
    2PS    HN1B 8849   2.360   4.243   2.069
    2PS    HN1C 8850   2.482   4.287   1.980
    2PS     C33 8851   2.255   4.250   1.800
    2PS     O33 8852   2.005   4.643   2.020
    2PS     O34 8853   2.177   4.822   1.999
    2PS     O21 8854   2.152   4.687   2.487
    2PS     C21 8855   2.036   4.656   2.538
    2PS     O22 8856   1.980   4.547   2.512
    2PS     O35 8857   2.296   4.143   1.825
    2PS     O36 8858   2.207   4.271   1.688
    3DHA   C116 8859   1.553   4.688   3.725
    3DHA   H16R 8860   1.637   4.712   3.790
    3DHA   C115 8861   1.564   4.562   3.648
    3DHA   H15R 8862   1.604   4.477   3.703
    3DHA   H15S 8863   1.468   4.534   3.604
    3DHA   C114 8864   1.665   4.572   3.538
    3DHA   H14R 8865   1.768   4.565   3.571
    3DHA   C113 8866   1.649   4.603   3.406
    3DHA   H13R 8867   1.737   4.627   3.347
    3DHA   C112 8868   1.526   4.636   3.326
    3DHA   H12R 8869   1.522   4.575   3.236
    3DHA   H12S 8870   1.435   4.610   3.380
    3DHA   C111 8871   1.513   4.778   3.289
    3DHA   H11R 8872   1.439   4.843   3.336
    3DHA   C110 8873   1.575   4.823   3.183
    3DHA   H10R 8874   1.545   4.922   3.150
    3DHA    C19 8875   1.685   4.758   3.106
    3DHA    H9R 8876   1.718   4.663   3.148
    3DHA    H9S 8877   1.641   4.718   3.013
    3DHA    C18 8878   1.793   4.851   3.078
    3DHA    H8R 8879   1.849   4.881   3.167
    3DHA    C17 8880   1.828   4.892   2.960
    3DHA    H7R 8881   1.915   4.955   2.949
    3DHA    C16 8882   1.752   4.882   2.834
    3DHA    H6R 8883   1.774   4.782   2.797
    3DHA    H6S 8884   1.645   4.888   2.854
    3DHA    C15 8885   1.786   4.985   2.737
    3DHA    H5R 8886   1.762   5.086   2.768
    3DHA    C14 8887   1.840   4.966   2.617
[truncated: 1,258,817 more chars]
