# Supplementary material for: Expanding the Paradigm of Structure-Based Drug Design: Molecular Dynamics Simulations Support the Development of New Pyridine-Based Protein Kinase C-Targeted Agonists
Source: J Med Chem. 2023 Apr 3;66(7):4588–602. doi: 10.1021/acs.jmedchem.2c01448 (PMC10108360; doi:10.1021/acs.jmedchem.2c01448)
Supplement: Supplementary file 3 — jm2c01448_si_003.zip [file jm2c01448_si_003.zip › Main_Coordinates_(.gro)/PRD-7a-SDPS-at-100ns.gro]

4 4b2 + 128 sdps membrane in water t= 100000.00000 step= 50000000
36828
    1ST    C118    1   2.000   3.138   4.679
    1ST    H18R    2   2.081   3.201   4.642
    1ST    H18S    3   1.929   3.121   4.597
    1ST    H18T    4   2.039   3.043   4.716
    1ST    C117    5   1.915   3.197   4.790
    1ST    H17R    6   1.821   3.140   4.795
    1ST    H17S    7   1.974   3.188   4.881
    1ST    C116    8   1.894   3.351   4.787
    1ST    H16R    9   1.991   3.395   4.764
    1ST    H16S   10   1.838   3.385   4.700
    1ST    C115   11   1.837   3.394   4.915
    1ST    H15R   12   1.745   3.335   4.920
    1ST    H15S   13   1.887   3.356   5.005
    1ST    C114   14   1.802   3.545   4.921
    1ST    H14R   15   1.899   3.591   4.940
    1ST    H14S   16   1.769   3.593   4.829
    1ST    C113   17   1.691   3.590   5.015
    1ST    H13R   18   1.614   3.517   4.989
    1ST    H13S   19   1.715   3.570   5.120
    1ST    C112   20   1.646   3.738   5.006
    1ST    H12R   21   1.731   3.797   5.040
    1ST    H12S   22   1.627   3.758   4.900
    1ST    C111   23   1.529   3.763   5.092
    1ST    H11R   24   1.448   3.720   5.033
    1ST    H11S   25   1.542   3.710   5.187
    1ST    C110   26   1.476   3.905   5.107
    1ST    H10R   27   1.554   3.964   5.156
    1ST    H10S   28   1.457   3.955   5.012
    1ST     C19   29   1.348   3.909   5.183
    1ST     H9R   30   1.269   3.887   5.110
    1ST     H9S   31   1.337   3.825   5.252
    1ST     C18   32   1.335   4.042   5.253
    1ST     H8R   33   1.414   4.050   5.327
    1ST     H8S   34   1.353   4.131   5.192
    1ST     C17   35   1.197   4.059   5.314
    1ST     H7R   36   1.115   4.053   5.241
    1ST     H7S   37   1.164   3.985   5.387
    1ST     C16   38   1.187   4.192   5.389
    1ST     H6R   39   1.219   4.274   5.324
    1ST     H6S   40   1.079   4.206   5.402
    1ST     C15   41   1.250   4.203   5.528
    1ST     H5R   42   1.186   4.156   5.602
    1ST     H5S   43   1.344   4.149   5.536
    1ST     C14   44   1.279   4.348   5.575
    1ST     H4R   45   1.380   4.373   5.541
    1ST     H4S   46   1.226   4.434   5.532
    1ST     C13   47   1.292   4.363   5.725
    1ST     H3R   48   1.362   4.284   5.755
    1ST     H3S   49   1.337   4.462   5.740
    1ST     C12   50   1.162   4.346   5.816
    1ST     H2R   51   1.084   4.419   5.791
    1ST     H2S   52   1.108   4.252   5.804
    2PS     C11   53   1.198   4.354   5.958
    2PS     O12   54   1.170   4.449   6.028
    2PS     O11   55   1.270   4.251   6.003
    2PS      C1   56   1.280   4.247   6.150
    2PS      HR   57   1.340   4.158   6.172
    2PS      HS   58   1.331   4.336   6.188
    2PS      C2   59   1.143   4.211   6.212
    2PS      HX   60   1.060   4.278   6.187
    2PS      C3   61   1.152   4.213   6.369
    2PS      HA   62   1.200   4.120   6.399
    2PS      HB   63   1.201   4.305   6.402
    2PS     O31   64   1.019   4.229   6.413
    2PS     P31   65   0.991   4.213   6.571
    2PS     O32   66   1.029   4.063   6.602
    2PS     C31   67   0.977   3.953   6.530
    2PS     H1A   68   0.870   3.968   6.518
    2PS     H1B   69   1.010   3.955   6.426
    2PS     C32   70   1.011   3.821   6.593
    2PS     H2A   71   0.988   3.739   6.526
    2PS     N31   72   1.161   3.803   6.603
    2PS    HN1A   73   1.205   3.855   6.681
    2PS    HN1B   74   1.187   3.703   6.611
    2PS    HN1C   75   1.200   3.825   6.510
    2PS     C33   76   0.933   3.807   6.728
    2PS     O33   77   1.093   4.292   6.643
    2PS     O34   78   0.848   4.231   6.610
    2PS     O21   79   1.094   4.081   6.170
    2PS     C21   80   1.004   4.079   6.069
    2PS     O22   81   0.963   4.176   6.015
    2PS     O35   82   0.958   3.706   6.790
    2PS     O36   83   0.861   3.890   6.765
    3DHA   C116   84   2.057   3.962   5.192
    3DHA   H16R   85   2.087   3.985   5.090
    3DHA   C115   86   1.937   3.871   5.215
    3DHA   H15R   87   1.923   3.794   5.139
    3DHA   H15S   88   1.964   3.813   5.304
    3DHA   C114   89   1.823   3.957   5.232
    3DHA   H14R   90   1.801   4.030   5.154
    3DHA   C113   91   1.733   3.953   5.335
    3DHA   H13R   92   1.642   4.010   5.317
    3DHA   C112   93   1.727   3.869   5.461
    3DHA   H12R   94   1.820   3.812   5.468
    3DHA   H12S   95   1.705   3.922   5.553
    3DHA   C111   96   1.622   3.768   5.452
    3DHA   H11R   97   1.653   3.674   5.408
    3DHA   C110   98   1.500   3.768   5.510
    3DHA   H10R   99   1.441   3.677   5.505
    3DHA    C19  100   1.443   3.876   5.592
    3DHA    H9R  101   1.492   3.970   5.566
    3DHA    H9S  102   1.341   3.890   5.555
    3DHA    C18  103   1.450   3.845   5.736
    3DHA    H8R  104   1.515   3.763   5.767
    3DHA    C17  105   1.373   3.893   5.836
    3DHA    H7R  106   1.392   3.857   5.937
    3DHA    C16  107   1.265   3.991   5.818
    3DHA    H6R  108   1.238   4.040   5.912
    3DHA    H6S  109   1.323   4.064   5.762
    3DHA    C15  110   1.147   3.933   5.755
    3DHA    H5R  111   1.146   3.942   5.647
    3DHA    C14  112   1.043   3.877   5.828
    3DHA    H4R  113   0.951   3.849   5.777
    3DHA    C13  114   1.041   3.836   5.971
    3DHA    H3R  115   1.009   3.734   5.989
    3DHA    H3S  116   1.143   3.835   6.009
    3DHA    C12  117   0.952   3.933   6.049
    3DHA    H2R  118   0.849   3.917   6.016
    3DHA    H2S  119   0.966   3.883   6.145
    3DHA   C117  120   2.138   4.003   5.289
    3DHA   H17R  121   2.223   4.068   5.270
    3DHA   C118  122   2.114   3.983   5.433
    3DHA   H18R  123   2.115   3.876   5.455
    3DHA   H18S  124   2.027   4.034   5.475
    3DHA   C119  125   2.234   4.014   5.517
    3DHA   H19R  126   2.327   4.018   5.461
    3DHA   C120  127   2.232   4.056   5.647
    3DHA   H20R  128   2.318   4.102   5.694
    3DHA   C121  129   2.115   4.052   5.745
    3DHA   H21R  130   2.139   3.995   5.835
    3DHA   H21S  131   2.027   4.010   5.695
    3DHA   C122  132   2.068   4.180   5.799
    3DHA   H22R  133   2.021   4.242   5.723
    3DHA   H22S  134   2.148   4.243   5.841
    3DHA   H22T  135   1.995   4.165   5.879
    1ST    C118  136   3.091   4.131   4.308
    1ST    H18R  137   3.154   4.080   4.235
    1ST    H18S  138   3.155   4.121   4.396
    1ST    H18T  139   3.078   4.231   4.266
    1ST    C117  140   2.963   4.066   4.339
    1ST    H17R  141   2.934   4.101   4.438
    1ST    H17S  142   2.897   4.103   4.260
    1ST    C116  143   2.972   3.907   4.345
    1ST    H16R  144   2.872   3.865   4.338
    1ST    H16S  145   3.035   3.868   4.265
    1ST    C115  146   3.032   3.865   4.474
    1ST    H15R  147   3.064   3.761   4.464
    1ST    H15S  148   3.120   3.923   4.503
    1ST    C114  149   2.937   3.880   4.595
    1ST    H14R  150   2.893   3.980   4.594
    1ST    H14S  151   2.861   3.805   4.574
    1ST    C113  152   3.014   3.870   4.725
    1ST    H13R  153   3.042   3.766   4.746
    1ST    H13S  154   3.108   3.925   4.724
    1ST    C112  155   2.941   3.932   4.844
    1ST    H12R  156   2.911   4.036   4.829
    1ST    H12S  157   2.849   3.876   4.861
    1ST    C111  158   3.017   3.920   4.982
    1ST    H11R  159   3.071   3.826   4.983
    1ST    H11S  160   3.087   4.004   4.977
    1ST    C110  161   2.928   3.941   5.102
    1ST    H10R  162   2.865   4.028   5.083
    1ST    H10S  163   2.858   3.857   5.096
    1ST     C19  164   2.998   3.944   5.241
    1ST     H9R  165   3.061   3.855   5.241
    1ST     H9S  166   3.074   4.023   5.247
    1ST     C18  167   2.899   3.954   5.358
    1ST     H8R  168   2.926   4.047   5.408
    1ST     H8S  169   2.795   3.941   5.328
    1ST     C17  170   2.925   3.844   5.463
    1ST     H7R  171   2.903   3.745   5.423
    1ST     H7S  172   3.034   3.836   5.473
    1ST     C16  173   2.858   3.864   5.593
    1ST     H6R  174   2.876   3.777   5.656
    1ST     H6S  175   2.907   3.951   5.637
    1ST     C15  176   2.710   3.886   5.594
    1ST     H5R  177   2.691   3.990   5.567
    1ST     H5S  178   2.660   3.823   5.520
    1ST     C14  179   2.649   3.870   5.730
    1ST     H4R  180   2.668   3.769   5.768
    1ST     H4S  181   2.710   3.928   5.799
    1ST     C13  182   2.504   3.920   5.742
    1ST     H3R  183   2.498   4.028   5.727
    1ST     H3S  184   2.449   3.877   5.658
    1ST     C12  185   2.430   3.899   5.865
    1ST     H2R  186   2.335   3.953   5.857
    1ST     H2S  187   2.401   3.794   5.881
    2PS     C11  188   2.487   3.955   5.989
    2PS     O12  189   2.593   3.924   6.042
    2PS     O11  190   2.398   4.042   6.038
    2PS      C1  191   2.430   4.107   6.163
    2PS      HR  192   2.451   4.024   6.231
    2PS      HS  193   2.530   4.149   6.159
    2PS      C2  194   2.328   4.192   6.223
    2PS      HX  195   2.375   4.234   6.313
    2PS      C3  196   2.204   4.114   6.270
    2PS      HA  197   2.144   4.088   6.183
    2PS      HB  198   2.244   4.023   6.314
    2PS     O31  199   2.124   4.173   6.377
    2PS     P31  200   1.995   4.100   6.421
    2PS     O32  201   2.053   3.979   6.511
    2PS     C31  202   2.125   4.014   6.630
    2PS     H1A  203   2.207   4.082   6.607
    2PS     H1B  204   2.060   4.066   6.701
    2PS     C32  205   2.182   3.884   6.696
    2PS     H2A  206   2.114   3.800   6.714
    2PS     N31  207   2.277   3.814   6.607
    2PS    HN1A  208   2.362   3.867   6.585
    2PS    HN1B  209   2.317   3.738   6.665
    2PS    HN1C  210   2.226   3.789   6.521
    2PS     C33  211   2.250   3.916   6.829
    2PS     O33  212   1.909   4.190   6.501
    2PS     O34  213   1.937   4.046   6.298
    2PS     O21  214   2.293   4.308   6.139
    2PS     C21  215   2.380   4.406   6.100
    2PS     O22  216   2.493   4.410   6.145
    2PS     O35  217   2.368   3.953   6.829
    2PS     O36  218   2.201   3.877   6.933
    3DHA   C116  219   2.210   4.346   4.792
    3DHA   H16R  220   2.135   4.276   4.827
    3DHA   C115  221   2.264   4.430   4.901
    3DHA   H15R  222   2.370   4.410   4.922
    3DHA   H15S  223   2.262   4.535   4.872
    3DHA   C114  224   2.196   4.405   5.029
    3DHA   H14R  225   2.205   4.301   5.058
    3DHA   C113  226   2.145   4.504   5.105
    3DHA   H13R  227   2.093   4.473   5.195
    3DHA   C112  228   2.133   4.651   5.087
    3DHA   H12R  229   2.220   4.711   5.115
    3DHA   H12S  230   2.135   4.676   4.981
    3DHA   C111  231   2.026   4.718   5.157
    3DHA   H11R  232   1.942   4.750   5.095
    3DHA   C110  233   2.004   4.730   5.290
    3DHA   H10R  234   1.916   4.785   5.321
    3DHA    C19  235   2.094   4.688   5.403
    3DHA    H9R  236   2.169   4.618   5.366
    3DHA    H9S  237   2.153   4.776   5.431
    3DHA    C18  238   2.023   4.620   5.514
    3DHA    H8R  239   1.914   4.622   5.509
    3DHA    C17  240   2.087   4.559   5.617
    3DHA    H7R  241   2.037   4.504   5.696
    3DHA    C16  242   2.231   4.563   5.638
    3DHA    H6R  243   2.260   4.472   5.691
    3DHA    H6S  244   2.286   4.551   5.545
    3DHA    C15  245   2.275   4.687   5.710
    3DHA    H5R  246   2.249   4.780   5.661
    3DHA    C14  247   2.342   4.682   5.825
    3DHA    H4R  248   2.364   4.772   5.883
    3DHA    C13  249   2.396   4.563   5.899
    3DHA    H3R  250   2.413   4.477   5.834
    3DHA    H3S  251   2.500   4.577   5.930
    3DHA    C12  252   2.312   4.513   6.020
    3DHA    H2R  253   2.290   4.600   6.082
    3DHA    H2S  254   2.216   4.472   5.988
    3DHA   C117  255   2.259   4.343   4.664
    3DHA   H17R  256   2.222   4.269   4.593
    3DHA   C118  257   2.347   4.453   4.616
    3DHA   H18R  258   2.344   4.544   4.676
    3DHA   H18S  259   2.297   4.497   4.530
    3DHA   C119  260   2.488   4.406   4.587
    3DHA   H19R  261   2.553   4.387   4.672
    3DHA   C120  262   2.536   4.368   4.470
    3DHA   H20R  263   2.635   4.325   4.460
    3DHA   C121  264   2.467   4.372   4.337
    3DHA   H21R  265   2.380   4.438   4.342
    3DHA   H21S  266   2.436   4.270   4.314
    3DHA   C122  267   2.569   4.417   4.234
    3DHA   H22R  268   2.547   4.401   4.128
    3DHA   H22S  269   2.667   4.371   4.245
    3DHA   H22T  270   2.588   4.524   4.248
    1ST    C118  271   3.311   6.175   3.887
    1ST    H18R  272   3.246   6.127   3.961
    1ST    H18S  273   3.365   6.098   3.832
    1ST    H18T  274   3.244   6.227   3.819
    1ST    C117  275   3.390   6.268   3.982
    1ST    H17R  276   3.477   6.319   3.939
    1ST    H17S  277   3.436   6.201   4.055
    1ST    C116  278   3.289   6.372   4.037
    1ST    H16R  279   3.293   6.458   3.969
    1ST    H16S  280   3.186   6.339   4.043
    1ST    C115  281   3.336   6.427   4.173
    1ST    H15R  282   3.440   6.457   4.164
    1ST    H15S  283   3.287   6.521   4.199
    1ST    C114  284   3.323   6.325   4.289
    1ST    H14R  285   3.379   6.236   4.260
    1ST    H14S  286   3.225   6.289   4.321
    1ST    C113  287   3.365   6.376   4.431
    1ST    H13R  288   3.469   6.410   4.423
    1ST    H13S  289   3.299   6.453   4.471
    1ST    C112  290   3.375   6.257   4.535
    1ST    H12R  291   3.281   6.202   4.527
    1ST    H12S  292   3.457   6.189   4.509
    1ST    C111  293   3.380   6.319   4.674
    1ST    H11R  294   3.288   6.375   4.692
    1ST    H11S  295   3.380   6.234   4.744
    1ST    C110  296   3.500   6.407   4.707
    1ST    H10R  297   3.591   6.363   4.664
    1ST    H10S  298   3.478   6.500   4.655
    1ST     C19  299   3.548   6.427   4.843
    1ST     H9R  300   3.625   6.503   4.841
    1ST     H9S  301   3.465   6.479   4.892
    1ST     C18  302   3.578   6.296   4.916
    1ST     H8R  303   3.489   6.236   4.937
    1ST     H8S  304   3.655   6.244   4.859
    1ST     C17  305   3.653   6.315   5.042
    1ST     H7R  306   3.744   6.374   5.028
    1ST     H7S  307   3.585   6.378   5.100
    1ST     C16  308   3.662   6.195   5.121
    1ST     H6R  309   3.565   6.147   5.133
    1ST     H6S  310   3.705   6.108   5.071
    1ST     C15  311   3.745   6.206   5.252
    1ST     H5R  312   3.841   6.254   5.229
    1ST     H5S  313   3.690   6.268   5.322
    1ST     C14  314   3.775   6.075   5.334
    1ST     H4R  315   3.679   6.025   5.348
    1ST     H4S  316   3.820   5.996   5.273
    1ST     C13  317   3.825   6.096   5.474
    1ST     H3R  318   3.906   6.168   5.482
    1ST     H3S  319   3.735   6.140   5.520
    1ST     C12  320   3.871   5.977   5.564
    1ST     H2R  321   3.798   5.896   5.569
    1ST     H2S  322   3.954   5.931   5.511
    2PS     C11  323   3.918   6.014   5.697
    2PS     O12  324   3.878   6.109   5.763
    2PS     O11  325   4.006   5.919   5.750
    2PS      C1  326   4.042   5.943   5.890
    2PS      HR  327   4.111   6.027   5.885
    2PS      HS  328   3.949   5.968   5.941
    2PS      C2  329   4.109   5.819   5.959
    2PS      HX  330   4.041   5.734   5.967
    2PS      C3  331   4.162   5.860   6.099
    2PS      HA  332   4.083   5.918   6.147
    2PS      HB  333   4.197   5.779   6.164
    2PS     O31  334   4.271   5.949   6.095
    2PS     P31  335   4.334   6.009   6.228
    2PS     O32  336   4.275   6.155   6.241
    2PS     C31  337   4.140   6.180   6.286
    2PS     H1A  338   4.082   6.126   6.210
    2PS     H1B  339   4.122   6.130   6.381
    2PS     C32  340   4.102   6.328   6.281
    2PS     H2A  341   4.156   6.375   6.362
    2PS     N31  342   4.151   6.397   6.157
    2PS    HN1A  343   4.108   6.361   6.071
    2PS    HN1B  344   4.139   6.499   6.151
    2PS    HN1C  345   4.253   6.382   6.156
    2PS     C33  346   3.955   6.336   6.319
    2PS     O33  347   4.275   5.938   6.342
    2PS     O34  348   4.483   6.013   6.212
    2PS     O21  349   4.223   5.779   5.880
    2PS     C21  350   4.207   5.698   5.771
    2PS     O22  351   4.097   5.642   5.748
    2PS     O35  352   3.910   6.347   6.429
    2PS     O36  353   3.880   6.310   6.229
    3DHA   C116  354   4.108   5.730   4.870
    3DHA   H16R  355   4.100   5.789   4.779
    3DHA   C115  356   4.219   5.765   4.958
    3DHA   H15R  357   4.195   5.867   4.988
    3DHA   H15S  358   4.228   5.709   5.052
    3DHA   C114  359   4.350   5.776   4.880
    3DHA   H14R  360   4.393   5.876   4.879
    3DHA   C113  361   4.406   5.666   4.826
    3DHA   H13R  362   4.502   5.680   4.778
    3DHA   C112  363   4.350   5.528   4.824
    3DHA   H12R  364   4.253   5.527   4.874
    3DHA   H12S  365   4.328   5.517   4.718
    3DHA   C111  366   4.454   5.424   4.873
    3DHA   H11R  367   4.494   5.375   4.784
    3DHA   C110  368   4.497   5.390   4.992
    3DHA   H10R  369   4.570   5.309   4.997
    3DHA    C19  370   4.448   5.447   5.116
    3DHA    H9R  371   4.339   5.443   5.120
    3DHA    H9S  372   4.495   5.380   5.188
    3DHA    C18  373   4.495   5.586   5.132
    3DHA    H8R  374   4.546   5.642   5.054
    3DHA    C17  375   4.484   5.647   5.248
    3DHA    H7R  376   4.530   5.746   5.255
    3DHA    C16  377   4.393   5.597   5.358
    3DHA    H6R  378   4.368   5.492   5.345
    3DHA    H6S  379   4.439   5.600   5.457
    3DHA    C15  380   4.271   5.678   5.374
    3DHA    H5R  381   4.195   5.662   5.299
    3DHA    C14  382   4.246   5.770   5.465
    3DHA    H4R  383   4.145   5.811   5.466
    3DHA    C13  384   4.339   5.800   5.580
    3DHA    H3R  385   4.441   5.809   5.540
    3DHA    H3S  386   4.306   5.890   5.632
    3DHA    C12  387   4.330   5.684   5.684
    3DHA    H2R  388   4.330   5.588   5.633
    3DHA    H2S  389   4.415   5.674   5.752
    3DHA   C117  390   4.001   5.655   4.903
    3DHA   H17R  391   3.914   5.660   4.838
    3DHA   C118  392   3.977   5.577   5.027
    3DHA   H18R  393   4.050   5.496   5.031
    3DHA   H18S  394   3.873   5.543   5.027
    3DHA   C119  395   3.986   5.659   5.159
    3DHA   H19R  396   4.011   5.763   5.140
    3DHA   C120  397   3.959   5.619   5.280
    3DHA   H20R  398   3.949   5.683   5.367
    3DHA   C121  399   3.925   5.482   5.323
    3DHA   H21R  400   3.869   5.423   5.250
    3DHA   H21S  401   3.871   5.482   5.418
    3DHA   C122  402   4.049   5.399   5.347
    3DHA   H22R  403   4.106   5.394   5.253
    3DHA   H22S  404   4.037   5.293   5.372
    3DHA   H22T  405   4.122   5.443   5.415
    1ST    C118  406   0.331   2.051   3.959
    1ST    H18R  407   0.421   2.010   3.913
    1ST    H18S  408   0.296   2.137   3.900
    1ST    H18T  409   0.246   1.986   3.935
    1ST    C117  410   0.348   2.066   4.108
    1ST    H17R  411   0.247   2.088   4.144
    1ST    H17S  412   0.364   1.967   4.151
    1ST    C116  413   0.462   2.149   4.164
    1ST    H16R  414   0.558   2.120   4.121
    1ST    H16S  415   0.441   2.253   4.140
    1ST    C115  416   0.484   2.151   4.318
    1ST    H15R  417   0.517   2.052   4.351
    1ST    H15S  418   0.572   2.212   4.334
    1ST    C114  419   0.366   2.215   4.392
    1ST    H14R  420   0.347   2.316   4.354
    1ST    H14S  421   0.278   2.153   4.373
    1ST    C113  422   0.394   2.220   4.538
    1ST    H13R  423   0.491   2.268   4.554
    1ST    H13S  424   0.319   2.290   4.575
    1ST    C112  425   0.383   2.091   4.625
    1ST    H12R  426   0.299   2.031   4.591
    1ST    H12S  427   0.468   2.023   4.616
    1ST    C111  428   0.348   2.119   4.772
    1ST    H11R  429   0.406   2.204   4.807
    1ST    H11S  430   0.242   2.148   4.771
    1ST    C110  431   0.387   1.999   4.858
    1ST    H10R  432   0.340   1.913   4.811
    1ST    H10S  433   0.496   1.999   4.849
    1ST     C19  434   0.330   2.008   5.003
    1ST     H9R  435   0.222   1.993   5.014
    1ST     H9S  436   0.374   1.925   5.057
    1ST     C18  437   0.370   2.136   5.083
    1ST     H8R  438   0.479   2.141   5.076
    1ST     H8S  439   0.316   2.213   5.028
    1ST     C17  440   0.337   2.142   5.234
    1ST     H7R  441   0.228   2.142   5.248
    1ST     H7S  442   0.357   2.041   5.270
    1ST     C16  443   0.418   2.238   5.317
    1ST     H6R  444   0.521   2.201   5.314
    1ST     H6S  445   0.410   2.339   5.277
    1ST     C15  446   0.382   2.249   5.465
    1ST     H5R  447   0.279   2.284   5.477
    1ST     H5S  448   0.370   2.149   5.507
    1ST     C14  449   0.483   2.329   5.540
    1ST     H4R  450   0.583   2.302   5.509
    1ST     H4S  451   0.454   2.433   5.521
    1ST     C13  452   0.474   2.322   5.694
    1ST     H3R  453   0.374   2.355   5.723
    1ST     H3S  454   0.481   2.216   5.721
    1ST     C12  455   0.581   2.395   5.784
    1ST     H2R  456   0.554   2.386   5.890
    1ST     H2S  457   0.687   2.369   5.777
    2PS     C11  458   0.577   2.540   5.748
    2PS     O12  459   0.682   2.596   5.726
    2PS     O11  460   0.458   2.596   5.769
    2PS      C1  461   0.456   2.737   5.741
    2PS      HR  462   0.504   2.790   5.824
    2PS      HS  463   0.503   2.767   5.647
    2PS      C2  464   0.305   2.775   5.746
    2PS      HX  465   0.301   2.880   5.718
    2PS      C3  466   0.264   2.758   5.897
    2PS      HA  467   0.188   2.679   5.900
    2PS      HB  468   0.345   2.725   5.963
    2PS     O31  469   0.223   2.884   5.934
    2PS     P31  470   0.177   2.938   6.080
    2PS     O32  471   0.299   2.946   6.177
    2PS     C31  472   0.336   2.831   6.243
    2PS     H1A  473   0.266   2.805   6.323
    2PS     H1B  474   0.345   2.745   6.176
    2PS     C32  475   0.476   2.857   6.302
    2PS     H2A  476   0.548   2.866   6.220
    2PS     N31  477   0.480   2.985   6.384
    2PS    HN1A  478   0.577   3.007   6.415
    2PS    HN1B  479   0.450   3.069   6.332
    2PS    HN1C  480   0.417   2.984   6.466
    2PS     C33  481   0.526   2.728   6.363
    2PS     O33  482   0.145   3.081   6.063
    2PS     O34  483   0.072   2.841   6.130
    2PS     O21  484   0.235   2.697   5.649
    2PS     C21  485   0.256   2.710   5.518
    2PS     O22  486   0.308   2.810   5.478
    2PS     O35  487   0.471   2.674   6.457
    2PS     O36  488   0.637   2.684   6.331
    3DHA   C116  489   0.365   3.111   5.035
    3DHA   H16R  490   0.332   3.210   5.006
    3DHA   C115  491   0.287   2.994   4.979
    3DHA   H15R  492   0.345   2.922   4.921
    3DHA   H15S  493   0.240   2.931   5.055
    3DHA   C114  494   0.177   3.047   4.886
    3DHA   H14R  495   0.214   3.119   4.814
    3DHA   C113  496   0.041   3.027   4.887
    3DHA   H13R  497  -0.016   3.096   4.826
    3DHA   C112  498  -0.042   2.936   4.985
    3DHA   H12R  499  -0.133   2.896   4.938
    3DHA   H12S  500   0.013   2.852   5.027
    3DHA   C111  501  -0.080   3.017   5.102
    3DHA   H11R  502  -0.143   3.103   5.081
    3DHA   C110  503  -0.057   2.988   5.229
    3DHA   H10R  504  -0.107   3.059   5.294
    3DHA    C19  505   0.011   2.873   5.300
    3DHA    H9R  506   0.093   2.836   5.239
    3DHA    H9S  507   0.062   2.929   5.379
    3DHA    C18  508  -0.085   2.780   5.369
    3DHA    H8R  509  -0.117   2.821   5.465
    3DHA    C17  510  -0.131   2.662   5.313
    3DHA    H7R  511  -0.202   2.610   5.377
    3DHA    C16  512  -0.079   2.594   5.191
    3DHA    H6R  513  -0.169   2.558   5.140
    3DHA    H6S  514  -0.039   2.672   5.127
    3DHA    C15  515   0.019   2.477   5.202
    3DHA    H5R  516  -0.018   2.382   5.163
    3DHA    C14  517   0.146   2.481   5.236
    3DHA    H4R  518   0.206   2.391   5.228
    3DHA    C13  519   0.221   2.590   5.299
    3DHA    H3R  520   0.325   2.557   5.295
    3DHA    H3S  521   0.220   2.686   5.248
    3DHA    C12  522   0.184   2.596   5.454
    3DHA    H2R  523   0.079   2.601   5.485
    3DHA    H2S  524   0.216   2.500   5.496
    3DHA   C117  525   0.465   3.109   5.124
    3DHA   H17R  526   0.498   3.204   5.165
    3DHA   C118  527   0.533   2.995   5.179
    3DHA   H18R  528   0.462   2.930   5.229
    3DHA   H18S  529   0.599   3.035   5.256
    3DHA   C119  530   0.621   2.912   5.086
    3DHA   H19R  531   0.617   2.946   4.983
    3DHA   C120  532   0.708   2.815   5.128
    3DHA   H20R  533   0.779   2.773   5.057
    3DHA   C121  534   0.732   2.772   5.269
    3DHA   H21R  535   0.714   2.861   5.329
    3DHA   H21S  536   0.834   2.754   5.304
    3DHA   C122  537   0.639   2.650   5.307
    3DHA   H22R  538   0.673   2.583   5.386
    3DHA   H22S  539   0.617   2.594   5.216
    3DHA   H22T  540   0.535   2.672   5.333
    1ST    C118  541   1.613   3.266   4.420
    1ST    H18R  542   1.676   3.217   4.346
    1ST    H18S  543   1.638   3.372   4.415
    1ST    H18T  544   1.510   3.285   4.386
    1ST    C117  545   1.610   3.203   4.552
    1ST    H17R  546   1.699   3.228   4.609
    1ST    H17S  547   1.524   3.243   4.606
    1ST    C116  548   1.584   3.053   4.524
    1ST    H16R  549   1.480   3.054   4.491
    1ST    H16S  550   1.643   3.014   4.440
    1ST    C115  551   1.609   2.957   4.641
    1ST    H15R  552   1.608   2.854   4.604
    1ST    H15S  553   1.709   2.966   4.685
    1ST    C114  554   1.500   2.981   4.754
    1ST    H14R  555   1.501   3.084   4.790
    1ST    H14S  556   1.401   2.961   4.712
    1ST    C113  557   1.527   2.895   4.872
    1ST    H13R  558   1.533   2.793   4.833
    1ST    H13S  559   1.618   2.919   4.927
    1ST    C112  560   1.411   2.880   4.973
    1ST    H12R  561   1.329   2.824   4.928
    1ST    H12S  562   1.457   2.819   5.052
    1ST    C111  563   1.358   3.014   5.032
    1ST    H11R  564   1.302   3.072   4.958
    1ST    H11S  565   1.282   2.991   5.107
    1ST    C110  566   1.461   3.111   5.085
    1ST    H10R  567   1.489   3.067   5.181
    1ST    H10S  568   1.552   3.113   5.026
    1ST     C19  569   1.417   3.252   5.093
    1ST     H9R  570   1.444   3.304   5.001
    1ST     H9S  571   1.308   3.262   5.093
    1ST     C18  572   1.464   3.333   5.216
    1ST     H8R  573   1.572   3.318   5.216
    1ST     H8S  574   1.448   3.437   5.187
    1ST     C17  575   1.410   3.279   5.355
    1ST     H7R  576   1.306   3.299   5.380
    1ST     H7S  577   1.415   3.170   5.366
    1ST     C16  578   1.492   3.346   5.465
    1ST     H6R  579   1.588   3.295   5.463
    1ST     H6S  580   1.498   3.451   5.436
    1ST     C15  581   1.433   3.341   5.599
    1ST     H5R  582   1.331   3.302   5.608
    1ST     H5S  583   1.494   3.272   5.657
    1ST     C14  584   1.445   3.468   5.684
    1ST     H4R  585   1.551   3.494   5.685
    1ST     H4S  586   1.381   3.545   5.640
    1ST     C13  587   1.389   3.435   5.826
    1ST     H3R  588   1.290   3.395   5.801
    1ST     H3S  589   1.440   3.352   5.875
    1ST     C12  590   1.373   3.550   5.922
    1ST     H2R  591   1.470   3.576   5.964
    1ST     H2S  592   1.321   3.633   5.871
    2PS     C11  593   1.288   3.513   6.041
    2PS     O12  594   1.193   3.574   6.081
    2PS     O11  595   1.333   3.403   6.102
    2PS      C1  596   1.278   3.355   6.226
    2PS      HR  597   1.333   3.266   6.257
    2PS      HS  598   1.286   3.440   6.294
    2PS      C2  599   1.132   3.314   6.221
    2PS      HX  600   1.075   3.406   6.204
    2PS      C3  601   1.093   3.258   6.359
    2PS      HA  602   1.063   3.335   6.430
    2PS      HB  603   1.001   3.199   6.351
    2PS     O31  604   1.185   3.178   6.424
    2PS     P31  605   1.139   3.081   6.537
    2PS     O32  606   1.087   3.181   6.654
    2PS     C31  607   0.951   3.192   6.685
    2PS     H1A  608   0.908   3.215   6.587
    2PS     H1B  609   0.910   3.098   6.723
    2PS     C32  610   0.915   3.311   6.769
    2PS     H2A  611   0.979   3.310   6.857
    2PS     N31  612   0.950   3.442   6.707
    2PS    HN1A  613   0.881   3.466   6.634
    2PS    HN1B  614   0.939   3.521   6.773
    2PS    HN1C  615   1.047   3.455   6.672
    2PS     C33  616   0.782   3.292   6.838
    2PS     O33  617   1.028   2.990   6.496
    2PS     O34  618   1.251   3.014   6.600
    2PS     O21  619   1.120   3.220   6.113
    2PS     C21  620   1.040   3.257   6.005
    2PS     O22  621   0.978   3.358   6.002
    2PS     O35  622   0.690   3.243   6.779
    2PS     O36  623   0.772   3.347   6.944
    3DHA   C116  624   0.741   3.013   4.742
    3DHA   H16R  625   0.756   2.947   4.826
    3DHA   C115  626   0.844   3.015   4.635
    3DHA   H15R  627   0.799   2.959   4.553
    3DHA   H15S  628   0.863   3.117   4.600
    3DHA   C114  629   0.978   2.958   4.669
    3DHA   H14R  630   1.022   2.893   4.594
    3DHA   C113  631   1.047   2.979   4.782
    3DHA   H13R  632   1.148   2.939   4.785
    3DHA   C112  633   1.014   3.062   4.902
    3DHA   H12R  634   1.109   3.104   4.935
    3DHA   H12S  635   0.940   3.140   4.881
    3DHA   C111  636   0.974   2.980   5.017
    3DHA   H11R  637   0.992   2.873   5.005
    3DHA   C110  638   0.934   3.038   5.131
    3DHA   H10R  639   0.906   2.982   5.221
    3DHA    C19  640   0.924   3.185   5.156
    3DHA    H9R  641   1.024   3.223   5.176
    3DHA    H9S  642   0.886   3.239   5.069
    3DHA    C18  643   0.827   3.210   5.268
    3DHA    H8R  644   0.724   3.223   5.233
    3DHA    C17  645   0.857   3.225   5.393
    3DHA    H7R  646   0.775   3.229   5.463
    3DHA    C16  647   0.988   3.204   5.461
    3DHA    H6R  648   1.069   3.198   5.387
    3DHA    H6S  649   1.001   3.287   5.531
    3DHA    C15  650   0.964   3.083   5.545
    3DHA    H5R  651   0.949   2.990   5.491
    3DHA    C14  652   0.959   3.081   5.677
    3DHA    H4R  653   0.942   2.984   5.723
    3DHA    C13  654   0.988   3.198   5.768
    3DHA    H3R  655   1.055   3.275   5.729
    3DHA    H3S  656   0.894   3.247   5.793
    3DHA    C12  657   1.053   3.150   5.895
    3DHA    H2R  658   1.016   3.051   5.925
    3DHA    H2S  659   1.160   3.135   5.884
    3DHA   C117  660   0.641   3.102   4.752
    3DHA   H17R  661   0.573   3.099   4.836
    3DHA   C118  662   0.631   3.227   4.660
    3DHA   H18R  663   0.534   3.277   4.666
    3DHA   H18S  664   0.629   3.201   4.554
    3DHA   C119  665   0.732   3.324   4.703
    3DHA   H19R  666   0.783   3.299   4.796
    3DHA   C120  667   0.760   3.434   4.626
    3DHA   H20R  668   0.841   3.499   4.657
    3DHA   C121  669   0.701   3.477   4.493
    3DHA   H21R  670   0.644   3.406   4.432
    3DHA   H21S  671   0.769   3.517   4.418
    3DHA   C122  672   0.596   3.582   4.510
    3DHA   H22R  673   0.576   3.633   4.416
    3DHA   H22S  674   0.629   3.645   4.593
    3DHA   H22T  675   0.505   3.531   4.542
    1ST    C118  676   2.203   2.751   4.658
    1ST    H18R  677   2.126   2.782   4.729
    1ST    H18S  678   2.206   2.645   4.633
    1ST    H18T  679   2.166   2.796   4.566
    1ST    C117  680   2.345   2.802   4.701
    1ST    H17R  681   2.394   2.742   4.777
    1ST    H17S  682   2.412   2.788   4.615
    1ST    C116  683   2.348   2.953   4.738
    1ST    H16R  684   2.305   3.023   4.666
    1ST    H16S  685   2.293   2.976   4.830
    1ST    C115  686   2.492   3.003   4.746
    1ST    H15R  687   2.558   2.935   4.799
    1ST    H15S  688   2.528   2.995   4.643
    1ST    C114  689   2.504   3.143   4.798
    1ST    H14R  690   2.600   3.189   4.773
    1ST    H14S  691   2.438   3.217   4.752
    1ST    C113  692   2.496   3.166   4.950
    1ST    H13R  693   2.486   3.275   4.958
    1ST    H13S  694   2.411   3.110   4.991
    1ST    C112  695   2.627   3.127   5.024
    1ST    H12R  696   2.645   3.019   5.028
    1ST    H12S  697   2.716   3.148   4.964
    1ST    C111  698   2.658   3.194   5.154
    1ST    H11R  699   2.758   3.173   5.190
    1ST    H11S  700   2.661   3.301   5.129
    1ST    C110  701   2.564   3.179   5.277
    1ST    H10R  702   2.585   3.234   5.369
    1ST    H10S  703   2.478   3.235   5.240
    1ST     C19  704   2.549   3.037   5.328
    1ST     H9R  705   2.510   2.971   5.250
    1ST     H9S  706   2.648   2.991   5.340
    1ST     C18  707   2.479   3.021   5.460
    1ST     H8R  708   2.398   3.095   5.462
    1ST     H8S  709   2.446   2.919   5.482
    1ST     C17  710   2.565   3.035   5.588
    1ST     H7R  711   2.593   3.141   5.592
    1ST     H7S  712   2.501   3.007   5.673
    1ST     C16  713   2.688   2.955   5.606
    1ST     H6R  714   2.668   2.850   5.585
    1ST     H6S  715   2.765   2.993   5.538
    1ST     C15  716   2.741   2.960   5.744
    1ST     H5R  717   2.773   3.064   5.753
    1ST     H5S  718   2.652   2.948   5.806
    1ST     C14  719   2.851   2.864   5.780
    1ST     H4R  720   2.820   2.763   5.751
    1ST     H4S  721   2.943   2.890   5.727
    1ST     C13  722   2.878   2.863   5.923
    1ST     H3R  723   2.878   2.960   5.973
    1ST     H3S  724   2.797   2.814   5.977
    1ST     C12  725   3.008   2.799   5.961
    1ST     H2R  726   3.012   2.696   5.926
    1ST     H2S  727   3.091   2.843   5.905
    2PS     C11  728   3.037   2.807   6.109
    2PS     O12  729   2.983   2.895   6.176
    2PS     O11  730   3.105   2.701   6.158
    2PS      C1  731   3.151   2.697   6.301
    2PS      HR  732   3.218   2.611   6.313
    2PS      HS  733   3.206   2.788   6.324
    2PS      C2  734   3.047   2.681   6.413
    2PS      HX  735   2.964   2.748   6.389
    2PS      C3  736   3.097   2.745   6.547
    2PS      HA  737   3.174   2.820   6.529
    2PS      HB  738   3.015   2.789   6.604
    2PS     O31  739   3.154   2.648   6.632
    2PS     P31  740   3.187   2.690   6.788
    2PS     O32  741   3.050   2.696   6.855
    2PS     C31  742   2.973   2.581   6.876
    2PS     H1A  743   2.987   2.520   6.786
    2PS     H1B  744   3.015   2.523   6.958
    2PS     C32  745   2.824   2.628   6.892
    2PS     H2A  746   2.814   2.683   6.986
    2PS     N31  747   2.776   2.728   6.789
    2PS    HN1A  748   2.677   2.749   6.808
    2PS    HN1B  749   2.832   2.815   6.797
    2PS    HN1C  750   2.773   2.695   6.691
    2PS     C33  751   2.735   2.502   6.916
    2PS     O33  752   3.260   2.579   6.857
    2PS     O34  753   3.246   2.818   6.792
    2PS     O21  754   3.022   2.542   6.431
    2PS     C21  755   2.910   2.503   6.504
    2PS     O22  756   2.839   2.576   6.566
    2PS     O35  757   2.771   2.433   7.012
    2PS     O36  758   2.656   2.469   6.835
    3DHA   C116  759   2.487   2.678   5.181
    3DHA   H16R  760   2.577   2.738   5.169
    3DHA   C115  761   2.455   2.621   5.311
    3DHA   H15R  762   2.397   2.692   5.370
    3DHA   H15S  763   2.403   2.525   5.303
    3DHA   C114  764   2.586   2.593   5.375
    3DHA   H14R  765   2.665   2.560   5.308
    3DHA   C113  766   2.606   2.599   5.509
    3DHA   H13R  767   2.705   2.568   5.542
    3DHA   C112  768   2.511   2.632   5.624
    3DHA   H12R  769   2.561   2.683   5.707
    3DHA   H12S  770   2.436   2.704   5.592
    3DHA   C111  771   2.453   2.506   5.678
    3DHA   H11R  772   2.383   2.455   5.612
    3DHA   C110  773   2.470   2.447   5.801
    3DHA   H10R  774   2.427   2.349   5.818
    3DHA    C19  775   2.557   2.495   5.909
    3DHA    H9R  776   2.617   2.585   5.891
    3DHA    H9S  777   2.497   2.504   6.000
    3DHA    C18  778   2.650   2.390   5.945
    3DHA    H8R  779   2.658   2.316   5.866
    3DHA    C17  780   2.739   2.382   6.048
    3DHA    H7R  781   2.806   2.298   6.065
    3DHA    C16  782   2.743   2.480   6.156
    3DHA    H6R  783   2.843   2.492   6.199
    3DHA    H6S  784   2.711   2.578   6.120
    3DHA    C15  785   2.653   2.444   6.270
    3DHA    H5R  786   2.550   2.477   6.276
    3DHA    C14  787   2.696   2.362   6.369
    3DHA    H4R  788   2.628   2.326   6.445
    3DHA    C13  789   2.831   2.300   6.380
    3DHA    H3R  790   2.806   2.195   6.400
    3DHA    H3S  791   2.879   2.299   6.282
    3DHA    C12  792   2.901   2.356   6.500
    3DHA    H2R  793   2.855   2.313   6.589
    3DHA    H2S  794   3.002   2.315   6.505
    3DHA   C117  795   2.415   2.664   5.066
    3DHA   H17R  796   2.452   2.709   4.974
    3DHA   C118  797   2.286   2.594   5.058
    3DHA   H18R  798   2.230   2.625   4.969
    3DHA   H18S  799   2.226   2.620   5.145
    3DHA   C119  800   2.302   2.445   5.060
    3DHA   H19R  801   2.379   2.397   5.119
    3DHA   C120  802   2.243   2.355   4.982
    3DHA   H20R  803   2.273   2.252   4.999
    3DHA   C121  804   2.128   2.382   4.891
    3DHA   H21R  805   2.096   2.484   4.915
    3DHA   H21S  806   2.043   2.321   4.924
    3DHA   C122  807   2.161   2.382   4.739
    3DHA   H22R  808   2.081   2.420   4.676
    3DHA   H22S  809   2.195   2.284   4.702
    3DHA   H22T  810   2.248   2.448   4.734
    1ST    C118  811   2.434   3.797   4.220
    1ST    H18R  812   2.332   3.796   4.260
    1ST    H18S  813   2.491   3.718   4.269
    1ST    H18T  814   2.420   3.766   4.116
    1ST    C117  815   2.500   3.927   4.249
    1ST    H17R  816   2.606   3.915   4.225
    1ST    H17S  817   2.462   3.995   4.173
    1ST    C116  818   2.470   3.987   4.384
    1ST    H16R  819   2.527   4.081   4.383
    1ST    H16S  820   2.363   4.007   4.396
    1ST    C115  821   2.507   3.912   4.507
    1ST    H15R  822   2.436   3.830   4.515
    1ST    H15S  823   2.607   3.870   4.498
    1ST    C114  824   2.496   3.995   4.631
    1ST    H14R  825   2.557   4.086   4.626
    1ST    H14S  826   2.393   4.030   4.635
    1ST    C113  827   2.545   3.923   4.749
    1ST    H13R  828   2.500   3.823   4.751
    1ST    H13S  829   2.654   3.917   4.746
    1ST    C112  830   2.515   3.976   4.889
    1ST    H12R  831   2.406   3.976   4.893
    1ST    H12S  832   2.539   3.905   4.968
    1ST    C111  833   2.587   4.106   4.928
    1ST    H11R  834   2.695   4.086   4.935
    1ST    H11S  835   2.572   4.172   4.843
    1ST    C110  836   2.530   4.181   5.049
    1ST    H10R  837   2.575   4.281   5.053
    1ST    H10S  838   2.424   4.202   5.036
    1ST     C19  839   2.565   4.128   5.188
    1ST     H9R  840   2.527   4.026   5.195
    1ST     H9S  841   2.674   4.127   5.202
    1ST     C18  842   2.496   4.221   5.286
    1ST     H8R  843   2.506   4.326   5.255
    1ST     H8S  844   2.389   4.206   5.293
    1ST     C17  845   2.546   4.233   5.432
    1ST     H7R  846   2.491   4.309   5.488
    1ST     H7S  847   2.531   4.132   5.470
    1ST     C16  848   2.693   4.281   5.451
    1ST     H6R  849   2.762   4.207   5.410
    1ST     H6S  850   2.713   4.362   5.381
    1ST     C15  851   2.738   4.340   5.585
    1ST     H5R  852   2.847   4.351   5.582
    1ST     H5S  853   2.716   4.446   5.602
    1ST     C14  854   2.703   4.243   5.702
    1ST     H4R  855   2.596   4.224   5.707
    1ST     H4S  856   2.741   4.146   5.668
    1ST     C13  857   2.767   4.291   5.833
    1ST     H3R  858   2.874   4.305   5.820
    1ST     H3S  859   2.722   4.386   5.863
    1ST     C12  860   2.772   4.193   5.951
    1ST     H2R  861   2.673   4.158   5.981
    1ST     H2S  862   2.827   4.101   5.931
    2PS     C11  863   2.846   4.244   6.075
    2PS     O12  864   2.793   4.242   6.183
    2PS     O11  865   2.975   4.271   6.047
    2PS      C1  866   3.070   4.292   6.157
    2PS      HR  867   3.167   4.325   6.118
    2PS      HS  868   3.038   4.364   6.232
    2PS      C2  869   3.093   4.151   6.223
    2PS      HX  870   2.992   4.111   6.232
    2PS      C3  871   3.162   4.157   6.366
    2PS      HA  872   3.268   4.179   6.349
    2PS      HB  873   3.115   4.223   6.439
    2PS     O31  874   3.164   4.027   6.423
    2PS     P31  875   3.050   3.970   6.511
    2PS     O32  876   2.922   3.951   6.413
    2PS     C31  877   2.794   3.913   6.472
    2PS     H1A  878   2.793   3.820   6.530
    2PS     H1B  879   2.782   4.000   6.537
    2PS     C32  880   2.694   3.897   6.355
    2PS     H2A  881   2.678   3.999   6.319
    2PS     N31  882   2.753   3.826   6.232
    2PS    HN1A  883   2.850   3.851   6.205
    2PS    HN1B  884   2.751   3.725   6.254
    2PS    HN1C  885   2.699   3.834   6.144
    2PS     C33  886   2.559   3.861   6.404
    2PS     O33  887   3.101   3.837   6.546
    2PS     O34  888   3.011   4.053   6.627
    2PS     O21  889   3.171   4.062   6.135
    2PS     C21  890   3.112   3.959   6.088
    2PS     O22  891   3.011   3.909   6.137
    2PS     O35  892   2.493   3.940   6.464
    2PS     O36  893   2.520   3.748   6.385
    3DHA   C116  894   3.718   4.503   4.846
    3DHA   H16R  895   3.778   4.421   4.807
    3DHA   C115  896   3.665   4.478   4.980
    3DHA   H15R  897   3.729   4.409   5.035
    3DHA   H15S  898   3.648   4.570   5.036
    3DHA   C114  899   3.531   4.406   4.965
    3DHA   H14R  900   3.485   4.426   4.868
    3DHA   C113  901   3.467   4.328   5.053
    3DHA   H13R  902   3.365   4.294   5.042
    3DHA   C112  903   3.528   4.271   5.185
    3DHA   H12R  904   3.530   4.162   5.182
    3DHA   H12S  905   3.632   4.305   5.191
    3DHA   C111  906   3.467   4.332   5.303
    3DHA   H11R  907   3.426   4.431   5.285
    3DHA   C110  908   3.475   4.294   5.426
    3DHA   H10R  909   3.433   4.364   5.498
    3DHA    C19  910   3.536   4.167   5.479
    3DHA    H9R  911   3.487   4.080   5.435
    3DHA    H9S  912   3.640   4.159   5.447
    3DHA    C18  913   3.510   4.164   5.634
    3DHA    H8R  914   3.593   4.211   5.687
    3DHA    C17  915   3.400   4.130   5.694
    3DHA    H7R  916   3.396   4.144   5.801
    3DHA    C16  917   3.275   4.060   5.638
    3DHA    H6R  918   3.258   4.086   5.534
    3DHA    H6S  919   3.305   3.955   5.631
    3DHA    C15  920   3.162   4.096   5.716
    3DHA    H5R  921   3.119   4.192   5.688
    3DHA    C14  922   3.092   4.031   5.809
    3DHA    H4R  923   3.005   4.085   5.847
    3DHA    C13  924   3.118   3.889   5.851
    3DHA    H3R  925   3.022   3.840   5.870
    3DHA    H3S  926   3.157   3.826   5.771
    3DHA    C12  927   3.195   3.888   5.980
    3DHA    H2R  928   3.220   3.788   6.016
    3DHA    H2S  929   3.280   3.955   5.971
    3DHA   C117  930   3.713   4.618   4.780
    3DHA   H17R  931   3.756   4.615   4.680
    3DHA   C118  932   3.657   4.753   4.808
    3DHA   H18R  933   3.619   4.757   4.910
    3DHA   H18S  934   3.572   4.773   4.743
    3DHA   C119  935   3.764   4.852   4.793
    3DHA   H19R  936   3.842   4.854   4.869
    3DHA   C120  937   3.788   4.932   4.689
    3DHA   H20R  938   3.883   4.986   4.688
    3DHA   C121  939   3.703   4.947   4.565
    3DHA   H21R  940   3.615   5.009   4.584
    3DHA   H21S  941   3.676   4.849   4.525
    3DHA   C122  942   3.775   5.021   4.454
    3DHA   H22R  943   3.712   5.021   4.365
    3DHA   H22S  944   3.855   4.952   4.428
    3DHA   H22T  945   3.812   5.117   4.491
    1ST    C118  946   1.313   6.409   4.592
    1ST    H18R  947   1.286   6.389   4.696
    1ST    H18S  948   1.256   6.356   4.516
    1ST    H18T  949   1.300   6.515   4.570
    1ST    C117  950   1.463   6.385   4.577
    1ST    H17R  951   1.489   6.411   4.474
    1ST    H17S  952   1.527   6.442   4.644
    1ST    C116  953   1.486   6.234   4.590
    1ST    H16R  954   1.465   6.191   4.689
    1ST    H16S  955   1.422   6.168   4.532
    1ST    C115  956   1.622   6.204   4.543
    1ST    H15R  957   1.629   6.227   4.436
    1ST    H15S  958   1.697   6.268   4.590
    1ST    C114  959   1.662   6.060   4.582
    1ST    H14R  960   1.610   6.050   4.677
    1ST    H14S  961   1.618   5.993   4.508
    1ST    C113  962   1.810   6.039   4.596
    1ST    H13R  963   1.875   6.091   4.525
    1ST    H13S  964   1.827   6.080   4.696
    1ST    C112  965   1.854   5.889   4.596
    1ST    H12R  966   1.782   5.830   4.652
    1ST    H12S  967   1.854   5.847   4.496
    1ST    C111  968   1.992   5.880   4.662
    1ST    H11R  969   2.045   5.793   4.623
    1ST    H11S  970   2.049   5.970   4.640
    1ST    C110  971   1.991   5.848   4.813
    1ST    H10R  972   1.956   5.943   4.856
    1ST    H10S  973   1.918   5.772   4.843
    1ST     C19  974   2.129   5.834   4.872
    1ST     H9R  975   2.187   5.753   4.830
    1ST     H9S  976   2.177   5.929   4.848
    1ST     C18  977   2.122   5.817   5.026
    1ST     H8R  978   2.211   5.873   5.056
    1ST     H8S  979   2.040   5.877   5.064
    1ST     C17  980   2.123   5.673   5.077
    1ST     H7R  981   2.032   5.623   5.043
    1ST     H7S  982   2.205   5.610   5.041
    1ST     C16  983   2.121   5.673   5.231
    1ST     H6R  984   2.216   5.720   5.260
    1ST     H6S  985   2.038   5.742   5.249
    1ST     C15  986   2.102   5.537   5.294
    1ST     H5R  987   2.023   5.480   5.243
    1ST     H5S  988   2.191   5.475   5.297
    1ST     C14  989   2.055   5.548   5.434
    1ST     H4R  990   2.109   5.626   5.487
    1ST     H4S  991   1.955   5.590   5.427
    1ST     C13  992   2.048   5.416   5.528
    1ST     H3R  993   2.015   5.334   5.463
    1ST     H3S  994   2.153   5.407   5.553
    1ST     C12  995   1.949   5.424   5.642
    1ST     H2R  996   1.979   5.504   5.710
    1ST     H2S  997   1.850   5.444   5.601
    2PS     C11  998   1.935   5.294   5.724
    2PS     O12  999   2.024   5.213   5.732
    2PS     O11 1000   1.818   5.289   5.787
    2PS      C1 1001   1.775   5.180   5.883
    2PS      HR 1002   1.755   5.087   5.829
    2PS      HS 1003   1.863   5.165   5.946
    2PS      C2 1004   1.654   5.237   5.956
    2PS      HX 1005   1.674   5.343   5.971
    2PS      C3 1006   1.620   5.160   6.087
    2PS      HA 1007   1.578   5.061   6.067
    2PS      HB 1008   1.708   5.152   6.152
    2PS     O31 1009   1.525   5.233   6.169
    2PS     P31 1010   1.455   5.174   6.308
    2PS     O32 1011   1.574   5.188   6.419
    2PS     C31 1012   1.660   5.302   6.435
    2PS     H1A 1013   1.709   5.318   6.339
    2PS     H1B 1014   1.601   5.395   6.442
    2PS     C32 1015   1.752   5.279   6.549
    2PS     H2A 1016   1.818   5.365   6.565
    2PS     N31 1017   1.674   5.238   6.670
    2PS    HN1A 1018   1.731   5.180   6.734
    2PS    HN1B 1019   1.643   5.324   6.719
    2PS    HN1C 1020   1.594   5.173   6.657
    2PS     C33 1021   1.861   5.189   6.500
    2PS     O33 1022   1.337   5.255   6.336
    2PS     O34 1023   1.440   5.031   6.287
    2PS     O21 1024   1.535   5.220   5.867
    2PS     C21 1025   1.449   5.320   5.850
    2PS     O22 1026   1.472   5.428   5.911
    2PS     O35 1027   1.850   5.071   6.524
    2PS     O36 1028   1.951   5.227   6.431
    3DHA   C116 1029   1.645   4.816   4.696
    3DHA   H16R 1030   1.571   4.884   4.655
    3DHA   C115 1031   1.699   4.863   4.823
    3DHA   H15R 1032   1.653   4.800   4.898
    3DHA   H15S 1033   1.808   4.854   4.815
    3DHA   C114 1034   1.666   5.010   4.850
    3DHA   H14R 1035   1.730   5.081   4.799
    3DHA   C113 1036   1.560   5.051   4.921
    3DHA   H13R 1037   1.543   5.158   4.924
    3DHA   C112 1038   1.478   4.981   5.026
    3DHA   H12R 1039   1.371   4.985   5.005
    3DHA   H12S 1040   1.506   4.877   5.041
    3DHA   C111 1041   1.515   5.044   5.156
    3DHA   H11R 1042   1.617   5.014   5.179
    3DHA   C110 1043   1.446   5.136   5.228
    3DHA   H10R 1044   1.487   5.160   5.326
    3DHA    C19 1045   1.312   5.196   5.209
    3DHA    H9R 1046   1.310   5.304   5.221
    3DHA    H9S 1047   1.282   5.169   5.107
    3DHA    C18 1048   1.209   5.130   5.297
    3DHA    H8R 1049   1.185   5.025   5.288
    3DHA    C17 1050   1.143   5.176   5.399
    3DHA    H7R 1051   1.072   5.111   5.448
    3DHA    C16 1052   1.144   5.311   5.464
    3DHA    H6R 1053   1.248   5.338   5.478
    3DHA    H6S 1054   1.118   5.388   5.392
    3DHA    C15 1055   1.061   5.310   5.587
    3DHA    H5R 1056   0.956   5.298   5.564
    3DHA    C14 1057   1.102   5.345   5.705
    3DHA    H4R 1058   1.034   5.340   5.790
    3DHA    C13 1059   1.239   5.384   5.745
    3DHA    H3R 1060   1.276   5.445   5.662
    3DHA    H3S 1061   1.231   5.459   5.823
    3DHA    C12 1062   1.323   5.272   5.787
    3DHA    H2R 1063   1.263   5.223   5.864
    3DHA    H2S 1064   1.347   5.195   5.714
    3DHA   C117 1065   1.677   4.702   4.632
    3DHA   H17R 1066   1.632   4.673   4.538
    3DHA   C118 1067   1.780   4.608   4.676
    3DHA   H18R 1068   1.751   4.503   4.674
    3DHA   H18S 1069   1.803   4.633   4.780
    3DHA   C119 1070   1.894   4.626   4.585
    3DHA   H19R 1071   1.950   4.718   4.600
    3DHA   C120 1072   1.935   4.549   4.484
    3DHA   H20R 1073   2.015   4.576   4.415
    3DHA   C121 1074   1.847   4.449   4.407
    3DHA   H21R 1075   1.751   4.430   4.456
    3DHA   H21S 1076   1.891   4.349   4.402
    3DHA   C122 1077   1.819   4.492   4.262
    3DHA   H22R 1078   1.778   4.412   4.199
    3DHA   H22S 1079   1.906   4.543   4.221
    3DHA   H22T 1080   1.742   4.570   4.263
    1ST    C118 1081   4.113   5.260   4.573
    1ST    H18R 1082   4.011   5.263   4.537
    1ST    H18S 1083   4.171   5.198   4.505
    1ST    H18T 1084   4.156   5.360   4.590
    1ST    C117 1085   4.097   5.181   4.707
    1ST    H17R 1086   4.068   5.079   4.681
    1ST    H17S 1087   4.193   5.184   4.759
    1ST    C116 1088   3.999   5.236   4.802
    1ST    H16R 1089   4.038   5.338   4.809
    1ST    H16S 1090   3.899   5.245   4.757
    1ST    C115 1091   4.000   5.144   4.926
    1ST    H15R 1092   3.941   5.056   4.899
    1ST    H15S 1093   4.099   5.112   4.961
    1ST    C114 1094   3.914   5.212   5.033
    1ST    H14R 1095   3.962   5.301   5.073
    1ST    H14S 1096   3.814   5.236   4.998
    1ST    C113 1097   3.900   5.131   5.162
    1ST    H13R 1098   3.998   5.088   5.186
    1ST    H13S 1099   3.871   5.193   5.247
    1ST    C112 1100   3.801   5.019   5.137
    1ST    H12R 1101   3.696   5.044   5.154
    1ST    H12S 1102   3.815   4.976   5.038
    1ST    C111 1103   3.821   4.924   5.245
    1ST    H11R 1104   3.916   4.872   5.254
    1ST    H11S 1105   3.806   4.985   5.335
    1ST    C110 1106   3.716   4.812   5.242
    1ST    H10R 1107   3.621   4.863   5.257
    1ST    H10S 1108   3.714   4.769   5.142
    1ST     C19 1109   3.727   4.707   5.353
    1ST     H9R 1110   3.646   4.635   5.348
    1ST     H9S 1111   3.820   4.655   5.331
    1ST     C18 1112   3.735   4.773   5.492
    1ST     H8R 1113   3.742   4.687   5.558
    1ST     H8S 1114   3.827   4.829   5.510
    1ST     C17 1115   3.615   4.855   5.541
    1ST     H7R 1116   3.654   4.892   5.636
    1ST     H7S 1117   3.592   4.948   5.489
    1ST     C16 1118   3.485   4.776   5.559
    1ST     H6R 1119   3.451   4.748   5.459
    1ST     H6S 1120   3.521   4.682   5.601
    1ST     C15 1121   3.372   4.851   5.645
    1ST     H5R 1122   3.359   4.952   5.607
    1ST     H5S 1123   3.277   4.799   5.632
    1ST     C14 1124   3.418   4.855   5.795
    1ST     H4R 1125   3.415   4.757   5.844
    1ST     H4S 1126   3.522   4.884   5.812
    1ST     C13 1127   3.334   4.944   5.886
    1ST     H3R 1128   3.336   5.043   5.841
    1ST     H3S 1129   3.229   4.915   5.878
    1ST     C12 1130   3.378   4.941   6.038
    1ST     H2R 1131   3.369   4.842   6.081
    1ST     H2S 1132   3.484   4.968   6.037
    2PS     C11 1133   3.298   5.040   6.124
    2PS     O12 1134   3.179   5.032   6.148
    2PS     O11 1135   3.372   5.142   6.163
    2PS      C1 1136   3.322   5.230   6.264
    2PS      HR 1137   3.220   5.262   6.241
    2PS      HS 1138   3.338   5.182   6.362
    2PS      C2 1139   3.414   5.357   6.255
    2PS      HX 1140   3.518   5.329   6.240
    2PS      C3 1141   3.392   5.442   6.385
    2PS      HA 1142   3.478   5.431   6.451
    2PS      HB 1143   3.407   5.547   6.358
    2PS     O31 1144   3.266   5.435   6.450
    2PS     P31 1145   3.243   5.393   6.600
    2PS     O32 1146   3.322   5.503   6.689
    2PS     C31 1147   3.268   5.624   6.732
    2PS     H1A 1148   3.252   5.683   6.641
    2PS     H1B 1149   3.171   5.616   6.781
    2PS     C32 1150   3.387   5.682   6.814
    2PS     H2A 1151   3.394   5.614   6.899
    2PS     N31 1152   3.516   5.675   6.730
    2PS    HN1A 1153   3.599   5.718   6.774
    2PS    HN1B 1154   3.530   5.578   6.697
    2PS    HN1C 1155   3.503   5.728   6.643
    2PS     C33 1156   3.349   5.821   6.855
    2PS     O33 1157   3.100   5.399   6.622
    2PS     O34 1158   3.312   5.268   6.629
    2PS     O21 1159   3.363   5.438   6.144
    2PS     C21 1160   3.438   5.535   6.092
    2PS     O22 1161   3.554   5.555   6.134
    2PS     O35 1162   3.247   5.830   6.919
    2PS     O36 1163   3.421   5.914   6.832
    3DHA   C116 1164   2.887   5.721   4.767
    3DHA   H16R 1165   2.798   5.732   4.829
    3DHA   C115 1166   2.973   5.596   4.772
    3DHA   H15R 1167   2.918   5.509   4.809
    3DHA   H15S 1168   2.999   5.579   4.667
    3DHA   C114 1169   3.093   5.606   4.864
    3DHA   H14R 1170   3.188   5.577   4.821
    3DHA   C113 1171   3.095   5.613   4.999
    3DHA   H13R 1172   3.192   5.614   5.048
    3DHA   C112 1173   2.985   5.614   5.094
    3DHA   H12R 1174   2.991   5.701   5.159
    3DHA   H12S 1175   2.896   5.635   5.034
    3DHA   C111 1176   2.962   5.492   5.172
    3DHA   H11R 1177   2.896   5.415   5.132
    3DHA   C110 1178   3.017   5.468   5.287
    3DHA   H10R 1179   2.994   5.375   5.339
    3DHA    C19 1180   3.103   5.559   5.368
    3DHA    H9R 1181   3.206   5.528   5.347
    3DHA    H9S 1182   3.095   5.662   5.332
    3DHA    C18 1183   3.071   5.567   5.514
    3DHA    H8R 1184   2.992   5.633   5.550
    3DHA    C17 1185   3.136   5.509   5.618
    3DHA    H7R 1186   3.095   5.525   5.717
    3DHA    C16 1187   3.252   5.423   5.615
    3DHA    H6R 1188   3.235   5.355   5.531
    3DHA    H6S 1189   3.340   5.481   5.584
    3DHA    C15 1190   3.288   5.355   5.742
    3DHA    H5R 1191   3.258   5.250   5.740
    3DHA    C14 1192   3.364   5.410   5.835
    3DHA    H4R 1193   3.384   5.347   5.922
    3DHA    C13 1194   3.425   5.546   5.848
    3DHA    H3R 1195   3.534   5.541   5.850
    3DHA    H3S 1196   3.395   5.623   5.777
    3DHA    C12 1197   3.380   5.613   5.975
    3DHA    H2R 1198   3.425   5.713   5.973
    3DHA    H2S 1199   3.273   5.633   5.989
    3DHA   C117 1200   2.902   5.818   4.674
    3DHA   H17R 1201   2.837   5.904   4.686
    3DHA   C118 1202   2.993   5.817   4.553
    3DHA   H18R 1203   3.071   5.741   4.558
    3DHA   H18S 1204   3.048   5.910   4.536
    3DHA   C119 1205   2.913   5.790   4.433
    3DHA   H19R 1206   2.880   5.687   4.425
    3DHA   C120 1207   2.866   5.886   4.353
    3DHA   H20R 1208   2.795   5.857   4.276
    3DHA   C121 1209   2.875   6.034   4.382
    3DHA   H21R 1210   2.898   6.059   4.485
    3DHA   H21S 1211   2.784   6.091   4.362
    3DHA   C122 1212   2.976   6.109   4.294
    3DHA   H22R 1213   2.951   6.092   4.189
    3DHA   H22S 1214   3.078   6.074   4.308
    3DHA   H22T 1215   2.961   6.214   4.321
    1ST    C118 1216   2.770   4.782   4.382
    1ST    H18R 1217   2.744   4.770   4.277
    1ST    H18S 1218   2.765   4.888   4.407
    1ST    H18T 1219   2.706   4.715   4.439
    1ST    C117 1220   2.912   4.745   4.401
    1ST    H17R 1221   2.961   4.799   4.320
    1ST    H17S 1222   2.952   4.776   4.497
    1ST    C116 1223   2.952   4.595   4.381
    1ST    H16R 1224   2.869   4.541   4.334
    1ST    H16S 1225   3.029   4.599   4.304
    1ST    C115 1226   2.999   4.521   4.502
    1ST    H15R 1227   3.028   4.420   4.474
    1ST    H15S 1228   3.084   4.585   4.527
    1ST    C114 1229   2.910   4.522   4.619
    1ST    H14R 1230   2.891   4.624   4.652
    1ST    H14S 1231   2.810   4.486   4.593
    1ST    C113 1232   2.960   4.433   4.733
    1ST    H13R 1233   2.938   4.327   4.718
    1ST    H13S 1234   3.069   4.436   4.738
    1ST    C112 1235   2.880   4.470   4.859
    1ST    H12R 1236   2.904   4.571   4.893
    1ST    H12S 1237   2.774   4.459   4.838
    1ST    C111 1238   2.908   4.388   4.980
    1ST    H11R 1239   2.808   4.397   5.024
    1ST    H11S 1240   2.903   4.281   4.955
    1ST    C110 1241   3.012   4.445   5.068
    1ST    H10R 1242   3.103   4.431   5.009
    1ST    H10S 1243   3.002   4.553   5.083
    1ST     C19 1244   3.028   4.381   5.205
    1ST     H9R 1245   2.931   4.388   5.254
    1ST     H9S 1246   3.062   4.278   5.193
    1ST     C18 1247   3.124   4.455   5.296
    1ST     H8R 1248   3.223   4.478   5.256
    1ST     H8S 1249   3.081   4.554   5.312
    1ST     C17 1250   3.136   4.382   5.430
    1ST     H7R 1251   3.033   4.353   5.454
    1ST     H7S 1252   3.193   4.289   5.426
    1ST     C16 1253   3.185   4.475   5.538
    1ST     H6R 1254   3.276   4.426   5.572
    1ST     H6S 1255   3.220   4.574   5.508
    1ST     C15 1256   3.085   4.485   5.647
    1ST     H5R 1257   2.999   4.523   5.591
    1ST     H5S 1258   3.068   4.387   5.692
    1ST     C14 1259   3.129   4.583   5.752
    1ST     H4R 1260   3.237   4.571   5.766
    1ST     H4S 1261   3.118   4.687   5.719
    1ST     C13 1262   3.045   4.563   5.881
    1ST     H3R 1263   2.941   4.555   5.850
    1ST     H3S 1264   3.071   4.468   5.927
    1ST     C12 1265   3.064   4.672   5.981
    1ST     H2R 1266   3.169   4.671   6.013
    1ST     H2S 1267   3.056   4.768   5.929
    2PS     C11 1268   2.972   4.665   6.099
    2PS     O12 1269   3.019   4.679   6.210
    2PS     O11 1270   2.838   4.640   6.072
    2PS      C1 1271   2.743   4.611   6.189
    2PS      HR 1272   2.650   4.568   6.150
    2PS      HS 1273   2.786   4.535   6.254
    2PS      C2 1274   2.712   4.742   6.263
    2PS      HX 1275   2.796   4.801   6.298
    2PS      C3 1276   2.622   4.698   6.381
    2PS      HA 1277   2.524   4.662   6.349
    2PS      HB 1278   2.672   4.621   6.441
    2PS     O31 1279   2.607   4.806   6.468
    2PS     P31 1280   2.505   4.786   6.592
    2PS     O32 1281   2.439   4.931   6.607
    2PS     C31 1282   2.512   5.045   6.626
    2PS     H1A 1283   2.582   5.018   6.706
    2PS     H1B 1284   2.575   5.064   6.539
    2PS     C32 1285   2.425   5.158   6.678
    2PS     H2A 1286   2.487   5.239   6.717
    2PS     N31 1287   2.341   5.222   6.571
    2PS    HN1A 1288   2.298   5.148   6.513
    2PS    HN1B 1289   2.265   5.285   6.600
    2PS    HN1C 1290   2.398   5.289   6.517
    2PS     C33 1291   2.346   5.115   6.794
    2PS     O33 1292   2.398   4.683   6.554
    2PS     O34 1293   2.582   4.766   6.713
    2PS     O21 1294   2.620   4.823   6.173
    2PS     C21 1295   2.692   4.906   6.098
    2PS     O22 1296   2.791   4.970   6.131
    2PS     O35 1297   2.397   5.113   6.901
    2PS     O36 1298   2.223   5.106   6.776
    3DHA   C116 1299   2.419   4.790   4.680
    3DHA   H16R 1300   2.420   4.735   4.587
    3DHA   C115 1301   2.540   4.791   4.761
    3DHA   H15R 1302   2.555   4.697   4.814
    3DHA   H15S 1303   2.623   4.799   4.690
    3DHA   C114 1304   2.564   4.904   4.857
    3DHA   H14R 1305   2.553   5.003   4.813
    3DHA   C113 1306   2.592   4.885   4.987
    3DHA   H13R 1307   2.601   4.973   5.051
    3DHA   C112 1308   2.597   4.763   5.058
    3DHA   H12R 1309   2.547   4.777   5.153
    3DHA   H12S 1310   2.541   4.679   5.016
    3DHA   C111 1311   2.739   4.717   5.081
    3DHA   H11R 1312   2.788   4.683   4.989
    3DHA   C110 1313   2.804   4.727   5.203
    3DHA   H10R 1314   2.909   4.702   5.218
    3DHA    C19 1315   2.734   4.766   5.322
    3DHA    H9R 1316   2.815   4.787   5.393
    3DHA    H9S 1317   2.691   4.867   5.317
    3DHA    C18 1318   2.632   4.672   5.369
    3DHA    H8R 1319   2.587   4.621   5.284
    3DHA    C17 1320   2.600   4.633   5.490
    3DHA    H7R 1321   2.539   4.545   5.509
    3DHA    C16 1322   2.644   4.705   5.614
    3DHA    H6R 1323   2.598   4.639   5.688
    3DHA    H6S 1324   2.751   4.692   5.632
    3DHA    C15 1325   2.602   4.849   5.610
    3DHA    H5R 1326   2.565   4.896   5.519
    3DHA    C14 1327   2.627   4.936   5.715
    3DHA    H4R 1328   2.593   5.040   5.714
    3DHA    C13 1329   2.680   4.889   5.846
    3DHA    H3R 1330   2.676   4.781   5.859
    3DHA    H3S 1331   2.788   4.908   5.848
    3DHA    C12 1332   2.616   4.949   5.971
    3DHA    H2R 1333   2.601   5.057   5.975
    3DHA    H2S 1334   2.515   4.907   5.977
    3DHA   C117 1335   2.294   4.841   4.715
    3DHA   H17R 1336   2.210   4.821   4.648
    3DHA   C118 1337   2.253   4.915   4.841
    3DHA   H18R 1338   2.339   4.971   4.879
    3DHA   H18S 1339   2.207   4.856   4.921
    3DHA   C119 1340   2.149   5.015   4.803
    3DHA   H19R 1341   2.153   5.051   4.701
    3DHA   C120 1342   2.061   5.074   4.884
    3DHA   H20R 1343   2.003   5.158   4.845
    3DHA   C121 1344   2.055   5.050   5.026
    3DHA   H21R 1345   2.134   4.980   5.054
    3DHA   H21S 1346   1.962   4.995   5.043
    3DHA   C122 1347   2.076   5.181   5.098
    3DHA   H22R 1348   2.080   5.161   5.206
    3DHA   H22S 1349   2.006   5.263   5.080
    3DHA   H22T 1350   2.170   5.225   5.065
    1ST    C118 1351   3.551   4.233   4.121
    1ST    H18R 1352   3.451   4.273   4.141
    1ST    H18S 1353   3.549   4.170   4.032
    1ST    H18T 1354   3.622   4.312   4.097
    1ST    C117 1355   3.602   4.143   4.228
    1ST    H17R 1356   3.698   4.122   4.180
    1ST    H17S 1357   3.628   4.197   4.319
    1ST    C116 1358   3.510   4.024   4.258
    1ST    H16R 1359   3.425   4.057   4.318
    1ST    H16S 1360   3.463   3.988   4.167
    1ST    C115 1361   3.577   3.920   4.340
    1ST    H15R 1362   3.576   3.950   4.445
    1ST    H15S 1363   3.514   3.833   4.322
    1ST    C114 1364   3.714   3.878   4.292
    1ST    H14R 1365   3.712   3.843   4.188
    1ST    H14S 1366   3.785   3.961   4.294
    1ST    C113 1367   3.769   3.759   4.377
    1ST    H13R 1368   3.702   3.673   4.382
    1ST    H13S 1369   3.860   3.728   4.327
    1ST    C112 1370   3.796   3.790   4.526
    1ST    H12R 1371   3.871   3.868   4.539
    1ST    H12S 1372   3.705   3.806   4.584
    1ST    C111 1373   3.840   3.667   4.598
    1ST    H11R 1374   3.780   3.581   4.569
    1ST    H11S 1375   3.941   3.646   4.565
    1ST    C110 1376   3.859   3.681   4.750
    1ST    H10R 1377   3.943   3.748   4.771
    1ST    H10S 1378   3.769   3.712   4.803
    1ST     C19 1379   3.894   3.537   4.805
    1ST     H9R 1380   3.814   3.470   4.773
    1ST     H9S 1381   3.983   3.504   4.752
    1ST     C18 1382   3.920   3.529   4.954
    1ST     H8R 1383   4.011   3.588   4.962
    1ST     H8S 1384   3.840   3.580   5.009
    1ST     C17 1385   3.955   3.389   4.999
    1ST     H7R 1386   3.859   3.346   5.027
    1ST     H7S 1387   4.008   3.325   4.927
    1ST     C16 1388   4.040   3.388   5.135
    1ST     H6R 1389   4.133   3.434   5.102
    1ST     H6S 1390   3.984   3.454   5.202
    1ST     C15 1391   4.047   3.261   5.208
    1ST     H5R 1392   3.948   3.221   5.226
    1ST     H5S 1393   4.103   3.194   5.142
    1ST     C14 1394   4.117   3.279   5.339
    1ST     H4R 1395   4.051   3.326   5.411
    1ST     H4S 1396   4.141   3.181   5.381
    1ST     C13 1397   4.258   3.342   5.327
    1ST     H3R 1398   4.325   3.288   5.394
    1ST     H3S 1399   4.288   3.320   5.225
    1ST     C12 1400   4.279   3.491   5.360
    1ST     H2R 1401   4.382   3.512   5.329
    1ST     H2S 1402   4.214   3.554   5.299
    2PS     C11 1403   4.278   3.526   5.508
    2PS     O12 1404   4.382   3.555   5.566
    2PS     O11 1405   4.154   3.507   5.564
    2PS      C1 1406   4.138   3.489   5.705
    2PS      HR 1407   4.226   3.433   5.738
    2PS      HS 1408   4.145   3.589   5.748
    2PS      C2 1409   4.009   3.419   5.745
    2PS      HX 1410   3.920   3.478   5.718
    2PS      C3 1411   4.003   3.393   5.900
    2PS      HA 1412   3.966   3.474   5.963
    2PS      HB 1413   3.935   3.308   5.911
    2PS     O31 1414   4.133   3.355   5.948
    2PS     P31 1415   4.176   3.382   6.094
    2PS     O32 1416   4.091   3.278   6.178
    2PS     C31 1417   3.952   3.288   6.182
    2PS     H1A 1418   3.919   3.391   6.196
    2PS     H1B 1419   3.903   3.232   6.102
    2PS     C32 1420   3.903   3.210   6.307
    2PS     H2A 1421   3.795   3.202   6.291
    2PS     N31 1422   3.959   3.071   6.314
    2PS    HN1A 1423   3.884   3.019   6.363
    2PS    HN1B 1424   3.975   3.023   6.224
    2PS    HN1C 1425   4.041   3.068   6.376
    2PS     C33 1426   3.920   3.301   6.424
    2PS     O33 1427   4.320   3.346   6.099
    2PS     O34 1428   4.130   3.518   6.129
    2PS     O21 1429   4.017   3.292   5.677
    2PS     C21 1430   3.896   3.223   5.668
    2PS     O22 1431   3.789   3.269   5.700
    2PS     O35 1432   4.007   3.270   6.501
    2PS     O36 1433   3.848   3.394   6.434
    3DHA   C116 1434   4.221   2.847   4.577
    3DHA   H16R 1435   4.300   2.830   4.649
    3DHA   C115 1436   4.095   2.909   4.632
    3DHA   H15R 1437   4.076   3.011   4.598
    3DHA   H15S 1438   4.007   2.852   4.599
    3DHA   C114 1439   4.109   2.901   4.784
    3DHA   H14R 1440   4.200   2.850   4.814
    3DHA   C113 1441   4.031   2.975   4.864
    3DHA   H13R 1442   4.058   2.971   4.970
    3DHA   C112 1443   3.909   3.050   4.828
    3DHA   H12R 1444   3.936   3.149   4.791
    3DHA   H12S 1445   3.862   3.004   4.740
    3DHA   C111 1446   3.793   3.076   4.918
    3DHA   H11R 1447   3.722   3.146   4.874
    3DHA   C110 1448   3.764   3.035   5.046
    3DHA   H10R 1449   3.678   3.076   5.099
    3DHA    C19 1450   3.834   2.928   5.125
    3DHA    H9R 1451   3.919   2.887   5.070
    3DHA    H9S 1452   3.860   2.959   5.227
    3DHA    C18 1453   3.745   2.809   5.133
    3DHA    H8R 1454   3.752   2.745   5.046
    3DHA    C17 1455   3.669   2.781   5.238
    3DHA    H7R 1456   3.609   2.690   5.237
    3DHA    C16 1457   3.660   2.858   5.366
    3DHA    H6R 1458   3.666   2.966   5.349
    3DHA    H6S 1459   3.563   2.842   5.415
    3DHA    C15 1460   3.768   2.792   5.453
    3DHA    H5R 1461   3.813   2.695   5.431
    3DHA    C14 1462   3.820   2.858   5.561
    3DHA    H4R 1463   3.905   2.814   5.614
    3DHA    C13 1464   3.795   3.003   5.601
    3DHA    H3R 1465   3.747   3.057   5.519
    3DHA    H3S 1466   3.725   3.014   5.684
    3DHA    C12 1467   3.922   3.071   5.653
    3DHA    H2R 1468   3.963   3.037   5.749
    3DHA    H2S 1469   3.991   3.046   5.571
    3DHA   C117 1470   4.241   2.807   4.452
    3DHA   H17R 1471   4.338   2.764   4.427
    3DHA   C118 1472   4.160   2.829   4.333
    3DHA   H18R 1473   4.070   2.883   4.365
    3DHA   H18S 1474   4.116   2.734   4.304
    3DHA   C119 1475   4.240   2.885   4.220
    3DHA   H19R 1476   4.300   2.823   4.154
    3DHA   C120 1477   4.261   3.017   4.202
    3DHA   H20R 1478   4.326   3.046   4.119
    3DHA   C121 1479   4.188   3.126   4.275
    3DHA   H21R 1480   4.088   3.086   4.295
    3DHA   H21S 1481   4.167   3.212   4.210
    3DHA   C122 1482   4.263   3.163   4.410
    3DHA   H22R 1483   4.331   3.248   4.407
    3DHA   H22S 1484   4.308   3.073   4.453
    3DHA   H22T 1485   4.192   3.207   4.480
    1ST    C118 1486   2.060   3.649   3.984
    1ST    H18R 1487   1.983   3.581   3.948
    1ST    H18S 1488   2.139   3.619   3.915
    1ST    H18T 1489   2.028   3.750   3.958
    1ST    C117 1490   2.105   3.618   4.121
    1ST    H17R 1491   2.129   3.512   4.131
    1ST    H17S 1492   2.194   3.676   4.143
    1ST    C116 1493   1.991   3.648   4.221
    1ST    H16R 1494   1.968   3.754   4.211
    1ST    H16S 1495   1.907   3.586   4.187
    1ST    C115 1496   2.023   3.588   4.358
    1ST    H15R 1497   1.927   3.586   4.410
    1ST    H15S 1498   2.068   3.489   4.352
    1ST    C114 1499   2.116   3.671   4.449
    1ST    H14R 1500   2.210   3.690   4.396
    1ST    H14S 1501   2.057   3.762   4.463
    1ST    C113 1502   2.134   3.616   4.595
    1ST    H13R 1503   2.035   3.606   4.639
    1ST    H13S 1504   2.178   3.516   4.594
    1ST    C112 1505   2.196   3.727   4.686
    1ST    H12R 1506   2.295   3.745   4.643
    1ST    H12S 1507   2.147   3.824   4.675
    1ST    C111 1508   2.204   3.706   4.836
    1ST    H11R 1509   2.247   3.791   4.890
    1ST    H11S 1510   2.100   3.700   4.869
    1ST    C110 1511   2.264   3.568   4.887
    1ST    H10R 1512   2.204   3.485   4.850
    1ST    H10S 1513   2.361   3.558   4.839
    1ST     C19 1514   2.285   3.556   5.036
    1ST     H9R 1515   2.182   3.546   5.072
    1ST     H9S 1516   2.335   3.462   5.057
    1ST     C18 1517   2.358   3.671   5.104
    1ST     H8R 1518   2.454   3.685   5.054
    1ST     H8S 1519   2.314   3.771   5.102
    1ST     C17 1520   2.383   3.645   5.247
    1ST     H7R 1521   2.400   3.740   5.298
    1ST     H7S 1522   2.292   3.616   5.300
    1ST     C16 1523   2.500   3.551   5.278
    1ST     H6R 1524   2.499   3.468   5.207
    1ST     H6S 1525   2.595   3.603   5.258
    1ST     C15 1526   2.512   3.500   5.423
    1ST     H5R 1527   2.607   3.446   5.423
    1ST     H5S 1528   2.535   3.579   5.495
    1ST     C14 1529   2.396   3.420   5.479
    1ST     H4R 1530   2.305   3.476   5.456
    1ST     H4S 1531   2.384   3.333   5.414
    1ST     C13 1532   2.411   3.395   5.619
    1ST     H3R 1533   2.509   3.349   5.637
    1ST     H3S 1534   2.416   3.485   5.681
    1ST     C12 1535   2.309   3.309   5.683
    1ST     H2R 1536   2.208   3.331   5.647
    1ST     H2S 1537   2.315   3.204   5.654
    2PS     C11 1538   2.305   3.321   5.826
    2PS     O12 1539   2.391   3.364   5.894
    2PS     O11 1540   2.186   3.273   5.871
    2PS      C1 1541   2.153   3.269   6.011
    2PS      HR 1542   2.054   3.223   6.023
    2PS      HS 1543   2.224   3.206   6.065
    2PS      C2 1544   2.130   3.407   6.073
    2PS      HX 1545   2.220   3.468   6.073
    2PS      C3 1546   2.074   3.399   6.219
    2PS      HA 1547   1.966   3.385   6.221
    2PS      HB 1548   2.132   3.327   6.277
    2PS     O31 1549   2.106   3.529   6.273
    2PS     P31 1550   2.103   3.573   6.431
    2PS     O32 1551   2.257   3.547   6.477
    2PS     C31 1552   2.296   3.420   6.527
    2PS     H1A 1553   2.238   3.400   6.617
    2PS     H1B 1554   2.279   3.338   6.456
    2PS     C32 1555   2.446   3.430   6.564
    2PS     H2A 1556   2.480   3.328   6.580
    2PS     N31 1557   2.537   3.486   6.461
    2PS    HN1A 1558   2.505   3.582   6.436
    2PS    HN1B 1559   2.635   3.498   6.491
    2PS    HN1C 1560   2.550   3.431   6.375
    2PS     C33 1561   2.456   3.498   6.697
    2PS     O33 1562   2.086   3.724   6.431
    2PS     O34 1563   2.012   3.489   6.507
    2PS     O21 1564   2.023   3.466   5.990
    2PS     C21 1565   2.029   3.597   5.951
    2PS     O22 1566   2.116   3.674   5.987
    2PS     O35 1567   2.443   3.617   6.703
    2PS     O36 1568   2.439   3.436   6.797
    3DHA   C116 1569   1.916   2.940   5.044
    3DHA   H16R 1570   1.854   3.022   5.081
    3DHA   C115 1571   2.053   2.991   5.010
    3DHA   H15R 1572   2.056   3.002   4.902
    3DHA   H15S 1573   2.067   3.092   5.049
    3DHA   C114 1574   2.163   2.908   5.077
    3DHA   H14R 1575   2.219   2.847   5.005
    3DHA   C113 1576   2.206   2.918   5.200
    3DHA   H13R 1577   2.291   2.853   5.222
    3DHA   C112 1578   2.132   2.992   5.307
    3DHA   H12R 1579   2.028   2.979   5.279
    3DHA   H12S 1580   2.153   2.944   5.403
    3DHA   C111 1581   2.171   3.137   5.312
    3DHA   H11R 1582   2.263   3.159   5.258
    3DHA   C110 1583   2.092   3.237   5.353
    3DHA   H10R 1584   2.121   3.337   5.319
    3DHA    C19 1585   1.955   3.220   5.421
    3DHA    H9R 1586   1.888   3.286   5.364
    3DHA    H9S 1587   1.925   3.117   5.401
    3DHA    C18 1588   1.954   3.240   5.569
    3DHA    H8R 1589   1.980   3.156   5.634
    3DHA    C17 1590   1.933   3.357   5.635
    3DHA    H7R 1591   1.944   3.358   5.743
    3DHA    C16 1592   1.901   3.492   5.578
    3DHA    H6R 1593   1.879   3.490   5.471
    3DHA    H6S 1594   1.817   3.529   5.636
    3DHA    C15 1595   2.021   3.578   5.591
    3DHA    H5R 1596   2.116   3.552   5.546
    3DHA    C14 1597   2.024   3.687   5.669
    3DHA    H4R 1598   2.115   3.747   5.675
    3DHA    C13 1599   1.919   3.738   5.766
    3DHA    H3R 1600   1.971   3.820   5.817
    3DHA    H3S 1601   1.830   3.766   5.709
    3DHA    C12 1602   1.900   3.640   5.884
    3DHA    H2R 1603   1.839   3.688   5.960
    3DHA    H2S 1604   1.853   3.551   5.840
    3DHA   C117 1605   1.861   2.816   5.031
    3DHA   H17R 1606   1.757   2.802   5.058
    3DHA   C118 1607   1.921   2.693   4.971
    3DHA   H18R 1608   1.978   2.649   5.052
    3DHA   H18S 1609   1.999   2.717   4.898
    3DHA   C119 1610   1.815   2.598   4.923
    3DHA   H19R 1611   1.770   2.535   5.000
    3DHA   C120 1612   1.772   2.580   4.799
    3DHA   H20R 1613   1.693   2.506   4.781
    3DHA   C121 1614   1.819   2.654   4.683
    3DHA   H21R 1615   1.922   2.627   4.658
    3DHA   H21S 1616   1.817   2.760   4.709
    3DHA   C122 1617   1.742   2.630   4.549
    3DHA   H22R 1618   1.638   2.655   4.573
    3DHA   H22S 1619   1.737   2.524   4.522
    3DHA   H22T 1620   1.777   2.694   4.468
    1ST    C118 1621   5.692   2.245   4.097
    1ST    H18R 1622   5.681   2.245   3.989
    1ST    H18S 1623   5.595   2.214   4.134
    1ST    H18T 1624   5.757   2.174   4.149
    1ST    C117 1625   5.709   2.387   4.148
    1ST    H17R 1626   5.620   2.446   4.122
    1ST    H17S 1627   5.721   2.390   4.256
    1ST    C116 1628   5.840   2.451   4.111
    1ST    H16R 1629   5.923   2.381   4.124
    1ST    H16S 1630   5.844   2.458   4.002
    1ST    C115 1631   5.863   2.583   4.171
    1ST    H15R 1632   5.804   2.659   4.118
    1ST    H15S 1633   5.833   2.574   4.275
    1ST    C114 1634   6.010   2.626   4.185
    1ST    H14R 1635   6.045   2.603   4.285
    1ST    H14S 1636   6.070   2.572   4.111
    1ST    C113 1637   6.030   2.768   4.169
    1ST    H13R 1638   5.999   2.799   4.069
    1ST    H13S 1639   5.959   2.822   4.232
    1ST    C112 1640   6.177   2.812   4.208
    1ST    H12R 1641   6.253   2.767   4.145
    1ST    H12S 1642   6.181   2.919   4.187
    1ST    C111 1643   6.225   2.799   4.354
    1ST    H11R 1644   6.223   2.691   4.375
    1ST    H11S 1645   6.333   2.817   4.355
    1ST    C110 1646   6.157   2.897   4.447
    1ST    H10R 1647   6.048   2.887   4.448
    1ST    H10S 1648   6.177   2.869   4.550
    1ST     C19 1649   6.188   3.044   4.425
    1ST     H9R 1650   6.294   3.068   4.433
    1ST     H9S 1651   6.168   3.064   4.319
    1ST     C18 1652   6.110   3.150   4.504
    1ST     H8R 1653   6.141   3.245   4.460
    1ST     H8S 1654   6.006   3.129   4.478
    1ST     C17 1655   6.099   3.142   4.659
    1ST     H7R 1656   6.066   3.044   4.693
    1ST     H7S 1657   6.201   3.148   4.698
    1ST     C16 1658   6.002   3.239   4.728
    1ST     H6R 1659   6.043   3.340   4.734
    1ST     H6S 1660   5.921   3.267   4.660
    1ST     C15 1661   5.949   3.201   4.870
    1ST     H5R 1662   5.884   3.114   4.868
    1ST     H5S 1663   6.028   3.184   4.944
    1ST     C14 1664   5.863   3.313   4.925
    1ST     H4R 1665   5.905   3.412   4.905
    1ST     H4S 1666   5.775   3.323   4.861
    1ST     C13 1667   5.829   3.304   5.070
    1ST     H3R 1668   5.825   3.203   5.112
    1ST     H3S 1669   5.910   3.348   5.128
    1ST     C12 1670   5.703   3.376   5.110
    1ST     H2R 1671   5.673   3.456   5.042
    1ST     H2S 1672   5.626   3.298   5.111
    2PS     C11 1673   5.701   3.428   5.253
    2PS     O12 1674   5.649   3.529   5.298
    2PS     O11 1675   5.769   3.341   5.330
    2PS      C1 1676   5.790   3.357   5.473
    2PS      HR 1677   5.799   3.460   5.510
    2PS      HS 1678   5.707   3.314   5.531
    2PS      C2 1679   5.914   3.283   5.512
    2PS      HX 1680   5.924   3.189   5.457
    2PS      C3 1681   5.936   3.253   5.658
    2PS      HA 1682   5.855   3.187   5.691
    2PS      HB 1683   6.025   3.193   5.680
    2PS     O31 1684   5.931   3.372   5.736
    2PS     P31 1685   5.935   3.378   5.893
    2PS     O32 1686   6.065   3.291   5.940
    2PS     C31 1687   6.060   3.157   5.974
    2PS     H1A 1688   5.979   3.129   6.041
    2PS     H1B 1689   6.067   3.096   5.883
    2PS     C32 1690   6.187   3.113   6.047
    2PS     H2A 1691   6.202   3.006   6.031
    2PS     N31 1692   6.312   3.178   5.993
    2PS    HN1A 1693   6.332   3.270   6.037
    2PS    HN1B 1694   6.393   3.115   6.002
    2PS    HN1C 1695   6.302   3.179   5.890
    2PS     C33 1696   6.176   3.115   6.197
    2PS     O33 1697   5.961   3.516   5.938
    2PS     O34 1698   5.813   3.312   5.941
    2PS     O21 1699   6.022   3.371   5.464
    2PS     C21 1700   6.151   3.321   5.460
    2PS     O22 1701   6.172   3.199   5.469
    2PS     O35 1702   6.270   3.148   6.263
    2PS     O36 1703   6.069   3.072   6.245
    3DHA   C116 1704   6.174   3.482   4.318
    3DHA   H16R 1705   6.111   3.400   4.354
    3DHA   C115 1706   6.265   3.553   4.414
    3DHA   H15R 1707   6.369   3.523   4.404
    3DHA   H15S 1708   6.255   3.661   4.404
    3DHA   C114 1709   6.231   3.520   4.556
    3DHA   H14R 1710   6.142   3.572   4.589
    3DHA   C113 1711   6.302   3.448   4.644
    3DHA   H13R 1712   6.265   3.438   4.745
    3DHA   C112 1713   6.403   3.350   4.608
    3DHA   H12R 1714   6.379   3.261   4.666
    3DHA   H12S 1715   6.406   3.328   4.501
    3DHA   C111 1716   6.539   3.397   4.663
    3DHA   H11R 1717   6.606   3.431   4.583
    3DHA   C110 1718   6.570   3.407   4.787
    3DHA   H10R 1719   6.672   3.439   4.807
    3DHA    C19 1720   6.480   3.380   4.902
    3DHA    H9R 1721   6.385   3.335   4.872
    3DHA    H9S 1722   6.536   3.317   4.972
    3DHA    C18 1723   6.445   3.513   4.974
    3DHA    H8R 1724   6.375   3.574   4.917
    3DHA    C17 1725   6.493   3.560   5.089
    3DHA    H7R 1726   6.456   3.653   5.131
    3DHA    C16 1727   6.583   3.480   5.181
    3DHA    H6R 1728   6.548   3.377   5.188
    3DHA    H6S 1729   6.684   3.471   5.142
    3DHA    C15 1730   6.569   3.537   5.323
    3DHA    H5R 1731   6.631   3.624   5.341
    3DHA    C14 1732   6.491   3.497   5.425
    3DHA    H4R 1733   6.488   3.550   5.519
    3DHA    C13 1734   6.390   3.382   5.428
    3DHA    H3R 1735   6.388   3.329   5.332
    3DHA    H3S 1736   6.421   3.312   5.505
    3DHA    C12 1737   6.252   3.435   5.454
    3DHA    H2R 1738   6.238   3.496   5.544
    3DHA    H2S 1739   6.225   3.500   5.371
    3DHA   C117 1740   6.143   3.527   4.198
    3DHA   H17R 1741   6.073   3.471   4.136
    3DHA   C118 1742   6.193   3.656   4.139
    3DHA   H18R 1743   6.257   3.704   4.213
    3DHA   H18S 1744   6.110   3.724   4.116
    3DHA   C119 1745   6.265   3.634   4.011
    3DHA   H19R 1746   6.356   3.577   4.028
    3DHA   C120 1747   6.245   3.686   3.890
    3DHA   H20R 1748   6.325   3.673   3.816
    3DHA   C121 1749   6.137   3.775   3.849
    3DHA   H21R 1750   6.160   3.858   3.782
    3DHA   H21S 1751   6.087   3.808   3.941
    3DHA   C122 1752   6.019   3.699   3.776
    3DHA   H22R 1753   6.043   3.628   3.698
    3DHA   H22S 1754   5.952   3.764   3.719
    3DHA   H22T 1755   5.962   3.639   3.847
    1ST    C118 1756   4.931   4.535   3.920
    1ST    H18R 1757   4.999   4.619   3.908
    1ST    H18S 1758   4.877   4.566   4.010
    1ST    H18T 1759   4.853   4.517   3.846
    1ST    C117 1760   5.006   4.409   3.948
    1ST    H17R 1761   4.930   4.340   3.986
    1ST    H17S 1762   5.045   4.360   3.859
    1ST    C116 1763   5.110   4.423   4.053
    1ST    H16R 1764   5.181   4.340   4.049
    1ST    H16S 1765   5.186   4.498   4.027
    1ST    C115 1766   5.069   4.448   4.194
    1ST    H15R 1767   5.152   4.459   4.263
    1ST    H15S 1768   5.014   4.543   4.194
    1ST    C114 1769   4.978   4.337   4.251
    1ST    H14R 1770   4.881   4.341   4.202
    1ST    H14S 1771   5.031   4.245   4.225
    1ST    C113 1772   4.955   4.327   4.401
    1ST    H13R 1773   4.959   4.428   4.443
    1ST    H13S 1774   4.852   4.298   4.419
    1ST    C112 1775   5.057   4.247   4.485
    1ST    H12R 1776   5.052   4.142   4.455
    1ST    H12S 1777   5.156   4.285   4.458
    1ST    C111 1778   5.036   4.266   4.639
    1ST    H11R 1779   4.994   4.362   4.670
    1ST    H11S 1780   4.953   4.203   4.670
    1ST    C110 1781   5.169   4.239   4.717
    1ST    H10R 1782   5.199   4.141   4.680
    1ST    H10S 1783   5.250   4.301   4.679
    1ST     C19 1784   5.166   4.210   4.864
    1ST     H9R 1785   5.133   4.294   4.925
    1ST     H9S 1786   5.093   4.134   4.891
    1ST     C18 1787   5.302   4.181   4.911
    1ST     H8R 1788   5.342   4.090   4.865
    1ST     H8S 1789   5.371   4.261   4.885
    1ST     C17 1790   5.306   4.135   5.060
    1ST     H7R 1791   5.262   4.217   5.117
    1ST     H7S 1792   5.235   4.057   5.084
    1ST     C16 1793   5.445   4.095   5.098
    1ST     H6R 1794   5.479   4.008   5.041
    1ST     H6S 1795   5.517   4.174   5.076
    1ST     C15 1796   5.468   4.080   5.247
    1ST     H5R 1797   5.568   4.052   5.281
    1ST     H5S 1798   5.457   4.180   5.290
    1ST     C14 1799   5.369   3.985   5.323
    1ST     H4R 1800   5.270   4.029   5.305
    1ST     H4S 1801   5.365   3.887   5.275
    1ST     C13 1802   5.397   3.982   5.471
    1ST     H3R 1803   5.492   3.931   5.492
    1ST     H3S 1804   5.428   4.085   5.487
    1ST     C12 1805   5.291   3.932   5.562
    1ST     H2R 1806   5.308   3.983   5.657
    1ST     H2S 1807   5.191   3.966   5.533
    2PS     C11 1808   5.280   3.783   5.573
    2PS     O12 1809   5.312   3.706   5.484
    2PS     O11 1810   5.219   3.747   5.695
    2PS      C1 1811   5.160   3.620   5.707
    2PS      HR 1812   5.070   3.625   5.769
    2PS      HS 1813   5.138   3.580   5.608
    2PS      C2 1814   5.265   3.525   5.773
    2PS      HX 1815   5.217   3.433   5.806
    2PS      C3 1816   5.337   3.600   5.880
    2PS      HA 1817   5.402   3.674   5.833
    2PS      HB 1818   5.264   3.652   5.942
    2PS     O31 1819   5.407   3.511   5.961
    2PS     P31 1820   5.505   3.565   6.069
    2PS     O32 1821   5.424   3.656   6.173
    2PS     C31 1822   5.311   3.605   6.225
    2PS     H1A 1823   5.232   3.593   6.151
    2PS     H1B 1824   5.324   3.505   6.268
    2PS     C32 1825   5.274   3.699   6.341
    2PS     H2A 1826   5.360   3.710   6.406
    2PS     N31 1827   5.226   3.838   6.309
    2PS    HN1A 1828   5.188   3.888   6.391
    2PS    HN1B 1829   5.292   3.901   6.262
    2PS    HN1C 1830   5.139   3.832   6.254
    2PS     C33 1831   5.182   3.623   6.428
    2PS     O33 1832   5.574   3.456   6.144
    2PS     O34 1833   5.590   3.656   5.990
    2PS     O21 1834   5.359   3.480   5.662
    2PS     C21 1835   5.313   3.398   5.568
    2PS     O22 1836   5.197   3.362   5.567
    2PS     O35 1837   5.072   3.668   6.446
    2PS     O36 1838   5.222   3.523   6.485
    3DHA   C116 1839   4.935   3.592   4.747
    3DHA   H16R 1840   4.866   3.535   4.686
    3DHA   C115 1841   5.082   3.571   4.734
    3DHA   H15R 1842   5.137   3.657   4.773
    3DHA   H15S 1843   5.120   3.483   4.788
    3DHA   C114 1844   5.123   3.560   4.592
    3DHA   H14R 1845   5.070   3.634   4.533
    3DHA   C113 1846   5.222   3.487   4.531
    3DHA   H13R 1847   5.233   3.498   4.424
    3DHA   C112 1848   5.331   3.407   4.603
    3DHA   H12R 1849   5.403   3.385   4.525
    3DHA   H12S 1850   5.376   3.463   4.686
    3DHA   C111 1851   5.288   3.278   4.653
    3DHA   H11R 1852   5.209   3.231   4.595
    3DHA   C110 1853   5.330   3.205   4.760
    3DHA   H10R 1854   5.279   3.113   4.788
    3DHA    C19 1855   5.433   3.244   4.860
    3DHA    H9R 1856   5.501   3.323   4.826
    3DHA    H9S 1857   5.380   3.279   4.949
    3DHA    C18 1858   5.511   3.119   4.885
    3DHA    H8R 1859   5.563   3.084   4.796
    3DHA    C17 1860   5.535   3.065   5.005
    3DHA    H7R 1861   5.608   2.985   5.019
    3DHA    C16 1862   5.461   3.100   5.128
    3DHA    H6R 1863   5.416   3.199   5.121
    3DHA    H6S 1864   5.371   3.038   5.139
    3DHA    C15 1865   5.532   3.083   5.259
    3DHA    H5R 1866   5.606   3.004   5.274
    3DHA    C14 1867   5.498   3.146   5.369
    3DHA    H4R 1868   5.549   3.119   5.461
    3DHA    C13 1869   5.380   3.231   5.394
    3DHA    H3R 1870   5.312   3.239   5.309
    3DHA    H3S 1871   5.314   3.179   5.464
    3DHA    C12 1872   5.412   3.366   5.463
    3DHA    H2R 1873   5.515   3.379   5.498
    3DHA    H2S 1874   5.420   3.451   5.395
    3DHA   C117 1875   4.871   3.670   4.830
    3DHA   H17R 1876   4.762   3.668   4.827
    3DHA   C118 1877   4.921   3.767   4.934
    3DHA   H18R 1878   4.985   3.847   4.897
    3DHA   H18S 1879   4.991   3.722   5.006
    3DHA   C119 1880   4.805   3.827   5.009
    3DHA   H19R 1881   4.791   3.934   4.993
    3DHA   C120 1882   4.722   3.761   5.095
    3DHA   H20R 1883   4.646   3.814   5.152
    3DHA   C121 1884   4.719   3.612   5.131
    3DHA   H21R 1885   4.697   3.601   5.237
    3DHA   H21S 1886   4.819   3.569   5.127
    3DHA   C122 1887   4.620   3.526   5.057
    3DHA   H22R 1888   4.515   3.540   5.086
    3DHA   H22S 1889   4.641   3.419   5.065
    3DHA   H22T 1890   4.626   3.525   4.948
    1ST    C118 1891   0.516   2.670   4.756
    1ST    H18R 1892   0.535   2.699   4.860
    1ST    H18S 1893   0.407   2.674   4.750
    1ST    H18T 1894   0.555   2.750   4.693
    1ST    C117 1895   0.556   2.525   4.727
    1ST    H17R 1896   0.515   2.463   4.807
    1ST    H17S 1897   0.522   2.490   4.630
    1ST    C116 1898   0.707   2.497   4.727
    1ST    H16R 1899   0.721   2.389   4.720
    1ST    H16S 1900   0.758   2.529   4.636
    1ST    C115 1901   0.782   2.548   4.846
    1ST    H15R 1902   0.781   2.656   4.837
    1ST    H15S 1903   0.731   2.520   4.939
    1ST    C114 1904   0.924   2.481   4.856
    1ST    H14R 1905   0.947   2.445   4.755
    1ST    H14S 1906   0.989   2.566   4.879
    1ST    C113 1907   0.937   2.374   4.966
    1ST    H13R 1908   0.851   2.308   4.970
    1ST    H13S 1909   1.015   2.303   4.938
    1ST    C112 1910   0.959   2.439   5.105
    1ST    H12R 1911   1.060   2.482   5.104
    1ST    H12S 1912   0.895   2.524   5.129
    1ST    C111 1913   0.954   2.340   5.222
    1ST    H11R 1914   0.850   2.310   5.219
    1ST    H11S 1915   1.020   2.255   5.204
    1ST    C110 1916   0.983   2.401   5.358
    1ST    H10R 1917   1.092   2.403   5.364
    1ST    H10S 1918   0.963   2.507   5.374
    1ST     C19 1919   0.931   2.317   5.479
    1ST     H9R 1920   0.825   2.292   5.473
    1ST     H9S 1921   0.981   2.220   5.476
    1ST     C18 1922   0.960   2.371   5.620
    1ST     H8R 1923   0.891   2.455   5.635
    1ST     H8S 1924   0.943   2.291   5.694
    1ST     C17 1925   1.110   2.402   5.641
    1ST     H7R 1926   1.173   2.329   5.591
    1ST     H7S 1927   1.148   2.500   5.611
    1ST     C16 1928   1.139   2.414   5.787
    1ST     H6R 1929   1.081   2.503   5.813
    1ST     H6S 1930   1.096   2.340   5.855
    1ST     C15 1931   1.286   2.435   5.813
    1ST     H5R 1932   1.354   2.356   5.781
    1ST     H5S 1933   1.323   2.505   5.737
    1ST     C14 1934   1.325   2.472   5.954
    1ST     H4R 1935   1.314   2.384   6.017
    1ST     H4S 1936   1.430   2.502   5.964
    1ST     C13 1937   1.247   2.588   6.011
    1ST     H3R 1938   1.141   2.561   6.014
    1ST     H3S 1939   1.280   2.617   6.111
    1ST     C12 1940   1.268   2.717   5.936
    1ST     H2R 1941   1.368   2.724   5.892
    1ST     H2S 1942   1.192   2.702   5.859
    2PS     C11 1943   1.266   2.841   6.017
    2PS     O12 1944   1.160   2.873   6.080
    2PS     O11 1945   1.385   2.899   6.035
    2PS      C1 1946   1.403   2.994   6.145
    2PS      HR 1947   1.461   3.078   6.106
    2PS      HS 1948   1.309   3.028   6.190
    2PS      C2 1949   1.486   2.924   6.256
    2PS      HX 1950   1.428   2.843   6.299
    2PS      C3 1951   1.521   3.021   6.368
    2PS      HA 1952   1.429   3.037   6.425
    2PS      HB 1953   1.590   2.972   6.437
    2PS     O31 1954   1.573   3.135   6.308
    2PS     P31 1955   1.650   3.241   6.403
    2PS     O32 1956   1.558   3.256   6.530
    2PS     C31 1957   1.468   3.367   6.544
    2PS     H1A 1958   1.541   3.447   6.538
    2PS     H1B 1959   1.395   3.359   6.463
    2PS     C32 1960   1.394   3.387   6.676
    2PS     H2A 1961   1.336   3.300   6.706
    2PS     N31 1962   1.500   3.407   6.789
    2PS    HN1A 1963   1.441   3.402   6.874
    2PS    HN1B 1964   1.574   3.335   6.797
    2PS    HN1C 1965   1.540   3.502   6.784
    2PS     C33 1966   1.311   3.518   6.673
    2PS     O33 1967   1.775   3.181   6.447
    2PS     O34 1968   1.652   3.370   6.334
    2PS     O21 1969   1.607   2.873   6.198
    2PS     C21 1970   1.620   2.737   6.172
    2PS     O22 1971   1.543   2.649   6.214
    2PS     O35 1972   1.197   3.528   6.640
    2PS     O36 1973   1.368   3.620   6.713
    3DHA   C116 1974   1.335   2.902   5.384
    3DHA   H16R 1975   1.382   2.930   5.290
    3DHA   C115 1976   1.192   2.861   5.378
    3DHA   H15R 1977   1.169   2.813   5.473
    3DHA   H15S 1978   1.135   2.951   5.353
    3DHA   C114 1979   1.178   2.768   5.260
    3DHA   H14R 1980   1.098   2.796   5.193
    3DHA   C113 1981   1.255   2.662   5.223
    3DHA   H13R 1982   1.240   2.605   5.132
    3DHA   C112 1983   1.362   2.601   5.302
    3DHA   H12R 1984   1.385   2.657   5.393
    3DHA   H12S 1985   1.328   2.503   5.337
    3DHA   C111 1986   1.485   2.589   5.222
    3DHA   H11R 1987   1.481   2.575   5.114
    3DHA   C110 1988   1.611   2.583   5.273
    3DHA   H10R 1989   1.689   2.547   5.207
    3DHA    C19 1990   1.652   2.592   5.417
    3DHA    H9R 1991   1.754   2.621   5.439
    3DHA    H9S 1992   1.573   2.644   5.471
    3DHA    C18 1993   1.647   2.455   5.477
    3DHA    H8R 1994   1.630   2.371   5.410
    3DHA    C17 1995   1.641   2.425   5.610
    3DHA    H7R 1996   1.631   2.322   5.643
    3DHA    C16 1997   1.641   2.524   5.720
    3DHA    H6R 1998   1.580   2.608   5.686
    3DHA    H6S 1999   1.583   2.472   5.796
    3DHA    C15 2000   1.773   2.582   5.762
    3DHA    H5R 2001   1.842   2.615   5.684
    3DHA    C14 2002   1.817   2.605   5.885
    3DHA    H4R 2003   1.917   2.648   5.892
    3DHA    C13 2004   1.747   2.587   6.014
    3DHA    H3R 2005   1.639   2.577   6.001
    3DHA    H3S 2006   1.792   2.502   6.067
    3DHA    C12 2007   1.749   2.711   6.107
    3DHA    H2R 2008   1.820   2.682   6.185
    3DHA    H2S 2009   1.773   2.799   6.048
    3DHA   C117 2010   1.420   2.891   5.489
    3DHA   H17R 2011   1.523   2.923   5.483
    3DHA   C118 2012   1.394   2.834   5.621
    3DHA   H18R 2013   1.477   2.772   5.656
    3DHA   H18S 2014   1.305   2.774   5.603
    3DHA   C119 2015   1.353   2.938   5.718
    3DHA   H19R 2016   1.248   2.969   5.716
    3DHA   C120 2017   1.447   3.012   5.781
    3DHA   H20R 2018   1.417   3.095   5.845
    3DHA   C121 2019   1.597   2.978   5.803
    3DHA   H21R 2020   1.617   2.874   5.776
    3DHA   H21S 2021   1.619   2.974   5.910
    3DHA   C122 2022   1.696   3.046   5.713
    3DHA   H22R 2023   1.703   3.153   5.731
    3DHA   H22S 2024   1.661   3.033   5.610
    3DHA   H22T 2025   1.792   2.995   5.703
    1ST    C118 2026   4.330   3.782   4.201
    1ST    H18R 2027   4.340   3.876   4.147
    1ST    H18S 2028   4.353   3.694   4.140
    1ST    H18T 2029   4.415   3.784   4.270
    1ST    C117 2030   4.195   3.779   4.268
    1ST    H17R 2031   4.175   3.871   4.323
    1ST    H17S 2032   4.115   3.795   4.195
    1ST    C116 2033   4.169   3.657   4.359
    1ST    H16R 2034   4.065   3.664   4.390
    1ST    H16S 2035   4.171   3.564   4.301
    1ST    C115 2036   4.267   3.645   4.476
    1ST    H15R 2037   4.364   3.621   4.430
    1ST    H15S 2038   4.276   3.743   4.526
    1ST    C114 2039   4.231   3.539   4.583
    1ST    H14R 2040   4.133   3.563   4.624
    1ST    H14S 2041   4.220   3.440   4.537
    1ST    C113 2042   4.330   3.551   4.698
    1ST    H13R 2043   4.429   3.561   4.653
    1ST    H13S 2044   4.308   3.648   4.744
    1ST    C112 2045   4.333   3.439   4.804
    1ST    H12R 2046   4.397   3.475   4.885
    1ST    H12S 2047   4.230   3.431   4.839
    1ST    C111 2048   4.378   3.297   4.763
    1ST    H11R 2049   4.296   3.240   4.719
    1ST    H11S 2050   4.452   3.306   4.682
    1ST    C110 2051   4.425   3.206   4.886
    1ST    H10R 2052   4.533   3.222   4.883
    1ST    H10S 2053   4.391   3.244   4.982
    1ST     C19 2054   4.396   3.060   4.860
    1ST     H9R 2055   4.309   3.028   4.917
    1ST     H9S 2056   4.363   3.049   4.757
    1ST     C18 2057   4.515   2.972   4.882
    1ST     H8R 2058   4.487   2.879   4.833
    1ST     H8S 2059   4.597   3.003   4.818
    1ST     C17 2060   4.555   2.942   5.021
    1ST     H7R 2061   4.627   2.861   5.029
    1ST     H7S 2062   4.609   3.033   5.047
    1ST     C16 2063   4.440   2.906   5.124
    1ST     H6R 2064   4.384   2.997   5.146
    1ST     H6S 2065   4.371   2.833   5.082
    1ST     C15 2066   4.497   2.858   5.259
    1ST     H5R 2067   4.548   2.762   5.249
    1ST     H5S 2068   4.578   2.929   5.277
    1ST     C14 2069   4.395   2.846   5.370
    1ST     H4R 2070   4.343   2.939   5.390
    1ST     H4S 2071   4.323   2.774   5.329
    1ST     C13 2072   4.468   2.810   5.493
    1ST     H3R 2073   4.536   2.726   5.478
    1ST     H3S 2074   4.532   2.898   5.506
    1ST     C12 2075   4.370   2.778   5.603
    1ST     H2R 2076   4.294   2.709   5.564
    1ST     H2S 2077   4.424   2.729   5.683
    2PS     C11 2078   4.297   2.900   5.658
    2PS     O12 2079   4.197   2.945   5.608
    2PS     O11 2080   4.355   2.957   5.764
    2PS      C1 2081   4.295   3.070   5.823
    2PS      HR 2082   4.370   3.142   5.856
    2PS      HS 2083   4.234   3.121   5.748
    2PS      C2 2084   4.207   3.033   5.950
    2PS      HX 2085   4.143   3.119   5.971
    2PS      C3 2086   4.292   3.001   6.079
    2PS      HA 2087   4.331   2.901   6.058
    2PS      HB 2088   4.376   3.071   6.084
    2PS     O31 2089   4.218   3.002   6.204
    2PS     P31 2090   4.281   2.956   6.336
    2PS     O32 2091   4.373   3.077   6.388
    2PS     C31 2092   4.319   3.195   6.445
    2PS     H1A 2093   4.235   3.227   6.383
    2PS     H1B 2094   4.297   3.182   6.552
    2PS     C32 2095   4.430   3.304   6.435
    2PS     H2A 2096   4.512   3.280   6.504
    2PS     N31 2097   4.485   3.294   6.295
    2PS    HN1A 2098   4.419   3.305   6.217
    2PS    HN1B 2099   4.548   3.371   6.269
    2PS    HN1C 2100   4.545   3.212   6.276
    2PS     C33 2101   4.378   3.439   6.465
    2PS     O33 2102   4.168   2.949   6.432
    2PS     O34 2103   4.366   2.838   6.321
    2PS     O21 2104   4.111   2.921   5.918
    2PS     C21 2105   4.000   2.888   5.978
    2PS     O22 2106   3.941   2.954   6.063
    2PS     O35 2107   4.385   3.480   6.579
    2PS     O36 2108   4.338   3.501   6.370
    3DHA   C116 2109   3.589   2.699   4.879
    3DHA   H16R 2110   3.568   2.676   4.983
    3DHA   C115 2111   3.691   2.608   4.815
    3DHA   H15R 2112   3.639   2.538   4.750
    3DHA   H15S 2113   3.771   2.654   4.756
    3DHA   C114 2114   3.756   2.515   4.909
    3DHA   H14R 2115   3.687   2.434   4.935
    3DHA   C113 2116   3.875   2.514   4.961
    3DHA   H13R 2117   3.907   2.437   5.030
    3DHA   C112 2118   3.977   2.617   4.912
    3DHA   H12R 2119   3.998   2.589   4.809
    3DHA   H12S 2120   3.934   2.718   4.907
    3DHA   C111 2121   4.108   2.618   4.992
    3DHA   H11R 2122   4.193   2.602   4.926
    3DHA   C110 2123   4.131   2.627   5.124
    3DHA   H10R 2124   4.235   2.621   5.156
    3DHA    C19 2125   4.034   2.646   5.230
    3DHA    H9R 2126   4.080   2.713   5.304
    3DHA    H9S 2127   3.939   2.682   5.191
    3DHA    C18 2128   4.007   2.506   5.286
    3DHA    H8R 2129   3.993   2.433   5.206
    3DHA    C17 2130   4.000   2.468   5.413
    3DHA    H7R 2131   3.969   2.366   5.435
    3DHA    C16 2132   4.018   2.561   5.528
    3DHA    H6R 2133   4.123   2.563   5.561
    3DHA    H6S 2134   4.007   2.665   5.500
    3DHA    C15 2135   3.925   2.522   5.643
    3DHA    H5R 2136   3.852   2.447   5.613
    3DHA    C14 2137   3.930   2.572   5.769
    3DHA    H4R 2138   3.851   2.539   5.837
    3DHA    C13 2139   4.021   2.679   5.819
    3DHA    H3R 2140   4.107   2.635   5.871
    3DHA    H3S 2141   4.060   2.725   5.728
    3DHA    C12 2142   3.932   2.775   5.913
    3DHA    H2R 2143   3.852   2.824   5.856
    3DHA    H2S 2144   3.876   2.714   5.985
    3DHA   C117 2145   3.562   2.825   4.839
    3DHA   H17R 2146   3.514   2.891   4.911
    3DHA   C118 2147   3.598   2.878   4.705
    3DHA   H18R 2148   3.697   2.839   4.680
    3DHA   H18S 2149   3.625   2.984   4.708
    3DHA   C119 2150   3.499   2.833   4.601
    3DHA   H19R 2151   3.485   2.725   4.600
    3DHA   C120 2152   3.409   2.919   4.552
    3DHA   H20R 2153   3.326   2.889   4.489
    3DHA   C121 2154   3.412   3.070   4.564
    3DHA   H21R 2155   3.497   3.112   4.619
    3DHA   H21S 2156   3.332   3.079   4.637
    3DHA   C122 2157   3.375   3.135   4.427
    3DHA   H22R 2158   3.354   3.241   4.440
    3DHA   H22S 2159   3.277   3.103   4.391
    3DHA   H22T 2160   3.452   3.121   4.352
    1ST    C118 2161   1.908   1.188   3.350
    1ST    H18R 2162   1.850   1.119   3.288
    1ST    H18S 2163   2.009   1.161   3.320
    1ST    H18T 2164   1.882   1.284   3.305
    1ST    C117 2165   1.881   1.163   3.490
    1ST    H17R 2166   1.861   1.057   3.507
    1ST    H17S 2167   1.976   1.184   3.540
    1ST    C116 2168   1.764   1.239   3.545
    1ST    H16R 2169   1.811   1.328   3.588
    1ST    H16S 2170   1.697   1.259   3.461
    1ST    C115 2171   1.691   1.170   3.661
    1ST    H15R 2172   1.656   1.070   3.635
    1ST    H15S 2173   1.763   1.142   3.738
    1ST    C114 2174   1.581   1.234   3.733
    1ST    H14R 2175   1.594   1.342   3.743
    1ST    H14S 2176   1.490   1.212   3.676
    1ST    C113 2177   1.560   1.189   3.878
    1ST    H13R 2178   1.519   1.088   3.878
    1ST    H13S 2179   1.660   1.177   3.921
    1ST    C112 2180   1.488   1.294   3.958
    1ST    H12R 2181   1.528   1.395   3.942
    1ST    H12S 2182   1.390   1.296   3.909
    1ST    C111 2183   1.479   1.279   4.108
    1ST    H11R 2184   1.570   1.306   4.162
    1ST    H11S 2185   1.406   1.353   4.143
    1ST    C110 2186   1.434   1.143   4.154
    1ST    H10R 2187   1.351   1.100   4.097
    1ST    H10S 2188   1.521   1.078   4.136
    1ST     C19 2189   1.408   1.142   4.306
    1ST     H9R 2190   1.491   1.203   4.340
    1ST     H9S 2191   1.322   1.201   4.340
    1ST     C18 2192   1.411   1.002   4.368
    1ST     H8R 2193   1.343   0.933   4.317
    1ST     H8S 2194   1.509   0.958   4.349
    1ST     C17 2195   1.401   1.009   4.522
    1ST     H7R 2196   1.490   1.061   4.559
    1ST     H7S 2197   1.304   1.054   4.542
    1ST     C16 2198   1.395   0.875   4.603
    1ST     H6R 2199   1.334   0.901   4.689
    1ST     H6S 2200   1.339   0.792   4.559
    1ST     C15 2201   1.523   0.809   4.662
    1ST     H5R 2202   1.589   0.782   4.579
    1ST     H5S 2203   1.569   0.881   4.730
    1ST     C14 2204   1.508   0.682   4.745
    1ST     H4R 2205   1.434   0.617   4.698
    1ST     H4S 2206   1.606   0.636   4.738
    1ST     C13 2207   1.472   0.719   4.885
    1ST     H3R 2208   1.564   0.765   4.923
    1ST     H3S 2209   1.407   0.807   4.883
    1ST     C12 2210   1.417   0.608   4.981
    1ST     H2R 2211   1.318   0.576   4.950
    1ST     H2S 2212   1.467   0.512   4.961
    2PS     C11 2213   1.412   0.632   5.128
    2PS     O12 2214   1.323   0.697   5.180
    2PS     O11 2215   1.514   0.572   5.205
    2PS      C1 2216   1.538   0.605   5.345
    2PS      HR 2217   1.631   0.555   5.374
    2PS      HS 2218   1.548   0.713   5.360
    2PS      C2 2219   1.424   0.550   5.428
    2PS      HX 2220   1.327   0.576   5.385
    2PS      C3 2221   1.433   0.604   5.572
    2PS      HA 2222   1.410   0.710   5.571
    2PS      HB 2223   1.355   0.554   5.630
    2PS     O31 2224   1.561   0.575   5.637
    2PS     P31 2225   1.578   0.585   5.797
    2PS     O32 2226   1.591   0.437   5.840
    2PS     C31 2227   1.492   0.343   5.820
    2PS     H1A 2228   1.396   0.388   5.844
    2PS     H1B 2229   1.489   0.326   5.712
    2PS     C32 2230   1.506   0.200   5.888
    2PS     H2A 2231   1.583   0.147   5.831
    2PS     N31 2232   1.546   0.214   6.034
    2PS    HN1A 2233   1.635   0.267   6.043
    2PS    HN1B 2234   1.476   0.274   6.080
    2PS    HN1C 2235   1.554   0.123   6.082
    2PS     C33 2236   1.386   0.118   5.867
    2PS     O33 2237   1.708   0.642   5.834
    2PS     O34 2238   1.448   0.634   5.852
    2PS     O21 2239   1.440   0.406   5.419
    2PS     C21 2240   1.371   0.308   5.478
    2PS     O22 2241   1.277   0.332   5.546
    2PS     O35 2242   1.288   0.125   5.933
    2PS     O36 2243   1.400   0.041   5.778
    3DHA   C116 2244   0.553   0.015   5.199
    3DHA   H16R 2245   0.513   0.025   5.300
    3DHA   C115 2246   0.600   0.142   5.134
    3DHA   H15R 2247   0.697   0.170   5.177
    3DHA   H15S 2248   0.616   0.133   5.026
    3DHA   C114 2249   0.495   0.243   5.164
    3DHA   H14R 2250   0.425   0.275   5.088
    3DHA   C113 2251   0.485   0.313   5.272
    3DHA   H13R 2252   0.410   0.389   5.292
    3DHA   C112 2253   0.572   0.295   5.396
    3DHA   H12R 2254   0.511   0.324   5.482
    3DHA   H12S 2255   0.598   0.193   5.426
    3DHA   C111 2256   0.695   0.381   5.380
    3DHA   H11R 2257   0.662   0.482   5.355
    3DHA   C110 2258   0.821   0.339   5.369
    3DHA   H10R 2259   0.881   0.420   5.329
    3DHA    C19 2260   0.898   0.212   5.396
    3DHA    H9R 2261   0.984   0.229   5.462
    3DHA    H9S 2262   0.847   0.137   5.457
    3DHA    C18 2263   0.939   0.138   5.273
    3DHA    H8R 2264   0.896   0.039   5.257
    3DHA    C17 2265   1.037   0.175   5.185
    3DHA    H7R 2266   1.057   0.121   5.093
    3DHA    C16 2267   1.125   0.292   5.197
    3DHA    H6R 2268   1.085   0.379   5.145
    3DHA    H6S 2269   1.139   0.324   5.301
    3DHA    C15 2270   1.260   0.267   5.134
    3DHA    H5R 2271   1.285   0.326   5.046
    3DHA    C14 2272   1.356   0.188   5.189
    3DHA    H4R 2273   1.455   0.197   5.146
    3DHA    C13 2274   1.342   0.114   5.314
    3DHA    H3R 2275   1.238   0.097   5.345
    3DHA    H3S 2276   1.375   0.014   5.288
    3DHA    C12 2277   1.421   0.171   5.441
    3DHA    H2R 2278   1.411   0.104   5.527
    3DHA    H2S 2279   1.528   0.165   5.421
    3DHA   C117 2280   0.545  -0.102   5.138
    3DHA   H17R 2281   0.494  -0.180   5.194
    3DHA   C118 2282   0.597  -0.139   4.999
    3DHA   H18R 2283   0.628  -0.243   5.012
    3DHA   H18S 2284   0.691  -0.091   4.972
    3DHA   C119 2285   0.487  -0.121   4.899
    3DHA   H19R 2286   0.384  -0.119   4.933
    3DHA   C120 2287   0.510  -0.086   4.773
    3DHA   H20R 2288   0.428  -0.064   4.705
    3DHA   C121 2289   0.649  -0.061   4.715
    3DHA   H21R 2290   0.708  -0.147   4.748
    3DHA   H21S 2291   0.704   0.028   4.744
    3DHA   C122 2292   0.636  -0.055   4.560
    3DHA   H22R 2293   0.587   0.033   4.519
    3DHA   H22S 2294   0.597  -0.145   4.512
    3DHA   H22T 2295   0.736  -0.063   4.516
    1ST    C118 2296   2.590   6.457   4.472
    1ST    H18R 2297   2.555   6.560   4.469
    1ST    H18S 2298   2.587   6.425   4.367
    1ST    H18T 2299   2.698   6.445   4.487
    1ST    C117 2300   2.505   6.366   4.556
    1ST    H17R 2301   2.459   6.416   4.642
    1ST    H17S 2302   2.413   6.343   4.501
    1ST    C116 2303   2.581   6.249   4.601
    1ST    H16R 2304   2.619   6.193   4.516
    1ST    H16S 2305   2.675   6.279   4.649
    1ST    C115 2306   2.495   6.163   4.699
    1ST    H15R 2307   2.446   6.227   4.773
    1ST    H15S 2308   2.413   6.119   4.641
    1ST    C114 2309   2.573   6.056   4.769
    1ST    H14R 2310   2.635   5.991   4.707
    1ST    H14S 2311   2.648   6.109   4.829
    1ST    C113 2312   2.482   5.973   4.857
    1ST    H13R 2313   2.417   6.035   4.919
    1ST    H13S 2314   2.415   5.916   4.793
    1ST    C112 2315   2.564   5.866   4.940
    1ST    H12R 2316   2.628   5.816   4.867
    1ST    H12S 2317   2.628   5.920   5.010
    1ST    C111 2318   2.488   5.760   5.017
    1ST    H11R 2319   2.406   5.815   5.062
    1ST    H11S 2320   2.437   5.692   4.948
    1ST    C110 2321   2.568   5.681   5.118
    1ST    H10R 2322   2.640   5.611   5.076
    1ST    H10S 2323   2.626   5.746   5.184
    1ST     C19 2324   2.473   5.601   5.208
    1ST     H9R 2325   2.419   5.677   5.265
    1ST     H9S 2326   2.394   5.553   5.150
    1ST     C18 2327   2.541   5.514   5.316
    1ST     H8R 2328   2.456   5.480   5.374
    1ST     H8S 2329   2.582   5.419   5.281
    1ST     C17 2330   2.632   5.599   5.414
    1ST     H7R 2331   2.683   5.535   5.485
    1ST     H7S 2332   2.713   5.650   5.362
    1ST     C16 2333   2.561   5.705   5.511
    1ST     H6R 2334   2.634   5.715   5.592
    1ST     H6S 2335   2.545   5.803   5.465
    1ST     C15 2336   2.433   5.663   5.583
    1ST     H5R 2337   2.360   5.617   5.516
    1ST     H5S 2338   2.476   5.584   5.646
    1ST     C14 2339   2.372   5.765   5.688
    1ST     H4R 2340   2.451   5.800   5.754
    1ST     H4S 2341   2.344   5.865   5.653
    1ST     C13 2342   2.258   5.711   5.774
    1ST     H3R 2343   2.217   5.788   5.840
    1ST     H3S 2344   2.182   5.692   5.698
    1ST     C12 2345   2.289   5.588   5.856
    1ST     H2R 2346   2.273   5.499   5.796
    1ST     H2S 2347   2.393   5.597   5.890
    2PS     C11 2348   2.184   5.580   5.970
    2PS     O12 2349   2.183   5.654   6.073
    2PS     O11 2350   2.085   5.501   5.944
    2PS      C1 2351   1.987   5.474   6.048
    2PS      HR 2352   1.921   5.393   6.020
    2PS      HS 2353   2.032   5.441   6.142
    2PS      C2 2354   1.896   5.594   6.084
    2PS      HX 2355   1.952   5.677   6.126
    2PS      C3 2356   1.787   5.549   6.184
    2PS      HA 2357   1.705   5.619   6.195
    2PS      HB 2358   1.746   5.458   6.140
    2PS     O31 2359   1.841   5.519   6.307
    2PS     P31 2360   1.895   5.629   6.413
    2PS     O32 2361   1.765   5.696   6.472
    2PS     C31 2362   1.722   5.666   6.606
    2PS     H1A 2363   1.670   5.571   6.589
    2PS     H1B 2364   1.812   5.650   6.666
    2PS     C32 2365   1.632   5.777   6.665
    2PS     H2A 2366   1.681   5.874   6.671
    2PS     N31 2367   1.513   5.795   6.576
    2PS    HN1A 2368   1.457   5.876   6.606
    2PS    HN1B 2369   1.534   5.796   6.474
    2PS    HN1C 2370   1.437   5.726   6.580
    2PS     C33 2371   1.606   5.747   6.804
    2PS     O33 2372   1.970   5.557   6.524
    2PS     O34 2373   1.973   5.733   6.337
    2PS     O21 2374   1.827   5.638   5.966
    2PS     C21 2375   1.782   5.763   5.952
    2PS     O22 2376   1.781   5.841   6.042
    2PS     O35 2377   1.634   5.835   6.881
    2PS     O36 2378   1.533   5.659   6.836
    3DHA   C116 2379   1.113   5.423   4.752
    3DHA   H16R 2380   1.052   5.471   4.676
    3DHA   C115 2381   1.158   5.516   4.855
    3DHA   H15R 2382   1.261   5.493   4.885
    3DHA   H15S 2383   1.167   5.615   4.810
    3DHA   C114 2384   1.066   5.505   4.975
    3DHA   H14R 2385   1.015   5.409   4.980
    3DHA   C113 2386   1.046   5.592   5.080
    3DHA   H13R 2387   0.989   5.565   5.169
    3DHA   C112 2388   1.110   5.723   5.105
    3DHA   H12R 2389   1.218   5.709   5.102
    3DHA   H12S 2390   1.092   5.782   5.015
    3DHA   C111 2391   1.066   5.793   5.241
    3DHA   H11R 2392   0.964   5.831   5.239
    3DHA   C110 2393   1.142   5.814   5.343
    3DHA   H10R 2394   1.104   5.862   5.433
    3DHA    C19 2395   1.279   5.749   5.359
    3DHA    H9R 2396   1.298   5.668   5.287
    3DHA    H9S 2397   1.359   5.820   5.337
    3DHA    C18 2398   1.291   5.700   5.500
    3DHA    H8R 2399   1.227   5.613   5.511
    3DHA    C17 2400   1.377   5.745   5.588
    3DHA    H7R 2401   1.383   5.705   5.689
    3DHA    C16 2402   1.477   5.860   5.563
    3DHA    H6R 2403   1.447   5.934   5.487
    3DHA    H6S 2404   1.498   5.913   5.656
    3DHA    C15 2405   1.603   5.798   5.507
    3DHA    H5R 2406   1.618   5.812   5.401
    3DHA    C14 2407   1.690   5.734   5.585
    3DHA    H4R 2408   1.785   5.713   5.537
    3DHA    C13 2409   1.686   5.702   5.733
    3DHA    H3R 2410   1.589   5.670   5.771
    3DHA    H3S 2411   1.728   5.602   5.731
    3DHA    C12 2412   1.760   5.805   5.807
    3DHA    H2R 2413   1.865   5.813   5.778
    3DHA    H2S 2414   1.714   5.904   5.805
    3DHA   C117 2415   1.151   5.293   4.733
    3DHA   H17R 2416   1.123   5.244   4.640
    3DHA   C118 2417   1.233   5.210   4.822
    3DHA   H18R 2418   1.271   5.264   4.909
    3DHA   H18S 2419   1.325   5.167   4.781
    3DHA   C119 2420   1.157   5.085   4.849
    3DHA   H19R 2421   1.100   5.081   4.941
    3DHA   C120 2422   1.167   4.968   4.782
    3DHA   H20R 2423   1.122   4.876   4.820
    3DHA   C121 2424   1.244   4.937   4.655
    3DHA   H21R 2425   1.340   4.891   4.681
    3DHA   H21S 2426   1.274   5.026   4.599
    3DHA   C122 2427   1.166   4.845   4.570
    3DHA   H22R 2428   1.226   4.810   4.485
    3DHA   H22S 2429   1.075   4.889   4.528
    3DHA   H22T 2430   1.128   4.757   4.622
    1ST    C118 2431   2.793   3.061   4.394
    1ST    H18R 2432   2.810   3.089   4.289
    1ST    H18S 2433   2.691   3.097   4.407
    1ST    H18T 2434   2.782   2.953   4.397
    1ST    C117 2435   2.895   3.110   4.486
    1ST    H17R 2436   2.995   3.106   4.443
    1ST    H17S 2437   2.886   3.218   4.497
    1ST    C116 2438   2.906   3.045   4.625
    1ST    H16R 2439   2.817   3.056   4.687
    1ST    H16S 2440   2.919   2.937   4.614
    1ST    C115 2441   3.004   3.113   4.710
    1ST    H15R 2442   3.095   3.098   4.651
    1ST    H15S 2443   3.001   3.222   4.701
    1ST    C114 2444   3.012   3.080   4.857
    1ST    H14R 2445   2.911   3.050   4.887
    1ST    H14S 2446   3.068   2.986   4.856
    1ST    C113 2447   3.074   3.173   4.953
    1ST    H13R 2448   3.030   3.272   4.936
    1ST    H13S 2449   3.050   3.144   5.056
    1ST    C112 2450   3.224   3.162   4.947
    1ST    H12R 2451   3.257   3.063   4.978
    1ST    H12S 2452   3.252   3.184   4.844
    1ST    C111 2453   3.306   3.269   5.028
    1ST    H11R 2454   3.370   3.336   4.970
    1ST    H11S 2455   3.234   3.338   5.072
    1ST    C110 2456   3.407   3.203   5.127
    1ST    H10R 2457   3.339   3.143   5.187
    1ST    H10S 2458   3.470   3.127   5.080
    1ST     C19 2459   3.483   3.308   5.215
    1ST     H9R 2460   3.545   3.362   5.143
    1ST     H9S 2461   3.415   3.374   5.269
    1ST     C18 2462   3.567   3.244   5.320
    1ST     H8R 2463   3.499   3.183   5.380
    1ST     H8S 2464   3.633   3.171   5.273
    1ST     C17 2465   3.641   3.353   5.398
    1ST     H7R 2466   3.569   3.415   5.452
    1ST     H7S 2467   3.707   3.299   5.466
    1ST     C16 2468   3.718   3.457   5.306
    1ST     H6R 2469   3.773   3.397   5.233
    1ST     H6S 2470   3.647   3.517   5.249
    1ST     C15 2471   3.795   3.557   5.377
    1ST     H5R 2472   3.886   3.511   5.414
    1ST     H5S 2473   3.831   3.637   5.311
    1ST     C14 2474   3.745   3.624   5.500
    1ST     H4R 2475   3.654   3.680   5.478
    1ST     H4S 2476   3.722   3.565   5.589
    1ST     C13 2477   3.842   3.731   5.544
    1ST     H3R 2478   3.942   3.690   5.563
    1ST     H3S 2479   3.853   3.799   5.460
    1ST     C12 2480   3.787   3.821   5.660
    1ST     H2R 2481   3.843   3.913   5.679
    1ST     H2S 2482   3.691   3.858   5.626
    2PS     C11 2483   3.789   3.750   5.790
    2PS     O12 2484   3.889   3.698   5.839
    2PS     O11 2485   3.668   3.752   5.851
    2PS      C1 2486   3.642   3.708   5.985
    2PS      HR 2487   3.533   3.700   5.992
    2PS      HS 2488   3.687   3.612   6.012
    2PS      C2 2489   3.702   3.814   6.078
    2PS      HX 2490   3.809   3.827   6.062
    2PS      C3 2491   3.680   3.776   6.224
    2PS      HA 2492   3.581   3.730   6.232
    2PS      HB 2493   3.749   3.696   6.248
    2PS     O31 2494   3.698   3.877   6.315
    2PS     P31 2495   3.716   3.844   6.472
    2PS     O32 2496   3.853   3.760   6.476
    2PS     C31 2497   3.972   3.817   6.429
    2PS     H1A 2498   3.960   3.835   6.322
    2PS     H1B 2499   3.995   3.910   6.480
    2PS     C32 2500   4.087   3.711   6.451
    2PS     H2A 2501   4.093   3.690   6.558
    2PS     N31 2502   4.067   3.573   6.392
    2PS    HN1A 2503   4.049   3.575   6.291
    2PS    HN1B 2504   4.153   3.519   6.413
    2PS    HN1C 2505   3.986   3.519   6.426
    2PS     C33 2506   4.226   3.777   6.427
    2PS     O33 2507   3.722   3.970   6.549
    2PS     O34 2508   3.615   3.746   6.514
    2PS     O21 2509   3.640   3.940   6.041
    2PS     C21 2510   3.691   4.065   6.067
    2PS     O22 2511   3.805   4.082   6.096
    2PS     O35 2512   4.285   3.822   6.523
    2PS     O36 2513   4.269   3.790   6.316
    3DHA   C116 2514   4.390   4.427   5.270
    3DHA   H16R 2515   4.352   4.359   5.194
    3DHA   C115 2516   4.316   4.424   5.404
    3DHA   H15R 2517   4.315   4.336   5.468
    3DHA   H15S 2518   4.353   4.502   5.471
    3DHA   C114 2519   4.170   4.427   5.382
    3DHA   H14R 2520   4.134   4.429   5.280
    3DHA   C113 2521   4.075   4.444   5.473
    3DHA   H13R 2522   3.974   4.465   5.441
    3DHA   C112 2523   4.099   4.437   5.619
    3DHA   H12R 2524   4.203   4.462   5.644
    3DHA   H12S 2525   4.041   4.515   5.669
    3DHA   C111 2526   4.079   4.300   5.681
    3DHA   H11R 2527   4.141   4.221   5.639
    3DHA   C110 2528   3.999   4.280   5.786
    3DHA   H10R 2529   3.993   4.183   5.835
    3DHA    C19 2530   3.921   4.380   5.865
    3DHA    H9R 2531   3.898   4.334   5.962
    3DHA    H9S 2532   3.966   4.479   5.873
    3DHA    C18 2533   3.785   4.383   5.795
    3DHA    H8R 2534   3.779   4.328   5.701
    3DHA    C17 2535   3.693   4.471   5.828
    3DHA    H7R 2536   3.603   4.482   5.769
    3DHA    C16 2537   3.695   4.549   5.958
    3DHA    H6R 2538   3.781   4.529   6.022
    3DHA    H6S 2539   3.711   4.655   5.939
    3DHA    C15 2540   3.563   4.529   6.032
    3DHA    H5R 2541   3.488   4.607   6.033
    3DHA    C14 2542   3.544   4.419   6.112
    3DHA    H4R 2543   3.451   4.409   6.167
    3DHA    C13 2544   3.639   4.302   6.123
    3DHA    H3R 2545   3.744   4.330   6.114
    3DHA    H3S 2546   3.640   4.269   6.227
    3DHA    C12 2547   3.595   4.183   6.039
    3DHA    H2R 2548   3.492   4.166   6.071
    3DHA    H2S 2549   3.584   4.203   5.932
    3DHA   C117 2550   4.481   4.514   5.235
    3DHA   H17R 2551   4.524   4.518   5.135
    3DHA   C118 2552   4.527   4.637   5.311
    3DHA   H18R 2553   4.572   4.611   5.407
    3DHA   H18S 2554   4.433   4.692   5.325
    3DHA   C119 2555   4.617   4.718   5.240
    3DHA   H19R 2556   4.568   4.789   5.174
    3DHA   C120 2557   4.750   4.710   5.237
    3DHA   H20R 2558   4.805   4.777   5.172
    3DHA   C121 2559   4.830   4.607   5.311
    3DHA   H21R 2560   4.773   4.514   5.302
    3DHA   H21S 2561   4.835   4.632   5.417
    3DHA   C122 2562   4.970   4.578   5.257
    3DHA   H22R 2563   5.031   4.668   5.246
    3DHA   H22S 2564   4.967   4.526   5.161
    3DHA   H22T 2565   5.034   4.518   5.322
    1ST    C118 2566   2.587   2.442   4.125
    1ST    H18R 2567   2.674   2.498   4.092
    1ST    H18S 2568   2.506   2.457   4.053
    1ST    H18T 2569   2.598   2.333   4.124
    1ST    C117 2570   2.538   2.488   4.258
    1ST    H17R 2571   2.497   2.589   4.250
    1ST    H17S 2572   2.460   2.419   4.289
    1ST    C116 2573   2.648   2.490   4.366
    1ST    H16R 2574   2.702   2.395   4.371
    1ST    H16S 2575   2.720   2.558   4.319
    1ST    C115 2576   2.611   2.537   4.503
    1ST    H15R 2577   2.563   2.631   4.477
    1ST    H15S 2578   2.547   2.463   4.552
    1ST    C114 2579   2.726   2.569   4.596
    1ST    H14R 2580   2.795   2.485   4.602
    1ST    H14S 2581   2.774   2.653   4.544
    1ST    C113 2582   2.684   2.606   4.743
    1ST    H13R 2583   2.609   2.685   4.748
    1ST    H13S 2584   2.647   2.520   4.799
    1ST    C112 2585   2.807   2.632   4.825
    1ST    H12R 2586   2.859   2.536   4.826
    1ST    H12S 2587   2.877   2.702   4.780
    1ST    C111 2588   2.780   2.675   4.966
    1ST    H11R 2589   2.720   2.766   4.970
    1ST    H11S 2590   2.724   2.604   5.026
    1ST    C110 2591   2.903   2.695   5.056
    1ST    H10R 2592   2.941   2.598   5.090
    1ST    H10S 2593   2.985   2.727   4.991
    1ST     C19 2594   2.880   2.789   5.166
    1ST     H9R 2595   2.849   2.889   5.137
    1ST     H9S 2596   2.788   2.758   5.217
    1ST     C18 2597   2.994   2.798   5.264
    1ST     H8R 2598   2.958   2.857   5.349
    1ST     H8S 2599   3.021   2.701   5.307
    1ST     C17 2600   3.118   2.865   5.213
    1ST     H7R 2601   3.152   2.830   5.116
    1ST     H7S 2602   3.087   2.970   5.208
    1ST     C16 2603   3.249   2.853   5.299
    1ST     H6R 2604   3.284   2.750   5.305
    1ST     H6S 2605   3.325   2.913   5.249
    1ST     C15 2606   3.239   2.889   5.451
    1ST     H5R 2607   3.161   2.831   5.500
    1ST     H5S 2608   3.338   2.877   5.496
    1ST     C14 2609   3.192   3.035   5.484
    1ST     H4R 2610   3.249   3.105   5.423
    1ST     H4S 2611   3.086   3.045   5.462
    1ST     C13 2612   3.214   3.081   5.630
    1ST     H3R 2613   3.148   3.166   5.650
    1ST     H3S 2614   3.174   3.007   5.699
    1ST     C12 2615   3.364   3.112   5.653
    1ST     H2R 2616   3.442   3.058   5.599
    1ST     H2S 2617   3.384   3.212   5.612
    2PS     C11 2618   3.393   3.122   5.804
    2PS     O12 2619   3.323   3.187   5.878
    2PS     O11 2620   3.511   3.057   5.835
    2PS      C1 2621   3.549   3.057   5.977
    2PS      HR 2622   3.654   3.034   5.995
    2PS      HS 2623   3.527   3.160   6.008
    2PS      C2 2624   3.454   2.969   6.055
    2PS      HX 2625   3.350   2.989   6.029
    2PS      C3 2626   3.462   2.989   6.207
    2PS      HA 2627   3.405   3.078   6.233
    2PS      HB 2628   3.421   2.908   6.268
    2PS     O31 2629   3.594   3.013   6.268
    2PS     P31 2630   3.609   3.019   6.429
    2PS     O32 2631   3.598   3.177   6.462
    2PS     C31 2632   3.471   3.248   6.471
    2PS     H1A 2633   3.428   3.268   6.373
    2PS     H1B 2634   3.407   3.183   6.531
    2PS     C32 2635   3.494   3.383   6.550
    2PS     H2A 2636   3.557   3.367   6.638
    2PS     N31 2637   3.579   3.477   6.466
    2PS    HN1A 2638   3.543   3.482   6.370
    2PS    HN1B 2639   3.581   3.570   6.511
    2PS    HN1C 2640   3.676   3.440   6.462
    2PS     C33 2641   3.364   3.447   6.595
    2PS     O33 2642   3.504   2.945   6.497
    2PS     O34 2643   3.748   2.984   6.452
    2PS     O21 2644   3.483   2.829   6.033
    2PS     C21 2645   3.435   2.765   5.924
    2PS     O22 2646   3.339   2.806   5.861
    2PS     O35 2647   3.326   3.412   6.702
    2PS     O36 2648   3.344   3.562   6.569
    3DHA   C116 2649   2.931   2.074   4.909
    3DHA   H16R 2650   2.826   2.053   4.929
    3DHA   C115 2651   3.003   2.128   5.023
    3DHA   H15R 2652   3.099   2.169   4.990
    3DHA   H15S 2653   2.939   2.209   5.059
    3DHA   C114 2654   3.033   2.029   5.140
    3DHA   H14R 2655   3.000   1.926   5.128
    3DHA   C113 2656   3.087   2.072   5.249
    3DHA   H13R 2657   3.088   2.001   5.331
    3DHA   C112 2658   3.140   2.206   5.272
    3DHA   H12R 2659   3.082   2.289   5.230
    3DHA   H12S 2660   3.152   2.232   5.377
    3DHA   C111 2661   3.274   2.210   5.212
    3DHA   H11R 2662   3.293   2.135   5.136
    3DHA   C110 2663   3.378   2.298   5.224
    3DHA   H10R 2664   3.473   2.285   5.172
    3DHA    C19 2665   3.377   2.422   5.307
    3DHA    H9R 2666   3.371   2.512   5.246
    3DHA    H9S 2667   3.285   2.425   5.367
    3DHA    C18 2668   3.500   2.441   5.402
    3DHA    H8R 2669   3.594   2.448   5.348
    3DHA    C17 2670   3.495   2.441   5.539
    3DHA    H7R 2671   3.590   2.450   5.591
    3DHA    C16 2672   3.381   2.418   5.637
    3DHA    H6R 2673   3.339   2.515   5.664
    3DHA    H6S 2674   3.300   2.359   5.593
    3DHA    C15 2675   3.434   2.349   5.753
    3DHA    H5R 2676   3.481   2.252   5.738
    3DHA    C14 2677   3.447   2.393   5.877
    3DHA    H4R 2678   3.499   2.322   5.941
    3DHA    C13 2679   3.410   2.530   5.931
    3DHA    H3R 2680   3.320   2.560   5.877
    3DHA    H3S 2681   3.387   2.521   6.038
    3DHA    C12 2682   3.511   2.635   5.903
    3DHA    H2R 2683   3.605   2.613   5.956
    3DHA    H2S 2684   3.531   2.623   5.796
    3DHA   C117 2685   2.967   2.052   4.784
    3DHA   H17R 2686   2.895   2.010   4.713
    3DHA   C118 2687   3.098   2.080   4.729
    3DHA   H18R 2688   3.138   1.990   4.681
    3DHA   H18S 2689   3.170   2.097   4.809
    3DHA   C119 2690   3.081   2.187   4.625
    3DHA   H19R 2691   3.022   2.156   4.539
    3DHA   C120 2692   3.138   2.311   4.630
    3DHA   H20R 2693   3.124   2.367   4.538
    3DHA   C121 2694   3.221   2.369   4.750
    3DHA   H21R 2695   3.316   2.408   4.714
    3DHA   H21S 2696   3.243   2.310   4.840
    3DHA   C122 2697   3.156   2.500   4.789
    3DHA   H22R 2698   3.139   2.573   4.709
    3DHA   H22S 2699   3.213   2.536   4.875
    3DHA   H22T 2700   3.059   2.474   4.830
    1ST    C118 2701   4.778   5.520   4.018
    1ST    H18R 2702   4.845   5.475   3.944
    1ST    H18S 2703   4.696   5.569   3.966
    1ST    H18T 2704   4.737   5.433   4.070
    1ST    C117 2705   4.848   5.615   4.108
    1ST    H17R 2706   4.851   5.710   4.055
    1ST    H17S 2707   4.788   5.635   4.197
    1ST    C116 2708   4.988   5.558   4.158
    1ST    H16R 2709   4.957   5.461   4.198
    1ST    H16S 2710   5.066   5.541   4.084
    1ST    C115 2711   5.047   5.620   4.284
    1ST    H15R 2712   5.082   5.722   4.263
    1ST    H15S 2713   4.970   5.625   4.361
    1ST    C114 2714   5.172   5.532   4.335
    1ST    H14R 2715   5.141   5.428   4.326
    1ST    H14S 2716   5.242   5.551   4.253
    1ST    C113 2717   5.239   5.559   4.470
    1ST    H13R 2718   5.168   5.620   4.526
    1ST    H13S 2719   5.235   5.459   4.514
    1ST    C112 2720   5.374   5.621   4.468
    1ST    H12R 2721   5.435   5.551   4.410
    1ST    H12S 2722   5.379   5.707   4.401
    1ST    C111 2723   5.421   5.666   4.612
    1ST    H11R 2724   5.439   5.580   4.677
    1ST    H11S 2725   5.519   5.714   4.606
    1ST    C110 2726   5.333   5.764   4.697
    1ST    H10R 2727   5.325   5.860   4.646
    1ST    H10S 2728   5.235   5.716   4.705
    1ST     C19 2729   5.393   5.811   4.832
    1ST     H9R 2730   5.432   5.722   4.881
    1ST     H9S 2731   5.486   5.861   4.806
    1ST     C18 2732   5.291   5.905   4.896
    1ST     H8R 2733   5.294   6.008   4.861
    1ST     H8S 2734   5.188   5.880   4.872
    1ST     C17 2735   5.303   5.924   5.042
    1ST     H7R 2736   5.396   5.974   5.069
    1ST     H7S 2737   5.230   6.000   5.070
    1ST     C16 2738   5.285   5.792   5.125
    1ST     H6R 2739   5.215   5.720   5.082
    1ST     H6S 2740   5.382   5.743   5.129
    1ST     C15 2741   5.258   5.817   5.263
    1ST     H5R 2742   5.322   5.903   5.284
    1ST     H5S 2743   5.161   5.868   5.261
    1ST     C14 2744   5.258   5.686   5.352
    1ST     H4R 2745   5.184   5.606   5.336
    1ST     H4S 2746   5.353   5.636   5.335
    1ST     C13 2747   5.257   5.719   5.498
    1ST     H3R 2748   5.347   5.777   5.521
    1ST     H3S 2749   5.188   5.797   5.531
    1ST     C12 2750   5.232   5.592   5.576
    1ST     H2R 2751   5.136   5.554   5.541
    1ST     H2S 2752   5.302   5.513   5.550
    2PS     C11 2753   5.238   5.613   5.721
    2PS     O12 2754   5.148   5.640   5.797
    2PS     O11 2755   5.362   5.584   5.769
    2PS      C1 2756   5.392   5.579   5.909
    2PS      HR 2757   5.500   5.568   5.923
    2PS      HS 2758   5.360   5.669   5.962
    2PS      C2 2759   5.314   5.453   5.966
    2PS      HX 2760   5.208   5.463   5.940
    2PS      C3 2761   5.326   5.434   6.109
    2PS      HA 2762   5.299   5.335   6.146
    2PS      HB 2763   5.434   5.436   6.123
    2PS     O31 2764   5.260   5.531   6.178
    2PS     P31 2765   5.289   5.549   6.335
    2PS     O32 2766   5.217   5.424   6.397
    2PS     C31 2767   5.291   5.313   6.453
    2PS     H1A 2768   5.359   5.268   6.380
    2PS     H1B 2769   5.348   5.353   6.538
    2PS     C32 2770   5.199   5.213   6.515
    2PS     H2A 2771   5.149   5.233   6.610
    2PS     N31 2772   5.082   5.190   6.420
    2PS    HN1A 2773   5.115   5.184   6.322
    2PS    HN1B 2774   5.025   5.106   6.439
    2PS    HN1C 2775   5.017   5.270   6.417
    2PS     C33 2776   5.276   5.088   6.547
    2PS     O33 2777   5.436   5.538   6.366
    2PS     O34 2778   5.211   5.669   6.377
    2PS     O21 2779   5.367   5.330   5.914
    2PS     C21 2780   5.328   5.288   5.791
    2PS     O22 2781   5.231   5.330   5.729
    2PS     O35 2782   5.207   4.983   6.556
    2PS     O36 2783   5.395   5.084   6.539
    3DHA   C116 2784   4.616   4.937   4.742
    3DHA   H16R 2785   4.721   4.908   4.744
    3DHA   C115 2786   4.584   5.018   4.861
    3DHA   H15R 2787   4.485   5.060   4.847
    3DHA   H15S 2788   4.596   4.966   4.956
    3DHA   C114 2789   4.672   5.143   4.858
    3DHA   H14R 2790   4.655   5.227   4.791
    3DHA   C113 2791   4.771   5.158   4.946
    3DHA   H13R 2792   4.833   5.247   4.933
    3DHA   C112 2793   4.820   5.064   5.057
    3DHA   H12R 2794   4.865   5.123   5.136
    3DHA   H12S 2795   4.737   5.010   5.104
    3DHA   C111 2796   4.925   4.971   4.998
    3DHA   H11R 2797   4.883   4.921   4.911
    3DHA   C110 2798   5.040   4.939   5.051
    3DHA   H10R 2799   5.092   4.857   5.002
    3DHA    C19 2800   5.103   4.987   5.175
    3DHA    H9R 2801   5.091   5.095   5.188
    3DHA    H9S 2802   5.049   4.933   5.253
    3DHA    C18 2803   5.247   4.946   5.182
    3DHA    H8R 2804   5.299   4.936   5.087
    3DHA    C17 2805   5.307   4.899   5.291
    3DHA    H7R 2806   5.413   4.879   5.289
    3DHA    C16 2807   5.251   4.885   5.428
    3DHA    H6R 2808   5.197   4.976   5.453
    3DHA    H6S 2809   5.171   4.811   5.427
    3DHA    C15 2810   5.347   4.854   5.539
    3DHA    H5R 2811   5.404   4.763   5.523
    3DHA    C14 2812   5.385   4.939   5.636
    3DHA    H4R 2813   5.458   4.905   5.709
    3DHA    C13 2814   5.323   5.075   5.656
    3DHA    H3R 2815   5.317   5.125   5.559
    3DHA    H3S 2816   5.222   5.071   5.698
    3DHA    C12 2817   5.411   5.170   5.739
    3DHA    H2R 2818   5.458   5.110   5.817
    3DHA    H2S 2819   5.497   5.208   5.683
    3DHA   C117 2820   4.552   4.927   4.628
    3DHA   H17R 2821   4.599   4.875   4.546
    3DHA   C118 2822   4.421   4.985   4.599
    3DHA   H18R 2823   4.427   5.010   4.493
    3DHA   H18S 2824   4.412   5.075   4.661
    3DHA   C119 2825   4.319   4.884   4.646
    3DHA   H19R 2826   4.342   4.843   4.744
    3DHA   C120 2827   4.237   4.805   4.575
    3DHA   H20R 2828   4.183   4.730   4.632
    3DHA   C121 2829   4.202   4.804   4.431
    3DHA   H21R 2830   4.257   4.879   4.372
    3DHA   H21S 2831   4.096   4.825   4.415
    3DHA   C122 2832   4.230   4.662   4.366
    3DHA   H22R 2833   4.327   4.628   4.401
    3DHA   H22S 2834   4.236   4.666   4.257
    3DHA   H22T 2835   4.155   4.587   4.393
    1ST    C118 2836   6.611   1.824   4.387
    1ST    H18R 2837   6.581   1.734   4.441
    1ST    H18S 2838   6.665   1.887   4.458
    1ST    H18T 2839   6.684   1.793   4.313
    1ST    C117 2840   6.496   1.913   4.322
    1ST    H17R 2841   6.530   2.016   4.314
    1ST    H17S 2842   6.475   1.870   4.224
    1ST    C116 2843   6.361   1.900   4.384
    1ST    H16R 2844   6.295   1.977   4.343
    1ST    H16S 2845   6.327   1.798   4.364
    1ST    C115 2846   6.363   1.923   4.536
    1ST    H15R 2847   6.267   1.881   4.563
    1ST    H15S 2848   6.442   1.870   4.590
    1ST    C114 2849   6.376   2.071   4.573
    1ST    H14R 2850   6.472   2.105   4.536
    1ST    H14S 2851   6.294   2.133   4.535
    1ST    C113 2852   6.362   2.106   4.721
    1ST    H13R 2853   6.265   2.086   4.766
    1ST    H13S 2854   6.426   2.036   4.775
    1ST    C112 2855   6.399   2.242   4.772
    1ST    H12R 2856   6.428   2.227   4.876
    1ST    H12S 2857   6.488   2.267   4.713
    1ST    C111 2858   6.301   2.357   4.746
    1ST    H11R 2859   6.280   2.345   4.639
    1ST    H11S 2860   6.204   2.344   4.795
    1ST    C110 2861   6.362   2.497   4.770
    1ST    H10R 2862   6.405   2.504   4.870
    1ST    H10S 2863   6.452   2.502   4.709
    1ST     C19 2864   6.272   2.622   4.741
    1ST     H9R 2865   6.340   2.707   4.730
    1ST     H9S 2866   6.218   2.601   4.648
    1ST     C18 2867   6.159   2.643   4.846
    1ST     H8R 2868   6.113   2.546   4.867
    1ST     H8S 2869   6.193   2.669   4.946
    1ST     C17 2870   6.041   2.740   4.803
    1ST     H7R 2871   6.081   2.838   4.775
    1ST     H7S 2872   5.998   2.715   4.706
    1ST     C16 2873   5.945   2.757   4.914
    1ST     H6R 2874   5.888   2.849   4.899
    1ST     H6S 2875   5.872   2.677   4.915
    1ST     C15 2876   5.982   2.763   5.060
    1ST     H5R 2877   6.028   2.666   5.080
    1ST     H5S 2878   6.048   2.848   5.082
    1ST     C14 2879   5.848   2.804   5.135
    1ST     H4R 2880   5.808   2.899   5.099
    1ST     H4S 2881   5.772   2.732   5.105
    1ST     C13 2882   5.852   2.799   5.286
    1ST     H3R 2883   5.758   2.822   5.337
    1ST     H3S 2884   5.867   2.697   5.322
    1ST     C12 2885   5.951   2.896   5.355
    1ST     H2R 2886   6.039   2.879   5.292
    1ST     H2S 2887   5.910   2.997   5.353
    2PS     C11 2888   5.977   2.876   5.493
    2PS     O12 2889   5.967   2.961   5.581
    2PS     O11 2890   5.993   2.744   5.528
    2PS      C1 2891   6.021   2.706   5.663
    2PS      HR 2892   6.059   2.604   5.671
    2PS      HS 2893   6.100   2.778   5.688
    2PS      C2 2894   5.895   2.733   5.754
    2PS      HX 2895   5.863   2.837   5.742
    2PS      C3 2896   5.935   2.694   5.896
    2PS      HA 2897   5.997   2.776   5.931
    2PS      HB 2898   5.840   2.690   5.950
    2PS     O31 2899   6.014   2.576   5.917
    2PS     P31 2900   6.047   2.529   6.062
    2PS     O32 2901   5.914   2.513   6.151
    2PS     C31 2902   5.903   2.415   6.257
    2PS     H1A 2903   5.958   2.328   6.222
    2PS     H1B 2904   5.947   2.441   6.353
    2PS     C32 2905   5.758   2.377   6.275
    2PS     H2A 2906   5.698   2.468   6.278
    2PS     N31 2907   5.701   2.287   6.169
    2PS    HN1A 2908   5.712   2.311   6.069
    2PS    HN1B 2909   5.753   2.198   6.178
    2PS    HN1C 2910   5.603   2.263   6.189
    2PS     C33 2911   5.741   2.334   6.414
    2PS     O33 2912   6.114   2.400   6.042
    2PS     O34 2913   6.131   2.632   6.124
    2PS     O21 2914   5.787   2.656   5.696
    2PS     C21 2915   5.659   2.704   5.693
    2PS     O22 2916   5.626   2.811   5.749
    2PS     O35 2917   5.753   2.217   6.449
    2PS     O36 2918   5.737   2.421   6.496
    3DHA   C116 2919   5.575   3.007   4.546
    3DHA   H16R 2920   5.478   2.961   4.557
    3DHA   C115 2921   5.693   2.914   4.566
    3DHA   H15R 2922   5.789   2.962   4.545
    3DHA   H15S 2923   5.695   2.893   4.673
    3DHA   C114 2924   5.683   2.789   4.484
    3DHA   H14R 2925   5.718   2.795   4.381
    3DHA   C113 2926   5.612   2.678   4.525
    3DHA   H13R 2927   5.610   2.595   4.455
    3DHA   C112 2928   5.551   2.653   4.658
    3DHA   H12R 2929   5.501   2.740   4.699
    3DHA   H12S 2930   5.473   2.577   4.661
    3DHA   C111 2931   5.648   2.595   4.752
    3DHA   H11R 2932   5.743   2.568   4.707
    3DHA   C110 2933   5.623   2.547   4.871
    3DHA   H10R 2934   5.697   2.484   4.922
    3DHA    C19 2935   5.503   2.562   4.959
    3DHA    H9R 2936   5.411   2.546   4.903
    3DHA    H9S 2937   5.499   2.478   5.028
    3DHA    C18 2938   5.504   2.695   5.026
    3DHA    H8R 2939   5.545   2.779   4.970
    3DHA    C17 2940   5.454   2.719   5.141
    3DHA    H7R 2941   5.460   2.819   5.183
    3DHA    C16 2942   5.364   2.628   5.216
    3DHA    H6R 2943   5.314   2.695   5.285
    3DHA    H6S 2944   5.293   2.588   5.144
    3DHA    C15 2945   5.415   2.514   5.295
    3DHA    H5R 2946   5.375   2.424   5.250
    3DHA    C14 2947   5.505   2.499   5.394
    3DHA    H4R 2948   5.531   2.397   5.421
    3DHA    C13 2949   5.593   2.610   5.454
    3DHA    H3R 2950   5.699   2.586   5.446
    3DHA    H3S 2951   5.584   2.699   5.393
    3DHA    C12 2952   5.551   2.633   5.605
    3DHA    H2R 2953   5.453   2.681   5.607
    3DHA    H2S 2954   5.524   2.534   5.643
    3DHA   C117 2955   5.570   3.131   4.495
    3DHA   H17R 2956   5.472   3.179   4.492
    3DHA   C118 2957   5.685   3.215   4.438
    3DHA   H18R 2958   5.656   3.230   4.334
    3DHA   H18S 2959   5.780   3.161   4.438
    3DHA   C119 2960   5.709   3.337   4.510
    3DHA   H19R 2961   5.719   3.325   4.617
    3DHA   C120 2962   5.727   3.462   4.455
    3DHA   H20R 2963   5.762   3.542   4.520
    3DHA   C121 2964   5.727   3.499   4.308
    3DHA   H21R 2965   5.777   3.421   4.249
    3DHA   H21S 2966   5.787   3.589   4.298
    3DHA   C122 2967   5.582   3.511   4.257
    3DHA   H22R 2968   5.527   3.417   4.252
    3DHA   H22S 2969   5.582   3.544   4.153
    3DHA   H22T 2970   5.527   3.581   4.319
    1ST    C118 2971   2.399   3.540   3.833
    1ST    H18R 2972   2.467   3.539   3.748
    1ST    H18S 2973   2.408   3.641   3.873
    1ST    H18T 2974   2.295   3.537   3.798
    1ST    C117 2975   2.439   3.425   3.931
    1ST    H17R 2976   2.357   3.396   3.997
    1ST    H17S 2977   2.443   3.338   3.866
    1ST    C116 2978   2.567   3.455   4.008
    1ST    H16R 2979   2.654   3.419   3.952
    1ST    H16S 2980   2.576   3.562   4.028
    1ST    C115 2981   2.577   3.393   4.146
    1ST    H15R 2982   2.574   3.284   4.136
    1ST    H15S 2983   2.670   3.417   4.199
    1ST    C114 2984   2.454   3.418   4.245
    1ST    H14R 2985   2.420   3.520   4.223
    1ST    H14S 2986   2.383   3.344   4.209
    1ST    C113 2987   2.479   3.381   4.398
    1ST    H13R 2988   2.382   3.377   4.448
    1ST    H13S 2989   2.511   3.278   4.410
    1ST    C112 2990   2.579   3.464   4.472
    1ST    H12R 2991   2.672   3.462   4.415
    1ST    H12S 2992   2.551   3.569   4.464
    1ST    C111 2993   2.597   3.421   4.615
    1ST    H11R 2994   2.501   3.424   4.667
    1ST    H11S 2995   2.649   3.325   4.609
    1ST    C110 2996   2.692   3.524   4.688
    1ST    H10R 2997   2.791   3.523   4.640
    1ST    H10S 2998   2.644   3.621   4.686
    1ST     C19 2999   2.719   3.474   4.834
    1ST     H9R 3000   2.624   3.469   4.887
    1ST     H9S 3001   2.744   3.368   4.837
    1ST     C18 3002   2.840   3.533   4.913
    1ST     H8R 3003   2.927   3.491   4.863
    1ST     H8S 3004   2.844   3.642   4.916
    1ST     C17 3005   2.849   3.475   5.056
    1ST     H7R 3006   2.752   3.484   5.104
    1ST     H7S 3007   2.866   3.368   5.043
    1ST     C16 3008   2.961   3.551   5.138
    1ST     H6R 3009   3.052   3.573   5.081
    1ST     H6S 3010   2.924   3.648   5.171
    1ST     C15 3011   3.003   3.463   5.260
    1ST     H5R 3012   3.055   3.371   5.231
    1ST     H5S 3013   3.086   3.518   5.305
    1ST     C14 3014   2.894   3.438   5.364
    1ST     H4R 3015   2.864   3.540   5.389
    1ST     H4S 3016   2.809   3.386   5.319
    1ST     C13 3017   2.948   3.386   5.488
    1ST     H3R 3018   3.003   3.293   5.474
    1ST     H3S 3019   3.010   3.470   5.522
    1ST     C12 3020   2.840   3.376   5.596
    1ST     H2R 3021   2.795   3.476   5.595
    1ST     H2S 3022   2.769   3.295   5.582
    2PS     C11 3023   2.906   3.365   5.734
    2PS     O12 3024   2.929   3.263   5.795
    2PS     O11 3025   2.927   3.488   5.786
    2PS      C1 3026   3.020   3.494   5.905
    2PS      HR 3027   3.023   3.598   5.937
    2PS      HS 3028   2.983   3.429   5.985
    2PS      C2 3029   3.171   3.466   5.860
    2PS      HX 3030   3.165   3.371   5.807
    2PS      C3 3031   3.264   3.461   5.983
    2PS      HA 3032   3.223   3.380   6.045
    2PS      HB 3033   3.368   3.442   5.954
    2PS     O31 3034   3.264   3.581   6.060
    2PS     P31 3035   3.332   3.585   6.205
    2PS     O32 3036   3.215   3.516   6.303
    2PS     C31 3037   3.084   3.560   6.292
    2PS     H1A 3038   3.078   3.669   6.291
    2PS     H1B 3039   3.046   3.524   6.197
    2PS     C32 3040   3.005   3.508   6.417
    2PS     H2A 3041   3.008   3.400   6.432
    2PS     N31 3042   3.060   3.568   6.543
    2PS    HN1A 3043   3.163   3.562   6.542
    2PS    HN1B 3044   3.054   3.670   6.554
    2PS    HN1C 3045   3.028   3.524   6.631
    2PS     C33 3046   2.856   3.544   6.395
    2PS     O33 3047   3.452   3.508   6.207
    2PS     O34 3048   3.350   3.727   6.254
    2PS     O21 3049   3.224   3.572   5.772
    2PS     C21 3050   3.330   3.543   5.699
    2PS     O22 3051   3.388   3.436   5.692
    2PS     O35 3052   2.795   3.591   6.487
    2PS     O36 3053   2.796   3.514   6.299
    3DHA   C116 3054   3.379   4.417   4.440
    3DHA   H16R 3055   3.358   4.344   4.362
    3DHA   C115 3056   3.379   4.364   4.577
    3DHA   H15R 3057   3.381   4.445   4.651
    3DHA   H15S 3058   3.291   4.306   4.606
    3DHA   C114 3059   3.502   4.288   4.606
    3DHA   H14R 3060   3.589   4.350   4.586
    3DHA   C113 3061   3.516   4.156   4.652
    3DHA   H13R 3062   3.614   4.118   4.678
    3DHA   C112 3063   3.397   4.084   4.689
    3DHA   H12R 3064   3.308   4.121   4.636
    3DHA   H12S 3065   3.409   3.980   4.660
    3DHA   C111 3066   3.378   4.083   4.837
    3DHA   H11R 3067   3.331   4.175   4.872
    3DHA   C110 3068   3.418   3.988   4.927
    3DHA   H10R 3069   3.387   3.999   5.031
    3DHA    C19 3070   3.501   3.866   4.910
    3DHA    H9R 3071   3.432   3.782   4.902
    3DHA    H9S 3072   3.560   3.865   4.818
    3DHA    C18 3073   3.587   3.856   5.032
    3DHA    H8R 3074   3.690   3.890   5.022
    3DHA    C17 3075   3.559   3.779   5.138
    3DHA    H7R 3076   3.645   3.774   5.205
    3DHA    C16 3077   3.435   3.704   5.186
    3DHA    H6R 3078   3.373   3.683   5.099
    3DHA    H6S 3079   3.459   3.609   5.234
    3DHA    C15 3080   3.354   3.789   5.284
    3DHA    H5R 3081   3.322   3.886   5.246
    3DHA    C14 3082   3.310   3.763   5.403
    3DHA    H4R 3083   3.260   3.836   5.466
    3DHA    C13 3084   3.319   3.633   5.475
    3DHA    H3R 3085   3.216   3.601   5.488
    3DHA    H3S 3086   3.375   3.557   5.420
    3DHA    C12 3087   3.368   3.664   5.615
    3DHA    H2R 3088   3.473   3.694   5.616
    3DHA    H2S 3089   3.310   3.747   5.656
    3DHA   C117 3090   3.401   4.543   4.410
    3DHA   H17R 3091   3.393   4.568   4.304
    3DHA   C118 3092   3.419   4.665   4.489
    3DHA   H18R 3093   3.522   4.693   4.470
    3DHA   H18S 3094   3.408   4.643   4.595
    3DHA   C119 3095   3.335   4.785   4.456
    3DHA   H19R 3096   3.243   4.790   4.515
    3DHA   C120 3097   3.356   4.873   4.356
    3DHA   H20R 3098   3.288   4.954   4.331
    3DHA   C121 3099   3.466   4.877   4.259
    3DHA   H21R 3100   3.429   4.826   4.170
    3DHA   H21S 3101   3.549   4.821   4.303
    3DHA   C122 3102   3.494   5.023   4.225
    3DHA   H22R 3103   3.401   5.074   4.200
    3DHA   H22S 3104   3.569   5.026   4.146
    3DHA   H22T 3105   3.529   5.077   4.313
    1ST    C118 3106   1.590   1.820   4.193
    1ST    H18R 3107   1.698   1.817   4.209
    1ST    H18S 3108   1.556   1.914   4.235
    1ST    H18T 3109   1.584   1.825   4.084
    1ST    C117 3110   1.511   1.703   4.237
    1ST    H17R 3111   1.536   1.619   4.173
    1ST    H17S 3112   1.528   1.671   4.340
    1ST    C116 3113   1.368   1.720   4.219
    1ST    H16R 3114   1.342   1.822   4.248
    1ST    H16S 3115   1.348   1.729   4.112
    1ST    C115 3116   1.279   1.607   4.274
    1ST    H15R 3117   1.202   1.577   4.203
    1ST    H15S 3118   1.344   1.521   4.291
    1ST    C114 3119   1.213   1.635   4.405
    1ST    H14R 3120   1.282   1.688   4.471
    1ST    H14S 3121   1.130   1.702   4.383
    1ST    C113 3122   1.163   1.505   4.472
    1ST    H13R 3123   1.075   1.470   4.418
    1ST    H13S 3124   1.240   1.428   4.481
    1ST    C112 3125   1.116   1.516   4.619
    1ST    H12R 3126   1.198   1.552   4.683
    1ST    H12S 3127   1.031   1.583   4.628
    1ST    C111 3128   1.066   1.375   4.673
    1ST    H11R 3129   0.977   1.339   4.622
    1ST    H11S 3130   1.143   1.297   4.667
    1ST    C110 3131   1.018   1.385   4.817
    1ST    H10R 3132   1.103   1.424   4.875
    1ST    H10S 3133   0.937   1.457   4.827
    1ST     C19 3134   0.990   1.244   4.878
    1ST     H9R 3135   0.949   1.180   4.800
    1ST     H9S 3136   1.080   1.195   4.917
    1ST     C18 3137   0.898   1.244   5.000
    1ST     H8R 3138   0.807   1.301   4.979
    1ST     H8S 3139   0.860   1.146   5.032
    1ST     C17 3140   0.945   1.333   5.115
    1ST     H7R 3141   0.996   1.422   5.076
    1ST     H7S 3142   0.862   1.372   5.176
    1ST     C16 3143   1.052   1.256   5.197
    1ST     H6R 3144   1.119   1.189   5.141
    1ST     H6S 3145   1.110   1.330   5.251
    1ST     C15 3146   0.996   1.162   5.304
    1ST     H5R 3147   0.922   1.099   5.254
    1ST     H5S 3148   1.073   1.113   5.365
    1ST     C14 3149   0.898   1.227   5.403
    1ST     H4R 3150   0.928   1.331   5.392
    1ST     H4S 3151   0.797   1.227   5.361
    1ST     C13 3152   0.918   1.188   5.552
    1ST     H3R 3153   0.902   1.083   5.575
    1ST     H3S 3154   1.023   1.196   5.580
    1ST     C12 3155   0.824   1.262   5.656
    1ST     H2R 3156   0.831   1.371   5.659
    1ST     H2S 3157   0.717   1.245   5.642
    2PS     C11 3158   0.859   1.214   5.796
    2PS     O12 3159   0.901   1.285   5.890
    2PS     O11 3160   0.844   1.077   5.806
    2PS      C1 3161   0.854   1.009   5.934
    2PS      HR 3162   0.863   0.903   5.911
    2PS      HS 3163   0.948   1.039   5.981
    2PS      C2 3164   0.741   1.059   6.023
    2PS      HX 3165   0.751   1.166   6.041
    2PS      C3 3166   0.768   0.991   6.158
    2PS      HA 3167   0.715   0.895   6.152
    2PS      HB 3168   0.877   0.987   6.168
    2PS     O31 3169   0.712   1.068   6.258
    2PS     P31 3170   0.687   1.027   6.405
    2PS     O32 3171   0.825   0.966   6.451
    2PS     C31 3172   0.924   1.053   6.504
    2PS     H1A 3173   0.924   1.132   6.429
    2PS     H1B 3174   0.902   1.076   6.609
    2PS     C32 3175   1.044   0.968   6.485
    2PS     H2A 3176   1.039   0.895   6.566
    2PS     N31 3177   1.049   0.905   6.352
    2PS    HN1A 3178   1.076   0.982   6.288
    2PS    HN1B 3179   1.120   0.829   6.349
    2PS    HN1C 3180   0.960   0.863   6.321
    2PS     C33 3181   1.162   1.043   6.522
    2PS     O33 3182   0.659   1.143   6.491
    2PS     O34 3183   0.591   0.916   6.406
    2PS     O21 3184   0.603   1.027   5.983
    2PS     C21 3185   0.539   1.102   5.883
    2PS     O22 3186   0.582   1.196   5.818
    2PS     O35 3187   1.202   1.039   6.636
    2PS     O36 3188   1.211   1.114   6.438
    3DHA   C116 3189  -0.037   1.030   4.691
    3DHA   H16R 3190  -0.048   1.135   4.662
    3DHA   C115 3191   0.038   1.007   4.815
    3DHA   H15R 3192   0.114   0.930   4.799
    3DHA   H15S 3193   0.094   1.099   4.833
    3DHA   C114 3194  -0.055   0.969   4.923
    3DHA   H14R 3195  -0.161   0.985   4.906
    3DHA   C113 3196  -0.008   0.919   5.035
    3DHA   H13R 3197  -0.079   0.898   5.115
    3DHA   C112 3198   0.141   0.902   5.064
    3DHA   H12R 3199   0.168   0.817   5.000
    3DHA   H12S 3200   0.195   0.992   5.034
    3DHA   C111 3201   0.160   0.864   5.206
    3DHA   H11R 3202   0.118   0.768   5.236
    3DHA   C110 3203   0.218   0.935   5.303
    3DHA   H10R 3204   0.222   0.903   5.407
    3DHA    C19 3205   0.276   1.069   5.292
    3DHA    H9R 3206   0.342   1.084   5.377
    3DHA    H9S 3207   0.340   1.084   5.205
    3DHA    C18 3208   0.165   1.169   5.292
    3DHA    H8R 3209   0.135   1.198   5.192
    3DHA    C17 3210   0.098   1.217   5.394
    3DHA    H7R 3211   0.009   1.277   5.373
    3DHA    C16 3212   0.143   1.218   5.541
    3DHA    H6R 3213   0.249   1.248   5.541
    3DHA    H6S 3214   0.084   1.288   5.600
    3DHA    C15 3215   0.146   1.082   5.598
    3DHA    H5R 3216   0.050   1.034   5.582
    3DHA    C14 3217   0.239   1.018   5.665
    3DHA    H4R 3218   0.219   0.913   5.685
    3DHA    C13 3219   0.370   1.078   5.712
    3DHA    H3R 3220   0.449   1.020   5.664
    3DHA    H3S 3221   0.370   1.185   5.692
    3DHA    C12 3222   0.397   1.047   5.857
    3DHA    H2R 3223   0.328   1.113   5.910
    3DHA    H2S 3224   0.368   0.951   5.900
    3DHA   C117 3225  -0.088   0.935   4.615
    3DHA   H17R 3226  -0.158   0.955   4.534
    3DHA   C118 3227  -0.097   0.793   4.649
    3DHA   H18R 3228  -0.148   0.775   4.744
    3DHA   H18S 3229   0.010   0.774   4.661
    3DHA   C119 3230  -0.158   0.710   4.539
    3DHA   H19R 3231  -0.265   0.716   4.554
    3DHA   C120 3232  -0.107   0.660   4.429
    3DHA   H20R 3233  -0.169   0.600   4.363
    3DHA   C121 3234   0.032   0.671   4.392
    3DHA   H21R 3235   0.094   0.643   4.478
    3DHA   H21S 3236   0.070   0.768   4.360
    3DHA   C122 3237   0.037   0.562   4.288
    3DHA   H22R 3238   0.142   0.545   4.264
    3DHA   H22S 3239  -0.024   0.593   4.203
    3DHA   H22T 3240  -0.002   0.465   4.319
    1ST    C118 3241   2.167   2.078   4.434
    1ST    H18R 3242   2.153   2.127   4.337
    1ST    H18S 3243   2.169   2.151   4.515
    1ST    H18T 3244   2.072   2.026   4.449
    1ST    C117 3245   2.288   1.995   4.440
    1ST    H17R 3246   2.307   1.941   4.533
    1ST    H17S 3247   2.266   1.914   4.370
    1ST    C116 3248   2.414   2.071   4.408
    1ST    H16R 3249   2.498   2.002   4.398
    1ST    H16S 3250   2.403   2.110   4.307
    1ST    C115 3251   2.461   2.190   4.498
    1ST    H15R 3252   2.559   2.228   4.468
    1ST    H15S 3253   2.407   2.283   4.477
    1ST    C114 3254   2.462   2.156   4.646
    1ST    H14R 3255   2.360   2.151   4.684
    1ST    H14S 3256   2.510   2.059   4.661
    1ST    C113 3257   2.538   2.251   4.741
    1ST    H13R 3258   2.639   2.269   4.704
    1ST    H13S 3259   2.485   2.347   4.735
    1ST    C112 3260   2.559   2.198   4.879
    1ST    H12R 3261   2.461   2.174   4.922
    1ST    H12S 3262   2.617   2.106   4.873
    1ST    C111 3263   2.631   2.285   4.984
    1ST    H11R 3264   2.721   2.317   4.931
    1ST    H11S 3265   2.569   2.374   4.999
    1ST    C110 3266   2.642   2.206   5.116
    1ST    H10R 3267   2.544   2.173   5.150
    1ST    H10S 3268   2.697   2.115   5.090
    1ST     C19 3269   2.711   2.296   5.221
    1ST     H9R 3270   2.805   2.340   5.188
    1ST     H9S 3271   2.640   2.379   5.230
    1ST     C18 3272   2.724   2.223   5.353
    1ST     H8R 3273   2.626   2.237   5.400
    1ST     H8S 3274   2.741   2.116   5.342
    1ST     C17 3275   2.828   2.286   5.443
    1ST     H7R 3276   2.924   2.292   5.391
    1ST     H7S 3277   2.819   2.390   5.475
    1ST     C16 3278   2.867   2.193   5.565
    1ST     H6R 3279   2.778   2.170   5.624
    1ST     H6S 3280   2.894   2.096   5.525
    1ST     C15 3281   2.994   2.256   5.637
    1ST     H5R 3282   3.073   2.181   5.643
    1ST     H5S 3283   3.028   2.333   5.567
    1ST     C14 3284   2.976   2.295   5.778
    1ST     H4R 3285   2.901   2.374   5.786
    1ST     H4S 3286   2.945   2.202   5.826
    1ST     C13 3287   3.095   2.342   5.850
    1ST     H3R 3288   3.173   2.269   5.832
    1ST     H3S 3289   3.116   2.442   5.812
    1ST     C12 3290   3.077   2.372   5.997
    1ST     H2R 3291   3.156   2.445   6.019
    1ST     H2S 3292   2.981   2.425   6.006
    2PS     C11 3293   3.088   2.252   6.091
    2PS     O12 3294   3.020   2.150   6.081
    2PS     O11 3295   3.170   2.280   6.194
    2PS      C1 3296   3.200   2.165   6.294
    2PS      HR 3297   3.225   2.211   6.390
    2PS      HS 3298   3.115   2.096   6.307
    2PS      C2 3299   3.315   2.073   6.237
    2PS      HX 3300   3.341   1.991   6.305
    2PS      C3 3301   3.440   2.146   6.205
    2PS      HA 3302   3.426   2.197   6.109
    2PS      HB 3303   3.455   2.225   6.279
    2PS     O31 3304   3.557   2.067   6.206
    2PS     P31 3305   3.626   2.015   6.347
    2PS     O32 3306   3.617   2.131   6.457
    2PS     C31 3307   3.701   2.244   6.459
    2PS     H1A 3308   3.796   2.210   6.500
    2PS     H1B 3309   3.719   2.279   6.357
    2PS     C32 3310   3.647   2.359   6.555
    2PS     H2A 3311   3.559   2.405   6.510
    2PS     N31 3312   3.594   2.306   6.687
    2PS    HN1A 3313   3.516   2.240   6.671
    2PS    HN1B 3314   3.669   2.254   6.735
    2PS    HN1C 3315   3.565   2.387   6.745
    2PS     C33 3316   3.752   2.470   6.567
    2PS     O33 3317   3.545   1.900   6.390
    2PS     O34 3318   3.768   1.990   6.317
    2PS     O21 3319   3.273   2.012   6.114
    2PS     C21 3320   3.198   1.904   6.105
    2PS     O22 3321   3.189   1.826   6.200
    2PS     O35 3322   3.727   2.585   6.542
    2PS     O36 3323   3.866   2.435   6.604
    3DHA   C116 3324   3.481   2.105   4.916
    3DHA   H16R 3325   3.476   2.185   4.990
    3DHA   C115 3326   3.477   1.967   4.973
    3DHA   H15R 3327   3.563   1.912   4.934
    3DHA   H15S 3328   3.513   1.974   5.076
    3DHA   C114 3329   3.348   1.895   4.962
    3DHA   H14R 3330   3.273   1.958   4.914
    3DHA   C113 3331   3.312   1.774   5.009
    3DHA   H13R 3332   3.207   1.752   4.994
    3DHA   C112 3333   3.392   1.669   5.072
    3DHA   H12R 3334   3.398   1.575   5.015
    3DHA   H12S 3335   3.496   1.701   5.085
    3DHA   C111 3336   3.320   1.630   5.195
    3DHA   H11R 3337   3.274   1.532   5.191
    3DHA   C110 3338   3.312   1.705   5.304
    3DHA   H10R 3339   3.251   1.668   5.386
    3DHA    C19 3340   3.367   1.839   5.335
    3DHA    H9R 3341   3.427   1.877   5.251
    3DHA    H9S 3342   3.292   1.917   5.338
    3DHA    C18 3343   3.446   1.833   5.463
    3DHA    H8R 3344   3.531   1.766   5.450
    3DHA    C17 3345   3.431   1.904   5.571
    3DHA    H7R 3346   3.501   1.901   5.654
    3DHA    C16 3347   3.325   2.000   5.587
    3DHA    H6R 3348   3.344   2.076   5.663
    3DHA    H6S 3349   3.300   2.055   5.496
    3DHA    C15 3350   3.213   1.916   5.621
    3DHA    H5R 3351   3.179   1.862   5.533
    3DHA    C14 3352   3.136   1.914   5.727
    3DHA    H4R 3353   3.058   1.838   5.732
    3DHA    C13 3354   3.153   1.977   5.857
    3DHA    H3R 3355   3.256   2.012   5.871
    3DHA    H3S 3356   3.092   2.066   5.870
    3DHA    C12 3357   3.138   1.871   5.970
    3DHA    H2R 3358   3.032   1.846   5.984
    3DHA    H2S 3359   3.179   1.774   5.940
    3DHA   C117 3360   3.489   2.147   4.789
    3DHA   H17R 3361   3.482   2.252   4.759
    3DHA   C118 3362   3.507   2.058   4.676
    3DHA   H18R 3363   3.485   2.123   4.591
    3DHA   H18S 3364   3.423   1.989   4.685
    3DHA   C119 3365   3.631   1.988   4.650
    3DHA   H19R 3366   3.722   2.044   4.632
    3DHA   C120 3367   3.645   1.852   4.650
    3DHA   H20R 3368   3.746   1.822   4.622
    3DHA   C121 3369   3.546   1.739   4.664
    3DHA   H21R 3370   3.515   1.683   4.576
    3DHA   H21S 3371   3.454   1.787   4.698
    3DHA   C122 3372   3.586   1.648   4.781
    3DHA   H22R 3373   3.515   1.564   4.780
    3DHA   H22S 3374   3.584   1.722   4.861
    3DHA   H22T 3375   3.686   1.613   4.758
    1ST    C118 3376   3.827   5.462   4.202
    1ST    H18R 3377   3.818   5.519   4.109
    1ST    H18S 3378   3.796   5.360   4.177
    1ST    H18T 3379   3.930   5.446   4.232
    1ST    C117 3380   3.744   5.530   4.312
    1ST    H17R 3381   3.789   5.624   4.344
    1ST    H17S 3382   3.643   5.530   4.270
    1ST    C116 3383   3.742   5.446   4.438
    1ST    H16R 3384   3.687   5.355   4.412
    1ST    H16S 3385   3.842   5.424   4.475
    1ST    C115 3386   3.666   5.520   4.557
    1ST    H15R 3387   3.719   5.612   4.584
    1ST    H15S 3388   3.566   5.549   4.526
    1ST    C114 3389   3.629   5.445   4.684
    1ST    H14R 3390   3.714   5.417   4.747
    1ST    H14S 3391   3.594   5.516   4.759
    1ST    C113 3392   3.535   5.313   4.672
    1ST    H13R 3393   3.442   5.336   4.618
    1ST    H13S 3394   3.586   5.237   4.613
    1ST    C112 3395   3.504   5.249   4.814
    1ST    H12R 3396   3.449   5.156   4.800
    1ST    H12S 3397   3.600   5.224   4.859
    1ST    C111 3398   3.438   5.351   4.913
    1ST    H11R 3399   3.528   5.395   4.955
    1ST    H11S 3400   3.396   5.438   4.862
    1ST    C110 3401   3.348   5.290   5.011
    1ST    H10R 3402   3.245   5.290   4.977
    1ST    H10S 3403   3.356   5.182   5.024
    1ST     C19 3404   3.360   5.341   5.152
    1ST     H9R 3405   3.350   5.450   5.161
    1ST     H9S 3406   3.287   5.301   5.221
    1ST     C18 3407   3.497   5.302   5.202
    1ST     H8R 3408   3.525   5.199   5.178
    1ST     H8S 3409   3.575   5.361   5.153
    1ST     C17 3410   3.505   5.310   5.352
    1ST     H7R 3411   3.484   5.414   5.376
    1ST     H7S 3412   3.419   5.251   5.386
    1ST     C16 3413   3.631   5.272   5.419
    1ST     H6R 3414   3.644   5.165   5.404
    1ST     H6S 3415   3.709   5.335   5.374
    1ST     C15 3416   3.624   5.300   5.569
    1ST     H5R 3417   3.601   5.403   5.595
    1ST     H5S 3418   3.550   5.236   5.618
    1ST     C14 3419   3.754   5.257   5.631
    1ST     H4R 3420   3.756   5.148   5.637
    1ST     H4S 3421   3.830   5.289   5.560
    1ST     C13 3422   3.779   5.323   5.771
    1ST     H3R 3423   3.887   5.339   5.780
    1ST     H3S 3424   3.735   5.423   5.768
    1ST     C12 3425   3.713   5.237   5.884
    1ST     H2R 3426   3.604   5.234   5.886
    1ST     H2S 3427   3.734   5.132   5.864
    2PS     C11 3428   3.763   5.275   6.027
    2PS     O12 3429   3.730   5.219   6.132
    2PS     O11 3430   3.854   5.379   6.031
    2PS      C1 3431   3.941   5.384   6.150
    2PS      HR 3432   4.000   5.476   6.146
    2PS      HS 3433   3.875   5.392   6.238
    2PS      C2 3434   4.031   5.261   6.156
    2PS      HX 3435   3.971   5.173   6.133
    2PS      C3 3436   4.106   5.253   6.281
    2PS      HA 3437   4.049   5.216   6.366
    2PS      HB 3438   4.184   5.177   6.267
    2PS     O31 3439   4.175   5.379   6.314
    2PS     P31 3440   4.274   5.378   6.436
    2PS     O32 3441   4.389   5.277   6.383
    2PS     C31 3442   4.468   5.299   6.262
    2PS     H1A 3443   4.397   5.320   6.181
    2PS     H1B 3444   4.529   5.389   6.274
    2PS     C32 3445   4.559   5.183   6.245
    2PS     H2A 3446   4.635   5.199   6.168
    2PS     N31 3447   4.625   5.143   6.372
    2PS    HN1A 3448   4.691   5.216   6.402
    2PS    HN1B 3449   4.556   5.143   6.449
    2PS    HN1C 3450   4.680   5.056   6.358
    2PS     C33 3451   4.470   5.071   6.188
    2PS     O33 3452   4.318   5.520   6.451
    2PS     O34 3453   4.203   5.316   6.553
    2PS     O21 3454   4.136   5.274   6.056
    2PS     C21 3455   4.111   5.234   5.934
    2PS     O22 3456   4.029   5.151   5.908
    2PS     O35 3457   4.420   4.997   6.264
    2PS     O36 3458   4.493   5.032   6.077
    3DHA   C116 3459   4.199   4.407   4.812
    3DHA   H16R 3460   4.244   4.412   4.713
    3DHA   C115 3461   4.220   4.532   4.886
    3DHA   H15R 3462   4.287   4.514   4.970
    3DHA   H15S 3463   4.271   4.596   4.814
    3DHA   C114 3464   4.090   4.591   4.927
    3DHA   H14R 3465   4.016   4.581   4.849
    3DHA   C113 3466   4.062   4.675   5.028
    3DHA   H13R 3467   3.963   4.715   5.045
    3DHA   C112 3468   4.161   4.712   5.138
    3DHA   H12R 3469   4.113   4.768   5.218
    3DHA   H12S 3470   4.187   4.614   5.178
    3DHA   C111 3471   4.277   4.795   5.076
    3DHA   H11R 3472   4.312   4.757   4.981
    3DHA   C110 3473   4.316   4.923   5.109
    3DHA   H10R 3474   4.390   4.977   5.051
    3DHA    C19 3475   4.282   5.006   5.232
    3DHA    H9R 3476   4.263   5.106   5.193
    3DHA    H9S 3477   4.191   4.959   5.270
    3DHA    C18 3478   4.390   5.004   5.326
    3DHA    H8R 3479   4.460   4.921   5.312
    3DHA    C17 3480   4.417   5.084   5.428
    3DHA    H7R 3481   4.506   5.066   5.488
    3DHA    C16 3482   4.337   5.200   5.466
    3DHA    H6R 3483   4.389   5.263   5.539
    3DHA    H6S 3484   4.327   5.267   5.381
    3DHA    C15 3485   4.203   5.150   5.513
    3DHA    H5R 3486   4.171   5.055   5.472
    3DHA    C14 3487   4.132   5.204   5.613
    3DHA    H4R 3488   4.045   5.150   5.650
    3DHA    C13 3489   4.160   5.327   5.693
    3DHA    H3R 3490   4.237   5.393   5.652
    3DHA    H3S 3491   4.061   5.373   5.697
    3DHA    C12 3492   4.202   5.305   5.842
    3DHA    H2R 3493   4.300   5.258   5.851
    3DHA    H2S 3494   4.236   5.397   5.889
    3DHA   C117 3495   4.147   4.292   4.861
    3DHA   H17R 3496   4.142   4.211   4.789
    3DHA   C118 3497   4.106   4.264   4.999
    3DHA   H18R 3498   4.136   4.342   5.069
    3DHA   H18S 3499   4.152   4.172   5.036
    3DHA   C119 3500   3.957   4.252   5.001
    3DHA   H19R 3501   3.903   4.327   4.944
    3DHA   C120 3502   3.885   4.149   5.048
    3DHA   H20R 3503   3.776   4.141   5.040
    3DHA   C121 3504   3.948   4.032   5.114
    3DHA   H21R 3505   4.048   4.061   5.146
    3DHA   H21S 3506   3.947   3.942   5.051
    3DHA   C122 3507   3.872   3.987   5.236
    3DHA   H22R 3508   3.766   3.966   5.219
    3DHA   H22S 3509   3.873   4.064   5.312
    3DHA   H22T 3510   3.909   3.894   5.280
    1ST    C118 3511   5.266   2.536   4.160
    1ST    H18R 3512   5.334   2.597   4.220
    1ST    H18S 3513   5.229   2.605   4.085
    1ST    H18T 3514   5.324   2.466   4.100
    1ST    C117 3515   5.167   2.464   4.241
    1ST    H17R 3516   5.105   2.530   4.302
    1ST    H17S 3517   5.089   2.416   4.182
    1ST    C116 3518   5.216   2.360   4.337
    1ST    H16R 3519   5.135   2.318   4.396
    1ST    H16S 3520   5.256   2.273   4.286
    1ST    C115 3521   5.330   2.413   4.435
    1ST    H15R 3522   5.409   2.441   4.365
    1ST    H15S 3523   5.293   2.506   4.479
    1ST    C114 3524   5.368   2.319   4.545
    1ST    H14R 3525   5.400   2.233   4.486
    1ST    H14S 3526   5.451   2.355   4.606
    1ST    C113 3527   5.257   2.285   4.640
    1ST    H13R 3528   5.206   2.373   4.683
    1ST    H13S 3529   5.177   2.241   4.580
    1ST    C112 3530   5.289   2.181   4.750
    1ST    H12R 3531   5.207   2.113   4.776
    1ST    H12S 3532   5.369   2.118   4.709
    1ST    C111 3533   5.337   2.243   4.881
    1ST    H11R 3534   5.428   2.295   4.851
    1ST    H11S 3535   5.270   2.316   4.927
    1ST    C110 3536   5.374   2.136   4.984
    1ST    H10R 3537   5.283   2.077   4.995
    1ST    H10S 3538   5.450   2.068   4.948
    1ST     C19 3539   5.428   2.197   5.108
    1ST     H9R 3540   5.519   2.254   5.086
    1ST     H9S 3541   5.350   2.251   5.161
    1ST     C18 3542   5.482   2.081   5.201
    1ST     H8R 3543   5.536   2.007   5.141
    1ST     H8S 3544   5.548   2.127   5.275
    1ST     C17 3545   5.368   1.999   5.276
    1ST     H7R 3546   5.320   1.953   5.190
    1ST     H7S 3547   5.423   1.922   5.330
    1ST     C16 3548   5.263   2.081   5.359
    1ST     H6R 3549   5.206   2.145   5.291
    1ST     H6S 3550   5.204   2.000   5.401
    1ST     C15 3551   5.312   2.170   5.473
    1ST     H5R 3552   5.339   2.107   5.558
    1ST     H5S 3553   5.408   2.218   5.455
    1ST     C14 3554   5.224   2.280   5.509
    1ST     H4R 3555   5.225   2.334   5.414
    1ST     H4S 3556   5.120   2.248   5.517
    1ST     C13 3557   5.259   2.347   5.642
    1ST     H3R 3558   5.229   2.283   5.725
    1ST     H3S 3559   5.367   2.352   5.661
    1ST     C12 3560   5.191   2.487   5.658
    1ST     H2R 3561   5.248   2.552   5.724
    1ST     H2S 3562   5.176   2.541   5.564
    2PS     C11 3563   5.054   2.466   5.721
    2PS     O12 3564   4.961   2.400   5.675
    2PS     O11 3565   5.045   2.530   5.843
    2PS      C1 3566   4.951   2.459   5.935
    2PS      HR 3567   4.934   2.530   6.017
    2PS      HS 3568   4.850   2.452   5.895
    2PS      C2 3569   5.012   2.335   6.009
    2PS      HX 3570   4.944   2.301   6.088
    2PS      C3 3571   5.154   2.362   6.062
    2PS      HA 3572   5.223   2.337   5.981
    2PS      HB 3573   5.165   2.468   6.087
    2PS     O31 3574   5.183   2.283   6.175
    2PS     P31 3575   5.336   2.293   6.223
    2PS     O32 3576   5.342   2.441   6.305
    2PS     C31 3577   5.297   2.461   6.440
    2PS     H1A 3578   5.194   2.500   6.442
    2PS     H1B 3579   5.312   2.374   6.505
    2PS     C32 3580   5.383   2.566   6.502
    2PS     H2A 3581   5.487   2.534   6.497
    2PS     N31 3582   5.363   2.702   6.419
    2PS    HN1A 3583   5.415   2.780   6.462
    2PS    HN1B 3584   5.390   2.680   6.322
    2PS    HN1C 3585   5.263   2.728   6.419
    2PS     C33 3586   5.353   2.592   6.647
    2PS     O33 3587   5.351   2.186   6.320
    2PS     O34 3588   5.427   2.297   6.109
    2PS     O21 3589   5.030   2.233   5.903
    2PS     C21 3590   4.925   2.159   5.874
    2PS     O22 3591   4.824   2.158   5.947
    2PS     O35 3592   5.273   2.679   6.672
    2PS     O36 3593   5.402   2.525   6.736
    3DHA   C116 3594   4.672   1.714   4.873
    3DHA   H16R 3595   4.678   1.822   4.875
    3DHA   C115 3596   4.736   1.656   4.989
    3DHA   H15R 3597   4.740   1.718   5.079
    3DHA   H15S 3598   4.713   1.551   5.006
    3DHA   C114 3599   4.886   1.653   4.963
    3DHA   H14R 3600   4.910   1.556   4.921
    3DHA   C113 3601   4.977   1.748   4.993
    3DHA   H13R 3602   5.080   1.727   4.968
    3DHA   C112 3603   4.962   1.887   5.046
    3DHA   H12R 3604   4.860   1.910   5.080
    3DHA   H12S 3605   5.041   1.906   5.119
    3DHA   C111 3606   4.996   1.987   4.942
    3DHA   H11R 3607   5.026   1.949   4.844
    3DHA   C110 3608   4.977   2.118   4.965
    3DHA   H10R 3609   5.013   2.186   4.888
    3DHA    C19 3610   4.954   2.189   5.093
    3DHA    H9R 3611   5.016   2.137   5.167
    3DHA    H9S 3612   4.995   2.290   5.089
    3DHA    C18 3613   4.813   2.198   5.134
    3DHA    H8R 3614   4.742   2.206   5.052
    3DHA    C17 3615   4.761   2.207   5.256
    3DHA    H7R 3616   4.653   2.201   5.272
    3DHA    C16 3617   4.841   2.191   5.383
    3DHA    H6R 3618   4.939   2.237   5.370
    3DHA    H6S 3619   4.798   2.250   5.463
    3DHA    C15 3620   4.853   2.039   5.418
    3DHA    H5R 3621   4.868   1.975   5.331
    3DHA    C14 3622   4.836   1.988   5.538
    3DHA    H4R 3623   4.830   1.882   5.559
    3DHA    C13 3624   4.828   2.064   5.665
    3DHA    H3R 3625   4.804   2.167   5.640
    3DHA    H3S 3626   4.738   2.024   5.711
    3DHA    C12 3627   4.945   2.064   5.759
    3DHA    H2R 3628   4.976   1.964   5.788
    3DHA    H2S 3629   5.029   2.098   5.697
    3DHA   C117 3630   4.604   1.659   4.772
    3DHA   H17R 3631   4.576   1.721   4.687
    3DHA   C118 3632   4.599   1.513   4.748
    3DHA   H18R 3633   4.499   1.469   4.753
    3DHA   H18S 3634   4.651   1.448   4.818
    3DHA   C119 3635   4.658   1.482   4.613
    3DHA   H19R 3636   4.607   1.405   4.557
    3DHA   C120 3637   4.753   1.542   4.543
    3DHA   H20R 3638   4.766   1.510   4.440
    3DHA   C121 3639   4.852   1.642   4.592
    3DHA   H21R 3640   4.952   1.615   4.558
    3DHA   H21S 3641   4.868   1.641   4.700
    3DHA   C122 3642   4.813   1.787   4.548
    3DHA   H22R 3643   4.719   1.823   4.589
    3DHA   H22S 3644   4.806   1.791   4.439
    3DHA   H22T 3645   4.894   1.854   4.578
    1ST    C118 3646   1.207   2.056   4.471
    1ST    H18R 3647   1.240   2.160   4.458
    1ST    H18S 3648   1.098   2.050   4.473
    1ST    H18T 3649   1.237   2.006   4.378
    1ST    C117 3650   1.283   1.985   4.586
    1ST    H17R 3651   1.269   2.044   4.677
    1ST    H17S 3652   1.232   1.892   4.612
    1ST    C116 3653   1.427   1.951   4.554
    1ST    H16R 3654   1.420   1.918   4.450
    1ST    H16S 3655   1.493   2.038   4.550
    1ST    C115 3656   1.498   1.827   4.625
    1ST    H15R 3657   1.437   1.739   4.603
    1ST    H15S 3658   1.599   1.818   4.584
    1ST    C114 3659   1.521   1.849   4.779
    1ST    H14R 3660   1.599   1.925   4.780
    1ST    H14S 3661   1.446   1.898   4.842
    1ST    C113 3662   1.553   1.724   4.865
    1ST    H13R 3663   1.460   1.666   4.871
    1ST    H13S 3664   1.633   1.663   4.823
    1ST    C112 3665   1.594   1.748   5.009
    1ST    H12R 3666   1.698   1.783   5.011
    1ST    H12S 3667   1.531   1.823   5.057
    1ST    C111 3668   1.585   1.608   5.093
    1ST    H11R 3669   1.485   1.567   5.080
    1ST    H11S 3670   1.652   1.530   5.055
    1ST    C110 3671   1.601   1.636   5.245
    1ST    H10R 3672   1.689   1.699   5.260
    1ST    H10S 3673   1.521   1.707   5.266
    1ST     C19 3674   1.618   1.508   5.335
    1ST     H9R 3675   1.536   1.437   5.323
    1ST     H9S 3676   1.703   1.445   5.307
    1ST     C18 3677   1.620   1.530   5.487
    1ST     H8R 3678   1.612   1.429   5.528
    1ST     H8S 3679   1.720   1.560   5.519
    1ST     C17 3680   1.515   1.627   5.543
    1ST     H7R 3681   1.465   1.701   5.481
    1ST     H7S 3682   1.430   1.570   5.580
    1ST     C16 3683   1.554   1.695   5.675
    1ST     H6R 3684   1.465   1.744   5.717
    1ST     H6S 3685   1.585   1.622   5.750
    1ST     C15 3686   1.664   1.804   5.662
    1ST     H5R 3687   1.761   1.754   5.663
    1ST     H5S 3688   1.654   1.861   5.569
    1ST     C14 3689   1.659   1.913   5.778
    1ST     H4R 3690   1.565   1.968   5.783
    1ST     H4S 3691   1.657   1.862   5.874
    1ST     C13 3692   1.761   2.022   5.774
    1ST     H3R 3693   1.861   1.978   5.763
    1ST     H3S 3694   1.766   2.072   5.677
    1ST     C12 3695   1.770   2.115   5.894
    1ST     H2R 3696   1.821   2.064   5.975
    1ST     H2S 3697   1.835   2.202   5.878
    2PS     C11 3698   1.640   2.155   5.940
    2PS     O12 3699   1.553   2.207   5.881
    2PS     O11 3700   1.639   2.138   6.076
    2PS      C1 3701   1.525   2.185   6.151
    2PS      HR 3702   1.552   2.227   6.248
    2PS      HS 3703   1.464   2.262   6.102
    2PS      C2 3704   1.440   2.063   6.183
    2PS      HX 3705   1.355   2.099   6.242
    2PS      C3 3706   1.521   1.957   6.261
    2PS      HA 3707   1.573   1.895   6.188
    2PS      HB 3708   1.586   2.011   6.330
    2PS     O31 3709   1.429   1.871   6.325
    2PS     P31 3710   1.410   1.865   6.475
    2PS     O32 3711   1.513   1.755   6.512
    2PS     C31 3712   1.471   1.620   6.492
    2PS     H1A 3713   1.387   1.598   6.558
    2PS     H1B 3714   1.451   1.602   6.386
    2PS     C32 3715   1.597   1.531   6.521
    2PS     H2A 3716   1.678   1.563   6.455
    2PS     N31 3717   1.640   1.547   6.669
    2PS    HN1A 3718   1.670   1.644   6.689
    2PS    HN1B 3719   1.564   1.532   6.738
    2PS    HN1C 3720   1.716   1.479   6.688
    2PS     C33 3721   1.554   1.392   6.480
    2PS     O33 3722   1.448   1.991   6.541
    2PS     O34 3723   1.270   1.811   6.488
    2PS     O21 3724   1.398   1.986   6.064
    2PS     C21 3725   1.305   2.039   5.984
    2PS     O22 3726   1.233   2.130   6.018
    2PS     O35 3727   1.469   1.335   6.548
    2PS     O36 3728   1.606   1.342   6.385
    3DHA   C116 3729   1.320   2.594   4.634
    3DHA   H16R 3730   1.327   2.698   4.663
    3DHA   C115 3731   1.313   2.488   4.742
    3DHA   H15R 3732   1.231   2.525   4.805
    3DHA   H15S 3733   1.290   2.389   4.705
    3DHA   C114 3734   1.431   2.487   4.829
    3DHA   H14R 3735   1.469   2.587   4.849
    3DHA   C113 3736   1.479   2.376   4.891
    3DHA   H13R 3737   1.564   2.380   4.958
    3DHA   C112 3738   1.429   2.232   4.875
    3DHA   H12R 3739   1.421   2.217   4.767
    3DHA   H12S 3740   1.507   2.162   4.903
    3DHA   C111 3741   1.299   2.207   4.948
    3DHA   H11R 3742   1.208   2.237   4.897
    3DHA   C110 3743   1.292   2.162   5.076
    3DHA   H10R 3744   1.196   2.156   5.127
    3DHA    C19 3745   1.413   2.125   5.163
    3DHA    H9R 3746   1.414   2.023   5.203
    3DHA    H9S 3747   1.511   2.134   5.116
    3DHA    C18 3748   1.417   2.224   5.275
    3DHA    H8R 3749   1.376   2.319   5.241
    3DHA    C17 3750   1.441   2.207   5.403
    3DHA    H7R 3751   1.422   2.292   5.467
    3DHA    C16 3752   1.477   2.085   5.471
    3DHA    H6R 3753   1.551   2.025   5.417
    3DHA    H6S 3754   1.524   2.106   5.567
    3DHA    C15 3755   1.351   2.011   5.492
    3DHA    H5R 3756   1.319   1.951   5.407
    3DHA    C14 3757   1.266   1.998   5.599
    3DHA    H4R 3758   1.178   1.935   5.594
    3DHA    C13 3759   1.270   2.065   5.730
    3DHA    H3R 3760   1.345   2.145   5.733
    3DHA    H3S 3761   1.176   2.121   5.733
    3DHA    C12 3762   1.278   1.969   5.851
    3DHA    H2R 3763   1.196   1.897   5.862
    3DHA    H2S 3764   1.353   1.890   5.841
    3DHA   C117 3765   1.306   2.573   4.506
    3DHA   H17R 3766   1.302   2.660   4.441
    3DHA   C118 3767   1.288   2.445   4.439
    3DHA   H18R 3768   1.209   2.447   4.364
    3DHA   H18S 3769   1.260   2.369   4.511
    3DHA   C119 3770   1.414   2.397   4.385
    3DHA   H19R 3771   1.487   2.375   4.462
    3DHA   C120 3772   1.452   2.389   4.254
    3DHA   H20R 3773   1.553   2.357   4.228
    3DHA   C121 3774   1.374   2.431   4.129
    3DHA   H21R 3775   1.270   2.455   4.148
    3DHA   H21S 3776   1.372   2.345   4.062
    3DHA   C122 3777   1.432   2.544   4.048
    3DHA   H22R 3778   1.486   2.614   4.112
    3DHA   H22S 3779   1.354   2.598   3.994
    3DHA   H22T 3780   1.505   2.502   3.978
    1ST    C118 3781  -0.786   3.760   3.881
    1ST    H18R 3782  -0.826   3.815   3.794
    1ST    H18S 3783  -0.845   3.672   3.906
    1ST    H18T 3784  -0.689   3.722   3.848
    1ST    C117 3785  -0.764   3.843   4.006
    1ST    H17R 3786  -0.856   3.891   4.040
    1ST    H17S 3787  -0.731   3.765   4.075
    1ST    C116 3788  -0.654   3.941   3.998
    1ST    H16R 3789  -0.560   3.895   3.968
    1ST    H16S 3790  -0.680   4.014   3.921
    1ST    C115 3791  -0.618   4.009   4.129
    1ST    H15R 3792  -0.520   4.053   4.112
    1ST    H15S 3793  -0.682   4.093   4.157
    1ST    C114 3794  -0.594   3.918   4.249
    1ST    H14R 3795  -0.682   3.862   4.279
    1ST    H14S 3796  -0.525   3.838   4.223
    1ST    C113 3797  -0.554   3.997   4.377
    1ST    H13R 3798  -0.500   4.088   4.351
    1ST    H13S 3799  -0.650   4.025   4.421
    1ST    C112 3800  -0.466   3.917   4.487
    1ST    H12R 3801  -0.517   3.832   4.531
    1ST    H12S 3802  -0.388   3.872   4.426
    1ST    C111 3803  -0.403   4.023   4.577
    1ST    H11R 3804  -0.340   4.093   4.523
    1ST    H11S 3805  -0.480   4.095   4.605
    1ST    C110 3806  -0.324   3.962   4.688
    1ST    H10R 3807  -0.385   3.901   4.755
    1ST    H10S 3808  -0.268   3.876   4.652
    1ST     C19 3809  -0.249   4.064   4.780
    1ST     H9R 3810  -0.182   4.127   4.720
    1ST     H9S 3811  -0.323   4.126   4.832
    1ST     C18 3812  -0.152   3.994   4.879
    1ST     H8R 3813  -0.200   3.920   4.945
    1ST     H8S 3814  -0.092   3.933   4.811
    1ST     C17 3815  -0.068   4.086   4.965
    1ST     H7R 3816  -0.030   4.175   4.915
    1ST     H7S 3817  -0.138   4.127   5.038
    1ST     C16 3818   0.044   4.019   5.038
    1ST     H6R 3819   0.012   3.942   5.108
    1ST     H6S 3820   0.107   3.974   4.960
    1ST     C15 3821   0.135   4.117   5.118
    1ST     H5R 3822   0.171   4.199   5.055
    1ST     H5S 3823   0.072   4.161   5.196
    1ST     C14 3824   0.256   4.055   5.174
    1ST     H4R 3825   0.316   4.035   5.085
    1ST     H4S 3826   0.330   4.123   5.217
    1ST     C13 3827   0.227   3.938   5.269
    1ST     H3R 3828   0.179   3.862   5.208
    1ST     H3S 3829   0.313   3.882   5.308
    1ST     C12 3830   0.154   3.964   5.394
    1ST     H2R 3831   0.146   4.072   5.410
    1ST     H2S 3832   0.053   3.925   5.380
    2PS     C11 3833   0.226   3.921   5.522
    2PS     O12 3834   0.339   3.885   5.529
    2PS     O11 3835   0.141   3.930   5.618
    2PS      C1 3836   0.176   3.898   5.759
    2PS      HR 3837   0.281   3.928   5.768
    2PS      HS 3838   0.113   3.954   5.828
    2PS      C2 3839   0.170   3.744   5.773
    2PS      HX 3840   0.075   3.705   5.736
    2PS      C3 3841   0.187   3.716   5.923
    2PS      HA 3842   0.117   3.782   5.974
    2PS      HB 3843   0.170   3.612   5.955
    2PS     O31 3844   0.319   3.749   5.961
    2PS     P31 3845   0.367   3.729   6.105
    2PS     O32 3846   0.344   3.573   6.115
    2PS     C31 3847   0.439   3.479   6.070
    2PS     H1A 3848   0.459   3.506   5.966
    2PS     H1B 3849   0.532   3.490   6.126
    2PS     C32 3850   0.369   3.343   6.094
    2PS     H2A 3851   0.323   3.340   6.192
    2PS     N31 3852   0.251   3.320   6.000
    2PS    HN1A 3853   0.228   3.219   5.995
    2PS    HN1B 3854   0.166   3.365   6.036
    2PS    HN1C 3855   0.270   3.350   5.903
    2PS     C33 3856   0.471   3.234   6.095
    2PS     O33 3857   0.507   3.764   6.100
    2PS     O34 3858   0.274   3.799   6.194
    2PS     O21 3859   0.276   3.679   5.699
    2PS     C21 3860   0.290   3.547   5.691
    2PS     O22 3861   0.234   3.466   5.759
    2PS     O35 3862   0.498   3.201   6.210
    2PS     O36 3863   0.518   3.186   5.998
    3DHA   C116 3864   1.047   3.646   4.833
    3DHA   H16R 3865   0.955   3.704   4.832
    3DHA   C115 3866   1.057   3.548   4.943
    3DHA   H15R 3867   1.025   3.452   4.901
    3DHA   H15S 3868   1.159   3.547   4.982
    3DHA   C114 3869   0.951   3.580   5.043
    3DHA   H14R 3870   0.851   3.565   5.002
    3DHA   C113 3871   0.967   3.622   5.164
    3DHA   H13R 3872   0.874   3.625   5.221
    3DHA   C112 3873   1.091   3.656   5.233
    3DHA   H12R 3874   1.166   3.687   5.159
    3DHA   H12S 3875   1.070   3.743   5.296
    3DHA   C111 3876   1.135   3.541   5.321
    3DHA   H11R 3877   1.147   3.454   5.258
    3DHA   C110 3878   1.154   3.544   5.454
    3DHA   H10R 3879   1.176   3.448   5.501
    3DHA    C19 3880   1.136   3.659   5.551
    3DHA    H9R 3881   1.233   3.689   5.592
    3DHA    H9S 3882   1.090   3.745   5.502
    3DHA    C18 3883   1.058   3.614   5.667
    3DHA    H8R 3884   1.115   3.576   5.751
    3DHA    C17 3885   0.933   3.599   5.673
    3DHA    H7R 3886   0.899   3.559   5.768
    3DHA    C16 3887   0.827   3.635   5.580
    3DHA    H6R 3888   0.759   3.706   5.628
    3DHA    H6S 3889   0.877   3.696   5.504
    3DHA    C15 3890   0.762   3.524   5.512
    3DHA    H5R 3891   0.824   3.493   5.428
    3DHA    C14 3892   0.643   3.466   5.541
    3DHA    H4R 3893   0.607   3.382   5.481
    3DHA    C13 3894   0.539   3.505   5.648
    3DHA    H3R 3895   0.537   3.440   5.736
    3DHA    H3S 3896   0.569   3.598   5.699
    3DHA    C12 3897   0.396   3.512   5.591
    3DHA    H2R 3898   0.397   3.573   5.500
    3DHA    H2S 3899   0.362   3.413   5.560
    3DHA   C117 3900   1.134   3.676   4.736
    3DHA   H17R 3901   1.094   3.734   4.653
    3DHA   C118 3902   1.273   3.620   4.724
    3DHA   H18R 3903   1.287   3.540   4.797
    3DHA   H18S 3904   1.345   3.695   4.756
    3DHA   C119 3905   1.309   3.586   4.583
    3DHA   H19R 3906   1.385   3.653   4.543
    3DHA   C120 3907   1.252   3.494   4.498
    3DHA   H20R 3908   1.285   3.483   4.395
    3DHA   C121 3909   1.160   3.396   4.546
    3DHA   H21R 3910   1.091   3.366   4.468
    3DHA   H21S 3911   1.087   3.436   4.617
    3DHA   C122 3912   1.227   3.275   4.613
    3DHA   H22R 3913   1.323   3.246   4.569
    3DHA   H22S 3914   1.174   3.180   4.598
    3DHA   H22T 3915   1.249   3.304   4.717
    1ST    C118 3916   3.001   6.110   4.797
    1ST    H18R 3917   2.893   6.119   4.815
    1ST    H18S 3918   3.016   6.072   4.696
    1ST    H18T 3919   3.053   6.206   4.804
    1ST    C117 3920   3.057   6.032   4.905
    1ST    H17R 3921   3.026   6.065   5.004
    1ST    H17S 3922   3.013   5.932   4.894
    1ST    C116 3923   3.210   6.018   4.887
    1ST    H16R 3924   3.235   6.003   4.782
    1ST    H16S 3925   3.255   6.114   4.913
    1ST    C115 3926   3.285   5.921   4.973
    1ST    H15R 3927   3.342   5.978   5.046
    1ST    H15S 3928   3.220   5.849   5.023
    1ST    C114 3929   3.375   5.815   4.896
    1ST    H14R 3930   3.316   5.750   4.832
    1ST    H14S 3931   3.442   5.868   4.827
    1ST    C113 3932   3.456   5.728   4.988
    1ST    H13R 3933   3.383   5.672   5.047
    1ST    H13S 3934   3.501   5.643   4.935
    1ST    C112 3935   3.577   5.787   5.066
    1ST    H12R 3936   3.656   5.768   4.993
    1ST    H12S 3937   3.567   5.894   5.088
    1ST    C111 3938   3.608   5.728   5.201
    1ST    H11R 3939   3.655   5.630   5.184
    1ST    H11S 3940   3.698   5.779   5.237
    1ST    C110 3941   3.503   5.716   5.307
    1ST    H10R 3942   3.422   5.653   5.271
    1ST    H10S 3943   3.552   5.692   5.402
    1ST     C19 3944   3.438   5.850   5.333
    1ST     H9R 3945   3.513   5.920   5.371
    1ST     H9S 3946   3.399   5.889   5.239
    1ST     C18 3947   3.320   5.837   5.434
    1ST     H8R 3948   3.229   5.793   5.391
    1ST     H8S 3949   3.356   5.771   5.513
    1ST     C17 3950   3.274   5.964   5.505
    1ST     H7R 3951   3.365   6.009   5.546
    1ST     H7S 3952   3.233   6.038   5.435
    1ST     C16 3953   3.165   5.943   5.618
    1ST     H6R 3954   3.144   6.039   5.664
    1ST     H6S 3955   3.075   5.898   5.575
    1ST     C15 3956   3.217   5.868   5.740
    1ST     H5R 3957   3.220   5.766   5.702
    1ST     H5S 3958   3.312   5.907   5.775
    1ST     C14 3959   3.135   5.869   5.865
    1ST     H4R 3960   3.029   5.882   5.840
    1ST     H4S 3961   3.136   5.768   5.905
    1ST     C13 3962   3.181   5.973   5.974
    1ST     H3R 3963   3.289   5.959   5.986
    1ST     H3S 3964   3.151   6.074   5.946
    1ST     C12 3965   3.116   5.949   6.114
    1ST     H2R 3966   3.133   6.030   6.186
    1ST     H2S 3967   3.007   5.953   6.102
    2PS     C11 3968   3.154   5.819   6.185
    2PS     O12 3969   3.266   5.793   6.224
    2PS     O11 3970   3.045   5.736   6.192
    2PS      C1 3971   3.062   5.615   6.266
    2PS      HR 3972   3.146   5.560   6.222
    2PS      HS 3973   3.080   5.646   6.370
    2PS      C2 3974   2.937   5.529   6.261
    2PS      HX 3975   2.861   5.588   6.209
    2PS      C3 3976   2.895   5.495   6.400
    2PS      HA 3977   2.957   5.426   6.458
    2PS      HB 3978   2.905   5.576   6.473
    2PS     O31 3979   2.757   5.458   6.388
    2PS     P31 3980   2.672   5.413   6.513
    2PS     O32 3981   2.739   5.273   6.556
    2PS     C31 3982   2.798   5.258   6.688
    2PS     H1A 3983   2.857   5.349   6.707
    2PS     H1B 3984   2.713   5.255   6.756
    2PS     C32 3985   2.887   5.131   6.675
    2PS     H2A 3986   2.824   5.046   6.645
    2PS     N31 3987   2.999   5.153   6.570
    2PS    HN1A 3988   2.968   5.150   6.471
    2PS    HN1B 3989   3.031   5.250   6.578
    2PS    HN1C 3990   3.086   5.099   6.583
    2PS     C33 3991   2.940   5.086   6.808
    2PS     O33 3992   2.697   5.515   6.618
    2PS     O34 3993   2.536   5.382   6.459
    2PS     O21 3994   2.967   5.407   6.186
    2PS     C21 3995   2.964   5.413   6.050
    2PS     O22 3996   2.945   5.509   5.983
    2PS     O35 3997   2.901   4.978   6.851
    2PS     O36 3998   3.010   5.166   6.863
    3DHA   C116 3999   3.257   4.748   4.831
    3DHA   H16R 4000   3.322   4.668   4.798
    3DHA   C115 4001   3.331   4.842   4.919
    3DHA   H15R 4002   3.421   4.880   4.870
    3DHA   H15S 4003   3.275   4.934   4.935
    3DHA   C114 4004   3.368   4.783   5.050
    3DHA   H14R 4005   3.433   4.696   5.049
    3DHA   C113 4006   3.314   4.811   5.170
    3DHA   H13R 4007   3.349   4.745   5.249
    3DHA   C112 4008   3.224   4.922   5.214
    3DHA   H12R 4009   3.244   4.935   5.320
    3DHA   H12S 4010   3.257   5.019   5.176
    3DHA   C111 4011   3.078   4.903   5.177
    3DHA   H11R 4012   3.052   4.807   5.133
    3DHA   C110 4013   2.977   4.991   5.197
    3DHA   H10R 4014   2.879   4.972   5.154
    3DHA    C19 4015   2.992   5.132   5.247
    3DHA    H9R 4016   3.090   5.152   5.291
    3DHA    H9S 4017   2.985   5.195   5.158
    3DHA    C18 4018   2.882   5.151   5.347
    3DHA    H8R 4019   2.784   5.142   5.300
    3DHA    C17 4020   2.889   5.150   5.480
    3DHA    H7R 4021   2.798   5.159   5.538
    3DHA    C16 4022   3.012   5.145   5.554
    3DHA    H6R 4023   3.095   5.103   5.497
    3DHA    H6S 4024   3.041   5.245   5.586
    3DHA    C15 4025   2.987   5.064   5.678
    3DHA    H5R 4026   2.976   4.956   5.672
    3DHA    C14 4027   2.961   5.121   5.798
    3DHA    H4R 4028   2.950   5.053   5.882
    3DHA    C13 4029   2.943   5.265   5.838
    3DHA    H3R 4030   2.976   5.348   5.776
    3DHA    H3S 4031   2.834   5.273   5.841
    3DHA    C12 4032   2.990   5.280   5.985
    3DHA    H2R 4033   2.945   5.200   6.044
    3DHA    H2S 4034   3.097   5.261   5.979
    3DHA   C117 4035   3.128   4.756   4.792
    3DHA   H17R 4036   3.082   4.687   4.722
    3DHA   C118 4037   3.032   4.867   4.845
    3DHA   H18R 4038   3.078   4.932   4.920
    3DHA   H18S 4039   2.951   4.834   4.911
    3DHA   C119 4040   2.958   4.941   4.741
    3DHA   H19R 4041   2.870   4.886   4.708
    3DHA   C120 4042   2.981   5.055   4.673
    3DHA   H20R 4043   2.913   5.080   4.592
    3DHA   C121 4044   3.100   5.145   4.698
    3DHA   H21R 4045   3.167   5.144   4.612
    3DHA   H21S 4046   3.154   5.107   4.786
    3DHA   C122 4047   3.048   5.288   4.723
    3DHA   H22R 4048   2.960   5.293   4.788
    3DHA   H22S 4049   2.997   5.307   4.628
    3DHA   H22T 4050   3.120   5.363   4.753
    1ST    C118 4051   6.554   1.043   3.827
    1ST    H18R 4052   6.614   1.033   3.917
    1ST    H18S 4053   6.544   1.151   3.816
    1ST    H18T 4054   6.603   1.019   3.732
    1ST    C117 4055   6.430   0.960   3.839
    1ST    H17R 4056   6.396   0.943   3.736
    1ST    H17S 4057   6.453   0.861   3.880
    1ST    C116 4058   6.324   1.033   3.923
    1ST    H16R 4059   6.315   1.126   3.865
    1ST    H16S 4060   6.223   0.991   3.920
    1ST    C115 4061   6.373   1.058   4.066
    1ST    H15R 4062   6.381   0.957   4.106
    1ST    H15S 4063   6.472   1.103   4.062
    1ST    C114 4064   6.281   1.133   4.164
    1ST    H14R 4065   6.350   1.153   4.246
    1ST    H14S 4066   6.242   1.226   4.123
    1ST    C113 4067   6.174   1.055   4.227
    1ST    H13R 4068   6.100   1.030   4.152
    1ST    H13S 4069   6.215   0.968   4.279
    1ST    C112 4070   6.116   1.132   4.351
    1ST    H12R 4071   6.183   1.144   4.437
    1ST    H12S 4072   6.096   1.235   4.319
    1ST    C111 4073   5.987   1.063   4.409
    1ST    H11R 4074   5.913   1.043   4.331
    1ST    H11S 4075   6.013   0.963   4.443
    1ST    C110 4076   5.917   1.154   4.517
    1ST    H10R 4077   5.900   1.255   4.480
    1ST    H10S 4078   5.818   1.118   4.548
    1ST     C19 4079   6.004   1.173   4.640
    1ST     H9R 4080   6.066   1.084   4.646
    1ST     H9S 4081   6.062   1.265   4.631
    1ST     C18 4082   5.916   1.195   4.760
    1ST     H8R 4083   5.851   1.281   4.746
    1ST     H8S 4084   5.848   1.112   4.778
    1ST     C17 4085   6.000   1.205   4.888
    1ST     H7R 4086   6.060   1.114   4.901
    1ST     H7S 4087   6.077   1.282   4.897
    1ST     C16 4088   5.918   1.245   5.016
    1ST     H6R 4089   5.872   1.343   5.002
    1ST     H6S 4090   5.834   1.176   5.029
    1ST     C15 4091   6.010   1.265   5.139
    1ST     H5R 4092   6.091   1.336   5.123
    1ST     H5S 4093   5.954   1.321   5.214
    1ST     C14 4094   6.056   1.131   5.192
    1ST     H4R 4095   5.970   1.063   5.189
    1ST     H4S 4096   6.124   1.081   5.123
    1ST     C13 4097   6.100   1.143   5.341
    1ST     H3R 4098   6.159   1.228   5.376
    1ST     H3S 4099   6.003   1.145   5.392
    1ST     C12 4100   6.173   1.023   5.386
    1ST     H2R 4101   6.124   0.933   5.347
    1ST     H2S 4102   6.268   1.023   5.331
    2PS     C11 4103   6.198   1.015   5.535
    2PS     O12 4104   6.200   1.107   5.604
    2PS     O11 4105   6.236   0.891   5.579
    2PS      C1 4106   6.278   0.881   5.715
    2PS      HR 4107   6.348   0.961   5.743
    2PS      HS 4108   6.184   0.898   5.768
    2PS      C2 4109   6.349   0.739   5.740
    2PS      HX 4110   6.283   0.667   5.691
    2PS      C3 4111   6.344   0.687   5.884
    2PS      HA 4112   6.252   0.635   5.911
    2PS      HB 4113   6.433   0.623   5.892
    2PS     O31 4114   6.359   0.792   5.980
    2PS     P31 4115   6.324   0.771   6.136
    2PS     O32 4116   6.390   0.633   6.172
    2PS     C31 4117   6.504   0.622   6.248
    2PS     H1A 4118   6.581   0.682   6.198
    2PS     H1B 4119   6.482   0.661   6.348
    2PS     C32 4120   6.536   0.468   6.245
    2PS     H2A 4121   6.460   0.409   6.296
    2PS     N31 4122   6.554   0.411   6.115
    2PS    HN1A 4123   6.470   0.422   6.055
    2PS    HN1B 4124   6.639   0.438   6.062
    2PS    HN1C 4125   6.558   0.308   6.117
    2PS     C33 4126   6.655   0.438   6.331
    2PS     O33 4127   6.368   0.883   6.212
    2PS     O34 4128   6.180   0.739   6.136
    2PS     O21 4129   6.480   0.741   5.675
    2PS     C21 4130   6.524   0.624   5.631
    2PS     O22 4131   6.453   0.526   5.620
    2PS     O35 4132   6.627   0.415   6.442
    2PS     O36 4133   6.770   0.439   6.291
    3DHA   C116 4134   6.389   0.165   4.455
    3DHA   H16R 4135   6.364   0.153   4.350
    3DHA   C115 4136   6.274   0.234   4.529
    3DHA   H15R 4137   6.198   0.257   4.454
    3DHA   H15S 4138   6.238   0.173   4.613
    3DHA   C114 4139   6.322   0.369   4.575
    3DHA   H14R 4140   6.394   0.406   4.503
    3DHA   C113 4141   6.306   0.439   4.692
    3DHA   H13R 4142   6.361   0.530   4.717
    3DHA   C112 4143   6.215   0.387   4.800
    3DHA   H12R 4144   6.110   0.394   4.771
    3DHA   H12S 4145   6.247   0.283   4.813
    3DHA   C111 4146   6.244   0.455   4.926
    3DHA   H11R 4147   6.237   0.561   4.902
    3DHA   C110 4148   6.289   0.419   5.043
    3DHA   H10R 4149   6.295   0.495   5.121
    3DHA    C19 4150   6.314   0.283   5.101
    3DHA    H9R 4151   6.264   0.274   5.197
    3DHA    H9S 4152   6.261   0.202   5.051
    3DHA    C18 4153   6.463   0.264   5.111
    3DHA    H8R 4154   6.510   0.211   5.028
    3DHA    C17 4155   6.539   0.303   5.211
    3DHA    H7R 4156   6.646   0.290   5.193
    3DHA    C16 4157   6.504   0.395   5.321
    3DHA    H6R 4158   6.398   0.416   5.335
    3DHA    H6S 4159   6.542   0.371   5.421
    3DHA    C15 4160   6.565   0.525   5.289
    3DHA    H5R 4161   6.544   0.567   5.191
    3DHA    C14 4162   6.657   0.591   5.355
    3DHA    H4R 4163   6.689   0.687   5.317
    3DHA    C13 4164   6.722   0.553   5.492
    3DHA    H3R 4165   6.697   0.451   5.523
    3DHA    H3S 4166   6.830   0.571   5.488
    3DHA    C12 4167   6.664   0.647   5.594
    3DHA    H2R 4168   6.722   0.629   5.684
    3DHA    H2S 4169   6.673   0.751   5.560
    3DHA   C117 4170   6.511   0.129   4.502
    3DHA   H17R 4171   6.578   0.083   4.430
    3DHA   C118 4172   6.572   0.131   4.640
    3DHA   H18R 4173   6.585   0.026   4.664
    3DHA   H18S 4174   6.504   0.176   4.713
    3DHA   C119 4175   6.708   0.201   4.642
    3DHA   H19R 4176   6.778   0.146   4.579
    3DHA   C120 4177   6.749   0.305   4.713
    3DHA   H20R 4178   6.842   0.360   4.701
    3DHA   C121 4179   6.658   0.377   4.806
    3DHA   H21R 4180   6.717   0.406   4.893
    3DHA   H21S 4181   6.566   0.322   4.826
    3DHA   C122 4182   6.637   0.509   4.737
    3DHA   H22R 4183   6.548   0.552   4.785
    3DHA   H22S 4184   6.612   0.493   4.632
    3DHA   H22T 4185   6.724   0.574   4.740
    1ST    C118 4186   6.631   5.227   3.880
    1ST    H18R 4187   6.730   5.232   3.926
    1ST    H18S 4188   6.584   5.324   3.859
    1ST    H18T 4189   6.639   5.187   3.779
    1ST    C117 4190   6.536   5.152   3.971
    1ST    H17R 4191   6.566   5.047   3.973
    1ST    H17S 4192   6.549   5.189   4.073
    1ST    C116 4193   6.396   5.155   3.929
    1ST    H16R 4194   6.366   5.259   3.911
    1ST    H16S 4195   6.398   5.101   3.834
    1ST    C115 4196   6.299   5.115   4.044
    1ST    H15R 4197   6.303   5.006   4.056
    1ST    H15S 4198   6.320   5.169   4.137
    1ST    C114 4199   6.158   5.132   3.999
    1ST    H14R 4200   6.142   5.238   3.981
    1ST    H14S 4201   6.164   5.086   3.900
    1ST    C113 4202   6.048   5.079   4.077
    1ST    H13R 4203   5.973   5.067   3.999
    1ST    H13S 4204   6.075   4.981   4.117
    1ST    C112 4205   6.016   5.175   4.196
    1ST    H12R 4206   6.111   5.213   4.236
    1ST    H12S 4207   5.966   5.265   4.158
    1ST    C111 4208   5.930   5.114   4.312
    1ST    H11R 4209   5.931   5.192   4.388
    1ST    H11S 4210   5.829   5.095   4.275
    1ST    C110 4211   5.984   4.984   4.384
    1ST    H10R 4212   6.009   4.900   4.320
    1ST    H10S 4213   6.078   5.017   4.430
    1ST     C19 4214   5.878   4.945   4.492
    1ST     H9R 4215   5.831   5.036   4.532
    1ST     H9S 4216   5.792   4.891   4.452
    1ST     C18 4217   5.941   4.864   4.603
    1ST     H8R 4218   5.980   4.776   4.552
    1ST     H8S 4219   6.015   4.932   4.645
    1ST     C17 4220   5.833   4.821   4.704
    1ST     H7R 4221   5.788   4.904   4.759
    1ST     H7S 4222   5.753   4.771   4.649
    1ST     C16 4223   5.892   4.714   4.793
    1ST     H6R 4224   5.807   4.676   4.850
    1ST     H6S 4225   5.917   4.633   4.724
    1ST     C15 4226   6.000   4.742   4.893
    1ST     H5R 4227   6.056   4.649   4.899
    1ST     H5S 4228   6.065   4.823   4.859
    1ST     C14 4229   5.931   4.756   5.030
    1ST     H4R 4230   5.871   4.847   5.026
    1ST     H4S 4231   5.859   4.677   5.050
    1ST     C13 4232   6.025   4.746   5.147
    1ST     H3R 4233   6.096   4.664   5.132
    1ST     H3S 4234   6.104   4.821   5.151
    1ST     C12 4235   5.959   4.708   5.283
    1ST     H2R 4236   5.888   4.786   5.312
    1ST     H2S 4237   5.899   4.617   5.289
    2PS     C11 4238   6.055   4.698   5.399
    2PS     O12 4239   6.178   4.700   5.378
    2PS     O11 4240   5.988   4.687   5.512
    2PS      C1 4241   6.051   4.667   5.641
    2PS      HR 4242   6.128   4.743   5.652
    2PS      HS 4243   5.974   4.699   5.712
    2PS      C2 4244   6.093   4.525   5.676
    2PS      HX 4245   6.011   4.459   5.646
    2PS      C3 4246   6.115   4.491   5.827
    2PS      HA 4247   6.022   4.509   5.881
    2PS      HB 4248   6.143   4.386   5.837
    2PS     O31 4249   6.197   4.585   5.885
    2PS     P31 4250   6.216   4.602   6.041
    2PS     O32 4251   6.079   4.664   6.099
    2PS     C31 4252   5.990   4.600   6.193
    2PS     H1A 4253   5.895   4.654   6.202
    2PS     H1B 4254   5.965   4.501   6.154
    2PS     C32 4255   6.059   4.590   6.326
    2PS     H2A 4256   6.164   4.562   6.324
    2PS     N31 4257   6.062   4.733   6.381
    2PS    HN1A 4258   6.134   4.736   6.455
    2PS    HN1B 4259   6.098   4.798   6.309
    2PS    HN1C 4260   5.970   4.765   6.414
    2PS     C33 4261   5.993   4.478   6.409
    2PS     O33 4262   6.239   4.473   6.098
    2PS     O34 4263   6.323   4.699   6.058
    2PS     O21 4264   6.212   4.483   5.598
    2PS     C21 4265   6.320   4.555   5.575
    2PS     O22 4266   6.355   4.651   5.639
    2PS     O35 4267   6.018   4.362   6.398
    2PS     O36 4268   5.893   4.500   6.476
    3DHA   C116 4269   6.168   4.633   4.168
    3DHA   H16R 4270   6.209   4.699   4.093
    3DHA   C115 4271   6.256   4.596   4.285
    3DHA   H15R 4272   6.220   4.508   4.340
    3DHA   H15S 4273   6.351   4.564   4.243
    3DHA   C114 4274   6.258   4.713   4.379
    3DHA   H14R 4275   6.218   4.808   4.345
    3DHA   C113 4276   6.292   4.696   4.510
    3DHA   H13R 4277   6.287   4.783   4.576
    3DHA   C112 4278   6.341   4.579   4.580
    3DHA   H12R 4279   6.388   4.508   4.511
    3DHA   H12S 4280   6.419   4.598   4.654
    3DHA   C111 4281   6.225   4.504   4.638
    3DHA   H11R 4282   6.132   4.506   4.582
    3DHA   C110 4283   6.222   4.448   4.764
    3DHA   H10R 4284   6.131   4.397   4.796
    3DHA    C19 4285   6.326   4.459   4.865
    3DHA    H9R 4286   6.396   4.376   4.864
    3DHA    H9S 4287   6.379   4.553   4.848
    3DHA    C18 4288   6.265   4.458   5.000
    3DHA    H8R 4289   6.182   4.388   5.008
    3DHA    C17 4290   6.307   4.521   5.112
    3DHA    H7R 4291   6.252   4.522   5.206
    3DHA    C16 4292   6.434   4.600   5.119
    3DHA    H6R 4293   6.457   4.627   5.016
    3DHA    H6S 4294   6.411   4.684   5.184
    3DHA    C15 4295   6.554   4.522   5.171
    3DHA    H5R 4296   6.601   4.470   5.089
    3DHA    C14 4297   6.587   4.520   5.302
    3DHA    H4R 4298   6.674   4.462   5.332
    3DHA    C13 4299   6.516   4.592   5.413
    3DHA    H3R 4300   6.580   4.600   5.501
    3DHA    H3S 4301   6.486   4.689   5.374
    3DHA    C12 4302   6.394   4.504   5.451
    3DHA    H2R 4303   6.318   4.496   5.373
    3DHA    H2S 4304   6.431   4.405   5.476
    3DHA   C117 4305   6.040   4.594   4.158
    3DHA   H17R 4306   5.983   4.632   4.073
    3DHA   C118 4307   5.963   4.505   4.250
    3DHA   H18R 4308   5.944   4.554   4.346
    3DHA   H18S 4309   6.024   4.417   4.273
    3DHA   C119 4310   5.823   4.466   4.201
    3DHA   H19R 4311   5.739   4.488   4.265
    3DHA   C120 4312   5.807   4.400   4.085
    3DHA   H20R 4313   5.707   4.365   4.061
    3DHA   C121 4314   5.912   4.352   3.989
    3DHA   H21R 4315   5.900   4.249   3.957
    3DHA   H21S 4316   6.010   4.355   4.037
    3DHA   C122 4317   5.905   4.426   3.853
    3DHA   H22R 4318   5.979   4.387   3.783
    3DHA   H22S 4319   5.901   4.535   3.859
    3DHA   H22T 4320   5.816   4.393   3.799
    1ST    C118 4321   0.413   0.826   4.557
    1ST    H18R 4322   0.468   0.883   4.483
    1ST    H18S 4323   0.318   0.877   4.574
    1ST    H18T 4324   0.394   0.726   4.519
    1ST    C117 4325   0.492   0.824   4.691
    1ST    H17R 4326   0.438   0.774   4.772
    1ST    H17S 4327   0.572   0.753   4.669
    1ST    C116 4328   0.555   0.953   4.738
    1ST    H16R 4329   0.633   0.946   4.813
    1ST    H16S 4330   0.601   1.002   4.652
    1ST    C115 4331   0.443   1.051   4.789
    1ST    H15R 4332   0.387   1.106   4.713
    1ST    H15S 4333   0.374   0.983   4.840
    1ST    C114 4334   0.494   1.163   4.880
    1ST    H14R 4335   0.554   1.108   4.954
    1ST    H14S 4336   0.564   1.224   4.822
    1ST    C113 4337   0.386   1.233   4.960
    1ST    H13R 4338   0.313   1.279   4.892
    1ST    H13S 4339   0.323   1.170   5.023
    1ST    C112 4340   0.448   1.347   5.046
    1ST    H12R 4341   0.388   1.386   5.129
    1ST    H12S 4342   0.531   1.306   5.104
    1ST    C111 4343   0.488   1.469   4.962
    1ST    H11R 4344   0.574   1.453   4.896
    1ST    H11S 4345   0.411   1.491   4.888
    1ST    C110 4346   0.532   1.597   5.048
    1ST    H10R 4347   0.510   1.685   4.987
    1ST    H10S 4348   0.460   1.601   5.130
    1ST     C19 4349   0.676   1.595   5.102
    1ST     H9R 4350   0.676   1.521   5.182
    1ST     H9S 4351   0.753   1.568   5.029
    1ST     C18 4352   0.725   1.728   5.153
    1ST     H8R 4353   0.832   1.716   5.170
    1ST     H8S 4354   0.704   1.801   5.075
    1ST     C17 4355   0.657   1.791   5.276
    1ST     H7R 4356   0.550   1.790   5.254
    1ST     H7S 4357   0.686   1.741   5.368
    1ST     C16 4358   0.703   1.941   5.290
    1ST     H6R 4359   0.801   1.959   5.246
    1ST     H6S 4360   0.634   2.000   5.228
    1ST     C15 4361   0.683   1.989   5.436
    1ST     H5R 4362   0.713   2.094   5.442
    1ST     H5S 4363   0.577   1.996   5.464
    1ST     C14 4364   0.770   1.918   5.544
    1ST     H4R 4365   0.745   1.812   5.554
    1ST     H4S 4366   0.874   1.933   5.517
    1ST     C13 4367   0.752   1.970   5.689
    1ST     H3R 4368   0.769   2.078   5.682
    1ST     H3S 4369   0.648   1.963   5.723
    1ST     C12 4370   0.847   1.908   5.792
    1ST     H2R 4371   0.824   1.801   5.797
    1ST     H2S 4372   0.949   1.923   5.756
    2PS     C11 4373   0.847   1.972   5.931
    2PS     O12 4374   0.888   1.917   6.031
    2PS     O11 4375   0.800   2.102   5.937
    2PS      C1 4376   0.784   2.166   6.065
    2PS      HR 4377   0.860   2.130   6.136
    2PS      HS 4378   0.802   2.272   6.045
    2PS      C2 4379   0.640   2.143   6.122
    2PS      HX 4380   0.575   2.210   6.065
    2PS      C3 4381   0.630   2.210   6.265
    2PS      HA 4382   0.671   2.308   6.240
    2PS      HB 4383   0.524   2.219   6.290
    2PS     O31 4384   0.711   2.143   6.366
    2PS     P31 4385   0.748   2.226   6.501
    2PS     O32 4386   0.851   2.344   6.464
    2PS     C31 4387   0.950   2.389   6.563
    2PS     H1A 4388   0.906   2.418   6.658
    2PS     H1B 4389   1.024   2.310   6.575
    2PS     C32 4390   1.012   2.524   6.517
    2PS     H2A 4391   1.078   2.511   6.432
    2PS     N31 4392   0.899   2.627   6.483
    2PS    HN1A 4393   0.850   2.660   6.568
    2PS    HN1B 4394   0.940   2.708   6.434
    2PS    HN1C 4395   0.825   2.587   6.424
    2PS     C33 4396   1.096   2.580   6.631
    2PS     O33 4397   0.621   2.292   6.553
    2PS     O34 4398   0.814   2.129   6.593
    2PS     O21 4399   0.604   2.003   6.117
    2PS     C21 4400   0.526   1.965   6.016
    2PS     O22 4401   0.480   2.045   5.935
    2PS     O35 4402   1.217   2.575   6.616
    2PS     O36 4403   1.039   2.649   6.714
    3DHA   C116 4404  -0.276   1.643   4.962
    3DHA   H16R 4405  -0.237   1.566   4.896
    3DHA   C115 4406  -0.269   1.618   5.110
    3DHA   H15R 4407  -0.364   1.585   5.153
    3DHA   H15S 4408  -0.219   1.523   5.128
    3DHA   C114 4409  -0.213   1.729   5.195
    3DHA   H14R 4410  -0.285   1.805   5.227
    3DHA   C113 4411  -0.093   1.736   5.238
    3DHA   H13R 4412  -0.064   1.820   5.301
    3DHA   C112 4413   0.017   1.634   5.220
    3DHA   H12R 4414   0.021   1.574   5.311
    3DHA   H12S 4415  -0.006   1.553   5.151
    3DHA   C111 4416   0.144   1.705   5.176
    3DHA   H11R 4417   0.155   1.726   5.070
    3DHA   C110 4418   0.254   1.734   5.248
    3DHA   H10R 4419   0.342   1.783   5.207
    3DHA    C19 4420   0.265   1.715   5.402
    3DHA    H9R 4421   0.326   1.797   5.440
    3DHA    H9S 4422   0.172   1.722   5.459
    3DHA    C18 4423   0.335   1.588   5.460
    3DHA    H8R 4424   0.399   1.543   5.385
    3DHA    C17 4425   0.336   1.533   5.580
    3DHA    H7R 4426   0.389   1.439   5.591
    3DHA    C16 4427   0.257   1.587   5.699
    3DHA    H6R 4428   0.247   1.694   5.684
    3DHA    H6S 4429   0.162   1.533   5.696
    3DHA    C15 4430   0.312   1.552   5.835
    3DHA    H5R 4431   0.284   1.450   5.859
    3DHA    C14 4432   0.357   1.642   5.933
    3DHA    H4R 4433   0.365   1.591   6.028
    3DHA    C13 4434   0.386   1.783   5.930
    3DHA    H3R 4435   0.385   1.812   5.825
    3DHA    H3S 4436   0.304   1.845   5.968
    3DHA    C12 4437   0.510   1.815   6.003
    3DHA    H2R 4438   0.495   1.780   6.106
    3DHA    H2S 4439   0.600   1.763   5.971
    3DHA   C117 4440  -0.327   1.757   4.913
    3DHA   H17R 4441  -0.330   1.772   4.805
    3DHA   C118 4442  -0.379   1.870   4.988
    3DHA   H18R 4443  -0.403   1.946   4.913
    3DHA   H18S 4444  -0.301   1.922   5.044
    3DHA   C119 4445  -0.500   1.838   5.070
    3DHA   H19R 4446  -0.550   1.753   5.023
    3DHA   C120 4447  -0.542   1.881   5.187
    3DHA   H20R 4448  -0.630   1.836   5.233
    3DHA   C121 4449  -0.473   1.989   5.273
    3DHA   H21R 4450  -0.531   2.082   5.270
    3DHA   H21S 4451  -0.384   2.031   5.227
    3DHA   C122 4452  -0.450   1.935   5.416
    3DHA   H22R 4453  -0.426   2.012   5.490
    3DHA   H22S 4454  -0.372   1.859   5.409
    3DHA   H22T 4455  -0.539   1.884   5.455
    1ST    C118 4456   3.145   1.688   4.423
    1ST    H18R 4457   3.045   1.695   4.379
    1ST    H18S 4458   3.175   1.585   4.402
    1ST    H18T 4459   3.199   1.760   4.361
    1ST    C117 4460   3.142   1.727   4.569
    1ST    H17R 4461   3.243   1.730   4.610
    1ST    H17S 4462   3.106   1.829   4.585
    1ST    C116 4463   3.060   1.627   4.652
    1ST    H16R 4464   2.970   1.594   4.600
    1ST    H16S 4465   3.111   1.531   4.662
    1ST    C115 4466   3.010   1.681   4.784
    1ST    H15R 4467   3.090   1.729   4.842
    1ST    H15S 4468   2.942   1.766   4.777
    1ST    C114 4469   2.938   1.581   4.874
    1ST    H14R 4470   2.843   1.544   4.837
    1ST    H14S 4471   2.997   1.489   4.871
    1ST    C113 4472   2.937   1.627   5.023
    1ST    H13R 4473   3.039   1.639   5.062
    1ST    H13S 4474   2.894   1.727   5.011
    1ST    C112 4475   2.845   1.554   5.126
    1ST    H12R 4476   2.741   1.557   5.091
    1ST    H12S 4477   2.871   1.449   5.139
    1ST    C111 4478   2.848   1.625   5.258
    1ST    H11R 4479   2.804   1.554   5.328
    1ST    H11S 4480   2.948   1.652   5.290
    1ST    C110 4481   2.764   1.751   5.261
    1ST    H10R 4482   2.798   1.810   5.176
    1ST    H10S 4483   2.661   1.727   5.233
    1ST     C19 4484   2.759   1.835   5.394
    1ST     H9R 4485   2.854   1.887   5.410
    1ST     H9S 4486   2.685   1.914   5.378
    1ST     C18 4487   2.724   1.753   5.516
    1ST     H8R 4488   2.631   1.707   5.482
    1ST     H8S 4489   2.797   1.672   5.524
    1ST     C17 4490   2.716   1.830   5.645
    1ST     H7R 4491   2.812   1.880   5.663
    1ST     H7S 4492   2.646   1.914   5.643
    1ST     C16 4493   2.681   1.753   5.774
    1ST     H6R 4494   2.650   1.650   5.758
    1ST     H6S 4495   2.769   1.735   5.836
    1ST     C15 4496   2.574   1.822   5.860
    1ST     H5R 4497   2.488   1.839   5.795
    1ST     H5S 4498   2.541   1.758   5.942
    1ST     C14 4499   2.599   1.954   5.929
    1ST     H4R 4500   2.704   1.980   5.945
    1ST     H4S 4501   2.561   2.039   5.872
    1ST     C13 4502   2.539   1.957   6.067
    1ST     H3R 4503   2.433   1.932   6.055
    1ST     H3S 4504   2.585   1.885   6.134
    1ST     C12 4505   2.540   2.093   6.138
    1ST     H2R 4506   2.626   2.121   6.199
    1ST     H2S 4507   2.517   2.173   6.067
    2PS     C11 4508   2.425   2.103   6.241
    2PS     O12 4509   2.379   2.007   6.300
    2PS     O11 4510   2.379   2.227   6.259
    2PS      C1 4511   2.265   2.255   6.354
    2PS      HR 4512   2.179   2.200   6.314
    2PS      HS 4513   2.296   2.218   6.452
    2PS      C2 4514   2.245   2.402   6.373
    2PS      HX 4515   2.340   2.445   6.403
    2PS      C3 4516   2.139   2.419   6.482
    2PS      HA 4517   2.045   2.378   6.444
    2PS      HB 4518   2.177   2.363   6.568
    2PS     O31 4519   2.126   2.557   6.519
    2PS     P31 4520   2.054   2.613   6.648
    2PS     O32 4521   2.164   2.597   6.772
    2PS     C31 4522   2.273   2.683   6.782
    2PS     H1A 4523   2.335   2.666   6.694
    2PS     H1B 4524   2.236   2.786   6.783
    2PS     C32 4525   2.344   2.643   6.911
    2PS     H2A 4526   2.269   2.655   6.990
    2PS     N31 4527   2.374   2.492   6.925
    2PS    HN1A 4528   2.297   2.434   6.887
    2PS    HN1B 4529   2.454   2.453   6.873
    2PS    HN1C 4530   2.391   2.460   7.021
    2PS     C33 4531   2.456   2.738   6.945
    2PS     O33 4532   2.029   2.752   6.625
    2PS     O34 4533   1.933   2.532   6.669
    2PS     O21 4534   2.202   2.459   6.246
    2PS     C21 4535   2.227   2.584   6.210
    2PS     O22 4536   2.321   2.652   6.249
    2PS     O35 4537   2.522   2.771   6.852
    2PS     O36 4538   2.504   2.741   7.059
    3DHA   C116 4539   1.851   2.064   5.340
    3DHA   H16R 4540   1.765   2.128   5.359
    3DHA   C115 4541   1.964   2.135   5.278
    3DHA   H15R 4542   2.041   2.155   5.352
    3DHA   H15S 4543   2.001   2.070   5.198
    3DHA   C114 4544   1.906   2.255   5.219
    3DHA   H14R 4545   1.823   2.241   5.150
    3DHA   C113 4546   1.942   2.385   5.239
    3DHA   H13R 4547   1.898   2.463   5.176
    3DHA   C112 4548   2.051   2.426   5.327
    3DHA   H12R 4549   2.139   2.362   5.315
    3DHA   H12S 4550   2.082   2.530   5.316
    3DHA   C111 4551   2.001   2.410   5.462
    3DHA   H11R 4552   1.931   2.328   5.469
    3DHA   C110 4553   2.046   2.478   5.574
    3DHA   H10R 4554   2.006   2.447   5.670
    3DHA    C19 4555   2.153   2.576   5.585
    3DHA    H9R 4556   2.213   2.572   5.676
    3DHA    H9S 4557   2.216   2.569   5.496
    3DHA    C18 4558   2.091   2.712   5.577
    3DHA    H8R 4559   2.032   2.723   5.486
    3DHA    C17 4560   2.098   2.813   5.656
    3DHA    H7R 4561   2.038   2.898   5.623
    3DHA    C16 4562   2.157   2.830   5.789
    3DHA    H6R 4563   2.197   2.737   5.830
    3DHA    H6S 4564   2.237   2.899   5.764
    3DHA    C15 4565   2.061   2.890   5.884
    3DHA    H5R 4566   1.988   2.941   5.822
    3DHA    C14 4567   2.040   2.863   6.013
    3DHA    H4R 4568   1.952   2.915   6.050
    3DHA    C13 4569   2.143   2.795   6.102
    3DHA    H3R 4570   2.246   2.811   6.070
    3DHA    H3S 4571   2.150   2.831   6.205
    3DHA    C12 4572   2.130   2.638   6.112
    3DHA    H2R 4573   2.030   2.610   6.146
    3DHA    H2S 4574   2.131   2.593   6.012
    3DHA   C117 4575   1.845   1.931   5.362
    3DHA   H17R 4576   1.756   1.886   5.406
    3DHA   C118 4577   1.955   1.831   5.324
    3DHA   H18R 4578   2.057   1.870   5.329
    3DHA   H18S 4579   1.943   1.788   5.224
    3DHA   C119 4580   1.939   1.713   5.416
    3DHA   H19R 4581   1.857   1.645   5.392
    3DHA   C120 4582   2.013   1.688   5.525
    3DHA   H20R 4583   1.978   1.613   5.596
    3DHA   C121 4584   2.131   1.758   5.587
    3DHA   H21R 4585   2.108   1.787   5.690
    3DHA   H21S 4586   2.153   1.848   5.529
    3DHA   C122 4587   2.260   1.672   5.611
    3DHA   H22R 4588   2.259   1.594   5.687
    3DHA   H22S 4589   2.350   1.730   5.632
    3DHA   H22T 4590   2.283   1.623   5.516
    1ST    C118 4591   4.436   2.189   3.910
    1ST    H18R 4592   4.419   2.083   3.930
    1ST    H18S 4593   4.369   2.208   3.825
    1ST    H18T 4594   4.396   2.238   3.999
    1ST    C117 4595   4.576   2.219   3.893
    1ST    H17R 4596   4.619   2.162   3.811
    1ST    H17S 4597   4.601   2.320   3.862
    1ST    C116 4598   4.671   2.183   4.013
    1ST    H16R 4599   4.662   2.079   4.046
    1ST    H16S 4600   4.768   2.209   3.971
    1ST    C115 4601   4.647   2.268   4.131
    1ST    H15R 4602   4.639   2.375   4.107
    1ST    H15S 4603   4.554   2.228   4.171
    1ST    C114 4604   4.756   2.235   4.238
    1ST    H14R 4605   4.749   2.132   4.275
    1ST    H14S 4606   4.854   2.242   4.190
    1ST    C113 4607   4.754   2.332   4.358
    1ST    H13R 4608   4.740   2.437   4.330
    1ST    H13S 4609   4.652   2.309   4.390
    1ST    C112 4610   4.851   2.316   4.468
    1ST    H12R 4611   4.837   2.234   4.539
    1ST    H12S 4612   4.939   2.285   4.410
    1ST    C111 4613   4.881   2.436   4.537
    1ST    H11R 4614   4.962   2.419   4.608
    1ST    H11S 4615   4.923   2.513   4.472
    1ST    C110 4616   4.766   2.504   4.617
    1ST    H10R 4617   4.806   2.603   4.640
    1ST    H10S 4618   4.675   2.514   4.558
    1ST     C19 4619   4.735   2.442   4.757
    1ST     H9R 4620   4.696   2.344   4.729
    1ST     H9S 4621   4.823   2.421   4.818
    1ST     C18 4622   4.639   2.523   4.835
    1ST     H8R 4623   4.688   2.610   4.879
    1ST     H8S 4624   4.562   2.562   4.769
    1ST     C17 4625   4.570   2.443   4.942
    1ST     H7R 4626   4.487   2.383   4.904
    1ST     H7S 4627   4.648   2.381   4.989
    1ST     C16 4628   4.514   2.522   5.052
    1ST     H6R 4629   4.582   2.605   5.073
    1ST     H6S 4630   4.420   2.562   5.016
    1ST     C15 4631   4.477   2.441   5.181
    1ST     H5R 4632   4.369   2.457   5.187
    1ST     H5S 4633   4.489   2.333   5.179
    1ST     C14 4634   4.554   2.480   5.310
    1ST     H4R 4635   4.657   2.446   5.301
    1ST     H4S 4636   4.543   2.589   5.320
    1ST     C13 4637   4.487   2.419   5.433
    1ST     H3R 4638   4.398   2.481   5.445
    1ST     H3S 4639   4.433   2.325   5.417
    1ST     C12 4640   4.562   2.417   5.562
    1ST     H2R 4641   4.644   2.345   5.550
    1ST     H2S 4642   4.598   2.517   5.586
    2PS     C11 4643   4.473   2.360   5.674
    2PS     O12 4644   4.351   2.388   5.673
    2PS     O11 4645   4.531   2.276   5.754
    2PS      C1 4646   4.460   2.201   5.855
    2PS      HR 4647   4.526   2.136   5.914
    2PS      HS 4648   4.419   2.278   5.921
    2PS      C2 4649   4.344   2.116   5.804
    2PS      HX 4650   4.289   2.177   5.732
    2PS      C3 4651   4.247   2.075   5.921
    2PS      HA 4652   4.210   2.166   5.969
    2PS      HB 4653   4.154   2.027   5.888
    2PS     O31 4654   4.315   2.012   6.029
    2PS     P31 4655   4.252   1.976   6.179
    2PS     O32 4656   4.271   2.113   6.247
    2PS     C31 4657   4.399   2.151   6.289
    2PS     H1A 4658   4.434   2.078   6.363
    2PS     H1B 4659   4.463   2.135   6.202
    2PS     C32 4660   4.412   2.299   6.329
    2PS     H2A 4661   4.454   2.359   6.249
    2PS     N31 4662   4.272   2.353   6.366
    2PS    HN1A 4663   4.275   2.443   6.417
    2PS    HN1B 4664   4.210   2.369   6.285
    2PS    HN1C 4665   4.224   2.285   6.428
    2PS     C33 4666   4.506   2.306   6.448
    2PS     O33 4667   4.107   1.951   6.170
    2PS     O34 4668   4.339   1.867   6.239
    2PS     O21 4669   4.398   2.002   5.736
    2PS     C21 4670   4.316   1.913   5.672
    2PS     O22 4671   4.197   1.927   5.670
    2PS     O35 4672   4.605   2.376   6.425
    2PS     O36 4673   4.471   2.274   6.556
    3DHA   C116 4674   4.434   2.184   4.566
    3DHA   H16R 4675   4.487   2.224   4.652
    3DHA   C115 4676   4.345   2.284   4.497
    3DHA   H15R 4677   4.406   2.334   4.421
    3DHA   H15S 4678   4.258   2.231   4.459
    3DHA   C114 4679   4.304   2.397   4.590
    3DHA   H14R 4680   4.343   2.495   4.564
    3DHA   C113 4681   4.225   2.386   4.697
    3DHA   H13R 4682   4.187   2.482   4.733
    3DHA   C112 4683   4.170   2.261   4.762
    3DHA   H12R 4684   4.062   2.246   4.748
    3DHA   H12S 4685   4.213   2.172   4.717
    3DHA   C111 4686   4.199   2.261   4.915
    3DHA   H11R 4687   4.136   2.328   4.973
    3DHA   C110 4688   4.288   2.186   4.983
    3DHA   H10R 4689   4.301   2.208   5.089
    3DHA    C19 4690   4.371   2.074   4.935
    3DHA    H9R 4691   4.303   1.989   4.946
    3DHA    H9S 4692   4.397   2.083   4.830
    3DHA    C18 4693   4.500   2.063   5.004
    3DHA    H8R 4694   4.575   2.126   4.957
    3DHA    C17 4695   4.527   1.975   5.100
    3DHA    H7R 4696   4.626   1.979   5.145
    3DHA    C16 4697   4.448   1.870   5.161
    3DHA    H6R 4698   4.359   1.914   5.206
    3DHA    H6S 4699   4.409   1.808   5.080
    3DHA    C15 4700   4.517   1.781   5.258
    3DHA    H5R 4701   4.569   1.700   5.208
    3DHA    C14 4702   4.521   1.786   5.393
    3DHA    H4R 4703   4.593   1.719   5.439
    3DHA    C13 4704   4.455   1.895   5.475
    3DHA    H3R 4705   4.534   1.952   5.524
    3DHA    H3S 4706   4.387   1.959   5.420
    3DHA    C12 4707   4.391   1.822   5.579
    3DHA    H2R 4708   4.324   1.745   5.542
    3DHA    H2S 4709   4.465   1.767   5.637
    3DHA   C117 4710   4.466   2.062   4.527
    3DHA   H17R 4711   4.530   2.011   4.598
    3DHA   C118 4712   4.419   1.988   4.409
    3DHA   H18R 4713   4.370   2.062   4.347
    3DHA   H18S 4714   4.352   1.909   4.444
    3DHA   C119 4715   4.531   1.922   4.332
    3DHA   H19R 4716   4.614   1.988   4.310
    3DHA   C120 4717   4.536   1.795   4.291
    3DHA   H20R 4718   4.625   1.754   4.244
    3DHA   C121 4719   4.438   1.693   4.318
    3DHA   H21R 4720   4.390   1.709   4.415
    3DHA   H21S 4721   4.488   1.597   4.330
    3DHA   C122 4722   4.341   1.681   4.206
    3DHA   H22R 4723   4.298   1.780   4.190
    3DHA   H22S 4724   4.253   1.620   4.226
    3DHA   H22T 4725   4.396   1.644   4.119
    1ST    C118 4726  -0.145   4.114   4.048
    1ST    H18R 4727  -0.051   4.118   3.992
    1ST    H18S 4728  -0.166   4.209   4.099
    1ST    H18T 4729  -0.218   4.107   3.968
    1ST    C117 4730  -0.141   4.001   4.141
    1ST    H17R 4731  -0.232   3.980   4.199
    1ST    H17S 4732  -0.124   3.906   4.090
    1ST    C116 4733  -0.031   4.018   4.253
    1ST    H16R 4734   0.065   4.037   4.205
    1ST    H16S 4735  -0.029   4.115   4.304
    1ST    C115 4736  -0.016   3.898   4.347
    1ST    H15R 4737  -0.114   3.879   4.391
    1ST    H15S 4738   0.014   3.810   4.290
    1ST    C114 4739   0.098   3.920   4.450
    1ST    H14R 4740   0.190   3.894   4.396
    1ST    H14S 4741   0.099   4.024   4.480
    1ST    C113 4742   0.101   3.823   4.569
    1ST    H13R 4743   0.001   3.803   4.609
    1ST    H13S 4744   0.141   3.730   4.526
    1ST    C112 4745   0.208   3.865   4.672
    1ST    H12R 4746   0.293   3.911   4.621
    1ST    H12S 4747   0.167   3.942   4.737
    1ST    C111 4748   0.254   3.751   4.760
    1ST    H11R 4749   0.168   3.736   4.825
    1ST    H11S 4750   0.277   3.666   4.695
    1ST    C110 4751   0.375   3.788   4.841
    1ST    H10R 4752   0.446   3.855   4.792
    1ST    H10S 4753   0.336   3.843   4.926
    1ST     C19 4754   0.459   3.659   4.881
    1ST     H9R 4755   0.399   3.585   4.934
    1ST     H9S 4756   0.501   3.608   4.795
    1ST     C18 4757   0.574   3.680   4.972
    1ST     H8R 4758   0.621   3.586   5.002
    1ST     H8S 4759   0.650   3.725   4.908
    1ST     C17 4760   0.546   3.755   5.105
    1ST     H7R 4761   0.491   3.847   5.082
    1ST     H7S 4762   0.476   3.697   5.165
    1ST     C16 4763   0.668   3.805   5.187
    1ST     H6R 4764   0.725   3.718   5.222
    1ST     H6S 4765   0.736   3.865   5.127
    1ST     C15 4766   0.632   3.872   5.310
    1ST     H5R 4767   0.539   3.925   5.289
    1ST     H5S 4768   0.612   3.798   5.388
    1ST     C14 4769   0.740   3.972   5.361
    1ST     H4R 4770   0.831   3.919   5.387
    1ST     H4S 4771   0.771   4.030   5.273
    1ST     C13 4772   0.689   4.069   5.466
    1ST     H3R 4773   0.634   4.151   5.419
    1ST     H3S 4774   0.610   4.011   5.514
    1ST     C12 4775   0.792   4.121   5.561
    1ST     H2R 4776   0.821   4.036   5.623
    1ST     H2S 4777   0.882   4.156   5.510
    2PS     C11 4778   0.735   4.208   5.667
    2PS     O12 4779   0.697   4.174   5.779
    2PS     O11 4780   0.712   4.329   5.623
    2PS      C1 4781   0.612   4.408   5.694
    2PS      HR 4782   0.571   4.491   5.635
    2PS      HS 4783   0.529   4.340   5.717
    2PS      C2 4784   0.661   4.470   5.826
    2PS      HX 4785   0.740   4.411   5.873
    2PS      C3 4786   0.540   4.481   5.924
    2PS      HA 4787   0.529   4.382   5.971
    2PS      HB 4788   0.559   4.556   6.001
    2PS     O31 4789   0.421   4.520   5.856
    2PS     P31 4790   0.278   4.481   5.913
    2PS     O32 4791   0.236   4.588   6.034
    2PS     C31 4792   0.316   4.568   6.152
    2PS     H1A 4793   0.332   4.462   6.176
    2PS     H1B 4794   0.417   4.608   6.144
    2PS     C32 4795   0.231   4.629   6.260
    2PS     H2A 4796   0.233   4.734   6.230
    2PS     N31 4797   0.088   4.583   6.255
    2PS    HN1A 4798   0.081   4.480   6.252
    2PS    HN1B 4799   0.029   4.621   6.331
    2PS    HN1C 4800   0.038   4.612   6.169
    2PS     C33 4801   0.293   4.626   6.393
    2PS     O33 4802   0.176   4.498   5.807
    2PS     O34 4803   0.283   4.352   5.980
    2PS     O21 4804   0.716   4.604   5.797
    2PS     C21 4805   0.776   4.678   5.899
    2PS     O22 4806   0.795   4.648   6.016
    2PS     O35 4807   0.411   4.664   6.403
    2PS     O36 4808   0.245   4.558   6.478
    3DHA   C116 4809   0.552   4.227   4.943
    3DHA   H16R 4810   0.603   4.143   4.989
    3DHA   C115 4811   0.611   4.354   4.994
    3DHA   H15R 4812   0.719   4.348   4.984
    3DHA   H15S 4813   0.585   4.436   4.927
    3DHA   C114 4814   0.562   4.402   5.131
    3DHA   H14R 4815   0.455   4.423   5.132
    3DHA   C113 4816   0.631   4.407   5.246
    3DHA   H13R 4817   0.583   4.436   5.339
    3DHA   C112 4818   0.774   4.355   5.241
    3DHA   H12R 4819   0.787   4.326   5.345
    3DHA   H12S 4820   0.794   4.265   5.182
    3DHA   C111 4821   0.862   4.463   5.194
    3DHA   H11R 4822   0.879   4.467   5.087
    3DHA   C110 4823   0.936   4.539   5.281
    3DHA   H10R 4824   1.005   4.614   5.243
    3DHA    C19 4825   0.925   4.545   5.434
    3DHA    H9R 4826   0.861   4.464   5.469
    3DHA    H9S 4827   1.018   4.520   5.485
    3DHA    C18 4828   0.869   4.679   5.465
    3DHA    H8R 4829   0.761   4.678   5.458
    3DHA    C17 4830   0.936   4.788   5.506
    3DHA    H7R 4831   0.877   4.877   5.524
    3DHA    C16 4832   1.078   4.809   5.533
    3DHA    H6R 4833   1.135   4.718   5.550
    3DHA    H6S 4834   1.122   4.853   5.443
    3DHA    C15 4835   1.099   4.915   5.642
    3DHA    H5R 4836   1.151   5.008   5.618
    3DHA    C14 4837   1.046   4.897   5.768
    3DHA    H4R 4838   1.051   4.979   5.840
    3DHA    C13 4839   0.986   4.769   5.823
    3DHA    H3R 4840   0.989   4.684   5.754
    3DHA    H3S 4841   1.052   4.745   5.906
    3DHA    C12 4842   0.842   4.805   5.854
    3DHA    H2R 4843   0.846   4.881   5.933
    3DHA    H2S 4844   0.777   4.846   5.777
    3DHA   C117 4845   0.453   4.203   4.856
    3DHA   H17R 4846   0.437   4.099   4.830
    3DHA   C118 4847   0.383   4.306   4.780
    3DHA   H18R 4848   0.377   4.394   4.844
    3DHA   H18S 4849   0.278   4.283   4.758
    3DHA   C119 4850   0.462   4.338   4.657
    3DHA   H19R 4851   0.570   4.344   4.671
    3DHA   C120 4852   0.428   4.334   4.527
    3DHA   H20R 4853   0.506   4.363   4.457
    3DHA   C121 4854   0.293   4.300   4.474
    3DHA   H21R 4855   0.233   4.388   4.449
    3DHA   H21S 4856   0.226   4.250   4.544
    3DHA   C122 4857   0.306   4.209   4.350
    3DHA   H22R 4858   0.366   4.120   4.372
    3DHA   H22S 4859   0.343   4.264   4.263
    3DHA   H22T 4860   0.203   4.186   4.321
    1ST    C118 4861   4.443   4.164   4.016
    1ST    H18R 4862   4.342   4.135   4.045
    1ST    H18S 4863   4.507   4.076   4.024
    1ST    H18T 4864   4.447   4.183   3.908
    1ST    C117 4865   4.498   4.279   4.084
    1ST    H17R 4866   4.591   4.305   4.033
    1ST    H17S 4867   4.424   4.358   4.071
    1ST    C116 4868   4.502   4.269   4.230
    1ST    H16R 4869   4.405   4.243   4.274
    1ST    H16S 4870   4.582   4.196   4.245
    1ST    C115 4871   4.542   4.397   4.295
    1ST    H15R 4872   4.646   4.425   4.276
    1ST    H15S 4873   4.480   4.481   4.263
    1ST    C114 4874   4.531   4.389   4.452
    1ST    H14R 4875   4.428   4.375   4.486
    1ST    H14S 4876   4.575   4.296   4.489
    1ST    C113 4877   4.590   4.511   4.528
    1ST    H13R 4878   4.696   4.496   4.510
    1ST    H13S 4879   4.569   4.607   4.481
    1ST    C112 4880   4.555   4.512   4.678
    1ST    H12R 4881   4.622   4.589   4.718
    1ST    H12S 4882   4.451   4.543   4.690
    1ST    C111 4883   4.558   4.375   4.749
    1ST    H11R 4884   4.517   4.387   4.850
    1ST    H11S 4885   4.491   4.309   4.694
    1ST    C110 4886   4.702   4.318   4.749
    1ST    H10R 4887   4.719   4.251   4.665
    1ST    H10S 4888   4.776   4.396   4.728
    1ST     C19 4889   4.748   4.247   4.877
    1ST     H9R 4890   4.688   4.156   4.885
    1ST     H9S 4891   4.850   4.213   4.855
    1ST     C18 4892   4.733   4.329   5.013
    1ST     H8R 4893   4.812   4.404   5.016
    1ST     H8S 4894   4.644   4.392   5.017
    1ST     C17 4895   4.744   4.246   5.145
    1ST     H7R 4896   4.750   4.300   5.240
    1ST     H7S 4897   4.665   4.172   5.160
    1ST     C16 4898   4.872   4.169   5.148
    1ST     H6R 4899   4.894   4.124   5.051
    1ST     H6S 4900   4.949   4.245   5.161
    1ST     C15 4901   4.872   4.045   5.242
    1ST     H5R 4902   4.788   3.983   5.210
    1ST     H5S 4903   4.959   3.982   5.220
    1ST     C14 4904   4.869   4.076   5.387
    1ST     H4R 4905   4.770   4.115   5.413
    1ST     H4S 4906   4.879   3.980   5.438
    1ST     C13 4907   4.981   4.158   5.431
    1ST     H3R 4908   5.074   4.123   5.387
    1ST     H3S 4909   4.968   4.257   5.387
    1ST     C12 4910   5.002   4.172   5.574
    1ST     H2R 4911   5.020   4.073   5.618
    1ST     H2S 4912   5.096   4.224   5.593
    2PS     C11 4913   4.895   4.250   5.652
    2PS     O12 4914   4.873   4.369   5.638
    2PS     O11 4915   4.827   4.175   5.742
    2PS      C1 4916   4.742   4.242   5.840
    2PS      HR 4917   4.801   4.324   5.882
    2PS      HS 4918   4.666   4.297   5.784
    2PS      C2 4919   4.699   4.146   5.959
    2PS      HX 4920   4.647   4.216   6.024
    2PS      C3 4921   4.822   4.102   6.029
    2PS      HA 4922   4.869   4.039   5.953
    2PS      HB 4923   4.887   4.188   6.046
    2PS     O31 4924   4.800   4.036   6.152
    2PS     P31 4925   4.930   3.986   6.233
    2PS     O32 4926   5.018   4.116   6.264
    2PS     C31 4927   4.978   4.204   6.363
    2PS     H1A 4928   4.878   4.246   6.347
    2PS     H1B 4929   4.979   4.160   6.463
    2PS     C32 4930   5.082   4.319   6.369
    2PS     H2A 4931   5.176   4.282   6.410
    2PS     N31 4932   5.118   4.386   6.238
    2PS    HN1A 4933   5.174   4.323   6.178
    2PS    HN1B 4934   5.039   4.424   6.183
    2PS    HN1C 4935   5.191   4.458   6.248
    2PS     C33 4936   5.040   4.422   6.473
    2PS     O33 4937   4.879   3.936   6.362
    2PS     O34 4938   5.000   3.893   6.147
    2PS     O21 4939   4.614   4.035   5.919
    2PS     C21 4940   4.483   4.057   5.884
    2PS     O22 4941   4.428   4.156   5.917
    2PS     O35 4942   4.938   4.410   6.536
    2PS     O36 4943   5.117   4.516   6.492
    3DHA   C116 4944   4.608   3.842   4.536
    3DHA   H16R 4945   4.507   3.804   4.548
    3DHA   C115 4946   4.618   3.987   4.579
    3DHA   H15R 4947   4.671   3.996   4.674
    3DHA   H15S 4948   4.677   4.048   4.510
    3DHA   C114 4949   4.486   4.062   4.612
    3DHA   H14R 4950   4.453   4.121   4.527
    3DHA   C113 4951   4.411   4.059   4.719
    3DHA   H13R 4952   4.323   4.123   4.722
    3DHA   C112 4953   4.429   3.964   4.835
    3DHA   H12R 4954   4.342   3.898   4.846
    3DHA   H12S 4955   4.525   3.913   4.843
    3DHA   C111 4956   4.422   4.039   4.962
    3DHA   H11R 4957   4.459   4.141   4.952
    3DHA   C110 4958   4.372   4.010   5.086
    3DHA   H10R 4959   4.386   4.087   5.161
    3DHA    C19 4960   4.309   3.881   5.127
    3DHA    H9R 4961   4.206   3.894   5.160
    3DHA    H9S 4962   4.298   3.810   5.045
    3DHA    C18 4963   4.382   3.817   5.244
    3DHA    H8R 4964   4.464   3.754   5.210
    3DHA    C17 4965   4.361   3.835   5.372
    3DHA    H7R 4966   4.417   3.771   5.439
    3DHA    C16 4967   4.247   3.919   5.423
    3DHA    H6R 4968   4.287   4.021   5.430
    3DHA    H6S 4969   4.164   3.934   5.354
    3DHA    C15 4970   4.197   3.856   5.545
    3DHA    H5R 4971   4.143   3.766   5.516
    3DHA    C14 4972   4.221   3.879   5.675
    3DHA    H4R 4973   4.181   3.817   5.755
    3DHA    C13 4974   4.307   3.992   5.720
    3DHA    H3R 4975   4.342   4.061   5.644
    3DHA    H3S 4976   4.242   4.051   5.785
    3DHA    C12 4977   4.425   3.939   5.807
    3DHA    H2R 4978   4.383   3.864   5.875
    3DHA    H2S 4979   4.496   3.885   5.745
    3DHA   C117 4980   4.717   3.769   4.502
    3DHA   H17R 4981   4.697   3.665   4.474
    3DHA   C118 4982   4.853   3.823   4.476
    3DHA   H18R 4983   4.934   3.786   4.539
    3DHA   H18S 4984   4.862   3.931   4.492
    3DHA   C119 4985   4.892   3.790   4.330
    3DHA   H19R 4986   4.947   3.696   4.326
    3DHA   C120 4987   4.870   3.856   4.218
    3DHA   H20R 4988   4.897   3.806   4.125
    3DHA   C121 4989   4.792   3.990   4.204
    3DHA   H21R 4990   4.800   4.047   4.297
    3DHA   H21S 4991   4.688   3.964   4.188
    3DHA   C122 4992   4.833   4.072   4.078
    3DHA   H22R 4993   4.794   4.028   3.986
    3DHA   H22S 4994   4.939   4.095   4.084
    3DHA   H22T 4995   4.792   4.173   4.079
    1ST    C118 4996   4.458   5.356   4.519
    1ST    H18R 4997   4.364   5.362   4.463
    1ST    H18S 4998   4.468   5.428   4.601
    1ST    H18T 4999   4.442   5.268   4.583
    1ST    C117 5000   4.573   5.331   4.434
    1ST    H17R 5001   4.535   5.261   4.358
    1ST    H17S 5002   4.600   5.427   4.389
    1ST    C116 5003   4.695   5.275   4.513
    1ST    H16R 5004   4.704   5.323   4.610
    1ST    H16S 5005   4.695   5.170   4.539
    1ST    C115 5006   4.831   5.302   4.451
    1ST    H15R 5007   4.837   5.238   4.362
    1ST    H15S 5008   4.835   5.408   4.424
    1ST    C114 5009   4.951   5.263   4.538
    1ST    H14R 5010   4.941   5.160   4.572
    1ST    H14S 5011   5.033   5.258   4.467
    1ST    C113 5012   4.994   5.349   4.659
    1ST    H13R 5013   5.039   5.438   4.614
    1ST    H13S 5014   4.908   5.389   4.713
    1ST    C112 5015   5.113   5.290   4.733
    1ST    H12R 5016   5.097   5.186   4.762
    1ST    H12S 5017   5.197   5.266   4.667
    1ST    C111 5018   5.148   5.372   4.861
    1ST    H11R 5019   5.169   5.477   4.840
    1ST    H11S 5020   5.057   5.375   4.922
    1ST    C110 5021   5.260   5.322   4.945
    1ST    H10R 5022   5.230   5.227   4.990
    1ST    H10S 5023   5.344   5.294   4.880
    1ST     C19 5024   5.308   5.413   5.059
    1ST     H9R 5025   5.327   5.516   5.029
    1ST     H9S 5026   5.232   5.428   5.136
    1ST     C18 5027   5.439   5.386   5.131
    1ST     H8R 5028   5.521   5.400   5.060
    1ST     H8S 5029   5.469   5.457   5.209
    1ST     C17 5030   5.462   5.249   5.195
    1ST     H7R 5031   5.386   5.229   5.271
    1ST     H7S 5032   5.449   5.166   5.126
    1ST     C16 5033   5.590   5.236   5.282
    1ST     H6R 5034   5.663   5.292   5.223
    1ST     H6S 5035   5.599   5.274   5.384
    1ST     C15 5036   5.641   5.091   5.268
    1ST     H5R 5037   5.572   5.025   5.321
    1ST     H5S 5038   5.641   5.053   5.165
    1ST     C14 5039   5.775   5.080   5.337
    1ST     H4R 5040   5.818   4.983   5.310
    1ST     H4S 5041   5.848   5.150   5.294
    1ST     C13 5042   5.777   5.085   5.482
    1ST     H3R 5043   5.770   5.190   5.511
    1ST     H3S 5044   5.682   5.047   5.519
    1ST     C12 5045   5.893   5.012   5.557
    1ST     H2R 5046   5.868   4.910   5.586
    1ST     H2S 5047   5.972   4.987   5.485
    2PS     C11 5048   5.958   5.080   5.675
    2PS     O12 5049   5.955   5.203   5.686
    2PS     O11 5050   6.008   4.993   5.763
    2PS      C1 5051   6.052   5.044   5.892
    2PS      HR 5052   6.122   4.968   5.928
    2PS      HS 5053   6.100   5.141   5.881
    2PS      C2 5054   5.924   5.054   5.991
    2PS      HX 5055   5.968   5.093   6.083
    2PS      C3 5056   5.868   4.916   6.020
    2PS      HA 5057   5.762   4.910   5.993
    2PS      HB 5058   5.919   4.848   5.952
    2PS     O31 5059   5.875   4.872   6.154
    2PS     P31 5060   5.798   4.937   6.282
    2PS     O32 5061   5.875   5.080   6.313
    2PS     C31 5062   5.981   5.082   6.410
    2PS     H1A 5063   5.937   5.062   6.508
    2PS     H1B 5064   6.054   5.004   6.387
    2PS     C32 5065   6.042   5.219   6.418
    2PS     H2A 5066   6.111   5.230   6.334
    2PS     N31 5067   5.939   5.331   6.420
    2PS    HN1A 5068   5.875   5.309   6.498
    2PS    HN1B 5069   5.991   5.421   6.416
    2PS    HN1C 5070   5.883   5.321   6.333
    2PS     C33 5071   6.131   5.219   6.538
    2PS     O33 5072   5.659   4.960   6.243
    2PS     O34 5073   5.828   4.856   6.396
    2PS     O21 5074   5.822   5.139   5.934
    2PS     C21 5075   5.834   5.276   5.919
    2PS     O22 5076   5.921   5.342   5.967
    2PS     O35 5077   6.246   5.185   6.536
    2PS     O36 5078   6.078   5.239   6.642
    3DHA   C116 5079   5.914   5.410   4.751
    3DHA   H16R 5080   6.022   5.406   4.736
    3DHA   C115 5081   5.867   5.520   4.839
    3DHA   H15R 5082   5.799   5.480   4.916
    3DHA   H15S 5083   5.952   5.561   4.893
    3DHA   C114 5084   5.793   5.629   4.752
    3DHA   H14R 5085   5.742   5.598   4.661
    3DHA   C113 5086   5.755   5.749   4.797
    3DHA   H13R 5087   5.693   5.811   4.733
    3DHA   C112 5088   5.805   5.819   4.919
    3DHA   H12R 5089   5.907   5.788   4.942
    3DHA   H12S 5090   5.817   5.919   4.876
    3DHA   C111 5091   5.711   5.817   5.037
    3DHA   H11R 5092   5.609   5.843   5.009
    3DHA   C110 5093   5.741   5.774   5.160
    3DHA   H10R 5094   5.663   5.766   5.234
    3DHA    C19 5095   5.871   5.722   5.206
    3DHA    H9R 5096   5.886   5.614   5.195
    3DHA    H9S 5097   5.949   5.776   5.153
    3DHA    C18 5098   5.874   5.758   5.358
    3DHA    H8R 5099   5.903   5.859   5.387
    3DHA    C17 5100   5.843   5.674   5.456
    3DHA    H7R 5101   5.849   5.723   5.553
    3DHA    C16 5102   5.793   5.537   5.457
    3DHA    H6R 5103   5.769   5.497   5.358
    3DHA    H6S 5104   5.859   5.463   5.503
    3DHA    C15 5105   5.660   5.530   5.534
    3DHA    H5R 5106   5.576   5.570   5.478
    3DHA    C14 5107   5.642   5.494   5.660
    3DHA    H4R 5108   5.545   5.507   5.708
    3DHA    C13 5109   5.749   5.461   5.762
    3DHA    H3R 5110   5.846   5.444   5.714
    3DHA    H3S 5111   5.765   5.542   5.833
    3DHA    C12 5112   5.717   5.328   5.835
    3DHA    H2R 5113   5.638   5.356   5.905
    3DHA    H2S 5114   5.686   5.249   5.766
    3DHA   C117 5115   5.838   5.309   4.705
    3DHA   H17R 5116   5.889   5.226   4.657
    3DHA   C118 5117   5.689   5.290   4.720
    3DHA   H18R 5118   5.632   5.275   4.628
    3DHA   H18S 5119   5.635   5.371   4.771
    3DHA   C119 5120   5.678   5.174   4.815
    3DHA   H19R 5121   5.754   5.156   4.890
    3DHA   C120 5122   5.574   5.087   4.819
    3DHA   H20R 5123   5.582   5.014   4.899
    3DHA   C121 5124   5.472   5.063   4.718
    3DHA   H21R 5125   5.469   5.145   4.645
    3DHA   H21S 5126   5.373   5.049   4.761
    3DHA   C122 5127   5.498   4.931   4.644
    3DHA   H22R 5128   5.566   4.951   4.561
    3DHA   H22S 5129   5.405   4.910   4.590
    3DHA   H22T 5130   5.530   4.849   4.708
    1ST    C118 5131   6.455   1.537   4.839
    1ST    H18R 5132   6.519   1.471   4.898
    1ST    H18S 5133   6.364   1.515   4.896
    1ST    H18T 5134   6.495   1.639   4.842
    1ST    C117 5135   6.441   1.495   4.702
    1ST    H17R 5136   6.532   1.505   4.642
    1ST    H17S 5137   6.417   1.389   4.699
    1ST    C116 5138   6.316   1.542   4.634
    1ST    H16R 5139   6.218   1.536   4.681
    1ST    H16S 5140   6.334   1.650   4.634
    1ST    C115 5141   6.293   1.502   4.485
    1ST    H15R 5142   6.379   1.517   4.418
    1ST    H15S 5143   6.287   1.393   4.487
    1ST    C114 5144   6.175   1.561   4.415
    1ST    H14R 5145   6.179   1.665   4.449
    1ST    H14S 5146   6.182   1.562   4.306
    1ST    C113 5147   6.036   1.509   4.450
    1ST    H13R 5148   6.016   1.419   4.392
    1ST    H13S 5149   6.036   1.480   4.556
    1ST    C112 5150   5.925   1.608   4.410
    1ST    H12R 5151   5.966   1.660   4.323
    1ST    H12S 5152   5.840   1.544   4.384
    1ST    C111 5153   5.870   1.702   4.514
    1ST    H11R 5154   5.945   1.751   4.577
    1ST    H11S 5155   5.808   1.775   4.462
    1ST    C110 5156   5.771   1.628   4.605
    1ST    H10R 5157   5.695   1.581   4.543
    1ST    H10S 5158   5.816   1.540   4.651
    1ST     C19 5159   5.700   1.702   4.719
    1ST     H9R 5160   5.763   1.783   4.758
    1ST     H9S 5161   5.617   1.763   4.683
    1ST     C18 5162   5.645   1.613   4.832
    1ST     H8R 5163   5.601   1.519   4.800
    1ST     H8S 5164   5.728   1.585   4.898
    1ST     C17 5165   5.556   1.699   4.917
    1ST     H7R 5166   5.601   1.798   4.931
    1ST     H7S 5167   5.477   1.739   4.853
    1ST     C16 5168   5.496   1.637   5.037
    1ST     H6R 5169   5.434   1.710   5.089
    1ST     H6S 5170   5.420   1.569   5.000
    1ST     C15 5171   5.586   1.575   5.151
    1ST     H5R 5172   5.554   1.471   5.163
    1ST     H5S 5173   5.690   1.575   5.120
    1ST     C14 5174   5.579   1.639   5.291
    1ST     H4R 5175   5.581   1.748   5.298
    1ST     H4S 5176   5.480   1.615   5.330
    1ST     C13 5177   5.681   1.584   5.395
    1ST     H3R 5178   5.777   1.607   5.349
    1ST     H3S 5179   5.665   1.625   5.495
    1ST     C12 5180   5.675   1.436   5.430
    1ST     H2R 5181   5.575   1.408   5.463
    1ST     H2S 5182   5.696   1.381   5.338
    2PS     C11 5183   5.775   1.396   5.536
    2PS     O12 5184   5.753   1.328   5.635
    2PS     O11 5185   5.900   1.443   5.506
    2PS      C1 5186   6.010   1.399   5.588
    2PS      HR 5187   5.989   1.302   5.632
    2PS      HS 5188   6.105   1.392   5.534
    2PS      C2 5189   6.031   1.498   5.700
    2PS      HX 5190   6.104   1.447   5.762
    2PS      C3 5191   5.906   1.548   5.780
    2PS      HA 5192   5.840   1.604   5.713
    2PS      HB 5193   5.847   1.467   5.825
    2PS     O31 5194   5.943   1.626   5.888
    2PS     P31 5195   5.827   1.704   5.963
    2PS     O32 5196   5.750   1.587   6.038
    2PS     C31 5197   5.805   1.532   6.154
    2PS     H1A 5198   5.900   1.482   6.133
    2PS     H1B 5199   5.819   1.600   6.238
    2PS     C32 5200   5.727   1.408   6.200
    2PS     H2A 5201   5.627   1.442   6.229
    2PS     N31 5202   5.704   1.307   6.092
    2PS    HN1A 5203   5.655   1.338   6.006
    2PS    HN1B 5204   5.786   1.250   6.066
    2PS    HN1C 5205   5.643   1.236   6.135
    2PS     C33 5206   5.791   1.366   6.329
    2PS     O33 5207   5.884   1.789   6.070
    2PS     O34 5208   5.738   1.769   5.866
    2PS     O21 5209   6.100   1.612   5.642
    2PS     C21 5210   6.176   1.696   5.712
    2PS     O22 5211   6.214   1.676   5.826
    2PS     O35 5212   5.898   1.317   6.327
    2PS     O36 5213   5.717   1.360   6.423
    3DHA   C116 5214   5.801   2.161   4.916
    3DHA   H16R 5215   5.778   2.089   4.994
    3DHA   C115 5216   5.881   2.273   4.954
    3DHA   H15R 5217   5.983   2.238   4.972
    3DHA   H15S 5218   5.880   2.352   4.879
    3DHA   C114 5219   5.822   2.337   5.077
    3DHA   H14R 5220   5.719   2.365   5.059
    3DHA   C113 5221   5.872   2.355   5.195
    3DHA   H13R 5222   5.815   2.393   5.280
    3DHA   C112 5223   6.009   2.321   5.240
    3DHA   H12R 5224   6.050   2.245   5.173
    3DHA   H12S 5225   6.073   2.410   5.236
    3DHA   C111 5226   6.016   2.274   5.383
    3DHA   H11R 5227   5.916   2.256   5.423
    3DHA   C110 5228   6.125   2.230   5.449
    3DHA   H10R 5229   6.106   2.181   5.544
    3DHA    C19 5230   6.269   2.243   5.412
    3DHA    H9R 5231   6.278   2.290   5.313
    3DHA    H9S 5232   6.314   2.307   5.488
    3DHA    C18 5233   6.338   2.112   5.402
    3DHA    H8R 5234   6.308   2.058   5.313
    3DHA    C17 5235   6.415   2.058   5.497
    3DHA    H7R 5236   6.447   1.954   5.485
    3DHA    C16 5237   6.444   2.114   5.632
    3DHA    H6R 5238   6.546   2.153   5.631
    3DHA    H6S 5239   6.377   2.197   5.654
    3DHA    C15 5240   6.449   2.009   5.740
    3DHA    H5R 5241   6.553   1.999   5.771
    3DHA    C14 5242   6.350   1.938   5.786
    3DHA    H4R 5243   6.377   1.859   5.856
    3DHA    C13 5244   6.208   1.946   5.740
    3DHA    H3R 5245   6.130   1.947   5.816
    3DHA    H3S 5246   6.194   2.030   5.671
    3DHA    C12 5247   6.183   1.825   5.648
    3DHA    H2R 5248   6.089   1.843   5.596
    3DHA    H2S 5249   6.261   1.820   5.572
    3DHA   C117 5250   5.767   2.131   4.790
    3DHA   H17R 5251   5.721   2.034   4.772
    3DHA   C118 5252   5.779   2.218   4.674
    3DHA   H18R 5253   5.775   2.322   4.707
    3DHA   H18S 5254   5.700   2.186   4.606
    3DHA   C119 5255   5.911   2.178   4.612
    3DHA   H19R 5256   5.954   2.080   4.631
    3DHA   C120 5257   5.982   2.263   4.532
    3DHA   H20R 5258   6.072   2.235   4.477
    3DHA   C121 5259   5.913   2.385   4.484
    3DHA   H21R 5260   5.806   2.368   4.492
    3DHA   H21S 5261   5.942   2.402   4.380
    3DHA   C122 5262   5.966   2.506   4.556
    3DHA   H22R 5263   5.955   2.509   4.665
    3DHA   H22S 5264   5.927   2.594   4.505
    3DHA   H22T 5265   6.072   2.518   4.532
    1ST    C118 5266   2.667   0.025   4.893
    1ST    H18R 5267   2.590   0.076   4.834
    1ST    H18S 5268   2.628   0.045   4.993
    1ST    H18T 5269   2.660  -0.083   4.880
    1ST    C117 5270   2.809   0.054   4.866
    1ST    H17R 5271   2.827   0.010   4.767
    1ST    H17S 5272   2.822   0.161   4.850
    1ST    C116 5273   2.906   0.019   4.987
    1ST    H16R 5274   2.862   0.042   5.084
    1ST    H16S 5275   2.936  -0.086   4.991
    1ST    C115 5276   3.033   0.110   4.978
    1ST    H15R 5277   3.101   0.099   4.893
    1ST    H15S 5278   2.993   0.211   4.973
    1ST    C114 5279   3.121   0.091   5.096
    1ST    H14R 5280   3.193   0.173   5.094
    1ST    H14S 5281   3.066   0.085   5.190
    1ST    C113 5282   3.199  -0.046   5.082
    1ST    H13R 5283   3.122  -0.121   5.103
    1ST    H13S 5284   3.234  -0.056   4.980
    1ST    C112 5285   3.319  -0.068   5.178
    1ST    H12R 5286   3.365  -0.164   5.155
    1ST    H12S 5287   3.384   0.015   5.147
    1ST    C111 5288   3.288  -0.066   5.326
    1ST    H11R 5289   3.232   0.024   5.354
    1ST    H11S 5290   3.229  -0.154   5.351
    1ST    C110 5291   3.423  -0.049   5.406
    1ST    H10R 5292   3.486  -0.138   5.403
    1ST    H10S 5293   3.477   0.036   5.363
    1ST     C19 5294   3.402  -0.013   5.552
    1ST     H9R 5295   3.358   0.087   5.548
    1ST     H9S 5296   3.326  -0.081   5.590
    1ST     C18 5297   3.517  -0.021   5.652
    1ST     H8R 5298   3.488   0.043   5.735
    1ST     H8S 5299   3.533  -0.129   5.662
    1ST     C17 5300   3.643   0.043   5.599
    1ST     H7R 5301   3.684  -0.023   5.523
    1ST     H7S 5302   3.620   0.132   5.540
    1ST     C16 5303   3.753   0.069   5.700
    1ST     H6R 5304   3.783  -0.029   5.739
    1ST     H6S 5305   3.830   0.128   5.650
    1ST     C15 5306   3.703   0.166   5.813
    1ST     H5R 5307   3.621   0.231   5.783
    1ST     H5S 5308   3.647   0.102   5.883
    1ST     C14 5309   3.810   0.240   5.888
    1ST     H4R 5310   3.901   0.184   5.911
    1ST     H4S 5311   3.842   0.325   5.827
    1ST     C13 5312   3.775   0.298   6.029
    1ST     H3R 5313   3.868   0.343   6.064
    1ST     H3S 5314   3.705   0.380   6.009
    1ST     C12 5315   3.730   0.209   6.145
    1ST     H2R 5316   3.682   0.126   6.092
    1ST     H2S 5317   3.816   0.178   6.205
    2PS     C11 5318   3.622   0.284   6.223
    2PS     O12 5319   3.619   0.402   6.222
    2PS     O11 5320   3.547   0.203   6.296
    2PS      C1 5321   3.452   0.269   6.389
    2PS      HR 5322   3.412   0.200   6.464
    2PS      HS 5323   3.511   0.335   6.452
    2PS      C2 5324   3.345   0.337   6.299
    2PS      HX 5325   3.370   0.442   6.284
    2PS      C3 5326   3.209   0.323   6.376
    2PS      HA 5327   3.191   0.219   6.405
    2PS      HB 5328   3.211   0.373   6.473
    2PS     O31 5329   3.098   0.375   6.300
    2PS     P31 5330   2.949   0.365   6.352
    2PS     O32 5331   2.938   0.506   6.421
    2PS     C31 5332   2.934   0.528   6.565
    2PS     H1A 5333   2.854   0.475   6.618
    2PS     H1B 5334   3.028   0.502   6.614
    2PS     C32 5335   2.914   0.676   6.586
    2PS     H2A 5336   3.004   0.734   6.565
    2PS     N31 5337   2.803   0.719   6.493
    2PS    HN1A 5338   2.710   0.686   6.523
    2PS    HN1B 5339   2.801   0.822   6.484
    2PS    HN1C 5340   2.819   0.681   6.398
    2PS     C33 5341   2.885   0.692   6.735
    2PS     O33 5342   2.867   0.362   6.235
    2PS     O34 5343   2.925   0.268   6.461
    2PS     O21 5344   3.328   0.267   6.170
    2PS     C21 5345   3.316   0.128   6.163
    2PS     O22 5346   3.309   0.045   6.249
    2PS     O35 5347   2.945   0.784   6.792
    2PS     O36 5348   2.801   0.629   6.791
    3DHA   C116 5349   3.119   0.829   4.915
    3DHA   H16R 5350   3.077   0.886   4.997
    3DHA   C115 5351   3.185   0.713   4.966
    3DHA   H15R 5352   3.118   0.659   5.033
    3DHA   H15S 5353   3.225   0.649   4.888
    3DHA   C114 5354   3.303   0.759   5.044
    3DHA   H14R 5355   3.383   0.804   4.987
    3DHA   C113 5356   3.302   0.763   5.179
    3DHA   H13R 5357   3.388   0.810   5.226
    3DHA   C112 5358   3.196   0.703   5.271
    3DHA   H12R 5359   3.108   0.768   5.262
    3DHA   H12S 5360   3.180   0.600   5.239
    3DHA   C111 5361   3.233   0.722   5.420
    3DHA   H11R 5362   3.271   0.821   5.441
    3DHA   C110 5363   3.228   0.630   5.523
    3DHA   H10R 5364   3.254   0.661   5.624
    3DHA    C19 5365   3.186   0.491   5.498
    3DHA    H9R 5366   3.147   0.468   5.398
    3DHA    H9S 5367   3.270   0.422   5.511
    3DHA    C18 5368   3.081   0.452   5.598
    3DHA    H8R 5369   3.004   0.527   5.611
    3DHA    C17 5370   3.070   0.341   5.675
    3DHA    H7R 5371   2.992   0.326   5.748
    3DHA    C16 5372   3.161   0.225   5.665
    3DHA    H6R 5373   3.204   0.209   5.566
    3DHA    H6S 5374   3.254   0.251   5.718
    3DHA    C15 5375   3.109   0.102   5.719
    3DHA    H5R 5376   3.063   0.038   5.644
    3DHA    C14 5377   3.117   0.059   5.848
    3DHA    H4R 5378   3.086  -0.044   5.863
    3DHA    C13 5379   3.157   0.135   5.971
    3DHA    H3R 5380   3.169   0.242   5.951
    3DHA    H3S 5381   3.085   0.127   6.053
    3DHA    C12 5382   3.294   0.084   6.021
    3DHA    H2R 5383   3.303  -0.025   6.026
    3DHA    H2S 5384   3.372   0.122   5.955
    3DHA   C117 5385   3.128   0.884   4.791
    3DHA   H17R 5386   3.096   0.987   4.777
    3DHA   C118 5387   3.173   0.826   4.658
    3DHA   H18R 5388   3.225   0.733   4.679
    3DHA   H18S 5389   3.248   0.890   4.611
    3DHA   C119 5390   3.048   0.814   4.573
    3DHA   H19R 5391   2.953   0.826   4.624
    3DHA   C120 5392   3.056   0.772   4.448
    3DHA   H20R 5393   2.957   0.769   4.402
    3DHA   C121 5394   3.173   0.757   4.361
    3DHA   H21R 5395   3.243   0.821   4.416
    3DHA   H21S 5396   3.156   0.803   4.264
    3DHA   C122 5397   3.218   0.611   4.348
    3DHA   H22R 5398   3.265   0.571   4.438
    3DHA   H22S 5399   3.303   0.606   4.279
    3DHA   H22T 5400   3.138   0.546   4.312
    1ST    C118 5401   4.246   1.694   4.813
    1ST    H18R 5402   4.271   1.668   4.710
    1ST    H18S 5403   4.290   1.793   4.801
    1ST    H18T 5404   4.323   1.645   4.874
    1ST    C117 5405   4.100   1.689   4.874
    1ST    H17R 5406   4.034   1.726   4.797
    1ST    H17S 5407   4.065   1.586   4.886
    1ST    C116 5408   4.066   1.749   5.015
    1ST    H16R 5409   4.106   1.850   5.013
    1ST    H16S 5410   3.957   1.758   5.021
    1ST    C115 5411   4.119   1.670   5.136
    1ST    H15R 5412   4.105   1.562   5.129
    1ST    H15S 5413   4.228   1.669   5.123
    1ST    C114 5414   4.076   1.737   5.274
    1ST    H14R 5415   4.144   1.712   5.356
    1ST    H14S 5416   4.079   1.845   5.259
    1ST    C113 5417   3.937   1.693   5.324
    1ST    H13R 5418   3.864   1.728   5.250
    1ST    H13S 5419   3.932   1.584   5.323
    1ST    C112 5420   3.902   1.740   5.463
    1ST    H12R 5421   3.985   1.710   5.528
    1ST    H12S 5422   3.891   1.846   5.485
    1ST    C111 5423   3.775   1.681   5.518
    1ST    H11R 5424   3.740   1.743   5.602
    1ST    H11S 5425   3.712   1.708   5.433
    1ST    C110 5426   3.755   1.542   5.551
    1ST    H10R 5427   3.822   1.480   5.491
    1ST    H10S 5428   3.797   1.517   5.648
    1ST     C19 5429   3.608   1.495   5.552
    1ST     H9R 5430   3.575   1.525   5.452
    1ST     H9S 5431   3.606   1.387   5.568
    1ST     C18 5432   3.525   1.551   5.671
    1ST     H8R 5433   3.561   1.509   5.765
    1ST     H8S 5434   3.532   1.660   5.680
    1ST     C17 5435   3.377   1.518   5.666
    1ST     H7R 5436   3.342   1.565   5.574
    1ST     H7S 5437   3.366   1.412   5.639
    1ST     C16 5438   3.292   1.559   5.783
    1ST     H6R 5439   3.321   1.663   5.797
    1ST     H6S 5440   3.185   1.563   5.764
    1ST     C15 5441   3.319   1.489   5.910
    1ST     H5R 5442   3.423   1.506   5.939
    1ST     H5S 5443   3.258   1.536   5.987
    1ST     C14 5444   3.290   1.338   5.903
    1ST     H4R 5445   3.182   1.335   5.917
    1ST     H4S 5446   3.316   1.303   5.803
    1ST     C13 5447   3.351   1.267   6.023
    1ST     H3R 5448   3.460   1.273   6.012
    1ST     H3S 5449   3.336   1.332   6.109
    1ST     C12 5450   3.310   1.119   6.049
    1ST     H2R 5451   3.278   1.080   5.953
    1ST     H2S 5452   3.403   1.065   6.069
    2PS     C11 5453   3.213   1.093   6.159
    2PS     O12 5454   3.123   1.172   6.194
    2PS     O11 5455   3.230   0.969   6.208
    2PS      C1 5456   3.136   0.923   6.307
    2PS      HR 5457   3.151   0.990   6.392
    2PS      HS 5458   3.033   0.921   6.271
    2PS      C2 5459   3.171   0.783   6.355
    2PS      HX 5460   3.096   0.740   6.422
    2PS      C3 5461   3.310   0.781   6.422
    2PS      HA 5462   3.387   0.797   6.346
    2PS      HB 5463   3.325   0.864   6.491
    2PS     O31 5464   3.312   0.667   6.501
    2PS     P31 5465   3.424   0.630   6.608
    2PS     O32 5466   3.362   0.502   6.680
    2PS     C31 5467   3.261   0.514   6.781
    2PS     H1A 5468   3.300   0.573   6.865
    2PS     H1B 5469   3.175   0.559   6.732
    2PS     C32 5470   3.233   0.366   6.818
    2PS     H2A 5471   3.165   0.311   6.752
    2PS     N31 5472   3.362   0.277   6.815
    2PS    HN1A 5473   3.445   0.312   6.864
    2PS    HN1B 5474   3.350   0.185   6.861
    2PS    HN1C 5475   3.408   0.247   6.728
    2PS     C33 5476   3.163   0.369   6.953
    2PS     O33 5477   3.547   0.586   6.539
    2PS     O34 5478   3.443   0.731   6.716
    2PS     O21 5479   3.188   0.705   6.236
    2PS     C21 5480   3.071   0.653   6.182
    2PS     O22 5481   2.965   0.699   6.222
    2PS     O35 5482   3.194   0.296   7.043
    2PS     O36 5483   3.076   0.451   6.972
    3DHA   C116 5484   3.380   0.335   5.241
    3DHA   H16R 5485   3.276   0.331   5.272
    3DHA   C115 5486   3.486   0.339   5.340
    3DHA   H15R 5487   3.434   0.322   5.435
    3DHA   H15S 5488   3.556   0.256   5.334
    3DHA   C114 5489   3.554   0.468   5.329
    3DHA   H14R 5490   3.522   0.543   5.257
    3DHA   C113 5491   3.662   0.493   5.408
    3DHA   H13R 5492   3.721   0.584   5.396
    3DHA   C112 5493   3.719   0.404   5.513
    3DHA   H12R 5494   3.641   0.335   5.545
    3DHA   H12S 5495   3.810   0.356   5.476
    3DHA   C111 5496   3.758   0.476   5.640
    3DHA   H11R 5497   3.861   0.473   5.674
    3DHA   C110 5498   3.669   0.540   5.715
    3DHA   H10R 5499   3.692   0.580   5.814
    3DHA    C19 5500   3.524   0.573   5.680
    3DHA    H9R 5501   3.500   0.677   5.704
    3DHA    H9S 5502   3.506   0.563   5.573
    3DHA    C18 5503   3.427   0.498   5.759
    3DHA    H8R 5504   3.384   0.415   5.703
    3DHA    C17 5505   3.394   0.519   5.889
    3DHA    H7R 5506   3.323   0.452   5.938
    3DHA    C16 5507   3.431   0.634   5.975
    3DHA    H6R 5508   3.437   0.604   6.080
    3DHA    H6S 5509   3.537   0.657   5.960
    3DHA    C15 5510   3.350   0.754   5.956
    3DHA    H5R 5511   3.407   0.846   5.960
    3DHA    C14 5512   3.220   0.765   5.949
    3DHA    H4R 5513   3.176   0.864   5.944
    3DHA    C13 5514   3.114   0.651   5.929
    3DHA    H3R 5515   3.021   0.704   5.911
    3DHA    H3S 5516   3.135   0.582   5.846
    3DHA    C12 5517   3.084   0.569   6.061
    3DHA    H2R 5518   2.997   0.506   6.041
    3DHA    H2S 5519   3.159   0.492   6.077
    3DHA   C117 5520   3.392   0.349   5.105
    3DHA   H17R 5521   3.302   0.349   5.044
    3DHA   C118 5522   3.512   0.380   5.022
    3DHA   H18R 5523   3.536   0.300   4.951
    3DHA   H18S 5524   3.599   0.395   5.086
    3DHA   C119 5525   3.489   0.505   4.946
    3DHA   H19R 5526   3.503   0.596   5.003
    3DHA   C120 5527   3.470   0.519   4.812
    3DHA   H20R 5528   3.462   0.619   4.770
    3DHA   C121 5529   3.435   0.423   4.707
    3DHA   H21R 5530   3.527   0.368   4.687
    3DHA   H21S 5531   3.426   0.466   4.607
    3DHA   C122 5532   3.330   0.320   4.742
    3DHA   H22R 5533   3.243   0.372   4.784
    3DHA   H22S 5534   3.361   0.242   4.812
    3DHA   H22T 5535   3.295   0.264   4.656
    1ST    C118 5536  -0.181   6.480   4.020
    1ST    H18R 5537  -0.173   6.523   4.121
    1ST    H18S 5538  -0.279   6.494   3.974
    1ST    H18T 5539  -0.097   6.521   3.963
    1ST    C117 5540  -0.171   6.327   4.028
    1ST    H17R 5541  -0.263   6.297   4.079
    1ST    H17S 5542  -0.169   6.279   3.931
    1ST    C116 5543  -0.057   6.266   4.107
    1ST    H16R 5544   0.036   6.277   4.051
    1ST    H16S 5545  -0.038   6.295   4.210
    1ST    C115 5546  -0.068   6.112   4.129
    1ST    H15R 5547  -0.151   6.097   4.198
    1ST    H15S 5548  -0.092   6.066   4.033
    1ST    C114 5549   0.039   6.046   4.209
    1ST    H14R 5550   0.134   6.050   4.155
    1ST    H14S 5551   0.048   6.106   4.299
    1ST    C113 5552   0.012   5.895   4.249
    1ST    H13R 5553  -0.088   5.880   4.290
    1ST    H13S 5554   0.006   5.841   4.154
    1ST    C112 5555   0.110   5.837   4.348
    1ST    H12R 5556   0.080   5.737   4.378
    1ST    H12S 5557   0.212   5.854   4.313
    1ST    C111 5558   0.099   5.906   4.483
    1ST    H11R 5559   0.110   6.014   4.471
    1ST    H11S 5560   0.004   5.889   4.534
    1ST    C110 5561   0.208   5.858   4.580
    1ST    H10R 5562   0.193   5.752   4.603
    1ST    H10S 5563   0.306   5.865   4.532
    1ST     C19 5564   0.191   5.935   4.712
    1ST     H9R 5565   0.187   6.043   4.695
    1ST     H9S 5566   0.097   5.908   4.760
    1ST     C18 5567   0.308   5.908   4.803
    1ST     H8R 5568   0.323   5.801   4.815
    1ST     H8S 5569   0.404   5.930   4.755
    1ST     C17 5570   0.304   5.984   4.938
    1ST     H7R 5571   0.405   6.003   4.976
    1ST     H7S 5572   0.269   6.085   4.916
    1ST     C16 5573   0.219   5.922   5.053
    1ST     H6R 5574   0.119   5.906   5.012
    1ST     H6S 5575   0.268   5.826   5.073
    1ST     C15 5576   0.223   5.999   5.192
    1ST     H5R 5577   0.155   5.958   5.267
    1ST     H5S 5578   0.323   6.007   5.235
    1ST     C14 5579   0.186   6.146   5.170
    1ST     H4R 5580   0.274   6.180   5.116
    1ST     H4S 5581   0.098   6.157   5.108
    1ST     C13 5582   0.181   6.227   5.297
    1ST     H3R 5583   0.109   6.173   5.360
    1ST     H3S 5584   0.277   6.225   5.348
    1ST     C12 5585   0.137   6.366   5.287
    1ST     H2R 5586   0.205   6.425   5.225
    1ST     H2S 5587   0.042   6.387   5.238
    2PS     C11 5588   0.134   6.430   5.427
    2PS     O12 5589   0.065   6.387   5.520
    2PS     O11 5590   0.237   6.504   5.449
    2PS      C1 5591   0.253   6.560   5.579
    2PS      HR 5592   0.326   6.641   5.583
    2PS      HS 5593   0.163   6.612   5.612
    2PS      C2 5594   0.315   6.449   5.667
    2PS      HX 5595   0.261   6.354   5.663
    2PS      C3 5596   0.297   6.506   5.813
    2PS      HA 5597   0.342   6.605   5.823
    2PS      HB 5598   0.191   6.525   5.831
    2PS     O31 5599   0.333   6.433   5.930
    2PS     P31 5600   0.319   6.479   6.081
    2PS     O32 5601   0.440   6.592   6.085
    2PS     C31 5602   0.572   6.563   6.052
    2PS     H1A 5603   0.597   6.462   6.084
    2PS     H1B 5604   0.582   6.556   5.944
    2PS     C32 5605   0.663   6.669   6.115
    2PS     H2A 5606   0.674   6.762   6.060
    2PS     N31 5607   0.620   6.712   6.251
    2PS    HN1A 5608   0.517   6.722   6.260
    2PS    HN1B 5609   0.649   6.649   6.327
    2PS    HN1C 5610   0.664   6.805   6.261
    2PS     C33 5611   0.802   6.609   6.117
    2PS     O33 5612   0.186   6.539   6.113
    2PS     O34 5613   0.366   6.361   6.160
    2PS     O21 5614   0.457   6.442   5.641
    2PS     C21 5615   0.527   6.343   5.701
    2PS     O22 5616   0.470   6.246   5.753
    2PS     O35 5617   0.838   6.564   6.224
    2PS     O36 5618   0.869   6.612   6.011
    3DHA   C116 5619   0.736   5.608   4.545
    3DHA   H16R 5620   0.793   5.515   4.545
    3DHA   C115 5621   0.623   5.605   4.648
    3DHA   H15R 5622   0.577   5.703   4.660
    3DHA   H15S 5623   0.544   5.539   4.610
    3DHA   C114 5624   0.678   5.551   4.779
    3DHA   H14R 5625   0.746   5.467   4.771
    3DHA   C113 5626   0.665   5.593   4.903
    3DHA   H13R 5627   0.712   5.536   4.983
    3DHA   C112 5628   0.575   5.702   4.948
    3DHA   H12R 5629   0.485   5.705   4.886
    3DHA   H12S 5630   0.542   5.691   5.052
    3DHA   C111 5631   0.656   5.827   4.966
    3DHA   H11R 5632   0.698   5.879   4.880
    3DHA   C110 5633   0.693   5.886   5.079
    3DHA   H10R 5634   0.750   5.979   5.083
    3DHA    C19 5635   0.680   5.821   5.216
    3DHA    H9R 5636   0.675   5.712   5.216
    3DHA    H9S 5637   0.776   5.834   5.266
    3DHA    C18 5638   0.564   5.878   5.286
    3DHA    H8R 5639   0.471   5.852   5.236
    3DHA    C17 5640   0.568   5.949   5.399
    3DHA    H7R 5641   0.472   5.991   5.429
    3DHA    C16 5642   0.681   5.981   5.481
    3DHA    H6R 5643   0.652   5.971   5.586
    3DHA    H6S 5644   0.755   5.903   5.461
    3DHA    C15 5645   0.751   6.102   5.442
    3DHA    H5R 5646   0.777   6.103   5.336
    3DHA    C14 5647   0.790   6.200   5.530
    3DHA    H4R 5648   0.850   6.283   5.493
    3DHA    C13 5649   0.739   6.217   5.672
    3DHA    H3R 5650   0.678   6.127   5.686
    3DHA    H3S 5651   0.827   6.207   5.736
    3DHA    C12 5652   0.671   6.353   5.698
    3DHA    H2R 5653   0.709   6.391   5.793
    3DHA    H2S 5654   0.705   6.424   5.621
    3DHA   C117 5655   0.768   5.706   4.458
    3DHA   H17R 5656   0.844   5.694   4.382
    3DHA   C118 5657   0.683   5.827   4.428
    3DHA   H18R 5658   0.580   5.801   4.453
    3DHA   H18S 5659   0.668   5.844   4.321
    3DHA   C119 5660   0.728   5.953   4.494
    3DHA   H19R 5661   0.744   5.943   4.601
    3DHA   C120 5662   0.769   6.063   4.438
    3DHA   H20R 5663   0.802   6.142   4.504
    3DHA   C121 5664   0.777   6.092   4.292
    3DHA   H21R 5665   0.706   6.173   4.274
    3DHA   H21S 5666   0.741   6.009   4.231
    3DHA   C122 5667   0.917   6.129   4.253
    3DHA   H22R 5668   0.918   6.139   4.144
    3DHA   H22S 5669   0.983   6.047   4.281
    3DHA   H22T 5670   0.955   6.221   4.299
    1ST    C118 5671   2.323   1.628   4.144
    1ST    H18R 5672   2.424   1.612   4.107
    1ST    H18S 5673   2.328   1.712   4.213
    1ST    H18T 5674   2.253   1.644   4.061
    1ST    C117 5675   2.289   1.494   4.214
    1ST    H17R 5676   2.265   1.410   4.148
    1ST    H17S 5677   2.374   1.465   4.275
    1ST    C116 5678   2.169   1.514   4.304
    1ST    H16R 5679   2.155   1.415   4.349
    1ST    H16S 5680   2.206   1.571   4.389
    1ST    C115 5681   2.038   1.565   4.243
    1ST    H15R 5682   2.055   1.672   4.229
    1ST    H15S 5683   2.004   1.525   4.147
    1ST    C114 5684   1.918   1.551   4.340
    1ST    H14R 5685   1.835   1.601   4.290
    1ST    H14S 5686   1.893   1.445   4.345
    1ST    C113 5687   1.952   1.601   4.482
    1ST    H13R 5688   2.017   1.534   4.539
    1ST    H13S 5689   2.004   1.697   4.475
    1ST    C112 5690   1.822   1.630   4.554
    1ST    H12R 5691   1.843   1.654   4.658
    1ST    H12S 5692   1.774   1.717   4.508
    1ST    C111 5693   1.717   1.518   4.564
    1ST    H11R 5694   1.630   1.559   4.618
    1ST    H11S 5695   1.673   1.491   4.468
    1ST    C110 5696   1.763   1.389   4.633
    1ST    H10R 5697   1.856   1.352   4.590
    1ST    H10S 5698   1.781   1.411   4.739
    1ST     C19 5699   1.665   1.268   4.621
    1ST     H9R 5700   1.656   1.250   4.514
    1ST     H9S 5701   1.710   1.180   4.668
    1ST     C18 5702   1.536   1.290   4.695
    1ST     H8R 5703   1.507   1.391   4.666
    1ST     H8S 5704   1.450   1.233   4.659
    1ST     C17 5705   1.540   1.290   4.844
    1ST     H7R 5706   1.580   1.193   4.877
    1ST     H7S 5707   1.600   1.376   4.875
    1ST     C16 5708   1.403   1.314   4.915
    1ST     H6R 5709   1.376   1.416   4.888
    1ST     H6S 5710   1.323   1.252   4.873
    1ST     C15 5711   1.403   1.294   5.065
    1ST     H5R 5712   1.492   1.347   5.100
    1ST     H5S 5713   1.316   1.331   5.119
    1ST     C14 5714   1.420   1.157   5.115
    1ST     H4R 5715   1.353   1.088   5.066
    1ST     H4S 5716   1.524   1.132   5.089
    1ST     C13 5717   1.404   1.142   5.270
    1ST     H3R 5718   1.489   1.187   5.321
    1ST     H3S 5719   1.308   1.178   5.309
    1ST     C12 5720   1.410   1.002   5.315
    1ST     H2R 5721   1.314   0.959   5.285
    1ST     H2S 5722   1.487   0.943   5.264
    2PS     C11 5723   1.426   0.983   5.460
    2PS     O12 5724   1.535   0.970   5.516
    2PS     O11 5725   1.310   0.997   5.532
    2PS      C1 5726   1.312   0.995   5.681
    2PS      HR 5727   1.209   0.969   5.709
    2PS      HS 5728   1.376   0.917   5.724
    2PS      C2 5729   1.346   1.134   5.731
    2PS      HX 5730   1.433   1.175   5.679
    2PS      C3 5731   1.383   1.129   5.880
    2PS      HA 5732   1.478   1.085   5.911
    2PS      HB 5733   1.401   1.233   5.909
    2PS     O31 5734   1.287   1.073   5.953
    2PS     P31 5735   1.275   1.078   6.112
    2PS     O32 5736   1.334   0.939   6.151
    2PS     C31 5737   1.273   0.816   6.099
    2PS     H1A 5738   1.175   0.808   6.145
    2PS     H1B 5739   1.268   0.829   5.990
    2PS     C32 5740   1.368   0.702   6.143
    2PS     H2A 5741   1.326   0.612   6.097
    2PS     N31 5742   1.508   0.722   6.091
    2PS    HN1A 5743   1.555   0.806   6.128
    2PS    HN1B 5744   1.564   0.641   6.120
    2PS    HN1C 5745   1.505   0.721   5.988
    2PS     C33 5746   1.352   0.690   6.295
    2PS     O33 5747   1.355   1.193   6.169
    2PS     O34 5748   1.133   1.065   6.143
    2PS     O21 5749   1.235   1.229   5.717
    2PS     C21 5750   1.262   1.365   5.721
    2PS     O22 5751   1.363   1.420   5.760
    2PS     O35 5752   1.239   0.700   6.343
    2PS     O36 5753   1.446   0.670   6.365
    3DHA   C116 5754   0.755   1.871   4.468
    3DHA   H16R 5755   0.728   1.939   4.388
    3DHA   C115 5756   0.828   1.928   4.579
    3DHA   H15R 5757   0.917   1.868   4.601
    3DHA   H15S 5758   0.875   2.017   4.537
    3DHA   C114 5759   0.734   1.944   4.694
    3DHA   H14R 5760   0.631   1.964   4.666
    3DHA   C113 5761   0.753   1.924   4.824
    3DHA   H13R 5762   0.669   1.936   4.892
    3DHA   C112 5763   0.889   1.898   4.883
    3DHA   H12R 5764   0.911   1.791   4.888
    3DHA   H12S 5765   0.964   1.935   4.814
    3DHA   C111 5766   0.910   1.960   5.010
    3DHA   H11R 5767   0.830   2.024   5.046
    3DHA   C110 5768   1.026   1.952   5.085
    3DHA   H10R 5769   1.021   1.996   5.185
    3DHA    C19 5770   1.150   1.884   5.040
    3DHA    H9R 5771   1.186   1.933   4.950
    3DHA    H9S 5772   1.224   1.906   5.117
    3DHA    C18 5773   1.152   1.732   5.027
    3DHA    H8R 5774   1.155   1.697   4.923
    3DHA    C17 5775   1.169   1.642   5.127
    3DHA    H7R 5776   1.171   1.534   5.109
    3DHA    C16 5777   1.186   1.674   5.271
    3DHA    H6R 5778   1.276   1.635   5.318
    3DHA    H6S 5779   1.206   1.782   5.276
    3DHA    C15 5780   1.068   1.644   5.357
    3DHA    H5R 5781   0.986   1.712   5.338
    3DHA    C14 5782   1.063   1.553   5.453
    3DHA    H4R 5783   0.970   1.544   5.508
    3DHA    C13 5784   1.166   1.459   5.512
    3DHA    H3R 5785   1.152   1.362   5.464
    3DHA    H3S 5786   1.271   1.479   5.492
    3DHA    C12 5787   1.152   1.449   5.663
    3DHA    H2R 5788   1.165   1.549   5.704
    3DHA    H2S 5789   1.058   1.398   5.685
    3DHA   C117 5790   0.710   1.749   4.458
    3DHA   H17R 5791   0.657   1.715   4.369
    3DHA   C118 5792   0.729   1.645   4.559
    3DHA   H18R 5793   0.637   1.624   4.615
    3DHA   H18S 5794   0.800   1.684   4.632
    3DHA   C119 5795   0.770   1.518   4.497
    3DHA   H19R 5796   0.875   1.490   4.504
    3DHA   C120 5797   0.689   1.435   4.431
    3DHA   H20R 5798   0.732   1.348   4.382
    3DHA   C121 5799   0.547   1.439   4.415
    3DHA   H21R 5800   0.522   1.374   4.331
    3DHA   H21S 5801   0.516   1.540   4.391
    3DHA   C122 5802   0.469   1.395   4.543
    3DHA   H22R 5803   0.365   1.366   4.524
    3DHA   H22S 5804   0.477   1.465   4.626
    3DHA   H22T 5805   0.513   1.306   4.589
    1ST    C118 5806   4.387   0.136   4.152
    1ST    H18R 5807   4.333   0.052   4.108
    1ST    H18S 5808   4.396   0.215   4.077
    1ST    H18T 5809   4.331   0.168   4.240
    1ST    C117 5810   4.523   0.087   4.194
    1ST    H17R 5811   4.499  -0.002   4.253
    1ST    H17S 5812   4.565   0.051   4.100
    1ST    C116 5813   4.609   0.184   4.275
    1ST    H16R 5814   4.603   0.282   4.228
    1ST    H16S 5815   4.578   0.202   4.378
    1ST    C115 5816   4.753   0.155   4.277
    1ST    H15R 5817   4.775   0.134   4.172
    1ST    H15S 5818   4.816   0.242   4.298
    1ST    C114 5819   4.819   0.046   4.363
    1ST    H14R 5820   4.786  -0.052   4.327
    1ST    H14S 5821   4.924   0.060   4.336
    1ST    C113 5822   4.796   0.057   4.511
    1ST    H13R 5823   4.811   0.163   4.531
    1ST    H13S 5824   4.688   0.048   4.523
    1ST    C112 5825   4.879  -0.046   4.589
    1ST    H12R 5826   4.860  -0.146   4.550
    1ST    H12S 5827   4.981  -0.024   4.556
    1ST    C111 5828   4.861  -0.033   4.741
    1ST    H11R 5829   4.873   0.074   4.758
    1ST    H11S 5830   4.761  -0.050   4.781
    1ST    C110 5831   4.964  -0.104   4.824
    1ST    H10R 5832   4.956  -0.212   4.805
    1ST    H10S 5833   5.066  -0.080   4.794
    1ST     C19 5834   4.962  -0.083   4.977
    1ST     H9R 5835   4.968   0.025   4.991
    1ST     H9S 5836   4.865  -0.112   5.017
    1ST     C18 5837   5.069  -0.154   5.052
    1ST     H8R 5838   5.053  -0.262   5.055
    1ST     H8S 5839   5.162  -0.166   4.995
    1ST     C17 5840   5.106  -0.113   5.190
    1ST     H7R 5841   5.018  -0.097   5.252
    1ST     H7S 5842   5.154  -0.206   5.220
    1ST     C16 5843   5.204   0.006   5.180
    1ST     H6R 5844   5.289  -0.027   5.120
    1ST     H6S 5845   5.164   0.097   5.135
    1ST     C15 5846   5.265   0.042   5.313
    1ST     H5R 5847   5.356   0.099   5.297
    1ST     H5S 5848   5.190   0.110   5.354
    1ST     C14 5849   5.284  -0.070   5.417
    1ST     H4R 5850   5.185  -0.102   5.449
    1ST     H4S 5851   5.341  -0.149   5.367
    1ST     C13 5852   5.360  -0.026   5.543
    1ST     H3R 5853   5.463   0.002   5.518
    1ST     H3S 5854   5.308   0.053   5.597
    1ST     C12 5855   5.370  -0.135   5.654
    1ST     H2R 5856   5.265  -0.163   5.667
    1ST     H2S 5857   5.416  -0.229   5.621
    2PS     C11 5858   5.429  -0.093   5.783
    2PS     O12 5859   5.434  -0.169   5.874
    2PS     O11 5860   5.478   0.032   5.789
    2PS      C1 5861   5.544   0.069   5.917
    2PS      HR 5862   5.542   0.177   5.930
    2PS      HS 5863   5.490   0.024   6.001
    2PS      C2 5864   5.686   0.013   5.925
    2PS      HX 5865   5.692  -0.091   5.891
    2PS      C3 5866   5.741   0.040   6.066
    2PS      HA 5867   5.708  -0.041   6.132
    2PS      HB 5868   5.850   0.035   6.061
    2PS     O31 5869   5.700   0.164   6.123
    2PS     P31 5870   5.761   0.204   6.260
    2PS     O32 5871   5.880   0.310   6.215
    2PS     C31 5872   5.997   0.266   6.160
    2PS     H1A 5873   6.048   0.195   6.226
    2PS     H1B 5874   5.964   0.218   6.068
    2PS     C32 5875   6.085   0.384   6.122
    2PS     H2A 5876   6.045   0.410   6.023
    2PS     N31 5877   6.083   0.505   6.214
    2PS    HN1A 5878   5.995   0.548   6.246
    2PS    HN1B 5879   6.137   0.488   6.301
    2PS    HN1C 5880   6.125   0.586   6.165
    2PS     C33 5881   6.229   0.331   6.108
    2PS     O33 5882   5.651   0.278   6.325
    2PS     O34 5883   5.821   0.087   6.328
    2PS     O21 5884   5.758   0.094   5.834
    2PS     C21 5885   5.893   0.071   5.804
    2PS     O22 5886   5.963  -0.026   5.834
    2PS     O35 5887   6.281   0.272   6.198
    2PS     O36 5888   6.293   0.356   6.008
    3DHA   C116 5889   5.615   0.140   4.418
    3DHA   H16R 5890   5.591   0.246   4.431
    3DHA   C115 5891   5.651   0.067   4.542
    3DHA   H15R 5892   5.609   0.126   4.623
    3DHA   H15S 5893   5.609  -0.034   4.543
    3DHA   C114 5894   5.797   0.059   4.571
    3DHA   H14R 5895   5.856   0.028   4.484
    3DHA   C113 5896   5.855   0.103   4.680
    3DHA   H13R 5897   5.961   0.090   4.697
    3DHA   C112 5898   5.778   0.139   4.805
    3DHA   H12R 5899   5.680   0.094   4.816
    3DHA   H12S 5900   5.826   0.076   4.880
    3DHA   C111 5901   5.792   0.280   4.838
    3DHA   H11R 5902   5.740   0.348   4.771
    3DHA   C110 5903   5.875   0.336   4.923
    3DHA   H10R 5904   5.879   0.445   4.930
    3DHA    C19 5905   5.948   0.269   5.033
    3DHA    H9R 5906   6.021   0.193   5.004
    3DHA    H9S 5907   6.002   0.344   5.090
    3DHA    C18 5908   5.852   0.206   5.128
    3DHA    H8R 5909   5.748   0.211   5.094
    3DHA    C17 5910   5.880   0.154   5.244
    3DHA    H7R 5911   5.799   0.121   5.309
    3DHA    C16 5912   6.012   0.128   5.290
    3DHA    H6R 5913   6.002   0.035   5.345
    3DHA    H6S 5914   6.074   0.096   5.206
    3DHA    C15 5915   6.068   0.239   5.377
    3DHA    H5R 5916   6.109   0.327   5.328
    3DHA    C14 5917   6.077   0.239   5.508
    3DHA    H4R 5918   6.131   0.323   5.552
    3DHA    C13 5919   6.030   0.137   5.610
    3DHA    H3R 5920   5.984   0.047   5.570
    3DHA    H3S 5921   6.122   0.097   5.654
    3DHA    C12 5922   5.940   0.186   5.717
    3DHA    H2R 5923   5.990   0.258   5.782
    3DHA    H2S 5924   5.849   0.236   5.683
    3DHA   C117 5925   5.631   0.085   4.298
    3DHA   H17R 5926   5.619   0.154   4.216
    3DHA   C118 5927   5.665  -0.053   4.254
    3DHA   H18R 5928   5.580  -0.099   4.204
    3DHA   H18S 5929   5.686  -0.114   4.343
    3DHA   C119 5930   5.782  -0.065   4.168
    3DHA   H19R 5931   5.873  -0.041   4.223
    3DHA   C120 5932   5.782  -0.122   4.043
    3DHA   H20R 5933   5.876  -0.136   3.989
    3DHA   C121 5934   5.660  -0.167   3.968
    3DHA   H21R 5935   5.595  -0.216   4.040
    3DHA   H21S 5936   5.692  -0.242   3.895
    3DHA   C122 5937   5.602  -0.058   3.886
    3DHA   H22R 5938   5.518  -0.089   3.825
    3DHA   H22S 5939   5.670  -0.015   3.812
    3DHA   H22T 5940   5.569   0.036   3.932
    1ST    C118 5941   1.243   0.859   3.579
    1ST    H18R 5942   1.331   0.918   3.606
    1ST    H18S 5943   1.233   0.841   3.472
    1ST    H18T 5944   1.251   0.755   3.611
    1ST    C117 5945   1.118   0.928   3.627
    1ST    H17R 5946   1.080   1.006   3.561
    1ST    H17S 5947   1.038   0.855   3.635
    1ST    C116 5948   1.128   0.990   3.765
    1ST    H16R 5949   1.210   1.062   3.767
    1ST    H16S 5950   1.039   1.047   3.792
    1ST    C115 5951   1.148   0.895   3.876
    1ST    H15R 5952   1.243   0.841   3.873
    1ST    H15S 5953   1.137   0.960   3.963
    1ST    C114 5954   1.032   0.787   3.894
    1ST    H14R 5955   0.941   0.844   3.910
    1ST    H14S 5956   1.010   0.730   3.804
    1ST    C113 5957   1.047   0.700   4.020
    1ST    H13R 5958   0.981   0.614   4.035
    1ST    H13S 5959   1.147   0.656   4.027
    1ST    C112 5960   1.034   0.793   4.148
    1ST    H12R 5961   1.125   0.854   4.150
    1ST    H12S 5962   0.956   0.869   4.146
    1ST    C111 5963   1.028   0.713   4.278
    1ST    H11R 5964   0.934   0.659   4.289
    1ST    H11S 5965   1.108   0.638   4.277
    1ST    C110 5966   1.054   0.802   4.404
    1ST    H10R 5967   1.159   0.827   4.413
    1ST    H10S 5968   1.005   0.899   4.394
    1ST     C19 5969   1.041   0.732   4.539
    1ST     H9R 5970   0.961   0.658   4.532
    1ST     H9S 5971   1.125   0.667   4.565
    1ST     C18 5972   1.046   0.822   4.663
    1ST     H8R 5973   1.144   0.870   4.655
    1ST     H8S 5974   0.969   0.899   4.659
    1ST     C17 5975   1.027   0.742   4.783
    1ST     H7R 5976   0.926   0.700   4.782
    1ST     H7S 5977   1.099   0.660   4.788
    1ST     C16 5978   1.051   0.817   4.907
    1ST     H6R 5979   1.153   0.856   4.904
    1ST     H6S 5980   1.002   0.914   4.919
    1ST     C15 5981   1.024   0.728   5.024
    1ST     H5R 5982   0.927   0.678   5.024
    1ST     H5S 5983   1.095   0.649   5.049
    1ST     C14 5984   1.024   0.821   5.152
    1ST     H4R 5985   1.117   0.873   5.174
    1ST     H4S 5986   0.948   0.898   5.138
    1ST     C13 5987   0.992   0.745   5.279
    1ST     H3R 5988   0.886   0.720   5.289
    1ST     H3S 5989   1.037   0.646   5.286
    1ST     C12 5990   1.033   0.824   5.400
    1ST     H2R 5991   1.118   0.890   5.384
    1ST     H2S 5992   0.962   0.902   5.427
    2PS     C11 5993   1.049   0.738   5.520
    2PS     O12 5994   1.149   0.736   5.590
    2PS     O11 5995   0.942   0.666   5.546
    2PS      C1 5996   0.934   0.572   5.664
    2PS      HR 5997   0.858   0.493   5.659
    2PS      HS 5998   1.034   0.528   5.673
    2PS      C2 5999   0.898   0.651   5.798
    2PS      HX 6000   0.988   0.708   5.822
    2PS      C3 6001   0.879   0.561   5.923
    2PS      HA 6002   0.777   0.522   5.927
    2PS      HB 6003   0.956   0.485   5.934
    2PS     O31 6004   0.892   0.648   6.036
    2PS     P31 6005   0.851   0.599   6.179
    2PS     O32 6006   0.932   0.461   6.206
    2PS     C31 6007   1.069   0.471   6.232
    2PS     H1A 6008   1.104   0.550   6.165
    2PS     H1B 6009   1.093   0.483   6.338
    2PS     C32 6010   1.131   0.339   6.198
    2PS     H2A 6011   1.085   0.255   6.250
    2PS     N31 6012   1.121   0.299   6.053
    2PS    HN1A 6013   1.177   0.215   6.030
    2PS    HN1B 6014   1.026   0.264   6.029
    2PS    HN1C 6015   1.152   0.378   5.994
    2PS     C33 6016   1.275   0.346   6.239
    2PS     O33 6017   0.891   0.697   6.278
    2PS     O34 6018   0.707   0.574   6.166
    2PS     O21 6019   0.787   0.750   5.764
    2PS     C21 6020   0.677   0.705   5.704
    2PS     O22 6021   0.638   0.588   5.692
    2PS     O35 6022   1.361   0.365   6.158
    2PS     O36 6023   1.311   0.310   6.347
    3DHA   C116 6024   1.002   0.347   4.572
    3DHA   H16R 6025   1.077   0.409   4.620
    3DHA   C115 6026   0.886   0.304   4.650
    3DHA   H15R 6027   0.797   0.362   4.626
    3DHA   H15S 6028   0.868   0.197   4.637
    3DHA   C114 6029   0.912   0.325   4.799
    3DHA   H14R 6030   1.013   0.303   4.833
    3DHA   C113 6031   0.818   0.367   4.884
    3DHA   H13R 6032   0.846   0.383   4.988
    3DHA   C112 6033   0.678   0.427   4.861
    3DHA   H12R 6034   0.634   0.397   4.765
    3DHA   H12S 6035   0.608   0.395   4.938
    3DHA   C111 6036   0.696   0.576   4.849
    3DHA   H11R 6037   0.734   0.614   4.755
    3DHA   C110 6038   0.685   0.664   4.954
    3DHA   H10R 6039   0.718   0.767   4.943
    3DHA    C19 6040   0.655   0.630   5.095
    3DHA    H9R 6041   0.639   0.522   5.095
    3DHA    H9S 6042   0.741   0.656   5.157
    3DHA    C18 6043   0.530   0.697   5.138
    3DHA    H8R 6044   0.442   0.637   5.120
    3DHA    C17 6045   0.523   0.821   5.191
    3DHA    H7R 6046   0.430   0.866   5.226
    3DHA    C16 6047   0.634   0.919   5.214
    3DHA    H6R 6048   0.723   0.856   5.223
    3DHA    H6S 6049   0.648   0.981   5.125
    3DHA    C15 6050   0.604   1.015   5.328
    3DHA    H5R 6051   0.570   1.114   5.298
    3DHA    C14 6052   0.628   0.994   5.462
    3DHA    H4R 6053   0.610   1.079   5.527
    3DHA    C13 6054   0.690   0.868   5.513
    3DHA    H3R 6055   0.692   0.800   5.428
    3DHA    H3S 6056   0.795   0.885   5.539
    3DHA    C12 6057   0.605   0.810   5.632
    3DHA    H2R 6058   0.584   0.898   5.693
    3DHA    H2S 6059   0.510   0.769   5.597
    3DHA   C117 6060   1.026   0.305   4.450
    3DHA   H17R 6061   1.120   0.328   4.402
    3DHA   C118 6062   0.949   0.205   4.363
    3DHA   H18R 6063   0.908   0.245   4.270
    3DHA   H18S 6064   0.858   0.170   4.412
    3DHA   C119 6065   1.029   0.078   4.356
    3DHA   H19R 6066   1.030   0.017   4.446
    3DHA   C120 6067   1.104   0.034   4.256
    3DHA   H20R 6068   1.167  -0.054   4.262
    3DHA   C121 6069   1.108   0.096   4.119
    3DHA   H21R 6070   1.209   0.136   4.107
    3DHA   H21S 6071   1.034   0.173   4.098
    3DHA   C122 6072   1.093  -0.010   4.014
    3DHA   H22R 6073   1.184  -0.069   4.006
    3DHA   H22S 6074   1.082   0.023   3.911
    3DHA   H22T 6075   1.002  -0.064   4.040
    1ST    C118 6076   2.347   5.476   4.778
    1ST    H18R 6077   2.438   5.455   4.833
    1ST    H18S 6078   2.315   5.577   4.804
    1ST    H18T 6079   2.367   5.484   4.671
    1ST    C117 6080   2.233   5.374   4.805
    1ST    H17R 6081   2.265   5.274   4.774
    1ST    H17S 6082   2.218   5.358   4.912
    1ST    C116 6083   2.102   5.392   4.724
    1ST    H16R 6084   2.130   5.455   4.639
    1ST    H16S 6085   2.075   5.294   4.684
    1ST    C115 6086   1.993   5.462   4.802
    1ST    H15R 6087   1.974   5.410   4.897
    1ST    H15S 6088   2.042   5.551   4.845
    1ST    C114 6089   1.865   5.504   4.729
    1ST    H14R 6090   1.886   5.590   4.665
    1ST    H14S 6091   1.831   5.419   4.669
    1ST    C113 6092   1.753   5.539   4.827
    1ST    H13R 6093   1.712   5.450   4.876
    1ST    H13S 6094   1.793   5.597   4.910
    1ST    C112 6095   1.633   5.613   4.774
    1ST    H12R 6096   1.644   5.673   4.683
    1ST    H12S 6097   1.580   5.521   4.747
    1ST    C111 6098   1.555   5.696   4.872
    1ST    H11R 6099   1.457   5.725   4.833
    1ST    H11S 6100   1.528   5.641   4.963
    1ST    C110 6101   1.626   5.821   4.927
    1ST    H10R 6102   1.719   5.790   4.975
    1ST    H10S 6103   1.654   5.887   4.844
    1ST     C19 6104   1.546   5.899   5.023
    1ST     H9R 6105   1.443   5.916   4.991
    1ST     H9S 6106   1.530   5.832   5.109
    1ST     C18 6107   1.599   6.036   5.063
    1ST     H8R 6108   1.566   6.093   4.976
    1ST     H8S 6109   1.527   6.072   5.137
    1ST     C17 6110   1.752   6.044   5.097
    1ST     H7R 6111   1.811   6.000   5.016
    1ST     H7S 6112   1.786   6.147   5.109
    1ST     C16 6113   1.774   5.983   5.239
    1ST     H6R 6114   1.695   6.014   5.308
    1ST     H6S 6115   1.749   5.878   5.222
    1ST     C15 6116   1.917   6.006   5.304
    1ST     H5R 6117   1.996   5.982   5.233
    1ST     H5S 6118   1.926   6.114   5.319
    1ST     C14 6119   1.936   5.928   5.434
    1ST     H4R 6120   1.853   5.955   5.498
    1ST     H4S 6121   1.932   5.823   5.405
    1ST     C13 6122   2.071   5.945   5.493
    1ST     H3R 6123   2.087   5.863   5.563
    1ST     H3S 6124   2.145   5.917   5.418
    1ST     C12 6125   2.117   6.074   5.565
    1ST     H2R 6126   2.225   6.062   5.580
    1ST     H2S 6127   2.099   6.163   5.505
    2PS     C11 6128   2.044   6.097   5.693
    2PS     O12 6129   2.097   6.071   5.798
    2PS     O11 6130   1.916   6.137   5.675
    2PS      C1 6131   1.830   6.165   5.791
    2PS      HR 6132   1.728   6.169   5.751
    2PS      HS 6133   1.848   6.087   5.866
    2PS      C2 6134   1.854   6.300   5.859
    2PS      HX 6135   1.963   6.312   5.857
    2PS      C3 6136   1.784   6.312   5.995
    2PS      HA 6137   1.844   6.251   6.063
    2PS      HB 6138   1.793   6.416   6.026
    2PS     O31 6139   1.646   6.263   5.998
    2PS     P31 6140   1.556   6.256   6.130
    2PS     O32 6141   1.631   6.137   6.209
    2PS     C31 6142   1.703   6.168   6.328
    2PS     H1A 6143   1.766   6.256   6.314
    2PS     H1B 6144   1.632   6.203   6.403
    2PS     C32 6145   1.786   6.046   6.379
    2PS     H2A 6146   1.712   5.969   6.400
    2PS     N31 6147   1.868   5.981   6.263
    2PS    HN1A 6148   1.821   5.964   6.173
    2PS    HN1B 6149   1.958   6.028   6.248
    2PS    HN1C 6150   1.912   5.892   6.290
    2PS     C33 6151   1.857   6.070   6.513
    2PS     O33 6152   1.572   6.386   6.188
    2PS     O34 6153   1.418   6.214   6.090
    2PS     O21 6154   1.802   6.411   5.776
    2PS     C21 6155   1.882   6.455   5.674
    2PS     O22 6156   2.000   6.422   5.653
    2PS     O35 6157   1.974   6.105   6.510
    2PS     O36 6158   1.801   6.030   6.610
    3DHA   C116 6159   1.969   7.080   4.832
    3DHA   H16R 6160   1.870   7.126   4.834
    3DHA   C115 6161   1.981   6.961   4.920
    3DHA   H15R 6162   2.011   6.867   4.873
    3DHA   H15S 6163   2.045   6.989   5.004
    3DHA   C114 6164   1.849   6.926   4.982
    3DHA   H14R 6165   1.836   6.976   5.078
    3DHA   C113 6166   1.753   6.844   4.943
    3DHA   H13R 6167   1.669   6.825   5.010
    3DHA   C112 6168   1.760   6.751   4.819
    3DHA   H12R 6169   1.732   6.820   4.739
    3DHA   H12S 6170   1.857   6.707   4.798
    3DHA   C111 6171   1.651   6.646   4.814
    3DHA   H11R 6172   1.556   6.679   4.772
    3DHA   C110 6173   1.658   6.521   4.865
    3DHA   H10R 6174   1.572   6.456   4.849
    3DHA    C19 6175   1.769   6.457   4.932
    3DHA    H9R 6176   1.797   6.361   4.887
    3DHA    H9S 6177   1.858   6.519   4.940
    3DHA    C18 6178   1.731   6.430   5.071
    3DHA    H8R 6179   1.663   6.346   5.087
    3DHA    C17 6180   1.765   6.496   5.183
    3DHA    H7R 6181   1.718   6.461   5.275
    3DHA    C16 6182   1.855   6.618   5.190
    3DHA    H6R 6183   1.961   6.603   5.212
    3DHA    H6S 6184   1.870   6.659   5.090
    3DHA    C15 6185   1.796   6.725   5.283
    3DHA    H5R 6186   1.743   6.802   5.228
    3DHA    C14 6187   1.815   6.726   5.416
    3DHA    H4R 6188   1.770   6.805   5.475
    3DHA    C13 6189   1.896   6.627   5.498
    3DHA    H3R 6190   1.957   6.572   5.427
    3DHA    H3S 6191   1.956   6.681   5.571
    3DHA    C12 6192   1.803   6.548   5.587
    3DHA    H2R 6193   1.746   6.610   5.656
    3DHA    H2S 6194   1.726   6.500   5.526
    3DHA   C117 6195   2.060   7.131   4.753
    3DHA   H17R 6196   2.032   7.217   4.692
    3DHA   C118 6197   2.200   7.091   4.738
    3DHA   H18R 6198   2.203   7.020   4.655
    3DHA   H18S 6199   2.221   7.029   4.825
    3DHA   C119 6200   2.294   7.203   4.718
    3DHA   H19R 6201   2.305   7.236   4.615
    3DHA   C120 6202   2.344   7.276   4.818
    3DHA   H20R 6203   2.406   7.362   4.792
    3DHA   C121 6204   2.308   7.262   4.969
    3DHA   H21R 6205   2.389   7.269   5.042
    3DHA   H21S 6206   2.242   7.179   4.997
    3DHA   C122 6207   2.227   7.386   4.996
    3DHA   H22R 6208   2.190   7.371   5.098
    3DHA   H22S 6209   2.143   7.385   4.927
    3DHA   H22T 6210   2.295   7.472   4.997
    1ST    C118 6211   3.569   5.967   4.082
    1ST    H18R 6212   3.620   6.001   4.172
    1ST    H18S 6213   3.575   6.057   4.020
    1ST    H18T 6214   3.622   5.893   4.021
    1ST    C117 6215   3.422   5.932   4.100
    1ST    H17R 6216   3.371   6.017   4.146
    1ST    H17S 6217   3.376   5.919   4.002
    1ST    C116 6218   3.388   5.815   4.187
    1ST    H16R 6219   3.281   5.801   4.207
    1ST    H16S 6220   3.400   5.724   4.128
    1ST    C115 6221   3.454   5.809   4.321
    1ST    H15R 6222   3.423   5.713   4.363
    1ST    H15S 6223   3.563   5.807   4.309
    1ST    C114 6224   3.414   5.910   4.419
    1ST    H14R 6225   3.421   6.011   4.377
    1ST    H14S 6226   3.308   5.897   4.442
    1ST    C113 6227   3.498   5.898   4.546
    1ST    H13R 6228   3.441   5.954   4.620
    1ST    H13S 6229   3.503   5.798   4.588
    1ST    C112 6230   3.639   5.962   4.551
    1ST    H12R 6231   3.697   5.909   4.475
    1ST    H12S 6232   3.639   6.063   4.509
    1ST    C111 6233   3.691   5.961   4.692
    1ST    H11R 6234   3.629   6.033   4.744
    1ST    H11S 6235   3.684   5.859   4.731
    1ST    C110 6236   3.833   6.021   4.698
    1ST    H10R 6237   3.901   5.969   4.630
    1ST    H10S 6238   3.819   6.121   4.659
    1ST     C19 6239   3.875   6.021   4.846
    1ST     H9R 6240   3.804   6.094   4.888
    1ST     H9S 6241   3.859   5.922   4.889
    1ST     C18 6242   4.011   6.085   4.873
    1ST     H8R 6243   4.093   6.030   4.826
    1ST     H8S 6244   4.005   6.182   4.823
    1ST     C17 6245   4.026   6.116   5.023
    1ST     H7R 6246   3.961   6.199   5.052
    1ST     H7S 6247   4.000   6.028   5.082
    1ST     C16 6248   4.167   6.155   5.058
    1ST     H6R 6249   4.237   6.084   5.012
    1ST     H6S 6250   4.196   6.250   5.012
    1ST     C15 6251   4.185   6.166   5.209
    1ST     H5R 6252   4.147   6.261   5.247
    1ST     H5S 6253   4.121   6.087   5.249
    1ST     C14 6254   4.334   6.148   5.252
    1ST     H4R 6255   4.373   6.064   5.194
    1ST     H4S 6256   4.384   6.240   5.221
    1ST     C13 6257   4.354   6.122   5.407
    1ST     H3R 6258   4.305   6.031   5.444
    1ST     H3S 6259   4.460   6.098   5.413
    1ST     C12 6260   4.307   6.237   5.494
    1ST     H2R 6261   4.366   6.329   5.489
    1ST     H2S 6262   4.203   6.260   5.466
    2PS     C11 6263   4.292   6.195   5.635
    2PS     O12 6264   4.191   6.227   5.697
    2PS     O11 6265   4.400   6.127   5.681
    2PS      C1 6266   4.404   6.087   5.824
    2PS      HR 6267   4.379   6.177   5.882
    2PS      HS 6268   4.331   6.017   5.865
    2PS      C2 6269   4.545   6.050   5.871
    2PS      HX 6270   4.535   6.002   5.969
    2PS      C3 6271   4.648   6.171   5.877
    2PS      HA 6272   4.702   6.201   5.786
    2PS      HB 6273   4.598   6.259   5.918
    2PS     O31 6274   4.743   6.128   5.969
    2PS     P31 6275   4.861   6.221   6.022
    2PS     O32 6276   4.804   6.293   6.151
    2PS     C31 6277   4.788   6.209   6.270
    2PS     H1A 6278   4.743   6.113   6.243
    2PS     H1B 6279   4.884   6.185   6.317
    2PS     C32 6280   4.674   6.262   6.360
    2PS     H2A 6281   4.683   6.365   6.394
    2PS     N31 6282   4.544   6.263   6.277
    2PS    HN1A 6283   4.500   6.170   6.273
    2PS    HN1B 6284   4.470   6.320   6.323
    2PS    HN1C 6285   4.542   6.306   6.183
    2PS     C33 6286   4.667   6.172   6.485
    2PS     O33 6287   4.971   6.133   6.075
    2PS     O34 6288   4.896   6.322   5.923
    2PS     O21 6289   4.596   5.962   5.769
    2PS     C21 6290   4.638   5.841   5.806
    2PS     O22 6291   4.610   5.789   5.911
    2PS     O35 6292   4.580   6.086   6.490
    2PS     O36 6293   4.736   6.202   6.582
    3DHA   C116 6294   4.281   6.148   4.641
    3DHA   H16R 6295   4.303   6.054   4.690
    3DHA   C115 6296   4.397   6.242   4.665
    3DHA   H15R 6297   4.485   6.207   4.610
    3DHA   H15S 6298   4.383   6.340   4.619
    3DHA   C114 6299   4.425   6.248   4.822
    3DHA   H14R 6300   4.353   6.304   4.881
    3DHA   C113 6301   4.527   6.193   4.892
    3DHA   H13R 6302   4.536   6.200   5.000
    3DHA   C112 6303   4.644   6.111   4.841
    3DHA   H12R 6304   4.668   6.124   4.735
    3DHA   H12S 6305   4.734   6.152   4.888
    3DHA   C111 6306   4.629   5.971   4.869
    3DHA   H11R 6307   4.561   5.921   4.801
    3DHA   C110 6308   4.673   5.905   4.972
    3DHA   H10R 6309   4.650   5.800   4.985
    3DHA    C19 6310   4.743   5.968   5.093
    3DHA    H9R 6311   4.848   5.940   5.092
    3DHA    H9S 6312   4.754   6.075   5.072
    3DHA    C18 6313   4.665   5.951   5.214
    3DHA    H8R 6314   4.564   5.919   5.190
    3DHA    C17 6315   4.693   5.957   5.343
    3DHA    H7R 6316   4.618   5.932   5.417
    3DHA    C16 6317   4.829   5.989   5.392
    3DHA    H6R 6318   4.881   6.047   5.316
    3DHA    H6S 6319   4.818   6.061   5.473
    3DHA    C15 6320   4.898   5.862   5.423
    3DHA    H5R 6321   4.941   5.817   5.333
    3DHA    C14 6322   4.909   5.803   5.542
    3DHA    H4R 6323   4.975   5.717   5.556
    3DHA    C13 6324   4.845   5.845   5.670
    3DHA    H3R 6325   4.914   5.852   5.754
    3DHA    H3S 6326   4.826   5.952   5.655
    3DHA    C12 6327   4.723   5.766   5.700
    3DHA    H2R 6328   4.662   5.739   5.614
    3DHA    H2S 6329   4.750   5.667   5.739
    3DHA   C117 6330   4.162   6.177   4.584
    3DHA   H17R 6331   4.085   6.100   4.588
    3DHA   C118 6332   4.127   6.298   4.499
    3DHA   H18R 6333   4.128   6.284   4.391
    3DHA   H18S 6334   4.201   6.376   4.519
    3DHA   C119 6335   3.987   6.336   4.539
    3DHA   H19R 6336   3.974   6.340   4.647
    3DHA   C120 6337   3.884   6.354   4.459
    3DHA   H20R 6338   3.788   6.360   4.511
    3DHA   C121 6339   3.874   6.328   4.305
    3DHA   H21R 6340   3.948   6.253   4.274
    3DHA   H21S 6341   3.892   6.416   4.243
    3DHA   C122 6342   3.739   6.279   4.283
    3DHA   H22R 6343   3.660   6.344   4.322
    3DHA   H22S 6344   3.719   6.185   4.334
    3DHA   H22T 6345   3.727   6.247   4.179
    1ST    C118 6346   2.676   1.405   4.197
    1ST    H18R 6347   2.770   1.431   4.147
    1ST    H18S 6348   2.584   1.459   4.177
    1ST    H18T 6349   2.664   1.301   4.165
    1ST    C117 6350   2.713   1.408   4.343
    1ST    H17R 6351   2.626   1.373   4.400
    1ST    H17S 6352   2.787   1.334   4.374
    1ST    C116 6353   2.781   1.539   4.389
    1ST    H16R 6354   2.835   1.525   4.483
    1ST    H16S 6355   2.862   1.562   4.320
    1ST    C115 6356   2.693   1.664   4.417
    1ST    H15R 6357   2.745   1.757   4.394
    1ST    H15S 6358   2.609   1.638   4.352
    1ST    C114 6359   2.644   1.683   4.564
    1ST    H14R 6360   2.674   1.601   4.629
    1ST    H14S 6361   2.684   1.771   4.614
    1ST    C113 6362   2.492   1.692   4.582
    1ST    H13R 6363   2.451   1.768   4.516
    1ST    H13S 6364   2.458   1.599   4.534
    1ST    C112 6365   2.456   1.714   4.723
    1ST    H12R 6366   2.495   1.799   4.780
    1ST    H12S 6367   2.349   1.735   4.721
    1ST    C111 6368   2.477   1.585   4.813
    1ST    H11R 6369   2.427   1.503   4.761
    1ST    H11S 6370   2.581   1.552   4.809
    1ST    C110 6371   2.428   1.601   4.955
    1ST    H10R 6372   2.485   1.684   4.997
    1ST    H10S 6373   2.322   1.626   4.962
    1ST     C19 6374   2.458   1.479   5.045
    1ST     H9R 6375   2.406   1.397   4.994
    1ST     H9S 6376   2.565   1.455   5.043
    1ST     C18 6377   2.404   1.493   5.188
    1ST     H8R 6378   2.405   1.594   5.231
    1ST     H8S 6379   2.295   1.490   5.178
    1ST     C17 6380   2.467   1.389   5.286
    1ST     H7R 6381   2.455   1.291   5.239
    1ST     H7S 6382   2.574   1.407   5.291
    1ST     C16 6383   2.401   1.381   5.428
    1ST     H6R 6384   2.423   1.476   5.476
    1ST     H6S 6385   2.293   1.364   5.434
    1ST     C15 6386   2.468   1.283   5.523
    1ST     H5R 6387   2.427   1.187   5.491
    1ST     H5S 6388   2.574   1.282   5.498
    1ST     C14 6389   2.435   1.303   5.672
    1ST     H4R 6390   2.326   1.299   5.685
    1ST     H4S 6391   2.467   1.208   5.716
    1ST     C13 6392   2.511   1.416   5.744
    1ST     H3R 6393   2.620   1.407   5.740
    1ST     H3S 6394   2.506   1.512   5.692
    1ST     C12 6395   2.474   1.435   5.893
    1ST     H2R 6396   2.547   1.504   5.937
    1ST     H2S 6397   2.370   1.465   5.884
    2PS     C11 6398   2.478   1.311   5.973
    2PS     O12 6399   2.557   1.220   5.955
    2PS     O11 6400   2.383   1.311   6.069
    2PS      C1 6401   2.366   1.204   6.170
    2PS      HR 6402   2.261   1.210   6.201
    2PS      HS 6403   2.376   1.108   6.119
    2PS      C2 6404   2.448   1.225   6.301
    2PS      HX 6405   2.408   1.148   6.367
    2PS      C3 6406   2.434   1.359   6.368
    2PS      HA 6407   2.497   1.431   6.314
    2PS      HB 6408   2.331   1.395   6.368
    2PS     O31 6409   2.479   1.328   6.499
    2PS     P31 6410   2.565   1.434   6.593
    2PS     O32 6411   2.444   1.533   6.649
    2PS     C31 6412   2.352   1.482   6.743
    2PS     H1A 6413   2.292   1.408   6.689
    2PS     H1B 6414   2.406   1.440   6.828
    2PS     C32 6415   2.256   1.590   6.784
    2PS     H2A 6416   2.318   1.666   6.830
    2PS     N31 6417   2.195   1.662   6.665
    2PS    HN1A 6418   2.124   1.728   6.702
    2PS    HN1B 6419   2.256   1.712   6.599
    2PS    HN1C 6420   2.148   1.589   6.609
    2PS     C33 6421   2.155   1.516   6.879
    2PS     O33 6422   2.631   1.367   6.707
    2PS     O34 6423   2.643   1.520   6.500
    2PS     O21 6424   2.589   1.201   6.263
    2PS     C21 6425   2.641   1.073   6.240
    2PS     O22 6426   2.580   0.975   6.272
    2PS     O35 6427   2.047   1.487   6.830
    2PS     O36 6428   2.187   1.494   6.994
    3DHA   C116 6429   3.380   1.089   5.115
    3DHA   H16R 6430   3.399   1.083   5.009
    3DHA   C115 6431   3.237   1.097   5.156
    3DHA   H15R 6432   3.171   1.032   5.099
    3DHA   H15S 6433   3.217   1.075   5.261
    3DHA   C114 6434   3.200   1.240   5.131
    3DHA   H14R 6435   3.249   1.282   5.044
    3DHA   C113 6436   3.135   1.324   5.208
    3DHA   H13R 6437   3.131   1.429   5.180
    3DHA   C112 6438   3.063   1.293   5.328
    3DHA   H12R 6439   2.967   1.343   5.316
    3DHA   H12S 6440   3.054   1.185   5.340
    3DHA   C111 6441   3.140   1.352   5.442
    3DHA   H11R 6442   3.246   1.331   5.430
    3DHA   C110 6443   3.094   1.366   5.565
    3DHA   H10R 6444   3.160   1.369   5.652
    3DHA    C19 6445   2.948   1.388   5.595
    3DHA    H9R 6446   2.937   1.445   5.688
    3DHA    H9S 6447   2.916   1.447   5.508
    3DHA    C18 6448   2.875   1.260   5.598
    3DHA    H8R 6449   2.839   1.236   5.498
    3DHA    C17 6450   2.857   1.169   5.692
    3DHA    H7R 6451   2.808   1.076   5.663
    3DHA    C16 6452   2.890   1.191   5.839
    3DHA    H6R 6453   2.945   1.283   5.856
    3DHA    H6S 6454   2.792   1.212   5.883
    3DHA    C15 6455   2.962   1.073   5.907
    3DHA    H5R 6456   3.060   1.054   5.863
    3DHA    C14 6457   2.916   0.984   5.997
    3DHA    H4R 6458   2.987   0.917   6.043
    3DHA    C13 6459   2.782   0.976   6.053
    3DHA    H3R 6460   2.698   0.988   5.985
    3DHA    H3S 6461   2.771   0.870   6.078
    3DHA    C12 6462   2.777   1.074   6.177
    3DHA    H2R 6463   2.844   1.054   6.260
    3DHA    H2S 6464   2.797   1.175   6.140
    3DHA   C117 6465   3.488   1.102   5.192
    3DHA   H17R 6466   3.588   1.097   5.148
    3DHA   C118 6467   3.496   1.136   5.338
    3DHA   H18R 6468   3.411   1.198   5.368
    3DHA   H18S 6469   3.583   1.198   5.363
    3DHA   C119 6470   3.492   1.007   5.419
    3DHA   H19R 6471   3.555   0.932   5.373
    3DHA   C120 6472   3.443   0.984   5.541
    3DHA   H20R 6473   3.474   0.894   5.593
    3DHA   C121 6474   3.348   1.070   5.617
    3DHA   H21R 6475   3.339   1.171   5.576
    3DHA   H21S 6476   3.380   1.076   5.721
    3DHA   C122 6477   3.214   1.006   5.620
    3DHA   H22R 6478   3.200   0.921   5.687
    3DHA   H22S 6479   3.174   0.976   5.523
    3DHA   H22T 6480   3.134   1.070   5.657
    1ST    C118 6481   1.897   0.079   4.535
    1ST    H18R 6482   1.795   0.117   4.542
    1ST    H18S 6483   1.894  -0.030   4.525
    1ST    H18T 6484   1.940   0.107   4.439
    1ST    C117 6485   2.000   0.123   4.635
    1ST    H17R 6486   2.004   0.232   4.630
    1ST    H17S 6487   1.969   0.101   4.737
    1ST    C116 6488   2.143   0.073   4.615
    1ST    H16R 6489   2.180   0.092   4.514
    1ST    H16S 6490   2.204   0.118   4.693
    1ST    C115 6491   2.155  -0.083   4.628
    1ST    H15R 6492   2.122  -0.139   4.540
    1ST    H15S 6493   2.260  -0.105   4.643
    1ST    C114 6494   2.095  -0.144   4.753
    1ST    H14R 6495   1.986  -0.149   4.741
    1ST    H14S 6496   2.131  -0.247   4.753
    1ST    C113 6497   2.138  -0.075   4.889
    1ST    H13R 6498   2.247  -0.075   4.896
    1ST    H13S 6499   2.109   0.029   4.905
    1ST    C112 6500   2.095  -0.155   5.013
    1ST    H12R 6501   1.989  -0.174   4.997
    1ST    H12S 6502   2.134  -0.257   5.005
    1ST    C111 6503   2.126  -0.086   5.143
    1ST    H11R 6504   2.109   0.021   5.132
    1ST    H11S 6505   2.056  -0.108   5.224
    1ST    C110 6506   2.267  -0.128   5.188
    1ST    H10R 6507   2.333  -0.084   5.113
    1ST    H10S 6508   2.298  -0.071   5.276
    1ST     C19 6509   2.302  -0.281   5.213
    1ST     H9R 6510   2.227  -0.322   5.282
    1ST     H9S 6511   2.299  -0.345   5.125
    1ST     C18 6512   2.442  -0.290   5.271
    1ST     H8R 6513   2.435  -0.270   5.378
    1ST     H8S 6514   2.475  -0.393   5.270
    1ST     C17 6515   2.552  -0.197   5.208
    1ST     H7R 6516   2.566  -0.224   5.103
    1ST     H7S 6517   2.516  -0.094   5.217
    1ST     C16 6518   2.690  -0.206   5.285
    1ST     H6R 6519   2.751  -0.132   5.233
    1ST     H6S 6520   2.671  -0.160   5.382
    1ST     C15 6521   2.753  -0.347   5.299
    1ST     H5R 6522   2.686  -0.416   5.351
    1ST     H5S 6523   2.768  -0.384   5.198
    1ST     C14 6524   2.895  -0.335   5.366
    1ST     H4R 6525   2.949  -0.427   5.387
    1ST     H4S 6526   2.957  -0.292   5.286
    1ST     C13 6527   2.900  -0.255   5.493
    1ST     H3R 6528   3.002  -0.245   5.530
    1ST     H3S 6529   2.883  -0.150   5.465
    1ST     C12 6530   2.822  -0.308   5.614
    1ST     H2R 6531   2.715  -0.321   5.597
    1ST     H2S 6532   2.868  -0.403   5.641
    2PS     C11 6533   2.829  -0.217   5.732
    2PS     O12 6534   2.858  -0.263   5.845
    2PS     O11 6535   2.780  -0.098   5.712
    2PS      C1 6536   2.768  -0.008   5.823
    2PS      HR 6537   2.839  -0.031   5.903
    2PS      HS 6538   2.775   0.097   5.792
    2PS      C2 6539   2.631  -0.018   5.897
    2PS      HX 6540   2.615   0.072   5.957
    2PS      C3 6541   2.620  -0.135   6.004
    2PS      HA 6542   2.628  -0.233   5.956
    2PS      HB 6543   2.702  -0.131   6.075
    2PS     O31 6544   2.496  -0.133   6.069
    2PS     P31 6545   2.457  -0.234   6.196
    2PS     O32 6546   2.465  -0.133   6.321
    2PS     C31 6547   2.530  -0.165   6.446
    2PS     H1A 6548   2.473  -0.237   6.506
    2PS     H1B 6549   2.620  -0.225   6.430
    2PS     C32 6550   2.568  -0.040   6.528
    2PS     H2A 6551   2.663   0.000   6.493
    2PS     N31 6552   2.466   0.077   6.520
    2PS    HN1A 6553   2.379   0.045   6.564
    2PS    HN1B 6554   2.493   0.156   6.580
    2PS    HN1C 6555   2.457   0.107   6.422
    2PS     C33 6556   2.611  -0.084   6.672
    2PS     O33 6557   2.314  -0.276   6.175
    2PS     O34 6558   2.566  -0.340   6.213
    2PS     O21 6559   2.532  -0.021   5.791
    2PS     C21 6560   2.406  -0.004   5.835
    2PS     O22 6561   2.374   0.071   5.925
    2PS     O35 6562   2.690  -0.172   6.691
    2PS     O36 6563   2.560  -0.025   6.761
    3DHA   C116 6564   2.698   0.679   4.864
    3DHA   H16R 6565   2.620   0.754   4.858
    3DHA   C115 6566   2.745   0.662   5.005
    3DHA   H15R 6567   2.840   0.608   5.001
    3DHA   H15S 6568   2.768   0.763   5.040
    3DHA   C114 6569   2.654   0.594   5.098
    3DHA   H14R 6570   2.558   0.635   5.125
    3DHA   C113 6571   2.670   0.473   5.152
    3DHA   H13R 6572   2.590   0.440   5.216
    3DHA   C112 6573   2.779   0.368   5.139
    3DHA   H12R 6574   2.732   0.273   5.114
    3DHA   H12S 6575   2.848   0.406   5.064
    3DHA   C111 6576   2.854   0.376   5.271
    3DHA   H11R 6577   2.922   0.460   5.265
    3DHA   C110 6578   2.844   0.292   5.380
    3DHA   H10R 6579   2.879   0.321   5.479
    3DHA    C19 6580   2.768   0.166   5.380
    3DHA    H9R 6581   2.695   0.151   5.300
    3DHA    H9S 6582   2.837   0.089   5.347
    3DHA    C18 6583   2.717   0.142   5.514
    3DHA    H8R 6584   2.793   0.097   5.578
    3DHA    C17 6585   2.597   0.179   5.558
    3DHA    H7R 6586   2.576   0.172   5.664
    3DHA    C16 6587   2.474   0.212   5.480
    3DHA    H6R 6588   2.496   0.304   5.427
    3DHA    H6S 6589   2.452   0.142   5.400
    3DHA    C15 6590   2.351   0.228   5.561
    3DHA    H5R 6591   2.323   0.331   5.581
    3DHA    C14 6592   2.273   0.135   5.620
    3DHA    H4R 6593   2.188   0.163   5.681
    3DHA    C13 6594   2.291  -0.015   5.614
    3DHA    H3R 6595   2.198  -0.045   5.565
    3DHA    H3S 6596   2.368  -0.046   5.543
    3DHA    C12 6597   2.306  -0.078   5.749
    3DHA    H2R 6598   2.211  -0.064   5.801
    3DHA    H2S 6599   2.325  -0.185   5.737
    3DHA   C117 6600   2.745   0.619   4.758
    3DHA   H17R 6601   2.703   0.637   4.660
    3DHA   C118 6602   2.857   0.514   4.749
    3DHA   H18R 6603   2.906   0.492   4.844
    3DHA   H18S 6604   2.938   0.552   4.687
    3DHA   C119 6605   2.802   0.387   4.702
    3DHA   H19R 6606   2.714   0.353   4.756
    3DHA   C120 6607   2.830   0.314   4.600
    3DHA   H20R 6608   2.764   0.231   4.573
    3DHA   C121 6609   2.948   0.336   4.516
    3DHA   H21R 6610   3.012   0.418   4.551
    3DHA   H21S 6611   2.926   0.370   4.414
    3DHA   C122 6612   3.034   0.207   4.505
    3DHA   H22R 6613   2.981   0.113   4.488
    3DHA   H22S 6614   3.080   0.182   4.601
    3DHA   H22T 6615   3.111   0.216   4.427
    1ST    C118 6616   1.122   3.860   4.287
    1ST    H18R 6617   1.017   3.846   4.259
    1ST    H18S 6618   1.172   3.764   4.299
    1ST    H18T 6619   1.180   3.904   4.206
    1ST    C117 6620   1.138   3.939   4.419
    1ST    H17R 6621   1.091   4.037   4.403
    1ST    H17S 6622   1.083   3.886   4.497
    1ST    C116 6623   1.285   3.961   4.458
    1ST    H16R 6624   1.320   3.858   4.472
    1ST    H16S 6625   1.342   4.011   4.380
    1ST    C115 6626   1.301   4.018   4.594
    1ST    H15R 6627   1.217   4.087   4.600
    1ST    H15S 6628   1.286   3.942   4.670
    1ST    C114 6629   1.429   4.092   4.625
    1ST    H14R 6630   1.430   4.186   4.570
    1ST    H14S 6631   1.421   4.108   4.732
    1ST    C113 6632   1.558   4.006   4.594
    1ST    H13R 6633   1.534   3.900   4.587
    1ST    H13S 6634   1.581   4.023   4.488
    1ST    C112 6635   1.682   4.035   4.681
    1ST    H12R 6636   1.675   4.021   4.789
    1ST    H12S 6637   1.754   3.956   4.657
    1ST    C111 6638   1.734   4.175   4.659
    1ST    H11R 6639   1.765   4.186   4.555
    1ST    H11S 6640   1.648   4.242   4.667
    1ST    C110 6641   1.858   4.205   4.747
    1ST    H10R 6642   1.932   4.126   4.732
    1ST    H10S 6643   1.903   4.303   4.728
    1ST     C19 6644   1.833   4.225   4.902
    1ST     H9R 6645   1.821   4.130   4.955
    1ST     H9S 6646   1.910   4.288   4.948
    1ST     C18 6647   1.704   4.300   4.941
    1ST     H8R 6648   1.698   4.400   4.896
    1ST     H8S 6649   1.621   4.251   4.890
    1ST     C17 6650   1.673   4.310   5.095
    1ST     H7R 6651   1.569   4.323   5.125
    1ST     H7S 6652   1.684   4.210   5.137
    1ST     C16 6653   1.757   4.417   5.170
    1ST     H6R 6654   1.865   4.418   5.153
    1ST     H6S 6655   1.718   4.506   5.121
    1ST     C15 6656   1.717   4.417   5.324
    1ST     H5R 6657   1.734   4.513   5.373
    1ST     H5S 6658   1.609   4.409   5.340
    1ST     C14 6659   1.783   4.298   5.400
    1ST     H4R 6660   1.745   4.207   5.352
    1ST     H4S 6661   1.891   4.307   5.406
    1ST     C13 6662   1.721   4.277   5.539
    1ST     H3R 6663   1.615   4.253   5.538
    1ST     H3S 6664   1.775   4.190   5.578
    1ST     C12 6665   1.741   4.385   5.646
    1ST     H2R 6666   1.845   4.385   5.679
    1ST     H2S 6667   1.731   4.491   5.622
    2PS     C11 6668   1.659   4.355   5.773
    2PS     O12 6669   1.637   4.241   5.811
    2PS     O11 6670   1.623   4.464   5.838
    2PS      C1 6671   1.539   4.453   5.956
    2PS      HR 6672   1.434   4.431   5.935
    2PS      HS 6673   1.574   4.372   6.019
    2PS      C2 6674   1.555   4.591   6.019
    2PS      HX 6675   1.661   4.605   6.040
    2PS      C3 6676   1.486   4.596   6.159
    2PS      HA 6677   1.489   4.702   6.184
    2PS      HB 6678   1.380   4.570   6.164
    2PS     O31 6679   1.553   4.505   6.240
    2PS     P31 6680   1.517   4.503   6.392
    2PS     O32 6681   1.556   4.652   6.440
    2PS     C31 6682   1.472   4.712   6.539
    2PS     H1A 6683   1.382   4.746   6.488
    2PS     H1B 6684   1.449   4.638   6.616
    2PS     C32 6685   1.561   4.833   6.580
    2PS     H2A 6686   1.650   4.791   6.626
    2PS     N31 6687   1.618   4.916   6.468
    2PS    HN1A 6688   1.681   4.993   6.496
    2PS    HN1B 6689   1.665   4.859   6.397
    2PS    HN1C 6690   1.538   4.962   6.422
    2PS     C33 6691   1.475   4.924   6.670
    2PS     O33 6692   1.373   4.481   6.406
    2PS     O34 6693   1.613   4.410   6.449
    2PS     O21 6694   1.492   4.688   5.935
    2PS     C21 6695   1.562   4.802   5.910
    2PS     O22 6696   1.668   4.823   5.962
    2PS     O35 6697   1.507   5.036   6.692
    2PS     O36 6698   1.370   4.888   6.711
    3DHA   C116 6699   1.127   4.314   4.967
    3DHA   H16R 6700   1.098   4.409   5.012
    3DHA   C115 6701   1.255   4.313   4.885
    3DHA   H15R 6702   1.330   4.342   4.959
    3DHA   H15S 6703   1.274   4.208   4.862
    3DHA   C114 6704   1.246   4.405   4.772
    3DHA   H14R 6705   1.177   4.388   4.690
    3DHA   C113 6706   1.320   4.519   4.760
    3DHA   H13R 6707   1.314   4.577   4.668
    3DHA   C112 6708   1.411   4.583   4.866
    3DHA   H12R 6709   1.469   4.507   4.918
    3DHA   H12S 6710   1.488   4.640   4.814
    3DHA   C111 6711   1.349   4.690   4.947
    3DHA   H11R 6712   1.306   4.773   4.892
    3DHA   C110 6713   1.311   4.692   5.076
    3DHA   H10R 6714   1.257   4.778   5.114
    3DHA    C19 6715   1.345   4.585   5.164
    3DHA    H9R 6716   1.314   4.487   5.124
    3DHA    H9S 6717   1.454   4.581   5.172
    3DHA    C18 6718   1.301   4.591   5.306
    3DHA    H8R 6719   1.215   4.526   5.319
    3DHA    C17 6720   1.354   4.658   5.404
    3DHA    H7R 6721   1.306   4.661   5.502
    3DHA    C16 6722   1.473   4.746   5.408
    3DHA    H6R 6723   1.540   4.697   5.479
    3DHA    H6S 6724   1.518   4.753   5.309
    3DHA    C15 6725   1.425   4.878   5.461
    3DHA    H5R 6726   1.414   4.960   5.390
    3DHA    C14 6727   1.401   4.903   5.589
    3DHA    H4R 6728   1.361   5.001   5.617
    3DHA    C13 6729   1.410   4.812   5.708
    3DHA    H3R 6730   1.308   4.784   5.735
    3DHA    H3S 6731   1.467   4.723   5.683
    3DHA    C12 6732   1.485   4.896   5.818
    3DHA    H2R 6733   1.564   4.950   5.765
    3DHA    H2S 6734   1.425   4.971   5.870
    3DHA   C117 6735   1.050   4.212   4.992
    3DHA   H17R 6736   0.962   4.221   5.054
    3DHA   C118 6737   1.076   4.074   4.940
    3DHA   H18R 6738   1.171   4.044   4.984
    3DHA   H18S 6739   1.091   4.074   4.832
    3DHA   C119 6740   0.968   3.974   4.985
    3DHA   H19R 6741   0.993   3.909   5.068
    3DHA   C120 6742   0.860   3.937   4.916
    3DHA   H20R 6743   0.809   3.847   4.950
    3DHA   C121 6744   0.810   3.992   4.792
    3DHA   H21R 6745   0.848   4.094   4.779
    3DHA   H21S 6746   0.701   3.998   4.802
    3DHA   C122 6747   0.842   3.913   4.665
    3DHA   H22R 6748   0.951   3.902   4.659
    3DHA   H22S 6749   0.801   3.977   4.587
    3DHA   H22T 6750   0.800   3.814   4.646
    1ST    C118 6751   1.615   5.262   4.519
    1ST    H18R 6752   1.681   5.281   4.434
    1ST    H18S 6753   1.587   5.157   4.528
    1ST    H18T 6754   1.670   5.293   4.608
    1ST    C117 6755   1.480   5.346   4.512
    1ST    H17R 6756   1.430   5.320   4.606
    1ST    H17S 6757   1.497   5.454   4.511
    1ST    C116 6758   1.386   5.308   4.401
    1ST    H16R 6759   1.424   5.309   4.299
    1ST    H16S 6760   1.363   5.202   4.413
    1ST    C115 6761   1.252   5.383   4.409
    1ST    H15R 6762   1.200   5.362   4.316
    1ST    H15S 6763   1.190   5.331   4.483
    1ST    C114 6764   1.249   5.529   4.443
    1ST    H14R 6765   1.260   5.559   4.548
    1ST    H14S 6766   1.342   5.568   4.400
    1ST    C113 6767   1.136   5.606   4.376
    1ST    H13R 6768   1.135   5.585   4.269
    1ST    H13S 6769   1.041   5.571   4.416
    1ST    C112 6770   1.143   5.752   4.391
    1ST    H12R 6771   1.230   5.792   4.340
    1ST    H12S 6772   1.049   5.794   4.355
    1ST    C111 6773   1.148   5.804   4.535
    1ST    H11R 6774   1.067   5.756   4.591
    1ST    H11S 6775   1.243   5.776   4.580
    1ST    C110 6776   1.113   5.951   4.563
    1ST    H10R 6777   1.181   6.008   4.500
    1ST    H10S 6778   1.017   5.982   4.521
    1ST     C19 6779   1.127   6.008   4.714
    1ST     H9R 6780   1.076   5.932   4.774
    1ST     H9S 6781   1.227   6.000   4.757
    1ST     C18 6782   1.049   6.139   4.735
    1ST     H8R 6783   1.120   6.221   4.724
    1ST     H8S 6784   0.973   6.158   4.659
    1ST     C17 6785   0.985   6.149   4.880
    1ST     H7R 6786   0.935   6.245   4.895
    1ST     H7S 6787   0.907   6.074   4.896
    1ST     C16 6788   1.091   6.135   4.990
    1ST     H6R 6789   1.134   6.035   4.983
    1ST     H6S 6790   1.165   6.213   4.971
    1ST     C15 6791   1.036   6.153   5.130
    1ST     H5R 6792   0.986   6.247   5.154
    1ST     H5S 6793   0.962   6.074   5.143
    1ST     C14 6794   1.147   6.163   5.243
    1ST     H4R 6795   1.208   6.072   5.247
    1ST     H4S 6796   1.225   6.239   5.228
    1ST     C13 6797   1.094   6.172   5.390
    1ST     H3R 6798   1.063   6.272   5.422
    1ST     H3S 6799   1.000   6.116   5.390
    1ST     C12 6800   1.204   6.144   5.486
    1ST     H2R 6801   1.266   6.057   5.464
    1ST     H2S 6802   1.255   6.241   5.491
    2PS     C11 6803   1.142   6.116   5.620
    2PS     O12 6804   1.121   6.204   5.700
    2PS     O11 6805   1.088   5.994   5.639
    2PS      C1 6806   0.987   5.961   5.746
    2PS      HR 6807   1.033   5.981   5.843
    2PS      HS 6808   0.897   6.022   5.740
    2PS      C2 6809   0.957   5.819   5.746
    2PS      HX 6810   0.885   5.800   5.826
    2PS      C3 6811   1.089   5.737   5.771
    2PS      HA 6812   1.086   5.647   5.709
    2PS      HB 6813   1.181   5.796   5.758
    2PS     O31 6814   1.091   5.689   5.898
    2PS     P31 6815   1.132   5.774   6.026
    2PS     O32 6816   1.136   5.665   6.137
    2PS     C31 6817   1.163   5.703   6.273
    2PS     H1A 6818   1.238   5.783   6.281
    2PS     H1B 6819   1.074   5.742   6.323
    2PS     C32 6820   1.221   5.584   6.351
    2PS     H2A 6821   1.148   5.502   6.346
    2PS     N31 6822   1.330   5.518   6.276
    2PS    HN1A 6823   1.346   5.430   6.328
    2PS    HN1B 6824   1.295   5.493   6.182
    2PS    HN1C 6825   1.416   5.576   6.271
    2PS     C33 6826   1.262   5.620   6.488
    2PS     O33 6827   1.270   5.819   6.009
    2PS     O34 6828   1.031   5.869   6.056
    2PS     O21 6829   0.903   5.776   5.624
    2PS     C21 6830   0.854   5.654   5.616
    2PS     O22 6831   0.838   5.577   5.708
    2PS     O35 6832   1.370   5.581   6.520
    2PS     O36 6833   1.202   5.712   6.542
    3DHA   C116 6834   0.841   4.544   4.549
    3DHA   H16R 6835   0.834   4.652   4.554
    3DHA   C115 6836   0.793   4.491   4.684
    3DHA   H15R 6837   0.707   4.545   4.724
    3DHA   H15S 6838   0.777   4.383   4.676
    3DHA   C114 6839   0.908   4.511   4.775
    3DHA   H14R 6840   0.986   4.438   4.754
    3DHA   C113 6841   0.910   4.594   4.883
    3DHA   H13R 6842   1.001   4.603   4.941
    3DHA   C112 6843   0.812   4.691   4.938
    3DHA   H12R 6844   0.712   4.666   4.900
    3DHA   H12S 6845   0.796   4.679   5.045
    3DHA   C111 6846   0.838   4.831   4.884
    3DHA   H11R 6847   0.820   4.844   4.777
    3DHA   C110 6848   0.873   4.940   4.954
    3DHA   H10R 6849   0.880   5.037   4.904
    3DHA    C19 6850   0.903   4.947   5.104
    3DHA    H9R 6851   0.943   4.854   5.145
    3DHA    H9S 6852   0.980   5.022   5.124
    3DHA    C18 6853   0.785   4.986   5.187
    3DHA    H8R 6854   0.712   4.906   5.200
    3DHA    C17 6855   0.771   5.099   5.261
    3DHA    H7R 6856   0.678   5.109   5.318
    3DHA    C16 6857   0.849   5.227   5.272
    3DHA    H6R 6858   0.884   5.231   5.375
    3DHA    H6S 6859   0.941   5.216   5.214
    3DHA    C15 6860   0.780   5.356   5.237
    3DHA    H5R 6861   0.772   5.371   5.130
    3DHA    C14 6862   0.744   5.455   5.320
    3DHA    H4R 6863   0.693   5.532   5.262
    3DHA    C13 6864   0.762   5.474   5.461
    3DHA    H3R 6865   0.663   5.474   5.507
    3DHA    H3S 6866   0.815   5.389   5.504
    3DHA    C12 6867   0.827   5.610   5.478
    3DHA    H2R 6868   0.914   5.625   5.414
    3DHA    H2S 6869   0.743   5.668   5.439
    3DHA   C117 6870   0.876   4.473   4.440
    3DHA   H17R 6871   0.911   4.528   4.353
    3DHA   C118 6872   0.886   4.328   4.423
    3DHA   H18R 6873   0.802   4.295   4.361
    3DHA   H18S 6874   0.863   4.273   4.515
    3DHA   C119 6875   1.018   4.294   4.367
    3DHA   H19R 6876   1.093   4.278   4.444
    3DHA   C120 6877   1.045   4.267   4.241
    3DHA   H20R 6878   1.146   4.229   4.225
    3DHA   C121 6879   0.968   4.289   4.112
    3DHA   H21R 6880   0.984   4.389   4.072
    3DHA   H21S 6881   0.860   4.294   4.132
    3DHA   C122 6882   0.986   4.182   4.012
    3DHA   H22R 6883   0.972   4.081   4.052
    3DHA   H22S 6884   1.092   4.181   3.984
    3DHA   H22T 6885   0.928   4.193   3.920
    1ST    C118 6886   5.549   4.597   3.841
    1ST    H18R 6887   5.596   4.559   3.749
    1ST    H18S 6888   5.449   4.555   3.853
    1ST    H18T 6889   5.617   4.558   3.916
    1ST    C117 6890   5.554   4.752   3.862
    1ST    H17R 6891   5.656   4.788   3.870
    1ST    H17S 6892   5.512   4.798   3.772
    1ST    C116 6893   5.472   4.784   3.990
    1ST    H16R 6894   5.469   4.892   4.005
    1ST    H16S 6895   5.367   4.761   3.967
    1ST    C115 6896   5.522   4.722   4.121
    1ST    H15R 6897   5.488   4.618   4.116
    1ST    H15S 6898   5.631   4.732   4.124
    1ST    C114 6899   5.461   4.784   4.246
    1ST    H14R 6900   5.508   4.882   4.258
    1ST    H14S 6901   5.357   4.812   4.230
    1ST    C113 6902   5.491   4.688   4.368
    1ST    H13R 6903   5.599   4.683   4.352
    1ST    H13S 6904   5.462   4.742   4.458
    1ST    C112 6905   5.412   4.552   4.372
    1ST    H12R 6906   5.306   4.579   4.374
    1ST    H12S 6907   5.400   4.507   4.273
    1ST    C111 6908   5.448   4.463   4.491
    1ST    H11R 6909   5.444   4.515   4.586
    1ST    H11S 6910   5.375   4.383   4.506
    1ST    C110 6911   5.577   4.388   4.479
    1ST    H10R 6912   5.559   4.321   4.394
    1ST    H10S 6913   5.658   4.457   4.456
    1ST     C19 6914   5.614   4.304   4.607
    1ST     H9R 6915   5.527   4.285   4.669
    1ST     H9S 6916   5.650   4.203   4.584
    1ST     C18 6917   5.716   4.365   4.694
    1ST     H8R 6918   5.811   4.380   4.643
    1ST     H8S 6919   5.685   4.467   4.720
    1ST     C17 6920   5.733   4.286   4.825
    1ST     H7R 6921   5.635   4.275   4.871
    1ST     H7S 6922   5.762   4.181   4.813
    1ST     C16 6923   5.836   4.336   4.930
    1ST     H6R 6924   5.936   4.304   4.897
    1ST     H6S 6925   5.836   4.444   4.918
    1ST     C15 6926   5.807   4.278   5.076
    1ST     H5R 6927   5.713   4.324   5.108
    1ST     H5S 6928   5.799   4.169   5.073
    1ST     C14 6929   5.922   4.313   5.173
    1ST     H4R 6930   5.962   4.411   5.146
    1ST     H4S 6931   5.892   4.346   5.273
    1ST     C13 6932   6.018   4.203   5.180
    1ST     H3R 6933   5.971   4.105   5.181
    1ST     H3S 6934   6.063   4.213   5.081
    1ST     C12 6935   6.124   4.218   5.290
    1ST     H2R 6936   6.210   4.153   5.272
    1ST     H2S 6937   6.167   4.318   5.278
    2PS     C11 6938   6.068   4.200   5.431
    2PS     O12 6939   5.999   4.282   5.482
    2PS     O11 6940   6.094   4.077   5.479
    2PS      C1 6941   6.025   4.043   5.600
    2PS      HR 6942   6.035   4.129   5.667
    2PS      HS 6943   5.918   4.032   5.579
    2PS      C2 6944   6.090   3.917   5.655
    2PS      HX 6945   6.029   3.893   5.743
    2PS      C3 6946   6.234   3.940   5.709
    2PS      HA 6947   6.307   3.921   5.630
    2PS      HB 6948   6.251   4.040   5.749
    2PS     O31 6949   6.255   3.845   5.812
    2PS     P31 6950   6.228   3.867   5.973
    2PS     O32 6951   6.314   3.994   6.005
    2PS     C31 6952   6.349   4.023   6.138
    2PS     H1A 6953   6.257   4.033   6.197
    2PS     H1B 6954   6.405   3.938   6.178
    2PS     C32 6955   6.438   4.148   6.142
    2PS     H2A 6956   6.540   4.121   6.111
    2PS     N31 6957   6.394   4.252   6.031
    2PS    HN1A 6958   6.355   4.206   5.947
    2PS    HN1B 6959   6.332   4.329   6.061
    2PS    HN1C 6960   6.482   4.304   6.018
    2PS     C33 6961   6.448   4.204   6.285
    2PS     O33 6962   6.087   3.900   5.990
    2PS     O34 6963   6.284   3.752   6.047
    2PS     O21 6964   6.093   3.821   5.549
    2PS     C21 6965   5.984   3.740   5.531
    2PS     O22 6966   5.902   3.706   5.614
    2PS     O35 6967   6.507   4.137   6.369
    2PS     O36 6968   6.422   4.320   6.296
    3DHA   C116 6969   5.051   3.658   5.257
    3DHA   H16R 6970   5.079   3.705   5.163
    3DHA   C115 6971   5.126   3.525   5.279
    3DHA   H15R 6972   5.205   3.533   5.353
    3DHA   H15S 6973   5.058   3.454   5.326
    3DHA   C114 6974   5.184   3.473   5.159
    3DHA   H14R 6975   5.122   3.395   5.114
    3DHA   C113 6976   5.295   3.513   5.092
    3DHA   H13R 6977   5.320   3.457   5.002
    3DHA   C112 6978   5.390   3.629   5.123
    3DHA   H12R 6979   5.392   3.658   5.228
    3DHA   H12S 6980   5.496   3.608   5.108
    3DHA   C111 6981   5.352   3.743   5.031
    3DHA   H11R 6982   5.250   3.780   5.041
    3DHA   C110 6983   5.429   3.783   4.933
    3DHA   H10R 6984   5.387   3.855   4.864
    3DHA    C19 6985   5.565   3.732   4.879
    3DHA    H9R 6986   5.618   3.681   4.960
    3DHA    H9S 6987   5.549   3.663   4.796
    3DHA    C18 6988   5.630   3.856   4.826
    3DHA    H8R 6989   5.603   3.903   4.733
    3DHA    C17 6990   5.740   3.901   4.894
    3DHA    H7R 6991   5.778   3.997   4.859
    3DHA    C16 6992   5.786   3.862   5.036
    3DHA    H6R 6993   5.813   3.946   5.100
    3DHA    H6S 6994   5.702   3.826   5.095
    3DHA    C15 6995   5.887   3.753   5.042
    3DHA    H5R 6996   5.894   3.698   4.949
    3DHA    C14 6997   5.966   3.730   5.145
    3DHA    H4R 6998   6.029   3.642   5.137
    3DHA    C13 6999   5.969   3.799   5.281
    3DHA    H3R 7000   6.042   3.878   5.300
    3DHA    H3S 7001   5.874   3.850   5.295
    3DHA    C12 7002   5.982   3.688   5.386
    3DHA    H2R 7003   5.905   3.612   5.373
    3DHA    H2S 7004   6.080   3.644   5.365
    3DHA   C117 7005   4.942   3.719   5.311
    3DHA   H17R 7006   4.907   3.815   5.274
    3DHA   C118 7007   4.883   3.662   5.436
    3DHA   H18R 7008   4.959   3.646   5.514
    3DHA   H18S 7009   4.843   3.563   5.411
    3DHA   C119 7010   4.766   3.734   5.474
    3DHA   H19R 7011   4.686   3.736   5.401
    3DHA   C120 7012   4.741   3.809   5.583
    3DHA   H20R 7013   4.658   3.880   5.586
    3DHA   C121 7014   4.842   3.824   5.688
    3DHA   H21R 7015   4.827   3.915   5.746
    3DHA   H21S 7016   4.947   3.816   5.658
    3DHA   C122 7017   4.819   3.701   5.789
    3DHA   H22R 7018   4.847   3.604   5.748
    3DHA   H22S 7019   4.716   3.682   5.821
    3DHA   H22T 7020   4.877   3.726   5.877
    1ST    C118 7021   5.229   0.699   3.793
    1ST    H18R 7022   5.198   0.753   3.883
    1ST    H18S 7023   5.271   0.771   3.723
    1ST    H18T 7024   5.299   0.624   3.830
    1ST    C117 7025   5.093   0.644   3.751
    1ST    H17R 7026   5.019   0.724   3.754
    1ST    H17S 7027   5.099   0.616   3.646
    1ST    C116 7028   5.031   0.525   3.844
    1ST    H16R 7029   4.944   0.501   3.783
    1ST    H16S 7030   5.097   0.438   3.846
    1ST    C115 7031   4.983   0.576   3.982
    1ST    H15R 7032   5.058   0.640   4.027
    1ST    H15S 7033   4.891   0.634   3.968
    1ST    C114 7034   4.942   0.463   4.084
    1ST    H14R 7035   4.902   0.377   4.029
    1ST    H14S 7036   5.033   0.419   4.126
    1ST    C113 7037   4.847   0.507   4.185
    1ST    H13R 7038   4.770   0.561   4.130
    1ST    H13S 7039   4.791   0.432   4.241
    1ST    C112 7040   4.912   0.600   4.292
    1ST    H12R 7041   4.994   0.543   4.337
    1ST    H12S 7042   4.948   0.696   4.253
    1ST    C111 7043   4.811   0.647   4.400
    1ST    H11R 7044   4.866   0.704   4.475
    1ST    H11S 7045   4.733   0.713   4.363
    1ST    C110 7046   4.741   0.531   4.476
    1ST    H10R 7047   4.654   0.507   4.416
    1ST    H10S 7048   4.812   0.448   4.475
    1ST     C19 7049   4.696   0.564   4.617
    1ST     H9R 7050   4.775   0.619   4.668
    1ST     H9S 7051   4.624   0.645   4.607
    1ST     C18 7052   4.655   0.446   4.708
    1ST     H8R 7053   4.594   0.491   4.788
    1ST     H8S 7054   4.593   0.376   4.652
    1ST     C17 7055   4.761   0.362   4.779
    1ST     H7R 7056   4.829   0.316   4.707
    1ST     H7S 7057   4.811   0.438   4.839
    1ST     C16 7058   4.700   0.258   4.879
    1ST     H6R 7059   4.620   0.202   4.830
    1ST     H6S 7060   4.778   0.183   4.899
    1ST     C15 7061   4.645   0.314   5.009
    1ST     H5R 7062   4.719   0.379   5.055
    1ST     H5S 7063   4.565   0.378   4.971
    1ST     C14 7064   4.604   0.215   5.119
    1ST     H4R 7065   4.586   0.265   5.214
    1ST     H4S 7066   4.516   0.163   5.080
    1ST     C13 7067   4.704   0.096   5.159
    1ST     H3R 7068   4.719   0.033   5.071
    1ST     H3S 7069   4.802   0.144   5.167
    1ST     C12 7070   4.664   0.001   5.274
    1ST     H2R 7071   4.568  -0.049   5.263
    1ST     H2S 7072   4.729  -0.087   5.286
    2PS     C11 7073   4.671   0.070   5.409
    2PS     O12 7074   4.741   0.164   5.435
    2PS     O11 7075   4.591   0.006   5.496
    2PS      C1 7076   4.575   0.048   5.635
    2PS      HR 7077   4.538  -0.034   5.696
    2PS      HS 7078   4.677   0.067   5.670
    2PS      C2 7079   4.484   0.172   5.644
    2PS      HX 7080   4.518   0.251   5.576
    2PS      C3 7081   4.480   0.231   5.786
    2PS      HA 7082   4.569   0.287   5.815
    2PS      HB 7083   4.398   0.303   5.799
    2PS     O31 7084   4.460   0.118   5.868
    2PS     P31 7085   4.467   0.129   6.031
    2PS     O32 7086   4.622   0.131   6.075
    2PS     C31 7087   4.655   0.193   6.200
    2PS     H1A 7088   4.620   0.296   6.205
    2PS     H1B 7089   4.607   0.138   6.282
    2PS     C32 7090   4.807   0.210   6.224
    2PS     H2A 7091   4.853   0.112   6.215
    2PS     N31 7092   4.874   0.292   6.125
    2PS    HN1A 7093   4.976   0.294   6.141
    2PS    HN1B 7094   4.861   0.259   6.028
    2PS    HN1C 7095   4.839   0.389   6.125
    2PS     C33 7096   4.827   0.252   6.365
    2PS     O33 7097   4.395   0.252   6.070
    2PS     O34 7098   4.411   0.000   6.079
    2PS     O21 7099   4.349   0.142   5.628
    2PS     C21 7100   4.278   0.186   5.520
    2PS     O22 7101   4.317   0.265   5.439
    2PS     O35 7102   4.821   0.163   6.452
    2PS     O36 7103   4.884   0.356   6.386
    3DHA   C116 7104   4.314   0.568   4.394
    3DHA   H16R 7105   4.267   0.640   4.461
    3DHA   C115 7106   4.322   0.433   4.453
    3DHA   H15R 7107   4.396   0.380   4.394
    3DHA   H15S 7108   4.356   0.455   4.555
    3DHA   C114 7109   4.192   0.358   4.465
    3DHA   H14R 7110   4.122   0.365   4.382
    3DHA   C113 7111   4.171   0.264   4.554
    3DHA   H13R 7112   4.085   0.199   4.545
    3DHA   C112 7113   4.248   0.232   4.681
    3DHA   H12R 7114   4.239   0.125   4.701
    3DHA   H12S 7115   4.356   0.243   4.664
    3DHA   C111 7116   4.212   0.310   4.805
    3DHA   H11R 7117   4.270   0.399   4.827
    3DHA   C110 7118   4.133   0.273   4.903
    3DHA   H10R 7119   4.116   0.343   4.984
    3DHA    C19 7120   4.042   0.154   4.901
    3DHA    H9R 7121   4.066   0.077   4.828
    3DHA    H9S 7122   4.065   0.117   5.001
    3DHA    C18 7123   3.896   0.186   4.898
    3DHA    H8R 7124   3.850   0.163   4.802
    3DHA    C17 7125   3.827   0.222   5.008
    3DHA    H7R 7126   3.719   0.213   5.007
    3DHA    C16 7127   3.892   0.250   5.143
    3DHA    H6R 7128   3.998   0.270   5.130
    3DHA    H6S 7129   3.843   0.345   5.164
    3DHA    C15 7130   3.855   0.146   5.245
    3DHA    H5R 7131   3.760   0.093   5.237
    3DHA    C14 7132   3.940   0.100   5.340
    3DHA    H4R 7133   3.908   0.021   5.407
    3DHA    C13 7134   4.071   0.150   5.373
    3DHA    H3R 7135   4.142   0.091   5.314
    3DHA    H3S 7136   4.078   0.253   5.337
    3DHA    C12 7137   4.128   0.151   5.514
    3DHA    H2R 7138   4.071   0.224   5.572
    3DHA    H2S 7139   4.106   0.061   5.572
    3DHA   C117 7140   4.367   0.609   4.281
    3DHA   H17R 7141   4.344   0.711   4.253
    3DHA   C118 7142   4.444   0.538   4.178
    3DHA   H18R 7143   4.479   0.441   4.214
    3DHA   H18S 7144   4.535   0.593   4.154
    3DHA   C119 7145   4.365   0.516   4.047
    3DHA   H19R 7146   4.257   0.526   4.051
    3DHA   C120 7147   4.406   0.464   3.936
    3DHA   H20R 7148   4.338   0.447   3.853
    3DHA   C121 7149   4.553   0.437   3.895
    3DHA   H21R 7150   4.558   0.336   3.854
    3DHA   H21S 7151   4.617   0.446   3.984
    3DHA   C122 7152   4.597   0.537   3.790
    3DHA   H22R 7153   4.551   0.532   3.691
    3DHA   H22S 7154   4.705   0.523   3.785
    3DHA   H22T 7155   4.589   0.641   3.824
    1ST    C118 7156  -0.571   5.665   4.081
    1ST    H18R 7157  -0.667   5.700   4.120
    1ST    H18S 7158  -0.576   5.566   4.037
    1ST    H18T 7159  -0.558   5.742   4.004
    1ST    C117 7160  -0.464   5.667   4.193
    1ST    H17R 7161  -0.368   5.679   4.143
    1ST    H17S 7162  -0.485   5.756   4.252
    1ST    C116 7163  -0.484   5.532   4.272
    1ST    H16R 7164  -0.590   5.527   4.299
    1ST    H16S 7165  -0.443   5.454   4.207
    1ST    C115 7166  -0.409   5.514   4.401
    1ST    H15R 7167  -0.455   5.590   4.465
    1ST    H15S 7168  -0.443   5.421   4.447
    1ST    C114 7169  -0.257   5.534   4.380
    1ST    H14R 7170  -0.227   5.449   4.318
    1ST    H14S 7171  -0.250   5.619   4.311
    1ST    C113 7172  -0.173   5.554   4.504
    1ST    H13R 7173  -0.204   5.477   4.575
    1ST    H13S 7174  -0.068   5.559   4.474
    1ST    C112 7175  -0.206   5.681   4.578
    1ST    H12R 7176  -0.210   5.764   4.507
    1ST    H12S 7177  -0.311   5.666   4.606
    1ST    C111 7178  -0.110   5.702   4.698
    1ST    H11R 7179  -0.009   5.712   4.658
    1ST    H11S 7180  -0.130   5.799   4.743
    1ST    C110 7181  -0.129   5.609   4.817
    1ST    H10R 7182  -0.236   5.594   4.832
    1ST    H10S 7183  -0.098   5.506   4.797
    1ST     C19 7184  -0.081   5.672   4.945
    1ST     H9R 7185   0.026   5.682   4.929
    1ST     H9S 7186  -0.135   5.767   4.951
    1ST     C18 7187  -0.092   5.595   5.077
    1ST     H8R 7188  -0.177   5.526   5.072
    1ST     H8S 7189  -0.003   5.531   5.080
    1ST     C17 7190  -0.105   5.685   5.194
    1ST     H7R 7191  -0.014   5.744   5.190
    1ST     H7S 7192  -0.183   5.761   5.200
    1ST     C16 7193  -0.129   5.606   5.322
    1ST     H6R 7194  -0.225   5.560   5.299
    1ST     H6S 7195  -0.053   5.528   5.307
    1ST     C15 7196  -0.122   5.684   5.457
    1ST     H5R 7197  -0.017   5.711   5.473
    1ST     H5S 7198  -0.177   5.779   5.456
    1ST     C14 7199  -0.177   5.624   5.590
    1ST     H4R 7200  -0.168   5.701   5.667
    1ST     H4S 7201  -0.284   5.602   5.588
    1ST     C13 7202  -0.098   5.508   5.626
    1ST     H3R 7203  -0.086   5.441   5.541
    1ST     H3S 7204   0.007   5.537   5.643
    1ST     C12 7205  -0.151   5.430   5.737
    1ST     H2R 7206  -0.201   5.505   5.799
    1ST     H2S 7207  -0.230   5.363   5.701
    2PS     C11 7208  -0.045   5.351   5.811
    2PS     O12 7209  -0.036   5.227   5.804
    2PS     O11 7210   0.051   5.432   5.869
    2PS      C1 7211   0.172   5.365   5.922
    2PS      HR 7212   0.145   5.305   6.008
    2PS      HS 7213   0.215   5.300   5.846
    2PS      C2 7214   0.271   5.480   5.973
    2PS      HX 7215   0.364   5.436   6.011
    2PS      C3 7216   0.204   5.564   6.080
    2PS      HA 7217   0.124   5.631   6.046
    2PS      HB 7218   0.145   5.496   6.142
    2PS     O31 7219   0.291   5.646   6.164
    2PS     P31 7220   0.230   5.742   6.271
    2PS     O32 7221   0.144   5.648   6.365
    2PS     C31 7222   0.205   5.553   6.449
    2PS     H1A 7223   0.265   5.485   6.387
    2PS     H1B 7224   0.256   5.605   6.530
    2PS     C32 7225   0.101   5.463   6.516
    2PS     H2A 7226   0.024   5.530   6.557
    2PS     N31 7227   0.022   5.369   6.431
    2PS    HN1A 7228   0.067   5.310   6.358
    2PS    HN1B 7229  -0.030   5.305   6.493
    2PS    HN1C 7230  -0.055   5.411   6.377
    2PS     C33 7231   0.159   5.393   6.638
    2PS     O33 7232   0.348   5.799   6.341
    2PS     O34 7233   0.138   5.838   6.204
    2PS     O21 7234   0.300   5.560   5.855
    2PS     C21 7235   0.408   5.641   5.855
    2PS     O22 7236   0.487   5.669   5.941
    2PS     O35 7237   0.088   5.311   6.693
    2PS     O36 7238   0.276   5.388   6.673
    3DHA   C116 7239   0.560   5.257   4.617
    3DHA   H16R 7240   0.477   5.325   4.601
    3DHA   C115 7241   0.529   5.132   4.699
    3DHA   H15R 7242   0.424   5.103   4.692
    3DHA   H15S 7243   0.589   5.052   4.656
    3DHA   C114 7244   0.558   5.147   4.850
    3DHA   H14R 7245   0.652   5.107   4.888
    3DHA   C113 7246   0.471   5.198   4.940
    3DHA   H13R 7247   0.502   5.202   5.044
    3DHA   C112 7248   0.335   5.242   4.907
    3DHA   H12R 7249   0.302   5.185   4.820
    3DHA   H12S 7250   0.268   5.214   4.988
    3DHA   C111 7251   0.324   5.393   4.878
    3DHA   H11R 7252   0.347   5.434   4.780
    3DHA   C110 7253   0.298   5.490   4.967
    3DHA   H10R 7254   0.308   5.596   4.946
    3DHA    C19 7255   0.268   5.469   5.114
    3DHA    H9R 7256   0.199   5.543   5.154
    3DHA    H9S 7257   0.211   5.377   5.131
    3DHA    C18 7258   0.402   5.469   5.182
    3DHA    H8R 7259   0.487   5.424   5.133
    3DHA    C17 7260   0.412   5.516   5.310
    3DHA    H7R 7261   0.509   5.508   5.360
    3DHA    C16 7262   0.294   5.560   5.396
    3DHA    H6R 7263   0.197   5.523   5.362
    3DHA    H6S 7264   0.301   5.533   5.501
    3DHA    C15 7265   0.289   5.711   5.404
    3DHA    H5R 7266   0.285   5.766   5.310
    3DHA    C14 7267   0.300   5.785   5.513
    3DHA    H4R 7268   0.298   5.892   5.494
    3DHA    C13 7269   0.289   5.751   5.655
    3DHA    H3R 7270   0.234   5.831   5.704
    3DHA    H3S 7271   0.221   5.666   5.658
    3DHA    C12 7272   0.422   5.701   5.715
    3DHA    H2R 7273   0.473   5.629   5.650
    3DHA    H2S 7274   0.505   5.772   5.719
    3DHA   C117 7275   0.672   5.277   4.545
    3DHA   H17R 7276   0.671   5.361   4.475
    3DHA   C118 7277   0.793   5.191   4.546
    3DHA   H18R 7278   0.797   5.135   4.639
    3DHA   H18S 7279   0.888   5.245   4.546
    3DHA   C119 7280   0.779   5.084   4.434
    3DHA   H19R 7281   0.735   4.994   4.474
    3DHA   C120 7282   0.824   5.100   4.311
    3DHA   H20R 7283   0.811   5.014   4.247
    3DHA   C121 7284   0.885   5.215   4.243
    3DHA   H21R 7285   0.970   5.182   4.183
    3DHA   H21S 7286   0.935   5.285   4.310
    3DHA   C122 7287   0.788   5.284   4.141
    3DHA   H22R 7288   0.772   5.233   4.046
    3DHA   H22S 7289   0.827   5.383   4.117
    3DHA   H22T 7290   0.691   5.305   4.186
    1ST    C118 7291   4.403   5.741   4.237
    1ST    H18R 7292   4.428   5.767   4.134
    1ST    H18S 7293   4.294   5.733   4.247
    1ST    H18T 7294   4.441   5.640   4.253
    1ST    C117 7295   4.452   5.850   4.330
    1ST    H17R 7296   4.408   5.942   4.290
    1ST    H17S 7297   4.400   5.834   4.424
    1ST    C116 7298   4.600   5.835   4.350
    1ST    H16R 7299   4.640   5.745   4.304
    1ST    H16S 7300   4.654   5.921   4.309
    1ST    C115 7301   4.645   5.818   4.491
    1ST    H15R 7302   4.625   5.905   4.552
    1ST    H15S 7303   4.591   5.736   4.538
    1ST    C114 7304   4.782   5.757   4.503
    1ST    H14R 7305   4.777   5.650   4.480
    1ST    H14S 7306   4.841   5.811   4.429
    1ST    C113 7307   4.834   5.768   4.646
    1ST    H13R 7308   4.943   5.773   4.637
    1ST    H13S 7309   4.811   5.866   4.688
    1ST    C112 7310   4.787   5.660   4.734
    1ST    H12R 7311   4.698   5.703   4.780
    1ST    H12S 7312   4.754   5.564   4.694
    1ST    C111 7313   4.886   5.642   4.848
    1ST    H11R 7314   4.981   5.601   4.811
    1ST    H11S 7315   4.933   5.736   4.877
    1ST    C110 7316   4.826   5.571   4.970
    1ST    H10R 7317   4.732   5.620   4.996
    1ST    H10S 7318   4.812   5.465   4.949
    1ST     C19 7319   4.927   5.590   5.086
    1ST     H9R 7320   5.010   5.520   5.076
    1ST     H9S 7321   4.976   5.688   5.076
    1ST     C18 7322   4.883   5.567   5.230
    1ST     H8R 7323   4.957   5.602   5.301
    1ST     H8S 7324   4.794   5.631   5.235
    1ST     C17 7325   4.851   5.416   5.271
    1ST     H7R 7326   4.778   5.380   5.198
    1ST     H7S 7327   4.940   5.353   5.262
    1ST     C16 7328   4.801   5.405   5.415
    1ST     H6R 7329   4.887   5.417   5.481
    1ST     H6S 7330   4.718   5.477   5.420
    1ST     C15 7331   4.742   5.272   5.447
    1ST     H5R 7332   4.686   5.281   5.540
    1ST     H5S 7333   4.670   5.254   5.366
    1ST     C14 7334   4.839   5.161   5.453
    1ST     H4R 7335   4.914   5.146   5.375
    1ST     H4S 7336   4.895   5.188   5.543
    1ST     C13 7337   4.770   5.031   5.466
    1ST     H3R 7338   4.684   5.044   5.533
    1ST     H3S 7339   4.718   5.005   5.374
    1ST     C12 7340   4.844   4.907   5.510
    1ST     H2R 7341   4.785   4.815   5.512
    1ST     H2S 7342   4.917   4.892   5.430
    2PS     C11 7343   4.908   4.914   5.646
    2PS     O12 7344   4.900   4.998   5.735
    2PS     O11 7345   4.961   4.795   5.677
    2PS      C1 7346   5.037   4.773   5.803
    2PS      HR 7347   5.126   4.837   5.802
    2PS      HS 7348   4.974   4.798   5.888
    2PS      C2 7349   5.083   4.625   5.823
    2PS      HX 7350   5.016   4.548   5.785
    2PS      C3 7351   5.107   4.595   5.969
    2PS      HA 7352   5.012   4.609   6.020
    2PS      HB 7353   5.148   4.495   5.983
    2PS     O31 7354   5.200   4.696   6.022
    2PS     P31 7355   5.257   4.689   6.177
    2PS     O32 7356   5.129   4.695   6.271
    2PS     C31 7357   5.048   4.809   6.280
    2PS     H1A 7358   5.106   4.899   6.303
    2PS     H1B 7359   4.999   4.831   6.185
    2PS     C32 7360   4.954   4.795   6.398
    2PS     H2A 7361   4.896   4.703   6.384
    2PS     N31 7362   5.018   4.771   6.529
    2PS    HN1A 7363   5.069   4.856   6.559
    2PS    HN1B 7364   4.951   4.757   6.606
    2PS    HN1C 7365   5.077   4.687   6.519
    2PS     C33 7366   4.849   4.910   6.395
    2PS     O33 7367   5.321   4.561   6.195
    2PS     O34 7368   5.328   4.813   6.191
    2PS     O21 7369   5.208   4.608   5.748
    2PS     C21 7370   5.259   4.483   5.739
    2PS     O22 7371   5.207   4.383   5.784
    2PS     O35 7372   4.757   4.897   6.317
    2PS     O36 7373   4.863   5.016   6.459
    3DHA   C116 7374   4.951   4.799   4.618
    3DHA   H16R 7375   4.939   4.865   4.704
    3DHA   C115 7376   5.074   4.711   4.637
    3DHA   H15R 7377   5.094   4.662   4.542
    3DHA   H15S 7378   5.154   4.782   4.659
    3DHA   C114 7379   5.052   4.616   4.746
    3DHA   H14R 7380   4.948   4.589   4.763
    3DHA   C113 7381   5.143   4.555   4.831
    3DHA   H13R 7382   5.102   4.487   4.905
    3DHA   C112 7383   5.295   4.571   4.830
    3DHA   H12R 7384   5.351   4.495   4.885
    3DHA   H12S 7385   5.340   4.562   4.731
    3DHA   C111 7386   5.334   4.699   4.895
    3DHA   H11R 7387   5.289   4.790   4.856
    3DHA   C110 7388   5.421   4.712   4.991
    3DHA   H10R 7389   5.433   4.808   5.041
    3DHA    C19 7390   5.510   4.610   5.052
    3DHA    H9R 7391   5.449   4.526   5.085
    3DHA    H9S 7392   5.577   4.576   4.973
    3DHA    C18 7393   5.589   4.660   5.163
    3DHA    H8R 7394   5.629   4.759   5.144
    3DHA    C17 7395   5.610   4.597   5.284
    3DHA    H7R 7396   5.678   4.652   5.348
    3DHA    C16 7397   5.570   4.453   5.313
    3DHA    H6R 7398   5.593   4.381   5.235
    3DHA    H6S 7399   5.625   4.406   5.395
    3DHA    C15 7400   5.423   4.439   5.334
    3DHA    H5R 7401   5.359   4.471   5.252
    3DHA    C14 7402   5.355   4.402   5.445
    3DHA    H4R 7403   5.247   4.409   5.442
    3DHA    C13 7404   5.417   4.372   5.573
    3DHA    H3R 7405   5.375   4.276   5.604
    3DHA    H3S 7406   5.526   4.361   5.571
    3DHA    C12 7407   5.392   4.478   5.673
    3DHA    H2R 7408   5.474   4.469   5.746
    3DHA    H2S 7409   5.411   4.579   5.634
    3DHA   C117 7410   4.868   4.819   4.518
    3DHA   H17R 7411   4.802   4.905   4.524
    3DHA   C118 7412   4.868   4.753   4.383
    3DHA   H18R 7413   4.813   4.658   4.385
    3DHA   H18S 7414   4.968   4.737   4.342
    3DHA   C119 7415   4.796   4.844   4.284
    3DHA   H19R 7416   4.688   4.833   4.285
    3DHA   C120 7417   4.854   4.926   4.193
    3DHA   H20R 7418   4.791   4.994   4.136
    3DHA   C121 7419   5.005   4.957   4.190
    3DHA   H21R 7420   5.037   4.950   4.294
    3DHA   H21S 7421   5.021   5.062   4.166
    3DHA   C122 7422   5.075   4.859   4.098
    3DHA   H22R 7423   5.038   4.756   4.099
    3DHA   H22S 7424   5.181   4.863   4.126
    3DHA   H22T 7425   5.069   4.892   3.994
    1ST    C118 7426   1.784   2.120   4.494
    1ST    H18R 7427   1.696   2.167   4.449
    1ST    H18S 7428   1.761   2.014   4.483
    1ST    H18T 7429   1.880   2.139   4.446
    1ST    C117 7430   1.781   2.153   4.640
    1ST    H17R 7431   1.775   2.262   4.639
    1ST    H17S 7432   1.694   2.114   4.693
    1ST    C116 7433   1.907   2.106   4.714
    1ST    H16R 7434   1.985   2.167   4.669
    1ST    H16S 7435   1.901   2.140   4.818
    1ST    C115 7436   1.955   1.961   4.705
    1ST    H15R 7437   1.880   1.898   4.752
    1ST    H15S 7438   1.953   1.918   4.605
    1ST    C114 7439   2.093   1.936   4.757
    1ST    H14R 7440   2.103   1.831   4.727
    1ST    H14S 7441   2.169   1.987   4.697
    1ST    C113 7442   2.115   1.970   4.901
    1ST    H13R 7443   2.105   2.077   4.922
    1ST    H13S 7444   2.027   1.918   4.940
    1ST    C112 7445   2.243   1.917   4.970
    1ST    H12R 7446   2.271   1.813   4.955
    1ST    H12S 7447   2.321   1.979   4.926
    1ST    C111 7448   2.254   1.923   5.119
    1ST    H11R 7449   2.220   2.020   5.155
    1ST    H11S 7450   2.175   1.855   5.151
    1ST    C110 7451   2.386   1.890   5.181
    1ST    H10R 7452   2.429   1.798   5.142
    1ST    H10S 7453   2.448   1.976   5.156
    1ST     C19 7454   2.385   1.891   5.338
    1ST     H9R 7455   2.327   1.805   5.372
    1ST     H9S 7456   2.488   1.882   5.373
    1ST     C18 7457   2.327   2.031   5.394
    1ST     H8R 7458   2.360   2.120   5.340
    1ST     H8S 7459   2.219   2.028   5.380
    1ST     C17 7460   2.356   2.047   5.544
    1ST     H7R 7461   2.324   1.953   5.590
    1ST     H7S 7462   2.464   2.061   5.550
    1ST     C16 7463   2.281   2.159   5.610
    1ST     H6R 7464   2.301   2.254   5.560
    1ST     H6S 7465   2.177   2.146   5.581
    1ST     C15 7466   2.277   2.155   5.760
    1ST     H5R 7467   2.251   2.053   5.788
    1ST     H5S 7468   2.376   2.164   5.806
    1ST     C14 7469   2.176   2.247   5.821
    1ST     H4R 7470   2.216   2.349   5.824
    1ST     H4S 7471   2.089   2.247   5.755
    1ST     C13 7472   2.130   2.220   5.961
    1ST     H3R 7473   2.187   2.287   6.026
    1ST     H3S 7474   2.028   2.257   5.969
    1ST     C12 7475   2.112   2.075   6.004
    1ST     H2R 7476   2.042   2.025   5.937
    1ST     H2S 7477   2.212   2.033   6.008
    2PS     C11 7478   2.052   2.064   6.141
    2PS     O12 7479   1.978   2.147   6.189
    2PS     O11 7480   2.087   1.951   6.200
    2PS      C1 7481   2.033   1.917   6.332
    2PS      HR 7482   2.085   1.825   6.362
    2PS      HS 7483   2.055   2.006   6.392
    2PS      C2 7484   1.884   1.877   6.327
    2PS      HX 7485   1.825   1.950   6.272
    2PS      C3 7486   1.823   1.877   6.467
    2PS      HA 7487   1.791   1.980   6.482
    2PS      HB 7488   1.741   1.806   6.474
    2PS     O31 7489   1.914   1.832   6.568
    2PS     P31 7490   1.869   1.850   6.726
    2PS     O32 7491   1.873   2.004   6.750
    2PS     C31 7492   1.987   2.083   6.781
    2PS     H1A 7493   1.998   2.076   6.889
    2PS     H1B 7494   2.075   2.035   6.737
    2PS     C32 7495   1.989   2.236   6.758
    2PS     H2A 7496   2.029   2.250   6.658
    2PS     N31 7497   1.849   2.304   6.756
    2PS    HN1A 7498   1.776   2.271   6.691
    2PS    HN1B 7499   1.794   2.299   6.843
    2PS    HN1C 7500   1.863   2.404   6.736
    2PS     C33 7501   2.092   2.287   6.852
    2PS     O33 7502   1.731   1.797   6.738
    2PS     O34 7503   1.973   1.779   6.805
    2PS     O21 7504   1.856   1.744   6.274
    2PS     C21 7505   1.851   1.742   6.141
    2PS     O22 7506   1.873   1.836   6.068
    2PS     O35 7507   2.040   2.316   6.961
    2PS     O36 7508   2.211   2.295   6.825
    3DHA   C116 7509   1.758   1.070   5.252
    3DHA   H16R 7510   1.735   1.075   5.358
    3DHA   C115 7511   1.766   0.932   5.198
    3DHA   H15R 7512   1.722   0.890   5.289
    3DHA   H15S 7513   1.690   0.898   5.126
    3DHA   C114 7514   1.901   0.862   5.185
    3DHA   H14R 7515   1.923   0.833   5.083
    3DHA   C113 7516   1.997   0.845   5.278
    3DHA   H13R 7517   2.089   0.792   5.252
    3DHA   C112 7518   1.973   0.898   5.416
    3DHA   H12R 7519   1.867   0.916   5.435
    3DHA   H12S 7520   2.016   0.827   5.487
    3DHA   C111 7521   2.043   1.031   5.426
    3DHA   H11R 7522   2.105   1.045   5.337
    3DHA   C110 7523   2.028   1.126   5.516
    3DHA   H10R 7524   2.087   1.216   5.500
    3DHA    C19 7525   1.928   1.146   5.625
    3DHA    H9R 7526   1.882   1.244   5.609
    3DHA    H9S 7527   1.849   1.072   5.612
    3DHA    C18 7528   1.995   1.135   5.759
    3DHA    H8R 7529   2.001   1.033   5.796
    3DHA    C17 7530   2.019   1.238   5.846
    3DHA    H7R 7531   2.052   1.225   5.949
    3DHA    C16 7532   1.996   1.381   5.812
    3DHA    H6R 7533   2.038   1.390   5.712
    3DHA    H6S 7534   1.889   1.401   5.802
    3DHA    C15 7535   2.067   1.471   5.904
    3DHA    H5R 7536   2.166   1.494   5.865
    3DHA    C14 7537   2.034   1.531   6.015
    3DHA    H4R 7538   2.100   1.603   6.062
    3DHA    C13 7539   1.920   1.509   6.107
    3DHA    H3R 7540   1.877   1.413   6.074
    3DHA    H3S 7541   1.961   1.505   6.208
    3DHA    C12 7542   1.811   1.614   6.084
    3DHA    H2R 7543   1.784   1.630   5.979
    3DHA    H2S 7544   1.718   1.589   6.135
    3DHA   C117 7545   1.807   1.184   5.198
    3DHA   H17R 7546   1.818   1.274   5.259
    3DHA   C118 7547   1.880   1.192   5.069
    3DHA   H18R 7548   1.825   1.230   4.983
    3DHA   H18S 7549   1.895   1.090   5.034
    3DHA   C119 7550   2.012   1.259   5.084
    3DHA   H19R 7551   2.079   1.199   5.145
    3DHA   C120 7552   2.054   1.375   5.026
    3DHA   H20R 7553   2.155   1.410   5.047
    3DHA   C121 7554   1.973   1.478   4.950
    3DHA   H21R 7555   1.868   1.451   4.952
    3DHA   H21S 7556   2.011   1.472   4.848
    3DHA   C122 7557   1.990   1.625   4.986
    3DHA   H22R 7558   1.949   1.698   4.916
    3DHA   H22S 7559   2.090   1.653   5.021
    3DHA   H22T 7560   1.938   1.644   5.080
    1ST    C118 7561   0.135   5.376   4.576
    1ST    H18R 7562   0.135   5.479   4.541
    1ST    H18S 7563   0.241   5.354   4.592
    1ST    H18T 7564   0.102   5.389   4.679
    1ST    C117 7565   0.061   5.265   4.508
    1ST    H17R 7566   0.053   5.178   4.574
    1ST    H17S 7567  -0.044   5.293   4.500
    1ST    C116 7568   0.128   5.213   4.378
    1ST    H16R 7569   0.072   5.126   4.343
    1ST    H16S 7570   0.133   5.289   4.299
    1ST    C115 7571   0.270   5.157   4.411
    1ST    H15R 7572   0.337   5.243   4.416
    1ST    H15S 7573   0.279   5.115   4.512
    1ST    C114 7574   0.341   5.061   4.308
    1ST    H14R 7575   0.351   5.117   4.214
    1ST    H14S 7576   0.445   5.040   4.333
    1ST    C113 7577   0.255   4.928   4.291
    1ST    H13R 7578   0.154   4.956   4.258
    1ST    H13S 7579   0.308   4.864   4.220
    1ST    C112 7580   0.243   4.834   4.414
    1ST    H12R 7581   0.191   4.886   4.495
    1ST    H12S 7582   0.176   4.750   4.396
    1ST    C111 7583   0.371   4.786   4.471
    1ST    H11R 7584   0.404   4.725   4.387
    1ST    H11S 7585   0.438   4.871   4.484
    1ST    C110 7586   0.365   4.703   4.597
    1ST    H10R 7587   0.319   4.605   4.589
    1ST    H10S 7588   0.470   4.684   4.622
    1ST     C19 7589   0.313   4.778   4.713
    1ST     H9R 7590   0.329   4.885   4.708
    1ST     H9S 7591   0.204   4.770   4.708
    1ST     C18 7592   0.368   4.726   4.846
    1ST     H8R 7593   0.336   4.623   4.865
    1ST     H8S 7594   0.476   4.722   4.852
    1ST     C17 7595   0.335   4.810   4.959
    1ST     H7R 7596   0.382   4.909   4.965
    1ST     H7S 7597   0.227   4.809   4.969
    1ST     C16 7598   0.400   4.757   5.092
    1ST     H6R 7599   0.376   4.652   5.110
    1ST     H6S 7600   0.509   4.765   5.087
    1ST     C15 7601   0.370   4.844   5.222
    1ST     H5R 7602   0.396   4.948   5.199
    1ST     H5S 7603   0.267   4.847   5.258
    1ST     C14 7604   0.441   4.779   5.338
    1ST     H4R 7605   0.410   4.674   5.331
    1ST     H4S 7606   0.546   4.777   5.310
    1ST     C13 7607   0.403   4.838   5.471
    1ST     H3R 7608   0.392   4.946   5.472
    1ST     H3S 7609   0.300   4.804   5.481
    1ST     C12 7610   0.482   4.781   5.589
    1ST     H2R 7611   0.491   4.672   5.577
    1ST     H2S 7612   0.576   4.835   5.584
    2PS     C11 7613   0.419   4.806   5.727
    2PS     O12 7614   0.297   4.788   5.744
    2PS     O11 7615   0.501   4.854   5.825
    2PS      C1 7616   0.437   4.868   5.951
    2PS      HR 7617   0.344   4.924   5.944
    2PS      HS 7618   0.423   4.766   5.987
    2PS      C2 7619   0.531   4.963   6.041
    2PS      HX 7620   0.630   4.917   6.048
    2PS      C3 7621   0.478   4.988   6.179
    2PS      HA 7622   0.459   4.891   6.226
    2PS      HB 7623   0.558   5.040   6.232
    2PS     O31 7624   0.354   5.059   6.172
    2PS     P31 7625   0.288   5.134   6.299
    2PS     O32 7626   0.223   5.022   6.383
    2PS     C31 7627   0.082   5.009   6.384
    2PS     H1A 7628   0.024   5.101   6.372
    2PS     H1B 7629   0.047   4.943   6.304
    2PS     C32 7630   0.047   4.938   6.513
    2PS     H2A 7631   0.118   4.860   6.539
    2PS     N31 7632   0.046   5.027   6.629
    2PS    HN1A 7633   0.054   4.968   6.713
    2PS    HN1B 7634   0.127   5.091   6.636
    2PS    HN1C 7635  -0.040   5.086   6.631
    2PS     C33 7636  -0.069   4.842   6.493
    2PS     O33 7637   0.384   5.192   6.393
    2PS     O34 7638   0.181   5.231   6.247
    2PS     O21 7639   0.549   5.091   5.978
    2PS     C21 7640   0.643   5.184   6.015
    2PS     O22 7641   0.720   5.173   6.108
    2PS     O35 7642  -0.034   4.730   6.456
    2PS     O36 7643  -0.176   4.862   6.542
    3DHA   C116 7644  -0.272   5.277   5.210
    3DHA   H16R 7645  -0.296   5.365   5.270
    3DHA   C115 7646  -0.186   5.175   5.270
    3DHA   H15R 7647  -0.225   5.082   5.228
    3DHA   H15S 7648  -0.083   5.191   5.237
    3DHA   C114 7649  -0.201   5.187   5.422
    3DHA   H14R 7650  -0.265   5.266   5.461
    3DHA   C113 7651  -0.133   5.113   5.506
    3DHA   H13R 7652  -0.159   5.119   5.611
    3DHA   C112 7653  -0.045   5.000   5.478
    3DHA   H12R 7654  -0.004   4.956   5.569
    3DHA   H12S 7655  -0.109   4.920   5.438
    3DHA   C111 7656   0.075   5.025   5.388
    3DHA   H11R 7657   0.078   4.952   5.307
    3DHA   C110 7658   0.176   5.111   5.410
    3DHA   H10R 7659   0.254   5.114   5.334
    3DHA    C19 7660   0.185   5.211   5.514
    3DHA    H9R 7661   0.252   5.290   5.480
    3DHA    H9S 7662   0.087   5.258   5.524
    3DHA    C18 7663   0.247   5.156   5.641
    3DHA    H8R 7664   0.170   5.110   5.704
    3DHA    C17 7665   0.370   5.175   5.688
    3DHA    H7R 7666   0.387   5.133   5.786
    3DHA    C16 7667   0.490   5.222   5.620
    3DHA    H6R 7668   0.466   5.227   5.514
    3DHA    H6S 7669   0.513   5.322   5.656
    3DHA    C15 7670   0.607   5.127   5.638
    3DHA    H5R 7671   0.604   5.042   5.569
    3DHA    C14 7672   0.715   5.136   5.710
    3DHA    H4R 7673   0.785   5.055   5.690
    3DHA    C13 7674   0.756   5.248   5.803
    3DHA    H3R 7675   0.840   5.204   5.857
    3DHA    H3S 7676   0.807   5.327   5.749
    3DHA    C12 7677   0.665   5.296   5.913
    3DHA    H2R 7678   0.715   5.375   5.968
    3DHA    H2S 7679   0.567   5.334   5.882
    3DHA   C117 7680  -0.302   5.280   5.084
    3DHA   H17R 7681  -0.356   5.370   5.057
    3DHA   C118 7682  -0.269   5.192   4.972
    3DHA   H18R 7683  -0.349   5.192   4.897
    3DHA   H18S 7684  -0.252   5.089   5.005
    3DHA   C119 7685  -0.148   5.245   4.903
    3DHA   H19R 7686  -0.151   5.341   4.852
    3DHA   C120 7687  -0.033   5.175   4.888
    3DHA   H20R 7688   0.045   5.218   4.826
    3DHA   C121 7689   0.017   5.036   4.934
    3DHA   H21R 7690  -0.040   4.993   5.017
    3DHA   H21S 7691   0.121   5.031   4.964
    3DHA   C122 7692  -0.018   4.947   4.822
    3DHA   H22R 7693  -0.121   4.951   4.786
    3DHA   H22S 7694  -0.003   4.840   4.831
    3DHA   H22T 7695   0.051   4.980   4.744
    1ST    C118 7696   4.696   0.983   3.794
    1ST    H18R 7697   4.609   1.029   3.747
    1ST    H18S 7698   4.740   0.910   3.726
    1ST    H18T 7699   4.769   1.063   3.806
    1ST    C117 7700   4.660   0.929   3.934
    1ST    H17R 7701   4.580   0.990   3.977
    1ST    H17S 7702   4.633   0.823   3.932
    1ST    C116 7703   4.777   0.941   4.040
    1ST    H16R 7704   4.743   0.906   4.138
    1ST    H16S 7705   4.856   0.881   3.996
    1ST    C115 7706   4.847   1.080   4.068
    1ST    H15R 7707   4.926   1.069   4.142
    1ST    H15S 7708   4.903   1.095   3.976
    1ST    C114 7709   4.750   1.206   4.086
    1ST    H14R 7710   4.817   1.292   4.096
    1ST    H14S 7711   4.697   1.220   3.991
    1ST    C113 7712   4.653   1.191   4.202
    1ST    H13R 7713   4.569   1.261   4.194
    1ST    H13S 7714   4.591   1.102   4.193
    1ST    C112 7715   4.714   1.179   4.342
    1ST    H12R 7716   4.820   1.156   4.347
    1ST    H12S 7717   4.710   1.279   4.385
    1ST    C111 7718   4.640   1.078   4.432
    1ST    H11R 7719   4.551   1.135   4.460
    1ST    H11S 7720   4.618   0.987   4.377
    1ST    C110 7721   4.722   1.033   4.553
    1ST    H10R 7722   4.661   0.953   4.596
    1ST    H10S 7723   4.819   0.993   4.521
    1ST     C19 7724   4.721   1.144   4.659
    1ST     H9R 7725   4.768   1.235   4.623
    1ST     H9S 7726   4.612   1.149   4.668
    1ST     C18 7727   4.800   1.111   4.787
    1ST     H8R 7728   4.906   1.120   4.764
    1ST     H8S 7729   4.786   1.191   4.860
    1ST     C17 7730   4.756   0.988   4.863
    1ST     H7R 7731   4.649   0.988   4.883
    1ST     H7S 7732   4.787   0.899   4.807
    1ST     C16 7733   4.822   0.968   4.995
    1ST     H6R 7734   4.928   0.962   4.971
    1ST     H6S 7735   4.812   1.059   5.055
    1ST     C15 7736   4.774   0.844   5.060
    1ST     H5R 7737   4.669   0.858   5.086
    1ST     H5S 7738   4.799   0.763   4.992
    1ST     C14 7739   4.852   0.808   5.188
    1ST     H4R 7740   4.810   0.716   5.231
    1ST     H4S 7741   4.950   0.775   5.154
    1ST     C13 7742   4.872   0.918   5.297
    1ST     H3R 7743   4.929   1.005   5.264
    1ST     H3S 7744   4.779   0.955   5.341
    1ST     C12 7745   4.937   0.866   5.425
    1ST     H2R 7746   4.891   0.770   5.450
    1ST     H2S 7747   5.042   0.850   5.403
    2PS     C11 7748   4.917   0.968   5.537
    2PS     O12 7749   4.853   0.944   5.637
    2PS     O11 7750   4.978   1.087   5.520
    2PS      C1 7751   4.975   1.194   5.618
    2PS      HR 7752   4.997   1.287   5.565
    2PS      HS 7753   4.875   1.207   5.660
    2PS      C2 7754   5.065   1.160   5.740
    2PS      HX 7755   5.052   1.053   5.761
    2PS      C3 7756   5.036   1.252   5.863
    2PS      HA 7757   5.059   1.355   5.833
    2PS      HB 7758   4.930   1.240   5.886
    2PS     O31 7759   5.116   1.223   5.976
    2PS     P31 7760   5.075   1.252   6.129
    2PS     O32 7761   5.069   1.415   6.135
    2PS     C31 7762   4.984   1.467   6.237
    2PS     H1A 7763   4.893   1.406   6.230
    2PS     H1B 7764   5.033   1.450   6.334
    2PS     C32 7765   4.965   1.609   6.211
    2PS     H2A 7766   5.058   1.665   6.223
    2PS     N31 7767   4.915   1.652   6.073
    2PS    HN1A 7768   4.830   1.598   6.051
    2PS    HN1B 7769   4.893   1.753   6.075
    2PS    HN1C 7770   4.981   1.634   5.995
    2PS     C33 7771   4.867   1.655   6.319
    2PS     O33 7772   4.949   1.185   6.158
    2PS     O34 7773   5.186   1.209   6.215
    2PS     O21 7774   5.198   1.187   5.683
    2PS     C21 7775   5.258   1.082   5.615
    2PS     O22 7776   5.232   0.960   5.633
    2PS     O35 7777   4.912   1.692   6.425
    2PS     O36 7778   4.745   1.634   6.301
    3DHA   C116 7779   4.955   1.378   5.218
    3DHA   H16R 7780   4.900   1.310   5.153
    3DHA   C115 7781   5.103   1.347   5.228
    3DHA   H15R 7782   5.154   1.418   5.162
    3DHA   H15S 7783   5.123   1.365   5.333
    3DHA   C114 7784   5.113   1.205   5.184
    3DHA   H14R 7785   5.106   1.133   5.265
    3DHA   C113 7786   5.140   1.164   5.060
    3DHA   H13R 7787   5.156   1.058   5.040
    3DHA   C112 7788   5.160   1.245   4.935
    3DHA   H12R 7789   5.072   1.294   4.894
    3DHA   H12S 7790   5.227   1.329   4.952
    3DHA   C111 7791   5.220   1.164   4.826
    3DHA   H11R 7792   5.142   1.120   4.764
    3DHA   C110 7793   5.348   1.143   4.804
    3DHA   H10R 7794   5.385   1.090   4.716
    3DHA    C19 7795   5.463   1.191   4.890
    3DHA    H9R 7796   5.494   1.291   4.859
    3DHA    H9S 7797   5.421   1.213   4.989
    3DHA    C18 7798   5.573   1.094   4.900
    3DHA    H8R 7799   5.641   1.101   4.815
    3DHA    C17 7800   5.592   1.002   4.994
    3DHA    H7R 7801   5.685   0.947   4.986
    3DHA    C16 7802   5.504   0.968   5.113
    3DHA    H6R 7803   5.412   1.027   5.118
    3DHA    H6S 7804   5.474   0.863   5.109
    3DHA    C15 7805   5.579   0.998   5.235
    3DHA    H5R 7806   5.687   1.001   5.219
    3DHA    C14 7807   5.528   1.026   5.354
    3DHA    H4R 7808   5.596   1.047   5.435
    3DHA    C13 7809   5.390   1.020   5.405
    3DHA    H3R 7810   5.313   1.014   5.328
    3DHA    H3S 7811   5.385   0.928   5.463
    3DHA    C12 7812   5.370   1.122   5.518
    3DHA    H2R 7813   5.466   1.133   5.570
    3DHA    H2S 7814   5.354   1.224   5.483
    3DHA   C117 7815   4.883   1.476   5.274
    3DHA   H17R 7816   4.779   1.497   5.252
    3DHA   C118 7817   4.936   1.590   5.354
    3DHA   H18R 7818   4.873   1.679   5.351
    3DHA   H18S 7819   5.027   1.622   5.302
    3DHA   C119 7820   4.963   1.551   5.492
    3DHA   H19R 7821   4.871   1.521   5.542
    3DHA   C120 7822   5.082   1.536   5.552
    3DHA   H20R 7823   5.091   1.492   5.651
    3DHA   C121 7824   5.213   1.586   5.497
    3DHA   H21R 7825   5.207   1.576   5.389
    3DHA   H21S 7826   5.291   1.524   5.540
    3DHA   C122 7827   5.232   1.727   5.546
    3DHA   H22R 7828   5.335   1.758   5.522
    3DHA   H22S 7829   5.233   1.732   5.655
    3DHA   H22T 7830   5.172   1.799   5.489
    1ST    C118 7831   5.128   3.545   4.187
    1ST    H18R 7832   5.206   3.599   4.242
    1ST    H18S 7833   5.039   3.545   4.250
    1ST    H18T 7834   5.115   3.613   4.103
    1ST    C117 7835   5.185   3.413   4.126
    1ST    H17R 7836   5.265   3.451   4.062
    1ST    H17S 7837   5.230   3.347   4.201
    1ST    C116 7838   5.085   3.336   4.049
    1ST    H16R 7839   5.019   3.404   3.994
    1ST    H16S 7840   5.134   3.260   3.988
    1ST    C115 7841   5.007   3.248   4.144
    1ST    H15R 7842   4.974   3.306   4.231
    1ST    H15S 7843   4.915   3.216   4.095
    1ST    C114 7844   5.088   3.122   4.186
    1ST    H14R 7845   5.120   3.061   4.102
    1ST    H14S 7846   5.175   3.160   4.238
    1ST    C113 7847   5.014   3.024   4.279
    1ST    H13R 7848   4.961   3.081   4.356
    1ST    H13S 7849   4.936   2.968   4.227
    1ST    C112 7850   5.119   2.925   4.350
    1ST    H12R 7851   5.174   2.869   4.273
    1ST    H12S 7852   5.197   2.987   4.394
    1ST    C111 7853   5.064   2.822   4.455
    1ST    H11R 7854   4.988   2.866   4.520
    1ST    H11S 7855   5.027   2.727   4.416
    1ST    C110 7856   5.178   2.800   4.555
    1ST    H10R 7857   5.256   2.755   4.493
    1ST    H10S 7858   5.217   2.887   4.606
    1ST     C19 7859   5.147   2.696   4.660
    1ST     H9R 7860   5.112   2.611   4.601
    1ST     H9S 7861   5.242   2.678   4.711
    1ST     C18 7862   5.052   2.749   4.767
    1ST     H8R 7863   5.074   2.855   4.783
    1ST     H8S 7864   4.948   2.756   4.733
    1ST     C17 7865   5.068   2.677   4.900
    1ST     H7R 7866   5.086   2.571   4.879
    1ST     H7S 7867   5.164   2.717   4.933
    1ST     C16 7868   4.961   2.699   5.004
    1ST     H6R 7869   4.922   2.801   5.007
    1ST     H6S 7870   4.873   2.642   4.977
    1ST     C15 7871   5.001   2.663   5.144
    1ST     H5R 7872   5.025   2.557   5.152
    1ST     H5S 7873   5.092   2.717   5.168
    1ST     C14 7874   4.894   2.696   5.244
    1ST     H4R 7875   4.871   2.802   5.231
    1ST     H4S 7876   4.804   2.635   5.237
    1ST     C13 7877   4.937   2.670   5.389
    1ST     H3R 7878   4.987   2.573   5.383
    1ST     H3S 7879   5.020   2.738   5.409
    1ST     C12 7880   4.826   2.670   5.495
    1ST     H2R 7881   4.745   2.733   5.459
    1ST     H2S 7882   4.787   2.568   5.497
    2PS     C11 7883   4.875   2.727   5.630
    2PS     O12 7884   4.989   2.725   5.665
    2PS     O11 7885   4.770   2.771   5.703
    2PS      C1 7886   4.787   2.851   5.819
    2PS      HR 7887   4.689   2.848   5.868
    2PS      HS 7888   4.861   2.812   5.889
    2PS      C2 7889   4.816   2.994   5.781
    2PS      HX 7890   4.904   2.997   5.716
    2PS      C3 7891   4.847   3.082   5.901
    2PS      HA 7892   4.951   3.062   5.926
    2PS      HB 7893   4.850   3.189   5.877
    2PS     O31 7894   4.759   3.058   6.010
    2PS     P31 7895   4.753   3.157   6.139
    2PS     O32 7896   4.899   3.146   6.192
    2PS     C31 7897   4.929   3.044   6.291
    2PS     H1A 7898   4.932   3.083   6.392
    2PS     H1B 7899   4.870   2.953   6.276
    2PS     C32 7900   5.079   3.024   6.256
    2PS     H2A 7901   5.098   2.987   6.155
    2PS     N31 7902   5.161   3.152   6.249
    2PS    HN1A 7903   5.134   3.211   6.329
    2PS    HN1B 7904   5.264   3.145   6.248
    2PS    HN1C 7905   5.139   3.205   6.164
    2PS     C33 7906   5.132   2.908   6.343
    2PS     O33 7907   4.729   3.293   6.088
    2PS     O34 7908   4.663   3.098   6.238
    2PS     O21 7909   4.705   3.046   5.707
    2PS     C21 7910   4.727   3.164   5.646
    2PS     O22 7911   4.830   3.228   5.652
    2PS     O35 7912   5.095   2.792   6.329
    2PS     O36 7913   5.232   2.937   6.403
    3DHA   C116 7914   4.798   3.280   4.499
    3DHA   H16R 7915   4.904   3.290   4.518
    3DHA   C115 7916   4.741   3.197   4.614
    3DHA   H15R 7917   4.711   3.261   4.697
    3DHA   H15S 7918   4.647   3.149   4.584
    3DHA   C114 7919   4.840   3.089   4.656
    3DHA   H14R 7920   4.857   3.028   4.568
    3DHA   C113 7921   4.912   3.081   4.767
    3DHA   H13R 7922   4.980   2.996   4.763
    3DHA   C112 7923   4.903   3.161   4.901
    3DHA   H12R 7924   4.837   3.248   4.898
    3DHA   H12S 7925   4.858   3.105   4.984
    3DHA   C111 7926   5.043   3.190   4.941
    3DHA   H11R 7927   5.092   3.270   4.885
    3DHA   C110 7928   5.103   3.144   5.047
    3DHA   H10R 7929   5.196   3.185   5.085
    3DHA    C19 7930   5.063   3.027   5.137
    3DHA    H9R 7931   4.966   2.985   5.110
    3DHA    H9S 7932   5.141   2.952   5.121
    3DHA    C18 7933   5.051   3.061   5.285
    3DHA    H8R 7934   5.126   3.016   5.349
    3DHA    C17 7935   4.963   3.142   5.348
    3DHA    H7R 7936   4.974   3.143   5.456
    3DHA    C16 7937   4.872   3.239   5.276
    3DHA    H6R 7938   4.866   3.332   5.334
    3DHA    H6S 7939   4.909   3.254   5.174
    3DHA    C15 7940   4.740   3.169   5.260
    3DHA    H5R 7941   4.736   3.082   5.195
    3DHA    C14 7942   4.632   3.199   5.330
    3DHA    H4R 7943   4.549   3.132   5.310
    3DHA    C13 7944   4.614   3.289   5.449
    3DHA    H3R 7945   4.694   3.363   5.448
    3DHA    H3S 7946   4.523   3.344   5.424
    3DHA    C12 7947   4.603   3.215   5.580
    3DHA    H2R 7948   4.558   3.297   5.637
    3DHA    H2S 7949   4.525   3.138   5.578
    3DHA   C117 7950   4.728   3.337   4.396
    3DHA   H17R 7951   4.791   3.395   4.329
    3DHA   C118 7952   4.581   3.326   4.369
    3DHA   H18R 7953   4.543   3.421   4.332
    3DHA   H18S 7954   4.525   3.290   4.455
    3DHA   C119 7955   4.558   3.231   4.256
    3DHA   H19R 7956   4.576   3.126   4.278
    3DHA   C120 7957   4.519   3.257   4.132
    3DHA   H20R 7958   4.497   3.183   4.055
    3DHA   C121 7959   4.500   3.402   4.074
    3DHA   H21R 7960   4.437   3.464   4.138
    3DHA   H21S 7961   4.436   3.385   3.987
    3DHA   C122 7962   4.631   3.469   4.037
    3DHA   H22R 7963   4.619   3.569   3.997
    3DHA   H22S 7964   4.697   3.416   3.968
    3DHA   H22T 7965   4.708   3.485   4.114
    1ST    C118 7966   5.940   0.286   4.057
    1ST    H18R 7967   6.043   0.323   4.050
    1ST    H18S 7968   5.879   0.331   3.978
    1ST    H18T 7969   5.946   0.177   4.054
    1ST    C117 7970   5.892   0.333   4.183
    1ST    H17R 7971   5.866   0.439   4.180
    1ST    H17S 7972   5.799   0.279   4.202
    1ST    C116 7973   5.992   0.305   4.295
    1ST    H16R 7974   6.021   0.200   4.293
    1ST    H16S 7975   6.080   0.367   4.279
    1ST    C115 7976   5.915   0.353   4.425
    1ST    H15R 7977   5.824   0.293   4.426
    1ST    H15S 7978   5.963   0.319   4.517
    1ST    C114 7979   5.882   0.499   4.434
    1ST    H14R 7980   5.972   0.559   4.421
    1ST    H14S 7981   5.819   0.520   4.347
    1ST    C113 7982   5.805   0.536   4.561
    1ST    H13R 7983   5.710   0.483   4.555
    1ST    H13S 7984   5.860   0.509   4.651
    1ST    C112 7985   5.768   0.685   4.559
    1ST    H12R 7986   5.863   0.740   4.554
    1ST    H12S 7987   5.719   0.705   4.464
    1ST    C111 7988   5.685   0.735   4.678
    1ST    H11R 7989   5.670   0.843   4.672
    1ST    H11S 7990   5.587   0.688   4.674
    1ST    C110 7991   5.754   0.712   4.807
    1ST    H10R 7992   5.680   0.708   4.887
    1ST    H10S 7993   5.794   0.611   4.802
    1ST     C19 7994   5.873   0.807   4.830
    1ST     H9R 7995   5.947   0.796   4.750
    1ST     H9S 7996   5.843   0.912   4.836
    1ST     C18 7997   5.951   0.776   4.952
    1ST     H8R 7998   6.013   0.690   4.930
    1ST     H8S 7999   6.025   0.856   4.960
    1ST     C17 8000   5.873   0.753   5.085
    1ST     H7R 8001   5.827   0.846   5.121
    1ST     H7S 8002   5.790   0.683   5.074
    1ST     C16 8003   5.963   0.693   5.192
    1ST     H6R 8004   6.002   0.598   5.156
    1ST     H6S 8005   6.041   0.770   5.190
    1ST     C15 8006   5.904   0.678   5.327
    1ST     H5R 8007   5.865   0.773   5.364
    1ST     H5S 8008   5.822   0.606   5.324
    1ST     C14 8009   6.019   0.620   5.418
    1ST     H4R 8010   6.079   0.547   5.364
    1ST     H4S 8011   6.094   0.698   5.435
    1ST     C13 8012   5.976   0.572   5.560
    1ST     H3R 8013   5.917   0.480   5.559
    1ST     H3S 8014   6.058   0.543   5.626
    1ST     C12 8015   5.891   0.669   5.641
    1ST     H2R 8016   5.925   0.773   5.638
    1ST     H2S 8017   5.794   0.662   5.591
    2PS     C11 8018   5.869   0.632   5.788
    2PS     O12 8019   5.896   0.704   5.884
    2PS     O11 8020   5.821   0.504   5.802
    2PS      C1 8021   5.775   0.465   5.933
    2PS      HR 8022   5.752   0.359   5.930
    2PS      HS 8023   5.849   0.477   6.012
    2PS      C2 8024   5.643   0.536   5.956
    2PS      HX 8025   5.663   0.643   5.951
    2PS      C3 8026   5.573   0.490   6.086
    2PS      HA 8027   5.559   0.382   6.096
    2PS      HB 8028   5.635   0.515   6.173
    2PS     O31 8029   5.449   0.553   6.093
    2PS     P31 8030   5.417   0.662   6.207
    2PS     O32 8031   5.532   0.765   6.175
    2PS     C31 8032   5.522   0.846   6.060
    2PS     H1A 8033   5.626   0.866   6.030
    2PS     H1B 8034   5.470   0.789   5.983
    2PS     C32 8035   5.454   0.978   6.102
    2PS     H2A 8036   5.495   1.055   6.037
    2PS     N31 8037   5.306   0.978   6.085
    2PS    HN1A 8038   5.272   0.961   5.989
    2PS    HN1B 8039   5.270   0.894   6.133
    2PS    HN1C 8040   5.268   1.066   6.124
    2PS     C33 8041   5.507   1.028   6.235
    2PS     O33 8042   5.286   0.720   6.178
    2PS     O34 8043   5.443   0.616   6.339
    2PS     O21 8044   5.555   0.496   5.847
    2PS     C21 8045   5.508   0.591   5.766
    2PS     O22 8046   5.553   0.709   5.768
    2PS     O35 8047   5.433   1.016   6.330
    2PS     O36 8048   5.613   1.086   6.223
    3DHA   C116 8049   5.162   0.314   4.422
    3DHA   H16R 8050   5.085   0.378   4.465
    3DHA   C115 8051   5.198   0.207   4.511
    3DHA   H15R 8052   5.170   0.114   4.461
    3DHA   H15S 8053   5.306   0.201   4.518
    3DHA   C114 8054   5.148   0.231   4.655
    3DHA   H14R 8055   5.041   0.242   4.675
    3DHA   C113 8056   5.225   0.253   4.765
    3DHA   H13R 8057   5.165   0.289   4.848
    3DHA   C112 8058   5.368   0.248   4.782
    3DHA   H12R 8059   5.389   0.182   4.866
    3DHA   H12S 8060   5.415   0.212   4.690
    3DHA   C111 8061   5.416   0.381   4.829
    3DHA   H11R 8062   5.395   0.465   4.763
    3DHA   C110 8063   5.485   0.400   4.944
    3DHA   H10R 8064   5.527   0.498   4.964
    3DHA    C19 8065   5.521   0.309   5.055
    3DHA    H9R 8066   5.527   0.207   5.017
    3DHA    H9S 8067   5.614   0.347   5.098
    3DHA    C18 8068   5.410   0.311   5.152
    3DHA    H8R 8069   5.323   0.262   5.109
    3DHA    C17 8070   5.396   0.380   5.266
    3DHA    H7R 8071   5.304   0.371   5.323
    3DHA    C16 8072   5.493   0.473   5.331
    3DHA    H6R 8073   5.548   0.533   5.258
    3DHA    H6S 8074   5.441   0.543   5.397
    3DHA    C15 8075   5.580   0.390   5.416
    3DHA    H5R 8076   5.665   0.352   5.360
    3DHA    C14 8077   5.557   0.360   5.539
    3DHA    H4R 8078   5.633   0.305   5.594
    3DHA    C13 8079   5.433   0.389   5.623
    3DHA    H3R 8080   5.341   0.337   5.595
    3DHA    H3S 8081   5.442   0.337   5.718
    3DHA    C12 8082   5.405   0.540   5.666
    3DHA    H2R 8083   5.397   0.612   5.585
    3DHA    H2S 8084   5.314   0.540   5.725
    3DHA   C117 8085   5.215   0.343   4.303
    3DHA   H17R 8086   5.175   0.429   4.249
    3DHA   C118 8087   5.322   0.269   4.234
    3DHA   H18R 8088   5.348   0.171   4.274
    3DHA   H18S 8089   5.417   0.318   4.257
    3DHA   C119 8090   5.315   0.276   4.089
    3DHA   H19R 8091   5.358   0.371   4.057
    3DHA   C120 8092   5.251   0.194   4.007
    3DHA   H20R 8093   5.259   0.222   3.903
    3DHA   C121 8094   5.167   0.068   4.032
    3DHA   H21R 8095   5.190   0.030   4.132
    3DHA   H21S 8096   5.193  -0.010   3.960
    3DHA   C122 8097   5.012   0.107   4.013
    3DHA   H22R 8098   4.943   0.023   4.022
    3DHA   H22S 8099   5.014   0.156   3.916
    3DHA   H22T 8100   4.983   0.182   4.088
    1ST    C118 8101   5.544   5.956   4.273
    1ST    H18R 8102   5.605   6.029   4.219
    1ST    H18S 8103   5.440   5.960   4.240
    1ST    H18T 8104   5.565   5.850   4.259
    1ST    C117 8105   5.567   6.001   4.425
    1ST    H17R 8106   5.557   6.110   4.422
    1ST    H17S 8107   5.479   5.964   4.478
    1ST    C116 8108   5.714   5.966   4.470
    1ST    H16R 8109   5.725   5.993   4.575
    1ST    H16S 8110   5.718   5.857   4.481
    1ST    C115 8111   5.829   6.023   4.383
    1ST    H15R 8112   5.835   5.997   4.277
    1ST    H15S 8113   5.823   6.132   4.371
    1ST    C114 8114   5.968   6.000   4.454
    1ST    H14R 8115   5.961   5.924   4.532
    1ST    H14S 8116   6.047   5.965   4.387
    1ST    C113 8117   6.019   6.128   4.506
    1ST    H13R 8118   6.023   6.205   4.429
    1ST    H13S 8119   5.963   6.167   4.591
    1ST    C112 8120   6.170   6.105   4.551
    1ST    H12R 8121   6.193   6.030   4.627
    1ST    H12S 8122   6.224   6.082   4.459
    1ST    C111 8123   6.243   6.223   4.601
    1ST    H11R 8124   6.348   6.190   4.603
    1ST    H11S 8125   6.235   6.297   4.521
    1ST    C110 8126   6.195   6.282   4.737
    1ST    H10R 8127   6.244   6.379   4.751
    1ST    H10S 8128   6.088   6.307   4.742
    1ST     C19 8129   6.206   6.178   4.849
    1ST     H9R 8130   6.145   6.095   4.814
    1ST     H9S 8131   6.305   6.133   4.848
    1ST     C18 8132   6.169   6.226   4.985
    1ST     H8R 8133   6.217   6.319   5.016
    1ST     H8S 8134   6.063   6.250   4.983
    1ST     C17 8135   6.202   6.129   5.100
    1ST     H7R 8136   6.134   6.045   5.082
    1ST     H7S 8137   6.298   6.082   5.075
    1ST     C16 8138   6.189   6.184   5.243
    1ST     H6R 8139   6.258   6.265   5.264
    1ST     H6S 8140   6.095   6.238   5.260
    1ST     C15 8141   6.193   6.081   5.350
    1ST     H5R 8142   6.109   6.012   5.335
    1ST     H5S 8143   6.286   6.023   5.354
    1ST     C14 8144   6.186   6.140   5.489
    1ST     H4R 8145   6.259   6.220   5.492
    1ST     H4S 8146   6.088   6.183   5.509
    1ST     C13 8147   6.221   6.045   5.605
    1ST     H3R 8148   6.136   5.983   5.632
    1ST     H3S 8149   6.299   5.974   5.573
    1ST     C12 8150   6.266   6.117   5.733
    1ST     H2R 8151   6.359   6.167   5.703
    1ST     H2S 8152   6.188   6.190   5.755
    2PS     C11 8153   6.311   6.021   5.842
    2PS     O12 8154   6.341   6.059   5.949
    2PS     O11 8155   6.309   5.887   5.816
    2PS      C1 8156   6.327   5.792   5.921
    2PS      HR 8157   6.335   5.697   5.868
    2PS      HS 8158   6.420   5.808   5.977
    2PS      C2 8159   6.204   5.790   6.011
    2PS      HX 8160   6.205   5.887   6.063
    2PS      C3 8161   6.219   5.679   6.115
    2PS      HA 8162   6.222   5.587   6.057
    2PS      HB 8163   6.314   5.688   6.167
    2PS     O31 8164   6.113   5.676   6.207
    2PS     P31 8165   6.132   5.602   6.346
    2PS     O32 8166   6.232   5.701   6.429
    2PS     C31 8167   6.187   5.830   6.473
    2PS     H1A 8168   6.139   5.873   6.385
    2PS     H1B 8169   6.118   5.818   6.557
    2PS     C32 8170   6.301   5.926   6.510
    2PS     H2A 8171   6.376   5.878   6.572
    2PS     N31 8172   6.389   5.970   6.386
    2PS    HN1A 8173   6.482   6.007   6.414
    2PS    HN1B 8174   6.423   5.893   6.326
    2PS    HN1C 8175   6.340   6.043   6.332
    2PS     C33 8176   6.247   6.032   6.603
    2PS     O33 8177   6.002   5.612   6.415
    2PS     O34 8178   6.190   5.468   6.319
    2PS     O21 8179   6.090   5.775   5.934
    2PS     C21 8180   6.014   5.881   5.905
    2PS     O22 8181   6.048   5.997   5.928
    2PS     O35 8182   6.180   6.128   6.564
    2PS     O36 8183   6.245   6.004   6.721
    3DHA   C116 8184   5.457   6.230   4.851
    3DHA   H16R 8185   5.471   6.271   4.950
    3DHA   C115 8186   5.550   6.128   4.816
    3DHA   H15R 8187   5.542   6.051   4.893
    3DHA   H15S 8188   5.530   6.093   4.714
    3DHA   C114 8189   5.693   6.180   4.800
    3DHA   H14R 8190   5.725   6.219   4.704
    3DHA   C113 8191   5.779   6.183   4.901
    3DHA   H13R 8192   5.881   6.216   4.882
    3DHA   C112 8193   5.756   6.146   5.042
    3DHA   H12R 8194   5.672   6.076   5.043
    3DHA   H12S 8195   5.841   6.098   5.090
    3DHA   C111 8196   5.730   6.268   5.126
    3DHA   H11R 8197   5.709   6.357   5.066
    3DHA   C110 8198   5.697   6.267   5.255
    3DHA   H10R 8199   5.667   6.358   5.306
    3DHA    C19 8200   5.685   6.145   5.337
    3DHA    H9R 8201   5.618   6.169   5.421
    3DHA    H9S 8202   5.644   6.068   5.272
    3DHA    C18 8203   5.810   6.101   5.398
    3DHA    H8R 8204   5.882   6.079   5.319
    3DHA    C17 8205   5.833   6.081   5.528
    3DHA    H7R 8206   5.931   6.051   5.563
    3DHA    C16 8207   5.734   6.100   5.639
    3DHA    H6R 8208   5.778   6.129   5.734
    3DHA    H6S 8209   5.666   6.182   5.616
    3DHA    C15 8210   5.648   5.976   5.656
    3DHA    H5R 8211   5.565   5.959   5.588
    3DHA    C14 8212   5.660   5.886   5.754
    3DHA    H4R 8213   5.595   5.799   5.761
    3DHA    C13 8214   5.766   5.891   5.865
    3DHA    H3R 8215   5.784   5.996   5.890
    3DHA    H3S 8216   5.725   5.849   5.957
    3DHA    C12 8217   5.899   5.850   5.816
    3DHA    H2R 8218   5.896   5.743   5.794
    3DHA    H2S 8219   5.907   5.911   5.726
    3DHA   C117 8220   5.364   6.287   4.778
    3DHA   H17R 8221   5.301   6.363   4.824
    3DHA   C118 8222   5.325   6.257   4.635
    3DHA   H18R 8223   5.415   6.216   4.589
    3DHA   H18S 8224   5.301   6.343   4.572
    3DHA   C119 8225   5.207   6.165   4.644
    3DHA   H19R 8226   5.161   6.147   4.740
    3DHA   C120 8227   5.147   6.107   4.536
    3DHA   H20R 8228   5.056   6.051   4.557
    3DHA   C121 8229   5.196   6.101   4.393
    3DHA   H21R 8230   5.190   5.995   4.366
    3DHA   H21S 8231   5.295   6.143   4.379
    3DHA   C122 8232   5.098   6.178   4.306
    3DHA   H22R 8233   5.110   6.285   4.327
    3DHA   H22S 8234   4.993   6.154   4.325
    3DHA   H22T 8235   5.125   6.168   4.201
    1ST    C118 8236   2.307   1.019   4.396
    1ST    H18R 8237   2.271   1.122   4.392
    1ST    H18S 8238   2.235   0.951   4.442
    1ST    H18T 8239   2.323   0.980   4.295
    1ST    C117 8240   2.435   1.012   4.476
    1ST    H17R 8241   2.421   1.072   4.567
    1ST    H17S 8242   2.449   0.907   4.500
    1ST    C116 8243   2.549   1.071   4.391
    1ST    H16R 8244   2.525   1.058   4.285
    1ST    H16S 8245   2.547   1.180   4.398
    1ST    C115 8246   2.685   1.025   4.426
    1ST    H15R 8247   2.706   0.928   4.381
    1ST    H15S 8248   2.767   1.090   4.395
    1ST    C114 8249   2.718   1.010   4.576
    1ST    H14R 8250   2.824   0.985   4.580
    1ST    H14S 8251   2.660   0.934   4.628
    1ST    C113 8252   2.697   1.136   4.657
    1ST    H13R 8253   2.754   1.220   4.615
    1ST    H13S 8254   2.592   1.165   4.651
    1ST    C112 8255   2.737   1.111   4.802
    1ST    H12R 8256   2.699   1.015   4.840
    1ST    H12S 8257   2.846   1.116   4.803
    1ST    C111 8258   2.672   1.210   4.906
    1ST    H11R 8259   2.701   1.311   4.876
    1ST    H11S 8260   2.563   1.215   4.915
    1ST    C110 8261   2.723   1.204   5.048
    1ST    H10R 8262   2.831   1.211   5.038
    1ST    H10S 8263   2.691   1.287   5.113
    1ST     C19 8264   2.675   1.089   5.129
    1ST     H9R 8265   2.587   1.107   5.192
    1ST     H9S 8266   2.637   1.010   5.064
    1ST     C18 8267   2.782   1.038   5.234
    1ST     H8R 8268   2.872   1.017   5.177
    1ST     H8S 8269   2.809   1.119   5.302
    1ST     C17 8270   2.744   0.910   5.302
    1ST     H7R 8271   2.647   0.923   5.350
    1ST     H7S 8272   2.715   0.832   5.232
    1ST     C16 8273   2.839   0.863   5.417
    1ST     H6R 8274   2.932   0.816   5.383
    1ST     H6S 8275   2.866   0.954   5.470
    1ST     C15 8276   2.769   0.760   5.514
    1ST     H5R 8277   2.661   0.779   5.514
    1ST     H5S 8278   2.773   0.664   5.462
    1ST     C14 8279   2.833   0.749   5.651
    1ST     H4R 8280   2.931   0.704   5.638
    1ST     H4S 8281   2.852   0.850   5.690
    1ST     C13 8282   2.759   0.663   5.753
    1ST     H3R 8283   2.801   0.681   5.853
    1ST     H3S 8284   2.657   0.704   5.757
    1ST     C12 8285   2.753   0.516   5.713
    1ST     H2R 8286   2.763   0.502   5.605
    1ST     H2S 8287   2.850   0.481   5.749
    2PS     C11 8288   2.636   0.440   5.775
    2PS     O12 8289   2.656   0.345   5.835
    2PS     O11 8290   2.519   0.506   5.753
    2PS      C1 8291   2.400   0.456   5.814
    2PS      HR 8292   2.315   0.510   5.770
    2PS      HS 8293   2.383   0.349   5.802
    2PS      C2 8294   2.407   0.472   5.967
    2PS      HX 8295   2.506   0.429   5.988
    2PS      C3 8296   2.294   0.394   6.036
    2PS      HA 8297   2.201   0.424   5.988
    2PS      HB 8298   2.305   0.289   6.006
    2PS     O31 8299   2.295   0.409   6.172
    2PS     P31 8300   2.186   0.333   6.259
    2PS     O32 8301   2.054   0.383   6.179
    2PS     C31 8302   1.984   0.501   6.219
    2PS     H1A 8303   1.947   0.495   6.322
    2PS     H1B 8304   2.059   0.581   6.222
    2PS     C32 8305   1.867   0.541   6.136
    2PS     H2A 8306   1.837   0.643   6.160
    2PS     N31 8307   1.901   0.547   5.990
    2PS    HN1A 8308   1.825   0.574   5.926
    2PS    HN1B 8309   1.971   0.623   5.979
    2PS    HN1C 8310   1.935   0.452   5.966
    2PS     C33 8311   1.750   0.453   6.171
    2PS     O33 8312   2.208   0.186   6.233
    2PS     O34 8313   2.192   0.391   6.395
    2PS     O21 8314   2.405   0.614   6.006
    2PS     C21 8315   2.291   0.695   6.014
    2PS     O22 8316   2.177   0.662   5.994
    2PS     O35 8317   1.758   0.327   6.167
    2PS     O36 8318   1.640   0.506   6.174
    3DHA   C116 8319   2.254   0.317   4.909
    3DHA   H16R 8320   2.150   0.298   4.935
    3DHA   C115 8321   2.344   0.306   5.028
    3DHA   H15R 8322   2.423   0.232   5.010
    3DHA   H15S 8323   2.388   0.402   5.053
    3DHA   C114 8324   2.265   0.253   5.148
    3DHA   H14R 8325   2.248   0.146   5.151
    3DHA   C113 8326   2.205   0.322   5.240
    3DHA   H13R 8327   2.135   0.266   5.301
    3DHA   C112 8328   2.208   0.469   5.262
    3DHA   H12R 8329   2.301   0.510   5.222
    3DHA   H12S 8330   2.123   0.508   5.205
    3DHA   C111 8331   2.199   0.513   5.399
    3DHA   H11R 8332   2.108   0.511   5.457
    3DHA   C110 8333   2.293   0.585   5.463
    3DHA   H10R 8334   2.271   0.631   5.558
    3DHA    C19 8335   2.428   0.626   5.412
    3DHA    H9R 8336   2.505   0.614   5.488
    3DHA    H9S 8337   2.458   0.567   5.325
    3DHA    C18 8338   2.408   0.771   5.372
    3DHA    H8R 8339   2.397   0.792   5.266
    3DHA    C17 8340   2.410   0.872   5.451
    3DHA    H7R 8341   2.406   0.973   5.411
    3DHA    C16 8342   2.427   0.867   5.598
    3DHA    H6R 8343   2.446   0.762   5.623
    3DHA    H6S 8344   2.519   0.913   5.632
    3DHA    C15 8345   2.309   0.912   5.670
    3DHA    H5R 8346   2.216   0.935   5.618
    3DHA    C14 8347   2.303   0.929   5.804
    3DHA    H4R 8348   2.216   0.972   5.854
    3DHA    C13 8349   2.395   0.885   5.906
    3DHA    H3R 8350   2.470   0.819   5.861
    3DHA    H3S 8351   2.457   0.972   5.925
    3DHA    C12 8352   2.336   0.841   6.036
    3DHA    H2R 8353   2.406   0.839   6.120
    3DHA    H2S 8354   2.251   0.903   6.066
    3DHA   C117 8355   2.289   0.354   4.788
    3DHA   H17R 8356   2.219   0.344   4.705
    3DHA   C118 8357   2.424   0.407   4.753
    3DHA   H18R 8358   2.501   0.362   4.816
    3DHA   H18S 8359   2.423   0.516   4.751
    3DHA   C119 8360   2.446   0.368   4.608
    3DHA   H19R 8361   2.409   0.268   4.584
    3DHA   C120 8362   2.478   0.451   4.503
    3DHA   H20R 8363   2.477   0.410   4.403
    3DHA   C121 8364   2.501   0.601   4.499
    3DHA   H21R 8365   2.522   0.640   4.599
    3DHA   H21S 8366   2.433   0.659   4.437
    3DHA   C122 8367   2.631   0.645   4.429
    3DHA   H22R 8368   2.658   0.742   4.472
    3DHA   H22S 8369   2.617   0.643   4.321
    3DHA   H22T 8370   2.708   0.569   4.443
    1ST    C118 8371   3.948   0.535   4.096
    1ST    H18R 8372   3.929   0.518   3.990
    1ST    H18S 8373   4.056   0.530   4.115
    1ST    H18T 8374   3.915   0.636   4.118
    1ST    C117 8375   3.891   0.439   4.200
    1ST    H17R 8376   3.789   0.418   4.169
    1ST    H17S 8377   3.942   0.343   4.208
    1ST    C116 8378   3.882   0.491   4.339
    1ST    H16R 8379   3.979   0.533   4.368
    1ST    H16S 8380   3.809   0.570   4.353
    1ST    C115 8381   3.847   0.386   4.437
    1ST    H15R 8382   3.759   0.330   4.405
    1ST    H15S 8383   3.929   0.315   4.445
    1ST    C114 8384   3.804   0.441   4.572
    1ST    H14R 8385   3.702   0.480   4.575
    1ST    H14S 8386   3.809   0.354   4.637
    1ST    C113 8387   3.885   0.552   4.643
    1ST    H13R 8388   3.985   0.516   4.669
    1ST    H13S 8389   3.897   0.643   4.584
    1ST    C112 8390   3.816   0.614   4.768
    1ST    H12R 8391   3.742   0.681   4.724
    1ST    H12S 8392   3.746   0.546   4.817
    1ST    C111 8393   3.916   0.684   4.858
    1ST    H11R 8394   3.994   0.618   4.897
    1ST    H11S 8395   3.957   0.769   4.803
    1ST    C110 8396   3.847   0.755   4.974
    1ST    H10R 8397   3.773   0.825   4.935
    1ST    H10S 8398   3.789   0.681   5.028
    1ST     C19 8399   3.933   0.833   5.065
    1ST     H9R 8400   3.991   0.753   5.112
    1ST     H9S 8401   3.998   0.906   5.017
    1ST     C18 8402   3.850   0.906   5.180
    1ST     H8R 8403   3.797   0.979   5.120
    1ST     H8S 8404   3.769   0.843   5.218
    1ST     C17 8405   3.926   0.983   5.289
    1ST     H7R 8406   4.012   0.925   5.321
    1ST     H7S 8407   3.977   1.073   5.253
    1ST     C16 8408   3.834   1.024   5.401
    1ST     H6R 8409   3.756   1.089   5.361
    1ST     H6S 8410   3.778   0.939   5.440
    1ST     C15 8411   3.915   1.087   5.509
    1ST     H5R 8412   3.958   1.010   5.574
    1ST     H5S 8413   4.009   1.132   5.477
    1ST     C14 8414   3.832   1.178   5.606
    1ST     H4R 8415   3.899   1.257   5.641
    1ST     H4S 8416   3.755   1.230   5.549
    1ST     C13 8417   3.757   1.105   5.718
    1ST     H3R 8418   3.674   1.044   5.683
    1ST     H3S 8419   3.823   1.040   5.776
    1ST     C12 8420   3.696   1.210   5.809
    1ST     H2R 8421   3.750   1.305   5.808
    1ST     H2S 8422   3.596   1.242   5.779
    2PS     C11 8423   3.685   1.161   5.953
    2PS     O12 8424   3.628   1.060   5.986
    2PS     O11 8425   3.746   1.245   6.045
    2PS      C1 8426   3.750   1.222   6.190
    2PS      HR 8427   3.784   1.309   6.247
    2PS      HS 8428   3.652   1.189   6.226
    2PS      C2 8429   3.854   1.114   6.217
    2PS      HX 8430   3.831   1.014   6.179
    2PS      C3 8431   3.874   1.080   6.365
    2PS      HA 8432   3.796   1.009   6.396
    2PS      HB 8433   3.969   1.029   6.384
    2PS     O31 8434   3.871   1.199   6.445
    2PS     P31 8435   3.903   1.193   6.603
    2PS     O32 8436   3.811   1.070   6.657
    2PS     C31 8437   3.852   0.984   6.764
    2PS     H1A 8438   3.949   0.937   6.745
    2PS     H1B 8439   3.856   1.053   6.849
    2PS     C32 8440   3.756   0.868   6.794
    2PS     H2A 8441   3.660   0.906   6.830
    2PS     N31 8442   3.730   0.798   6.658
    2PS    HN1A 8443   3.667   0.717   6.662
    2PS    HN1B 8444   3.681   0.854   6.586
    2PS    HN1C 8445   3.813   0.758   6.612
    2PS     C33 8446   3.820   0.787   6.908
    2PS     O33 8447   4.041   1.143   6.612
    2PS     O34 8448   3.871   1.322   6.672
    2PS     O21 8449   3.976   1.162   6.163
    2PS     C21 8450   4.014   1.101   6.049
    2PS     O22 8451   3.950   1.016   5.986
    2PS     O35 8452   3.925   0.730   6.891
    2PS     O36 8453   3.766   0.796   7.019
    3DHA   C116 8454   4.283   1.176   5.001
    3DHA   H16R 8455   4.346   1.090   4.981
    3DHA   C115 8456   4.350   1.292   4.955
    3DHA   H15R 8457   4.428   1.259   4.886
    3DHA   H15S 8458   4.295   1.356   4.885
    3DHA   C114 8459   4.410   1.372   5.069
    3DHA   H14R 8460   4.370   1.470   5.095
    3DHA   C113 8461   4.520   1.336   5.128
    3DHA   H13R 8462   4.552   1.392   5.216
    3DHA   C112 8463   4.592   1.210   5.118
    3DHA   H12R 8464   4.518   1.141   5.076
    3DHA   H12S 8465   4.681   1.223   5.056
    3DHA   C111 8466   4.635   1.168   5.257
    3DHA   H11R 8467   4.730   1.212   5.286
    3DHA   C110 8468   4.565   1.096   5.355
    3DHA   H10R 8469   4.611   1.081   5.452
    3DHA    C19 8470   4.448   1.007   5.337
    3DHA    H9R 8471   4.431   0.990   5.231
    3DHA    H9S 8472   4.458   0.910   5.387
    3DHA    C18 8473   4.324   1.074   5.392
    3DHA    H8R 8474   4.284   1.146   5.322
    3DHA    C17 8475   4.274   1.050   5.511
    3DHA    H7R 8476   4.177   1.090   5.540
    3DHA    C16 8477   4.328   0.974   5.628
    3DHA    H6R 8478   4.262   0.905   5.681
    3DHA    H6S 8479   4.411   0.906   5.606
    3DHA    C15 8480   4.386   1.066   5.733
    3DHA    H5R 8481   4.489   1.095   5.713
    3DHA    C14 8482   4.329   1.112   5.845
    3DHA    H4R 8483   4.375   1.185   5.910
    3DHA    C13 8484   4.189   1.069   5.872
    3DHA    H3R 8485   4.118   1.068   5.789
    3DHA    H3S 8486   4.187   0.965   5.904
    3DHA    C12 8487   4.139   1.162   5.992
    3DHA    H2R 8488   4.206   1.174   6.077
    3DHA    H2S 8489   4.121   1.265   5.962
    3DHA   C117 8490   4.159   1.161   5.051
    3DHA   H17R 8491   4.133   1.062   5.088
    3DHA   C118 8492   4.058   1.274   5.070
    3DHA   H18R 8493   4.082   1.366   5.015
    3DHA   H18S 8494   4.053   1.296   5.177
    3DHA   C119 8495   3.922   1.230   5.031
    3DHA   H19R 8496   3.915   1.130   4.991
    3DHA   C120 8497   3.807   1.296   5.034
    3DHA   H20R 8498   3.715   1.253   4.995
    3DHA   C121 8499   3.776   1.435   5.086
    3DHA   H21R 8500   3.729   1.494   5.007
    3DHA   H21S 8501   3.871   1.489   5.094
    3DHA   C122 8502   3.686   1.441   5.203
    3DHA   H22R 8503   3.581   1.430   5.178
    3DHA   H22S 8504   3.697   1.538   5.252
    3DHA   H22T 8505   3.702   1.359   5.274
    1ST    C118 8506   4.323   1.355   4.399
    1ST    H18R 8507   4.296   1.458   4.425
    1ST    H18S 8508   4.317   1.360   4.290
    1ST    H18T 8509   4.428   1.344   4.427
    1ST    C117 8510   4.235   1.238   4.451
    1ST    H17R 8511   4.132   1.249   4.416
    1ST    H17S 8512   4.274   1.142   4.417
    1ST    C116 8513   4.231   1.234   4.599
    1ST    H16R 8514   4.335   1.217   4.625
    1ST    H16S 8515   4.213   1.339   4.627
    1ST    C115 8516   4.143   1.130   4.665
    1ST    H15R 8517   4.109   1.161   4.764
    1ST    H15S 8518   4.044   1.139   4.619
    1ST    C114 8519   4.175   0.981   4.660
    1ST    H14R 8520   4.082   0.926   4.672
    1ST    H14S 8521   4.211   0.958   4.560
    1ST    C113 8522   4.288   0.928   4.755
    1ST    H13R 8523   4.385   0.974   4.735
    1ST    H13S 8524   4.258   0.964   4.854
    1ST    C112 8525   4.287   0.778   4.748
    1ST    H12R 8526   4.187   0.740   4.767
    1ST    H12S 8527   4.321   0.752   4.647
    1ST    C111 8528   4.382   0.714   4.849
    1ST    H11R 8529   4.388   0.608   4.824
    1ST    H11S 8530   4.483   0.755   4.845
    1ST    C110 8531   4.340   0.734   4.999
    1ST    H10R 8532   4.344   0.839   5.031
    1ST    H10S 8533   4.233   0.713   4.995
    1ST     C19 8534   4.421   0.635   5.085
    1ST     H9R 8535   4.522   0.615   5.048
    1ST     H9S 8536   4.448   0.680   5.181
    1ST     C18 8537   4.358   0.506   5.114
    1ST     H8R 8538   4.366   0.459   5.015
    1ST     H8S 8539   4.425   0.449   5.179
    1ST     C17 8540   4.212   0.513   5.160
    1ST     H7R 8541   4.134   0.551   5.093
    1ST     H7S 8542   4.190   0.408   5.179
    1ST     C16 8543   4.196   0.582   5.297
    1ST     H6R 8544   4.261   0.536   5.372
    1ST     H6S 8545   4.240   0.682   5.288
    1ST     C15 8546   4.054   0.591   5.346
    1ST     H5R 8547   3.983   0.629   5.272
    1ST     H5S 8548   4.018   0.492   5.374
    1ST     C14 8549   4.032   0.656   5.486
    1ST     H4R 8550   4.030   0.764   5.473
    1ST     H4S 8551   3.926   0.635   5.504
    1ST     C13 8552   4.129   0.630   5.606
    1ST     H3R 8553   4.158   0.525   5.597
    1ST     H3S 8554   4.215   0.698   5.600
    1ST     C12 8555   4.057   0.657   5.741
    1ST     H2R 8556   4.039   0.763   5.764
    1ST     H2S 8557   3.962   0.603   5.744
    2PS     C11 8558   4.151   0.624   5.859
    2PS     O12 8559   4.150   0.520   5.925
    2PS     O11 8560   4.250   0.719   5.870
    2PS      C1 8561   4.357   0.699   5.970
    2PS      HR 8562   4.423   0.786   5.973
    2PS      HS 8563   4.309   0.674   6.066
    2PS      C2 8564   4.435   0.573   5.935
    2PS      HX 8565   4.374   0.484   5.954
    2PS      C3 8566   4.563   0.548   6.025
    2PS      HA 8567   4.546   0.488   6.114
    2PS      HB 8568   4.644   0.494   5.975
    2PS     O31 8569   4.618   0.670   6.063
    2PS     P31 8570   4.744   0.658   6.154
    2PS     O32 8571   4.700   0.582   6.287
    2PS     C31 8572   4.624   0.654   6.377
    2PS     H1A 8573   4.676   0.749   6.391
    2PS     H1B 8574   4.523   0.674   6.342
    2PS     C32 8575   4.610   0.590   6.514
    2PS     H2A 8576   4.543   0.505   6.508
    2PS     N31 8577   4.751   0.545   6.556
    2PS    HN1A 8578   4.738   0.480   6.634
    2PS    HN1B 8579   4.801   0.503   6.476
    2PS    HN1C 8580   4.808   0.624   6.591
    2PS     C33 8581   4.539   0.692   6.604
    2PS     O33 8582   4.842   0.570   6.087
    2PS     O34 8583   4.783   0.799   6.183
    2PS     O21 8584   4.474   0.575   5.794
    2PS     C21 8585   4.559   0.673   5.745
    2PS     O22 8586   4.609   0.767   5.804
    2PS     O35 8587   4.418   0.683   6.601
    2PS     O36 8588   4.596   0.748   6.692
    3DHA   C116 8589   5.276   0.674   4.665
    3DHA   H16R 8590   5.232   0.597   4.726
    3DHA   C115 8591   5.278   0.808   4.731
    3DHA   H15R 8592   5.373   0.817   4.784
    3DHA   H15S 8593   5.280   0.882   4.650
    3DHA   C114 8594   5.163   0.847   4.824
    3DHA   H14R 8595   5.100   0.930   4.791
    3DHA   C113 8596   5.147   0.789   4.939
    3DHA   H13R 8597   5.072   0.822   5.011
    3DHA   C112 8598   5.226   0.673   4.997
    3DHA   H12R 8599   5.208   0.580   4.942
    3DHA   H12S 8600   5.334   0.684   4.986
    3DHA   C111 8601   5.203   0.658   5.140
    3DHA   H11R 8602   5.279   0.717   5.191
    3DHA   C110 8603   5.113   0.578   5.202
    3DHA   H10R 8604   5.096   0.573   5.309
    3DHA    C19 8605   5.024   0.479   5.135
    3DHA    H9R 8606   4.924   0.523   5.130
    3DHA    H9S 8607   5.062   0.451   5.037
    3DHA    C18 8608   5.007   0.355   5.223
    3DHA    H8R 8609   5.067   0.271   5.188
    3DHA    C17 8610   4.945   0.335   5.336
    3DHA    H7R 8611   4.945   0.240   5.390
    3DHA    C16 8612   4.861   0.440   5.400
    3DHA    H6R 8613   4.841   0.413   5.504
    3DHA    H6S 8614   4.910   0.536   5.418
    3DHA    C15 8615   4.729   0.466   5.334
    3DHA    H5R 8616   4.732   0.447   5.227
    3DHA    C14 8617   4.618   0.502   5.394
    3DHA    H4R 8618   4.527   0.506   5.334
    3DHA    C13 8619   4.585   0.520   5.540
    3DHA    H3R 8620   4.482   0.495   5.565
    3DHA    H3S 8621   4.644   0.462   5.612
    3DHA    C12 8622   4.583   0.667   5.596
    3DHA    H2R 8623   4.680   0.706   5.565
    3DHA    H2S 8624   4.512   0.737   5.551
    3DHA   C117 8625   5.307   0.640   4.545
    3DHA   H17R 8626   5.300   0.534   4.521
    3DHA   C118 8627   5.374   0.726   4.438
    3DHA   H18R 8628   5.438   0.802   4.483
    3DHA   H18S 8629   5.295   0.777   4.383
    3DHA   C119 8630   5.456   0.643   4.345
    3DHA   H19R 8631   5.442   0.538   4.370
    3DHA   C120 8632   5.535   0.683   4.247
    3DHA   H20R 8633   5.591   0.611   4.187
    3DHA   C121 8634   5.572   0.825   4.209
    3DHA   H21R 8635   5.576   0.892   4.295
    3DHA   H21S 8636   5.495   0.868   4.144
    3DHA   C122 8637   5.711   0.813   4.140
    3DHA   H22R 8638   5.700   0.772   4.040
    3DHA   H22S 8639   5.781   0.747   4.192
    3DHA   H22T 8640   5.747   0.916   4.132
    1ST    C118 8641   6.145   1.907   4.132
    1ST    H18R 8642   6.124   1.991   4.199
    1ST    H18S 8643   6.246   1.884   4.099
    1ST    H18T 8644   6.118   1.821   4.195
    1ST    C117 8645   6.051   1.922   4.011
    1ST    H17R 8646   6.056   1.829   3.954
    1ST    H17S 8647   5.949   1.939   4.045
    1ST    C116 8648   6.081   2.041   3.926
    1ST    H16R 8649   6.124   2.119   3.989
    1ST    H16S 8650   6.171   2.010   3.872
    1ST    C115 8651   5.964   2.094   3.849
    1ST    H15R 8652   5.940   2.018   3.775
    1ST    H15S 8653   5.878   2.095   3.916
    1ST    C114 8654   5.982   2.232   3.786
    1ST    H14R 8655   5.996   2.308   3.864
    1ST    H14S 8656   6.071   2.240   3.723
    1ST    C113 8657   5.867   2.260   3.690
    1ST    H13R 8658   5.853   2.167   3.636
    1ST    H13S 8659   5.778   2.277   3.751
    1ST    C112 8660   5.877   2.383   3.601
    1ST    H12R 8661   5.865   2.482   3.647
    1ST    H12S 8662   5.976   2.385   3.555
    1ST    C111 8663   5.771   2.377   3.497
    1ST    H11R 8664   5.776   2.280   3.447
    1ST    H11S 8665   5.670   2.390   3.535
    1ST    C110 8666   5.779   2.485   3.385
    1ST    H10R 8667   5.878   2.503   3.342
    1ST    H10S 8668   5.715   2.436   3.311
    1ST     C19 8669   5.726   2.619   3.429
    1ST     H9R 8670   5.623   2.607   3.463
    1ST     H9S 8671   5.786   2.667   3.506
    1ST     C18 8672   5.720   2.724   3.324
    1ST     H8R 8673   5.821   2.763   3.324
    1ST     H8S 8674   5.708   2.656   3.239
    1ST     C17 8675   5.610   2.832   3.337
    1ST     H7R 8676   5.510   2.789   3.322
    1ST     H7S 8677   5.605   2.884   3.433
    1ST     C16 8678   5.615   2.937   3.226
    1ST     H6R 8679   5.690   3.009   3.261
    1ST     H6S 8680   5.663   2.894   3.138
    1ST     C15 8681   5.491   3.012   3.192
    1ST     H5R 8682   5.418   2.943   3.148
    1ST     H5S 8683   5.459   3.038   3.293
    1ST     C14 8684   5.505   3.142   3.111
    1ST     H4R 8685   5.409   3.191   3.094
    1ST     H4S 8686   5.564   3.209   3.174
    1ST     C13 8687   5.585   3.121   2.984
    1ST     H3R 8688   5.678   3.077   3.020
    1ST     H3S 8689   5.531   3.054   2.917
    1ST     C12 8690   5.598   3.252   2.904
    1ST     H2R 8691   5.501   3.302   2.896
    1ST     H2S 8692   5.663   3.324   2.952
    2PS     C11 8693   5.647   3.230   2.765
    2PS     O12 8694   5.714   3.136   2.738
    2PS     O11 8695   5.612   3.319   2.670
    2PS      C1 8696   5.646   3.297   2.525
    2PS      HR 8697   5.754   3.288   2.518
    2PS      HS 8698   5.593   3.208   2.491
    2PS      C2 8699   5.597   3.412   2.441
    2PS      HX 8700   5.496   3.438   2.471
    2PS      C3 8701   5.612   3.371   2.290
    2PS      HA 8702   5.553   3.282   2.265
    2PS      HB 8703   5.569   3.439   2.216
    2PS     O31 8704   5.749   3.347   2.250
    2PS     P31 8705   5.788   3.355   2.086
    2PS     O32 8706   5.945   3.354   2.077
    2PS     C31 8707   6.025   3.413   1.975
    2PS     H1A 8708   6.002   3.361   1.881
    2PS     H1B 8709   5.998   3.518   1.956
    2PS     C32 8710   6.172   3.390   2.011
    2PS     H2A 8711   6.195   3.439   2.105
    2PS     N31 8712   6.201   3.241   2.027
    2PS    HN1A 8713   6.135   3.189   2.088
    2PS    HN1B 8714   6.213   3.190   1.938
    2PS    HN1C 8715   6.284   3.222   2.085
    2PS     C33 8716   6.267   3.454   1.908
    2PS     O33 8717   5.740   3.231   2.017
    2PS     O34 8718   5.741   3.477   2.035
    2PS     O21 8719   5.681   3.525   2.468
    2PS     C21 8720   5.648   3.639   2.404
    2PS     O22 8721   5.552   3.661   2.332
    2PS     O35 8722   6.378   3.410   1.893
    2PS     O36 8723   6.251   3.571   1.874
    3DHA   C116 8724   6.327   3.447   3.662
    3DHA   H16R 8725   6.229   3.454   3.710
    3DHA   C115 8726   6.332   3.453   3.506
    3DHA   H15R 8727   6.433   3.480   3.473
    3DHA   H15S 8728   6.307   3.361   3.452
    3DHA   C114 8729   6.234   3.545   3.452
    3DHA   H14R 8730   6.165   3.595   3.519
    3DHA   C113 8731   6.234   3.563   3.321
    3DHA   H13R 8732   6.155   3.626   3.280
    3DHA   C112 8733   6.311   3.487   3.214
    3DHA   H12R 8734   6.352   3.569   3.154
    3DHA   H12S 8735   6.396   3.428   3.247
    3DHA   C111 8736   6.207   3.404   3.145
    3DHA   H11R 8737   6.181   3.320   3.209
    3DHA   C110 8738   6.161   3.423   3.019
    3DHA   H10R 8739   6.087   3.355   2.979
    3DHA    C19 8740   6.197   3.537   2.928
    3DHA    H9R 8741   6.173   3.628   2.984
    3DHA    H9S 8742   6.303   3.536   2.905
    3DHA    C18 8743   6.121   3.528   2.798
    3DHA    H8R 8744   6.153   3.444   2.736
    3DHA    C17 8745   6.029   3.613   2.753
    3DHA    H7R 8746   5.979   3.591   2.659
    3DHA    C16 8747   5.975   3.739   2.806
    3DHA    H6R 8748   5.870   3.713   2.822
    3DHA    H6S 8749   6.017   3.772   2.902
    3DHA    C15 8750   5.970   3.847   2.706
    3DHA    H5R 8751   6.051   3.918   2.719
    3DHA    C14 8752   5.876   3.874   2.617
    3DHA    H4R 8753   5.882   3.971   2.568
    3DHA    C13 8754   5.757   3.786   2.578
    3DHA    H3R 8755   5.755   3.697   2.642
    3DHA    H3S 8756   5.669   3.843   2.610
    3DHA    C12 8757   5.754   3.746   2.434
    3DHA    H2R 8758   5.733   3.834   2.373
    3DHA    H2S 8759   5.856   3.715   2.408
    3DHA   C117 8760   6.436   3.440   3.735
    3DHA   H17R 8761   6.415   3.447   3.842
    3DHA   C118 8762   6.583   3.438   3.693
    3DHA   H18R 8763   6.593   3.463   3.587
    3DHA   H18S 8764   6.629   3.342   3.716
    3DHA   C119 8765   6.656   3.542   3.777
    3DHA   H19R 8766   6.602   3.572   3.866
    3DHA   C120 8767   6.775   3.596   3.762
    3DHA   H20R 8768   6.812   3.664   3.839
    3DHA   C121 8769   6.865   3.580   3.649
    3DHA   H21R 8770   6.818   3.520   3.571
    3DHA   H21S 8771   6.949   3.519   3.682
    3DHA   C122 8772   6.920   3.708   3.587
    3DHA   H22R 8773   6.842   3.780   3.562
    3DHA   H22S 8774   6.981   3.714   3.497
    3DHA   H22T 8775   6.974   3.771   3.658
    1ST    C118 8776   0.613   4.534   4.210
    1ST    H18R 8777   0.517   4.561   4.255
    1ST    H18S 8778   0.643   4.454   4.279
    1ST    H18T 8779   0.601   4.478   4.116
    1ST    C117 8780   0.709   4.651   4.200
    1ST    H17R 8781   0.689   4.702   4.295
    1ST    H17S 8782   0.813   4.623   4.185
    1ST    C116 8783   0.678   4.751   4.085
    1ST    H16R 8784   0.758   4.824   4.075
    1ST    H16S 8785   0.676   4.690   3.994
    1ST    C115 8786   0.541   4.817   4.095
    1ST    H15R 8787   0.462   4.745   4.073
    1ST    H15S 8788   0.526   4.860   4.194
    1ST    C114 8789   0.517   4.924   3.988
    1ST    H14R 8790   0.424   4.968   4.024
    1ST    H14S 8791   0.596   4.999   3.993
    1ST    C113 8792   0.511   4.864   3.851
    1ST    H13R 8793   0.612   4.837   3.819
    1ST    H13S 8794   0.446   4.777   3.855
    1ST    C112 8795   0.463   4.966   3.749
    1ST    H12R 8796   0.380   5.025   3.788
    1ST    H12S 8797   0.540   5.041   3.731
    1ST    C111 8798   0.419   4.910   3.615
    1ST    H11R 8799   0.323   4.861   3.632
    1ST    H11S 8800   0.406   4.991   3.543
    1ST    C110 8801   0.512   4.799   3.552
    1ST    H10R 8802   0.607   4.853   3.547
    1ST    H10S 8803   0.530   4.717   3.623
    1ST     C19 8804   0.472   4.740   3.420
    1ST     H9R 8805   0.556   4.676   3.393
    1ST     H9S 8806   0.383   4.678   3.436
    1ST     C18 8807   0.442   4.852   3.320
    1ST     H8R 8808   0.360   4.913   3.360
    1ST     H8S 8809   0.528   4.919   3.308
    1ST     C17 8810   0.410   4.798   3.189
    1ST     H7R 8811   0.321   4.735   3.196
    1ST     H7S 8812   0.383   4.891   3.137
    1ST     C16 8813   0.514   4.714   3.112
    1ST     H6R 8814   0.612   4.761   3.114
    1ST     H6S 8815   0.521   4.611   3.148
    1ST     C15 8816   0.483   4.685   2.966
    1ST     H5R 8817   0.398   4.618   2.950
    1ST     H5S 8818   0.454   4.775   2.912
    1ST     C14 8819   0.613   4.631   2.900
    1ST     H4R 8820   0.675   4.721   2.889
    1ST     H4S 8821   0.670   4.576   2.975
    1ST     C13 8822   0.601   4.559   2.769
    1ST     H3R 8823   0.698   4.514   2.748
    1ST     H3S 8824   0.533   4.473   2.780
    1ST     C12 8825   0.560   4.637   2.643
    1ST     H2R 8826   0.461   4.682   2.647
    1ST     H2S 8827   0.635   4.713   2.618
    2PS     C11 8828   0.567   4.557   2.515
    2PS     O12 8829   0.520   4.601   2.412
    2PS     O11 8830   0.633   4.437   2.522
    2PS      C1 8831   0.616   4.339   2.419
    2PS      HR 8832   0.581   4.388   2.328
    2PS      HS 8833   0.710   4.291   2.393
    2PS      C2 8834   0.517   4.232   2.468
    2PS      HX 8835   0.561   4.195   2.561
    2PS      C3 8836   0.498   4.116   2.368
    2PS      HA 8837   0.598   4.073   2.353
    2PS      HB 8838   0.443   4.032   2.410
    2PS     O31 8839   0.422   4.160   2.260
    2PS     P31 8840   0.469   4.160   2.107
    2PS     O32 8841   0.561   4.294   2.082
    2PS     C31 8842   0.500   4.414   2.055
    2PS     H1A 8843   0.460   4.399   1.954
    2PS     H1B 8844   0.432   4.439   2.137
    2PS     C32 8845   0.609   4.522   2.042
    2PS     H2A 8846   0.642   4.573   2.132
    2PS     N31 8847   0.745   4.475   2.004
    2PS    HN1A 8848   0.822   4.544   2.012
    2PS    HN1B 8849   0.773   4.394   2.062
    2PS    HN1C 8850   0.739   4.435   1.909
    2PS     C33 8851   0.563   4.631   1.949
    2PS     O33 8852   0.552   4.036   2.090
    2PS     O34 8853   0.349   4.177   2.027
    2PS     O21 8854   0.394   4.305   2.497
    2PS     C21 8855   0.308   4.248   2.575
    2PS     O22 8856   0.315   4.124   2.607
    2PS     O35 8857   0.580   4.616   1.829
    2PS     O36 8858   0.523   4.735   1.999
    3DHA   C116 8859   0.062   5.213   3.412
    3DHA   H16R 8860   0.106   5.296   3.466
    3DHA   C115 8861  -0.017   5.123   3.495
    3DHA   H15R 8862  -0.051   5.177   3.584
    3DHA   H15S 8863  -0.107   5.087   3.445
    3DHA   C114 8864   0.078   5.011   3.531
    3DHA   H14R 8865   0.163   5.025   3.598
    3DHA   C113 8866   0.055   4.882   3.501
    3DHA   H13R 8867   0.127   4.808   3.535
    3DHA   C112 8868  -0.053   4.825   3.416
    3DHA   H12R 8869  -0.143   4.871   3.459
    3DHA   H12S 8870  -0.035   4.852   3.312
    3DHA   C111 8871  -0.065   4.682   3.435
    3DHA   H11R 8872  -0.130   4.665   3.520
    3DHA   C110 8873  -0.020   4.587   3.362
    3DHA   H10R 8874  -0.053   4.486   3.382
    3DHA    C19 8875   0.065   4.606   3.235
    3DHA    H9R 8876   0.002   4.615   3.147
    3DHA    H9S 8877   0.112   4.705   3.232
    3DHA    C18 8878   0.166   4.495   3.208
    3DHA    H8R 8879   0.250   4.491   3.277
    3DHA    C17 8880   0.168   4.405   3.111
    3DHA    H7R 8881   0.243   4.326   3.108
    3DHA    C16 8882   0.057   4.394   3.011
    3DHA    H6R 8883   0.060   4.299   2.956
    3DHA    H6S 8884  -0.037   4.382   3.064
    3DHA    C15 8885   0.052   4.494   2.911
    3DHA    H5R 8886  -0.024   4.571   2.925
    3DHA    C14 8887   0.135   4.493   2.806
[truncated: 1,257,377 more chars]
