# Supplementary material for: Expanding the Paradigm of Structure-Based Drug Design: Molecular Dynamics Simulations Support the Development of New Pyridine-Based Protein Kinase C-Targeted Agonists
Source: J Med Chem. 2023 Apr 3;66(7):4588–602. doi: 10.1021/acs.jmedchem.2c01448 (PMC10108360; doi:10.1021/acs.jmedchem.2c01448)
Supplement: Supplementary file 3 — jm2c01448_si_003.zip [file jm2c01448_si_003.zip › Main_Coordinates_(.gro)/PRD-7b-SDPS-at-100ns.gro]

4 4c2 + 128 sdps membrane in water t= 100000.00000 step= 50000000
36868
    1ST    C118    1   5.975   1.099   4.530
    1ST    H18R    2   6.048   1.024   4.498
    1ST    H18S    3   5.987   1.121   4.636
    1ST    H18T    4   6.011   1.187   4.478
    1ST    C117    5   5.833   1.047   4.505
    1ST    H17R    6   5.766   1.126   4.539
    1ST    H17S    7   5.819   1.035   4.397
    1ST    C116    8   5.800   0.924   4.584
    1ST    H16R    9   5.784   0.950   4.688
    1ST    H16S   10   5.695   0.901   4.564
    1ST    C115   11   5.882   0.802   4.537
    1ST    H15R   12   5.887   0.790   4.429
    1ST    H15S   13   5.984   0.809   4.577
    1ST    C114   14   5.835   0.671   4.603
    1ST    H14R   15   5.826   0.695   4.709
    1ST    H14S   16   5.743   0.624   4.565
    1ST    C113   17   5.931   0.550   4.599
    1ST    H13R   18   5.958   0.518   4.498
    1ST    H13S   19   6.029   0.576   4.641
    1ST    C112   20   5.886   0.424   4.680
    1ST    H12R   21   5.852   0.452   4.780
    1ST    H12S   22   5.800   0.383   4.626
    1ST    C111   23   5.993   0.315   4.699
    1ST    H11R   24   6.041   0.286   4.605
    1ST    H11S   25   6.072   0.349   4.766
    1ST    C110   26   5.949   0.182   4.756
    1ST    H10R   27   5.879   0.142   4.682
    1ST    H10S   28   6.028   0.107   4.763
    1ST     C19   29   5.883   0.204   4.891
    1ST     H9R   30   5.953   0.264   4.950
    1ST     H9S   31   5.792   0.262   4.873
    1ST     C18   32   5.851   0.080   4.967
    1ST     H8R   33   5.789   0.105   5.053
    1ST     H8S   34   5.806   0.010   4.898
    1ST     C17   35   5.974   0.003   5.024
    1ST     H7R   36   5.958  -0.096   5.067
    1ST     H7S   37   6.028  -0.022   4.932
    1ST     C16   38   6.064   0.084   5.120
    1ST     H6R   39   6.163   0.037   5.123
    1ST     H6S   40   6.097   0.173   5.064
    1ST     C15   41   6.029   0.094   5.270
    1ST     H5R   42   5.926   0.124   5.287
    1ST     H5S   43   6.045  -0.007   5.309
    1ST     C14   44   6.122   0.203   5.328
    1ST     H4R   45   6.226   0.170   5.328
    1ST     H4S   46   6.110   0.288   5.261
    1ST     C13   47   6.075   0.235   5.468
    1ST     H3R   48   5.966   0.242   5.465
    1ST     H3S   49   6.090   0.151   5.536
    1ST     C12   50   6.131   0.369   5.518
    1ST     H2R   51   6.239   0.373   5.502
    1ST     H2S   52   6.087   0.453   5.465
    2PS     C11   53   6.092   0.381   5.663
    2PS     O12   54   6.008   0.312   5.721
    2PS     O11   55   6.175   0.467   5.733
    2PS      C1   56   6.189   0.447   5.876
    2PS      HR   57   6.268   0.518   5.898
    2PS      HS   58   6.095   0.470   5.928
    2PS      C2   59   6.234   0.309   5.911
    2PS      HX   60   6.165   0.233   5.874
    2PS      C3   61   6.242   0.293   6.067
    2PS      HA   62   6.137   0.293   6.097
    2PS      HB   63   6.276   0.193   6.093
    2PS     O31   64   6.326   0.399   6.113
    2PS     P31   65   6.334   0.441   6.272
    2PS     O32   66   6.186   0.464   6.326
    2PS     C31   67   6.099   0.562   6.282
    2PS     H1A   68   6.130   0.657   6.327
    2PS     H1B   69   6.110   0.584   6.176
    2PS     C32   70   5.954   0.518   6.318
    2PS     H2A   71   5.918   0.448   6.243
    2PS     N31   72   5.943   0.438   6.449
    2PS    HN1A   73   5.846   0.403   6.457
    2PS    HN1B   74   6.003   0.354   6.448
    2PS    HN1C   75   5.955   0.490   6.538
    2PS     C33   76   5.863   0.638   6.321
    2PS     O33   77   6.388   0.322   6.349
    2PS     O34   78   6.408   0.567   6.274
    2PS     O21   79   6.369   0.292   5.871
    2PS     C21   80   6.406   0.212   5.770
    2PS     O22   81   6.331   0.155   5.692
    2PS     O35   82   5.850   0.691   6.429
    2PS     O36   83   5.787   0.650   6.232
    3DHA   C116   84   7.543   0.150   5.471
    3DHA   H16R   85   7.649   0.134   5.492
    3DHA   C115   86   7.453   0.202   5.575
    3DHA   H15R   87   7.516   0.280   5.617
    3DHA   H15S   88   7.369   0.245   5.521
    3DHA   C114   89   7.437   0.112   5.692
    3DHA   H14R   90   7.517   0.042   5.714
    3DHA   C113   91   7.327   0.112   5.762
    3DHA   H13R   92   7.320   0.043   5.845
    3DHA   C112   93   7.194   0.187   5.741
    3DHA   H12R   94   7.157   0.198   5.843
    3DHA   H12S   95   7.218   0.283   5.693
    3DHA   C111   96   7.094   0.101   5.670
    3DHA   H11R   97   7.093  -0.001   5.707
    3DHA   C110   98   7.014   0.156   5.576
    3DHA   H10R   99   6.932   0.089   5.549
    3DHA    C19  100   7.020   0.296   5.522
    3DHA    H9R  101   6.982   0.372   5.591
    3DHA    H9S  102   7.127   0.314   5.513
    3DHA    C18  103   6.960   0.310   5.388
    3DHA    H8R  104   7.025   0.327   5.302
    3DHA    C17  105   6.833   0.277   5.359
    3DHA    H7R  106   6.801   0.272   5.255
    3DHA    C16  107   6.721   0.224   5.442
    3DHA    H6R  108   6.675   0.137   5.395
    3DHA    H6S  109   6.759   0.181   5.535
    3DHA    C15  110   6.618   0.325   5.461
    3DHA    H5R  111   6.577   0.365   5.368
    3DHA    C14  112   6.571   0.374   5.578
    3DHA    H4R  113   6.512   0.466   5.576
    3DHA    C13  114   6.616   0.336   5.710
    3DHA    H3R  115   6.724   0.327   5.716
    3DHA    H3S  116   6.589   0.413   5.783
    3DHA    C12  117   6.555   0.203   5.762
    3DHA    H2R  118   6.582   0.117   5.701
    3DHA    H2S  119   6.585   0.177   5.864
    3DHA   C117  120   7.514   0.153   5.339
    3DHA   H17R  121   7.596   0.136   5.271
    3DHA   C118  122   7.382   0.169   5.278
    3DHA   H18R  123   7.394   0.146   5.172
    3DHA   H18S  124   7.354   0.274   5.285
    3DHA   C119  125   7.274   0.082   5.328
    3DHA   H19R  126   7.274   0.067   5.436
    3DHA   C120  127   7.175   0.023   5.268
    3DHA   H20R  128   7.108  -0.035   5.330
    3DHA   C121  129   7.145   0.023   5.115
    3DHA   H21R  130   7.149  -0.080   5.079
    3DHA   H21S  131   7.218   0.084   5.062
    3DHA   C122  132   7.002   0.064   5.081
    3DHA   H22R  133   6.925   0.018   5.144
    3DHA   H22S  134   6.978   0.032   4.979
    3DHA   H22T  135   6.998   0.173   5.081
    1ST    C118  136   6.509   1.795   4.376
    1ST    H18R  137   6.542   1.774   4.274
    1ST    H18S  138   6.405   1.829   4.380
    1ST    H18T  139   6.514   1.697   4.424
    1ST    C117  140   6.605   1.889   4.445
    1ST    H17R  141   6.702   1.843   4.426
    1ST    H17S  142   6.617   1.987   4.398
    1ST    C116  143   6.577   1.893   4.594
    1ST    H16R  144   6.575   1.788   4.623
    1ST    H16S  145   6.659   1.940   4.650
    1ST    C115  146   6.436   1.939   4.640
    1ST    H15R  147   6.452   1.995   4.732
    1ST    H15S  148   6.395   2.008   4.566
    1ST    C114  149   6.350   1.820   4.684
    1ST    H14R  150   6.335   1.747   4.604
    1ST    H14S  151   6.413   1.764   4.752
    1ST    C113  152   6.225   1.849   4.767
    1ST    H13R  153   6.256   1.901   4.857
    1ST    H13S  154   6.154   1.906   4.706
    1ST    C112  155   6.158   1.727   4.823
    1ST    H12R  156   6.140   1.662   4.737
    1ST    H12S  157   6.229   1.670   4.882
    1ST    C111  158   6.029   1.752   4.901
    1ST    H11R  159   6.051   1.822   4.982
    1ST    H11S  160   5.963   1.795   4.826
    1ST    C110  161   5.960   1.625   4.937
    1ST    H10R  162   5.907   1.583   4.852
    1ST    H10S  163   6.028   1.551   4.981
    1ST     C19  164   5.863   1.652   5.055
    1ST     H9R  165   5.917   1.687   5.143
    1ST     H9S  166   5.796   1.734   5.028
    1ST     C18  167   5.774   1.533   5.099
    1ST     H8R  168   5.710   1.514   5.013
    1ST     H8S  169   5.842   1.449   5.109
    1ST     C17  170   5.685   1.560   5.225
    1ST     H7R  171   5.603   1.632   5.220
    1ST     H7S  172   5.639   1.464   5.251
    1ST     C16  173   5.775   1.576   5.347
    1ST     H6R  174   5.850   1.496   5.346
    1ST     H6S  175   5.834   1.667   5.342
    1ST     C15  176   5.689   1.587   5.476
    1ST     H5R  177   5.611   1.657   5.447
    1ST     H5S  178   5.640   1.490   5.487
    1ST     C14  179   5.762   1.628   5.604
    1ST     H4R  180   5.825   1.542   5.628
    1ST     H4S  181   5.840   1.701   5.583
    1ST     C13  182   5.679   1.679   5.716
    1ST     H3R  183   5.597   1.744   5.684
    1ST     H3S  184   5.629   1.593   5.760
    1ST     C12  185   5.746   1.782   5.810
    1ST     H2R  186   5.800   1.852   5.745
    1ST     H2S  187   5.666   1.846   5.847
    2PS     C11  188   5.832   1.727   5.919
    2PS     O12  189   5.778   1.651   6.000
    2PS     O11  190   5.941   1.802   5.942
    2PS      C1  191   6.006   1.792   6.071
    2PS      HR  192   6.089   1.862   6.080
    2PS      HS  193   5.928   1.818   6.143
    2PS      C2  194   6.078   1.654   6.090
    2PS      HX  195   6.034   1.559   6.058
    2PS      C3  196   6.091   1.640   6.243
    2PS      HA  197   5.993   1.629   6.289
    2PS      HB  198   6.155   1.552   6.256
    2PS     O31  199   6.158   1.752   6.299
    2PS     P31  200   6.192   1.763   6.457
    2PS     O32  201   6.310   1.657   6.476
    2PS     C31  202   6.290   1.518   6.492
    2PS     H1A  203   6.209   1.516   6.566
    2PS     H1B  204   6.270   1.462   6.401
    2PS     C32  205   6.413   1.457   6.565
    2PS     H2A  206   6.402   1.349   6.581
    2PS     N31  207   6.545   1.458   6.483
    2PS    HN1A  208   6.562   1.552   6.446
    2PS    HN1B  209   6.624   1.431   6.544
    2PS    HN1C  210   6.539   1.384   6.411
    2PS     C33  211   6.417   1.505   6.710
    2PS     O33  212   6.241   1.897   6.488
    2PS     O34  213   6.066   1.723   6.524
    2PS     O21  214   6.215   1.677   6.044
    2PS     C21  215   6.283   1.564   6.025
    2PS     O22  216   6.240   1.449   6.030
    2PS     O35  217   6.316   1.495   6.776
    2PS     O36  218   6.528   1.520   6.751
    3DHA   C116  219   7.077   1.016   4.957
    3DHA   H16R  220   7.060   0.923   4.903
    3DHA   C115  221   6.960   1.118   4.944
    3DHA   H15R  222   6.925   1.113   4.841
    3DHA   H15S  223   6.880   1.101   5.016
    3DHA   C114  224   7.003   1.261   4.945
    3DHA   H14R  225   7.058   1.288   4.855
    3DHA   C113  226   6.965   1.348   5.040
    3DHA   H13R  227   6.993   1.452   5.025
    3DHA   C112  228   6.889   1.318   5.159
    3DHA   H12R  229   6.933   1.232   5.209
    3DHA   H12S  230   6.900   1.404   5.225
    3DHA   C111  231   6.744   1.309   5.139
    3DHA   H11R  232   6.722   1.272   5.039
    3DHA   C110  233   6.643   1.348   5.221
    3DHA   H10R  234   6.543   1.352   5.180
    3DHA    C19  235   6.652   1.410   5.358
    3DHA    H9R  236   6.701   1.506   5.342
    3DHA    H9S  237   6.555   1.449   5.391
    3DHA    C18  238   6.708   1.320   5.464
    3DHA    H8R  239   6.790   1.256   5.431
    3DHA    C17  240   6.676   1.312   5.594
    3DHA    H7R  241   6.728   1.249   5.665
    3DHA    C16  242   6.567   1.392   5.653
    3DHA    H6R  243   6.494   1.424   5.577
    3DHA    H6S  244   6.526   1.321   5.724
    3DHA    C15  245   6.617   1.511   5.721
    3DHA    H5R  246   6.680   1.582   5.667
    3DHA    C14  247   6.605   1.548   5.845
    3DHA    H4R  248   6.657   1.637   5.880
    3DHA    C13  249   6.509   1.489   5.943
    3DHA    H3R  250   6.449   1.411   5.894
    3DHA    H3S  251   6.572   1.459   6.026
    3DHA    C12  252   6.428   1.600   5.991
    3DHA    H2R  253   6.467   1.670   6.065
    3DHA    H2S  254   6.429   1.663   5.902
    3DHA   C117  255   7.190   1.025   5.042
    3DHA   H17R  256   7.269   0.952   5.024
    3DHA   C118  257   7.219   1.131   5.145
    3DHA   H18R  258   7.117   1.149   5.180
    3DHA   H18S  259   7.270   1.209   5.087
    3DHA   C119  260   7.306   1.077   5.246
    3DHA   H19R  261   7.409   1.068   5.211
    3DHA   C120  262   7.268   1.043   5.370
    3DHA   H20R  263   7.341   0.998   5.438
    3DHA   C121  264   7.127   1.016   5.417
    3DHA   H21R  265   7.110   0.911   5.445
    3DHA   H21S  266   7.050   1.038   5.343
    3DHA   C122  267   7.106   1.098   5.542
    3DHA   H22R  268   7.183   1.056   5.607
    3DHA   H22S  269   7.008   1.077   5.585
    3DHA   H22T  270   7.116   1.206   5.533
    1ST    C118  271  -0.060   3.164   4.119
    1ST    H18R  272   0.008   3.220   4.054
    1ST    H18S  273  -0.135   3.231   4.161
    1ST    H18T  274  -0.118   3.090   4.063
    1ST    C117  275   0.022   3.104   4.235
    1ST    H17R  276   0.076   3.190   4.275
    1ST    H17S  277   0.094   3.030   4.199
    1ST    C116  278  -0.070   3.040   4.338
    1ST    H16R  279  -0.146   3.111   4.373
    1ST    H16S  280  -0.127   2.964   4.285
    1ST    C115  281  -0.001   2.981   4.460
    1ST    H15R  282   0.061   2.904   4.413
    1ST    H15S  283   0.067   3.063   4.486
    1ST    C114  284  -0.088   2.942   4.582
    1ST    H14R  285  -0.180   2.898   4.544
    1ST    H14S  286  -0.124   3.030   4.635
    1ST    C113  287  -0.013   2.845   4.672
    1ST    H13R  288   0.035   2.769   4.611
    1ST    H13S  289   0.074   2.896   4.714
    1ST    C112  290  -0.116   2.780   4.770
    1ST    H12R  291  -0.190   2.854   4.802
    1ST    H12S  292  -0.182   2.714   4.714
    1ST    C111  293  -0.069   2.702   4.891
    1ST    H11R  294  -0.013   2.614   4.859
    1ST    H11S  295  -0.002   2.765   4.951
    1ST    C110  296  -0.182   2.645   4.982
    1ST    H10R  297  -0.261   2.721   4.988
    1ST    H10S  298  -0.232   2.561   4.934
    1ST     C19  299  -0.152   2.582   5.114
    1ST     H9R  300  -0.245   2.567   5.168
    1ST     H9S  301  -0.115   2.480   5.101
    1ST     C18  302  -0.053   2.652   5.199
    1ST     H8R  303   0.048   2.622   5.174
    1ST     H8S  304  -0.066   2.760   5.189
    1ST     C17  305  -0.070   2.614   5.348
    1ST     H7R  306  -0.165   2.645   5.392
    1ST     H7S  307  -0.057   2.509   5.374
    1ST     C16  308   0.010   2.709   5.443
    1ST     H6R  309   0.113   2.678   5.422
    1ST     H6S  310  -0.008   2.809   5.404
    1ST     C15  311  -0.043   2.700   5.586
    1ST     H5R  312  -0.134   2.757   5.608
    1ST     H5S  313  -0.065   2.597   5.612
    1ST     C14  314   0.067   2.755   5.677
    1ST     H4R  315   0.156   2.697   5.651
    1ST     H4S  316   0.081   2.857   5.642
    1ST     C13  317   0.029   2.769   5.825
    1ST     H3R  318   0.008   2.670   5.866
    1ST     H3S  319   0.117   2.807   5.877
    1ST     C12  320  -0.090   2.863   5.859
    1ST     H2R  321  -0.078   2.955   5.802
    1ST     H2S  322  -0.184   2.815   5.832
    2PS     C11  323  -0.092   2.908   6.002
    2PS     O12  324  -0.102   3.028   6.032
    2PS     O11  325  -0.072   2.799   6.082
    2PS      C1  326  -0.030   2.824   6.225
    2PS      HR  327  -0.056   2.928   6.249
    2PS      HS  328  -0.077   2.747   6.288
    2PS      C2  329   0.123   2.802   6.215
    2PS      HX  330   0.137   2.716   6.149
    2PS      C3  331   0.168   2.784   6.359
    2PS      HA  332   0.108   2.717   6.421
    2PS      HB  333   0.265   2.735   6.349
    2PS     O31  334   0.181   2.904   6.435
    2PS     P31  335   0.197   2.907   6.593
    2PS     O32  336   0.330   2.820   6.613
    2PS     C31  337   0.460   2.862   6.579
    2PS     H1A  338   0.464   2.927   6.491
    2PS     H1B  339   0.506   2.923   6.658
    2PS     C32  340   0.545   2.736   6.568
    2PS     H2A  341   0.546   2.670   6.654
    2PS     N31  342   0.502   2.633   6.456
    2PS    HN1A  343   0.572   2.559   6.442
    2PS    HN1B  344   0.412   2.589   6.480
    2PS    HN1C  345   0.487   2.676   6.363
    2PS     C33  346   0.684   2.791   6.556
    2PS     O33  347   0.224   3.049   6.625
    2PS     O34  348   0.089   2.832   6.657
    2PS     O21  349   0.170   2.920   6.152
    2PS     C21  350   0.298   2.949   6.132
    2PS     O22  351   0.396   2.880   6.152
    2PS     O35  352   0.748   2.778   6.451
    2PS     O36  353   0.737   2.832   6.655
    3DHA   C116  354  -0.012   3.297   4.983
    3DHA   H16R  355   0.075   3.329   5.039
    3DHA   C115  356  -0.029   3.153   4.965
    3DHA   H15R  357  -0.059   3.115   5.063
    3DHA   H15S  358  -0.102   3.137   4.885
    3DHA   C114  359   0.103   3.082   4.939
    3DHA   H14R  360   0.124   3.091   4.833
    3DHA   C113  361   0.183   3.015   5.024
    3DHA   H13R  362   0.260   2.962   4.969
    3DHA   C112  363   0.178   3.011   5.174
    3DHA   H12R  364   0.076   2.985   5.203
    3DHA   H12S  365   0.250   2.938   5.210
    3DHA   C111  366   0.197   3.143   5.238
    3DHA   H11R  367   0.171   3.228   5.175
    3DHA   C110  368   0.246   3.168   5.361
    3DHA   H10R  369   0.254   3.271   5.396
    3DHA    C19  370   0.280   3.067   5.465
    3DHA    H9R  371   0.254   3.095   5.567
    3DHA    H9S  372   0.214   2.984   5.438
    3DHA    C18  373   0.420   3.022   5.455
    3DHA    H8R  374   0.452   2.975   5.362
    3DHA    C17  375   0.518   3.043   5.544
    3DHA    H7R  376   0.612   2.996   5.518
    3DHA    C16  377   0.510   3.110   5.674
    3DHA    H6R  378   0.596   3.177   5.679
    3DHA    H6S  379   0.418   3.169   5.683
    3DHA    C15  380   0.515   2.996   5.762
    3DHA    H5R  381   0.591   2.923   5.735
    3DHA    C14  382   0.426   2.977   5.863
    3DHA    H4R  383   0.428   2.889   5.926
    3DHA    C13  384   0.314   3.066   5.907
    3DHA    H3R  385   0.320   3.166   5.863
    3DHA    H3S  386   0.219   3.020   5.880
    3DHA    C12  387   0.316   3.079   6.056
    3DHA    H2R  388   0.413   3.124   6.077
    3DHA    H2S  389   0.237   3.142   6.098
    3DHA   C117  390  -0.075   3.391   4.916
    3DHA   H17R  391  -0.041   3.493   4.931
    3DHA   C118  392  -0.191   3.366   4.819
    3DHA   H18R  393  -0.261   3.450   4.816
    3DHA   H18S  394  -0.248   3.279   4.850
    3DHA   C119  395  -0.149   3.329   4.686
    3DHA   H19R  396  -0.044   3.325   4.660
    3DHA   C120  397  -0.236   3.315   4.585
    3DHA   H20R  398  -0.195   3.289   4.488
    3DHA   C121  399  -0.388   3.311   4.601
    3DHA   H21R  400  -0.421   3.347   4.699
    3DHA   H21S  401  -0.419   3.206   4.601
    3DHA   C122  402  -0.468   3.390   4.503
    3DHA   H22R  403  -0.447   3.354   4.402
    3DHA   H22S  404  -0.444   3.496   4.514
    3DHA   H22T  405  -0.576   3.375   4.509
    1ST    C118  406   6.053   3.017   4.105
    1ST    H18R  407   5.983   2.976   4.032
    1ST    H18S  408   6.154   2.980   4.085
    1ST    H18T  409   6.056   3.126   4.094
    1ST    C117  410   6.026   3.001   4.250
    1ST    H17R  411   6.086   3.068   4.312
    1ST    H17S  412   5.923   3.034   4.267
    1ST    C116  413   6.034   2.854   4.297
    1ST    H16R  414   5.972   2.787   4.238
    1ST    H16S  415   6.136   2.815   4.292
    1ST    C115  416   5.986   2.840   4.442
    1ST    H15R  417   6.026   2.917   4.509
    1ST    H15S  418   5.880   2.867   4.434
    1ST    C114  419   6.006   2.702   4.497
    1ST    H14R  420   5.958   2.624   4.437
    1ST    H14S  421   6.113   2.682   4.499
    1ST    C113  422   5.945   2.687   4.635
    1ST    H13R  423   6.001   2.750   4.705
    1ST    H13S  424   5.844   2.728   4.629
    1ST    C112  425   5.939   2.547   4.694
    1ST    H12R  426   5.880   2.497   4.617
    1ST    H12S  427   6.041   2.506   4.697
    1ST    C111  428   5.873   2.539   4.833
    1ST    H11R  429   5.766   2.552   4.815
    1ST    H11S  430   5.878   2.432   4.856
    1ST    C110  431   5.915   2.636   4.942
    1ST    H10R  432   6.014   2.677   4.921
    1ST    H10S  433   5.855   2.727   4.940
    1ST     C19  434   5.919   2.583   5.089
    1ST     H9R  435   5.962   2.483   5.083
    1ST     H9S  436   5.999   2.627   5.149
    1ST     C18  437   5.783   2.597   5.164
    1ST     H8R  438   5.757   2.703   5.167
    1ST     H8S  439   5.708   2.546   5.103
    1ST     C17  440   5.783   2.540   5.299
    1ST     H7R  441   5.685   2.566   5.340
    1ST     H7S  442   5.783   2.431   5.292
    1ST     C16  443   5.897   2.593   5.386
    1ST     H6R  444   5.991   2.548   5.350
    1ST     H6S  445   5.906   2.700   5.371
    1ST     C15  446   5.872   2.580   5.537
    1ST     H5R  447   5.780   2.633   5.561
    1ST     H5S  448   5.848   2.476   5.561
    1ST     C14  449   5.996   2.618   5.615
    1ST     H4R  450   6.063   2.531   5.612
    1ST     H4S  451   6.034   2.707   5.565
    1ST     C13  452   5.968   2.673   5.752
    1ST     H3R  453   6.048   2.739   5.785
    1ST     H3S  454   5.874   2.728   5.753
    1ST     C12  455   5.956   2.567   5.854
    1ST     H2R  456   5.853   2.533   5.846
    1ST     H2S  457   6.026   2.484   5.839
    2PS     C11  458   5.963   2.627   5.989
    2PS     O12  459   5.863   2.622   6.055
    2PS     O11  460   6.083   2.692   6.029
    2PS      C1  461   6.094   2.724   6.170
    2PS      HR  462   6.170   2.799   6.194
    2PS      HS  463   5.998   2.768   6.198
    2PS      C2  464   6.115   2.600   6.254
    2PS      HX  465   6.037   2.528   6.230
    2PS      C3  466   6.121   2.637   6.400
    2PS      HA  467   6.223   2.673   6.412
    2PS      HB  468   6.051   2.713   6.435
    2PS     O31  469   6.103   2.519   6.475
    2PS     P31  470   6.115   2.528   6.634
    2PS     O32  471   5.998   2.636   6.663
    2PS     C31  472   5.992   2.715   6.782
    2PS     H1A  473   5.954   2.645   6.857
    2PS     H1B  474   6.089   2.750   6.817
    2PS     C32  475   5.875   2.813   6.757
    2PS     H2A  476   5.891   2.884   6.677
    2PS     N31  477   5.747   2.746   6.718
    2PS    HN1A  478   5.677   2.822   6.707
    2PS    HN1B  479   5.751   2.698   6.627
    2PS    HN1C  480   5.710   2.681   6.789
    2PS     C33  481   5.862   2.890   6.883
    2PS     O33  482   6.081   2.396   6.694
    2PS     O34  483   6.235   2.603   6.674
    2PS     O21  484   6.246   2.546   6.216
    2PS     C21  485   6.255   2.434   6.141
    2PS     O22  486   6.167   2.386   6.065
    2PS     O35  487   5.793   2.858   6.974
    2PS     O36  488   5.918   2.996   6.882
    3DHA   C116  489   6.631   1.696   4.912
    3DHA   H16R  490   6.684   1.773   4.855
    3DHA   C115  491   6.622   1.721   5.056
    3DHA   H15R  492   6.560   1.641   5.096
    3DHA   H15S  493   6.722   1.707   5.096
    3DHA   C114  494   6.566   1.859   5.086
    3DHA   H14R  495   6.543   1.924   5.002
    3DHA   C113  496   6.542   1.902   5.215
    3DHA   H13R  497   6.499   2.001   5.227
    3DHA   C112  498   6.554   1.824   5.342
    3DHA   H12R  499   6.466   1.832   5.406
    3DHA   H12S  500   6.561   1.717   5.321
    3DHA   C111  501   6.668   1.871   5.422
    3DHA   H11R  502   6.752   1.901   5.360
    3DHA   C110  503   6.668   1.874   5.554
    3DHA   H10R  504   6.756   1.910   5.607
    3DHA    C19  505   6.562   1.849   5.654
    3DHA    H9R  506   6.501   1.767   5.617
    3DHA    H9S  507   6.615   1.813   5.742
    3DHA    C18  508   6.476   1.973   5.687
    3DHA    H8R  509   6.425   2.013   5.600
    3DHA    C17  510   6.452   2.041   5.800
    3DHA    H7R  511   6.395   2.133   5.794
    3DHA    C16  512   6.494   2.008   5.936
    3DHA    H6R  513   6.412   2.013   6.008
    3DHA    H6S  514   6.533   1.907   5.936
    3DHA    C15  515   6.594   2.105   5.990
    3DHA    H5R  516   6.698   2.074   5.982
    3DHA    C14  517   6.565   2.231   6.019
    3DHA    H4R  518   6.646   2.295   6.053
    3DHA    C13  519   6.428   2.301   6.015
    3DHA    H3R  520   6.435   2.373   5.934
    3DHA    H3S  521   6.347   2.230   5.995
    3DHA    C12  522   6.391   2.367   6.149
    3DHA    H2R  523   6.384   2.297   6.233
    3DHA    H2S  524   6.457   2.450   6.177
    3DHA   C117  525   6.580   1.596   4.843
    3DHA   H17R  526   6.601   1.574   4.739
    3DHA   C118  527   6.492   1.491   4.900
    3DHA   H18R  528   6.391   1.534   4.908
    3DHA   H18S  529   6.520   1.468   5.003
    3DHA   C119  530   6.498   1.359   4.831
    3DHA   H19R  531   6.587   1.298   4.848
    3DHA   C120  532   6.406   1.295   4.765
    3DHA   H20R  533   6.427   1.191   4.740
    3DHA   C121  534   6.268   1.341   4.728
    3DHA   H21R  535   6.226   1.271   4.655
    3DHA   H21S  536   6.275   1.434   4.671
    3DHA   C122  537   6.177   1.351   4.844
    3DHA   H22R  538   6.145   1.253   4.880
    3DHA   H22S  539   6.081   1.392   4.810
    3DHA   H22T  540   6.219   1.415   4.921
    1ST    C118  541   0.722   1.502   4.084
    1ST    H18R  542   0.813   1.457   4.046
    1ST    H18S  543   0.741   1.608   4.066
    1ST    H18T  544   0.642   1.454   4.027
    1ST    C117  545   0.700   1.491   4.232
    1ST    H17R  546   0.649   1.579   4.273
    1ST    H17S  547   0.636   1.403   4.243
    1ST    C116  548   0.837   1.472   4.306
    1ST    H16R  549   0.807   1.460   4.411
    1ST    H16S  550   0.891   1.382   4.278
    1ST    C115  551   0.935   1.585   4.282
    1ST    H15R  552   0.942   1.605   4.175
    1ST    H15S  553   0.896   1.676   4.330
    1ST    C114  554   1.077   1.569   4.334
    1ST    H14R  555   1.126   1.487   4.281
    1ST    H14S  556   1.126   1.657   4.292
    1ST    C113  557   1.099   1.574   4.489
    1ST    H13R  558   1.057   1.670   4.518
    1ST    H13S  559   1.022   1.510   4.532
    1ST    C112  560   1.244   1.537   4.533
    1ST    H12R  561   1.278   1.437   4.505
    1ST    H12S  562   1.302   1.612   4.478
    1ST    C111  563   1.267   1.562   4.676
    1ST    H11R  564   1.240   1.666   4.698
    1ST    H11S  565   1.215   1.502   4.751
    1ST    C110  566   1.417   1.548   4.732
    1ST    H10R  567   1.407   1.539   4.841
    1ST    H10S  568   1.465   1.459   4.691
    1ST     C19  569   1.512   1.663   4.697
    1ST     H9R  570   1.558   1.647   4.600
    1ST     H9S  571   1.459   1.755   4.670
    1ST     C18  572   1.628   1.704   4.788
    1ST     H8R  573   1.698   1.621   4.778
    1ST     H8S  574   1.656   1.799   4.741
    1ST     C17  575   1.573   1.722   4.936
    1ST     H7R  576   1.480   1.779   4.940
    1ST     H7S  577   1.541   1.625   4.974
    1ST     C16  578   1.674   1.789   5.030
    1ST     H6R  579   1.774   1.747   5.014
    1ST     H6S  580   1.681   1.895   5.004
    1ST     C15  581   1.637   1.774   5.174
    1ST     H5R  582   1.543   1.819   5.207
    1ST     H5S  583   1.622   1.668   5.193
    1ST     C14  584   1.759   1.817   5.263
    1ST     H4R  585   1.844   1.756   5.231
    1ST     H4S  586   1.785   1.919   5.236
    1ST     C13  587   1.752   1.796   5.413
    1ST     H3R  588   1.709   1.699   5.439
    1ST     H3S  589   1.856   1.787   5.446
    1ST     C12  590   1.683   1.900   5.501
    1ST     H2R  591   1.756   1.980   5.492
    1ST     H2S  592   1.587   1.938   5.464
    2PS     C11  593   1.678   1.858   5.650
    2PS     O12  594   1.771   1.798   5.702
    2PS     O11  595   1.573   1.907   5.711
    2PS      C1  596   1.557   1.882   5.854
    2PS      HR  597   1.570   1.777   5.883
    2PS      HS  598   1.626   1.945   5.911
    2PS      C2  599   1.415   1.910   5.898
    2PS      HX  600   1.377   1.992   5.836
    2PS      C3  601   1.403   1.953   6.048
    2PS      HA  602   1.419   2.061   6.057
    2PS      HB  603   1.304   1.923   6.084
    2PS     O31  604   1.507   1.897   6.127
    2PS     P31  605   1.547   1.934   6.268
    2PS     O32  606   1.669   2.044   6.249
    2PS     C31  607   1.640   2.176   6.219
    2PS     H1A  608   1.559   2.181   6.146
    2PS     H1B  609   1.621   2.218   6.318
    2PS     C32  610   1.770   2.248   6.159
    2PS     H2A  611   1.840   2.234   6.241
    2PS     N31  612   1.834   2.186   6.038
    2PS    HN1A  613   1.853   2.085   6.048
    2PS    HN1B  614   1.783   2.191   5.948
    2PS    HN1C  615   1.924   2.236   6.023
    2PS     C33  616   1.729   2.392   6.156
    2PS     O33  617   1.432   1.998   6.341
    2PS     O34  618   1.607   1.810   6.326
    2PS     O21  619   1.340   1.788   5.872
    2PS     C21  620   1.213   1.795   5.832
    2PS     O22  621   1.149   1.894   5.823
    2PS     O35  622   1.755   2.458   6.255
    2PS     O36  623   1.659   2.435   6.070
    3DHA   C116  624   0.989   1.998   4.985
    3DHA   H16R  625   1.051   1.956   5.064
    3DHA   C115  626   1.057   2.015   4.851
    3DHA   H15R  627   0.992   1.961   4.782
    3DHA   H15S  628   1.061   2.120   4.819
    3DHA   C114  629   1.190   1.951   4.850
    3DHA   H14R  630   1.189   1.849   4.812
    3DHA   C113  631   1.297   2.015   4.890
    3DHA   H13R  632   1.393   1.963   4.889
    3DHA   C112  633   1.312   2.144   4.958
    3DHA   H12R  634   1.336   2.226   4.890
    3DHA   H12S  635   1.217   2.175   5.002
    3DHA   C111  636   1.429   2.136   5.051
    3DHA   H11R  637   1.526   2.154   5.005
    3DHA   C110  638   1.428   2.098   5.182
    3DHA   H10R  639   1.525   2.079   5.227
    3DHA    C19  640   1.299   2.070   5.254
    3DHA    H9R  641   1.226   2.151   5.248
    3DHA    H9S  642   1.255   1.982   5.206
    3DHA    C18  643   1.313   2.057   5.399
    3DHA    H8R  644   1.333   2.147   5.457
    3DHA    C17  645   1.291   1.947   5.480
    3DHA    H7R  646   1.286   1.942   5.588
    3DHA    C16  647   1.259   1.816   5.420
    3DHA    H6R  648   1.153   1.790   5.420
    3DHA    H6S  649   1.290   1.802   5.317
    3DHA    C15  650   1.341   1.713   5.499
    3DHA    H5R  651   1.442   1.701   5.460
    3DHA    C14  652   1.308   1.635   5.600
    3DHA    H4R  653   1.394   1.573   5.623
    3DHA    C13  654   1.176   1.620   5.663
    3DHA    H3R  655   1.112   1.668   5.588
    3DHA    H3S  656   1.147   1.515   5.671
    3DHA    C12  657   1.154   1.656   5.811
    3DHA    H2R  658   1.049   1.650   5.842
    3DHA    H2S  659   1.211   1.582   5.867
    3DHA   C117  660   0.863   2.025   5.012
    3DHA   H17R  661   0.818   2.001   5.108
    3DHA   C118  662   0.759   2.090   4.928
    3DHA   H18R  663   0.733   2.020   4.848
    3DHA   H18S  664   0.803   2.173   4.872
    3DHA   C119  665   0.637   2.121   4.988
    3DHA   H19R  666   0.633   2.218   5.037
    3DHA   C120  667   0.530   2.050   4.998
    3DHA   H20R  668   0.449   2.092   5.057
    3DHA   C121  669   0.496   1.926   4.926
    3DHA   H21R  670   0.562   1.901   4.842
    3DHA   H21S  671   0.404   1.931   4.868
    3DHA   C122  672   0.501   1.807   5.020
    3DHA   H22R  673   0.602   1.797   5.061
    3DHA   H22S  674   0.490   1.710   4.972
    3DHA   H22T  675   0.428   1.819   5.101
    1ST    C118  676   2.384   0.975   4.773
    1ST    H18R  677   2.469   0.957   4.707
    1ST    H18S  678   2.304   0.907   4.743
    1ST    H18T  679   2.407   0.942   4.875
    1ST    C117  680   2.324   1.115   4.773
    1ST    H17R  681   2.286   1.133   4.672
    1ST    H17S  682   2.245   1.121   4.849
    1ST    C116  683   2.424   1.232   4.791
    1ST    H16R  684   2.366   1.323   4.776
    1ST    H16S  685   2.442   1.233   4.899
    1ST    C115  686   2.563   1.232   4.726
    1ST    H15R  687   2.606   1.132   4.739
    1ST    H15S  688   2.559   1.254   4.619
    1ST    C114  689   2.668   1.328   4.783
    1ST    H14R  690   2.622   1.427   4.775
    1ST    H14S  691   2.678   1.319   4.891
    1ST    C113  692   2.801   1.311   4.711
    1ST    H13R  693   2.792   1.326   4.603
    1ST    H13S  694   2.849   1.406   4.737
    1ST    C112  695   2.871   1.185   4.748
    1ST    H12R  696   2.809   1.107   4.703
    1ST    H12S  697   2.954   1.168   4.680
    1ST    C111  698   2.912   1.173   4.890
    1ST    H11R  699   2.973   1.258   4.921
    1ST    H11S  700   2.822   1.170   4.952
    1ST    C110  701   2.988   1.046   4.921
    1ST    H10R  702   2.930   0.958   4.894
    1ST    H10S  703   3.074   1.032   4.854
    1ST     C19  704   3.031   1.050   5.063
    1ST     H9R  705   3.096   1.134   5.089
    1ST     H9S  706   2.940   1.054   5.124
    1ST     C18  707   3.103   0.932   5.107
    1ST     H8R  708   3.198   0.942   5.053
    1ST     H8S  709   3.129   0.930   5.213
    1ST     C17  710   3.062   0.786   5.076
    1ST     H7R  711   3.074   0.771   4.969
    1ST     H7S  712   3.108   0.699   5.125
    1ST     C16  713   2.906   0.767   5.108
    1ST     H6R  714   2.843   0.835   5.050
    1ST     H6S  715   2.875   0.665   5.083
    1ST     C15  716   2.889   0.777   5.257
    1ST     H5R  717   2.977   0.748   5.315
    1ST     H5S  718   2.879   0.884   5.276
    1ST     C14  719   2.763   0.703   5.314
    1ST     H4R  720   2.686   0.743   5.247
    1ST     H4S  721   2.784   0.597   5.300
    1ST     C13  722   2.734   0.714   5.464
    1ST     H3R  723   2.832   0.703   5.511
    1ST     H3S  724   2.708   0.815   5.494
    1ST     C12  725   2.623   0.629   5.508
    1ST     H2R  726   2.529   0.679   5.483
    1ST     H2S  727   2.620   0.535   5.453
    2PS     C11  728   2.634   0.602   5.651
    2PS     O12  729   2.668   0.496   5.694
    2PS     O11  730   2.600   0.712   5.726
    2PS      C1  731   2.642   0.714   5.863
    2PS      HR  732   2.595   0.802   5.906
    2PS      HS  733   2.595   0.634   5.921
    2PS      C2  734   2.798   0.721   5.873
    2PS      HX  735   2.835   0.629   5.827
    2PS      C3  736   2.841   0.726   6.020
    2PS      HA  737   2.803   0.821   6.059
    2PS      HB  738   2.799   0.644   6.079
    2PS     O31  739   2.984   0.715   6.025
    2PS     P31  740   3.070   0.721   6.157
    2PS     O32  741   3.062   0.873   6.195
    2PS     C31  742   3.110   0.976   6.110
    2PS     H1A  743   3.207   0.949   6.068
    2PS     H1B  744   3.038   0.982   6.028
    2PS     C32  745   3.111   1.115   6.175
    2PS     H2A  746   3.149   1.191   6.106
    2PS     N31  747   2.966   1.159   6.204
    2PS    HN1A  748   2.907   1.134   6.122
    2PS    HN1B  749   2.931   1.105   6.284
    2PS    HN1C  750   2.950   1.260   6.218
    2PS     C33  751   3.217   1.123   6.284
    2PS     O33  752   3.006   0.638   6.263
    2PS     O34  753   3.208   0.690   6.116
    2PS     O21  754   2.848   0.833   5.798
    2PS     C21  755   2.967   0.817   5.744
    2PS     O22  756   3.046   0.720   5.748
    2PS     O35  757   3.179   1.174   6.387
    2PS     O36  758   3.322   1.067   6.267
    3DHA   C116  759   4.093   1.450   5.253
    3DHA   H16R  760   4.032   1.457   5.342
    3DHA   C115  761   4.022   1.398   5.133
    3DHA   H15R  762   3.929   1.455   5.127
    3DHA   H15S  763   4.072   1.421   5.038
    3DHA   C114  764   3.994   1.252   5.142
    3DHA   H14R  765   4.061   1.192   5.081
    3DHA   C113  766   3.891   1.202   5.221
    3DHA   H13R  767   3.882   1.097   5.249
    3DHA   C112  768   3.789   1.285   5.291
    3DHA   H12R  769   3.804   1.297   5.398
    3DHA   H12S  770   3.798   1.391   5.265
    3DHA   C111  771   3.654   1.224   5.268
    3DHA   H11R  772   3.626   1.222   5.163
    3DHA   C110  773   3.558   1.196   5.351
    3DHA   H10R  774   3.462   1.158   5.316
    3DHA    C19  775   3.564   1.195   5.503
    3DHA    H9R  776   3.527   1.099   5.540
    3DHA    H9S  777   3.669   1.192   5.533
    3DHA    C18  778   3.494   1.312   5.563
    3DHA    H8R  779   3.545   1.408   5.558
    3DHA    C17  780   3.374   1.310   5.621
    3DHA    H7R  781   3.329   1.402   5.656
    3DHA    C16  782   3.289   1.183   5.629
    3DHA    H6R  783   3.354   1.103   5.664
    3DHA    H6S  784   3.224   1.199   5.715
    3DHA    C15  785   3.219   1.139   5.498
    3DHA    H5R  786   3.239   1.197   5.408
    3DHA    C14  787   3.139   1.029   5.487
    3DHA    H4R  788   3.092   1.023   5.389
    3DHA    C13  789   3.121   0.922   5.587
    3DHA    H3R  790   3.114   0.835   5.520
    3DHA    H3S  791   3.210   0.904   5.647
    3DHA    C12  792   3.006   0.945   5.670
    3DHA    H2R  793   3.027   1.027   5.740
    3DHA    H2S  794   2.919   0.979   5.614
    3DHA   C117  795   4.230   1.475   5.256
    3DHA   H17R  796   4.284   1.511   5.344
    3DHA   C118  797   4.324   1.477   5.139
    3DHA   H18R  798   4.329   1.578   5.099
    3DHA   H18S  799   4.293   1.415   5.054
    3DHA   C119  800   4.463   1.426   5.177
    3DHA   H19R  801   4.491   1.471   5.272
    3DHA   C120  802   4.550   1.346   5.107
    3DHA   H20R  803   4.644   1.321   5.155
    3DHA   C121  804   4.528   1.275   4.976
    3DHA   H21R  805   4.620   1.292   4.921
    3DHA   H21S  806   4.443   1.309   4.916
    3DHA   C122  807   4.489   1.120   4.995
    3DHA   H22R  808   4.467   1.066   4.903
    3DHA   H22S  809   4.391   1.110   5.041
    3DHA   H22T  810   4.548   1.043   5.045
    1ST    C118  811   0.776   2.186   4.450
    1ST    H18R  812   0.743   2.153   4.351
    1ST    H18S  813   0.884   2.176   4.456
    1ST    H18T  814   0.769   2.295   4.464
    1ST    C117  815   0.692   2.107   4.548
    1ST    H17R  816   0.746   2.013   4.560
    1ST    H17S  817   0.690   2.151   4.648
    1ST    C116  818   0.549   2.076   4.498
    1ST    H16R  819   0.551   1.993   4.427
    1ST    H16S  820   0.489   2.032   4.577
    1ST    C115  821   0.480   2.199   4.434
    1ST    H15R  822   0.538   2.237   4.350
    1ST    H15S  823   0.388   2.164   4.385
    1ST    C114  824   0.446   2.320   4.521
    1ST    H14R  825   0.539   2.356   4.565
    1ST    H14S  826   0.402   2.393   4.453
    1ST    C113  827   0.344   2.293   4.635
    1ST    H13R  828   0.258   2.239   4.594
    1ST    H13S  829   0.380   2.220   4.708
    1ST    C112  830   0.304   2.433   4.687
    1ST    H12R  831   0.382   2.481   4.747
    1ST    H12S  832   0.286   2.503   4.606
    1ST    C111  833   0.170   2.437   4.766
    1ST    H11R  834   0.156   2.534   4.815
    1ST    H11S  835   0.083   2.433   4.701
    1ST    C110  836   0.163   2.330   4.884
    1ST    H10R  837   0.056   2.315   4.899
    1ST    H10S  838   0.191   2.230   4.850
    1ST     C19  839   0.223   2.383   5.023
    1ST     H9R  840   0.331   2.379   5.014
    1ST     H9S  841   0.198   2.489   5.031
    1ST     C18  842   0.161   2.304   5.138
    1ST     H8R  843   0.060   2.343   5.144
    1ST     H8S  844   0.160   2.199   5.108
    1ST     C17  845   0.221   2.322   5.279
    1ST     H7R  846   0.329   2.316   5.290
    1ST     H7S  847   0.191   2.425   5.303
    1ST     C16  848   0.168   2.215   5.367
    1ST     H6R  849   0.059   2.215   5.374
    1ST     H6S  850   0.198   2.117   5.330
    1ST     C15  851   0.226   2.218   5.506
    1ST     H5R  852   0.176   2.136   5.558
    1ST     H5S  853   0.327   2.176   5.499
    1ST     C14  854   0.206   2.335   5.600
    1ST     H4R  855   0.212   2.430   5.546
    1ST     H4S  856   0.099   2.338   5.624
    1ST     C13  857   0.289   2.331   5.730
    1ST     H3R  858   0.273   2.245   5.795
    1ST     H3S  859   0.398   2.331   5.716
    1ST     C12  860   0.266   2.455   5.817
    1ST     H2R  861   0.291   2.547   5.762
    1ST     H2S  862   0.161   2.464   5.844
    2PS     C11  863   0.364   2.456   5.938
    2PS     O12  864   0.367   2.551   6.012
    2PS     O11  865   0.429   2.339   5.959
    2PS      C1  866   0.516   2.330   6.080
    2PS      HR  867   0.603   2.395   6.072
    2PS      HS  868   0.456   2.370   6.162
    2PS      C2  869   0.556   2.190   6.119
    2PS      HX  870   0.473   2.123   6.095
    2PS      C3  871   0.587   2.177   6.266
    2PS      HA  872   0.488   2.180   6.312
    2PS      HB  873   0.636   2.085   6.299
    2PS     O31  874   0.662   2.289   6.311
    2PS     P31  875   0.655   2.343   6.464
    2PS     O32  876   0.739   2.231   6.535
    2PS     C31  877   0.875   2.212   6.514
    2PS     H1A  878   0.892   2.194   6.408
    2PS     H1B  879   0.927   2.305   6.536
    2PS     C32  880   0.919   2.096   6.609
    2PS     H2A  881   0.904   2.122   6.714
    2PS     N31  882   0.842   1.966   6.583
    2PS    HN1A  883   0.744   1.986   6.558
    2PS    HN1B  884   0.878   1.919   6.499
    2PS    HN1C  885   0.836   1.902   6.664
    2PS     C33  886   1.073   2.081   6.599
    2PS     O33  887   0.720   2.476   6.469
    2PS     O34  888   0.516   2.336   6.513
    2PS     O21  889   0.662   2.146   6.034
    2PS     C21  890   0.639   2.075   5.920
    2PS     O22  891   0.551   1.992   5.914
    2PS     O35  892   1.121   2.089   6.488
    2PS     O36  893   1.141   2.034   6.686
    3DHA   C116  894   0.613   2.889   4.777
    3DHA   H16R  895   0.713   2.932   4.781
    3DHA   C115  896   0.584   2.783   4.878
    3DHA   H15R  897   0.489   2.732   4.865
    3DHA   H15S  898   0.658   2.705   4.861
    3DHA   C114  899   0.583   2.847   5.016
    3DHA   H14R  900   0.628   2.946   5.020
    3DHA   C113  901   0.541   2.805   5.134
    3DHA   H13R  902   0.561   2.859   5.226
    3DHA   C112  903   0.482   2.667   5.157
    3DHA   H12R  904   0.400   2.649   5.087
    3DHA   H12S  905   0.568   2.601   5.143
    3DHA   C111  906   0.413   2.654   5.290
    3DHA   H11R  907   0.314   2.698   5.299
    3DHA   C110  908   0.471   2.604   5.402
    3DHA   H10R  909   0.408   2.600   5.490
    3DHA    C19  910   0.598   2.538   5.416
    3DHA    H9R  911   0.588   2.435   5.451
    3DHA    H9S  912   0.643   2.533   5.316
    3DHA    C18  913   0.679   2.625   5.505
    3DHA    H8R  914   0.725   2.710   5.456
    3DHA    C17  915   0.701   2.618   5.635
    3DHA    H7R  916   0.773   2.683   5.684
    3DHA    C16  917   0.650   2.513   5.726
    3DHA    H6R  918   0.591   2.563   5.804
    3DHA    H6S  919   0.583   2.448   5.669
    3DHA    C15  920   0.760   2.441   5.794
    3DHA    H5R  921   0.825   2.500   5.858
    3DHA    C14  922   0.788   2.314   5.787
    3DHA    H4R  923   0.875   2.274   5.839
    3DHA    C13  924   0.712   2.200   5.723
    3DHA    H3R  925   0.604   2.216   5.718
    3DHA    H3S  926   0.758   2.190   5.625
    3DHA    C12  927   0.737   2.082   5.810
    3DHA    H2R  928   0.733   1.993   5.747
    3DHA    H2S  929   0.837   2.075   5.854
    3DHA   C117  930   0.516   2.956   4.712
    3DHA   H17R  931   0.544   3.046   4.658
    3DHA   C118  932   0.372   2.915   4.686
    3DHA   H18R  933   0.309   2.964   4.761
    3DHA   H18S  934   0.348   2.811   4.710
    3DHA   C119  935   0.345   2.963   4.546
    3DHA   H19R  936   0.316   3.068   4.555
    3DHA   C120  937   0.344   2.905   4.429
    3DHA   H20R  938   0.323   2.968   4.343
    3DHA   C121  939   0.389   2.770   4.407
    3DHA   H21R  940   0.405   2.720   4.502
    3DHA   H21S  941   0.483   2.772   4.350
    3DHA   C122  942   0.279   2.698   4.327
    3DHA   H22R  943   0.179   2.690   4.369
    3DHA   H22S  944   0.308   2.593   4.329
    3DHA   H22T  945   0.273   2.725   4.221
    1ST    C118  946   6.144   1.522   4.390
    1ST    H18R  947   6.253   1.534   4.395
    1ST    H18S  948   6.113   1.463   4.304
    1ST    H18T  949   6.110   1.471   4.480
    1ST    C117  950   6.099   1.665   4.364
    1ST    H17R  951   6.145   1.733   4.436
    1ST    H17S  952   6.123   1.706   4.266
    1ST    C116  953   5.945   1.669   4.372
    1ST    H16R  954   5.910   1.761   4.324
    1ST    H16S  955   5.911   1.585   4.310
    1ST    C115  956   5.891   1.632   4.516
    1ST    H15R  957   5.908   1.526   4.540
    1ST    H15S  958   5.943   1.686   4.594
    1ST    C114  959   5.738   1.659   4.533
    1ST    H14R  960   5.732   1.767   4.517
    1ST    H14S  961   5.673   1.622   4.455
    1ST    C113  962   5.689   1.623   4.664
    1ST    H13R  963   5.693   1.515   4.675
    1ST    H13S  964   5.751   1.662   4.745
    1ST    C112  965   5.551   1.689   4.696
    1ST    H12R  966   5.556   1.796   4.676
    1ST    H12S  967   5.485   1.639   4.625
    1ST    C111  968   5.502   1.657   4.838
    1ST    H11R  969   5.523   1.552   4.859
    1ST    H11S  970   5.556   1.719   4.910
    1ST    C110  971   5.348   1.662   4.855
    1ST    H10R  972   5.316   1.766   4.858
    1ST    H10S  973   5.306   1.630   4.759
    1ST     C19  974   5.280   1.582   4.966
    1ST     H9R  975   5.173   1.575   4.946
    1ST     H9S  976   5.316   1.480   4.955
    1ST     C18  977   5.300   1.648   5.098
    1ST     H8R  978   5.406   1.668   5.113
    1ST     H8S  979   5.251   1.745   5.094
    1ST     C17  980   5.243   1.567   5.215
    1ST     H7R  981   5.141   1.606   5.226
    1ST     H7S  982   5.229   1.462   5.187
    1ST     C16  983   5.304   1.607   5.353
    1ST     H6R  984   5.412   1.590   5.352
    1ST     H6S  985   5.283   1.711   5.379
    1ST     C15  986   5.256   1.513   5.463
    1ST     H5R  987   5.148   1.497   5.468
    1ST     H5S  988   5.287   1.408   5.455
    1ST     C14  989   5.306   1.544   5.601
    1ST     H4R  990   5.415   1.551   5.598
    1ST     H4S  991   5.269   1.646   5.615
    1ST     C13  992   5.244   1.453   5.709
    1ST     H3R  993   5.153   1.504   5.740
    1ST     H3S  994   5.218   1.353   5.672
    1ST     C12  995   5.332   1.451   5.837
    1ST     H2R  996   5.426   1.406   5.806
    1ST     H2S  997   5.359   1.549   5.878
    2PS     C11  998   5.277   1.367   5.950
    2PS     O12  999   5.292   1.386   6.069
    2PS     O11 1000   5.221   1.259   5.896
    2PS      C1 1001   5.167   1.163   5.989
    2PS      HR 1002   5.194   1.063   5.952
    2PS      HS 1003   5.208   1.180   6.089
    2PS      C2 1004   5.015   1.192   5.997
    2PS      HX 1005   4.992   1.295   6.021
    2PS      C3 1006   4.956   1.116   6.117
    2PS      HA 1007   4.945   1.009   6.099
    2PS      HB 1008   5.028   1.138   6.196
    2PS     O31 1009   4.833   1.163   6.157
    2PS     P31 1010   4.803   1.222   6.309
    2PS     O32 1011   4.744   1.106   6.402
    2PS     C31 1012   4.813   0.992   6.435
    2PS     H1A 1013   4.801   0.917   6.357
    2PS     H1B 1014   4.919   1.017   6.448
    2PS     C32 1015   4.767   0.924   6.562
    2PS     H2A 1016   4.807   0.974   6.650
    2PS     N31 1017   4.615   0.918   6.568
    2PS    HN1A 1018   4.578   1.008   6.602
    2PS    HN1B 1019   4.565   0.890   6.482
    2PS    HN1C 1020   4.586   0.842   6.631
    2PS     C33 1021   4.840   0.795   6.566
    2PS     O33 1022   4.931   1.261   6.367
    2PS     O34 1023   4.699   1.327   6.285
    2PS     O21 1024   4.947   1.145   5.877
    2PS     C21 1025   4.930   1.239   5.788
    2PS     O22 1026   4.933   1.362   5.806
    2PS     O35 1027   4.782   0.697   6.511
    2PS     O36 1028   4.953   0.798   6.596
    3DHA   C116 1029   5.239   0.727   4.490
    3DHA   H16R 1030   5.136   0.696   4.475
    3DHA   C115 1031   5.250   0.864   4.546
    3DHA   H15R 1032   5.346   0.915   4.535
    3DHA   H15S 1033   5.185   0.927   4.485
    3DHA   C114 1034   5.197   0.869   4.689
    3DHA   H14R 1035   5.232   0.777   4.734
    3DHA   C113 1036   5.111   0.951   4.748
    3DHA   H13R 1037   5.089   0.922   4.850
    3DHA   C112 1038   5.052   1.081   4.688
    3DHA   H12R 1039   5.071   1.082   4.581
    3DHA   H12S 1040   4.944   1.092   4.701
    3DHA   C111 1041   5.110   1.203   4.743
    3DHA   H11R 1042   5.184   1.257   4.685
    3DHA   C110 1043   5.076   1.263   4.853
    3DHA   H10R 1044   5.135   1.347   4.888
    3DHA    C19 1045   4.952   1.234   4.934
    3DHA    H9R 1046   4.872   1.207   4.864
    3DHA    H9S 1047   4.966   1.152   5.004
    3DHA    C18 1048   4.908   1.346   5.010
    3DHA    H8R 1049   4.834   1.405   4.956
    3DHA    C17 1050   4.938   1.365   5.143
    3DHA    H7R 1051   4.896   1.442   5.207
    3DHA    C16 1052   5.031   1.284   5.233
    3DHA    H6R 1053   5.123   1.255   5.183
    3DHA    H6S 1054   5.063   1.355   5.310
    3DHA    C15 1055   4.952   1.167   5.301
    3DHA    H5R 1056   4.913   1.093   5.232
    3DHA    C14 1057   4.897   1.166   5.419
    3DHA    H4R 1058   4.832   1.083   5.446
    3DHA    C13 1059   4.926   1.258   5.533
    3DHA    H3R 1060   5.029   1.293   5.519
    3DHA    H3S 1061   4.858   1.343   5.527
    3DHA    C12 1062   4.892   1.180   5.658
    3DHA    H2R 1063   4.787   1.151   5.655
    3DHA    H2S 1064   4.945   1.084   5.660
    3DHA   C117 1065   5.346   0.651   4.461
    3DHA   H17R 1066   5.338   0.549   4.424
    3DHA   C118 1067   5.493   0.681   4.483
    3DHA   H18R 1068   5.543   0.587   4.510
    3DHA   H18S 1069   5.490   0.746   4.571
    3DHA   C119 1070   5.547   0.754   4.369
    3DHA   H19R 1071   5.522   0.860   4.365
    3DHA   C120 1072   5.626   0.707   4.268
    3DHA   H20R 1073   5.653   0.772   4.185
    3DHA   C121 1074   5.681   0.569   4.258
    3DHA   H21R 1075   5.659   0.504   4.343
    3DHA   H21S 1076   5.790   0.571   4.258
    3DHA   C122 1077   5.617   0.503   4.140
    3DHA   H22R 1078   5.648   0.553   4.048
    3DHA   H22S 1079   5.508   0.506   4.134
    3DHA   H22T 1080   5.652   0.400   4.138
    1ST    C118 1081   0.171   4.896   4.213
    1ST    H18R 1082   0.192   4.808   4.152
    1ST    H18S 1083   0.241   4.976   4.186
    1ST    H18T 1084   0.078   4.935   4.171
    1ST    C117 1085   0.153   4.881   4.358
    1ST    H17R 1086   0.072   4.813   4.383
    1ST    H17S 1087   0.248   4.849   4.400
    1ST    C116 1088   0.127   5.013   4.433
    1ST    H16R 1089   0.164   5.105   4.388
    1ST    H16S 1090   0.021   5.030   4.411
    1ST    C115 1091   0.148   4.993   4.579
    1ST    H15R 1092   0.075   4.917   4.609
    1ST    H15S 1093   0.243   4.952   4.611
    1ST    C114 1094   0.140   5.114   4.673
    1ST    H14R 1095   0.238   5.158   4.658
    1ST    H14S 1096   0.055   5.176   4.644
    1ST    C113 1097   0.136   5.085   4.822
    1ST    H13R 1098   0.236   5.049   4.849
    1ST    H13S 1099   0.126   5.178   4.878
    1ST    C112 1100   0.020   4.995   4.870
    1ST    H12R 1101  -0.079   5.039   4.856
    1ST    H12S 1102   0.035   4.898   4.822
    1ST    C111 1103   0.043   4.979   5.017
    1ST    H11R 1104   0.137   4.932   5.046
    1ST    H11S 1105   0.043   5.081   5.056
    1ST    C110 1106  -0.050   4.889   5.106
    1ST    H10R 1107  -0.153   4.926   5.096
    1ST    H10S 1108  -0.055   4.786   5.069
    1ST     C19 1109  -0.009   4.894   5.258
    1ST     H9R 1110   0.097   4.872   5.267
    1ST     H9S 1111  -0.015   5.000   5.284
    1ST     C18 1112  -0.075   4.791   5.351
    1ST     H8R 1113  -0.182   4.813   5.352
    1ST     H8S 1114  -0.065   4.689   5.315
    1ST     C17 1115  -0.029   4.804   5.493
    1ST     H7R 1116  -0.069   4.902   5.522
    1ST     H7S 1117  -0.091   4.740   5.558
    1ST     C16 1118   0.119   4.793   5.522
    1ST     H6R 1119   0.163   4.883   5.478
    1ST     H6S 1120   0.135   4.808   5.629
    1ST     C15 1121   0.189   4.666   5.481
    1ST     H5R 1122   0.135   4.578   5.519
    1ST     H5S 1123   0.173   4.655   5.374
    1ST     C14 1124   0.332   4.650   5.516
    1ST     H4R 1125   0.375   4.559   5.473
    1ST     H4S 1126   0.380   4.731   5.461
    1ST     C13 1127   0.372   4.657   5.668
    1ST     H3R 1128   0.314   4.735   5.718
    1ST     H3S 1129   0.354   4.568   5.729
    1ST     C12 1130   0.520   4.700   5.688
    1ST     H2R 1131   0.571   4.612   5.647
    1ST     H2S 1132   0.559   4.772   5.615
    2PS     C11 1133   0.565   4.714   5.826
    2PS     O12 1134   0.616   4.622   5.889
    2PS     O11 1135   0.519   4.827   5.887
    2PS      C1 1136   0.482   4.817   6.029
    2PS      HR 1137   0.558   4.759   6.082
    2PS      HS 1138   0.488   4.918   6.071
    2PS      C2 1139   0.346   4.752   6.049
    2PS      HX 1140   0.273   4.799   5.983
    2PS      C3 1141   0.290   4.773   6.184
    2PS      HA 1142   0.253   4.875   6.199
    2PS      HB 1143   0.198   4.715   6.193
    2PS     O31 1144   0.385   4.747   6.285
    2PS     P31 1145   0.333   4.711   6.440
    2PS     O32 1146   0.290   4.857   6.506
    2PS     C31 1147   0.168   4.922   6.474
    2PS     H1A 1148   0.171   4.971   6.376
    2PS     H1B 1149   0.082   4.854   6.475
    2PS     C32 1150   0.156   5.038   6.579
    2PS     H2A 1151   0.161   4.995   6.680
    2PS     N31 1152   0.275   5.136   6.554
    2PS    HN1A 1153   0.313   5.186   6.636
    2PS    HN1B 1154   0.361   5.097   6.513
    2PS    HN1C 1155   0.240   5.200   6.480
    2PS     C33 1156   0.023   5.099   6.576
    2PS     O33 1157   0.216   4.626   6.424
    2PS     O34 1158   0.447   4.667   6.522
    2PS     O21 1159   0.352   4.607   6.022
    2PS     C21 1160   0.237   4.545   5.989
    2PS     O22 1161   0.137   4.601   5.952
    2PS     O35 1162  -0.038   5.135   6.670
    2PS     O36 1163  -0.005   5.152   6.469
    3DHA   C116 1164  -0.144   3.595   5.490
    3DHA   H16R 1165  -0.229   3.662   5.478
    3DHA   C115 1166  -0.051   3.597   5.371
    3DHA   H15R 1167   0.035   3.659   5.399
    3DHA   H15S 1168  -0.018   3.494   5.358
    3DHA   C114 1169  -0.112   3.638   5.248
    3DHA   H14R 1170  -0.153   3.550   5.199
    3DHA   C113 1171  -0.123   3.760   5.184
    3DHA   H13R 1172  -0.185   3.767   5.094
    3DHA   C112 1173  -0.081   3.891   5.225
    3DHA   H12R 1174   0.014   3.877   5.277
    3DHA   H12S 1175  -0.055   3.950   5.138
    3DHA   C111 1176  -0.179   3.949   5.311
    3DHA   H11R 1177  -0.276   3.951   5.263
    3DHA   C110 1178  -0.158   4.009   5.430
    3DHA   H10R 1179  -0.238   4.053   5.489
    3DHA    C19 1180  -0.034   3.995   5.511
    3DHA    H9R 1181   0.046   3.942   5.459
    3DHA    H9S 1182   0.020   4.089   5.518
    3DHA    C18 1183  -0.048   3.925   5.649
    3DHA    H8R 1184  -0.124   3.847   5.658
    3DHA    C17 1185   0.035   3.945   5.750
    3DHA    H7R 1186   0.024   3.891   5.844
    3DHA    C16 1187   0.149   4.042   5.761
    3DHA    H6R 1188   0.235   4.010   5.701
    3DHA    H6S 1189   0.122   4.138   5.716
    3DHA    C15 1190   0.197   4.057   5.905
    3DHA    H5R 1191   0.224   3.961   5.947
    3DHA    C14 1192   0.188   4.167   5.984
    3DHA    H4R 1193   0.214   4.142   6.087
    3DHA    C13 1194   0.141   4.307   5.959
    3DHA    H3R 1195   0.123   4.318   5.852
    3DHA    H3S 1196   0.049   4.330   6.014
    3DHA    C12 1197   0.255   4.397   6.012
    3DHA    H2R 1198   0.267   4.383   6.120
    3DHA    H2S 1199   0.354   4.368   5.975
    3DHA   C117 1200  -0.130   3.511   5.593
    3DHA   H17R 1201  -0.203   3.511   5.674
    3DHA   C118 1202  -0.026   3.401   5.600
    3DHA   H18R 1203   0.071   3.448   5.617
    3DHA   H18S 1204  -0.030   3.347   5.505
    3DHA   C119 1205  -0.051   3.294   5.707
    3DHA   H19R 1206  -0.092   3.200   5.672
    3DHA   C120 1207  -0.022   3.307   5.838
    3DHA   H20R 1208  -0.053   3.220   5.896
    3DHA   C121 1209   0.025   3.429   5.908
    3DHA   H21R 1210   0.060   3.509   5.843
    3DHA   H21S 1211   0.118   3.398   5.958
    3DHA   C122 1212  -0.061   3.480   6.021
    3DHA   H22R 1213  -0.079   3.392   6.082
    3DHA   H22S 1214  -0.161   3.517   5.998
    3DHA   H22T 1215  -0.004   3.548   6.085
    1ST    C118 1216   5.578   3.628   4.491
    1ST    H18R 1217   5.644   3.556   4.441
    1ST    H18S 1218   5.571   3.709   4.418
    1ST    H18T 1219   5.475   3.590   4.487
    1ST    C117 1220   5.623   3.677   4.630
    1ST    H17R 1221   5.542   3.721   4.690
    1ST    H17S 1222   5.647   3.588   4.688
    1ST    C116 1223   5.741   3.765   4.620
    1ST    H16R 1224   5.816   3.728   4.549
    1ST    H16S 1225   5.705   3.858   4.576
    1ST    C115 1226   5.807   3.802   4.756
    1ST    H15R 1227   5.831   3.718   4.821
    1ST    H15S 1228   5.913   3.831   4.748
    1ST    C114 1229   5.748   3.920   4.825
    1ST    H14R 1230   5.761   4.012   4.768
    1ST    H14S 1231   5.641   3.905   4.840
    1ST    C113 1232   5.793   3.950   4.966
    1ST    H13R 1233   5.720   4.022   5.002
    1ST    H13S 1234   5.803   3.861   5.028
    1ST    C112 1235   5.924   4.018   4.969
    1ST    H12R 1236   5.994   3.943   4.933
    1ST    H12S 1237   5.942   4.101   4.900
    1ST    C111 1238   5.967   4.064   5.110
    1ST    H11R 1239   5.973   3.978   5.176
    1ST    H11S 1240   6.072   4.095   5.117
    1ST    C110 1241   5.877   4.187   5.161
    1ST    H10R 1242   5.857   4.265   5.087
    1ST    H10S 1243   5.776   4.147   5.175
    1ST     C19 1244   5.918   4.245   5.296
    1ST     H9R 1245   5.837   4.307   5.332
    1ST     H9S 1246   5.951   4.170   5.368
    1ST     C18 1247   6.051   4.328   5.276
    1ST     H8R 1248   6.142   4.272   5.253
    1ST     H8S 1249   6.037   4.402   5.197
    1ST     C17 1250   6.089   4.421   5.394
    1ST     H7R 1251   6.130   4.516   5.360
    1ST     H7S 1252   6.005   4.454   5.455
    1ST     C16 1253   6.199   4.361   5.474
    1ST     H6R 1254   6.170   4.268   5.522
    1ST     H6S 1255   6.276   4.327   5.404
    1ST     C15 1256   6.258   4.458   5.575
    1ST     H5R 1257   6.322   4.524   5.515
    1ST     H5S 1258   6.181   4.516   5.627
    1ST     C14 1259   6.343   4.382   5.681
    1ST     H4R 1260   6.388   4.298   5.628
    1ST     H4S 1261   6.421   4.450   5.713
    1ST     C13 1262   6.267   4.337   5.800
    1ST     H3R 1263   6.343   4.297   5.868
    1ST     H3S 1264   6.230   4.426   5.852
    1ST     C12 1265   6.174   4.212   5.791
    1ST     H2R 1266   6.105   4.229   5.709
    1ST     H2S 1267   6.235   4.127   5.761
    2PS     C11 1268   6.102   4.196   5.923
    2PS     O12 1269   6.127   4.246   6.031
    2PS     O11 1270   5.987   4.122   5.900
    2PS      C1 1271   5.886   4.095   6.000
    2PS      HR 1272   5.823   4.013   5.966
    2PS      HS 1273   5.932   4.067   6.096
    2PS      C2 1274   5.811   4.222   6.039
    2PS      HX 1275   5.885   4.300   6.059
    2PS      C3 1276   5.734   4.216   6.166
    2PS      HA 1277   5.791   4.241   6.255
    2PS      HB 1278   5.653   4.288   6.153
    2PS     O31 1279   5.676   4.085   6.182
    2PS     P31 1280   5.565   4.057   6.302
    2PS     O32 1281   5.422   4.082   6.237
    2PS     C31 1282   5.379   4.217   6.217
    2PS     H1A 1283   5.374   4.273   6.312
    2PS     H1B 1284   5.433   4.276   6.142
    2PS     C32 1285   5.234   4.208   6.169
    2PS     H2A 1286   5.217   4.172   6.068
    2PS     N31 1287   5.158   4.107   6.254
    2PS    HN1A 1288   5.059   4.131   6.269
    2PS    HN1B 1289   5.181   4.012   6.222
    2PS    HN1C 1290   5.197   4.115   6.349
    2PS     C33 1291   5.168   4.341   6.154
    2PS     O33 1292   5.575   3.914   6.335
    2PS     O34 1293   5.585   4.158   6.412
    2PS     O21 1294   5.717   4.253   5.939
    2PS     C21 1295   5.767   4.306   5.824
    2PS     O22 1296   5.881   4.345   5.812
    2PS     O35 1297   5.235   4.442   6.164
    2PS     O36 1298   5.057   4.347   6.102
    3DHA   C116 1299   5.234   5.025   4.605
    3DHA   H16R 1300   5.335   5.062   4.590
    3DHA   C115 1301   5.218   4.898   4.686
    3DHA   H15R 1302   5.153   4.915   4.772
    3DHA   H15S 1303   5.162   4.824   4.628
    3DHA   C114 1304   5.348   4.841   4.724
    3DHA   H14R 1305   5.401   4.796   4.640
    3DHA   C113 1306   5.403   4.837   4.847
    3DHA   H13R 1307   5.502   4.792   4.857
    3DHA   C112 1308   5.349   4.906   4.980
    3DHA   H12R 1309   5.424   4.973   5.023
    3DHA   H12S 1310   5.262   4.968   4.958
    3DHA   C111 1311   5.298   4.806   5.082
    3DHA   H11R 1312   5.194   4.778   5.063
    3DHA   C110 1313   5.363   4.762   5.190
    3DHA   H10R 1314   5.314   4.687   5.252
    3DHA    C19 1315   5.506   4.771   5.236
    3DHA    H9R 1316   5.554   4.842   5.169
    3DHA    H9S 1317   5.519   4.807   5.338
    3DHA    C18 1318   5.577   4.642   5.218
    3DHA    H8R 1319   5.648   4.633   5.136
    3DHA    C17 1320   5.570   4.542   5.308
    3DHA    H7R 1321   5.641   4.463   5.287
    3DHA    C16 1322   5.490   4.537   5.433
    3DHA    H6R 1323   5.397   4.593   5.422
    3DHA    H6S 1324   5.450   4.436   5.439
    3DHA    C15 1325   5.570   4.592   5.546
    3DHA    H5R 1326   5.558   4.699   5.560
    3DHA    C14 1327   5.669   4.527   5.606
    3DHA    H4R 1328   5.737   4.577   5.674
    3DHA    C13 1329   5.701   4.385   5.591
    3DHA    H3R 1330   5.646   4.340   5.508
    3DHA    H3S 1331   5.805   4.374   5.560
    3DHA    C12 1332   5.665   4.302   5.710
    3DHA    H2R 1333   5.570   4.341   5.747
    3DHA    H2S 1334   5.649   4.197   5.686
    3DHA   C117 1335   5.144   5.083   4.525
    3DHA   H17R 1336   5.179   5.171   4.472
    3DHA   C118 1337   4.996   5.055   4.502
    3DHA   H18R 1338   4.969   4.961   4.550
    3DHA   H18S 1339   4.970   5.035   4.398
    3DHA   C119 1340   4.917   5.171   4.561
    3DHA   H19R 1341   4.944   5.270   4.526
    3DHA   C120 1342   4.818   5.161   4.652
    3DHA   H20R 1343   4.770   5.256   4.674
    3DHA   C121 1344   4.769   5.036   4.719
    3DHA   H21R 1345   4.774   4.948   4.654
    3DHA   H21S 1346   4.667   5.067   4.742
    3DHA   C122 1347   4.834   5.004   4.852
    3DHA   H22R 1348   4.919   5.064   4.886
    3DHA   H22S 1349   4.867   4.900   4.854
    3DHA   H22T 1350   4.754   5.002   4.926
    1ST    C118 1351   1.165   6.596   3.764
    1ST    H18R 1352   1.132   6.605   3.661
    1ST    H18S 1353   1.174   6.489   3.781
    1ST    H18T 1354   1.269   6.631   3.759
    1ST    C117 1355   1.086   6.674   3.867
    1ST    H17R 1356   1.058   6.772   3.827
    1ST    H17S 1357   0.987   6.628   3.875
    1ST    C116 1358   1.156   6.690   3.997
    1ST    H16R 1359   1.259   6.720   3.978
    1ST    H16S 1360   1.103   6.772   4.046
    1ST    C115 1361   1.147   6.561   4.088
    1ST    H15R 1362   1.210   6.479   4.053
    1ST    H15S 1363   1.192   6.578   4.186
    1ST    C114 1364   1.007   6.511   4.124
    1ST    H14R 1365   0.947   6.601   4.141
    1ST    H14S 1366   0.954   6.458   4.045
    1ST    C113 1367   1.000   6.418   4.249
    1ST    H13R 1368   1.018   6.318   4.211
    1ST    H13S 1369   1.073   6.455   4.321
    1ST    C112 1370   0.872   6.427   4.321
    1ST    H12R 1371   0.854   6.534   4.338
    1ST    H12S 1372   0.798   6.383   4.254
    1ST    C111 1373   0.859   6.356   4.451
    1ST    H11R 1374   0.751   6.348   4.467
    1ST    H11S 1375   0.904   6.257   4.444
    1ST    C110 1376   0.932   6.429   4.566
    1ST    H10R 1377   1.034   6.448   4.532
    1ST    H10S 1378   0.890   6.523   4.601
    1ST     C19 1379   0.938   6.338   4.686
    1ST     H9R 1380   0.837   6.333   4.727
    1ST     H9S 1381   0.970   6.242   4.647
    1ST     C18 1382   1.040   6.401   4.788
    1ST     H8R 1383   1.130   6.416   4.728
    1ST     H8S 1384   1.005   6.500   4.819
    1ST     C17 1385   1.067   6.306   4.910
    1ST     H7R 1386   0.980   6.295   4.974
    1ST     H7S 1387   1.072   6.206   4.867
    1ST     C16 1388   1.197   6.328   4.990
    1ST     H6R 1389   1.278   6.331   4.917
    1ST     H6S 1390   1.190   6.429   5.031
    1ST     C15 1391   1.237   6.222   5.088
    1ST     H5R 1392   1.156   6.185   5.151
    1ST     H5S 1393   1.263   6.133   5.031
    1ST     C14 1394   1.349   6.246   5.192
    1ST     H4R 1395   1.350   6.158   5.258
    1ST     H4S 1396   1.444   6.248   5.140
    1ST     C13 1397   1.333   6.370   5.268
    1ST     H3R 1398   1.335   6.462   5.208
    1ST     H3S 1399   1.229   6.386   5.297
    1ST     C12 1400   1.442   6.384   5.380
    1ST     H2R 1401   1.534   6.364   5.326
    1ST     H2S 1402   1.449   6.485   5.422
    2PS     C11 1403   1.422   6.287   5.494
    2PS     O12 1404   1.317   6.248   5.532
    2PS     O11 1405   1.541   6.255   5.559
    2PS      C1 1406   1.527   6.165   5.674
    2PS      HR 1407   1.439   6.194   5.733
    2PS      HS 1408   1.510   6.066   5.632
    2PS      C2 1409   1.655   6.168   5.756
    2PS      HX 1410   1.657   6.102   5.843
    2PS      C3 1411   1.676   6.317   5.800
    2PS      HA 1412   1.728   6.368   5.720
    2PS      HB 1413   1.583   6.367   5.829
    2PS     O31 1414   1.762   6.327   5.906
    2PS     P31 1415   1.718   6.275   6.047
    2PS     O32 1416   1.792   6.133   6.049
    2PS     C31 1417   1.789   6.056   6.169
    2PS     H1A 1418   1.851   6.106   6.244
    2PS     H1B 1419   1.686   6.043   6.202
    2PS     C32 1420   1.838   5.919   6.136
    2PS     H2A 1421   1.759   5.870   6.078
    2PS     N31 1422   1.961   5.919   6.054
    2PS    HN1A 1423   1.981   5.826   6.015
    2PS    HN1B 1424   1.955   5.988   5.977
    2PS    HN1C 1425   2.039   5.951   6.114
    2PS     C33 1426   1.836   5.839   6.264
    2PS     O33 1427   1.788   6.359   6.144
    2PS     O34 1428   1.573   6.262   6.061
    2PS     O21 1429   1.760   6.137   5.660
    2PS     C21 1430   1.871   6.082   5.708
    2PS     O22 1431   1.892   6.015   5.809
    2PS     O35 1432   1.931   5.775   6.298
    2PS     O36 1433   1.733   5.834   6.332
    3DHA   C116 1434   1.453   6.368   4.465
    3DHA   H16R 1435   1.535   6.425   4.423
    3DHA   C115 1436   1.412   6.407   4.604
    3DHA   H15R 1437   1.309   6.445   4.610
    3DHA   H15S 1438   1.406   6.315   4.663
    3DHA   C114 1439   1.493   6.517   4.656
    3DHA   H14R 1440   1.480   6.600   4.587
    3DHA   C113 1441   1.572   6.520   4.764
    3DHA   H13R 1442   1.614   6.620   4.777
    3DHA   C112 1443   1.599   6.426   4.877
    3DHA   H12R 1444   1.533   6.339   4.882
    3DHA   H12S 1445   1.705   6.399   4.883
    3DHA   C111 1446   1.563   6.496   5.005
    3DHA   H11R 1447   1.460   6.528   5.015
    3DHA   C110 1448   1.642   6.508   5.113
    3DHA   H10R 1449   1.610   6.565   5.200
    3DHA    C19 1450   1.786   6.476   5.115
    3DHA    H9R 1451   1.836   6.476   5.017
    3DHA    H9S 1452   1.842   6.554   5.167
    3DHA    C18 1453   1.803   6.348   5.184
    3DHA    H8R 1454   1.764   6.264   5.128
    3DHA    C17 1455   1.858   6.323   5.303
    3DHA    H7R 1456   1.861   6.218   5.330
    3DHA    C16 1457   1.896   6.417   5.415
    3DHA    H6R 1458   1.885   6.519   5.379
    3DHA    H6S 1459   1.843   6.402   5.509
    3DHA    C15 1460   2.048   6.395   5.435
    3DHA    H5R 1461   2.110   6.434   5.355
    3DHA    C14 1462   2.098   6.335   5.543
    3DHA    H4R 1463   2.204   6.327   5.563
    3DHA    C13 1464   2.019   6.269   5.643
    3DHA    H3R 1465   2.077   6.275   5.735
    3DHA    H3S 1466   1.937   6.337   5.666
    3DHA    C12 1467   1.982   6.122   5.619
    3DHA    H2R 1468   1.949   6.106   5.516
    3DHA    H2S 1469   2.070   6.065   5.648
    3DHA   C117 1470   1.404   6.253   4.415
    3DHA   H17R 1471   1.456   6.206   4.332
    3DHA   C118 1472   1.294   6.162   4.478
    3DHA   H18R 1473   1.240   6.217   4.556
    3DHA   H18S 1474   1.340   6.080   4.533
    3DHA   C119 1475   1.203   6.111   4.368
    3DHA   H19R 1476   1.132   6.186   4.333
    3DHA   C120 1477   1.194   5.987   4.324
    3DHA   H20R 1478   1.126   5.968   4.241
    3DHA   C121 1479   1.280   5.867   4.366
    3DHA   H21R 1480   1.221   5.790   4.415
    3DHA   H21S 1481   1.355   5.895   4.440
    3DHA   C122 1482   1.354   5.817   4.245
    3DHA   H22R 1483   1.436   5.751   4.274
    3DHA   H22S 1484   1.388   5.894   4.175
    3DHA   H22T 1485   1.286   5.760   4.181
    1ST    C118 1486   0.834   2.445   5.049
    1ST    H18R 1487   0.851   2.542   5.001
    1ST    H18S 1488   0.729   2.416   5.045
    1ST    H18T 1489   0.883   2.377   4.980
    1ST    C117 1490   0.891   2.422   5.189
    1ST    H17R 1491   0.979   2.485   5.200
    1ST    H17S 1492   0.817   2.469   5.253
    1ST    C116 1493   0.918   2.284   5.248
    1ST    H16R 1494   0.848   2.211   5.207
    1ST    H16S 1495   1.019   2.257   5.216
    1ST    C115 1496   0.915   2.275   5.400
    1ST    H15R 1497   0.965   2.361   5.444
    1ST    H15S 1498   0.814   2.302   5.432
    1ST    C114 1499   0.966   2.146   5.457
    1ST    H14R 1500   1.075   2.147   5.456
    1ST    H14S 1501   0.946   2.149   5.565
    1ST    C113 1502   0.922   2.011   5.410
    1ST    H13R 1503   0.954   1.985   5.309
    1ST    H13S 1504   0.958   1.930   5.474
    1ST    C112 1505   0.773   1.994   5.396
    1ST    H12R 1506   0.744   1.996   5.501
    1ST    H12S 1507   0.738   2.075   5.333
    1ST    C111 1508   0.722   1.864   5.327
    1ST    H11R 1509   0.732   1.862   5.219
    1ST    H11S 1510   0.784   1.777   5.350
    1ST    C110 1511   0.577   1.822   5.368
    1ST    H10R 1512   0.564   1.858   5.470
    1ST    H10S 1513   0.517   1.883   5.300
    1ST     C19 1514   0.546   1.673   5.342
    1ST     H9R 1515   0.439   1.655   5.337
    1ST     H9S 1516   0.582   1.640   5.244
    1ST     C18 1517   0.604   1.578   5.438
    1ST     H8R 1518   0.584   1.479   5.397
    1ST     H8S 1519   0.712   1.563   5.447
    1ST     C17 1520   0.541   1.571   5.584
    1ST     H7R 1521   0.573   1.664   5.630
    1ST     H7S 1522   0.433   1.585   5.577
    1ST     C16 1523   0.577   1.461   5.681
    1ST     H6R 1524   0.524   1.487   5.773
    1ST     H6S 1525   0.540   1.363   5.651
    1ST     C15 1526   0.721   1.447   5.726
    1ST     H5R 1527   0.778   1.420   5.636
    1ST     H5S 1528   0.756   1.545   5.761
    1ST     C14 1529   0.742   1.341   5.830
    1ST     H4R 1530   0.658   1.340   5.900
    1ST     H4S 1531   0.743   1.237   5.795
    1ST     C13 1532   0.874   1.358   5.905
    1ST     H3R 1533   0.959   1.367   5.837
    1ST     H3S 1534   0.889   1.454   5.954
    1ST     C12 1535   0.899   1.253   6.010
    1ST     H2R 1536   0.814   1.248   6.078
    1ST     H2S 1537   0.905   1.156   5.958
    2PS     C11 1538   1.026   1.277   6.082
    2PS     O12 1539   1.034   1.327   6.191
    2PS     O11 1540   1.134   1.232   6.008
    2PS      C1 1541   1.270   1.225   6.049
    2PS      HR 1542   1.321   1.209   5.954
    2PS      HS 1543   1.302   1.320   6.091
    2PS      C2 1544   1.278   1.105   6.151
    2PS      HX 1545   1.200   1.112   6.226
    2PS      C3 1546   1.416   1.096   6.225
    2PS      HA 1547   1.487   1.054   6.152
    2PS      HB 1548   1.431   1.201   6.252
    2PS     O31 1549   1.405   1.012   6.338
    2PS     P31 1550   1.514   0.990   6.442
    2PS     O32 1551   1.548   1.128   6.504
    2PS     C31 1552   1.508   1.167   6.639
    2PS     H1A 1553   1.401   1.145   6.642
    2PS     H1B 1554   1.565   1.108   6.711
    2PS     C32 1555   1.524   1.315   6.662
    2PS     H2A 1556   1.625   1.339   6.697
    2PS     N31 1557   1.510   1.393   6.535
    2PS    HN1A 1558   1.526   1.494   6.553
    2PS    HN1B 1559   1.582   1.369   6.465
    2PS    HN1C 1560   1.420   1.376   6.487
    2PS     C33 1561   1.429   1.345   6.771
    2PS     O33 1562   1.457   0.903   6.545
    2PS     O34 1563   1.631   0.945   6.366
    2PS     O21 1564   1.256   0.979   6.083
    2PS     C21 1565   1.132   0.946   6.029
    2PS     O22 1566   1.029   0.984   6.070
    2PS     O35 1567   1.339   1.423   6.755
    2PS     O36 1568   1.458   1.301   6.878
    3DHA   C116 1569   0.973   1.612   5.080
    3DHA   H16R 1570   0.943   1.626   5.184
    3DHA   C115 1571   1.094   1.530   5.050
    3DHA   H15R 1572   1.086   1.431   5.096
    3DHA   H15S 1573   1.111   1.506   4.945
    3DHA   C114 1574   1.218   1.608   5.088
    3DHA   H14R 1575   1.213   1.716   5.096
    3DHA   C113 1576   1.328   1.550   5.127
    3DHA   H13R 1577   1.410   1.621   5.135
    3DHA   C112 1578   1.366   1.403   5.126
    3DHA   H12R 1579   1.273   1.350   5.104
    3DHA   H12S 1580   1.439   1.393   5.045
    3DHA   C111 1581   1.438   1.354   5.246
    3DHA   H11R 1582   1.544   1.336   5.229
    3DHA   C110 1583   1.388   1.334   5.363
    3DHA   H10R 1584   1.454   1.293   5.439
    3DHA    C19 1585   1.240   1.355   5.401
    3DHA    H9R 1586   1.228   1.411   5.494
    3DHA    H9S 1587   1.184   1.411   5.325
    3DHA    C18 1588   1.164   1.227   5.409
    3DHA    H8R 1589   1.125   1.198   5.311
    3DHA    C17 1590   1.135   1.156   5.512
    3DHA    H7R 1591   1.083   1.062   5.495
    3DHA    C16 1592   1.181   1.191   5.652
    3DHA    H6R 1593   1.208   1.296   5.663
    3DHA    H6S 1594   1.094   1.176   5.717
    3DHA    C15 1595   1.295   1.108   5.699
    3DHA    H5R 1596   1.392   1.156   5.693
    3DHA    C14 1597   1.290   0.988   5.762
    3DHA    H4R 1598   1.383   0.942   5.796
    3DHA    C13 1599   1.170   0.899   5.783
    3DHA    H3R 1600   1.091   0.968   5.754
    3DHA    H3S 1601   1.173   0.821   5.708
    3DHA    C12 1602   1.143   0.842   5.919
    3DHA    H2R 1603   1.057   0.775   5.906
    3DHA    H2S 1604   1.225   0.776   5.944
    3DHA   C117 1605   0.900   1.675   4.980
    3DHA   H17R 1606   0.815   1.737   5.006
    3DHA   C118 1607   0.915   1.681   4.837
    3DHA   H18R 1608   1.018   1.707   4.811
    3DHA   H18S 1609   0.859   1.769   4.803
    3DHA   C119 1610   0.870   1.557   4.776
    3DHA   H19R 1611   0.925   1.466   4.799
    3DHA   C120 1612   0.770   1.539   4.685
    3DHA   H20R 1613   0.767   1.443   4.635
    3DHA   C121 1614   0.673   1.649   4.635
    3DHA   H21R 1615   0.692   1.665   4.528
    3DHA   H21S 1616   0.679   1.748   4.679
    3DHA   C122 1617   0.532   1.591   4.644
    3DHA   H22R 1618   0.516   1.534   4.736
    3DHA   H22S 1619   0.506   1.528   4.558
    3DHA   H22T 1620   0.456   1.668   4.648
    1ST    C118 1621   5.408   0.082   4.402
    1ST    H18R 1622   5.504   0.115   4.441
    1ST    H18S 1623   5.390   0.144   4.314
    1ST    H18T 1624   5.428  -0.021   4.371
    1ST    C117 1625   5.280   0.103   4.484
    1ST    H17R 1626   5.302   0.076   4.588
    1ST    H17S 1627   5.269   0.211   4.494
    1ST    C116 1628   5.156   0.031   4.432
    1ST    H16R 1629   5.117   0.094   4.352
    1ST    H16S 1630   5.195  -0.062   4.389
    1ST    C115 1631   5.047   0.004   4.535
    1ST    H15R 1632   5.006   0.098   4.572
    1ST    H15S 1633   4.955  -0.043   4.498
    1ST    C114 1634   5.091  -0.077   4.661
    1ST    H14R 1635   5.159  -0.159   4.639
    1ST    H14S 1636   5.143  -0.021   4.739
    1ST    C113 1637   4.974  -0.137   4.736
    1ST    H13R 1638   4.899  -0.181   4.670
    1ST    H13S 1639   5.007  -0.217   4.803
    1ST    C112 1640   4.911  -0.031   4.830
    1ST    H12R 1641   4.987   0.011   4.896
    1ST    H12S 1642   4.879   0.046   4.760
    1ST    C111 1643   4.785  -0.086   4.905
    1ST    H11R 1644   4.703  -0.100   4.834
    1ST    H11S 1645   4.798  -0.188   4.941
    1ST    C110 1646   4.721   0.001   5.018
    1ST    H10R 1647   4.797   0.007   5.096
    1ST    H10S 1648   4.699   0.098   4.974
    1ST     C19 1649   4.587  -0.050   5.076
    1ST     H9R 1650   4.511  -0.041   4.999
    1ST     H9S 1651   4.593  -0.154   5.106
    1ST     C18 1652   4.539   0.025   5.201
    1ST     H8R 1653   4.626   0.008   5.266
    1ST     H8S 1654   4.526   0.131   5.182
    1ST     C17 1655   4.409  -0.026   5.262
    1ST     H7R 1656   4.322  -0.025   5.196
    1ST     H7S 1657   4.413  -0.134   5.282
    1ST     C16 1658   4.375   0.041   5.399
    1ST     H6R 1659   4.274   0.002   5.409
    1ST     H6S 1660   4.448  -0.005   5.466
    1ST     C15 1661   4.381   0.193   5.405
    1ST     H5R 1662   4.479   0.237   5.383
    1ST     H5S 1663   4.315   0.235   5.329
    1ST     C14 1664   4.323   0.245   5.531
    1ST     H4R 1665   4.219   0.212   5.537
    1ST     H4S 1666   4.364   0.189   5.616
    1ST     C13 1667   4.345   0.388   5.557
    1ST     H3R 1668   4.448   0.424   5.564
    1ST     H3S 1669   4.309   0.433   5.464
    1ST     C12 1670   4.254   0.446   5.668
    1ST     H2R 1671   4.263   0.555   5.667
    1ST     H2S 1672   4.149   0.420   5.653
    2PS     C11 1673   4.283   0.404   5.812
    2PS     O12 1674   4.215   0.437   5.906
    2PS     O11 1675   4.388   0.319   5.814
    2PS      C1 1676   4.451   0.285   5.945
    2PS      HR 1677   4.483   0.370   6.005
    2PS      HS 1678   4.378   0.230   6.006
    2PS      C2 1679   4.563   0.186   5.908
    2PS      HX 1680   4.516   0.104   5.853
    2PS      C3 1681   4.620   0.121   6.033
    2PS      HA 1682   4.540   0.110   6.107
    2PS      HB 1683   4.654   0.020   6.008
    2PS     O31 1684   4.718   0.207   6.090
    2PS     P31 1685   4.779   0.183   6.230
    2PS     O32 1686   4.660   0.159   6.333
    2PS     C31 1687   4.686   0.105   6.459
    2PS     H1A 1688   4.735   0.012   6.430
    2PS     H1B 1689   4.766   0.158   6.511
    2PS     C32 1690   4.551   0.092   6.519
    2PS     H2A 1691   4.520   0.194   6.543
    2PS     N31 1692   4.446   0.031   6.425
    2PS    HN1A 1693   4.350   0.044   6.460
    2PS    HN1B 1694   4.448   0.087   6.338
    2PS    HN1C 1695   4.450  -0.072   6.418
    2PS     C33 1696   4.557   0.023   6.656
    2PS     O33 1697   4.859   0.057   6.213
    2PS     O34 1698   4.854   0.303   6.265
    2PS     O21 1699   4.661   0.249   5.829
    2PS     C21 1700   4.742   0.166   5.756
    2PS     O22 1701   4.730   0.041   5.740
    2PS     O35 1702   4.639   0.047   6.737
    2PS     O36 1703   4.459  -0.051   6.682
    3DHA   C116 1704   4.894   0.370   4.301
    3DHA   H16R 1705   4.923   0.303   4.221
    3DHA   C115 1706   4.989   0.376   4.416
    3DHA   H15R 1707   5.062   0.296   4.400
    3DHA   H15S 1708   5.048   0.468   4.416
    3DHA   C114 1709   4.917   0.364   4.549
    3DHA   H14R 1710   4.815   0.328   4.533
    3DHA   C113 1711   4.970   0.375   4.667
    3DHA   H13R 1712   4.910   0.365   4.757
    3DHA   C112 1713   5.114   0.383   4.701
    3DHA   H12R 1714   5.171   0.382   4.608
    3DHA   H12S 1715   5.139   0.480   4.745
    3DHA   C111 1716   5.164   0.277   4.801
    3DHA   H11R 1717   5.229   0.205   4.754
    3DHA   C110 1718   5.139   0.269   4.930
    3DHA   H10R 1719   5.191   0.189   4.982
    3DHA    C19 1720   5.068   0.364   5.021
    3DHA    H9R 1721   5.126   0.373   5.113
    3DHA    H9S 1722   5.057   0.464   4.979
    3DHA    C18 1723   4.937   0.305   5.046
    3DHA    H8R 1724   4.876   0.309   4.956
    3DHA    C17 1725   4.891   0.256   5.155
    3DHA    H7R 1726   4.787   0.226   5.158
    3DHA    C16 1727   4.957   0.269   5.292
    3DHA    H6R 1728   4.939   0.180   5.353
    3DHA    H6S 1729   5.066   0.275   5.281
    3DHA    C15 1730   4.904   0.394   5.354
    3DHA    H5R 1731   4.943   0.488   5.317
    3DHA    C14 1732   4.814   0.401   5.457
    3DHA    H4R 1733   4.776   0.500   5.481
    3DHA    C13 1734   4.755   0.282   5.534
    3DHA    H3R 1735   4.651   0.308   5.553
    3DHA    H3S 1736   4.744   0.196   5.469
    3DHA    C12 1737   4.830   0.238   5.661
    3DHA    H2R 1738   4.918   0.180   5.637
    3DHA    H2S 1739   4.865   0.330   5.709
    3DHA   C117 1740   4.781   0.435   4.284
    3DHA   H17R 1741   4.730   0.429   4.188
    3DHA   C118 1742   4.730   0.544   4.372
    3DHA   H18R 1743   4.803   0.571   4.449
    3DHA   H18S 1744   4.646   0.495   4.422
    3DHA   C119 1745   4.686   0.662   4.292
    3DHA   H19R 1746   4.579   0.658   4.273
    3DHA   C120 1747   4.771   0.763   4.250
    3DHA   H20R 1748   4.722   0.836   4.187
    3DHA   C121 1749   4.915   0.797   4.275
    3DHA   H21R 1750   4.974   0.746   4.198
    3DHA   H21S 1751   4.953   0.772   4.374
    3DHA   C122 1752   4.936   0.948   4.255
    3DHA   H22R 1753   5.039   0.973   4.282
    3DHA   H22S 1754   4.871   1.007   4.319
    3DHA   H22T 1755   4.915   0.978   4.152
    1ST    C118 1756   3.399   2.466   3.730
    1ST    H18R 1757   3.505   2.480   3.705
    1ST    H18S 1758   3.347   2.541   3.671
    1ST    H18T 1759   3.375   2.368   3.689
    1ST    C117 1760   3.363   2.471   3.872
    1ST    H17R 1761   3.418   2.551   3.922
    1ST    H17S 1762   3.258   2.496   3.890
    1ST    C116 1763   3.396   2.338   3.941
    1ST    H16R 1764   3.341   2.251   3.904
    1ST    H16S 1765   3.502   2.329   3.916
    1ST    C115 1766   3.400   2.334   4.097
    1ST    H15R 1767   3.298   2.353   4.129
    1ST    H15S 1768   3.431   2.234   4.128
    1ST    C114 1769   3.491   2.438   4.158
    1ST    H14R 1770   3.585   2.436   4.101
    1ST    H14S 1771   3.447   2.537   4.145
    1ST    C113 1772   3.524   2.417   4.307
    1ST    H13R 1773   3.431   2.398   4.361
    1ST    H13S 1774   3.573   2.320   4.311
    1ST    C112 1775   3.611   2.516   4.355
    1ST    H12R 1776   3.703   2.509   4.296
    1ST    H12S 1777   3.580   2.618   4.329
    1ST    C111 1778   3.624   2.521   4.511
    1ST    H11R 1779   3.521   2.529   4.548
    1ST    H11S 1780   3.660   2.426   4.553
    1ST    C110 1781   3.713   2.639   4.556
    1ST    H10R 1782   3.813   2.643   4.513
    1ST    H10S 1783   3.661   2.731   4.528
    1ST     C19 1784   3.736   2.638   4.705
    1ST     H9R 1785   3.779   2.738   4.718
    1ST     H9S 1786   3.642   2.646   4.761
    1ST     C18 1787   3.823   2.530   4.753
    1ST     H8R 1788   3.788   2.428   4.736
    1ST     H8S 1789   3.915   2.533   4.694
    1ST     C17 1790   3.880   2.559   4.888
    1ST     H7R 1791   3.949   2.643   4.881
    1ST     H7S 1792   3.806   2.587   4.963
    1ST     C16 1793   3.958   2.444   4.946
    1ST     H6R 1794   3.902   2.351   4.954
    1ST     H6S 1795   4.044   2.424   4.883
    1ST     C15 1796   4.001   2.488   5.088
    1ST     H5R 1797   4.076   2.567   5.079
    1ST     H5S 1798   3.917   2.527   5.144
    1ST     C14 1799   4.068   2.365   5.163
    1ST     H4R 1800   3.994   2.285   5.156
    1ST     H4S 1801   4.149   2.318   5.107
    1ST     C13 1802   4.112   2.378   5.309
    1ST     H3R 1803   4.020   2.395   5.366
    1ST     H3S 1804   4.157   2.285   5.343
    1ST     C12 1805   4.218   2.493   5.321
    1ST     H2R 1806   4.307   2.474   5.260
    1ST     H2S 1807   4.196   2.593   5.283
    2PS     C11 1808   4.254   2.502   5.467
    2PS     O12 1809   4.205   2.588   5.537
    2PS     O11 1810   4.335   2.414   5.526
    2PS      C1 1811   4.385   2.453   5.655
    2PS      HR 1812   4.478   2.398   5.672
    2PS      HS 1813   4.402   2.560   5.657
    2PS      C2 1814   4.286   2.401   5.766
    2PS      HX 1815   4.184   2.420   5.730
    2PS      C3 1816   4.313   2.469   5.900
    2PS      HA 1817   4.277   2.572   5.900
    2PS      HB 1818   4.256   2.424   5.983
    2PS     O31 1819   4.450   2.481   5.928
    2PS     P31 1820   4.491   2.549   6.064
    2PS     O32 1821   4.445   2.444   6.177
    2PS     C31 1822   4.497   2.448   6.311
    2PS     H1A 1823   4.602   2.421   6.326
    2PS     H1B 1824   4.479   2.544   6.359
    2PS     C32 1825   4.423   2.338   6.378
    2PS     H2A 1826   4.316   2.351   6.364
    2PS     N31 1827   4.456   2.194   6.333
    2PS    HN1A 1828   4.556   2.175   6.352
    2PS    HN1B 1829   4.421   2.122   6.399
    2PS    HN1C 1830   4.426   2.184   6.235
    2PS     C33 1831   4.427   2.366   6.529
    2PS     O33 1832   4.637   2.569   6.077
    2PS     O34 1833   4.404   2.666   6.070
    2PS     O21 1834   4.293   2.257   5.784
    2PS     C21 1835   4.228   2.180   5.701
    2PS     O22 1836   4.150   2.220   5.621
    2PS     O35 1837   4.496   2.294   6.596
    2PS     O36 1838   4.346   2.440   6.577
    3DHA   C116 1839   4.247   2.129   4.758
    3DHA   H16R 1840   4.302   2.179   4.837
    3DHA   C115 1841   4.154   2.027   4.811
    3DHA   H15R 1842   4.086   2.090   4.869
    3DHA   H15S 1843   4.093   1.984   4.731
    3DHA   C114 1844   4.243   1.928   4.870
    3DHA   H14R 1845   4.327   1.893   4.811
    3DHA   C113 1846   4.236   1.877   4.992
    3DHA   H13R 1847   4.311   1.807   5.028
    3DHA   C112 1848   4.129   1.923   5.094
    3DHA   H12R 1849   4.048   1.980   5.049
    3DHA   H12S 1850   4.089   1.833   5.141
    3DHA   C111 1851   4.199   2.002   5.197
    3DHA   H11R 1852   4.297   2.043   5.173
    3DHA   C110 1853   4.148   2.017   5.315
    3DHA   H10R 1854   4.208   2.069   5.389
    3DHA    C19 1855   4.021   1.963   5.375
    3DHA    H9R 1856   4.032   2.009   5.473
    3DHA    H9S 1857   3.928   1.994   5.327
    3DHA    C18 1858   4.019   1.814   5.385
    3DHA    H8R 1859   4.041   1.761   5.293
    3DHA    C17 1860   4.018   1.740   5.501
    3DHA    H7R 1861   4.021   1.632   5.489
    3DHA    C16 1862   3.989   1.788   5.638
    3DHA    H6R 1863   3.985   1.897   5.631
    3DHA    H6S 1864   3.894   1.747   5.674
    3DHA    C15 1865   4.107   1.745   5.723
    3DHA    H5R 1866   4.124   1.637   5.728
    3DHA    C14 1867   4.182   1.816   5.801
    3DHA    H4R 1868   4.269   1.768   5.844
    3DHA    C13 1869   4.178   1.966   5.812
    3DHA    H3R 1870   4.079   2.011   5.820
    3DHA    H3S 1871   4.225   1.987   5.908
    3DHA    C12 1872   4.261   2.037   5.700
    3DHA    H2R 1873   4.366   2.023   5.727
    3DHA    H2S 1874   4.248   1.997   5.599
    3DHA   C117 1875   4.288   2.154   4.634
    3DHA   H17R 1876   4.365   2.231   4.625
    3DHA   C118 1877   4.248   2.104   4.501
    3DHA   H18R 1878   4.166   2.033   4.517
    3DHA   H18S 1879   4.327   2.048   4.451
    3DHA   C119 1880   4.184   2.208   4.422
    3DHA   H19R 1881   4.094   2.252   4.465
    3DHA   C120 1882   4.228   2.263   4.308
    3DHA   H20R 1883   4.171   2.346   4.265
    3DHA   C121 1884   4.347   2.235   4.223
    3DHA   H21R 1885   4.316   2.199   4.125
    3DHA   H21S 1886   4.403   2.156   4.273
    3DHA   C122 1887   4.417   2.362   4.208
    3DHA   H22R 1888   4.351   2.441   4.171
    3DHA   H22S 1889   4.501   2.350   4.139
    3DHA   H22T 1890   4.455   2.406   4.300
    1ST    C118 1891   7.242   0.742   4.559
    1ST    H18R 1892   7.288   0.744   4.658
    1ST    H18S 1893   7.282   0.833   4.514
    1ST    H18T 1894   7.284   0.672   4.487
    1ST    C117 1895   7.088   0.719   4.568
    1ST    H17R 1896   7.044   0.735   4.469
    1ST    H17S 1897   7.068   0.613   4.583
    1ST    C116 1898   7.013   0.812   4.661
    1ST    H16R 1899   7.064   0.806   4.757
    1ST    H16S 1900   7.036   0.915   4.630
    1ST    C115 1901   6.868   0.779   4.659
    1ST    H15R 1902   6.817   0.794   4.564
    1ST    H15S 1903   6.854   0.674   4.686
    1ST    C114 1904   6.796   0.863   4.765
    1ST    H14R 1905   6.853   0.861   4.858
    1ST    H14S 1906   6.775   0.967   4.740
    1ST    C113 1907   6.658   0.791   4.790
    1ST    H13R 1908   6.591   0.810   4.706
    1ST    H13S 1909   6.675   0.684   4.806
    1ST    C112 1910   6.584   0.845   4.921
    1ST    H12R 1911   6.483   0.806   4.915
    1ST    H12S 1912   6.640   0.813   5.010
    1ST    C111 1913   6.573   0.989   4.938
    1ST    H11R 1914   6.675   1.023   4.955
    1ST    H11S 1915   6.534   1.046   4.853
    1ST    C110 1916   6.474   1.022   5.052
    1ST    H10R 1917   6.446   1.128   5.045
    1ST    H10S 1918   6.375   0.978   5.039
    1ST     C19 1919   6.526   0.980   5.190
    1ST     H9R 1920   6.544   0.873   5.194
    1ST     H9S 1921   6.623   1.026   5.210
    1ST     C18 1922   6.424   1.023   5.301
    1ST     H8R 1923   6.413   1.131   5.294
    1ST     H8S 1924   6.326   0.980   5.277
    1ST     C17 1925   6.469   0.964   5.440
    1ST     H7R 1926   6.461   0.856   5.428
    1ST     H7S 1927   6.574   0.981   5.465
    1ST     C16 1928   6.396   1.009   5.566
    1ST     H6R 1929   6.448   0.968   5.653
    1ST     H6S 1930   6.414   1.116   5.579
    1ST     C15 1931   6.245   0.969   5.582
    1ST     H5R 1932   6.190   1.000   5.493
    1ST     H5S 1933   6.231   0.862   5.597
    1ST     C14 1934   6.173   1.035   5.702
    1ST     H4R 1935   6.078   0.982   5.710
    1ST     H4S 1936   6.237   1.012   5.787
    1ST     C13 1937   6.150   1.184   5.690
    1ST     H3R 1938   6.205   1.232   5.771
    1ST     H3S 1939   6.189   1.220   5.594
    1ST     C12 1940   6.008   1.228   5.693
    1ST     H2R 1941   6.007   1.335   5.673
    1ST     H2S 1942   5.940   1.190   5.616
    2PS     C11 1943   5.950   1.201   5.832
    2PS     O12 1944   5.950   1.279   5.927
    2PS     O11 1945   5.879   1.082   5.838
    2PS      C1 1946   5.791   1.047   5.952
    2PS      HR 1947   5.755   0.946   5.933
    2PS      HS 1948   5.840   1.045   6.050
    2PS      C2 1949   5.675   1.153   5.957
    2PS      HX 1950   5.718   1.253   5.960
    2PS      C3 1951   5.599   1.125   6.085
    2PS      HA 1952   5.531   1.210   6.091
    2PS      HB 1953   5.545   1.030   6.086
    2PS     O31 1954   5.680   1.117   6.203
    2PS     P31 1955   5.617   1.081   6.337
    2PS     O32 1956   5.519   1.202   6.371
    2PS     C31 1957   5.574   1.333   6.392
    2PS     H1A 1958   5.651   1.323   6.470
    2PS     H1B 1959   5.629   1.368   6.304
    2PS     C32 1960   5.473   1.432   6.440
    2PS     H2A 1961   5.520   1.529   6.461
    2PS     N31 1962   5.360   1.449   6.343
    2PS    HN1A 1963   5.297   1.368   6.335
    2PS    HN1B 1964   5.293   1.520   6.375
    2PS    HN1C 1965   5.375   1.466   6.242
    2PS     C33 1966   5.437   1.397   6.580
    2PS     O33 1967   5.545   0.955   6.338
    2PS     O34 1968   5.723   1.097   6.434
    2PS     O21 1969   5.590   1.127   5.848
    2PS     C21 1970   5.603   1.206   5.741
    2PS     O22 1971   5.684   1.297   5.736
    2PS     O35 1972   5.338   1.332   6.595
    2PS     O36 1973   5.519   1.426   6.660
    3DHA   C116 1974   4.825   0.657   4.861
    3DHA   H16R 1975   4.869   0.567   4.905
    3DHA   C115 1976   4.775   0.752   4.965
    3DHA   H15R 1977   4.692   0.802   4.914
    3DHA   H15S 1978   4.735   0.693   5.048
    3DHA   C114 1979   4.869   0.860   5.013
    3DHA   H14R 1980   4.844   0.956   4.967
    3DHA   C113 1981   4.971   0.861   5.097
    3DHA   H13R 1982   5.024   0.955   5.111
    3DHA   C112 1983   5.005   0.743   5.176
    3DHA   H12R 1984   4.930   0.663   5.179
    3DHA   H12S 1985   5.088   0.696   5.123
    3DHA   C111 1986   5.048   0.790   5.312
    3DHA   H11R 1987   4.968   0.786   5.385
    3DHA   C110 1988   5.172   0.816   5.343
    3DHA   H10R 1989   5.187   0.855   5.443
    3DHA    C19 1990   5.290   0.838   5.251
    3DHA    H9R 1991   5.378   0.792   5.294
    3DHA    H9S 1992   5.277   0.793   5.152
    3DHA    C18 1993   5.322   0.990   5.241
    3DHA    H8R 1994   5.236   1.054   5.222
    3DHA    C17 1995   5.441   1.048   5.251
    3DHA    H7R 1996   5.447   1.157   5.251
    3DHA    C16 1997   5.570   0.974   5.265
    3DHA    H6R 1998   5.559   0.887   5.329
    3DHA    H6S 1999   5.600   0.939   5.166
    3DHA    C15 2000   5.668   1.061   5.338
    3DHA    H5R 2001   5.746   1.090   5.269
    3DHA    C14 2002   5.672   1.086   5.470
    3DHA    H4R 2003   5.747   1.151   5.514
    3DHA    C13 2004   5.559   1.050   5.562
    3DHA    H3R 2005   5.473   1.003   5.513
    3DHA    H3S 2006   5.602   0.983   5.637
    3DHA    C12 2007   5.507   1.174   5.631
    3DHA    H2R 2008   5.502   1.247   5.549
    3DHA    H2S 2009   5.406   1.155   5.670
    3DHA   C117 2010   4.827   0.672   4.727
    3DHA   H17R 2011   4.881   0.603   4.663
    3DHA   C118 2012   4.789   0.798   4.657
    3DHA   H18R 2013   4.820   0.787   4.553
    3DHA   H18S 2014   4.839   0.879   4.711
    3DHA   C119 2015   4.635   0.811   4.647
    3DHA   H19R 2016   4.578   0.723   4.675
    3DHA   C120 2017   4.570   0.927   4.622
    3DHA   H20R 2018   4.462   0.928   4.638
    3DHA   C121 2019   4.638   1.054   4.573
    3DHA   H21R 2020   4.605   1.069   4.470
    3DHA   H21S 2021   4.746   1.046   4.561
    3DHA   C122 2022   4.595   1.160   4.670
    3DHA   H22R 2023   4.486   1.158   4.674
    3DHA   H22S 2024   4.631   1.260   4.644
    3DHA   H22T 2025   4.629   1.156   4.774
    1ST    C118 2026   1.460   0.447   4.313
    1ST    H18R 2027   1.417   0.436   4.412
    1ST    H18S 2028   1.383   0.435   4.237
    1ST    H18T 2029   1.500   0.548   4.306
    1ST    C117 2030   1.560   0.345   4.293
    1ST    H17R 2031   1.517   0.244   4.291
    1ST    H17S 2032   1.603   0.348   4.192
    1ST    C116 2033   1.667   0.351   4.402
    1ST    H16R 2034   1.726   0.440   4.382
    1ST    H16S 2035   1.623   0.360   4.502
    1ST    C115 2036   1.768   0.234   4.385
    1ST    H15R 2037   1.731   0.140   4.344
    1ST    H15S 2038   1.832   0.268   4.303
    1ST    C114 2039   1.853   0.205   4.510
    1ST    H14R 2040   1.782   0.175   4.587
    1ST    H14S 2041   1.908   0.114   4.484
    1ST    C113 2042   1.947   0.325   4.559
    1ST    H13R 2043   2.002   0.378   4.481
    1ST    H13S 2044   1.870   0.395   4.592
    1ST    C112 2045   2.040   0.300   4.679
    1ST    H12R 2046   2.124   0.244   4.637
    1ST    H12S 2047   2.088   0.395   4.701
    1ST    C111 2048   1.973   0.243   4.808
    1ST    H11R 2049   1.894   0.307   4.847
    1ST    H11S 2050   1.919   0.153   4.778
    1ST    C110 2051   2.070   0.195   4.918
    1ST    H10R 2052   2.010   0.133   4.985
    1ST    H10S 2053   2.159   0.140   4.890
    1ST     C19 2054   2.120   0.322   4.986
    1ST     H9R 2055   2.177   0.385   4.918
    1ST     H9S 2056   2.040   0.389   5.020
    1ST     C18 2057   2.214   0.304   5.100
    1ST     H8R 2058   2.160   0.244   5.174
    1ST     H8S 2059   2.293   0.234   5.075
    1ST     C17 2060   2.267   0.429   5.168
    1ST     H7R 2061   2.317   0.500   5.102
    1ST     H7S 2062   2.183   0.484   5.210
    1ST     C16 2063   2.372   0.384   5.272
    1ST     H6R 2064   2.436   0.303   5.234
    1ST     H6S 2065   2.437   0.468   5.296
    1ST     C15 2066   2.303   0.329   5.397
    1ST     H5R 2067   2.234   0.405   5.435
    1ST     H5S 2068   2.235   0.252   5.360
    1ST     C14 2069   2.393   0.261   5.507
    1ST     H4R 2070   2.465   0.199   5.453
    1ST     H4S 2071   2.440   0.331   5.576
    1ST     C13 2072   2.309   0.166   5.591
    1ST     H3R 2073   2.286   0.086   5.520
    1ST     H3S 2074   2.372   0.120   5.668
    1ST     C12 2075   2.185   0.225   5.667
    1ST     H2R 2076   2.111   0.267   5.598
    1ST     H2S 2077   2.131   0.147   5.721
    2PS     C11 2078   2.213   0.336   5.771
    2PS     O12 2079   2.300   0.329   5.863
    2PS     O11 2080   2.128   0.442   5.758
    2PS      C1 2081   2.120   0.541   5.862
    2PS      HR 2082   2.029   0.599   5.846
    2PS      HS 2083   2.125   0.503   5.964
    2PS      C2 2084   2.243   0.638   5.842
    2PS      HX 2085   2.340   0.591   5.831
    2PS      C3 2086   2.259   0.714   5.973
    2PS      HA 2087   2.281   0.637   6.047
    2PS      HB 2088   2.340   0.787   5.972
    2PS     O31 2089   2.134   0.767   6.018
    2PS     P31 2090   2.120   0.833   6.165
    2PS     O32 2091   2.134   0.702   6.254
    2PS     C31 2092   2.252   0.659   6.312
    2PS     H1A 2093   2.305   0.612   6.230
    2PS     H1B 2094   2.317   0.739   6.349
    2PS     C32 2095   2.224   0.557   6.428
    2PS     H2A 2096   2.181   0.605   6.516
    2PS     N31 2097   2.132   0.451   6.391
    2PS    HN1A 2098   2.164   0.413   6.301
    2PS    HN1B 2099   2.138   0.365   6.449
    2PS    HN1C 2100   2.035   0.480   6.368
    2PS     C33 2101   2.352   0.514   6.501
    2PS     O33 2102   2.235   0.919   6.189
    2PS     O34 2103   1.989   0.893   6.187
    2PS     O21 2104   2.221   0.731   5.730
    2PS     C21 2105   2.235   0.691   5.604
    2PS     O22 2106   2.310   0.603   5.575
    2PS     O35 2107   2.404   0.416   6.466
    2PS     O36 2108   2.402   0.581   6.590
    3DHA   C116 2109   1.910   0.746   4.122
    3DHA   H16R 2110   1.996   0.786   4.069
    3DHA   C115 2111   1.950   0.701   4.260
    3DHA   H15R 2112   1.869   0.716   4.332
    3DHA   H15S 2113   1.967   0.593   4.262
    3DHA   C114 2114   2.072   0.765   4.305
    3DHA   H14R 2115   2.155   0.747   4.237
    3DHA   C113 2116   2.100   0.830   4.413
    3DHA   H13R 2117   2.201   0.867   4.425
    3DHA   C112 2118   2.001   0.878   4.521
    3DHA   H12R 2119   2.058   0.946   4.584
    3DHA   H12S 2120   1.924   0.931   4.465
    3DHA   C111 2121   1.951   0.756   4.591
    3DHA   H11R 2122   1.899   0.689   4.524
    3DHA   C110 2123   1.957   0.714   4.717
    3DHA   H10R 2124   1.904   0.625   4.750
    3DHA    C19 2125   2.016   0.796   4.828
    3DHA    H9R 2126   2.047   0.893   4.789
    3DHA    H9S 2127   1.948   0.820   4.911
    3DHA    C18 2128   2.132   0.726   4.888
    3DHA    H8R 2129   2.166   0.639   4.832
    3DHA    C17 2130   2.202   0.748   4.997
    3DHA    H7R 2131   2.294   0.690   5.009
    3DHA    C16 2132   2.183   0.857   5.098
    3DHA    H6R 2133   2.263   0.853   5.172
    3DHA    H6S 2134   2.174   0.959   5.061
    3DHA    C15 2135   2.061   0.830   5.170
    3DHA    H5R 2136   1.974   0.873   5.120
    3DHA    C14 2137   2.034   0.763   5.285
    3DHA    H4R 2138   1.934   0.739   5.321
    3DHA    C13 2139   2.137   0.703   5.373
    3DHA    H3R 2140   2.098   0.609   5.413
    3DHA    H3S 2141   2.230   0.694   5.315
    3DHA    C12 2142   2.152   0.777   5.509
    3DHA    H2R 2143   2.202   0.874   5.504
    3DHA    H2S 2144   2.052   0.793   5.551
    3DHA   C117 2145   1.789   0.733   4.061
    3DHA   H17R 2146   1.757   0.769   3.964
    3DHA   C118 2147   1.669   0.665   4.112
    3DHA   H18R 2148   1.612   0.733   4.175
    3DHA   H18S 2149   1.704   0.579   4.169
    3DHA   C119 2150   1.591   0.601   4.005
    3DHA   H19R 2151   1.639   0.519   3.953
    3DHA   C120 2152   1.465   0.626   3.970
    3DHA   H20R 2153   1.435   0.567   3.884
    3DHA   C121 2154   1.361   0.719   4.017
    3DHA   H21R 2155   1.385   0.744   4.121
    3DHA   H21S 2156   1.266   0.666   4.016
    3DHA   C122 2157   1.342   0.853   3.953
    3DHA   H22R 2158   1.320   0.856   3.846
    3DHA   H22S 2159   1.429   0.913   3.979
    3DHA   H22T 2160   1.259   0.901   4.004
    1ST    C118 2161   4.097   1.389   4.179
    1ST    H18R 2162   4.011   1.456   4.175
    1ST    H18S 2163   4.117   1.360   4.076
    1ST    H18T 2164   4.170   1.464   4.210
    1ST    C117 2165   4.086   1.262   4.282
    1ST    H17R 2166   4.158   1.185   4.256
    1ST    H17S 2167   4.129   1.313   4.368
    1ST    C116 2168   3.942   1.218   4.292
    1ST    H16R 2169   3.887   1.307   4.324
    1ST    H16S 2170   3.887   1.203   4.199
    1ST    C115 2171   3.913   1.094   4.360
    1ST    H15R 2172   3.975   1.013   4.321
    1ST    H15S 2173   3.952   1.111   4.461
    1ST    C114 2174   3.775   1.041   4.385
    1ST    H14R 2175   3.721   1.134   4.407
    1ST    H14S 2176   3.723   1.000   4.299
    1ST    C113 2177   3.763   0.957   4.511
    1ST    H13R 2178   3.800   0.856   4.494
    1ST    H13S 2179   3.825   0.993   4.594
    1ST    C112 2180   3.620   0.936   4.552
    1ST    H12R 2181   3.557   1.025   4.551
    1ST    H12S 2182   3.582   0.877   4.468
    1ST    C111 2183   3.606   0.836   4.671
    1ST    H11R 2184   3.684   0.760   4.683
    1ST    H11S 2185   3.621   0.902   4.757
    1ST    C110 2186   3.464   0.777   4.670
    1ST    H10R 2187   3.384   0.847   4.644
    1ST    H10S 2188   3.467   0.687   4.608
    1ST     C19 2189   3.421   0.736   4.817
    1ST     H9R 2190   3.423   0.832   4.868
    1ST     H9S 2191   3.319   0.699   4.832
    1ST     C18 2192   3.500   0.642   4.905
    1ST     H8R 2193   3.494   0.537   4.875
    1ST     H8S 2194   3.607   0.664   4.899
    1ST     C17 2195   3.449   0.642   5.049
    1ST     H7R 2196   3.340   0.643   5.046
    1ST     H7S 2197   3.482   0.549   5.097
    1ST     C16 2198   3.496   0.753   5.137
    1ST     H6R 2199   3.605   0.761   5.133
    1ST     H6S 2200   3.462   0.847   5.094
    1ST     C15 2201   3.467   0.747   5.285
    1ST     H5R 2202   3.358   0.755   5.289
    1ST     H5S 2203   3.488   0.655   5.340
    1ST     C14 2204   3.557   0.859   5.355
    1ST     H4R 2205   3.534   0.953   5.305
    1ST     H4S 2206   3.524   0.886   5.455
    1ST     C13 2207   3.704   0.847   5.357
    1ST     H3R 2208   3.745   0.827   5.258
    1ST     H3S 2209   3.741   0.939   5.403
    1ST     C12 2210   3.754   0.737   5.453
    1ST     H2R 2211   3.701   0.642   5.446
    1ST     H2S 2212   3.861   0.729   5.432
    2PS     C11 2213   3.773   0.779   5.596
    2PS     O12 2214   3.734   0.888   5.646
    2PS     O11 2215   3.851   0.693   5.657
    2PS      C1 2216   3.879   0.723   5.793
    2PS      HR 2217   3.965   0.666   5.830
    2PS      HS 2218   3.890   0.830   5.812
    2PS      C2 2219   3.783   0.662   5.899
    2PS      HX 2220   3.684   0.706   5.885
    2PS      C3 2221   3.828   0.680   6.049
    2PS      HA 2222   3.905   0.603   6.060
    2PS      HB 2223   3.857   0.782   6.075
    2PS     O31 2224   3.716   0.657   6.137
    2PS     P31 2225   3.728   0.711   6.282
    2PS     O32 2226   3.873   0.655   6.332
    2PS     C31 2227   3.927   0.705   6.449
    2PS     H1A 2228   3.947   0.811   6.433
    2PS     H1B 2229   3.860   0.695   6.535
    2PS     C32 2230   4.055   0.627   6.486
    2PS     H2A 2231   4.037   0.523   6.512
    2PS     N31 2232   4.153   0.612   6.372
    2PS    HN1A 2233   4.108   0.561   6.294
    2PS    HN1B 2234   4.191   0.702   6.339
    2PS    HN1C 2235   4.231   0.555   6.406
    2PS     C33 2236   4.101   0.689   6.617
    2PS     O33 2237   3.727   0.866   6.284
    2PS     O34 2238   3.625   0.651   6.368
    2PS     O21 2239   3.781   0.520   5.866
    2PS     C21 2240   3.701   0.475   5.767
    2PS     O22 2241   3.602   0.523   5.727
    2PS     O35 2242   4.163   0.792   6.615
    2PS     O36 2243   4.087   0.625   6.718
    3DHA   C116 2244   4.023   0.503   4.604
    3DHA   H16R 2245   3.946   0.477   4.532
    3DHA   C115 2246   3.975   0.518   4.745
    3DHA   H15R 2247   4.027   0.603   4.790
    3DHA   H15S 2248   3.870   0.546   4.742
    3DHA   C114 2249   4.014   0.394   4.816
    3DHA   H14R 2250   4.119   0.380   4.841
    3DHA   C113 2251   3.934   0.288   4.844
    3DHA   H13R 2252   3.972   0.196   4.889
    3DHA   C112 2253   3.783   0.272   4.815
    3DHA   H12R 2254   3.766   0.344   4.734
    3DHA   H12S 2255   3.765   0.178   4.762
    3DHA   C111 2256   3.686   0.290   4.922
    3DHA   H11R 2257   3.585   0.266   4.889
    3DHA   C110 2258   3.699   0.331   5.046
    3DHA   H10R 2259   3.610   0.341   5.108
    3DHA    C19 2260   3.829   0.354   5.121
    3DHA    H9R 2261   3.890   0.267   5.142
    3DHA    H9S 2262   3.883   0.433   5.068
    3DHA    C18 2263   3.799   0.419   5.247
    3DHA    H8R 2264   3.717   0.491   5.245
    3DHA    C17 2265   3.858   0.394   5.365
    3DHA    H7R 2266   3.825   0.434   5.460
    3DHA    C16 2267   3.985   0.317   5.389
    3DHA    H6R 2268   4.034   0.286   5.297
    3DHA    H6S 2269   4.050   0.384   5.446
    3DHA    C15 2270   3.950   0.191   5.465
    3DHA    H5R 2271   3.963   0.092   5.421
    3DHA    C14 2272   3.903   0.199   5.591
    3DHA    H4R 2273   3.883   0.102   5.636
    3DHA    C13 2274   3.885   0.320   5.680
    3DHA    H3R 2275   3.934   0.317   5.777
    3DHA    H3S 2276   3.915   0.415   5.634
    3DHA    C12 2277   3.743   0.328   5.718
    3DHA    H2R 2278   3.674   0.316   5.634
    3DHA    H2S 2279   3.710   0.255   5.792
    3DHA   C117 2280   4.140   0.534   4.553
    3DHA   H17R 2281   4.147   0.528   4.445
    3DHA   C118 2282   4.263   0.584   4.630
    3DHA   H18R 2283   4.334   0.500   4.630
    3DHA   H18S 2284   4.237   0.595   4.735
    3DHA   C119 2285   4.338   0.693   4.566
    3DHA   H19R 2286   4.438   0.669   4.531
    3DHA   C120 2287   4.299   0.815   4.536
    3DHA   H20R 2288   4.362   0.877   4.473
    3DHA   C121 2289   4.158   0.868   4.550
    3DHA   H21R 2290   4.112   0.807   4.627
    3DHA   H21S 2291   4.101   0.854   4.457
    3DHA   C122 2292   4.178   1.020   4.587
    3DHA   H22R 2293   4.223   1.070   4.501
    3DHA   H22S 2294   4.254   1.023   4.666
    3DHA   H22T 2295   4.094   1.076   4.627
    1ST    C118 2296   4.753   3.205   4.199
    1ST    H18R 2297   4.819   3.282   4.158
    1ST    H18S 2298   4.660   3.250   4.163
    1ST    H18T 2299   4.756   3.103   4.162
    1ST    C117 2300   4.735   3.210   4.349
    1ST    H17R 2301   4.698   3.305   4.388
    1ST    H17S 2302   4.648   3.154   4.386
    1ST    C116 2303   4.860   3.173   4.429
    1ST    H16R 2304   4.887   3.070   4.405
    1ST    H16S 2305   4.942   3.233   4.388
    1ST    C115 2306   4.865   3.199   4.587
    1ST    H15R 2307   4.963   3.168   4.624
    1ST    H15S 2308   4.866   3.305   4.612
    1ST    C114 2309   4.761   3.124   4.665
    1ST    H14R 2310   4.670   3.158   4.616
    1ST    H14S 2311   4.776   3.017   4.655
    1ST    C113 2312   4.768   3.159   4.812
    1ST    H13R 2313   4.762   3.266   4.828
    1ST    H13S 2314   4.674   3.124   4.855
    1ST    C112 2315   4.885   3.089   4.877
    1ST    H12R 2316   4.872   2.981   4.867
    1ST    H12S 2317   4.982   3.104   4.828
    1ST    C111 2318   4.901   3.119   5.030
    1ST    H11R 2319   4.798   3.130   5.065
    1ST    H11S 2320   4.934   3.033   5.089
    1ST    C110 2321   4.978   3.241   5.069
    1ST    H10R 2322   5.082   3.233   5.038
    1ST    H10S 2323   4.946   3.332   5.018
    1ST     C19 2324   4.974   3.270   5.220
    1ST     H9R 2325   4.872   3.287   5.254
    1ST     H9S 2326   4.998   3.180   5.276
    1ST     C18 2327   5.076   3.378   5.259
    1ST     H8R 2328   5.160   3.377   5.189
    1ST     H8S 2329   5.040   3.480   5.248
    1ST     C17 2330   5.112   3.369   5.406
    1ST     H7R 2331   5.024   3.385   5.470
    1ST     H7S 2332   5.125   3.261   5.417
    1ST     C16 2333   5.226   3.452   5.442
    1ST     H6R 2334   5.313   3.440   5.377
    1ST     H6S 2335   5.210   3.558   5.421
    1ST     C15 2336   5.278   3.453   5.585
    1ST     H5R 2337   5.316   3.355   5.615
    1ST     H5S 2338   5.360   3.525   5.594
    1ST     C14 2339   5.172   3.502   5.685
    1ST     H4R 2340   5.137   3.599   5.647
    1ST     H4S 2341   5.094   3.427   5.681
    1ST     C13 2342   5.220   3.517   5.831
    1ST     H3R 2343   5.254   3.620   5.844
    1ST     H3S 2344   5.133   3.513   5.896
    1ST     C12 2345   5.331   3.428   5.882
    1ST     H2R 2346   5.299   3.323   5.886
    1ST     H2S 2347   5.412   3.444   5.811
    2PS     C11 2348   5.371   3.456   6.017
    2PS     O12 2349   5.341   3.554   6.080
    2PS     O11 2350   5.455   3.360   6.054
    2PS      C1 2351   5.513   3.366   6.188
    2PS      HR 2352   5.612   3.413   6.185
    2PS      HS 2353   5.439   3.420   6.249
    2PS      C2 2354   5.533   3.218   6.237
    2PS      HX 2355   5.441   3.162   6.220
    2PS      C3 2356   5.576   3.227   6.383
    2PS      HA 2357   5.682   3.256   6.387
    2PS      HB 2358   5.515   3.305   6.430
    2PS     O31 2359   5.571   3.114   6.464
    2PS     P31 2360   5.666   3.084   6.589
    2PS     O32 2361   5.645   3.206   6.686
    2PS     C31 2362   5.538   3.204   6.777
    2PS     H1A 2363   5.454   3.151   6.731
    2PS     H1B 2364   5.560   3.139   6.863
    2PS     C32 2365   5.517   3.348   6.816
    2PS     H2A 2366   5.610   3.399   6.843
    2PS     N31 2367   5.467   3.424   6.691
    2PS    HN1A 2368   5.532   3.426   6.611
    2PS    HN1B 2369   5.382   3.376   6.656
    2PS    HN1C 2370   5.453   3.524   6.715
    2PS     C33 2371   5.425   3.366   6.934
    2PS     O33 2372   5.611   2.969   6.658
    2PS     O34 2373   5.804   3.082   6.537
    2PS     O21 2374   5.647   3.156   6.174
    2PS     C21 2375   5.641   3.019   6.159
    2PS     O22 2376   5.562   2.948   6.220
    2PS     O35 2377   5.468   3.366   7.047
    2PS     O36 2378   5.302   3.356   6.906
    3DHA   C116 2379   5.284   2.833   4.718
    3DHA   H16R 2380   5.293   2.730   4.753
    3DHA   C115 2381   5.333   2.939   4.809
    3DHA   H15R 2382   5.441   2.956   4.801
    3DHA   H15S 2383   5.284   3.034   4.787
    3DHA   C114 2384   5.319   2.891   4.953
    3DHA   H14R 2385   5.226   2.838   4.974
    3DHA   C113 2386   5.410   2.895   5.046
    3DHA   H13R 2387   5.370   2.851   5.136
    3DHA   C112 2388   5.539   2.966   5.052
    3DHA   H12R 2389   5.610   2.921   5.123
    3DHA   H12S 2390   5.585   2.972   4.953
    3DHA   C111 2391   5.514   3.096   5.111
    3DHA   H11R 2392   5.496   3.176   5.040
    3DHA   C110 2393   5.488   3.125   5.241
    3DHA   H10R 2394   5.461   3.226   5.272
    3DHA    C19 2395   5.500   3.034   5.362
    3DHA    H9R 2396   5.426   3.074   5.431
    3DHA    H9S 2397   5.477   2.931   5.333
    3DHA    C18 2398   5.640   3.050   5.422
    3DHA    H8R 2399   5.722   3.046   5.350
    3DHA    C17 2400   5.679   3.093   5.540
    3DHA    H7R 2401   5.784   3.095   5.569
    3DHA    C16 2402   5.591   3.109   5.653
    3DHA    H6R 2403   5.494   3.156   5.632
    3DHA    H6S 2404   5.558   3.015   5.697
    3DHA    C15 2405   5.658   3.183   5.763
    3DHA    H5R 2406   5.671   3.291   5.754
    3DHA    C14 2407   5.712   3.127   5.875
    3DHA    H4R 2408   5.777   3.193   5.931
    3DHA    C13 2409   5.704   2.986   5.921
    3DHA    H3R 2410   5.600   2.955   5.911
    3DHA    H3S 2411   5.769   2.920   5.862
    3DHA    C12 2412   5.751   2.967   6.066
    3DHA    H2R 2413   5.772   2.864   6.095
    3DHA    H2S 2414   5.838   3.024   6.099
    3DHA   C117 2415   5.230   2.851   4.597
    3DHA   H17R 2416   5.195   2.764   4.543
    3DHA   C118 2417   5.212   2.985   4.526
    3DHA   H18R 2418   5.286   3.056   4.564
    3DHA   H18S 2419   5.113   3.023   4.555
    3DHA   C119 2420   5.220   2.975   4.375
    3DHA   H19R 2421   5.135   2.932   4.322
    3DHA   C120 2422   5.310   3.017   4.291
    3DHA   H20R 2423   5.298   2.992   4.186
    3DHA   C121 2424   5.433   3.093   4.333
    3DHA   H21R 2425   5.399   3.161   4.411
    3DHA   H21S 2426   5.468   3.150   4.247
    3DHA   C122 2427   5.539   2.997   4.369
    3DHA   H22R 2428   5.540   2.917   4.295
    3DHA   H22S 2429   5.525   2.947   4.465
    3DHA   H22T 2430   5.640   3.039   4.361
    1ST    C118 2431   0.491   1.110   4.227
    1ST    H18R 2432   0.390   1.070   4.237
    1ST    H18S 2433   0.556   1.030   4.191
    1ST    H18T 2434   0.504   1.199   4.165
    1ST    C117 2435   0.517   1.136   4.375
    1ST    H17R 2436   0.457   1.226   4.390
    1ST    H17S 2437   0.477   1.050   4.430
    1ST    C116 2438   0.668   1.155   4.412
    1ST    H16R 2439   0.726   1.067   4.384
    1ST    H16S 2440   0.707   1.233   4.346
    1ST    C115 2441   0.688   1.198   4.556
    1ST    H15R 2442   0.634   1.289   4.583
    1ST    H15S 2443   0.639   1.122   4.617
    1ST    C114 2444   0.830   1.196   4.603
    1ST    H14R 2445   0.868   1.107   4.552
    1ST    H14S 2446   0.878   1.289   4.571
    1ST    C113 2447   0.855   1.189   4.756
    1ST    H13R 2448   0.783   1.245   4.814
    1ST    H13S 2449   0.830   1.090   4.796
    1ST    C112 2450   1.000   1.208   4.786
    1ST    H12R 2451   1.014   1.312   4.758
    1ST    H12S 2452   1.011   1.214   4.895
    1ST    C111 2453   1.103   1.112   4.725
    1ST    H11R 2454   1.072   1.112   4.621
    1ST    H11S 2455   1.207   1.144   4.728
    1ST    C110 2456   1.083   0.972   4.779
    1ST    H10R 2457   0.980   0.947   4.804
    1ST    H10S 2458   1.099   0.905   4.695
    1ST     C19 2459   1.193   0.939   4.881
    1ST     H9R 2460   1.219   0.834   4.866
    1ST     H9S 2461   1.281   1.003   4.871
    1ST     C18 2462   1.150   0.964   5.027
    1ST     H8R 2463   1.155   1.072   5.045
    1ST     H8S 2464   1.043   0.941   5.026
    1ST     C17 2465   1.229   0.881   5.128
    1ST     H7R 2466   1.171   0.881   5.221
    1ST     H7S 2467   1.243   0.780   5.090
    1ST     C16 2468   1.366   0.942   5.163
    1ST     H6R 2469   1.427   0.936   5.073
    1ST     H6S 2470   1.354   1.049   5.182
    1ST     C15 2471   1.434   0.880   5.274
    1ST     H5R 2472   1.377   0.908   5.363
    1ST     H5S 2473   1.447   0.772   5.272
    1ST     C14 2474   1.569   0.955   5.297
    1ST     H4R 2475   1.640   0.944   5.214
    1ST     H4S 2476   1.552   1.062   5.289
    1ST     C13 2477   1.642   0.925   5.430
    1ST     H3R 2478   1.575   0.949   5.512
    1ST     H3S 2479   1.668   0.819   5.427
    1ST     C12 2480   1.774   1.004   5.464
    1ST     H2R 2481   1.859   0.989   5.397
    1ST     H2S 2482   1.759   1.112   5.471
    2PS     C11 2483   1.814   0.964   5.607
    2PS     O12 2484   1.747   0.898   5.683
    2PS     O11 2485   1.946   0.998   5.635
    2PS      C1 2486   1.998   0.964   5.766
    2PS      HR 2487   1.924   0.983   5.844
    2PS      HS 2488   2.016   0.857   5.767
    2PS      C2 2489   2.136   1.030   5.790
    2PS      HX 2490   2.193   0.953   5.842
    2PS      C3 2491   2.126   1.150   5.885
    2PS      HA 2492   2.111   1.106   5.985
    2PS      HB 2493   2.217   1.210   5.877
    2PS     O31 2494   2.020   1.235   5.862
    2PS     P31 2495   1.995   1.369   5.947
    2PS     O32 2496   1.952   1.317   6.093
    2PS     C31 2497   1.827   1.245   6.103
    2PS     H1A 2498   1.753   1.312   6.060
    2PS     H1B 2499   1.835   1.158   6.037
    2PS     C32 2500   1.790   1.187   6.238
    2PS     H2A 2501   1.717   1.106   6.235
    2PS     N31 2502   1.909   1.123   6.310
    2PS    HN1A 2503   1.977   1.195   6.337
    2PS    HN1B 2504   1.869   1.071   6.389
    2PS    HN1C 2505   1.967   1.063   6.248
    2PS     C33 2506   1.732   1.287   6.338
    2PS     O33 2507   2.131   1.434   5.962
    2PS     O34 2508   1.883   1.445   5.891
    2PS     O21 2509   2.197   1.059   5.659
    2PS     C21 2510   2.323   1.093   5.662
    2PS     O22 2511   2.388   1.115   5.762
    2PS     O35 2512   1.631   1.346   6.314
    2PS     O36 2513   1.784   1.295   6.444
    3DHA   C116 2514   2.727   1.836   4.656
    3DHA   H16R 2515   2.631   1.787   4.665
    3DHA   C115 2516   2.840   1.792   4.748
    3DHA   H15R 2517   2.834   1.686   4.776
    3DHA   H15S 2518   2.935   1.812   4.699
    3DHA   C114 2519   2.834   1.870   4.876
    3DHA   H14R 2520   2.797   1.971   4.861
    3DHA   C113 2521   2.859   1.828   5.000
    3DHA   H13R 2522   2.859   1.904   5.077
    3DHA   C112 2523   2.900   1.692   5.047
    3DHA   H12R 2524   2.951   1.638   4.967
    3DHA   H12S 2525   2.966   1.701   5.133
    3DHA   C111 2526   2.778   1.610   5.073
    3DHA   H11R 2527   2.716   1.613   4.984
    3DHA   C110 2528   2.730   1.541   5.181
    3DHA   H10R 2529   2.637   1.485   5.171
    3DHA    C19 2530   2.813   1.517   5.297
    3DHA    H9R 2531   2.896   1.587   5.296
    3DHA    H9S 2532   2.754   1.537   5.388
    3DHA    C18 2533   2.867   1.379   5.302
    3DHA    H8R 2534   2.969   1.370   5.265
    3DHA    C17 2535   2.813   1.265   5.358
    3DHA    H7R 2536   2.876   1.176   5.357
    3DHA    C16 2537   2.672   1.242   5.407
    3DHA    H6R 2538   2.674   1.207   5.510
    3DHA    H6S 2539   2.618   1.336   5.408
    3DHA    C15 2540   2.612   1.137   5.314
    3DHA    H5R 2541   2.649   1.151   5.213
    3DHA    C14 2542   2.533   1.037   5.342
    3DHA    H4R 2543   2.511   0.974   5.257
    3DHA    C13 2544   2.479   1.010   5.480
    3DHA    H3R 2545   2.424   0.916   5.473
    3DHA    H3S 2546   2.563   1.015   5.549
    3DHA    C12 2547   2.378   1.120   5.521
    3DHA    H2R 2548   2.420   1.220   5.508
    3DHA    H2S 2549   2.290   1.118   5.456
    3DHA   C117 2550   2.743   1.921   4.558
    3DHA   H17R 2551   2.658   1.935   4.493
    3DHA   C118 2552   2.861   2.000   4.524
    3DHA   H18R 2553   2.937   1.998   4.602
    3DHA   H18S 2554   2.826   2.103   4.520
    3DHA   C119 2555   2.909   1.955   4.388
    3DHA   H19R 2556   2.829   1.908   4.331
    3DHA   C120 2557   3.033   1.943   4.347
    3DHA   H20R 2558   3.048   1.890   4.254
    3DHA   C121 2559   3.163   1.980   4.416
    3DHA   H21R 2560   3.206   1.887   4.454
    3DHA   H21S 2561   3.146   2.047   4.501
    3DHA   C122 2562   3.268   2.032   4.314
    3DHA   H22R 2563   3.245   2.134   4.283
    3DHA   H22S 2564   3.262   1.967   4.226
    3DHA   H22T 2565   3.369   2.028   4.354
    1ST    C118 2566   4.051   2.184   3.837
    1ST    H18R 2567   4.096   2.146   3.745
    1ST    H18S 2568   4.100   2.158   3.931
    1ST    H18T 2569   4.065   2.291   3.821
    1ST    C117 2570   3.899   2.145   3.844
    1ST    H17R 2571   3.842   2.189   3.762
    1ST    H17S 2572   3.876   2.039   3.828
    1ST    C116 2573   3.832   2.196   3.977
    1ST    H16R 2574   3.842   2.305   3.984
    1ST    H16S 2575   3.728   2.171   3.959
    1ST    C115 2576   3.890   2.128   4.106
    1ST    H15R 2577   3.875   2.020   4.107
    1ST    H15S 2578   3.999   2.135   4.108
    1ST    C114 2579   3.862   2.188   4.245
    1ST    H14R 2580   3.946   2.255   4.267
    1ST    H14S 2581   3.769   2.245   4.247
    1ST    C113 2582   3.850   2.086   4.355
    1ST    H13R 2583   3.793   2.003   4.312
    1ST    H13S 2584   3.946   2.044   4.385
    1ST    C112 2585   3.786   2.155   4.487
    1ST    H12R 2586   3.837   2.251   4.503
    1ST    H12S 2587   3.681   2.176   4.468
    1ST    C111 2588   3.819   2.077   4.607
    1ST    H11R 2589   3.803   1.974   4.577
    1ST    H11S 2590   3.923   2.087   4.637
    1ST    C110 2591   3.729   2.116   4.726
    1ST    H10R 2592   3.727   2.224   4.742
    1ST    H10S 2593   3.627   2.078   4.716
    1ST     C19 2594   3.762   2.058   4.865
    1ST     H9R 2595   3.752   1.952   4.845
    1ST     H9S 2596   3.862   2.080   4.905
    1ST     C18 2597   3.668   2.108   4.980
    1ST     H8R 2598   3.651   2.216   4.972
    1ST     H8S 2599   3.571   2.063   4.956
    1ST     C17 2600   3.704   2.070   5.117
    1ST     H7R 2601   3.682   1.963   5.122
    1ST     H7S 2602   3.810   2.095   5.117
    1ST     C16 2603   3.642   2.150   5.233
    1ST     H6R 2604   3.535   2.148   5.213
    1ST     H6S 2605   3.654   2.099   5.329
    1ST     C15 2606   3.696   2.293   5.248
    1ST     H5R 2607   3.798   2.288   5.288
    1ST     H5S 2608   3.693   2.355   5.157
    1ST     C14 2609   3.615   2.367   5.359
    1ST     H4R 2610   3.517   2.381   5.314
    1ST     H4S 2611   3.606   2.305   5.448
    1ST     C13 2612   3.677   2.502   5.387
    1ST     H3R 2613   3.770   2.468   5.434
    1ST     H3S 2614   3.709   2.543   5.291
    1ST     C12 2615   3.603   2.591   5.494
    1ST     H2R 2616   3.662   2.677   5.527
    1ST     H2S 2617   3.513   2.625   5.442
    2PS     C11 2618   3.553   2.526   5.614
    2PS     O12 2619   3.613   2.528   5.722
    2PS     O11 2620   3.431   2.476   5.595
    2PS      C1 2621   3.351   2.425   5.702
    2PS      HR 2622   3.267   2.367   5.663
    2PS      HS 2623   3.410   2.354   5.761
    2PS      C2 2624   3.312   2.543   5.803
    2PS      HX 2625   3.408   2.570   5.849
    2PS      C3 2626   3.205   2.485   5.897
    2PS      HA 2627   3.104   2.517   5.873
    2PS      HB 2628   3.198   2.377   5.894
    2PS     O31 2629   3.236   2.519   6.031
    2PS     P31 2630   3.138   2.458   6.147
    2PS     O32 2631   3.212   2.331   6.203
    2PS     C31 2632   3.331   2.347   6.265
    2PS     H1A 2633   3.400   2.390   6.193
    2PS     H1B 2634   3.321   2.401   6.359
    2PS     C32 2635   3.374   2.205   6.300
    2PS     H2A 2636   3.302   2.168   6.373
    2PS     N31 2637   3.380   2.107   6.184
    2PS    HN1A 2638   3.385   2.011   6.221
    2PS    HN1B 2639   3.296   2.105   6.124
    2PS    HN1C 2640   3.474   2.114   6.141
    2PS     C33 2641   3.489   2.197   6.397
    2PS     O33 2642   3.139   2.552   6.258
    2PS     O34 2643   3.011   2.410   6.090
    2PS     O21 2644   3.253   2.652   5.728
    2PS     C21 2645   3.230   2.769   5.801
    2PS     O22 2646   3.262   2.783   5.919
    2PS     O35 2647   3.577   2.117   6.362
    2PS     O36 2648   3.505   2.290   6.474
    3DHA   C116 2649   2.554   2.969   4.868
    3DHA   H16R 2650   2.505   2.968   4.771
    3DHA   C115 2651   2.690   2.901   4.879
    3DHA   H15R 2652   2.757   2.941   4.803
    3DHA   H15S 2653   2.739   2.931   4.972
    3DHA   C114 2654   2.700   2.752   4.872
    3DHA   H14R 2655   2.612   2.691   4.893
    3DHA   C113 2656   2.813   2.686   4.863
    3DHA   H13R 2657   2.810   2.577   4.858
    3DHA   C112 2658   2.950   2.757   4.849
    3DHA   H12R 2659   2.994   2.729   4.754
    3DHA   H12S 2660   2.948   2.866   4.862
    3DHA   C111 2661   3.040   2.699   4.956
    3DHA   H11R 2662   3.144   2.681   4.932
    3DHA   C110 2663   3.016   2.685   5.088
    3DHA   H10R 2664   3.103   2.651   5.144
    3DHA    C19 2665   2.895   2.719   5.159
    3DHA    H9R 2666   2.875   2.826   5.151
    3DHA    H9S 2667   2.806   2.665   5.125
    3DHA    C18 2668   2.909   2.680   5.302
    3DHA    H8R 2669   2.851   2.590   5.318
    3DHA    C17 2670   2.998   2.727   5.391
    3DHA    H7R 2671   2.992   2.679   5.489
    3DHA    C16 2672   3.086   2.846   5.365
    3DHA    H6R 2673   3.088   2.879   5.261
    3DHA    H6S 2674   3.045   2.934   5.416
    3DHA    C15 2675   3.231   2.810   5.408
    3DHA    H5R 2676   3.272   2.746   5.331
    3DHA    C14 2677   3.312   2.838   5.514
    3DHA    H4R 2678   3.405   2.782   5.521
    3DHA    C13 2679   3.270   2.930   5.626
    3DHA    H3R 2680   3.358   2.967   5.680
    3DHA    H3S 2681   3.229   3.020   5.579
    3DHA    C12 2682   3.164   2.881   5.712
    3DHA    H2R 2683   3.112   2.951   5.778
    3DHA    H2S 2684   3.082   2.831   5.660
    3DHA   C117 2685   2.494   3.027   4.966
    3DHA   H17R 2686   2.398   3.076   4.958
    3DHA   C118 2687   2.542   3.036   5.109
    3DHA   H18R 2688   2.562   3.142   5.129
    3DHA   H18S 2689   2.641   2.990   5.120
    3DHA   C119 2690   2.441   2.996   5.209
    3DHA   H19R 2691   2.338   3.007   5.175
    3DHA   C120 2692   2.472   2.938   5.329
    3DHA   H20R 2693   2.392   2.910   5.397
    3DHA   C121 2694   2.609   2.928   5.394
    3DHA   H21R 2695   2.688   2.944   5.320
    3DHA   H21S 2696   2.620   2.827   5.432
    3DHA   C122 2697   2.617   3.029   5.512
    3DHA   H22R 2698   2.548   2.995   5.590
    3DHA   H22S 2699   2.579   3.124   5.476
    3DHA   H22T 2700   2.713   3.047   5.560
    1ST    C118 2701   1.144   5.509   4.042
    1ST    H18R 2702   1.152   5.542   3.938
    1ST    H18S 2703   1.225   5.441   4.069
    1ST    H18T 2704   1.152   5.597   4.107
    1ST    C117 2705   1.006   5.455   4.078
    1ST    H17R 2706   0.938   5.540   4.069
    1ST    H17S 2707   0.970   5.382   4.005
    1ST    C116 2708   0.998   5.392   4.216
    1ST    H16R 2709   0.895   5.374   4.246
    1ST    H16S 2710   1.049   5.295   4.213
    1ST    C115 2711   1.067   5.471   4.322
    1ST    H15R 2712   1.174   5.478   4.300
    1ST    H15S 2713   1.020   5.570   4.327
    1ST    C114 2714   1.068   5.421   4.465
    1ST    H14R 2715   1.106   5.503   4.527
    1ST    H14S 2716   0.962   5.412   4.489
    1ST    C113 2717   1.158   5.296   4.487
    1ST    H13R 2718   1.147   5.226   4.404
    1ST    H13S 2719   1.265   5.318   4.489
    1ST    C112 2720   1.137   5.239   4.627
    1ST    H12R 2721   1.208   5.158   4.645
    1ST    H12S 2722   1.148   5.321   4.698
    1ST    C111 2723   0.999   5.169   4.660
    1ST    H11R 2724   0.928   5.244   4.624
    1ST    H11S 2725   0.987   5.074   4.608
    1ST    C110 2726   0.987   5.140   4.804
    1ST    H10R 2727   1.064   5.072   4.840
    1ST    H10S 2728   0.991   5.239   4.850
    1ST     C19 2729   0.849   5.087   4.846
    1ST     H9R 2730   0.773   5.159   4.815
    1ST     H9S 2731   0.807   5.006   4.787
    1ST     C18 2732   0.832   5.053   4.996
    1ST     H8R 2733   0.895   4.970   5.029
    1ST     H8S 2734   0.851   5.141   5.058
    1ST     C17 2735   0.685   5.020   5.023
    1ST     H7R 2736   0.620   5.097   4.981
    1ST     H7S 2737   0.666   4.932   4.962
    1ST     C16 2738   0.633   4.998   5.168
    1ST     H6R 2739   0.529   4.964   5.164
    1ST     H6S 2740   0.681   4.908   5.208
    1ST     C15 2741   0.662   5.105   5.273
    1ST     H5R 2742   0.764   5.143   5.266
    1ST     H5S 2743   0.594   5.188   5.252
    1ST     C14 2744   0.625   5.063   5.419
    1ST     H4R 2745   0.636   5.154   5.479
    1ST     H4S 2746   0.519   5.039   5.431
    1ST     C13 2747   0.726   4.954   5.477
    1ST     H3R 2748   0.706   4.933   5.582
    1ST     H3S 2749   0.714   4.871   5.407
    1ST     C12 2750   0.876   4.992   5.473
    1ST     H2R 2751   0.943   4.913   5.507
    1ST     H2S 2752   0.909   5.040   5.380
    2PS     C11 2753   0.904   5.109   5.571
    2PS     O12 2754   0.967   5.206   5.544
    2PS     O11 2755   0.851   5.085   5.695
    2PS      C1 2756   0.851   5.188   5.804
    2PS      HR 2757   0.954   5.197   5.840
    2PS      HS 2758   0.818   5.282   5.757
    2PS      C2 2759   0.752   5.148   5.908
    2PS      HX 2760   0.740   5.231   5.978
    2PS      C3 2761   0.812   5.031   5.982
    2PS      HA 2762   0.801   4.938   5.925
    2PS      HB 2763   0.919   5.048   5.996
    2PS     O31 2764   0.745   5.020   6.104
    2PS     P31 2765   0.795   4.907   6.204
    2PS     O32 2766   0.907   4.978   6.289
    2PS     C31 2767   0.863   5.062   6.396
    2PS     H1A 2768   0.772   5.118   6.372
    2PS     H1B 2769   0.841   4.993   6.478
    2PS     C32 2770   0.986   5.144   6.426
    2PS     H2A 2771   1.080   5.089   6.425
    2PS     N31 2772   1.002   5.258   6.324
    2PS    HN1A 2773   0.912   5.308   6.315
    2PS    HN1B 2774   1.080   5.313   6.364
    2PS    HN1C 2775   1.029   5.218   6.233
    2PS     C33 2776   0.959   5.195   6.565
    2PS     O33 2777   0.683   4.872   6.300
    2PS     O34 2778   0.860   4.788   6.138
    2PS     O21 2779   0.622   5.109   5.855
    2PS     C21 2780   0.538   5.197   5.817
    2PS     O22 2781   0.553   5.316   5.840
    2PS     O35 2782   0.868   5.274   6.583
    2PS     O36 2783   1.033   5.153   6.656
    3DHA   C116 2784   0.458   5.195   4.783
    3DHA   H16R 2785   0.453   5.109   4.849
    3DHA   C115 2786   0.419   5.330   4.835
    3DHA   H15R 2787   0.448   5.398   4.755
    3DHA   H15S 2788   0.312   5.343   4.855
    3DHA   C114 2789   0.497   5.362   4.960
    3DHA   H14R 2790   0.601   5.388   4.940
    3DHA   C113 2791   0.461   5.355   5.093
    3DHA   H13R 2792   0.538   5.379   5.167
    3DHA   C112 2793   0.323   5.314   5.144
    3DHA   H12R 2794   0.295   5.369   5.233
    3DHA   H12S 2795   0.258   5.357   5.068
    3DHA   C111 2796   0.318   5.163   5.146
    3DHA   H11R 2797   0.362   5.113   5.060
    3DHA   C110 2798   0.276   5.094   5.249
    3DHA   H10R 2799   0.273   4.987   5.228
    3DHA    C19 2800   0.232   5.144   5.381
    3DHA    H9R 2801   0.222   5.067   5.458
    3DHA    H9S 2802   0.311   5.213   5.411
    3DHA    C18 2803   0.104   5.212   5.375
    3DHA    H8R 2804   0.052   5.214   5.280
    3DHA    C17 2805   0.043   5.280   5.480
    3DHA    H7R 2806  -0.052   5.329   5.461
    3DHA    C16 2807   0.094   5.290   5.618
    3DHA    H6R 2808   0.198   5.322   5.612
    3DHA    H6S 2809   0.041   5.371   5.669
    3DHA    C15 2810   0.074   5.160   5.686
    3DHA    H5R 2811  -0.016   5.104   5.661
    3DHA    C14 2812   0.167   5.105   5.768
    3DHA    H4R 2813   0.147   5.005   5.805
    3DHA    C13 2814   0.286   5.168   5.832
    3DHA    H3R 2815   0.279   5.270   5.873
    3DHA    H3S 2816   0.297   5.105   5.920
    3DHA    C12 2817   0.414   5.147   5.749
    3DHA    H2R 2818   0.424   5.040   5.732
    3DHA    H2S 2819   0.413   5.198   5.652
    3DHA   C117 2820   0.515   5.160   4.668
    3DHA   H17R 2821   0.547   5.056   4.667
    3DHA   C118 2822   0.530   5.245   4.540
    3DHA   H18R 2823   0.633   5.276   4.520
    3DHA   H18S 2824   0.479   5.341   4.551
    3DHA   C119 2825   0.470   5.171   4.424
    3DHA   H19R 2826   0.363   5.154   4.432
    3DHA   C120 2827   0.518   5.141   4.310
    3DHA   H20R 2828   0.449   5.089   4.244
    3DHA   C121 2829   0.656   5.167   4.252
    3DHA   H21R 2830   0.700   5.250   4.308
    3DHA   H21S 2831   0.657   5.207   4.151
    3DHA   C122 2832   0.747   5.045   4.265
    3DHA   H22R 2833   0.761   5.008   4.367
    3DHA   H22S 2834   0.841   5.062   4.213
    3DHA   H22T 2835   0.711   4.960   4.207
    1ST    C118 2836   2.434   5.262   4.062
    1ST    H18R 2837   2.355   5.318   4.113
    1ST    H18S 2838   2.419   5.274   3.954
    1ST    H18T 2839   2.523   5.312   4.099
    1ST    C117 2840   2.430   5.111   4.106
    1ST    H17R 2841   2.343   5.064   4.061
    1ST    H17S 2842   2.515   5.048   4.080
    1ST    C116 2843   2.409   5.093   4.258
    1ST    H16R 2844   2.507   5.102   4.305
    1ST    H16S 2845   2.340   5.167   4.300
    1ST    C115 2846   2.335   4.960   4.286
    1ST    H15R 2847   2.233   4.961   4.248
    1ST    H15S 2848   2.396   4.889   4.229
    1ST    C114 2849   2.327   4.902   4.424
    1ST    H14R 2850   2.415   4.921   4.487
    1ST    H14S 2851   2.237   4.943   4.471
    1ST    C113 2852   2.305   4.752   4.430
    1ST    H13R 2853   2.391   4.706   4.381
    1ST    H13S 2854   2.310   4.731   4.537
    1ST    C112 2855   2.173   4.710   4.368
    1ST    H12R 2856   2.104   4.778   4.419
    1ST    H12S 2857   2.177   4.718   4.259
    1ST    C111 2858   2.145   4.563   4.402
    1ST    H11R 2859   2.067   4.523   4.337
    1ST    H11S 2860   2.232   4.506   4.370
    1ST    C110 2861   2.114   4.528   4.543
    1ST    H10R 2862   2.206   4.557   4.596
    1ST    H10S 2863   2.038   4.596   4.580
    1ST     C19 2864   2.059   4.385   4.570
    1ST     H9R 2865   1.973   4.365   4.506
    1ST     H9S 2866   2.126   4.307   4.537
    1ST     C18 2867   2.040   4.358   4.718
    1ST     H8R 2868   1.945   4.402   4.748
    1ST     H8S 2869   2.023   4.250   4.721
    1ST     C17 2870   2.148   4.413   4.814
    1ST     H7R 2871   2.242   4.394   4.761
    1ST     H7S 2872   2.130   4.520   4.825
    1ST     C16 2873   2.158   4.365   4.956
    1ST     H6R 2874   2.062   4.395   5.000
    1ST     H6S 2875   2.160   4.256   4.960
    1ST     C15 2876   2.262   4.426   5.041
    1ST     H5R 2877   2.360   4.388   5.012
    1ST     H5S 2878   2.252   4.533   5.023
    1ST     C14 2879   2.253   4.408   5.191
    1ST     H4R 2880   2.163   4.456   5.230
    1ST     H4S 2881   2.245   4.302   5.214
    1ST     C13 2882   2.369   4.471   5.260
    1ST     H3R 2883   2.364   4.456   5.368
    1ST     H3S 2884   2.464   4.425   5.229
    1ST     C12 2885   2.366   4.629   5.245
    1ST     H2R 2886   2.469   4.663   5.261
    1ST     H2S 2887   2.331   4.665   5.149
    2PS     C11 2888   2.284   4.702   5.346
    2PS     O12 2889   2.206   4.648   5.424
    2PS     O11 2890   2.294   4.837   5.346
    2PS      C1 2891   2.229   4.921   5.447
    2PS      HR 2892   2.194   5.015   5.403
    2PS      HS 2893   2.142   4.869   5.486
    2PS      C2 2894   2.337   4.943   5.558
    2PS      HX 2895   2.398   4.855   5.581
    2PS      C3 2896   2.273   4.976   5.696
    2PS      HA 2897   2.253   5.084   5.695
    2PS      HB 2898   2.177   4.925   5.700
    2PS     O31 2899   2.354   4.951   5.804
    2PS     P31 2900   2.302   4.956   5.954
    2PS     O32 2901   2.329   5.102   6.010
    2PS     C31 2902   2.250   5.165   6.106
    2PS     H1A 2903   2.155   5.201   6.066
    2PS     H1B 2904   2.226   5.101   6.192
    2PS     C32 2905   2.335   5.285   6.161
    2PS     H2A 2906   2.426   5.247   6.208
    2PS     N31 2907   2.372   5.365   6.037
    2PS    HN1A 2908   2.302   5.439   6.020
    2PS    HN1B 2909   2.463   5.413   6.046
    2PS    HN1C 2910   2.381   5.312   5.949
    2PS     C33 2911   2.262   5.351   6.278
    2PS     O33 2912   2.159   4.934   5.960
    2PS     O34 2913   2.384   4.856   6.030
    2PS     O21 2914   2.410   5.061   5.517
    2PS     C21 2915   2.518   5.044   5.438
    2PS     O22 2916   2.578   4.938   5.428
    2PS     O35 2917   2.257   5.473   6.282
    2PS     O36 2918   2.194   5.282   6.354
    3DHA   C116 2919   2.087   5.750   4.633
    3DHA   H16R 2920   2.116   5.844   4.679
    3DHA   C115 2921   2.164   5.637   4.685
    3DHA   H15R 2922   2.210   5.662   4.781
    3DHA   H15S 2923   2.090   5.562   4.712
    3DHA   C114 2924   2.273   5.587   4.602
    3DHA   H14R 2925   2.336   5.664   4.558
    3DHA   C113 2926   2.297   5.463   4.567
    3DHA   H13R 2927   2.371   5.452   4.488
    3DHA   C112 2928   2.228   5.342   4.617
    3DHA   H12R 2929   2.189   5.358   4.717
    3DHA   H12S 2930   2.140   5.324   4.555
    3DHA   C111 2931   2.325   5.228   4.604
    3DHA   H11R 2932   2.291   5.148   4.539
    3DHA   C110 2933   2.455   5.222   4.644
    3DHA   H10R 2934   2.516   5.136   4.617
    3DHA    C19 2935   2.530   5.335   4.706
    3DHA    H9R 2936   2.588   5.393   4.634
    3DHA    H9S 2937   2.456   5.407   4.741
    3DHA    C18 2938   2.620   5.285   4.812
    3DHA    H8R 2939   2.719   5.252   4.783
    3DHA    C17 2940   2.594   5.284   4.943
    3DHA    H7R 2941   2.677   5.265   5.011
    3DHA    C16 2942   2.473   5.331   5.012
    3DHA    H6R 2943   2.411   5.392   4.945
    3DHA    H6S 2944   2.406   5.250   5.041
    3DHA    C15 2945   2.509   5.416   5.126
    3DHA    H5R 2946   2.546   5.511   5.087
    3DHA    C14 2947   2.501   5.376   5.254
    3DHA    H4R 2948   2.538   5.442   5.332
    3DHA    C13 2949   2.454   5.245   5.308
    3DHA    H3R 2950   2.376   5.254   5.384
    3DHA    H3S 2951   2.394   5.187   5.238
    3DHA    C12 2952   2.572   5.174   5.370
    3DHA    H2R 2953   2.647   5.145   5.296
    3DHA    H2S 2954   2.615   5.244   5.442
    3DHA   C117 2955   1.988   5.740   4.544
    3DHA   H17R 2956   1.937   5.830   4.510
    3DHA   C118 2957   1.939   5.615   4.471
    3DHA   H18R 2958   2.024   5.548   4.485
    3DHA   H18S 2959   1.936   5.636   4.364
    3DHA   C119 2960   1.799   5.577   4.521
    3DHA   H19R 2961   1.784   5.581   4.629
    3DHA   C120 2962   1.708   5.529   4.436
    3DHA   H20R 2963   1.610   5.498   4.471
    3DHA   C121 2964   1.713   5.525   4.288
    3DHA   H21R 2965   1.787   5.457   4.246
    3DHA   H21S 2966   1.750   5.620   4.248
    3DHA   C122 2967   1.581   5.473   4.238
    3DHA   H22R 2968   1.496   5.527   4.280
    3DHA   H22S 2969   1.567   5.368   4.264
    3DHA   H22T 2970   1.578   5.475   4.129
    1ST    C118 2971   1.639   2.583   3.860
    1ST    H18R 2972   1.701   2.661   3.815
    1ST    H18S 2973   1.555   2.561   3.794
    1ST    H18T 2974   1.688   2.486   3.874
    1ST    C117 2975   1.585   2.650   3.983
    1ST    H17R 2976   1.550   2.565   4.042
    1ST    H17S 2977   1.670   2.697   4.033
    1ST    C116 2978   1.478   2.752   3.949
    1ST    H16R 2979   1.524   2.818   3.875
    1ST    H16S 2980   1.397   2.701   3.897
    1ST    C115 2981   1.428   2.834   4.068
    1ST    H15R 2982   1.507   2.895   4.111
    1ST    H15S 2983   1.348   2.897   4.028
    1ST    C114 2984   1.354   2.749   4.177
    1ST    H14R 2985   1.267   2.697   4.136
    1ST    H14S 2986   1.418   2.667   4.211
    1ST    C113 2987   1.344   2.847   4.291
    1ST    H13R 2988   1.309   2.780   4.370
    1ST    H13S 2989   1.442   2.888   4.316
    1ST    C112 2990   1.225   2.947   4.294
    1ST    H12R 2991   1.253   3.031   4.230
    1ST    H12S 2992   1.136   2.897   4.254
    1ST    C111 2993   1.191   3.011   4.423
    1ST    H11R 2994   1.290   3.033   4.464
    1ST    H11S 2995   1.152   3.112   4.408
    1ST    C110 2996   1.122   2.943   4.536
    1ST    H10R 2997   1.016   2.930   4.511
    1ST    H10S 2998   1.161   2.842   4.549
    1ST     C19 2999   1.136   3.019   4.664
    1ST     H9R 3000   1.243   3.027   4.685
    1ST     H9S 3001   1.093   3.116   4.640
    1ST     C18 3002   1.075   2.930   4.781
    1ST     H8R 3003   0.976   2.899   4.750
    1ST     H8S 3004   1.135   2.840   4.796
    1ST     C17 3005   1.052   3.004   4.910
    1ST     H7R 3006   1.147   3.035   4.955
    1ST     H7S 3007   1.010   3.103   4.896
    1ST     C16 3008   0.963   2.921   5.020
    1ST     H6R 3009   0.858   2.910   4.995
    1ST     H6S 3010   1.000   2.819   5.029
    1ST     C15 3011   0.969   2.982   5.158
    1ST     H5R 3012   1.075   3.002   5.173
    1ST     H5S 3013   0.941   3.087   5.167
    1ST     C14 3014   0.900   2.906   5.270
    1ST     H4R 3015   0.794   2.904   5.242
    1ST     H4S 3016   0.932   2.802   5.280
    1ST     C13 3017   0.892   2.965   5.408
    1ST     H3R 3018   0.816   3.044   5.400
    1ST     H3S 3019   0.847   2.896   5.479
    1ST     C12 3020   1.030   3.004   5.464
    1ST     H2R 3021   1.100   2.921   5.464
    1ST     H2S 3022   1.071   3.092   5.414
    2PS     C11 3023   1.025   3.050   5.609
    2PS     O12 3024   0.922   3.083   5.660
    2PS     O11 3025   1.146   3.033   5.671
    2PS      C1 3026   1.141   3.046   5.817
    2PS      HR 3027   1.238   3.077   5.856
    2PS      HS 3028   1.068   3.121   5.848
    2PS      C2 3029   1.085   2.917   5.887
    2PS      HX 3030   0.979   2.909   5.862
    2PS      C3 3031   1.086   2.922   6.032
    2PS      HA 3032   1.018   2.999   6.066
    2PS      HB 3033   1.053   2.827   6.076
    2PS     O31 3034   1.219   2.925   6.084
    2PS     P31 3035   1.243   2.939   6.242
    2PS     O32 3036   1.347   2.818   6.274
    2PS     C31 3037   1.296   2.695   6.314
    2PS     H1A 3038   1.250   2.711   6.412
    2PS     H1B 3039   1.215   2.656   6.252
    2PS     C32 3040   1.411   2.591   6.328
    2PS     H2A 3041   1.380   2.486   6.332
    2PS     N31 3042   1.501   2.601   6.205
    2PS    HN1A 3043   1.461   2.553   6.123
    2PS    HN1B 3044   1.505   2.702   6.183
    2PS    HN1C 3045   1.598   2.578   6.231
    2PS     C33 3046   1.494   2.625   6.451
    2PS     O33 3047   1.325   3.057   6.279
    2PS     O34 3048   1.116   2.922   6.318
    2PS     O21 3049   1.145   2.799   5.835
    2PS     C21 3050   1.068   2.692   5.839
    2PS     O22 3051   0.951   2.692   5.877
    2PS     O35 3052   1.457   2.581   6.558
    2PS     O36 3053   1.583   2.708   6.446
    3DHA   C116 3054   1.208   2.504   4.509
    3DHA   H16R 3055   1.248   2.604   4.497
    3DHA   C115 3056   1.156   2.472   4.646
    3DHA   H15R 3057   1.086   2.548   4.680
    3DHA   H15S 3058   1.091   2.384   4.647
    3DHA   C114 3059   1.268   2.462   4.742
    3DHA   H14R 3060   1.356   2.411   4.704
    3DHA   C113 3061   1.285   2.521   4.863
    3DHA   H13R 3062   1.370   2.488   4.923
    3DHA   C112 3063   1.182   2.575   4.949
    3DHA   H12R 3064   1.104   2.621   4.889
    3DHA   H12S 3065   1.139   2.493   5.007
    3DHA   C111 3066   1.244   2.674   5.045
    3DHA   H11R 3067   1.255   2.776   5.009
    3DHA   C110 3068   1.292   2.644   5.164
    3DHA   H10R 3069   1.347   2.717   5.223
    3DHA    C19 3070   1.283   2.516   5.233
    3DHA    H9R 3071   1.226   2.538   5.323
    3DHA    H9S 3072   1.234   2.438   5.175
    3DHA    C18 3073   1.423   2.466   5.264
    3DHA    H8R 3074   1.479   2.435   5.176
    3DHA    C17 3075   1.492   2.466   5.378
    3DHA    H7R 3076   1.598   2.444   5.380
    3DHA    C16 3077   1.433   2.499   5.510
    3DHA    H6R 3078   1.506   2.496   5.591
    3DHA    H6S 3079   1.413   2.606   5.524
    3DHA    C15 3080   1.318   2.412   5.546
    3DHA    H5R 3081   1.323   2.307   5.519
    3DHA    C14 3082   1.196   2.437   5.596
    3DHA    H4R 3083   1.124   2.357   5.609
    3DHA    C13 3084   1.144   2.569   5.631
    3DHA    H3R 3085   1.208   2.645   5.585
    3DHA    H3S 3086   1.042   2.586   5.596
    3DHA    C12 3087   1.131   2.571   5.783
    3DHA    H2R 3088   1.071   2.486   5.816
    3DHA    H2S 3089   1.225   2.552   5.835
    3DHA   C117 3090   1.194   2.434   4.393
    3DHA   H17R 3091   1.230   2.478   4.301
    3DHA   C118 3092   1.122   2.299   4.387
    3DHA   H18R 3093   1.115   2.272   4.282
    3DHA   H18S 3094   1.017   2.315   4.411
    3DHA   C119 3095   1.194   2.191   4.472
    3DHA   H19R 3096   1.256   2.235   4.550
    3DHA   C120 3097   1.201   2.058   4.451
    3DHA   H20R 3098   1.264   1.995   4.513
    3DHA   C121 3099   1.116   1.983   4.359
    3DHA   H21R 3100   1.016   2.024   4.346
    3DHA   H21S 3101   1.103   1.880   4.392
    3DHA   C122 3102   1.173   1.965   4.219
    3DHA   H22R 3103   1.275   1.929   4.236
    3DHA   H22S 3104   1.168   2.057   4.161
    3DHA   H22T 3105   1.121   1.884   4.167
    1ST    C118 3106   5.228   1.456   4.085
    1ST    H18R 3107   5.288   1.367   4.066
    1ST    H18S 3108   5.268   1.557   4.078
    1ST    H18T 3109   5.152   1.452   4.007
    1ST    C117 3110   5.155   1.450   4.215
    1ST    H17R 3111   5.095   1.541   4.218
    1ST    H17S 3112   5.080   1.371   4.219
    1ST    C116 3113   5.238   1.420   4.340
    1ST    H16R 3114   5.288   1.327   4.310
    1ST    H16S 3115   5.315   1.495   4.358
    1ST    C115 3116   5.160   1.416   4.476
    1ST    H15R 3117   5.097   1.328   4.487
    1ST    H15S 3118   5.234   1.418   4.556
    1ST    C114 3119   5.048   1.530   4.486
    1ST    H14R 3120   5.092   1.627   4.462
    1ST    H14S 3121   4.965   1.512   4.418
    1ST    C113 3122   4.976   1.528   4.622
    1ST    H13R 3123   4.936   1.432   4.657
    1ST    H13S 3124   5.040   1.574   4.697
    1ST    C112 3125   4.857   1.618   4.615
    1ST    H12R 3126   4.910   1.710   4.590
    1ST    H12S 3127   4.787   1.603   4.534
    1ST    C111 3128   4.785   1.629   4.742
    1ST    H11R 3129   4.709   1.706   4.725
    1ST    H11S 3130   4.725   1.541   4.760
    1ST    C110 3131   4.863   1.682   4.868
    1ST    H10R 3132   4.945   1.610   4.879
    1ST    H10S 3133   4.897   1.784   4.851
    1ST     C19 3134   4.792   1.668   5.000
    1ST     H9R 3135   4.765   1.565   5.022
    1ST     H9S 3136   4.877   1.701   5.061
    1ST     C18 3137   4.679   1.769   5.037
    1ST     H8R 3138   4.698   1.872   5.003
    1ST     H8S 3139   4.589   1.735   4.985
    1ST     C17 3140   4.642   1.775   5.187
    1ST     H7R 3141   4.648   1.673   5.224
    1ST     H7S 3142   4.718   1.836   5.236
    1ST     C16 3143   4.515   1.839   5.234
    1ST     H6R 3144   4.526   1.944   5.203
    1ST     H6S 3145   4.423   1.801   5.189
    1ST     C15 3146   4.502   1.854   5.388
    1ST     H5R 3147   4.600   1.840   5.433
    1ST     H5S 3148   4.470   1.955   5.416
    1ST     C14 3149   4.413   1.744   5.464
    1ST     H4R 3150   4.306   1.757   5.443
    1ST     H4S 3151   4.445   1.654   5.411
    1ST     C13 3152   4.445   1.730   5.604
    1ST     H3R 3153   4.446   1.829   5.650
    1ST     H3S 3154   4.363   1.671   5.646
    1ST     C12 3155   4.573   1.650   5.633
    1ST     H2R 3156   4.552   1.548   5.600
    1ST     H2S 3157   4.653   1.693   5.572
    2PS     C11 3158   4.608   1.666   5.778
    2PS     O12 3159   4.580   1.585   5.867
    2PS     O11 3160   4.651   1.786   5.802
    2PS      C1 3161   4.663   1.832   5.939
    2PS      HR 3162   4.569   1.876   5.975
    2PS      HS 3163   4.703   1.748   5.996
    2PS      C2 3164   4.777   1.938   5.951
    2PS      HX 3165   4.870   1.880   5.951
    2PS      C3 3166   4.775   1.998   6.090
    2PS      HA 3167   4.858   2.059   6.125
    2PS      HB 3168   4.694   2.071   6.082
    2PS     O31 3169   4.753   1.908   6.194
    2PS     P31 3170   4.744   1.959   6.341
    2PS     O32 3171   4.899   1.959   6.389
    2PS     C31 3172   4.978   1.843   6.385
    2PS     H1A 3173   4.954   1.778   6.469
    2PS     H1B 3174   4.951   1.798   6.290
    2PS     C32 3175   5.122   1.885   6.385
    2PS     H2A 3176   5.140   1.946   6.297
    2PS     N31 3177   5.163   1.962   6.504
    2PS    HN1A 3178   5.105   2.047   6.509
    2PS    HN1B 3179   5.140   1.909   6.590
    2PS    HN1C 3180   5.265   1.974   6.507
    2PS     C33 3181   5.194   1.754   6.361
    2PS     O33 3182   4.692   2.103   6.336
    2PS     O34 3183   4.668   1.863   6.430
    2PS     O21 3184   4.773   2.032   5.844
    2PS     C21 3185   4.666   2.109   5.802
    2PS     O22 3186   4.557   2.101   5.858
    2PS     O35 3187   5.274   1.756   6.265
    2PS     O36 3188   5.187   1.657   6.432
    3DHA   C116 3189   5.161   1.927   4.486
    3DHA   H16R 3190   5.053   1.934   4.503
    3DHA   C115 3191   5.246   1.859   4.586
    3DHA   H15R 3192   5.199   1.775   4.637
    3DHA   H15S 3193   5.333   1.811   4.541
    3DHA   C114 3194   5.305   1.966   4.678
    3DHA   H14R 3195   5.406   1.997   4.650
    3DHA   C113 3196   5.247   2.026   4.790
    3DHA   H13R 3197   5.306   2.095   4.849
    3DHA   C112 3198   5.104   2.023   4.836
    3DHA   H12R 3199   5.061   2.122   4.854
    3DHA   H12S 3200   5.051   1.976   4.753
    3DHA   C111 3201   5.085   1.943   4.963
    3DHA   H11R 3202   5.129   1.844   4.959
    3DHA   C110 3203   5.028   1.982   5.077
    3DHA   H10R 3204   5.026   1.912   5.161
    3DHA    C19 3205   4.970   2.116   5.109
    3DHA    H9R 3206   4.987   2.186   5.027
    3DHA    H9S 3207   4.863   2.117   5.128
    3DHA    C18 3208   5.044   2.166   5.228
    3DHA    H8R 3209   5.151   2.181   5.214
    3DHA    C17 3210   4.993   2.175   5.350
    3DHA    H7R 3211   5.063   2.193   5.431
    3DHA    C16 3212   4.861   2.123   5.391
    3DHA    H6R 3213   4.837   2.040   5.323
    3DHA    H6S 3214   4.858   2.087   5.494
    3DHA    C15 3215   4.753   2.230   5.364
    3DHA    H5R 3216   4.762   2.282   5.270
    3DHA    C14 3217   4.648   2.253   5.448
    3DHA    H4R 3218   4.585   2.337   5.418
    3DHA    C13 3219   4.623   2.177   5.566
    3DHA    H3R 3220   4.516   2.173   5.587
    3DHA    H3S 3221   4.640   2.070   5.551
    3DHA    C12 3222   4.703   2.209   5.698
    3DHA    H2R 3223   4.810   2.203   5.677
    3DHA    H2S 3224   4.675   2.306   5.740
    3DHA   C117 3225   5.204   1.979   4.371
    3DHA   H17R 3226   5.128   2.028   4.311
    3DHA   C118 3227   5.345   1.970   4.321
    3DHA   H18R 3228   5.377   1.868   4.299
    3DHA   H18S 3229   5.406   2.026   4.393
    3DHA   C119 3230   5.357   2.049   4.198
    3DHA   H19R 3231   5.375   1.986   4.112
    3DHA   C120 3232   5.357   2.179   4.187
    3DHA   H20R 3233   5.374   2.218   4.087
    3DHA   C121 3234   5.325   2.279   4.284
    3DHA   H21R 3235   5.406   2.349   4.306
    3DHA   H21S 3236   5.293   2.231   4.377
    3DHA   C122 3237   5.212   2.367   4.221
    3DHA   H22R 3238   5.241   2.401   4.121
    3DHA   H22S 3239   5.206   2.457   4.283
    3DHA   H22T 3240   5.116   2.316   4.210
    1ST    C118 3241   6.072   5.283   4.246
    1ST    H18R 3242   6.025   5.193   4.206
    1ST    H18S 3243   6.138   5.268   4.332
    1ST    H18T 3244   6.135   5.337   4.175
    1ST    C117 3245   5.953   5.347   4.306
    1ST    H17R 3246   5.868   5.332   4.239
    1ST    H17S 3247   5.920   5.284   4.389
    1ST    C116 3248   5.957   5.496   4.342
    1ST    H16R 3249   5.997   5.559   4.262
    1ST    H16S 3250   5.854   5.527   4.362
    1ST    C115 3251   6.025   5.534   4.474
    1ST    H15R 3252   5.979   5.480   4.557
    1ST    H15S 3253   6.125   5.490   4.471
    1ST    C114 3254   6.030   5.687   4.495
    1ST    H14R 3255   6.083   5.740   4.415
    1ST    H14S 3256   5.934   5.738   4.485
    1ST    C113 3257   6.083   5.731   4.632
    1ST    H13R 3258   6.022   5.694   4.714
    1ST    H13S 3259   6.184   5.698   4.659
    1ST    C112 3260   6.098   5.883   4.640
    1ST    H12R 3261   6.146   5.922   4.550
    1ST    H12S 3262   5.999   5.930   4.647
    1ST    C111 3263   6.171   5.939   4.766
    1ST    H11R 3264   6.142   5.882   4.855
    1ST    H11S 3265   6.276   5.906   4.763
    1ST    C110 3266   6.181   6.094   4.792
    1ST    H10R 3267   6.245   6.147   4.720
    1ST    H10S 3268   6.084   6.131   4.758
    1ST     C19 3269   6.224   6.132   4.943
    1ST     H9R 3270   6.326   6.100   4.965
    1ST     H9S 3271   6.237   6.240   4.957
    1ST     C18 3272   6.134   6.074   5.059
    1ST     H8R 3273   6.030   6.100   5.037
    1ST     H8S 3274   6.114   5.967   5.055
    1ST     C17 3275   6.167   6.120   5.200
    1ST     H7R 3276   6.252   6.059   5.232
    1ST     H7S 3277   6.194   6.226   5.202
    1ST     C16 3278   6.042   6.109   5.291
    1ST     H6R 3279   5.980   6.199   5.289
    1ST     H6S 3280   5.969   6.037   5.255
    1ST     C15 3281   6.069   6.086   5.441
    1ST     H5R 3282   5.976   6.093   5.498
    1ST     H5S 3283   6.120   5.990   5.453
    1ST     C14 3284   6.157   6.202   5.497
    1ST     H4R 3285   6.245   6.223   5.435
    1ST     H4S 3286   6.098   6.293   5.493
    1ST     C13 3287   6.200   6.181   5.645
    1ST     H3R 3288   6.106   6.171   5.701
    1ST     H3S 3289   6.258   6.090   5.653
    1ST     C12 3290   6.281   6.298   5.708
    1ST     H2R 3291   6.370   6.327   5.652
    1ST     H2S 3292   6.223   6.389   5.719
    2PS     C11 3293   6.340   6.246   5.845
    2PS     O12 3294   6.366   6.131   5.864
    2PS     O11 3295   6.367   6.348   5.924
    2PS      C1 3296   6.409   6.322   6.056
    2PS      HR 3297   6.403   6.412   6.118
    2PS      HS 3298   6.341   6.255   6.110
    2PS      C2 3299   6.551   6.261   6.063
    2PS      HX 3300   6.544   6.166   6.010
    2PS      C3 3301   6.584   6.222   6.208
    2PS      HA 3302   6.547   6.122   6.234
    2PS      HB 3303   6.692   6.210   6.212
    2PS     O31 3304   6.534   6.323   6.298
    2PS     P31 3305   6.569   6.335   6.447
    2PS     O32 3306   6.457   6.253   6.518
    2PS     C31 3307   6.470   6.116   6.541
    2PS     H1A 3308   6.467   6.057   6.450
    2PS     H1B 3309   6.568   6.101   6.588
    2PS     C32 3310   6.364   6.079   6.646
    2PS     H2A 3311   6.379   6.148   6.730
    2PS     N31 3312   6.229   6.123   6.614
    2PS    HN1A 3313   6.179   6.061   6.549
    2PS    HN1B 3314   6.171   6.139   6.698
    2PS    HN1C 3315   6.235   6.213   6.565
    2PS     C33 3316   6.388   5.941   6.702
    2PS     O33 3317   6.703   6.273   6.453
    2PS     O34 3318   6.554   6.471   6.494
    2PS     O21 3319   6.651   6.347   5.998
    2PS     C21 3320   6.761   6.297   5.948
    2PS     O22 3321   6.807   6.191   5.987
    2PS     O35 3322   6.391   5.849   6.628
    2PS     O36 3323   6.415   5.935   6.817
    3DHA   C116 3324   6.514   6.670   5.117
    3DHA   H16R 3325   6.565   6.732   5.190
    3DHA   C115 3326   6.520   6.530   5.161
    3DHA   H15R 3327   6.536   6.518   5.269
    3DHA   H15S 3328   6.425   6.481   5.142
    3DHA   C114 3329   6.627   6.455   5.088
    3DHA   H14R 3330   6.664   6.512   5.003
    3DHA   C113 3331   6.691   6.340   5.135
    3DHA   H13R 3332   6.773   6.301   5.075
    3DHA   C112 3333   6.646   6.252   5.248
    3DHA   H12R 3334   6.731   6.242   5.316
    3DHA   H12S 3335   6.557   6.296   5.292
    3DHA   C111 3336   6.604   6.116   5.204
    3DHA   H11R 3337   6.536   6.114   5.119
    3DHA   C110 3338   6.632   5.993   5.255
    3DHA   H10R 3339   6.586   5.909   5.204
    3DHA    C19 3340   6.700   5.977   5.384
    3DHA    H9R 3341   6.775   5.899   5.368
    3DHA    H9S 3342   6.756   6.061   5.426
    3DHA    C18 3343   6.608   5.930   5.486
    3DHA    H8R 3344   6.551   5.847   5.444
    3DHA    C17 3345   6.589   5.959   5.614
    3DHA    H7R 3346   6.508   5.915   5.670
    3DHA    C16 3347   6.669   6.066   5.687
    3DHA    H6R 3348   6.642   6.054   5.792
    3DHA    H6S 3349   6.777   6.054   5.683
    3DHA    C15 3350   6.636   6.199   5.630
    3DHA    H5R 3351   6.543   6.207   5.574
    3DHA    C14 3352   6.711   6.308   5.632
    3DHA    H4R 3353   6.669   6.398   5.587
    3DHA    C13 3354   6.843   6.316   5.709
    3DHA    H3R 3355   6.886   6.218   5.730
    3DHA    H3S 3356   6.912   6.373   5.645
    3DHA    C12 3357   6.832   6.387   5.847
    3DHA    H2R 3358   6.935   6.407   5.880
    3DHA    H2S 3359   6.785   6.486   5.843
    3DHA   C117 3360   6.462   6.717   5.004
    3DHA   H17R 3361   6.480   6.822   4.985
    3DHA   C118 3362   6.392   6.643   4.898
    3DHA   H18R 3363   6.290   6.681   4.883
    3DHA   H18S 3364   6.393   6.539   4.929
    3DHA   C119 3365   6.460   6.647   4.760
    3DHA   H19R 3366   6.560   6.690   4.756
    3DHA   C120 3367   6.408   6.609   4.648
    3DHA   H20R 3368   6.462   6.630   4.556
    3DHA   C121 3369   6.280   6.531   4.624
    3DHA   H21R 3370   6.194   6.594   4.602
    3DHA   H21S 3371   6.253   6.480   4.716
    3DHA   C122 3372   6.308   6.415   4.523
    3DHA   H22R 3373   6.354   6.331   4.575
    3DHA   H22S 3374   6.379   6.445   4.445
    3DHA   H22T 3375   6.226   6.366   4.470
    1ST    C118 3376   0.389   3.345   4.392
    1ST    H18R 3377   0.388   3.241   4.358
    1ST    H18S 3378   0.485   3.370   4.438
    1ST    H18T 3379   0.363   3.398   4.300
    1ST    C117 3380   0.289   3.385   4.496
    1ST    H17R 3381   0.192   3.341   4.471
    1ST    H17S 3382   0.312   3.339   4.592
    1ST    C116 3383   0.285   3.533   4.519
    1ST    H16R 3384   0.386   3.574   4.531
    1ST    H16S 3385   0.250   3.572   4.423
    1ST    C115 3386   0.196   3.589   4.633
    1ST    H15R 3387   0.099   3.541   4.624
    1ST    H15S 3388   0.238   3.560   4.730
    1ST    C114 3389   0.175   3.740   4.630
    1ST    H14R 3390   0.166   3.773   4.526
    1ST    H14S 3391   0.083   3.759   4.686
    1ST    C113 3392   0.290   3.823   4.669
    1ST    H13R 3393   0.381   3.787   4.622
    1ST    H13S 3394   0.266   3.925   4.639
    1ST    C112 3395   0.316   3.826   4.819
    1ST    H12R 3396   0.336   3.726   4.859
    1ST    H12S 3397   0.413   3.869   4.846
    1ST    C111 3398   0.209   3.900   4.915
    1ST    H11R 3399   0.208   4.006   4.889
    1ST    H11S 3400   0.108   3.861   4.898
    1ST    C110 3401   0.243   3.901   5.058
    1ST    H10R 3402   0.334   3.961   5.067
    1ST    H10S 3403   0.168   3.957   5.114
    1ST     C19 3404   0.251   3.768   5.133
    1ST     H9R 3405   0.155   3.718   5.124
    1ST     H9S 3406   0.310   3.697   5.074
    1ST     C18 3407   0.311   3.765   5.277
    1ST     H8R 3408   0.401   3.827   5.282
    1ST     H8S 3409   0.243   3.815   5.347
    1ST     C17 3410   0.345   3.622   5.329
    1ST     H7R 3411   0.252   3.566   5.332
    1ST     H7S 3412   0.416   3.571   5.262
    1ST     C16 3413   0.408   3.623   5.468
    1ST     H6R 3414   0.413   3.520   5.502
    1ST     H6S 3415   0.513   3.651   5.451
    1ST     C15 3416   0.329   3.702   5.576
    1ST     H5R 3417   0.327   3.809   5.550
    1ST     H5S 3418   0.225   3.671   5.587
    1ST     C14 3419   0.390   3.701   5.709
    1ST     H4R 3420   0.495   3.727   5.691
    1ST     H4S 3421   0.356   3.793   5.756
    1ST     C13 3422   0.373   3.566   5.780
    1ST     H3R 3423   0.270   3.536   5.760
    1ST     H3S 3424   0.416   3.491   5.714
    1ST     C12 3425   0.410   3.555   5.932
    1ST     H2R 3426   0.353   3.471   5.971
    1ST     H2S 3427   0.516   3.531   5.947
    2PS     C11 3428   0.376   3.683   6.013
    2PS     O12 3429   0.269   3.697   6.065
    2PS     O11 3430   0.481   3.759   6.021
    2PS      C1 3431   0.466   3.864   6.111
    2PS      HR 3432   0.381   3.929   6.087
    2PS      HS 3433   0.440   3.825   6.209
    2PS      C2 3434   0.595   3.949   6.117
    2PS      HX 3435   0.684   3.889   6.095
    2PS      C3 3436   0.611   4.018   6.258
    2PS      HA 3437   0.638   3.950   6.339
    2PS      HB 3438   0.695   4.087   6.251
    2PS     O31 3439   0.492   4.085   6.280
    2PS     P31 3440   0.482   4.189   6.398
    2PS     O32 3441   0.553   4.330   6.357
    2PS     C31 3442   0.518   4.403   6.248
    2PS     H1A 3443   0.516   4.331   6.166
    2PS     H1B 3444   0.417   4.442   6.264
    2PS     C32 3445   0.624   4.518   6.226
    2PS     H2A 3446   0.590   4.581   6.144
    2PS     N31 3447   0.639   4.612   6.339
    2PS    HN1A 3448   0.675   4.706   6.316
    2PS    HN1B 3449   0.557   4.614   6.402
    2PS    HN1C 3450   0.712   4.581   6.405
    2PS     C33 3451   0.756   4.454   6.200
    2PS     O33 3452   0.337   4.203   6.423
    2PS     O34 3453   0.557   4.140   6.515
    2PS     O21 3454   0.575   4.060   6.024
    2PS     C21 3455   0.680   4.119   5.967
    2PS     O22 3456   0.796   4.087   5.985
    2PS     O35 3457   0.776   4.390   6.096
    2PS     O36 3458   0.843   4.479   6.286
    3DHA   C116 3459  -0.217   4.361   4.961
    3DHA   H16R 3460  -0.289   4.395   5.036
    3DHA   C115 3461  -0.090   4.453   4.966
    3DHA   H15R 3462  -0.004   4.410   4.915
    3DHA   H15S 3463  -0.123   4.540   4.909
    3DHA   C114 3464  -0.050   4.494   5.107
    3DHA   H14R 3465  -0.110   4.578   5.142
    3DHA   C113 3466   0.031   4.421   5.188
    3DHA   H13R 3467   0.041   4.451   5.292
    3DHA   C112 3468   0.116   4.306   5.142
    3DHA   H12R 3469   0.095   4.267   5.042
    3DHA   H12S 3470   0.219   4.341   5.140
    3DHA   C111 3471   0.109   4.193   5.237
    3DHA   H11R 3472   0.013   4.142   5.234
    3DHA   C110 3473   0.201   4.150   5.320
    3DHA   H10R 3474   0.174   4.066   5.383
    3DHA    C19 3475   0.328   4.209   5.353
    3DHA    H9R 3476   0.374   4.252   5.264
    3DHA    H9S 3477   0.313   4.299   5.413
    3DHA    C18 3478   0.402   4.102   5.413
    3DHA    H8R 3479   0.344   4.010   5.418
    3DHA    C17 3480   0.523   4.094   5.472
    3DHA    H7R 3481   0.563   3.998   5.504
    3DHA    C16 3482   0.624   4.204   5.482
    3DHA    H6R 3483   0.714   4.153   5.518
    3DHA    H6S 3484   0.641   4.246   5.383
    3DHA    C15 3485   0.590   4.325   5.565
    3DHA    H5R 3486   0.525   4.401   5.521
    3DHA    C14 3487   0.648   4.360   5.679
    3DHA    H4R 3488   0.629   4.461   5.717
    3DHA    C13 3489   0.736   4.278   5.773
    3DHA    H3R 3490   0.807   4.206   5.730
    3DHA    H3S 3491   0.806   4.338   5.833
    3DHA    C12 3492   0.633   4.228   5.869
    3DHA    H2R 3493   0.616   4.323   5.920
    3DHA    H2S 3494   0.543   4.195   5.817
    3DHA   C117 3495  -0.239   4.251   4.893
    3DHA   H17R 3496  -0.333   4.200   4.914
    3DHA   C118 3497  -0.155   4.178   4.794
    3DHA   H18R 3498  -0.071   4.244   4.770
    3DHA   H18S 3499  -0.211   4.151   4.704
    3DHA   C119 3500  -0.104   4.053   4.861
    3DHA   H19R 3501  -0.024   4.078   4.930
    3DHA   C120 3502  -0.154   3.931   4.852
    3DHA   H20R 3503  -0.113   3.843   4.901
    3DHA   C121 3504  -0.272   3.896   4.758
    3DHA   H21R 3505  -0.326   3.978   4.711
    3DHA   H21S 3506  -0.341   3.833   4.814
    3DHA   C122 3507  -0.206   3.809   4.657
    3DHA   H22R 3508  -0.281   3.780   4.584
    3DHA   H22S 3509  -0.169   3.715   4.699
    3DHA   H22T 3510  -0.129   3.864   4.602
    1ST    C118 3511   0.811   0.826   4.218
    1ST    H18R 3512   0.807   0.758   4.133
    1ST    H18S 3513   0.745   0.911   4.200
    1ST    H18T 3514   0.766   0.773   4.302
    1ST    C117 3515   0.949   0.867   4.243
    1ST    H17R 3516   0.994   0.899   4.148
    1ST    H17S 3517   0.955   0.953   4.309
    1ST    C116 3518   1.046   0.755   4.302
    1ST    H16R 3519   0.987   0.667   4.327
    1ST    H16S 3520   1.116   0.726   4.224
    1ST    C115 3521   1.121   0.800   4.425
    1ST    H15R 3522   1.154   0.903   4.411
    1ST    H15S 3523   1.047   0.795   4.505
    1ST    C114 3524   1.231   0.700   4.464
    1ST    H14R 3525   1.192   0.598   4.464
    1ST    H14S 3526   1.311   0.695   4.390
    1ST    C113 3527   1.292   0.737   4.602
    1ST    H13R 3528   1.308   0.844   4.617
    1ST    H13S 3529   1.228   0.698   4.682
    1ST    C112 3530   1.424   0.661   4.626
    1ST    H12R 3531   1.413   0.552   4.629
    1ST    H12S 3532   1.490   0.690   4.544
    1ST    C111 3533   1.491   0.705   4.756
    1ST    H11R 3534   1.537   0.804   4.756
    1ST    H11S 3535   1.408   0.709   4.826
    1ST    C110 3536   1.611   0.623   4.802
    1ST    H10R 3537   1.597   0.519   4.773
    1ST    H10S 3538   1.701   0.640   4.743
    1ST     C19 3539   1.626   0.636   4.951
    1ST     H9R 3540   1.645   0.744   4.959
    1ST     H9S 3541   1.530   0.626   5.000
    1ST     C18 3542   1.733   0.563   5.016
    1ST     H8R 3543   1.728   0.460   4.979
    1ST     H8S 3544   1.829   0.606   4.986
    1ST     C17 3545   1.730   0.566   5.168
    1ST     H7R 3546   1.746   0.669   5.198
    1ST     H7S 3547   1.629   0.567   5.209
    1ST     C16 3548   1.824   0.479   5.238
    1ST     H6R 3549   1.802   0.379   5.202
    1ST     H6S 3550   1.932   0.490   5.226
    1ST     C15 3551   1.798   0.468   5.386
    1ST     H5R 3552   1.791   0.561   5.442
    1ST     H5S 3553   1.697   0.427   5.398
    1ST     C14 3554   1.897   0.376   5.463
    1ST     H4R 3555   1.891   0.279   5.412
    1ST     H4S 3556   1.999   0.412   5.461
    1ST     C13 3557   1.853   0.343   5.606
    1ST     H3R 3558   1.906   0.391   5.689
    1ST     H3S 3559   1.755   0.384   5.633
    1ST     C12 3560   1.835   0.201   5.648
    1ST     H2R 3561   1.753   0.162   5.587
    1ST     H2S 3562   1.925   0.140   5.645
    2PS     C11 3563   1.796   0.193   5.794
    2PS     O12 3564   1.876   0.155   5.879
    2PS     O11 3565   1.668   0.227   5.816
    2PS      C1 3566   1.599   0.189   5.945
    2PS      HR 3567   1.493   0.166   5.927
    2PS      HS 3568   1.644   0.099   5.986
    2PS      C2 3569   1.624   0.307   6.045
    2PS      HX 3570   1.732   0.314   6.055
    2PS      C3 3571   1.548   0.280   6.178
    2PS      HA 3572   1.441   0.268   6.158
    2PS      HB 3573   1.590   0.194   6.230
    2PS     O31 3574   1.563   0.396   6.256
    2PS     P31 3575   1.527   0.391   6.417
    2PS     O32 3576   1.649   0.315   6.483
    2PS     C31 3577   1.712   0.372   6.598
    2PS     H1A 3578   1.769   0.459   6.564
    2PS     H1B 3579   1.637   0.392   6.675
    2PS     C32 3580   1.809   0.262   6.662
    2PS     H2A 3581   1.741   0.192   6.712
    2PS     N31 3582   1.866   0.172   6.561
    2PS    HN1A 3583   1.933   0.224   6.502
    2PS    HN1B 3584   1.918   0.093   6.601
    2PS    HN1C 3585   1.799   0.122   6.501
    2PS     C33 3586   1.906   0.318   6.772
    2PS     O33 3587   1.524   0.535   6.464
    2PS     O34 3588   1.402   0.311   6.440
    2PS     O21 3589   1.564   0.418   5.989
    2PS     C21 3590   1.638   0.527   5.969
    2PS     O22 3591   1.753   0.548   6.013
    2PS     O35 3592   1.966   0.233   6.835
    2PS     O36 3593   1.915   0.435   6.803
    3DHA   C116 3594   1.135   0.251   4.533
    3DHA   H16R 3595   1.209   0.173   4.546
    3DHA   C115 3596   1.147   0.354   4.630
    3DHA   H15R 3597   1.253   0.364   4.656
    3DHA   H15S 3598   1.106   0.445   4.586
    3DHA   C114 3599   1.057   0.311   4.745
    3DHA   H14R 3600   0.988   0.233   4.714
    3DHA   C113 3601   1.066   0.360   4.866
    3DHA   H13R 3602   0.998   0.323   4.943
    3DHA   C112 3603   1.153   0.472   4.909
    3DHA   H12R 3604   1.190   0.534   4.827
    3DHA   H12S 3605   1.101   0.532   4.983
    3DHA   C111 3606   1.275   0.412   4.977
    3DHA   H11R 3607   1.348   0.377   4.904
    3DHA   C110 3608   1.308   0.415   5.108
    3DHA   H10R 3609   1.404   0.369   5.129
    3DHA    C19 3610   1.213   0.421   5.224
    3DHA    H9R 3611   1.115   0.389   5.189
    3DHA    H9S 3612   1.225   0.340   5.296
    3DHA    C18 3613   1.217   0.557   5.287
    3DHA    H8R 3614   1.143   0.620   5.238
    3DHA    C17 3615   1.280   0.594   5.399
    3DHA    H7R 3616   1.287   0.699   5.423
    3DHA    C16 3617   1.373   0.515   5.488
    3DHA    H6R 3618   1.401   0.423   5.435
    3DHA    H6S 3619   1.466   0.572   5.480
    3DHA    C15 3620   1.326   0.491   5.630
    3DHA    H5R 3621   1.222   0.458   5.636
    3DHA    C14 3622   1.403   0.519   5.740
    3DHA    H4R 3623   1.365   0.489   5.838
    3DHA    C13 3624   1.538   0.574   5.742
    3DHA    H3R 3625   1.606   0.498   5.701
    3DHA    H3S 3626   1.561   0.651   5.669
    3DHA    C12 3627   1.568   0.631   5.877
    3DHA    H2R 3628   1.649   0.704   5.865
    3DHA    H2S 3629   1.480   0.662   5.933
    3DHA   C117 3630   1.052   0.256   4.425
    3DHA   H17R 3631   1.060   0.176   4.351
    3DHA   C118 3632   0.979   0.374   4.374
    3DHA   H18R 3633   0.960   0.354   4.269
    3DHA   H18S 3634   1.033   0.469   4.368
    3DHA   C119 3635   0.837   0.383   4.439
    3DHA   H19R 3636   0.837   0.346   4.542
    3DHA   C120 3637   0.725   0.422   4.380
    3DHA   H20R 3638   0.634   0.415   4.439
    3DHA   C121 3639   0.709   0.478   4.241
    3DHA   H21R 3640   0.806   0.511   4.203
    3DHA   H21S 3641   0.637   0.561   4.239
    3DHA   C122 3642   0.669   0.363   4.150
    3DHA   H22R 3643   0.675   0.400   4.048
    3DHA   H22S 3644   0.569   0.320   4.159
    3DHA   H22T 3645   0.740   0.280   4.142
    1ST    C118 3646   0.229   0.773   4.192
    1ST    H18R 3647   0.171   0.722   4.116
    1ST    H18S 3648   0.292   0.851   4.149
    1ST    H18T 3649   0.158   0.830   4.253
    1ST    C117 3650   0.287   0.652   4.261
    1ST    H17R 3651   0.362   0.619   4.188
    1ST    H17S 3652   0.342   0.668   4.354
    1ST    C116 3653   0.195   0.531   4.290
    1ST    H16R 3654   0.141   0.539   4.384
    1ST    H16S 3655   0.115   0.525   4.217
    1ST    C115 3656   0.260   0.388   4.289
    1ST    H15R 3657   0.188   0.308   4.307
    1ST    H15S 3658   0.280   0.362   4.185
    1ST    C114 3659   0.376   0.364   4.390
    1ST    H14R 3660   0.426   0.268   4.372
    1ST    H14S 3661   0.447   0.446   4.381
    1ST    C113 3662   0.334   0.370   4.533
    1ST    H13R 3663   0.288   0.466   4.557
    1ST    H13S 3664   0.267   0.286   4.553
    1ST    C112 3665   0.450   0.349   4.635
    1ST    H12R 3666   0.489   0.247   4.629
    1ST    H12S 3667   0.539   0.407   4.612
    1ST    C111 3668   0.406   0.370   4.784
    1ST    H11R 3669   0.349   0.461   4.801
    1ST    H11S 3670   0.338   0.289   4.811
    1ST    C110 3671   0.530   0.381   4.880
    1ST    H10R 3672   0.489   0.365   4.980
    1ST    H10S 3673   0.596   0.294   4.872
    1ST     C19 3674   0.597   0.517   4.882
    1ST     H9R 3675   0.679   0.532   4.811
    1ST     H9S 3676   0.535   0.607   4.872
    1ST     C18 3677   0.674   0.532   5.020
    1ST     H8R 3678   0.598   0.527   5.099
    1ST     H8S 3679   0.731   0.439   5.033
    1ST     C17 3680   0.767   0.649   5.044
    1ST     H7R 3681   0.826   0.679   4.958
    1ST     H7S 3682   0.700   0.733   5.065
    1ST     C16 3683   0.856   0.636   5.163
    1ST     H6R 3684   0.922   0.549   5.150
    1ST     H6S 3685   0.923   0.722   5.153
    1ST     C15 3686   0.788   0.637   5.296
    1ST     H5R 3687   0.703   0.706   5.293
    1ST     H5S 3688   0.739   0.541   5.310
    1ST     C14 3689   0.874   0.655   5.420
    1ST     H4R 3690   0.960   0.588   5.418
    1ST     H4S 3691   0.918   0.755   5.419
    1ST     C13 3692   0.802   0.626   5.553
    1ST     H3R 3693   0.719   0.696   5.567
    1ST     H3S 3694   0.754   0.528   5.545
    1ST     C12 3695   0.900   0.635   5.671
    1ST     H2R 3696   0.961   0.544   5.674
    1ST     H2S 3697   0.958   0.727   5.680
    2PS     C11 3698   0.817   0.629   5.805
    2PS     O12 3699   0.774   0.531   5.853
    2PS     O11 3700   0.811   0.754   5.860
    2PS      C1 3701   0.729   0.783   5.977
    2PS      HR 3702   0.660   0.699   5.990
    2PS      HS 3703   0.792   0.796   6.065
    2PS      C2 3704   0.655   0.916   5.950
    2PS      HX 3705   0.730   0.985   5.910
    2PS      C3 3706   0.593   0.981   6.076
    2PS      HA 3707   0.682   1.008   6.133
    2PS      HB 3708   0.521   1.056   6.040
    2PS     O31 3709   0.531   0.879   6.150
    2PS     P31 3710   0.406   0.912   6.246
    2PS     O32 3711   0.468   0.995   6.368
    2PS     C31 3712   0.570   0.939   6.443
    2PS     H1A 3713   0.538   0.844   6.486
    2PS     H1B 3714   0.659   0.918   6.383
    2PS     C32 3715   0.591   1.029   6.564
    2PS     H2A 3716   0.610   1.134   6.542
    2PS     N31 3717   0.464   1.039   6.649
    2PS    HN1A 3718   0.475   1.101   6.731
    2PS    HN1B 3719   0.388   1.086   6.597
    2PS    HN1C 3720   0.427   0.948   6.681
    2PS     C33 3721   0.721   0.996   6.642
    2PS     O33 3722   0.307   0.990   6.166
    2PS     O34 3723   0.364   0.779   6.298
    2PS     O21 3724   0.554   0.908   5.849
    2PS     C21 3725   0.452   0.822   5.852
    2PS     O22 3726   0.433   0.730   5.927
    2PS     O35 3727   0.819   0.951   6.581
    2PS     O36 3728   0.714   1.002   6.764
    3DHA   C116 3729  -0.067   0.553   4.781
    3DHA   H16R 3730   0.004   0.503   4.847
    3DHA   C115 3731  -0.193   0.595   4.861
    3DHA   H15R 3732  -0.177   0.697   4.896
    3DHA   H15S 3733  -0.286   0.598   4.803
    3DHA   C114 3734  -0.221   0.502   4.972
    3DHA   H14R 3735  -0.283   0.415   4.952
    3DHA   C113 3736  -0.185   0.516   5.097
    3DHA   H13R 3737  -0.212   0.433   5.162
    3DHA   C112 3738  -0.114   0.626   5.163
    3DHA   H12R 3739  -0.057   0.691   5.097
    3DHA   H12S 3740  -0.185   0.700   5.201
    3DHA   C111 3741  -0.026   0.581   5.281
    3DHA   H11R 3742  -0.080   0.566   5.374
    3DHA   C110 3743   0.108   0.571   5.280
    3DHA   H10R 3744   0.162   0.559   5.374
    3DHA    C19 3745   0.203   0.580   5.166
    3DHA    H9R 3746   0.221   0.479   5.128
    3DHA    H9S 3747   0.147   0.632   5.088
    3DHA    C18 3748   0.338   0.647   5.169
    3DHA    H8R 3749   0.390   0.632   5.074
    3DHA    C17 3750   0.405   0.722   5.256
    3DHA    H7R 3751   0.503   0.762   5.230
    3DHA    C16 3752   0.360   0.758   5.395
    3DHA    H6R 3753   0.396   0.859   5.416
    3DHA    H6S 3754   0.251   0.766   5.401
    3DHA    C15 3755   0.404   0.648   5.491
    3DHA    H5R 3756   0.470   0.571   5.452
    3DHA    C14 3757   0.380   0.637   5.623
    3DHA    H4R 3758   0.436   0.569   5.687
    3DHA    C13 3759   0.294   0.725   5.695
    3DHA    H3R 3760   0.201   0.742   5.639
    3DHA    H3S 3761   0.262   0.663   5.779
    3DHA    C12 3762   0.365   0.851   5.737
    3DHA    H2R 3763   0.430   0.869   5.651
    3DHA    H2S 3764   0.308   0.944   5.745
    3DHA   C117 3765  -0.039   0.596   4.657
    3DHA   H17R 3766   0.054   0.570   4.607
    3DHA   C118 3767  -0.122   0.680   4.565
    3DHA   H18R 3768  -0.214   0.625   4.541
    3DHA   H18S 3769  -0.082   0.690   4.464
    3DHA   C119 3770  -0.161   0.813   4.624
    3DHA   H19R 3771  -0.227   0.806   4.710
    3DHA   C120 3772  -0.112   0.930   4.588
    3DHA   H20R 3773  -0.148   1.018   4.640
    3DHA   C121 3774   0.003   0.962   4.487
    3DHA   H21R 3775   0.035   0.866   4.446
    3DHA   H21S 3776   0.084   1.010   4.542
    3DHA   C122 3777  -0.035   1.050   4.364
    3DHA   H22R 3778   0.056   1.072   4.307
    3DHA   H22S 3779  -0.078   1.146   4.393
    3DHA   H22T 3780  -0.099   0.989   4.300
    1ST    C118 3781   5.693   1.259   4.829
    1ST    H18R 3782   5.761   1.174   4.840
    1ST    H18S 3783   5.737   1.340   4.888
    1ST    H18T 3784   5.677   1.293   4.727
    1ST    C117 3785   5.556   1.238   4.898
    1ST    H17R 3786   5.566   1.209   5.003
    1ST    H17S 3787   5.510   1.336   4.912
    1ST    C116 3788   5.461   1.139   4.824
    1ST    H16R 3789   5.374   1.139   4.890
    1ST    H16S 3790   5.428   1.172   4.726
    1ST    C115 3791   5.516   0.997   4.813
    1ST    H15R 3792   5.511   0.965   4.708
    1ST    H15S 3793   5.618   1.003   4.851
    1ST    C114 3794   5.451   0.887   4.901
    1ST    H14R 3795   5.476   0.921   5.002
    1ST    H14S 3796   5.343   0.884   4.883
    1ST    C113 3797   5.498   0.737   4.875
    1ST    H13R 3798   5.449   0.699   4.784
    1ST    H13S 3799   5.604   0.734   4.849
    1ST    C112 3800   5.466   0.640   4.997
    1ST    H12R 3801   5.513   0.690   5.081
    1ST    H12S 3802   5.359   0.632   5.016
    1ST    C111 3803   5.521   0.494   4.977
    1ST    H11R 3804   5.438   0.450   4.922
    1ST    H11S 3805   5.616   0.503   4.924
    1ST    C110 3806   5.541   0.413   5.110
    1ST    H10R 3807   5.584   0.316   5.083
    1ST    H10S 3808   5.622   0.466   5.162
    1ST     C19 3809   5.422   0.391   5.204
    1ST     H9R 3810   5.366   0.484   5.215
    1ST     H9S 3811   5.355   0.331   5.143
    1ST     C18 3812   5.461   0.332   5.338
    1ST     H8R 3813   5.509   0.238   5.310
    1ST     H8S 3814   5.536   0.394   5.387
    1ST     C17 3815   5.356   0.326   5.449
    1ST     H7R 3816   5.265   0.284   5.406
    1ST     H7S 3817   5.388   0.262   5.532
    1ST     C16 3818   5.313   0.462   5.512
    1ST     H6R 3819   5.398   0.503   5.566
    1ST     H6S 3820   5.304   0.541   5.436
    1ST     C15 3821   5.198   0.454   5.607
    1ST     H5R 3822   5.112   0.395   5.572
    1ST     H5S 3823   5.229   0.404   5.699
    1ST     C14 3824   5.149   0.596   5.631
    1ST     H4R 3825   5.236   0.651   5.669
    1ST     H4S 3826   5.107   0.626   5.534
    1ST     C13 3827   5.055   0.598   5.744
    1ST     H3R 3828   4.973   0.527   5.733
    1ST     H3S 3829   5.090   0.552   5.836
    1ST     C12 3830   4.991   0.724   5.766
    1ST     H2R 3831   5.016   0.770   5.862
    1ST     H2S 3832   5.031   0.794   5.693
    2PS     C11 3833   4.843   0.736   5.750
    2PS     O12 3834   4.782   0.678   5.668
    2PS     O11 3835   4.789   0.825   5.841
    2PS      C1 3836   4.648   0.839   5.857
    2PS      HR 3837   4.597   0.853   5.761
    2PS      HS 3838   4.604   0.752   5.907
    2PS      C2 3839   4.640   0.968   5.934
    2PS      HX 3840   4.735   1.023   5.927
    2PS      C3 3841   4.593   0.949   6.083
    2PS      HA 3842   4.664   0.882   6.130
    2PS      HB 3843   4.594   1.048   6.131
    2PS     O31 3844   4.464   0.885   6.101
    2PS     P31 3845   4.414   0.848   6.247
    2PS     O32 3846   4.484   0.710   6.279
    2PS     C31 3847   4.497   0.601   6.186
    2PS     H1A 3848   4.404   0.562   6.144
    2PS     H1B 3849   4.551   0.631   6.096
    2PS     C32 3850   4.570   0.491   6.272
    2PS     H2A 3851   4.574   0.396   6.219
    2PS     N31 3852   4.714   0.538   6.301
    2PS    HN1A 3853   4.770   0.588   6.230
    2PS    HN1B 3854   4.709   0.608   6.376
    2PS    HN1C 3855   4.776   0.460   6.329
    2PS     C33 3856   4.484   0.448   6.396
    2PS     O33 3857   4.462   0.954   6.333
    2PS     O34 3858   4.268   0.825   6.240
    2PS     O21 3859   4.535   1.039   5.858
    2PS     C21 3860   4.517   1.163   5.906
    2PS     O22 3861   4.598   1.221   5.975
    2PS     O35 3862   4.545   0.418   6.498
    2PS     O36 3863   4.361   0.456   6.396
    3DHA   C116 3864   4.328   0.238   5.019
    3DHA   H16R 3865   4.287   0.195   5.110
    3DHA   C115 3866   4.382   0.374   5.029
    3DHA   H15R 3867   4.339   0.436   4.950
    3DHA   H15S 3868   4.347   0.434   5.113
    3DHA   C114 3869   4.527   0.368   5.019
    3DHA   H14R 3870   4.567   0.313   4.934
    3DHA   C113 3871   4.603   0.433   5.099
    3DHA   H13R 3872   4.707   0.433   5.065
    3DHA   C112 3873   4.568   0.518   5.222
    3DHA   H12R 3874   4.518   0.453   5.294
    3DHA   H12S 3875   4.667   0.543   5.259
    3DHA   C111 3876   4.491   0.641   5.177
    3DHA   H11R 3877   4.400   0.623   5.122
    3DHA   C110 3878   4.514   0.768   5.213
    3DHA   H10R 3879   4.443   0.845   5.183
    3DHA    C19 3880   4.635   0.816   5.295
    3DHA    H9R 3881   4.723   0.753   5.285
    3DHA    H9S 3882   4.664   0.913   5.255
    3DHA    C18 3883   4.600   0.840   5.444
    3DHA    H8R 3884   4.642   0.766   5.511
    3DHA    C17 3885   4.556   0.951   5.502
    3DHA    H7R 3886   4.557   0.967   5.609
    3DHA    C16 3887   4.517   1.079   5.428
    3DHA    H6R 3888   4.550   1.070   5.325
    3DHA    H6S 3889   4.409   1.082   5.442
    3DHA    C15 3890   4.570   1.196   5.509
    3DHA    H5R 3891   4.659   1.241   5.466
    3DHA    C14 3892   4.516   1.245   5.621
    3DHA    H4R 3893   4.560   1.338   5.658
    3DHA    C13 3894   4.391   1.206   5.696
    3DHA    H3R 3895   4.310   1.268   5.657
    3DHA    H3S 3896   4.359   1.103   5.676
    3DHA    C12 3897   4.398   1.230   5.851
    3DHA    H2R 3898   4.410   1.335   5.880
    3DHA    H2S 3899   4.313   1.182   5.901
    3DHA   C117 3900   4.332   0.152   4.919
    3DHA   H17R 3901   4.285   0.055   4.933
    3DHA   C118 3902   4.396   0.170   4.779
    3DHA   H18R 3903   4.476   0.100   4.755
    3DHA   H18S 3904   4.446   0.267   4.772
    3DHA   C119 3905   4.291   0.173   4.675
    3DHA   H19R 3906   4.295   0.272   4.628
    3DHA   C120 3907   4.203   0.089   4.634
    3DHA   H20R 3908   4.132   0.111   4.555
    3DHA   C121 3909   4.185  -0.045   4.690
    3DHA   H21R 3910   4.280  -0.084   4.726
    3DHA   H21S 3911   4.160  -0.118   4.613
    3DHA   C122 3912   4.083  -0.062   4.797
    3DHA   H22R 3913   4.073  -0.165   4.830
    3DHA   H22S 3914   3.983  -0.022   4.780
    3DHA   H22T 3915   4.122  -0.013   4.886
    1ST    C118 3916  -0.305   4.182   4.412
    1ST    H18R 3917  -0.370   4.133   4.484
    1ST    H18S 3918  -0.197   4.167   4.413
    1ST    H18T 3919  -0.334   4.148   4.312
    1ST    C117 3920  -0.336   4.331   4.409
    1ST    H17R 3921  -0.283   4.373   4.323
    1ST    H17S 3922  -0.438   4.345   4.373
    1ST    C116 3923  -0.297   4.405   4.535
    1ST    H16R 3924  -0.361   4.359   4.611
    1ST    H16S 3925  -0.196   4.370   4.554
    1ST    C115 3926  -0.305   4.562   4.523
    1ST    H15R 3927  -0.256   4.582   4.428
    1ST    H15S 3928  -0.410   4.591   4.516
    1ST    C114 3929  -0.229   4.644   4.633
    1ST    H14R 3930  -0.268   4.608   4.728
    1ST    H14S 3931  -0.124   4.619   4.621
    1ST    C113 3932  -0.264   4.792   4.650
    1ST    H13R 3933  -0.374   4.790   4.652
    1ST    H13S 3934  -0.223   4.826   4.746
    1ST    C112 3935  -0.223   4.886   4.540
    1ST    H12R 3936  -0.131   4.850   4.492
    1ST    H12S 3937  -0.291   4.882   4.455
    1ST    C111 3938  -0.215   5.032   4.575
    1ST    H11R 3939  -0.135   5.057   4.645
    1ST    H11S 3940  -0.178   5.094   4.494
    1ST    C110 3941  -0.349   5.094   4.616
    1ST    H10R 3942  -0.424   5.086   4.537
    1ST    H10S 3943  -0.394   5.027   4.689
    1ST     C19 3944  -0.344   5.239   4.667
    1ST     H9R 3945  -0.296   5.294   4.586
    1ST     H9S 3946  -0.445   5.276   4.688
    1ST     C18 3947  -0.273   5.269   4.789
    1ST     H8R 3948  -0.170   5.236   4.773
    1ST     H8S 3949  -0.254   5.375   4.806
    1ST     C17 3950  -0.340   5.210   4.914
    1ST     H7R 3951  -0.441   5.249   4.927
    1ST     H7S 3952  -0.349   5.101   4.908
    1ST     C16 3953  -0.270   5.239   5.041
    1ST     H6R 3954  -0.172   5.191   5.046
    1ST     H6S 3955  -0.272   5.348   5.047
    1ST     C15 3956  -0.344   5.193   5.164
    1ST     H5R 3957  -0.423   5.267   5.181
    1ST     H5S 3958  -0.391   5.096   5.148
    1ST     C14 3959  -0.262   5.201   5.294
    1ST     H4R 3960  -0.186   5.123   5.290
    1ST     H4S 3961  -0.211   5.297   5.309
    1ST     C13 3962  -0.356   5.181   5.418
    1ST     H3R 3963  -0.423   5.265   5.438
    1ST     H3S 3964  -0.432   5.108   5.388
    1ST     C12 3965  -0.278   5.118   5.539
    1ST     H2R 3966  -0.264   5.009   5.533
    1ST     H2S 3967  -0.178   5.162   5.549
    2PS     C11 3968  -0.354   5.140   5.666
    2PS     O12 3969  -0.476   5.116   5.679
    2PS     O11 3970  -0.268   5.172   5.766
    2PS      C1 3971  -0.313   5.200   5.901
    2PS      HR 3972  -0.387   5.280   5.901
    2PS      HS 3973  -0.360   5.115   5.951
    2PS      C2 3974  -0.194   5.232   5.986
    2PS      HX 3975  -0.118   5.158   5.963
    2PS      C3 3976  -0.246   5.251   6.137
    2PS      HA 3977  -0.272   5.152   6.174
    2PS      HB 3978  -0.165   5.296   6.195
    2PS     O31 3979  -0.367   5.332   6.132
    2PS     P31 3980  -0.423   5.387   6.267
    2PS     O32 3981  -0.309   5.481   6.316
    2PS     C31 3982  -0.272   5.596   6.237
    2PS     H1A 3983  -0.235   5.556   6.142
    2PS     H1B 3984  -0.358   5.662   6.227
    2PS     C32 3985  -0.168   5.678   6.329
    2PS     H2A 3986  -0.148   5.775   6.282
    2PS     N31 3987  -0.234   5.697   6.469
    2PS    HN1A 3988  -0.303   5.774   6.469
    2PS    HN1B 3989  -0.277   5.610   6.503
    2PS    HN1C 3990  -0.164   5.738   6.533
    2PS     C33 3991  -0.036   5.604   6.332
    2PS     O33 3992  -0.540   5.466   6.239
    2PS     O34 3993  -0.427   5.280   6.367
    2PS     O21 3994  -0.143   5.353   5.929
    2PS     C21 3995  -0.023   5.397   5.968
    2PS     O22 3996   0.056   5.330   6.037
    2PS     O35 3997   0.051   5.636   6.253
    2PS     O36 3998  -0.007   5.540   6.433
    3DHA   C116 3999   1.245   5.430   5.295
    3DHA   H16R 4000   1.247   5.439   5.403
    3DHA   C115 4001   1.112   5.481   5.244
    3DHA   H15R 4002   1.062   5.535   5.324
    3DHA   H15S 4003   1.131   5.547   5.159
    3DHA   C114 4004   1.012   5.375   5.214
    3DHA   H14R 4005   1.040   5.298   5.142
    3DHA   C113 4006   0.884   5.379   5.257
    3DHA   H13R 4007   0.823   5.295   5.225
    3DHA   C112 4008   0.822   5.487   5.352
    3DHA   H12R 4009   0.887   5.551   5.411
    3DHA   H12S 4010   0.772   5.555   5.283
    3DHA   C111 4011   0.729   5.428   5.456
    3DHA   H11R 4012   0.770   5.337   5.500
    3DHA   C110 4013   0.609   5.476   5.493
    3DHA   H10R 4014   0.558   5.414   5.567
    3DHA    C19 4015   0.530   5.601   5.454
    3DHA    H9R 4016   0.553   5.674   5.532
    3DHA    H9S 4017   0.570   5.652   5.367
    3DHA    C18 4018   0.381   5.581   5.444
    3DHA    H8R 4019   0.344   5.564   5.343
    3DHA    C17 4020   0.290   5.588   5.541
    3DHA    H7R 4021   0.187   5.574   5.510
    3DHA    C16 4022   0.322   5.592   5.691
    3DHA    H6R 4023   0.324   5.491   5.732
    3DHA    H6S 4024   0.428   5.608   5.709
    3DHA    C15 4025   0.254   5.706   5.753
    3DHA    H5R 4026   0.271   5.800   5.702
    3DHA    C14 4027   0.177   5.686   5.863
    3DHA    H4R 4028   0.125   5.773   5.901
    3DHA    C13 4029   0.152   5.566   5.944
    3DHA    H3R 4030   0.222   5.484   5.924
    3DHA    H3S 4031   0.163   5.588   6.050
    3DHA    C12 4032   0.006   5.535   5.916
    3DHA    H2R 4033  -0.063   5.604   5.965
    3DHA    H2S 4034  -0.031   5.531   5.813
    3DHA   C117 4035   1.351   5.397   5.221
    3DHA   H17R 4036   1.446   5.357   5.256
    3DHA   C118 4037   1.360   5.392   5.066
    3DHA   H18R 4038   1.263   5.396   5.015
    3DHA   H18S 4039   1.402   5.296   5.036
    3DHA   C119 4040   1.454   5.499   5.026
    3DHA   H19R 4041   1.530   5.512   5.102
    3DHA   C120 4042   1.449   5.569   4.914
    3DHA   H20R 4043   1.528   5.643   4.900
    3DHA   C121 4044   1.348   5.583   4.808
    3DHA   H21R 4045   1.287   5.673   4.797
    3DHA   H21S 4046   1.274   5.504   4.817
    3DHA   C122 4047   1.423   5.573   4.676
    3DHA   H22R 4048   1.356   5.584   4.591
    3DHA   H22S 4049   1.486   5.484   4.667
    3DHA   H22T 4050   1.482   5.663   4.658
    1ST    C118 4051   2.756   6.938   4.135
    1ST    H18R 4052   2.845   6.945   4.073
    1ST    H18S 4053   2.724   6.833   4.139
    1ST    H18T 4054   2.777   6.964   4.239
    1ST    C117 4055   2.656   7.038   4.085
    1ST    H17R 4056   2.698   7.139   4.084
    1ST    H17S 4057   2.635   7.022   3.979
    1ST    C116 4058   2.518   7.046   4.161
    1ST    H16R 4059   2.468   7.139   4.133
    1ST    H16S 4060   2.456   6.963   4.126
    1ST    C115 4061   2.531   7.056   4.312
    1ST    H15R 4062   2.574   6.966   4.354
    1ST    H15S 4063   2.589   7.142   4.346
    1ST    C114 4064   2.392   7.074   4.391
    1ST    H14R 4065   2.350   7.153   4.328
    1ST    H14S 4066   2.327   6.987   4.380
    1ST    C113 4067   2.410   7.115   4.543
    1ST    H13R 4068   2.461   7.211   4.548
    1ST    H13S 4069   2.307   7.131   4.576
    1ST    C112 4070   2.488   7.005   4.620
    1ST    H12R 4071   2.514   6.915   4.565
    1ST    H12S 4072   2.587   7.041   4.649
    1ST    C111 4073   2.432   6.960   4.752
    1ST    H11R 4074   2.426   7.043   4.823
    1ST    H11S 4075   2.329   6.932   4.730
    1ST    C110 4076   2.515   6.849   4.814
    1ST    H10R 4077   2.464   6.802   4.899
    1ST    H10S 4078   2.536   6.772   4.740
    1ST     C19 4079   2.655   6.894   4.873
    1ST     H9R 4080   2.707   6.928   4.783
    1ST     H9S 4081   2.637   6.985   4.931
    1ST     C18 4082   2.747   6.785   4.932
    1ST     H8R 4083   2.770   6.707   4.859
    1ST     H8S 4084   2.843   6.830   4.959
    1ST     C17 4085   2.684   6.718   5.052
    1ST     H7R 4086   2.662   6.799   5.122
    1ST     H7S 4087   2.595   6.665   5.016
    1ST     C16 4088   2.781   6.623   5.110
    1ST     H6R 4089   2.792   6.551   5.029
    1ST     H6S 4090   2.885   6.657   5.119
    1ST     C15 4091   2.741   6.552   5.237
    1ST     H5R 4092   2.642   6.507   5.226
    1ST     H5S 4093   2.794   6.457   5.236
    1ST     C14 4094   2.759   6.629   5.371
    1ST     H4R 4095   2.867   6.641   5.379
    1ST     H4S 4096   2.713   6.728   5.371
    1ST     C13 4097   2.721   6.547   5.502
    1ST     H3R 4098   2.614   6.523   5.496
    1ST     H3S 4099   2.771   6.450   5.512
    1ST     C12 4100   2.735   6.628   5.631
    1ST     H2R 4101   2.828   6.683   5.640
    1ST     H2S 4102   2.650   6.697   5.630
    2PS     C11 4103   2.712   6.541   5.753
    2PS     O12 4104   2.796   6.466   5.801
    2PS     O11 4105   2.589   6.553   5.799
    2PS      C1 4106   2.545   6.476   5.914
    2PS      HR 4107   2.622   6.466   5.990
    2PS      HS 4108   2.464   6.533   5.962
    2PS      C2 4109   2.486   6.340   5.869
    2PS      HX 4110   2.394   6.361   5.814
    2PS      C3 4111   2.453   6.267   5.995
    2PS      HA 4112   2.370   6.322   6.039
    2PS      HB 4113   2.416   6.165   5.976
    2PS     O31 4114   2.556   6.259   6.098
    2PS     P31 4115   2.517   6.203   6.240
    2PS     O32 4116   2.468   6.336   6.320
    2PS     C31 4117   2.338   6.381   6.334
    2PS     H1A 4118   2.297   6.403   6.235
    2PS     H1B 4119   2.278   6.309   6.391
    2PS     C32 4120   2.327   6.500   6.424
    2PS     H2A 4121   2.363   6.471   6.523
    2PS     N31 4122   2.425   6.615   6.387
    2PS    HN1A 4123   2.406   6.639   6.288
    2PS    HN1B 4124   2.403   6.701   6.440
    2PS    HN1C 4125   2.525   6.592   6.397
    2PS     C33 4126   2.182   6.543   6.445
    2PS     O33 4127   2.407   6.101   6.239
    2PS     O34 4128   2.646   6.162   6.294
    2PS     O21 4129   2.566   6.269   5.776
    2PS     C21 4130   2.492   6.177   5.698
    2PS     O22 4131   2.371   6.177   5.701
    2PS     O35 4132   2.101   6.460   6.483
    2PS     O36 4133   2.159   6.658   6.448
    3DHA   C116 4134   2.616   6.064   4.751
    3DHA   H16R 4135   2.679   6.151   4.733
    3DHA   C115 4136   2.470   6.095   4.759
    3DHA   H15R 4137   2.402   6.016   4.726
    3DHA   H15S 4138   2.442   6.112   4.864
    3DHA   C114 4139   2.438   6.228   4.698
    3DHA   H14R 4140   2.397   6.229   4.597
    3DHA   C113 4141   2.436   6.347   4.764
    3DHA   H13R 4142   2.408   6.435   4.708
    3DHA   C112 4143   2.447   6.373   4.911
    3DHA   H12R 4144   2.500   6.292   4.963
    3DHA   H12S 4145   2.499   6.466   4.931
    3DHA   C111 4146   2.308   6.382   4.974
    3DHA   H11R 4147   2.230   6.378   4.899
    3DHA   C110 4148   2.281   6.382   5.107
    3DHA   H10R 4149   2.177   6.389   5.137
    3DHA    C19 4150   2.377   6.356   5.216
    3DHA    H9R 4151   2.478   6.394   5.196
    3DHA    H9S 4152   2.344   6.411   5.305
    3DHA    C18 4153   2.380   6.210   5.247
    3DHA    H8R 4154   2.281   6.172   5.270
    3DHA    C17 4155   2.481   6.123   5.234
    3DHA    H7R 4156   2.464   6.015   5.232
    3DHA    C16 4157   2.626   6.146   5.196
    3DHA    H6R 4158   2.644   6.111   5.094
    3DHA    H6S 4159   2.665   6.248   5.206
    3DHA    C15 4160   2.706   6.060   5.282
    3DHA    H5R 4161   2.764   5.982   5.233
    3DHA    C14 4162   2.728   6.073   5.415
    3DHA    H4R 4163   2.804   6.010   5.460
    3DHA    C13 4164   2.669   6.171   5.513
    3DHA    H3R 4165   2.744   6.224   5.571
    3DHA    H3S 4166   2.614   6.247   5.457
    3DHA    C12 4167   2.572   6.093   5.604
    3DHA    H2R 4168   2.504   6.037   5.539
    3DHA    H2S 4169   2.622   6.015   5.663
    3DHA   C117 4170   2.669   5.940   4.764
    3DHA   H17R 4171   2.777   5.930   4.757
    3DHA   C118 4172   2.595   5.810   4.794
    3DHA   H18R 4173   2.648   5.726   4.750
    3DHA   H18S 4174   2.498   5.797   4.745
    3DHA   C119 4175   2.582   5.781   4.943
    3DHA   H19R 4176   2.489   5.816   4.987
    3DHA   C120 4177   2.672   5.733   5.022
    3DHA   H20R 4178   2.647   5.721   5.127
    3DHA   C121 4179   2.807   5.692   4.977
    3DHA   H21R 4180   2.876   5.774   4.998
    3DHA   H21S 4181   2.809   5.679   4.869
    3DHA   C122 4182   2.851   5.566   5.053
    3DHA   H22R 4183   2.859   5.582   5.161
    3DHA   H22S 4184   2.946   5.534   5.009
    3DHA   H22T 4185   2.775   5.488   5.045
    1ST    C118 4186   1.613   1.428   4.303
    1ST    H18R 4187   1.595   1.326   4.268
    1ST    H18S 4188   1.553   1.446   4.392
    1ST    H18T 4189   1.716   1.435   4.338
    1ST    C117 4190   1.566   1.524   4.187
    1ST    H17R 4191   1.614   1.482   4.098
    1ST    H17S 4192   1.459   1.509   4.172
    1ST    C116 4193   1.611   1.672   4.208
    1ST    H16R 4194   1.563   1.737   4.135
    1ST    H16S 4195   1.575   1.718   4.301
    1ST    C115 4196   1.766   1.694   4.204
    1ST    H15R 4197   1.819   1.626   4.270
    1ST    H15S 4198   1.811   1.661   4.110
    1ST    C114 4199   1.806   1.837   4.238
    1ST    H14R 4200   1.744   1.902   4.175
    1ST    H14S 4201   1.773   1.859   4.340
    1ST    C113 4202   1.954   1.869   4.232
    1ST    H13R 4203   2.002   1.791   4.292
    1ST    H13S 4204   1.989   1.854   4.129
    1ST    C112 4205   1.980   2.014   4.279
    1ST    H12R 4206   1.927   2.083   4.213
    1ST    H12S 4207   1.939   2.044   4.375
    1ST    C111 4208   2.125   2.061   4.285
    1ST    H11R 4209   2.179   2.002   4.359
    1ST    H11S 4210   2.173   2.049   4.188
    1ST    C110 4211   2.126   2.209   4.322
    1ST    H10R 4212   2.052   2.255   4.255
    1ST    H10S 4213   2.084   2.221   4.422
    1ST     C19 4214   2.258   2.279   4.317
    1ST     H9R 4215   2.289   2.279   4.213
    1ST     H9S 4216   2.249   2.387   4.331
    1ST     C18 4217   2.368   2.208   4.392
    1ST     H8R 4218   2.381   2.100   4.382
    1ST     H8S 4219   2.459   2.257   4.356
    1ST     C17 4220   2.367   2.233   4.536
    1ST     H7R 4221   2.351   2.337   4.566
    1ST     H7S 4222   2.288   2.177   4.587
    1ST     C16 4223   2.491   2.189   4.600
    1ST     H6R 4224   2.504   2.081   4.598
    1ST     H6S 4225   2.577   2.231   4.547
    1ST     C15 4226   2.500   2.224   4.750
    1ST     H5R 4227   2.458   2.322   4.774
    1ST     H5S 4228   2.443   2.150   4.807
    1ST     C14 4229   2.643   2.239   4.805
    1ST     H4R 4230   2.711   2.178   4.746
    1ST     H4S 4231   2.671   2.344   4.793
    1ST     C13 4232   2.637   2.198   4.954
    1ST     H3R 4233   2.538   2.224   4.993
    1ST     H3S 4234   2.643   2.089   4.949
    1ST     C12 4235   2.757   2.259   5.036
    1ST     H2R 4236   2.847   2.253   4.975
    1ST     H2S 4237   2.730   2.365   5.047
    2PS     C11 4238   2.757   2.208   5.175
    2PS     O12 4239   2.818   2.111   5.198
    2PS     O11 4240   2.695   2.284   5.270
    2PS      C1 4241   2.733   2.256   5.407
    2PS      HR 4242   2.682   2.164   5.435
    2PS      HS 4243   2.841   2.243   5.417
    2PS      C2 4244   2.696   2.377   5.501
    2PS      HX 4245   2.751   2.468   5.479
    2PS      C3 4246   2.705   2.363   5.656
    2PS      HA 4247   2.800   2.318   5.686
    2PS      HB 4248   2.684   2.457   5.708
    2PS     O31 4249   2.614   2.262   5.689
    2PS     P31 4250   2.589   2.228   5.840
    2PS     O32 4251   2.481   2.100   5.843
    2PS     C31 4252   2.345   2.120   5.807
    2PS     H1A 4253   2.297   2.193   5.874
    2PS     H1B 4254   2.338   2.171   5.710
    2PS     C32 4255   2.270   1.986   5.797
    2PS     H2A 4256   2.209   1.977   5.707
    2PS     N31 4257   2.365   1.874   5.786
    2PS    HN1A 4258   2.411   1.844   5.874
    2PS    HN1B 4259   2.299   1.796   5.772
    2PS    HN1C 4260   2.432   1.884   5.709
    2PS     C33 4261   2.165   1.990   5.903
    2PS     O33 4262   2.711   2.183   5.903
    2PS     O34 4263   2.523   2.343   5.906
    2PS     O21 4264   2.559   2.402   5.458
    2PS     C21 4265   2.486   2.504   5.500
    2PS     O22 4266   2.516   2.589   5.583
    2PS     O35 4267   2.174   1.911   5.993
    2PS     O36 4268   2.067   2.063   5.886
    3DHA   C116 4269   1.855   2.517   4.246
    3DHA   H16R 4270   1.748   2.521   4.264
    3DHA   C115 4271   1.943   2.578   4.346
    3DHA   H15R 4272   2.040   2.592   4.299
    3DHA   H15S 4273   1.901   2.674   4.375
    3DHA   C114 4274   1.964   2.484   4.461
    3DHA   H14R 4275   1.923   2.385   4.449
    3DHA   C113 4276   2.029   2.515   4.571
    3DHA   H13R 4277   2.055   2.437   4.642
    3DHA   C112 4278   2.089   2.646   4.603
    3DHA   H12R 4279   2.063   2.717   4.524
    3DHA   H12S 4280   2.064   2.679   4.704
    3DHA   C111 4281   2.238   2.619   4.599
    3DHA   H11R 4282   2.261   2.582   4.500
    3DHA   C110 4283   2.327   2.620   4.703
    3DHA   H10R 4284   2.428   2.583   4.692
    3DHA    C19 4285   2.296   2.642   4.850
    3DHA    H9R 4286   2.347   2.737   4.868
    3DHA    H9S 4287   2.190   2.657   4.870
    3DHA    C18 4288   2.350   2.524   4.931
    3DHA    H8R 4289   2.354   2.430   4.879
    3DHA    C17 4290   2.382   2.537   5.068
    3DHA    H7R 4291   2.416   2.450   5.124
    3DHA    C16 4292   2.373   2.665   5.134
    3DHA    H6R 4293   2.454   2.670   5.208
    3DHA    H6S 4294   2.389   2.741   5.058
    3DHA    C15 4295   2.236   2.676   5.195
    3DHA    H5R 4296   2.159   2.677   5.118
    3DHA    C14 4297   2.199   2.664   5.324
    3DHA    H4R 4298   2.093   2.682   5.341
    3DHA    C13 4299   2.280   2.630   5.445
    3DHA    H3R 4300   2.360   2.703   5.432
    3DHA    H3S 4301   2.232   2.651   5.541
    3DHA    C12 4302   2.351   2.488   5.438
    3DHA    H2R 4303   2.312   2.404   5.495
    3DHA    H2S 4304   2.358   2.445   5.338
    3DHA   C117 4305   1.891   2.463   4.128
    3DHA   H17R 4306   1.810   2.435   4.062
    3DHA   C118 4307   2.030   2.451   4.072
    3DHA   H18R 4308   2.033   2.350   4.031
    3DHA   H18S 4309   2.112   2.462   4.144
    3DHA   C119 4310   2.041   2.551   3.957
    3DHA   H19R 4311   2.049   2.655   3.988
    3DHA   C120 4312   2.042   2.533   3.822
    3DHA   H20R 4313   2.044   2.624   3.763
    3DHA   C121 4314   2.029   2.403   3.751
    3DHA   H21R 4315   1.924   2.377   3.768
    3DHA   H21S 4316   2.102   2.329   3.781
    3DHA   C122 4317   2.048   2.417   3.599
    3DHA   H22R 4318   2.151   2.447   3.577
    3DHA   H22S 4319   1.971   2.481   3.555
    3DHA   H22T 4320   2.031   2.316   3.562
    1ST    C118 4321   6.570   2.348   4.328
    1ST    H18R 4322   6.554   2.301   4.231
    1ST    H18S 4323   6.676   2.335   4.352
    1ST    H18T 4324   6.560   2.456   4.321
    1ST    C117 4325   6.477   2.300   4.434
    1ST    H17R 4326   6.486   2.191   4.438
    1ST    H17S 4327   6.530   2.337   4.522
    1ST    C116 4328   6.329   2.339   4.419
    1ST    H16R 4329   6.327   2.449   4.420
    1ST    H16S 4330   6.294   2.300   4.323
    1ST    C115 4331   6.231   2.298   4.522
    1ST    H15R 4332   6.146   2.364   4.507
    1ST    H15S 4333   6.189   2.198   4.505
    1ST    C114 4334   6.275   2.301   4.668
    1ST    H14R 4335   6.376   2.259   4.670
    1ST    H14S 4336   6.288   2.406   4.696
    1ST    C113 4337   6.174   2.237   4.761
    1ST    H13R 4338   6.079   2.292   4.762
    1ST    H13S 4339   6.156   2.140   4.713
    1ST    C112 4340   6.228   2.225   4.899
    1ST    H12R 4341   6.316   2.161   4.908
    1ST    H12S 4342   6.256   2.326   4.928
    1ST    C111 4343   6.125   2.160   4.993
    1ST    H11R 4344   6.052   2.238   5.014
    1ST    H11S 4345   6.080   2.076   4.940
    1ST    C110 4346   6.191   2.088   5.111
    1ST    H10R 4347   6.114   2.032   5.164
    1ST    H10S 4348   6.266   2.017   5.076
    1ST     C19 4349   6.259   2.181   5.212
    1ST     H9R 4350   6.323   2.126   5.281
    1ST     H9S 4351   6.317   2.244   5.145
    1ST     C18 4352   6.165   2.275   5.288
    1ST     H8R 4353   6.220   2.308   5.376
    1ST     H8S 4354   6.152   2.368   5.232
    1ST     C17 4355   6.037   2.213   5.352
    1ST     H7R 4356   5.992   2.286   5.419
    1ST     H7S 4357   5.967   2.180   5.275
    1ST     C16 4358   6.068   2.083   5.433
    1ST     H6R 4359   5.979   2.023   5.455
    1ST     H6S 4360   6.123   2.014   5.369
    1ST     C15 4361   6.158   2.110   5.553
    1ST     H5R 4362   6.183   2.016   5.604
    1ST     H5S 4363   6.252   2.156   5.522
    1ST     C14 4364   6.093   2.211   5.650
    1ST     H4R 4365   6.164   2.226   5.731
    1ST     H4S 4366   6.091   2.310   5.604
    1ST     C13 4367   5.964   2.156   5.713
    1ST     H3R 4368   5.878   2.159   5.646
    1ST     H3S 4369   5.981   2.050   5.731
    1ST     C12 4370   5.935   2.221   5.845
    1ST     H2R 4371   6.019   2.238   5.913
    1ST     H2S 4372   5.878   2.309   5.815
    2PS     C11 4373   5.834   2.149   5.932
    2PS     O12 4374   5.733   2.101   5.886
    2PS     O11 4375   5.852   2.166   6.064
    2PS      C1 4376   5.780   2.087   6.161
    2PS      HR 4377   5.730   2.002   6.113
    2PS      HS 4378   5.854   2.041   6.228
    2PS      C2 4379   5.680   2.182   6.232
    2PS      HX 4380   5.732   2.273   6.263
    2PS      C3 4381   5.620   2.117   6.354
    2PS      HA 4382   5.579   2.019   6.328
    2PS      HB 4383   5.691   2.095   6.434
    2PS     O31 4384   5.533   2.198   6.423
    2PS     P31 4385   5.454   2.137   6.550
    2PS     O32 4386   5.554   2.165   6.680
    2PS     C31 4387   5.570   2.292   6.734
    2PS     H1A 4388   5.559   2.362   6.651
    2PS     H1B 4389   5.500   2.306   6.816
    2PS     C32 4390   5.707   2.314   6.789
    2PS     H2A 4391   5.733   2.228   6.851
    2PS     N31 4392   5.816   2.310   6.683
    2PS    HN1A 4393   5.779   2.379   6.615
    2PS    HN1B 4394   5.903   2.348   6.723
    2PS    HN1C 4395   5.828   2.220   6.634
    2PS     C33 4396   5.706   2.442   6.868
    2PS     O33 4397   5.328   2.215   6.565
    2PS     O34 4398   5.436   1.991   6.531
    2PS     O21 4399   5.573   2.224   6.148
    2PS     C21 4400   5.483   2.139   6.094
    2PS     O22 4401   5.510   2.014   6.093
    2PS     O35 4402   5.635   2.532   6.833
    2PS     O36 4403   5.795   2.462   6.950
    3DHA   C116 4404   5.651   2.008   5.041
    3DHA   H16R 4405   5.566   1.990   5.105
    3DHA   C115 4406   5.764   2.047   5.133
    3DHA   H15R 4407   5.854   2.048   5.071
    3DHA   H15S 4408   5.751   2.148   5.172
    3DHA   C114 4409   5.774   1.952   5.250
    3DHA   H14R 4410   5.842   1.868   5.235
    3DHA   C113 4411   5.713   1.952   5.367
    3DHA   H13R 4412   5.723   1.870   5.437
    3DHA   C112 4413   5.607   2.044   5.416
    3DHA   H12R 4414   5.622   2.067   5.522
    3DHA   H12S 4415   5.618   2.131   5.351
    3DHA   C111 4416   5.468   1.988   5.394
    3DHA   H11R 4417   5.453   1.975   5.287
    3DHA   C110 4418   5.371   1.971   5.491
    3DHA   H10R 4419   5.279   1.936   5.446
    3DHA    C19 4420   5.377   2.002   5.643
    3DHA    H9R 4421   5.305   1.949   5.706
    3DHA    H9S 4422   5.472   1.956   5.674
    3DHA    C18 4423   5.371   2.146   5.681
    3DHA    H8R 4424   5.463   2.202   5.690
    3DHA    C17 4425   5.258   2.205   5.719
    3DHA    H7R 4426   5.258   2.309   5.749
    3DHA    C16 4427   5.123   2.145   5.725
    3DHA    H6R 4428   5.061   2.204   5.657
    3DHA    H6S 4429   5.112   2.042   5.691
    3DHA    C15 4430   5.058   2.160   5.860
    3DHA    H5R 4431   4.954   2.191   5.857
    3DHA    C14 4432   5.116   2.151   5.977
    3DHA    H4R 4433   5.055   2.162   6.067
    3DHA    C13 4434   5.248   2.090   6.000
    3DHA    H3R 4435   5.217   2.017   6.075
    3DHA    H3S 4436   5.291   2.029   5.919
    3DHA    C12 4437   5.348   2.194   6.059
    3DHA    H2R 4438   5.365   2.276   5.989
    3DHA    H2S 4439   5.311   2.247   6.147
    3DHA   C117 4440   5.646   1.999   4.907
    3DHA   H17R 4441   5.554   1.972   4.855
    3DHA   C118 4442   5.758   2.022   4.814
    3DHA   H18R 4443   5.758   1.946   4.735
    3DHA   H18S 4444   5.846   1.996   4.873
    3DHA   C119 4445   5.767   2.162   4.762
    3DHA   H19R 4446   5.777   2.246   4.830
    3DHA   C120 4447   5.790   2.185   4.634
    3DHA   H20R 4448   5.814   2.286   4.602
    3DHA   C121 4449   5.794   2.094   4.518
    3DHA   H21R 4450   5.824   1.991   4.542
    3DHA   H21S 4451   5.857   2.142   4.443
    3DHA   C122 4452   5.654   2.102   4.461
    3DHA   H22R 4453   5.636   2.188   4.397
    3DHA   H22S 4454   5.574   2.097   4.535
    3DHA   H22T 4455   5.632   2.011   4.405
    1ST    C118 4456   5.788   5.739   4.162
    1ST    H18R 4457   5.813   5.835   4.115
    1ST    H18S 4458   5.812   5.664   4.087
    1ST    H18T 4459   5.857   5.726   4.245
    1ST    C117 4460   5.646   5.709   4.205
    1ST    H17R 4461   5.587   5.721   4.113
    1ST    H17S 4462   5.638   5.602   4.224
    1ST    C116 4463   5.597   5.802   4.310
    1ST    H16R 4464   5.643   5.901   4.306
    1ST    H16S 4465   5.495   5.820   4.275
    1ST    C115 4466   5.601   5.745   4.447
    1ST    H15R 4467   5.535   5.658   4.443
    1ST    H15S 4468   5.705   5.714   4.456
    1ST    C114 4469   5.555   5.835   4.560
    1ST    H14R 4470   5.589   5.937   4.538
    1ST    H14S 4471   5.446   5.845   4.555
    1ST    C113 4472   5.598   5.787   4.697
    1ST    H13R 4473   5.561   5.685   4.704
    1ST    H13S 4474   5.707   5.781   4.694
    1ST    C112 4475   5.545   5.872   4.812
    1ST    H12R 4476   5.472   5.941   4.770
    1ST    H12S 4477   5.487   5.809   4.880
    1ST    C111 4478   5.647   5.958   4.889
    1ST    H11R 4479   5.726   5.889   4.920
    1ST    H11S 4480   5.689   6.037   4.825
    1ST    C110 4481   5.578   6.040   5.001
    1ST    H10R 4482   5.501   6.109   4.966
    1ST    H10S 4483   5.524   5.960   5.053
    1ST     C19 4484   5.690   6.109   5.085
    1ST     H9R 4485   5.776   6.042   5.087
    1ST     H9S 4486   5.717   6.205   5.041
    1ST     C18 4487   5.647   6.137   5.228
    1ST     H8R 4488   5.584   6.061   5.275
    1ST     H8S 4489   5.738   6.133   5.287
    1ST     C17 4490   5.583   6.278   5.254
    1ST     H7R 4491   5.567   6.329   5.159
    1ST     H7S 4492   5.482   6.287   5.295
    1ST     C16 4493   5.668   6.373   5.340
    1ST     H6R 4494   5.754   6.397   5.277
    1ST     H6S 4495   5.612   6.465   5.355
    1ST     C15 4496   5.700   6.301   5.473
    1ST     H5R 4497   5.608   6.264   5.518
    1ST     H5S 4498   5.775   6.223   5.454
    1ST     C14 4499   5.773   6.393   5.567
    1ST     H4R 4500   5.871   6.414   5.523
    1ST     H4S 4501   5.712   6.483   5.572
    1ST     C13 4502   5.791   6.338   5.708
    1ST     H3R 4503   5.688   6.337   5.744
    1ST     H3S 4504   5.834   6.238   5.709
    1ST     C12 4505   5.879   6.434   5.794
    1ST     H2R 4506   5.973   6.448   5.741
    1ST     H2S 4507   5.835   6.534   5.797
    2PS     C11 4508   5.895   6.367   5.927
    2PS     O12 4509   5.818   6.376   6.018
    2PS     O11 4510   5.994   6.274   5.930
    2PS      C1 4511   6.005   6.186   6.045
    2PS      HR 4512   6.099   6.132   6.049
    2PS      HS 4513   5.973   6.240   6.134
    2PS      C2 4514   5.901   6.072   6.037
    2PS      HX 4515   5.808   6.111   5.994
    2PS      C3 4516   5.860   6.022   6.183
    2PS      HA 4517   5.802   6.098   6.234
    2PS      HB 4518   5.801   5.930   6.176
    2PS     O31 4519   5.978   6.004   6.261
    2PS     P31 4520   5.979   5.968   6.415
    2PS     O32 4521   5.950   6.102   6.498
    2PS     C31 4522   5.819   6.135   6.533
    2PS     H1A 4523   5.764   6.148   6.440
    2PS     H1B 4524   5.776   6.057   6.597
    2PS     C32 4525   5.826   6.274   6.607
    2PS     H2A 4526   5.898   6.262   6.689
    2PS     N31 4527   5.881   6.378   6.506
    2PS    HN1A 4528   5.979   6.360   6.480
    2PS    HN1B 4529   5.825   6.374   6.419
    2PS    HN1C 4530   5.887   6.474   6.546
    2PS     C33 4531   5.686   6.317   6.657
    2PS     O33 4532   5.883   5.865   6.443
    2PS     O34 4533   6.122   5.939   6.444
    2PS     O21 4534   5.949   5.962   5.960
    2PS     C21 4535   5.877   5.845   5.945
    2PS     O22 4536   5.755   5.842   5.968
    2PS     O35 4537   5.620   6.385   6.582
    2PS     O36 4538   5.649   6.281   6.767
    3DHA   C116 4539   6.652   5.519   4.601
    3DHA   H16R 4540   6.757   5.511   4.628
    3DHA   C115 4541   6.561   5.590   4.698
    3DHA   H15R 4542   6.615   5.665   4.757
    3DHA   H15S 4543   6.503   5.654   4.632
    3DHA   C114 4544   6.473   5.502   4.773
    3DHA   H14R 4545   6.407   5.441   4.713
    3DHA   C113 4546   6.459   5.496   4.905
    3DHA   H13R 4547   6.387   5.424   4.943
    3DHA   C112 4548   6.525   5.578   5.009
    3DHA   H12R 4549   6.528   5.509   5.093
    3DHA   H12S 4550   6.632   5.595   4.992
    3DHA   C111 4551   6.466   5.709   5.033
    3DHA   H11R 4552   6.502   5.785   4.963
    3DHA   C110 4553   6.385   5.735   5.136
    3DHA   H10R 4554   6.352   5.838   5.147
    3DHA    C19 4555   6.328   5.642   5.239
    3DHA    H9R 4556   6.222   5.666   5.251
    3DHA    H9S 4557   6.327   5.540   5.201
    3DHA    C18 4558   6.413   5.630   5.362
    3DHA    H8R 4559   6.519   5.634   5.339
    3DHA    C17 4560   6.364   5.635   5.489
    3DHA    H7R 4561   6.438   5.621   5.568
    3DHA    C16 4562   6.227   5.662   5.550
    3DHA    H6R 4563   6.215   5.769   5.567
    3DHA    H6S 4564   6.145   5.643   5.481
    3DHA    C15 4565   6.208   5.580   5.680
    3DHA    H5R 4566   6.245   5.479   5.664
    3DHA    C14 4567   6.145   5.619   5.796
    3DHA    H4R 4568   6.148   5.546   5.877
    3DHA    C13 4569   6.083   5.751   5.826
    3DHA    H3R 4570   6.155   5.814   5.878
    3DHA    H3S 4571   6.058   5.795   5.729
    3DHA    C12 4572   5.959   5.724   5.914
    3DHA    H2R 4573   5.905   5.651   5.854
    3DHA    H2S 4574   5.977   5.667   6.006
    3DHA   C117 4575   6.610   5.461   4.483
    3DHA   H17R 4576   6.682   5.404   4.425
    3DHA   C118 4577   6.467   5.468   4.426
    3DHA   H18R 4578   6.468   5.528   4.335
    3DHA   H18S 4579   6.391   5.508   4.494
    3DHA   C119 4580   6.418   5.327   4.394
    3DHA   H19R 4581   6.383   5.262   4.473
    3DHA   C120 4582   6.418   5.272   4.268
    3DHA   H20R 4583   6.394   5.166   4.265
    3DHA   C121 4584   6.457   5.334   4.133
    3DHA   H21R 4585   6.468   5.442   4.133
    3DHA   H21S 4586   6.371   5.313   4.069
    3DHA   C122 4587   6.581   5.267   4.086
    3DHA   H22R 4588   6.578   5.158   4.076
    3DHA   H22S 4589   6.657   5.288   4.162
    3DHA   H22T 4590   6.614   5.297   3.986
    1ST    C118 4591   0.764   5.922   3.862
    1ST    H18R 4592   0.737   5.819   3.836
    1ST    H18S 4593   0.845   5.964   3.803
    1ST    H18T 4594   0.671   5.976   3.846
    1ST    C117 4595   0.787   5.914   4.016
    1ST    H17R 4596   0.714   5.842   4.053
    1ST    H17S 4597   0.885   5.874   4.044
    1ST    C116 4598   0.764   6.044   4.089
    1ST    H16R 4599   0.838   6.123   4.071
    1ST    H16S 4600   0.673   6.080   4.042
    1ST    C115 4601   0.741   6.034   4.236
    1ST    H15R 4602   0.745   6.135   4.277
    1ST    H15S 4603   0.643   5.988   4.250
    1ST    C114 4604   0.839   5.949   4.312
    1ST    H14R 4605   0.841   5.853   4.260
    1ST    H14S 4606   0.942   5.983   4.301
    1ST    C113 4607   0.812   5.948   4.467
    1ST    H13R 4608   0.802   6.054   4.491
    1ST    H13S 4609   0.719   5.893   4.481
    1ST    C112 4610   0.926   5.890   4.549
    1ST    H12R 4611   0.945   5.785   4.527
    1ST    H12S 4612   1.010   5.939   4.500
    1ST    C111 4613   0.938   5.908   4.700
    1ST    H11R 4614   0.901   6.008   4.725
    1ST    H11S 4615   0.864   5.838   4.740
    1ST    C110 4616   1.075   5.871   4.745
    1ST    H10R 4617   1.097   5.770   4.711
    1ST    H10S 4618   1.147   5.942   4.703
    1ST     C19 4619   1.087   5.892   4.893
    1ST     H9R 4620   1.181   5.933   4.929
    1ST     H9S 4621   1.019   5.973   4.921
    1ST     C18 4622   1.041   5.770   4.969
    1ST     H8R 4623   0.967   5.713   4.912
    1ST     H8S 4624   1.118   5.693   4.965
    1ST     C17 4625   0.999   5.794   5.115
    1ST     H7R 4626   0.913   5.860   5.108
    1ST     H7S 4627   0.946   5.707   5.154
    1ST     C16 4628   1.121   5.834   5.205
    1ST     H6R 4629   1.204   5.765   5.190
    1ST     H6S 4630   1.168   5.929   5.178
    1ST     C15 4631   1.075   5.848   5.349
    1ST     H5R 4632   0.996   5.922   5.363
    1ST     H5S 4633   1.024   5.757   5.382
    1ST     C14 4634   1.199   5.876   5.442
    1ST     H4R 4635   1.285   5.817   5.409
    1ST     H4S 4636   1.224   5.982   5.447
    1ST     C13 4637   1.171   5.826   5.584
    1ST     H3R 4638   1.082   5.867   5.632
    1ST     H3S 4639   1.128   5.728   5.561
    1ST     C12 4640   1.291   5.815   5.675
    1ST     H2R 4641   1.381   5.766   5.638
    1ST     H2S 4642   1.334   5.910   5.708
    2PS     C11 4643   1.244   5.756   5.803
    2PS     O12 4644   1.303   5.659   5.837
    2PS     O11 4645   1.164   5.840   5.879
    2PS      C1 4646   1.116   5.795   6.007
    2PS      HR 4647   1.082   5.692   6.000
    2PS      HS 4648   1.198   5.791   6.079
    2PS      C2 4649   1.009   5.887   6.068
    2PS      HX 4650   1.056   5.984   6.088
    2PS      C3 4651   0.956   5.825   6.193
    2PS      HA 4652   1.022   5.830   6.281
    2PS      HB 4653   0.872   5.886   6.229
    2PS     O31 4654   0.907   5.693   6.177
    2PS     P31 4655   0.856   5.612   6.302
    2PS     O32 4656   0.718   5.685   6.341
    2PS     C31 4657   0.711   5.763   6.457
    2PS     H1A 4658   0.707   5.696   6.543
    2PS     H1B 4659   0.798   5.829   6.470
    2PS     C32 4660   0.588   5.853   6.449
    2PS     H2A 4661   0.584   5.912   6.357
    2PS     N31 4662   0.454   5.781   6.445
    2PS    HN1A 4663   0.375   5.847   6.452
    2PS    HN1B 4664   0.449   5.720   6.362
    2PS    HN1C 4665   0.443   5.721   6.529
    2PS     C33 4666   0.600   5.951   6.556
    2PS     O33 4667   0.824   5.473   6.267
    2PS     O34 4668   0.957   5.626   6.412
    2PS     O21 4669   0.902   5.903   5.966
    2PS     C21 4670   0.813   5.998   5.978
    2PS     O22 4671   0.818   6.071   6.073
    2PS     O35 4672   0.612   6.068   6.529
    2PS     O36 4673   0.601   5.917   6.668
    3DHA   C116 4674   0.467   5.755   4.682
    3DHA   H16R 4675   0.516   5.700   4.602
    3DHA   C115 4676   0.514   5.711   4.814
    3DHA   H15R 4677   0.434   5.722   4.888
    3DHA   H15S 4678   0.521   5.602   4.821
    3DHA   C114 4679   0.626   5.793   4.855
    3DHA   H14R 4680   0.697   5.804   4.773
    3DHA   C113 4681   0.647   5.872   4.958
    3DHA   H13R 4682   0.728   5.944   4.955
    3DHA   C112 4683   0.573   5.882   5.087
    3DHA   H12R 4684   0.490   5.813   5.080
    3DHA   H12S 4685   0.645   5.852   5.164
    3DHA   C111 4686   0.523   6.020   5.115
    3DHA   H11R 4687   0.421   6.045   5.087
    3DHA   C110 4688   0.601   6.117   5.169
    3DHA   H10R 4689   0.552   6.211   5.194
    3DHA    C19 4690   0.740   6.098   5.229
    3DHA    H9R 4691   0.775   5.995   5.233
    3DHA    H9S 4692   0.815   6.149   5.170
    3DHA    C18 4693   0.745   6.156   5.367
    3DHA    H8R 4694   0.767   6.262   5.366
    3DHA    C17 4695   0.728   6.087   5.479
    3DHA    H7R 4696   0.742   6.129   5.578
    3DHA    C16 4697   0.683   5.943   5.494
    3DHA    H6R 4698   0.652   5.903   5.397
    3DHA    H6S 4699   0.769   5.882   5.522
    3DHA    C15 4700   0.571   5.938   5.584
    3DHA    H5R 4701   0.476   5.962   5.537
    3DHA    C14 4702   0.577   5.909   5.710
    3DHA    H4R 4703   0.484   5.915   5.766
    3DHA    C13 4704   0.696   5.877   5.789
    3DHA    H3R 4705   0.682   5.791   5.855
    3DHA    H3S 4706   0.786   5.853   5.732
    3DHA    C12 4707   0.714   6.007   5.871
    3DHA    H2R 4708   0.755   6.081   5.802
    3DHA    H2S 4709   0.629   6.064   5.908
    3DHA   C117 4710   0.379   5.854   4.667
    3DHA   H17R 4711   0.348   5.882   4.567
    3DHA   C118 4712   0.310   5.937   4.776
    3DHA   H18R 4713   0.381   5.964   4.854
    3DHA   H18S 4714   0.235   5.887   4.838
    3DHA   C119 4715   0.245   6.054   4.722
    3DHA   H19R 4716   0.153   6.031   4.669
    3DHA   C120 4717   0.302   6.180   4.709
    3DHA   H20R 4718   0.247   6.253   4.650
    3DHA   C121 4719   0.422   6.236   4.775
    3DHA   H21R 4720   0.469   6.163   4.841
    3DHA   H21S 4721   0.394   6.313   4.848
    3DHA   C122 4722   0.526   6.273   4.668
    3DHA   H22R 4723   0.536   6.187   4.601
    3DHA   H22S 4724   0.625   6.297   4.707
    3DHA   H22T 4725   0.487   6.347   4.598
    1ST    C118 4726   2.110   3.463   3.669
    1ST    H18R 4727   2.195   3.394   3.667
    1ST    H18S 4728   2.119   3.533   3.586
    1ST    H18T 4729   2.013   3.413   3.661
    1ST    C117 4730   2.134   3.542   3.802
    1ST    H17R 4731   2.224   3.604   3.801
    1ST    H17S 4732   2.060   3.620   3.820
    1ST    C116 4733   2.152   3.448   3.920
    1ST    H16R 4734   2.108   3.351   3.894
    1ST    H16S 4735   2.259   3.427   3.928
    1ST    C115 4736   2.109   3.493   4.061
    1ST    H15R 4737   2.163   3.579   4.101
    1ST    H15S 4738   2.004   3.526   4.061
    1ST    C114 4739   2.131   3.375   4.164
    1ST    H14R 4740   2.175   3.288   4.114
    1ST    H14S 4741   2.208   3.414   4.230
    1ST    C113 4742   1.996   3.340   4.239
    1ST    H13R 4743   1.925   3.301   4.165
    1ST    H13S 4744   2.006   3.253   4.304
    1ST    C112 4745   1.944   3.456   4.326
    1ST    H12R 4746   1.947   3.544   4.263
    1ST    H12S 4747   1.846   3.423   4.363
    1ST    C111 4748   2.028   3.479   4.456
    1ST    H11R 4749   2.134   3.476   4.428
    1ST    H11S 4750   2.013   3.582   4.488
    1ST    C110 4751   2.004   3.381   4.568
    1ST    H10R 4752   1.898   3.385   4.593
    1ST    H10S 4753   2.023   3.284   4.522
    1ST     C19 4754   2.087   3.407   4.688
    1ST     H9R 4755   2.190   3.385   4.660
    1ST     H9S 4756   2.084   3.514   4.707
    1ST     C18 4757   2.042   3.335   4.816
    1ST     H8R 4758   2.119   3.355   4.891
    1ST     H8S 4759   1.947   3.371   4.856
    1ST     C17 4760   2.030   3.184   4.804
    1ST     H7R 4761   1.982   3.162   4.708
    1ST     H7S 4762   2.130   3.139   4.801
    1ST     C16 4763   1.963   3.103   4.918
    1ST     H6R 4764   1.857   3.126   4.911
    1ST     H6S 4765   1.974   3.001   4.882
    1ST     C15 4766   2.024   3.126   5.056
    1ST     H5R 4767   2.130   3.099   5.051
    1ST     H5S 4768   2.041   3.229   5.088
    1ST     C14 4769   1.959   3.043   5.177
    1ST     H4R 4770   1.851   3.058   5.181
    1ST     H4S 4771   1.974   2.937   5.157
    1ST     C13 4772   1.995   3.082   5.321
    1ST     H3R 4773   1.950   3.180   5.339
    1ST     H3S 4774   1.948   3.032   5.406
    1ST     C12 4775   2.146   3.076   5.351
    1ST     H2R 4776   2.174   2.971   5.336
    1ST     H2S 4777   2.193   3.148   5.283
    2PS     C11 4778   2.178   3.110   5.497
    2PS     O12 4779   2.226   3.216   5.539
    2PS     O11 4780   2.135   3.009   5.579
    2PS      C1 4781   2.142   3.012   5.723
    2PS      HR 4782   2.115   2.914   5.761
    2PS      HS 4783   2.245   3.033   5.753
    2PS      C2 4784   2.044   3.110   5.795
    2PS      HX 4785   2.070   3.207   5.753
    2PS      C3 4786   2.052   3.102   5.947
    2PS      HA 4787   2.154   3.120   5.983
    2PS      HB 4788   1.982   3.173   5.992
    2PS     O31 4789   2.015   2.975   5.991
    2PS     P31 4790   2.006   2.936   6.147
    2PS     O32 4791   2.157   2.927   6.193
    2PS     C31 4792   2.223   3.021   6.274
    2PS     H1A 4793   2.238   3.113   6.216
    2PS     H1B 4794   2.164   3.049   6.362
    2PS     C32 4795   2.363   2.968   6.294
    2PS     H2A 4796   2.355   2.876   6.353
    2PS     N31 4797   2.441   2.920   6.166
    2PS    HN1A 4798   2.471   3.003   6.112
    2PS    HN1B 4799   2.525   2.864   6.190
    2PS    HN1C 4800   2.382   2.864   6.102
    2PS     C33 4801   2.444   3.065   6.382
    2PS     O33 4802   1.940   3.049   6.211
    2PS     O34 4803   1.953   2.800   6.160
    2PS     O21 4804   1.912   3.070   5.751
    2PS     C21 4805   1.810   3.147   5.775
    2PS     O22 4806   1.822   3.270   5.805
    2PS     O35 4807   2.415   3.180   6.398
    2PS     O36 4808   2.546   3.027   6.435
    3DHA   C116 4809   1.638   3.217   4.497
    3DHA   H16R 4810   1.610   3.311   4.451
    3DHA   C115 4811   1.547   3.169   4.605
    3DHA   H15R 4812   1.455   3.225   4.587
    3DHA   H15S 4813   1.531   3.062   4.589
    3DHA   C114 4814   1.613   3.194   4.741
    3DHA   H14R 4815   1.700   3.258   4.728
    3DHA   C113 4816   1.580   3.137   4.858
    3DHA   H13R 4817   1.648   3.156   4.940
    3DHA   C112 4818   1.471   3.036   4.881
    3DHA   H12R 4819   1.377   3.087   4.900
    3DHA   H12S 4820   1.450   2.970   4.796
    3DHA   C111 4821   1.516   2.949   4.994
    3DHA   H11R 4822   1.558   2.850   4.976
    3DHA   C110 4823   1.508   2.988   5.124
    3DHA   H10R 4824   1.523   2.918   5.206
    3DHA    C19 4825   1.461   3.125   5.170
    3DHA    H9R 4826   1.533   3.190   5.221
    3DHA    H9S 4827   1.435   3.203   5.098
    3DHA    C18 4828   1.350   3.099   5.270
    3DHA    H8R 4829   1.251   3.127   5.238
    3DHA    C17 4830   1.369   3.079   5.398
    3DHA    H7R 4831   1.290   3.077   5.473
    3DHA    C16 4832   1.502   3.059   5.459
    3DHA    H6R 4833   1.492   3.000   5.551
    3DHA    H6S 4834   1.569   3.002   5.394
    3DHA    C15 4835   1.568   3.190   5.484
    3DHA    H5R 4836   1.586   3.253   5.397
    3DHA    C14 4837   1.597   3.244   5.607
    3DHA    H4R 4838   1.634   3.346   5.612
    3DHA    C13 4839   1.565   3.180   5.739
    3DHA    H3R 4840   1.553   3.253   5.819
    3DHA    H3S 4841   1.468   3.131   5.743
    3DHA    C12 4842   1.674   3.078   5.771
    3DHA    H2R 4843   1.660   3.023   5.864
    3DHA    H2S 4844   1.679   3.002   5.692
    3DHA   C117 4845   1.742   3.169   4.435
    3DHA   H17R 4846   1.786   3.216   4.347
    3DHA   C118 4847   1.817   3.042   4.478
    3DHA   H18R 4848   1.807   3.023   4.585
    3DHA   H18S 4849   1.922   3.048   4.448
    3DHA   C119 4850   1.765   2.922   4.398
    3DHA   H19R 4851   1.811   2.929   4.300
    3DHA   C120 4852   1.690   2.814   4.439
    3DHA   H20R 4853   1.662   2.738   4.366
    3DHA   C121 4854   1.652   2.767   4.579
    3DHA   H21R 4855   1.670   2.841   4.658
    3DHA   H21S 4856   1.701   2.677   4.616
    3DHA   C122 4857   1.492   2.738   4.579
    3DHA   H22R 4858   1.453   2.684   4.665
    3DHA   H22S 4859   1.481   2.662   4.501
    3DHA   H22T 4860   1.440   2.831   4.555
    1ST    C118 4861   0.789   3.257   4.198
    1ST    H18R 4862   0.888   3.305   4.200
    1ST    H18S 4863   0.717   3.332   4.232
    1ST    H18T 4864   0.749   3.252   4.097
    1ST    C117 4865   0.773   3.129   4.279
    1ST    H17R 4866   0.672   3.090   4.277
    1ST    H17S 4867   0.837   3.056   4.229
    1ST    C116 4868   0.816   3.138   4.421
    1ST    H16R 4869   0.809   3.036   4.460
    1ST    H16S 4870   0.925   3.146   4.417
    1ST    C115 4871   0.751   3.247   4.509
    1ST    H15R 4872   0.740   3.348   4.467
    1ST    H15S 4873   0.647   3.212   4.510
    1ST    C114 4874   0.794   3.252   4.653
    1ST    H14R 4875   0.811   3.146   4.674
    1ST    H14S 4876   0.894   3.295   4.663
    1ST    C113 4877   0.696   3.314   4.749
    1ST    H13R 4878   0.727   3.418   4.762
    1ST    H13S 4879   0.598   3.323   4.703
    1ST    C112 4880   0.680   3.260   4.895
    1ST    H12R 4881   0.681   3.151   4.895
    1ST    H12S 4882   0.763   3.288   4.961
    1ST    C111 4883   0.543   3.288   4.960
    1ST    H11R 4884   0.530   3.395   4.943
    1ST    H11S 4885   0.465   3.242   4.899
    1ST    C110 4886   0.538   3.251   5.104
    1ST    H10R 4887   0.435   3.258   5.139
    1ST    H10S 4888   0.557   3.144   5.118
    1ST     C19 4889   0.638   3.330   5.193
    1ST     H9R 4890   0.746   3.323   5.177
    1ST     H9S 4891   0.608   3.430   5.163
    1ST     C18 4892   0.622   3.319   5.341
    1ST     H8R 4893   0.519   3.328   5.377
    1ST     H8S 4894   0.673   3.225   5.364
    1ST     C17 4895   0.711   3.416   5.417
    1ST     H7R 4896   0.808   3.428   5.369
    1ST     H7S 4897   0.664   3.513   5.398
    1ST     C16 4898   0.716   3.404   5.568
    1ST     H6R 4899   0.610   3.393   5.592
    1ST     H6S 4900   0.765   3.308   5.586
    1ST     C15 4901   0.771   3.514   5.660
    1ST     H5R 4902   0.869   3.545   5.623
    1ST     H5S 4903   0.706   3.601   5.662
    1ST     C14 4904   0.797   3.470   5.806
    1ST     H4R 4905   0.703   3.427   5.841
    1ST     H4S 4906   0.864   3.384   5.809
    1ST     C13 4907   0.829   3.573   5.914
    1ST     H3R 4908   0.926   3.619   5.894
    1ST     H3S 4909   0.756   3.652   5.898
    1ST     C12 4910   0.827   3.529   6.060
    1ST     H2R 4911   0.724   3.513   6.092
    1ST     H2S 4912   0.882   3.439   6.084
    2PS     C11 4913   0.882   3.646   6.141
    2PS     O12 4914   0.809   3.689   6.224
    2PS     O11 4915   1.007   3.689   6.115
    2PS      C1 4916   1.069   3.806   6.185
    2PS      HR 4917   1.015   3.898   6.160
    2PS      HS 4918   1.054   3.792   6.292
    2PS      C2 4919   1.223   3.823   6.147
    2PS      HX 4920   1.284   3.741   6.184
    2PS      C3 4921   1.287   3.951   6.197
    2PS      HA 4922   1.347   3.924   6.284
    2PS      HB 4923   1.360   3.984   6.123
    2PS     O31 4924   1.197   4.062   6.229
    2PS     P31 4925   1.252   4.199   6.271
    2PS     O32 4926   1.315   4.181   6.421
    2PS     C31 4927   1.226   4.162   6.535
    2PS     H1A 4928   1.178   4.258   6.555
    2PS     H1B 4929   1.147   4.090   6.510
    2PS     C32 4930   1.307   4.116   6.662
    2PS     H2A 4931   1.238   4.091   6.742
    2PS     N31 4932   1.380   3.994   6.640
    2PS    HN1A 4933   1.448   4.002   6.563
    2PS    HN1B 4934   1.423   3.960   6.727
    2PS    HN1C 4935   1.315   3.917   6.616
    2PS     C33 4936   1.368   4.239   6.731
    2PS     O33 4937   1.366   4.233   6.181
    2PS     O34 4938   1.135   4.287   6.266
    2PS     O21 4939   1.226   3.814   6.006
    2PS     C21 4940   1.165   3.902   5.925
    2PS     O22 4941   1.117   4.007   5.960
    2PS     O35 4942   1.467   4.295   6.692
    2PS     O36 4943   1.310   4.293   6.821
    3DHA   C116 4944   0.745   3.631   4.501
    3DHA   H16R 4945   0.827   3.589   4.560
    3DHA   C115 4946   0.636   3.698   4.584
    3DHA   H15R 4947   0.561   3.706   4.505
    3DHA   H15S 4948   0.599   3.627   4.657
    3DHA   C114 4949   0.667   3.828   4.656
    3DHA   H14R 4950   0.699   3.905   4.585
    3DHA   C113 4951   0.667   3.844   4.787
    3DHA   H13R 4952   0.695   3.938   4.834
    3DHA   C112 4953   0.646   3.740   4.893
    3DHA   H12R 4954   0.562   3.764   4.959
    3DHA   H12S 4955   0.620   3.645   4.846
    3DHA   C111 4956   0.776   3.723   4.964
    3DHA   H11R 4957   0.858   3.694   4.898
    3DHA   C110 4958   0.803   3.770   5.088
    3DHA   H10R 4959   0.906   3.781   5.120
    3DHA    C19 4960   0.719   3.838   5.189
    3DHA    H9R 4961   0.777   3.929   5.207
    3DHA    H9S 4962   0.628   3.871   5.138
    3DHA    C18 4963   0.704   3.756   5.313
    3DHA    H8R 4964   0.643   3.668   5.294
    3DHA    C17 4965   0.775   3.771   5.427
    3DHA    H7R 4966   0.761   3.698   5.506
    3DHA    C16 4967   0.863   3.886   5.468
    3DHA    H6R 4968   0.964   3.856   5.440
    3DHA    H6S 4969   0.835   3.981   5.422
    3DHA    C15 4970   0.845   3.903   5.613
    3DHA    H5R 4971   0.742   3.915   5.646
    3DHA    C14 4972   0.944   3.930   5.703
    3DHA    H4R 4973   0.923   3.941   5.809
    3DHA    C13 4974   1.097   3.929   5.685
    3DHA    H3R 4975   1.124   3.883   5.590
    3DHA    H3S 4976   1.140   4.028   5.676
    3DHA    C12 4977   1.158   3.841   5.794
    3DHA    H2R 4978   1.103   3.747   5.802
    3DHA    H2S 4979   1.263   3.821   5.774
    3DHA   C117 4980   0.751   3.628   4.367
    3DHA   H17R 4981   0.836   3.579   4.320
    3DHA   C118 4982   0.656   3.680   4.264
    3DHA   H18R 4983   0.566   3.726   4.307
    3DHA   H18S 4984   0.625   3.613   4.184
    3DHA   C119 4985   0.712   3.802   4.199
    3DHA   H19R 4986   0.667   3.889   4.247
    3DHA   C120 4987   0.789   3.812   4.092
    3DHA   H20R 4988   0.818   3.907   4.046
    3DHA   C121 4989   0.859   3.691   4.028
    3DHA   H21R 4990   0.838   3.689   3.921
    3DHA   H21S 4991   0.809   3.602   4.066
    3DHA   C122 4992   1.007   3.680   4.067
    3DHA   H22R 4993   1.033   3.575   4.082
    3DHA   H22S 4994   1.036   3.730   4.160
    3DHA   H22T 4995   1.077   3.719   3.992
    1ST    C118 4996   4.719   2.139   4.168
    1ST    H18R 4997   4.633   2.199   4.136
    1ST    H18S 4998   4.758   2.089   4.080
    1ST    H18T 4999   4.802   2.201   4.202
    1ST    C117 5000   4.698   2.034   4.277
    1ST    H17R 5001   4.632   1.955   4.240
    1ST    H17S 5002   4.790   1.977   4.296
    1ST    C116 5003   4.671   2.096   4.411
    1ST    H16R 5004   4.581   2.155   4.399
    1ST    H16S 5005   4.652   2.007   4.471
    1ST    C115 5006   4.791   2.175   4.471
    1ST    H15R 5007   4.878   2.109   4.471
    1ST    H15S 5008   4.814   2.265   4.412
    1ST    C114 5009   4.765   2.231   4.608
    1ST    H14R 5010   4.670   2.286   4.601
    1ST    H14S 5011   4.752   2.154   4.684
    1ST    C113 5012   4.883   2.319   4.634
    1ST    H13R 5013   4.975   2.265   4.612
    1ST    H13S 5014   4.885   2.402   4.564
    1ST    C112 5015   4.894   2.372   4.768
    1ST    H12R 5016   4.806   2.435   4.781
    1ST    H12S 5017   4.887   2.292   4.842
    1ST    C111 5018   5.021   2.463   4.768
    1ST    H11R 5019   5.105   2.394   4.756
    1ST    H11S 5020   5.028   2.545   4.696
    1ST    C110 5021   5.041   2.542   4.892
    1ST    H10R 5022   5.022   2.473   4.975
    1ST    H10S 5023   5.144   2.577   4.899
    1ST     C19 5024   4.938   2.655   4.928
    1ST     H9R 5025   4.944   2.722   4.842
    1ST     H9S 5026   4.835   2.620   4.931
    1ST     C18 5027   4.961   2.753   5.045
    1ST     H8R 5028   5.055   2.809   5.048
    1ST     H8S 5029   4.874   2.819   5.041
    1ST     C17 5030   4.961   2.689   5.182
    1ST     H7R 5031   4.877   2.619   5.186
    1ST     H7S 5032   5.054   2.632   5.178
    1ST     C16 5033   4.954   2.787   5.291
    1ST     H6R 5034   4.995   2.877   5.244
    1ST     H6S 5035   4.854   2.816   5.324
    1ST     C15 5036   5.021   2.758   5.424
    1ST     H5R 5037   5.128   2.779   5.432
    1ST     H5S 5038   4.989   2.837   5.492
    1ST     C14 5039   4.979   2.619   5.480
    1ST     H4R 5040   5.014   2.531   5.426
    1ST     H4S 5041   5.040   2.601   5.569
    1ST     C13 5042   4.829   2.606   5.515
    1ST     H3R 5043   4.756   2.658   5.453
    1ST     H3S 5044   4.803   2.502   5.497
    1ST     C12 5045   4.800   2.641   5.664
    1ST     H2R 5046   4.811   2.750   5.673
    1ST     H2S 5047   4.693   2.620   5.669
    2PS     C11 5048   4.874   2.573   5.777
    2PS     O12 5049   4.883   2.456   5.796
    2PS     O11 5050   4.929   2.671   5.854
    2PS      C1 5051   4.987   2.627   5.983
    2PS      HR 5052   5.001   2.715   6.046
    2PS      HS 5053   4.914   2.571   6.043
    2PS      C2 5054   5.117   2.548   5.963
    2PS      HX 5055   5.106   2.457   5.905
    2PS      C3 5056   5.180   2.513   6.103
    2PS      HA 5057   5.110   2.446   6.153
    2PS      HB 5058   5.278   2.468   6.088
    2PS     O31 5059   5.189   2.629   6.188
    2PS     P31 5060   5.232   2.624   6.336
    2PS     O32 5061   5.381   2.613   6.344
    2PS     C31 5062   5.451   2.493   6.338
    2PS     H1A 5063   5.435   2.440   6.432
    2PS     H1B 5064   5.424   2.439   6.246
    2PS     C32 5065   5.599   2.524   6.326
    2PS     H2A 5066   5.648   2.427   6.318
    2PS     N31 5067   5.641   2.600   6.201
    2PS    HN1A 5068   5.632   2.533   6.123
    2PS    HN1B 5069   5.570   2.673   6.180
    2PS    HN1C 5070   5.732   2.644   6.182
    2PS     C33 5071   5.653   2.579   6.452
    2PS     O33 5072   5.194   2.756   6.387
    2PS     O34 5073   5.172   2.504   6.396
    2PS     O21 5074   5.198   2.644   5.889
    2PS     C21 5075   5.311   2.603   5.834
    2PS     O22 5076   5.364   2.500   5.862
    2PS     O35 5077   5.659   2.699   6.473
    2PS     O36 5078   5.711   2.503   6.524
    3DHA   C116 5079   5.599   2.477   4.502
    3DHA   H16R 5080   5.637   2.385   4.546
    3DHA   C115 5081   5.479   2.541   4.561
    3DHA   H15R 5082   5.502   2.612   4.640
    3DHA   H15S 5083   5.412   2.588   4.488
    3DHA   C114 5084   5.389   2.429   4.620
    3DHA   H14R 5085   5.309   2.402   4.550
    3DHA   C113 5086   5.400   2.372   4.742
    3DHA   H13R 5087   5.318   2.307   4.773
    3DHA   C112 5088   5.492   2.384   4.854
    3DHA   H12R 5089   5.477   2.298   4.920
    3DHA   H12S 5090   5.595   2.365   4.827
    3DHA   C111 5091   5.458   2.519   4.912
    3DHA   H11R 5092   5.491   2.603   4.852
    3DHA   C110 5093   5.399   2.545   5.029
    3DHA   H10R 5094   5.399   2.650   5.058
    3DHA    C19 5095   5.320   2.446   5.111
    3DHA    H9R 5096   5.240   2.503   5.159
    3DHA    H9S 5097   5.266   2.375   5.049
    3DHA    C18 5098   5.401   2.382   5.224
    3DHA    H8R 5099   5.464   2.298   5.197
    3DHA    C17 5100   5.422   2.430   5.351
    3DHA    H7R 5101   5.487   2.368   5.413
    3DHA    C16 5102   5.352   2.551   5.415
    3DHA    H6R 5103   5.262   2.577   5.359
    3DHA    H6S 5104   5.314   2.523   5.513
    3DHA    C15 5105   5.452   2.666   5.430
    3DHA    H5R 5106   5.494   2.714   5.342
    3DHA    C14 5107   5.510   2.708   5.541
    3DHA    H4R 5108   5.575   2.795   5.533
    3DHA    C13 5109   5.496   2.651   5.680
    3DHA    H3R 5110   5.506   2.542   5.675
    3DHA    H3S 5111   5.576   2.681   5.748
    3DHA    C12 5112   5.367   2.702   5.737
    3DHA    H2R 5113   5.389   2.796   5.788
    3DHA    H2S 5114   5.296   2.716   5.656
    3DHA   C117 5115   5.667   2.518   4.394
    3DHA   H17R 5116   5.762   2.469   4.374
    3DHA   C118 5117   5.623   2.619   4.297
    3DHA   H18R 5118   5.700   2.696   4.298
    3DHA   H18S 5119   5.532   2.671   4.328
    3DHA   C119 5120   5.598   2.560   4.159
    3DHA   H19R 5121   5.521   2.485   4.172
    3DHA   C120 5122   5.640   2.601   4.040
    3DHA   H20R 5123   5.612   2.540   3.954
    3DHA   C121 5124   5.714   2.724   4.002
    3DHA   H21R 5125   5.798   2.695   3.938
    3DHA   H21S 5126   5.762   2.765   4.091
    3DHA   C122 5127   5.613   2.827   3.950
    3DHA   H22R 5128   5.659   2.900   3.883
    3DHA   H22S 5129   5.567   2.884   4.031
    3DHA   H22T 5130   5.531   2.780   3.896
    1ST    C118 5131   1.376   1.244   3.964
    1ST    H18R 5132   1.303   1.302   3.907
    1ST    H18S 5133   1.387   1.146   3.917
    1ST    H18T 5134   1.478   1.283   3.964
    1ST    C117 5135   1.318   1.236   4.099
    1ST    H17R 5136   1.333   1.338   4.134
    1ST    H17S 5137   1.210   1.227   4.093
    1ST    C116 5138   1.390   1.138   4.191
    1ST    H16R 5139   1.387   1.033   4.160
    1ST    H16S 5140   1.498   1.147   4.203
    1ST    C115 5141   1.327   1.154   4.334
    1ST    H15R 5142   1.316   1.255   4.373
    1ST    H15S 5143   1.223   1.123   4.321
    1ST    C114 5144   1.395   1.072   4.444
    1ST    H14R 5145   1.311   1.074   4.515
    1ST    H14S 5146   1.412   0.970   4.410
    1ST    C113 5147   1.524   1.126   4.510
    1ST    H13R 5148   1.599   1.140   4.433
    1ST    H13S 5149   1.516   1.230   4.541
    1ST    C112 5150   1.558   1.050   4.637
    1ST    H12R 5151   1.490   1.056   4.723
    1ST    H12S 5152   1.559   0.944   4.611
    1ST    C111 5153   1.697   1.107   4.676
    1ST    H11R 5154   1.756   1.048   4.746
    1ST    H11S 5155   1.763   1.103   4.589
    1ST    C110 5156   1.711   1.245   4.734
    1ST    H10R 5157   1.814   1.281   4.740
    1ST    H10S 5158   1.661   1.305   4.658
    1ST     C19 5159   1.631   1.265   4.858
    1ST     H9R 5160   1.602   1.370   4.851
    1ST     H9S 5161   1.534   1.214   4.855
    1ST     C18 5162   1.702   1.232   4.984
    1ST     H8R 5163   1.623   1.205   5.055
    1ST     H8S 5164   1.763   1.141   4.976
    1ST     C17 5165   1.789   1.353   5.043
    1ST     H7R 5166   1.865   1.367   4.967
    1ST     H7S 5167   1.729   1.444   5.050
    1ST     C16 5168   1.841   1.334   5.178
    1ST     H6R 5169   1.895   1.425   5.206
    1ST     H6S 5170   1.767   1.315   5.255
    1ST     C15 5171   1.940   1.224   5.185
    1ST     H5R 5172   1.929   1.184   5.286
    1ST     H5S 5173   1.914   1.143   5.117
    1ST     C14 5174   2.091   1.276   5.168
    1ST     H4R 5175   2.158   1.192   5.184
    1ST     H4S 5176   2.104   1.300   5.062
    1ST     C13 5177   2.142   1.405   5.242
    1ST     H3R 5178   2.095   1.495   5.203
    1ST     H3S 5179   2.098   1.397   5.341
    1ST     C12 5180   2.289   1.418   5.263
    1ST     H2R 5181   2.336   1.320   5.275
    1ST     H2S 5182   2.335   1.463   5.174
    2PS     C11 5183   2.324   1.513   5.380
    2PS     O12 5184   2.261   1.619   5.395
    2PS     O11 5185   2.432   1.486   5.461
    2PS      C1 5186   2.424   1.540   5.598
    2PS      HR 5187   2.409   1.648   5.589
    2PS      HS 5188   2.333   1.506   5.648
    2PS      C2 5189   2.550   1.493   5.676
    2PS      HX 5190   2.559   1.387   5.648
    2PS      C3 5191   2.529   1.497   5.831
    2PS      HA 5192   2.430   1.457   5.852
    2PS      HB 5193   2.602   1.429   5.878
    2PS     O31 5194   2.538   1.626   5.867
    2PS     P31 5195   2.526   1.677   6.018
    2PS     O32 5196   2.675   1.673   6.064
    2PS     C31 5197   2.752   1.557   6.071
    2PS     H1A 5198   2.697   1.488   6.136
    2PS     H1B 5199   2.765   1.502   5.977
    2PS     C32 5200   2.885   1.592   6.136
    2PS     H2A 5201   2.960   1.617   6.060
    2PS     N31 5202   2.888   1.713   6.233
    2PS    HN1A 5203   2.864   1.802   6.186
    2PS    HN1B 5204   2.824   1.699   6.312
    2PS    HN1C 5205   2.978   1.737   6.277
    2PS     C33 5206   2.951   1.475   6.196
    2PS     O33 5207   2.476   1.816   6.030
    2PS     O34 5208   2.457   1.580   6.106
    2PS     O21 5209   2.673   1.554   5.639
    2PS     C21 5210   2.787   1.479   5.655
    2PS     O22 5211   2.788   1.363   5.696
    2PS     O35 5212   3.051   1.420   6.158
    2PS     O36 5213   2.903   1.425   6.293
    3DHA   C116 5214   3.320   1.231   4.600
    3DHA   H16R 5215   3.343   1.228   4.706
    3DHA   C115 5216   3.304   1.371   4.546
    3DHA   H15R 5217   3.388   1.439   4.559
    3DHA   H15S 5218   3.298   1.376   4.437
    3DHA   C114 5219   3.181   1.428   4.612
    3DHA   H14R 5220   3.090   1.435   4.553
    3DHA   C113 5221   3.180   1.453   4.743
    3DHA   H13R 5222   3.087   1.469   4.796
    3DHA   C112 5223   3.297   1.446   4.834
    3DHA   H12R 5224   3.382   1.418   4.772
    3DHA   H12S 5225   3.316   1.542   4.884
    3DHA   C111 5226   3.278   1.340   4.938
    3DHA   H11R 5227   3.240   1.246   4.898
    3DHA   C110 5228   3.305   1.347   5.071
    3DHA   H10R 5229   3.291   1.258   5.132
    3DHA    C19 5230   3.370   1.459   5.145
    3DHA    H9R 5231   3.408   1.418   5.239
    3DHA    H9S 5232   3.464   1.494   5.103
    3DHA    C18 5233   3.276   1.572   5.164
    3DHA    H8R 5234   3.255   1.636   5.079
    3DHA    C17 5235   3.206   1.592   5.283
    3DHA    H7R 5236   3.147   1.683   5.291
    3DHA    C16 5237   3.218   1.515   5.413
    3DHA    H6R 5238   3.128   1.454   5.417
    3DHA    H6S 5239   3.307   1.452   5.408
    3DHA    C15 5240   3.225   1.610   5.532
    3DHA    H5R 5241   3.296   1.692   5.526
    3DHA    C14 5242   3.134   1.599   5.633
    3DHA    H4R 5243   3.132   1.676   5.710
    3DHA    C13 5244   3.032   1.497   5.663
    3DHA    H3R 5245   3.044   1.409   5.600
    3DHA    H3S 5246   3.035   1.469   5.769
    3DHA    C12 5247   2.904   1.572   5.634
    3DHA    H2R 5248   2.889   1.647   5.712
    3DHA    H2S 5249   2.894   1.612   5.533
    3DHA   C117 5250   3.293   1.118   4.534
    3DHA   H17R 5251   3.296   1.016   4.573
    3DHA   C118 5252   3.251   1.113   4.389
    3DHA   H18R 5253   3.269   1.206   4.336
    3DHA   H18S 5254   3.144   1.094   4.396
    3DHA   C119 5255   3.307   0.997   4.310
    3DHA   H19R 5256   3.290   0.907   4.368
    3DHA   C120 5257   3.356   0.990   4.184
    3DHA   H20R 5258   3.389   0.895   4.142
    3DHA   C121 5259   3.395   1.107   4.102
    3DHA   H21R 5260   3.313   1.179   4.104
    3DHA   H21S 5261   3.416   1.084   3.997
    3DHA   C122 5262   3.521   1.188   4.154
    3DHA   H22R 5263   3.531   1.204   4.261
    3DHA   H22S 5264   3.537   1.291   4.118
    3DHA   H22T 5265   3.612   1.131   4.133
    1ST    C118 5266   0.412   4.049   4.298
    1ST    H18R 5267   0.395   4.031   4.191
    1ST    H18S 5268   0.329   3.993   4.342
    1ST    H18T 5269   0.501   3.997   4.334
    1ST    C117 5270   0.418   4.195   4.331
    1ST    H17R 5271   0.332   4.241   4.283
    1ST    H17S 5272   0.425   4.204   4.440
    1ST    C116 5273   0.536   4.278   4.283
    1ST    H16R 5274   0.618   4.250   4.350
    1ST    H16S 5275   0.568   4.238   4.187
    1ST    C115 5276   0.507   4.423   4.275
    1ST    H15R 5277   0.405   4.438   4.238
    1ST    H15S 5278   0.506   4.447   4.381
    1ST    C114 5279   0.599   4.519   4.191
    1ST    H14R 5280   0.693   4.527   4.246
    1ST    H14S 5281   0.619   4.466   4.098
    1ST    C113 5282   0.547   4.657   4.163
    1ST    H13R 5283   0.622   4.725   4.123
    1ST    H13S 5284   0.468   4.661   4.088
    1ST    C112 5285   0.490   4.729   4.291
    1ST    H12R 5286   0.455   4.826   4.254
    1ST    H12S 5287   0.405   4.663   4.311
    1ST    C111 5288   0.589   4.728   4.409
    1ST    H11R 5289   0.624   4.627   4.434
    1ST    H11S 5290   0.671   4.797   4.391
    1ST    C110 5291   0.523   4.788   4.539
    1ST    H10R 5292   0.510   4.896   4.531
    1ST    H10S 5293   0.420   4.755   4.553
    1ST     C19 5294   0.600   4.778   4.673
    1ST     H9R 5295   0.688   4.842   4.676
    1ST     H9S 5296   0.534   4.818   4.750
    1ST     C18 5297   0.682   4.652   4.692
    1ST     H8R 5298   0.629   4.558   4.678
    1ST     H8S 5299   0.769   4.645   4.628
    1ST     C17 5300   0.730   4.638   4.836
    1ST     H7R 5301   0.767   4.736   4.868
    1ST     H7S 5302   0.656   4.593   4.903
    1ST     C16 5303   0.851   4.543   4.847
    1ST     H6R 5304   0.824   4.438   4.848
    1ST     H6S 5305   0.910   4.557   4.756
    1ST     C15 5306   0.927   4.566   4.968
    1ST     H5R 5307   0.934   4.671   4.999
    1ST     H5S 5308   0.872   4.522   5.051
    1ST     C14 5309   1.062   4.494   4.964
    1ST     H4R 5310   1.046   4.387   4.951
    1ST     H4S 5311   1.121   4.532   4.880
    1ST     C13 5312   1.137   4.503   5.104
    1ST     H3R 5313   1.150   4.606   5.139
    1ST     H3S 5314   1.069   4.466   5.180
    1ST     C12 5315   1.275   4.437   5.131
    1ST     H2R 5316   1.271   4.331   5.105
    1ST     H2S 5317   1.360   4.479   5.076
    2PS     C11 5318   1.313   4.458   5.272
    2PS     O12 5319   1.342   4.369   5.344
    2PS     O11 5320   1.313   4.587   5.319
    2PS      C1 5321   1.388   4.611   5.435
    2PS      HR 5322   1.354   4.711   5.462
    2PS      HS 5323   1.356   4.537   5.509
    2PS      C2 5324   1.543   4.594   5.409
    2PS      HX 5325   1.562   4.506   5.347
    2PS      C3 5326   1.620   4.592   5.543
    2PS      HA 5327   1.588   4.502   5.597
    2PS      HB 5328   1.729   4.598   5.543
    2PS     O31 5329   1.582   4.700   5.623
    2PS     P31 5330   1.615   4.698   5.782
    2PS     O32 5331   1.521   4.584   5.843
    2PS     C31 5332   1.377   4.605   5.845
    2PS     H1A 5333   1.374   4.703   5.892
    2PS     H1B 5334   1.331   4.622   5.748
    2PS     C32 5335   1.309   4.492   5.925
    2PS     H2A 5336   1.317   4.401   5.866
    2PS     N31 5337   1.385   4.473   6.051
    2PS    HN1A 5338   1.489   4.471   6.045
    2PS    HN1B 5339   1.372   4.548   6.121
    2PS    HN1C 5340   1.362   4.384   6.098
    2PS     C33 5341   1.162   4.518   5.951
    2PS     O33 5342   1.759   4.662   5.799
    2PS     O34 5343   1.570   4.829   5.834
    2PS     O21 5344   1.589   4.713   5.338
    2PS     C21 5345   1.716   4.729   5.309
    2PS     O22 5346   1.802   4.637   5.316
    2PS     O35 5347   1.126   4.619   6.006
    2PS     O36 5348   1.080   4.430   5.946
    3DHA   C116 5349   2.904   4.731   5.179
    3DHA   H16R 5350   2.958   4.815   5.136
    3DHA   C115 5351   2.756   4.739   5.180
    3DHA   H15R 5352   2.732   4.679   5.268
    3DHA   H15S 5353   2.726   4.838   5.215
    3DHA   C114 5354   2.693   4.686   5.053
    3DHA   H14R 5355   2.673   4.579   5.055
    3DHA   C113 5356   2.631   4.759   4.960
    3DHA   H13R 5357   2.580   4.711   4.877
    3DHA   C112 5358   2.625   4.909   4.965
    3DHA   H12R 5359   2.720   4.961   4.983
    3DHA   H12S 5360   2.599   4.948   4.866
    3DHA   C111 5361   2.511   4.941   5.060
    3DHA   H11R 5362   2.545   4.958   5.162
    3DHA   C110 5363   2.376   4.951   5.027
    3DHA   H10R 5364   2.313   4.984   5.110
    3DHA    C19 5365   2.308   4.925   4.899
    3DHA    H9R 5366   2.386   4.892   4.831
    3DHA    H9S 5367   2.243   4.837   4.906
    3DHA    C18 5368   2.234   5.039   4.854
    3DHA    H8R 5369   2.293   5.111   4.799
    3DHA    C17 5370   2.109   5.076   4.886
    3DHA    H7R 5371   2.082   5.173   4.844
    3DHA    C16 5372   2.002   4.992   4.961
    3DHA    H6R 5373   1.928   4.954   4.890
    3DHA    H6S 5374   2.054   4.901   4.992
    3DHA    C15 5375   1.944   5.069   5.069
    3DHA    H5R 5376   1.926   5.175   5.053
    3DHA    C14 5377   1.918   5.022   5.188
    3DHA    H4R 5378   1.885   5.098   5.259
    3DHA    C13 5379   1.906   4.885   5.244
    3DHA    H3R 5380   1.968   4.814   5.189
    3DHA    H3S 5381   1.935   4.884   5.349
    3DHA    C12 5382   1.753   4.864   5.256
    3DHA    H2R 5383   1.710   4.936   5.326
    3DHA    H2S 5384   1.698   4.869   5.162
    3DHA   C117 5385   2.973   4.620   5.204
    3DHA   H17R 5386   3.081   4.629   5.195
    3DHA   C118 5387   2.916   4.484   5.229
    3DHA   H18R 5388   2.808   4.475   5.214
    3DHA   H18S 5389   2.925   4.469   5.337
    3DHA   C119 5390   2.990   4.364   5.169
    3DHA   H19R 5391   3.027   4.298   5.247
    3DHA   C120 5392   3.005   4.332   5.041
    3DHA   H20R 5393   3.069   4.249   5.012
    3DHA   C121 5394   2.946   4.402   4.918
    3DHA   H21R 5395   2.847   4.445   4.937
    3DHA   H21S 5396   2.934   4.327   4.840
    3DHA   C122 5397   3.039   4.513   4.858
    3DHA   H22R 5398   3.127   4.464   4.816
    3DHA   H22S 5399   3.078   4.601   4.910
    3DHA   H22T 5400   3.006   4.549   4.760
    1ST    C118 5401   0.013   3.964   4.311
    1ST    H18R 5402  -0.088   3.958   4.354
    1ST    H18S 5403   0.010   3.916   4.214
    1ST    H18T 5404   0.078   3.898   4.370
    1ST    C117 5405   0.048   4.108   4.301
    1ST    H17R 5406   0.119   4.125   4.220
    1ST    H17S 5407  -0.041   4.166   4.273
    1ST    C116 5408   0.086   4.176   4.437
    1ST    H16R 5409   0.032   4.137   4.524
    1ST    H16S 5410   0.184   4.134   4.458
    1ST    C115 5411   0.104   4.329   4.444
    1ST    H15R 5412   0.163   4.368   4.361
    1ST    H15S 5413   0.010   4.384   4.441
    1ST    C114 5414   0.182   4.375   4.565
    1ST    H14R 5415   0.140   4.322   4.651
    1ST    H14S 5416   0.282   4.332   4.554
    1ST    C113 5417   0.203   4.523   4.599
    1ST    H13R 5418   0.262   4.581   4.527
    1ST    H13S 5419   0.099   4.557   4.592
    1ST    C112 5420   0.266   4.546   4.736
    1ST    H12R 5421   0.218   4.474   4.803
    1ST    H12S 5422   0.371   4.515   4.732
    1ST    C111 5423   0.252   4.686   4.797
    1ST    H11R 5424   0.283   4.762   4.725
    1ST    H11S 5425   0.148   4.707   4.823
    1ST    C110 5426   0.331   4.704   4.924
    1ST    H10R 5427   0.438   4.690   4.903
    1ST    H10S 5428   0.333   4.811   4.945
    1ST     C19 5429   0.293   4.619   5.042
    1ST     H9R 5430   0.191   4.640   5.075
    1ST     H9S 5431   0.292   4.513   5.016
    1ST     C18 5432   0.382   4.646   5.170
    1ST     H8R 5433   0.359   4.744   5.211
    1ST     H8S 5434   0.346   4.574   5.244
    1ST     C17 5435   0.531   4.626   5.166
    1ST     H7R 5436   0.562   4.535   5.113
    1ST     H7S 5437   0.563   4.714   5.110
    1ST     C16 5438   0.599   4.621   5.298
    1ST     H6R 5439   0.564   4.706   5.358
    1ST     H6S 5440   0.554   4.534   5.344
    1ST     C15 5441   0.744   4.605   5.288
    1ST     H5R 5442   0.775   4.512   5.241
    1ST     H5S 5443   0.793   4.690   5.240
    1ST     C14 5444   0.804   4.601   5.435
    1ST     H4R 5445   0.778   4.686   5.499
    1ST     H4S 5446   0.764   4.512   5.484
    1ST     C13 5447   0.958   4.594   5.443
    1ST     H3R 5448   0.986   4.507   5.383
    1ST     H3S 5449   1.008   4.683   5.405
    1ST     C12 5450   0.997   4.555   5.580
    1ST     H2R 5451   0.929   4.483   5.624
    1ST     H2S 5452   1.098   4.512   5.575
    2PS     C11 5453   1.002   4.668   5.679
    2PS     O12 5454   0.903   4.696   5.738
    2PS     O11 5455   1.121   4.733   5.671
    2PS      C1 5456   1.141   4.850   5.753
    2PS      HR 5457   1.048   4.908   5.757
    2PS      HS 5458   1.164   4.806   5.851
    2PS      C2 5459   1.260   4.927   5.710
    2PS      HX 5460   1.344   4.862   5.688
    2PS      C3 5461   1.298   5.035   5.814
    2PS      HA 5462   1.376   4.982   5.870
    2PS      HB 5463   1.344   5.122   5.767
    2PS     O31 5464   1.185   5.076   5.899
    2PS     P31 5465   1.207   5.149   6.038
    2PS     O32 5466   1.196   5.025   6.140
    2PS     C31 5467   1.299   4.933   6.167
    2PS     H1A 5468   1.330   4.885   6.074
    2PS     H1B 5469   1.376   4.995   6.214
    2PS     C32 5470   1.256   4.841   6.281
    2PS     H2A 5471   1.231   4.896   6.372
    2PS     N31 5472   1.131   4.761   6.231
    2PS    HN1A 5473   1.143   4.712   6.141
    2PS    HN1B 5474   1.123   4.681   6.297
    2PS    HN1C 5475   1.041   4.810   6.216
    2PS     C33 5476   1.377   4.747   6.318
    2PS     O33 5477   1.349   5.197   6.040
    2PS     O34 5478   1.103   5.249   6.074
    2PS     O21 5479   1.223   4.985   5.583
    2PS     C21 5480   1.310   5.048   5.507
    2PS     O22 5481   1.427   5.049   5.538
    2PS     O35 5482   1.451   4.773   6.405
    2PS     O36 5483   1.408   4.655   6.240
    3DHA   C116 5484   1.044   4.572   4.138
    3DHA   H16R 5485   1.066   4.626   4.046
    3DHA   C115 5486   0.992   4.649   4.255
    3DHA   H15R 5487   0.903   4.704   4.223
    3DHA   H15S 5488   0.965   4.579   4.335
    3DHA   C114 5489   1.099   4.744   4.311
    3DHA   H14R 5490   1.137   4.812   4.235
    3DHA   C113 5491   1.164   4.751   4.426
    3DHA   H13R 5492   1.244   4.822   4.445
    3DHA   C112 5493   1.129   4.669   4.550
    3DHA   H12R 5494   1.064   4.585   4.524
    3DHA   H12S 5495   1.223   4.631   4.589
    3DHA   C111 5496   1.070   4.756   4.657
    3DHA   H11R 5497   0.962   4.749   4.656
    3DHA   C110 5498   1.135   4.821   4.751
    3DHA   H10R 5499   1.073   4.884   4.814
    3DHA    C19 5500   1.285   4.836   4.761
    3DHA    H9R 5501   1.327   4.830   4.661
    3DHA    H9S 5502   1.292   4.943   4.783
    3DHA    C18 5503   1.361   4.765   4.878
    3DHA    H8R 5504   1.375   4.658   4.873
    3DHA    C17 5505   1.411   4.814   4.990
    3DHA    H7R 5506   1.456   4.735   5.050
    3DHA    C16 5507   1.409   4.958   5.032
    3DHA    H6R 5508   1.464   4.968   5.125
    3DHA    H6S 5509   1.458   5.010   4.949
    3DHA    C15 5510   1.274   5.013   5.036
    3DHA    H5R 5511   1.249   5.048   4.936
    3DHA    C14 5512   1.196   5.023   5.137
    3DHA    H4R 5513   1.097   5.067   5.127
    3DHA    C13 5514   1.225   4.974   5.275
    3DHA    H3R 5515   1.135   4.922   5.311
    3DHA    H3S 5516   1.308   4.903   5.271
    3DHA    C12 5517   1.261   5.092   5.368
    3DHA    H2R 5518   1.350   5.136   5.323
    3DHA    H2S 5519   1.183   5.169   5.370
    3DHA   C117 5520   1.057   4.440   4.133
    3DHA   H17R 5521   1.072   4.390   4.037
    3DHA   C118 5522   1.036   4.343   4.235
    3DHA   H18R 5523   1.032   4.376   4.339
    3DHA   H18S 5524   1.119   4.273   4.227
    3DHA   C119 5525   0.921   4.258   4.201
    3DHA   H19R 5526   0.827   4.283   4.250
    3DHA   C120 5527   0.912   4.151   4.119
    3DHA   H20R 5528   0.820   4.095   4.107
    3DHA   C121 5529   1.018   4.087   4.042
    3DHA   H21R 5530   1.024   3.980   4.061
    3DHA   H21S 5531   1.115   4.130   4.068
    3DHA   C122 5532   0.996   4.087   3.893
    3DHA   H22R 5533   1.094   4.078   3.844
    3DHA   H22S 5534   0.957   4.181   3.854
    3DHA   H22T 5535   0.927   4.015   3.849
    1ST    C118 5536   4.196   5.043   3.973
    1ST    H18R 5537   4.303   5.025   3.982
    1ST    H18S 5538   4.176   5.083   3.874
    1ST    H18T 5539   4.151   4.944   3.984
    1ST    C117 5540   4.150   5.128   4.088
    1ST    H17R 5541   4.042   5.147   4.090
    1ST    H17S 5542   4.172   5.086   4.186
    1ST    C116 5543   4.219   5.265   4.087
    1ST    H16R 5544   4.327   5.261   4.074
    1ST    H16S 5545   4.178   5.314   3.998
    1ST    C115 5546   4.163   5.361   4.191
    1ST    H15R 5547   4.236   5.440   4.211
    1ST    H15S 5548   4.089   5.427   4.148
    1ST    C114 5549   4.127   5.306   4.331
    1ST    H14R 5550   4.061   5.220   4.320
    1ST    H14S 5551   4.216   5.259   4.372
    1ST    C113 5552   4.088   5.416   4.436
    1ST    H13R 5553   4.166   5.491   4.452
    1ST    H13S 5554   4.013   5.489   4.405
    1ST    C112 5555   4.046   5.366   4.570
    1ST    H12R 5556   3.960   5.299   4.567
    1ST    H12S 5557   4.126   5.305   4.613
    1ST    C111 5558   4.000   5.471   4.670
    1ST    H11R 5559   4.027   5.571   4.634
    1ST    H11S 5560   3.893   5.492   4.671
    1ST    C110 5561   4.053   5.457   4.811
    1ST    H10R 5562   4.008   5.373   4.865
    1ST    H10S 5563   4.152   5.412   4.812
    1ST     C19 5564   4.055   5.585   4.902
    1ST     H9R 5565   4.041   5.670   4.835
    1ST     H9S 5566   3.971   5.593   4.971
    1ST     C18 5567   4.181   5.595   4.990
    1ST     H8R 5568   4.273   5.610   4.935
    1ST     H8S 5569   4.178   5.692   5.040
    1ST     C17 5570   4.201   5.482   5.101
    1ST     H7R 5571   4.175   5.381   5.068
    1ST     H7S 5572   4.306   5.476   5.131
    1ST     C16 5573   4.121   5.501   5.235
    1ST     H6R 5574   4.146   5.601   5.269
    1ST     H6S 5575   4.016   5.482   5.212
    1ST     C15 5576   4.177   5.415   5.350
    1ST     H5R 5577   4.176   5.311   5.315
    1ST     H5S 5578   4.280   5.447   5.365
    1ST     C14 5579   4.100   5.425   5.481
    1ST     H4R 5580   4.098   5.527   5.521
    1ST     H4S 5581   3.994   5.406   5.460
    1ST     C13 5582   4.143   5.334   5.597
    1ST     H3R 5583   4.145   5.230   5.563
    1ST     H3S 5584   4.245   5.349   5.632
    1ST     C12 5585   4.037   5.337   5.713
    1ST     H2R 5586   4.014   5.440   5.738
    1ST     H2S 5587   3.939   5.295   5.688
    2PS     C11 5588   4.102   5.283   5.834
    2PS     O12 5589   4.080   5.344   5.940
    2PS     O11 5590   4.173   5.168   5.831
    2PS      C1 5591   4.223   5.119   5.955
    2PS      HR 5592   4.301   5.186   5.993
    2PS      HS 5593   4.143   5.112   6.029
    2PS      C2 5594   4.294   4.980   5.933
    2PS      HX 5595   4.260   4.949   5.834
    2PS      C3 5596   4.264   4.900   6.059
    2PS      HA 5597   4.165   4.855   6.052
    2PS      HB 5598   4.321   4.807   6.065
    2PS     O31 5599   4.286   4.988   6.169
    2PS     P31 5600   4.288   4.929   6.313
    2PS     O32 5601   4.151   4.848   6.324
    2PS     C31 5602   4.026   4.911   6.332
    2PS     H1A 5603   4.034   4.967   6.425
    2PS     H1B 5604   4.003   4.971   6.244
    2PS     C32 5605   3.907   4.807   6.350
    2PS     H2A 5606   3.891   4.748   6.259
    2PS     N31 5607   3.945   4.701   6.451
    2PS    HN1A 5608   4.029   4.648   6.422
    2PS    HN1B 5609   3.975   4.747   6.538
    2PS    HN1C 5610   3.873   4.627   6.459
    2PS     C33 5611   3.774   4.880   6.378
    2PS     O33 5612   4.402   4.836   6.334
    2PS     O34 5613   4.285   5.043   6.405
    2PS     O21 5614   4.437   5.006   5.912
    2PS     C21 5615   4.517   4.904   5.881
    2PS     O22 5616   4.480   4.788   5.858
    2PS     O35 5617   3.707   4.905   6.282
    2PS     O36 5618   3.752   4.927   6.486
    3DHA   C116 5619   4.469   4.474   4.832
    3DHA   H16R 5620   4.532   4.562   4.817
    3DHA   C115 5621   4.467   4.412   4.975
    3DHA   H15R 5622   4.367   4.415   5.018
    3DHA   H15S 5623   4.503   4.309   4.968
    3DHA   C114 5624   4.564   4.462   5.076
    3DHA   H14R 5625   4.649   4.401   5.104
    3DHA   C113 5626   4.553   4.573   5.146
    3DHA   H13R 5627   4.627   4.602   5.220
    3DHA   C112 5628   4.448   4.676   5.136
    3DHA   H12R 5629   4.358   4.651   5.080
    3DHA   H12S 5630   4.409   4.708   5.234
    3DHA   C111 5631   4.504   4.792   5.068
    3DHA   H11R 5632   4.527   4.780   4.962
    3DHA   C110 5633   4.552   4.912   5.113
    3DHA   H10R 5634   4.586   4.993   5.049
    3DHA    C19 5635   4.539   4.949   5.259
    3DHA    H9R 5636   4.462   4.892   5.311
    3DHA    H9S 5637   4.639   4.927   5.298
    3DHA    C18 5638   4.531   5.100   5.272
    3DHA    H8R 5639   4.553   5.153   5.180
    3DHA    C17 5640   4.489   5.165   5.380
    3DHA    H7R 5641   4.481   5.273   5.378
    3DHA    C16 5642   4.462   5.106   5.511
    3DHA    H6R 5643   4.354   5.097   5.522
    3DHA    H6S 5644   4.507   5.007   5.507
    3DHA    C15 5645   4.515   5.184   5.628
    3DHA    H5R 5646   4.456   5.275   5.631
    3DHA    C14 5647   4.599   5.145   5.722
    3DHA    H4R 5648   4.600   5.199   5.815
    3DHA    C13 5649   4.675   5.012   5.723
    3DHA    H3R 5650   4.638   4.944   5.646
    3DHA    H3S 5651   4.781   5.035   5.705
    3DHA    C12 5652   4.659   4.960   5.871
    3DHA    H2R 5653   4.736   4.885   5.888
    3DHA    H2S 5654   4.672   5.043   5.942
    3DHA   C117 5655   4.381   4.428   4.742
    3DHA   H17R 5656   4.380   4.469   4.641
    3DHA   C118 5657   4.276   4.313   4.760
    3DHA   H18R 5658   4.314   4.229   4.820
    3DHA   H18S 5659   4.261   4.264   4.663
    3DHA   C119 5660   4.139   4.348   4.809
    3DHA   H19R 5661   4.093   4.277   4.876
    3DHA   C120 5662   4.072   4.459   4.775
    3DHA   H20R 5663   3.982   4.482   4.832
    3DHA   C121 5664   4.102   4.575   4.686
    3DHA   H21R 5665   4.197   4.568   4.634
    3DHA   H21S 5666   4.107   4.662   4.753
    3DHA   C122 5667   3.994   4.597   4.585
    3DHA   H22R 5668   3.995   4.526   4.502
    3DHA   H22S 5669   4.008   4.689   4.529
    3DHA   H22T 5670   3.895   4.597   4.631
    1ST    C118 5671   6.139   1.625   5.556
    1ST    H18R 5672   6.058   1.688   5.594
    1ST    H18S 5673   6.218   1.620   5.631
    1ST    H18T 5674   6.096   1.525   5.543
    1ST    C117 5675   6.193   1.685   5.426
    1ST    H17R 5676   6.109   1.706   5.359
    1ST    H17S 5677   6.235   1.784   5.440
    1ST    C116 5678   6.304   1.599   5.359
    1ST    H16R 5679   6.350   1.647   5.272
    1ST    H16S 5680   6.385   1.599   5.432
    1ST    C115 5681   6.279   1.453   5.328
    1ST    H15R 5682   6.360   1.413   5.267
    1ST    H15S 5683   6.301   1.396   5.419
    1ST    C114 5684   6.155   1.419   5.248
    1ST    H14R 5685   6.077   1.459   5.313
    1ST    H14S 5686   6.154   1.485   5.161
    1ST    C113 5687   6.146   1.277   5.196
    1ST    H13R 5688   6.225   1.270   5.121
    1ST    H13S 5689   6.178   1.211   5.278
    1ST    C112 5690   6.018   1.214   5.141
    1ST    H12R 5691   5.940   1.228   5.217
    1ST    H12S 5692   5.999   1.268   5.048
    1ST    C111 5693   6.050   1.068   5.108
    1ST    H11R 5694   6.130   1.049   5.037
    1ST    H11S 5695   6.070   1.007   5.197
    1ST    C110 5696   5.940   1.006   5.033
    1ST    H10R 5697   5.843   1.009   5.084
    1ST    H10S 5698   5.915   1.063   4.944
    1ST     C19 5699   5.961   0.858   4.988
    1ST     H9R 5700   5.882   0.820   4.922
    1ST     H9S 5701   6.050   0.854   4.925
    1ST     C18 5702   5.990   0.760   5.099
    1ST     H8R 5703   6.022   0.669   5.048
    1ST     H8S 5704   6.084   0.788   5.147
    1ST     C17 5705   5.878   0.725   5.193
    1ST     H7R 5706   5.846   0.814   5.247
    1ST     H7S 5707   5.791   0.704   5.131
    1ST     C16 5708   5.927   0.628   5.293
    1ST     H6R 5709   5.988   0.553   5.242
    1ST     H6S 5710   5.995   0.670   5.367
    1ST     C15 5711   5.812   0.567   5.375
    1ST     H5R 5712   5.722   0.576   5.314
    1ST     H5S 5713   5.833   0.462   5.398
    1ST     C14 5714   5.796   0.627   5.516
    1ST     H4R 5715   5.895   0.626   5.562
    1ST     H4S 5716   5.783   0.733   5.492
    1ST     C13 5717   5.690   0.569   5.603
    1ST     H3R 5718   5.680   0.643   5.683
    1ST     H3S 5719   5.596   0.572   5.547
    1ST     C12 5720   5.736   0.441   5.674
    1ST     H2R 5721   5.757   0.366   5.597
    1ST     H2S 5722   5.824   0.468   5.733
    2PS     C11 5723   5.623   0.390   5.758
    2PS     O12 5724   5.529   0.456   5.807
    2PS     O11 5725   5.648   0.261   5.796
    2PS      C1 5726   5.575   0.194   5.902
    2PS      HR 5727   5.637   0.108   5.932
    2PS      HS 5728   5.582   0.252   5.994
    2PS      C2 5729   5.428   0.158   5.863
    2PS      HX 5730   5.383   0.253   5.832
    2PS      C3 5731   5.351   0.111   5.988
    2PS      HA 5732   5.322   0.192   6.054
    2PS      HB 5733   5.256   0.068   5.958
    2PS     O31 5734   5.424   0.007   6.053
    2PS     P31 5735   5.368  -0.061   6.194
    2PS     O32 5736   5.382   0.060   6.304
    2PS     C31 5737   5.508   0.115   6.343
    2PS     H1A 5738   5.580   0.035   6.363
    2PS     H1B 5739   5.552   0.162   6.255
    2PS     C32 5740   5.522   0.214   6.453
    2PS     H2A 5741   5.449   0.295   6.445
    2PS     N31 5742   5.486   0.156   6.589
    2PS    HN1A 5743   5.396   0.106   6.583
    2PS    HN1B 5744   5.548   0.079   6.618
    2PS    HN1C 5745   5.480   0.229   6.661
    2PS     C33 5746   5.654   0.294   6.444
    2PS     O33 5747   5.223  -0.099   6.182
    2PS     O34 5748   5.472  -0.168   6.229
    2PS     O21 5749   5.422   0.054   5.765
    2PS     C21 5750   5.314   0.052   5.686
    2PS     O22 5751   5.208   0.105   5.708
    2PS     O35 5752   5.696   0.328   6.337
    2PS     O36 5753   5.724   0.313   6.541
    3DHA   C116 5754   5.792  -0.342   4.523
    3DHA   H16R 5755   5.796  -0.406   4.611
    3DHA   C115 5756   5.731  -0.207   4.536
    3DHA   H15R 5757   5.742  -0.173   4.639
    3DHA   H15S 5758   5.785  -0.143   4.466
    3DHA   C114 5759   5.586  -0.227   4.505
    3DHA   H14R 5760   5.577  -0.245   4.398
    3DHA   C113 5761   5.477  -0.236   4.586
    3DHA   H13R 5762   5.383  -0.269   4.544
    3DHA   C112 5763   5.475  -0.205   4.730
    3DHA   H12R 5764   5.392  -0.249   4.786
    3DHA   H12S 5765   5.561  -0.239   4.788
    3DHA   C111 5766   5.477  -0.051   4.759
    3DHA   H11R 5767   5.529   0.012   4.687
    3DHA   C110 5768   5.421   0.020   4.860
    3DHA   H10R 5769   5.428   0.129   4.849
    3DHA    C19 5770   5.326  -0.034   4.963
    3DHA    H9R 5771   5.220  -0.034   4.936
    3DHA    H9S 5772   5.347  -0.141   4.969
    3DHA    C18 5773   5.344   0.041   5.088
    3DHA    H8R 5774   5.416   0.121   5.079
    3DHA    C17 5775   5.250   0.043   5.188
    3DHA    H7R 5776   5.261   0.107   5.275
    3DHA    C16 5777   5.132  -0.046   5.191
    3DHA    H6R 5778   5.048   0.008   5.236
    3DHA    H6S 5779   5.093  -0.066   5.091
    3DHA    C15 5780   5.168  -0.169   5.263
    3DHA    H5R 5781   5.186  -0.254   5.198
    3DHA    C14 5782   5.198  -0.186   5.392
    3DHA    H4R 5783   5.240  -0.280   5.426
    3DHA    C13 5784   5.195  -0.079   5.502
    3DHA    H3R 5785   5.140   0.009   5.469
    3DHA    H3S 5786   5.153  -0.129   5.589
    3DHA    C12 5787   5.335  -0.032   5.561
    3DHA    H2R 5788   5.400  -0.118   5.580
    3DHA    H2S 5789   5.395   0.026   5.491
    3DHA   C117 5790   5.849  -0.393   4.417
    3DHA   H17R 5791   5.881  -0.495   4.435
    3DHA   C118 5792   5.851  -0.343   4.268
    3DHA   H18R 5793   5.755  -0.294   4.250
    3DHA   H18S 5794   5.861  -0.424   4.195
    3DHA   C119 5795   5.964  -0.238   4.268
    3DHA   H19R 5796   5.970  -0.161   4.345
    3DHA   C120 5797   6.075  -0.246   4.197
    3DHA   H20R 5798   6.148  -0.168   4.216
    3DHA   C121 5799   6.108  -0.352   4.095
    3DHA   H21R 5800   6.066  -0.445   4.135
    3DHA   H21S 5801   6.216  -0.370   4.096
    3DHA   C122 5802   6.061  -0.342   3.953
    3DHA   H22R 5803   5.975  -0.275   3.938
    3DHA   H22S 5804   6.043  -0.432   3.894
    3DHA   H22T 5805   6.142  -0.298   3.895
    1ST    C118 5806   5.237   3.455   4.801
    1ST    H18R 5807   5.275   3.544   4.749
    1ST    H18S 5808   5.194   3.495   4.893
    1ST    H18T 5809   5.150   3.442   4.736
    1ST    C117 5810   5.329   3.340   4.793
    1ST    H17R 5811   5.392   3.335   4.882
    1ST    H17S 5812   5.266   3.251   4.794
    1ST    C116 5813   5.405   3.339   4.657
    1ST    H16R 5814   5.349   3.317   4.567
    1ST    H16S 5815   5.456   3.436   4.655
    1ST    C115 5816   5.515   3.239   4.653
    1ST    H15R 5817   5.485   3.134   4.656
    1ST    H15S 5818   5.567   3.241   4.558
    1ST    C114 5819   5.628   3.265   4.751
    1ST    H14R 5820   5.660   3.369   4.737
    1ST    H14S 5821   5.596   3.266   4.856
    1ST    C113 5822   5.734   3.160   4.730
    1ST    H13R 5823   5.692   3.060   4.720
    1ST    H13S 5824   5.780   3.171   4.632
    1ST    C112 5825   5.839   3.154   4.837
    1ST    H12R 5826   5.915   3.231   4.817
    1ST    H12S 5827   5.783   3.177   4.928
    1ST    C111 5828   5.912   3.020   4.850
    1ST    H11R 5829   5.846   2.934   4.866
    1ST    H11S 5830   5.973   2.990   4.765
    1ST    C110 5831   6.002   3.013   4.970
    1ST    H10R 5832   6.075   2.934   4.953
    1ST    H10S 5833   6.059   3.106   4.974
    1ST     C19 5834   5.941   2.996   5.112
    1ST     H9R 5835   5.898   3.095   5.126
    1ST     H9S 5836   5.859   2.924   5.110
    1ST     C18 5837   6.042   2.957   5.219
    1ST     H8R 5838   6.057   2.849   5.218
    1ST     H8S 5839   6.134   3.011   5.196
    1ST     C17 5840   6.003   2.997   5.363
    1ST     H7R 5841   5.994   3.105   5.367
    1ST     H7S 5842   5.908   2.950   5.392
    1ST     C16 5843   6.112   2.956   5.451
    1ST     H6R 5844   6.125   2.848   5.438
    1ST     H6S 5845   6.204   3.008   5.423
    1ST     C15 5846   6.079   2.978   5.602
    1ST     H5R 5847   5.990   2.921   5.630
    1ST     H5S 5848   6.156   2.928   5.661
    1ST     C14 5849   6.076   3.120   5.635
    1ST     H4R 5850   6.152   3.177   5.581
    1ST     H4S 5851   5.985   3.159   5.589
    1ST     C13 5852   6.098   3.142   5.785
    1ST     H3R 5853   6.034   3.070   5.836
    1ST     H3S 5854   6.201   3.112   5.805
    1ST     C12 5855   6.061   3.287   5.832
    1ST     H2R 5856   6.146   3.352   5.810
    1ST     H2S 5857   5.980   3.337   5.779
    2PS     C11 5858   6.022   3.286   5.980
    2PS     O12 5859   6.086   3.226   6.066
    2PS     O11 5860   5.919   3.358   6.017
    2PS      C1 5861   5.903   3.393   6.153
    2PS      HR 5862   5.813   3.454   6.168
    2PS      HS 5863   5.892   3.304   6.215
    2PS      C2 5864   6.019   3.477   6.215
    2PS      HX 5865   6.109   3.415   6.203
    2PS      C3 5866   5.992   3.514   6.360
    2PS      HA 5867   6.030   3.428   6.415
    2PS      HB 5868   6.024   3.615   6.386
    2PS     O31 5869   5.849   3.499   6.377
    2PS     P31 5870   5.760   3.546   6.507
    2PS     O32 5871   5.804   3.448   6.626
    2PS     C31 5872   5.928   3.465   6.689
    2PS     H1A 5873   6.008   3.466   6.614
    2PS     H1B 5874   5.933   3.561   6.740
    2PS     C32 5875   5.947   3.358   6.799
    2PS     H2A 5876   5.867   3.370   6.872
    2PS     N31 5877   5.941   3.217   6.749
    2PS    HN1A 5878   6.027   3.183   6.703
    2PS    HN1B 5879   5.910   3.155   6.825
    2PS    HN1C 5880   5.876   3.204   6.669
    2PS     C33 5881   6.073   3.386   6.887
    2PS     O33 5882   5.810   3.681   6.540
    2PS     O34 5883   5.619   3.516   6.477
    2PS     O21 5884   6.034   3.603   6.139
    2PS     C21 5885   6.134   3.692   6.152
    2PS     O22 5886   6.225   3.683   6.232
    2PS     O35 5887   6.086   3.499   6.919
    2PS     O36 5888   6.129   3.288   6.930
    3DHA   C116 5889   5.385   4.026   5.806
    3DHA   H16R 5890   5.388   4.129   5.772
    3DHA   C115 5891   5.296   3.942   5.721
    3DHA   H15R 5892   5.228   3.885   5.784
    3DHA   H15S 5893   5.236   4.004   5.656
    3DHA   C114 5894   5.382   3.845   5.641
    3DHA   H14R 5895   5.376   3.738   5.658
    3DHA   C113 5896   5.464   3.883   5.545
    3DHA   H13R 5897   5.528   3.813   5.491
    3DHA   C112 5898   5.487   4.021   5.496
    3DHA   H12R 5899   5.390   4.069   5.482
    3DHA   H12S 5900   5.549   4.066   5.574
    3DHA   C111 5901   5.567   4.025   5.373
    3DHA   H11R 5902   5.516   4.065   5.287
    3DHA   C110 5903   5.690   3.982   5.358
    3DHA   H10R 5904   5.743   3.987   5.264
    3DHA    C19 5905   5.777   3.933   5.471
    3DHA    H9R 5906   5.787   4.012   5.547
    3DHA    H9S 5907   5.721   3.847   5.509
    3DHA    C18 5908   5.912   3.878   5.419
    3DHA    H8R 5909   5.929   3.873   5.312
    3DHA    C17 5910   6.017   3.848   5.500
    3DHA    H7R 5911   6.109   3.809   5.457
    3DHA    C16 5912   6.022   3.866   5.652
    3DHA    H6R 5913   6.112   3.923   5.677
    3DHA    H6S 5914   5.939   3.924   5.692
    3DHA    C15 5915   6.039   3.728   5.714
    3DHA    H5R 5916   5.998   3.648   5.654
    3DHA    C14 5917   6.108   3.690   5.818
    3DHA    H4R 5918   6.128   3.586   5.843
    3DHA    C13 5919   6.179   3.788   5.910
    3DHA    H3R 5920   6.285   3.766   5.923
    3DHA    H3S 5921   6.167   3.891   5.875
    3DHA    C12 5922   6.121   3.804   6.050
    3DHA    H2R 5923   6.169   3.894   6.091
    3DHA    H2S 5924   6.015   3.823   6.034
    3DHA   C117 5925   5.458   3.982   5.907
    3DHA   H17R 5926   5.512   4.060   5.960
    3DHA   C118 5927   5.474   3.847   5.955
    3DHA   H18R 5928   5.443   3.775   5.879
    3DHA   H18S 5929   5.410   3.831   6.042
    3DHA   C119 5930   5.612   3.813   6.007
    3DHA   H19R 5931   5.641   3.845   6.106
    3DHA   C120 5932   5.701   3.735   5.940
    3DHA   H20R 5933   5.794   3.706   5.988
    3DHA   C121 5934   5.684   3.669   5.799
    3DHA   H21R 5935   5.745   3.716   5.722
    3DHA   H21S 5936   5.582   3.665   5.760
    3DHA   C122 5937   5.722   3.522   5.817
    3DHA   H22R 5938   5.704   3.467   5.725
    3DHA   H22S 5939   5.668   3.473   5.898
    3DHA   H22T 5940   5.828   3.511   5.840
    1ST    C118 5941   3.044   6.050   4.546
    1ST    H18R 5942   2.943   6.066   4.585
    1ST    H18S 5943   3.081   5.959   4.594
    1ST    H18T 5944   3.053   6.022   4.441
    1ST    C117 5945   3.114   6.175   4.588
    1ST    H17R 5946   3.036   6.252   4.586
    1ST    H17S 5947   3.134   6.149   4.693
    1ST    C116 5948   3.250   6.216   4.524
    1ST    H16R 5949   3.318   6.138   4.561
    1ST    H16S 5950   3.237   6.214   4.416
    1ST    C115 5951   3.312   6.351   4.562
    1ST    H15R 5952   3.386   6.388   4.491
    1ST    H15S 5953   3.231   6.425   4.568
    1ST    C114 5954   3.382   6.346   4.692
    1ST    H14R 5955   3.392   6.242   4.724
    1ST    H14S 5956   3.484   6.379   4.670
    1ST    C113 5957   3.310   6.413   4.804
    1ST    H13R 5958   3.324   6.521   4.793
    1ST    H13S 5959   3.204   6.390   4.812
    1ST    C112 5960   3.363   6.374   4.944
    1ST    H12R 5961   3.281   6.391   5.014
    1ST    H12S 5962   3.389   6.269   4.931
    1ST    C111 5963   3.491   6.450   4.978
    1ST    H11R 5964   3.550   6.456   4.886
    1ST    H11S 5965   3.464   6.552   5.003
    1ST    C110 5966   3.576   6.382   5.080
    1ST    H10R 5967   3.532   6.384   5.180
    1ST    H10S 5968   3.579   6.275   5.057
    1ST     C19 5969   3.717   6.432   5.084
    1ST     H9R 5970   3.756   6.446   4.983
    1ST     H9S 5971   3.713   6.530   5.132
    1ST     C18 5972   3.808   6.340   5.159
    1ST     H8R 5973   3.756   6.322   5.254
    1ST     H8S 5974   3.810   6.243   5.108
    1ST     C17 5975   3.954   6.378   5.178
    1ST     H7R 5976   3.990   6.412   5.081
    1ST     H7S 5977   3.949   6.466   5.242
    1ST     C16 5978   4.036   6.271   5.239
    1ST     H6R 5979   4.052   6.202   5.156
    1ST     H6S 5980   4.134   6.310   5.267
    1ST     C15 5981   3.970   6.187   5.351
    1ST     H5R 5982   3.872   6.150   5.320
    1ST     H5S 5983   4.033   6.102   5.378
    1ST     C14 5984   3.958   6.257   5.486
    1ST     H4R 5985   4.053   6.268   5.539
    1ST     H4S 5986   3.936   6.363   5.482
    1ST     C13 5987   3.862   6.178   5.577
    1ST     H3R 5988   3.761   6.196   5.539
    1ST     H3S 5989   3.877   6.070   5.569
    1ST     C12 5990   3.865   6.209   5.724
    1ST     H2R 5991   3.964   6.185   5.763
    1ST     H2S 5992   3.853   6.316   5.738
    2PS     C11 5993   3.755   6.130   5.794
    2PS     O12 5994   3.729   6.018   5.759
    2PS     O11 5995   3.694   6.197   5.892
    2PS      C1 5996   3.592   6.137   5.977
    2PS      HR 5997   3.592   6.030   5.953
    2PS      HS 5998   3.626   6.151   6.080
    2PS      C2 5999   3.448   6.194   5.954
    2PS      HX 6000   3.450   6.304   5.954
    2PS      C3 6001   3.350   6.156   6.069
    2PS      HA 6002   3.372   6.220   6.155
    2PS      HB 6003   3.248   6.173   6.036
    2PS     O31 6004   3.362   6.021   6.105
    2PS     P31 6005   3.314   5.966   6.243
    2PS     O32 6006   3.398   6.044   6.346
    2PS     C31 6007   3.536   6.026   6.374
    2PS     H1A 6008   3.567   5.943   6.438
    2PS     H1B 6009   3.598   6.032   6.284
    2PS     C32 6010   3.587   6.145   6.460
    2PS     H2A 6011   3.614   6.224   6.390
    2PS     N31 6012   3.480   6.204   6.558
    2PS    HN1A 6013   3.526   6.289   6.596
    2PS    HN1B 6014   3.392   6.232   6.511
    2PS    HN1C 6015   3.455   6.138   6.633
    2PS     C33 6016   3.722   6.105   6.518
    2PS     O33 6017   3.168   5.992   6.251
    2PS     O34 6018   3.359   5.828   6.245
    2PS     O21 6019   3.393   6.173   5.823
    2PS     C21 6020   3.382   6.044   5.780
    2PS     O22 6021   3.399   5.946   5.849
    2PS     O35 6022   3.741   6.117   6.639
    2PS     O36 6023   3.807   6.054   6.451
    3DHA   C116 6024   3.988   5.836   4.582
    3DHA   H16R 6025   3.939   5.761   4.643
    3DHA   C115 6026   4.006   5.964   4.648
    3DHA   H15R 6027   4.038   5.949   4.752
    3DHA   H15S 6028   4.079   6.032   4.603
    3DHA   C114 6029   3.870   6.021   4.659
    3DHA   H14R 6030   3.861   6.116   4.606
    3DHA   C113 6031   3.765   5.976   4.731
    3DHA   H13R 6032   3.675   6.036   4.731
    3DHA   C112 6033   3.762   5.852   4.819
    3DHA   H12R 6034   3.721   5.773   4.755
    3DHA   H12S 6035   3.858   5.825   4.864
    3DHA   C111 6036   3.657   5.872   4.922
    3DHA   H11R 6037   3.559   5.898   4.883
    3DHA   C110 6038   3.663   5.856   5.052
    3DHA   H10R 6039   3.570   5.866   5.108
    3DHA    C19 6040   3.794   5.818   5.118
    3DHA    H9R 6041   3.824   5.726   5.067
    3DHA    H9S 6042   3.872   5.894   5.110
    3DHA    C18 6043   3.768   5.793   5.264
    3DHA    H8R 6044   3.811   5.703   5.306
    3DHA    C17 6045   3.689   5.865   5.343
    3DHA    H7R 6046   3.668   5.827   5.442
    3DHA    C16 6047   3.618   5.994   5.319
    3DHA    H6R 6048   3.651   6.066   5.394
    3DHA    H6S 6049   3.647   6.051   5.231
    3DHA    C15 6050   3.480   5.976   5.317
    3DHA    H5R 6051   3.435   5.975   5.218
    3DHA    C14 6052   3.398   5.955   5.421
    3DHA    H4R 6053   3.292   5.944   5.404
    3DHA    C13 6054   3.445   5.945   5.562
    3DHA    H3R 6055   3.425   5.844   5.599
    3DHA    H3S 6056   3.553   5.959   5.572
    3DHA    C12 6057   3.361   6.050   5.627
    3DHA    H2R 6058   3.374   6.146   5.576
    3DHA    H2S 6059   3.254   6.031   5.614
    3DHA   C117 6060   4.015   5.808   4.447
    3DHA   H17R 6061   3.977   5.714   4.409
    3DHA   C118 6062   4.077   5.900   4.349
    3DHA   H18R 6063   4.184   5.901   4.372
    3DHA   H18S 6064   4.038   6.001   4.367
    3DHA   C119 6065   4.064   5.851   4.210
    3DHA   H19R 6066   4.163   5.840   4.166
    3DHA   C120 6067   3.956   5.834   4.130
    3DHA   H20R 6068   3.972   5.813   4.025
    3DHA   C121 6069   3.812   5.847   4.169
    3DHA   H21R 6070   3.779   5.931   4.108
    3DHA   H21S 6071   3.790   5.857   4.275
    3DHA   C122 6072   3.748   5.712   4.130
    3DHA   H22R 6073   3.649   5.698   4.173
    3DHA   H22S 6074   3.812   5.627   4.153
    3DHA   H22T 6075   3.726   5.714   4.023
    1ST    C118 6076   4.854   5.849   3.925
    1ST    H18R 6077   4.866   5.951   3.962
    1ST    H18S 6078   4.769   5.806   3.979
    1ST    H18T 6079   4.847   5.834   3.817
    1ST    C117 6080   4.982   5.778   3.975
    1ST    H17R 6081   5.074   5.830   3.947
    1ST    H17S 6082   4.983   5.808   4.080
    1ST    C116 6083   4.996   5.626   3.955
    1ST    H16R 6084   4.903   5.575   3.983
    1ST    H16S 6085   5.001   5.617   3.846
    1ST    C115 6086   5.123   5.568   4.007
    1ST    H15R 6087   5.146   5.472   3.961
    1ST    H15S 6088   5.214   5.627   3.991
    1ST    C114 6089   5.132   5.544   4.159
    1ST    H14R 6090   5.127   5.637   4.215
    1ST    H14S 6091   5.038   5.495   4.185
    1ST    C113 6092   5.254   5.464   4.205
    1ST    H13R 6093   5.260   5.359   4.177
    1ST    H13S 6094   5.346   5.510   4.167
    1ST    C112 6095   5.262   5.457   4.354
    1ST    H12R 6096   5.264   5.556   4.402
    1ST    H12S 6097   5.176   5.408   4.399
    1ST    C111 6098   5.373   5.373   4.409
    1ST    H11R 6099   5.363   5.266   4.391
    1ST    H11S 6100   5.465   5.404   4.359
    1ST    C110 6101   5.397   5.396   4.555
    1ST    H10R 6102   5.408   5.500   4.586
    1ST    H10S 6103   5.311   5.359   4.613
    1ST     C19 6104   5.533   5.336   4.601
    1ST     H9R 6105   5.542   5.231   4.575
    1ST     H9S 6106   5.618   5.386   4.554
    1ST     C18 6107   5.555   5.349   4.750
    1ST     H8R 6108   5.559   5.456   4.770
    1ST     H8S 6109   5.471   5.314   4.810
    1ST     C17 6110   5.681   5.282   4.803
    1ST     H7R 6111   5.691   5.183   4.758
    1ST     H7S 6112   5.770   5.335   4.766
    1ST     C16 6113   5.686   5.258   4.958
    1ST     H6R 6114   5.609   5.181   4.973
    1ST     H6S 6115   5.777   5.209   4.994
    1ST     C15 6116   5.635   5.368   5.037
    1ST     H5R 6117   5.696   5.458   5.030
    1ST     H5S 6118   5.535   5.406   5.014
    1ST     C14 6119   5.642   5.326   5.186
    1ST     H4R 6120   5.741   5.298   5.221
    1ST     H4S 6121   5.618   5.412   5.249
    1ST     C13 6122   5.531   5.228   5.228
    1ST     H3R 6123   5.435   5.276   5.207
    1ST     H3S 6124   5.533   5.139   5.164
    1ST     C12 6125   5.539   5.179   5.375
    1ST     H2R 6126   5.472   5.098   5.402
    1ST     H2S 6127   5.636   5.133   5.395
    2PS     C11 6128   5.501   5.284   5.477
    2PS     O12 6129   5.452   5.388   5.443
    2PS     O11 6130   5.521   5.235   5.608
    2PS      C1 6131   5.462   5.323   5.707
    2PS      HR 6132   5.508   5.293   5.802
    2PS      HS 6133   5.490   5.425   5.678
    2PS      C2 6134   5.312   5.305   5.711
    2PS      HX 6135   5.268   5.333   5.615
    2PS      C3 6136   5.254   5.399   5.815
    2PS      HA 6137   5.289   5.499   5.791
    2PS      HB 6138   5.146   5.388   5.825
    2PS     O31 6139   5.308   5.367   5.944
    2PS     P31 6140   5.219   5.390   6.080
    2PS     O32 6141   5.308   5.313   6.193
    2PS     C31 6142   5.270   5.319   6.326
    2PS     H1A 6143   5.246   5.422   6.355
    2PS     H1B 6144   5.181   5.257   6.329
    2PS     C32 6145   5.378   5.261   6.418
    2PS     H2A 6146   5.344   5.176   6.477
    2PS     N31 6147   5.490   5.198   6.331
    2PS    HN1A 6148   5.542   5.128   6.386
    2PS    HN1B 6149   5.447   5.156   6.246
    2PS    HN1C 6150   5.552   5.267   6.285
    2PS     C33 6151   5.409   5.367   6.515
    2PS     O33 6152   5.211   5.537   6.096
    2PS     O34 6153   5.096   5.308   6.067
    2PS     O21 6154   5.278   5.171   5.741
    2PS     C21 6155   5.153   5.128   5.733
    2PS     O22 6156   5.058   5.207   5.708
    2PS     O35 6157   5.394   5.341   6.629
    2PS     O36 6158   5.468   5.467   6.478
    3DHA   C116 6159   4.962   5.519   4.798
    3DHA   H16R 6160   4.967   5.418   4.839
    3DHA   C115 6161   5.026   5.628   4.884
    3DHA   H15R 6162   4.997   5.727   4.848
    3DHA   H15S 6163   4.995   5.618   4.988
    3DHA   C114 6164   5.171   5.619   4.872
    3DHA   H14R 6165   5.212   5.688   4.798
    3DHA   C113 6166   5.251   5.546   4.954
    3DHA   H13R 6167   5.358   5.556   4.941
    3DHA   C112 6168   5.209   5.450   5.059
    3DHA   H12R 6169   5.285   5.447   5.138
    3DHA   H12S 6170   5.120   5.490   5.109
    3DHA   C111 6171   5.193   5.314   5.007
    3DHA   H11R 6172   5.264   5.275   4.935
    3DHA   C110 6173   5.091   5.234   5.028
    3DHA   H10R 6174   5.090   5.138   4.977
    3DHA    C19 6175   4.973   5.259   5.125
    3DHA    H9R 6176   4.915   5.347   5.097
    3DHA    H9S 6177   4.905   5.175   5.106
    3DHA    C18 6178   5.010   5.269   5.269
    3DHA    H8R 6179   5.011   5.371   5.306
    3DHA    C17 6180   5.027   5.168   5.354
    3DHA    H7R 6181   5.037   5.195   5.459
    3DHA    C16 6182   5.031   5.023   5.335
    3DHA    H6R 6183   4.943   4.974   5.377
    3DHA    H6S 6184   5.037   5.002   5.228
    3DHA    C15 6185   5.156   4.979   5.394
    3DHA    H5R 6186   5.245   5.007   5.339
    3DHA    C14 6187   5.175   4.915   5.510
    3DHA    H4R 6188   5.278   4.891   5.535
    3DHA    C13 6189   5.072   4.914   5.617
    3DHA    H3R 6190   4.981   4.966   5.586
    3DHA    H3S 6191   5.040   4.811   5.636
    3DHA    C12 6192   5.128   4.981   5.747
    3DHA    H2R 6193   5.067   4.950   5.831
    3DHA    H2S 6194   5.226   4.938   5.768
    3DHA   C117 6195   4.903   5.539   4.679
    3DHA   H17R 6196   4.878   5.445   4.629
    3DHA   C118 6197   4.890   5.667   4.604
    3DHA   H18R 6198   4.877   5.755   4.667
    3DHA   H18S 6199   4.800   5.667   4.542
    3DHA   C119 6200   5.008   5.675   4.513
    3DHA   H19R 6201   5.034   5.586   4.456
    3DHA   C120 6202   5.094   5.776   4.501
    3DHA   H20R 6203   5.185   5.758   4.443
    3DHA   C121 6204   5.098   5.909   4.558
    3DHA   H21R 6205   5.202   5.935   4.577
    3DHA   H21S 6206   5.058   5.906   4.660
    3DHA   C122 6207   5.012   6.017   4.481
    3DHA   H22R 6208   4.993   6.110   4.536
    3DHA   H22S 6209   4.913   5.979   4.454
    3DHA   H22T 6210   5.052   6.042   4.382
    1ST    C118 6211   0.743   4.318   4.562
    1ST    H18R 6212   0.638   4.286   4.558
    1ST    H18S 6213   0.766   4.361   4.464
    1ST    H18T 6214   0.752   4.400   4.634
    1ST    C117 6215   0.813   4.183   4.598
    1ST    H17R 6216   0.775   4.162   4.698
    1ST    H17S 6217   0.783   4.104   4.529
    1ST    C116 6218   0.962   4.206   4.610
    1ST    H16R 6219   1.009   4.217   4.512
    1ST    H16S 6220   0.984   4.307   4.646
    1ST    C115 6221   1.034   4.097   4.698
    1ST    H15R 6222   1.141   4.116   4.689
    1ST    H15S 6223   0.997   4.110   4.800
    1ST    C114 6224   1.012   3.955   4.658
    1ST    H14R 6225   0.914   3.911   4.681
    1ST    H14S 6226   1.035   3.952   4.552
    1ST    C113 6227   1.108   3.849   4.716
    1ST    H13R 6228   1.211   3.870   4.687
    1ST    H13S 6229   1.116   3.847   4.824
    1ST    C112 6230   1.079   3.700   4.675
    1ST    H12R 6231   0.976   3.676   4.701
    1ST    H12S 6232   1.095   3.692   4.567
    1ST    C111 6233   1.178   3.593   4.722
    1ST    H11R 6234   1.151   3.504   4.664
    1ST    H11S 6235   1.275   3.619   4.678
    1ST    C110 6236   1.175   3.555   4.869
    1ST    H10R 6237   1.242   3.617   4.929
    1ST    H10S 6238   1.079   3.580   4.914
    1ST     C19 6239   1.217   3.407   4.888
    1ST     H9R 6240   1.166   3.345   4.814
    1ST     H9S 6241   1.324   3.394   4.870
    1ST     C18 6242   1.160   3.355   5.019
    1ST     H8R 6243   1.053   3.377   5.021
    1ST     H8S 6244   1.174   3.248   5.035
    1ST     C17 6245   1.204   3.426   5.146
    1ST     H7R 6246   1.225   3.344   5.215
    1ST     H7S 6247   1.303   3.468   5.128
    1ST     C16 6248   1.097   3.526   5.198
    1ST     H6R 6249   1.101   3.615   5.134
    1ST     H6S 6250   0.997   3.484   5.196
    1ST     C15 6251   1.133   3.574   5.341
    1ST     H5R 6252   1.234   3.616   5.340
    1ST     H5S 6253   1.069   3.657   5.370
    1ST     C14 6254   1.133   3.462   5.450
    1ST     H4R 6255   1.039   3.408   5.459
    1ST     H4S 6256   1.210   3.393   5.415
    1ST     C13 6257   1.168   3.495   5.591
    1ST     H3R 6258   1.262   3.551   5.588
    1ST     H3S 6259   1.104   3.568   5.641
    1ST     C12 6260   1.178   3.368   5.680
    1ST     H2R 6261   1.084   3.314   5.695
    1ST     H2S 6262   1.243   3.295   5.631
    2PS     C11 6263   1.223   3.395   5.815
    2PS     O12 6264   1.161   3.351   5.915
    2PS     O11 6265   1.350   3.450   5.811
    2PS      C1 6266   1.403   3.507   5.932
    2PS      HR 6267   1.334   3.577   5.979
    2PS      HS 6268   1.425   3.430   6.006
    2PS      C2 6269   1.532   3.581   5.901
    2PS      HX 6270   1.596   3.522   5.835
    2PS      C3 6271   1.605   3.606   6.030
    2PS      HA 6272   1.676   3.525   6.050
    2PS      HB 6273   1.674   3.690   6.031
    2PS     O31 6274   1.514   3.621   6.138
    2PS     P31 6275   1.563   3.670   6.282
    2PS     O32 6276   1.677   3.570   6.317
    2PS     C31 6277   1.665   3.436   6.371
    2PS     H1A 6278   1.594   3.377   6.313
    2PS     H1B 6279   1.764   3.394   6.351
    2PS     C32 6280   1.649   3.442   6.526
    2PS     H2A 6281   1.711   3.515   6.578
    2PS     N31 6282   1.502   3.467   6.554
    2PS    HN1A 6283   1.473   3.464   6.653
    2PS    HN1B 6284   1.460   3.556   6.523
    2PS    HN1C 6285   1.444   3.394   6.509
    2PS     C33 6286   1.697   3.310   6.580
    2PS     O33 6287   1.638   3.797   6.262
    2PS     O34 6288   1.457   3.665   6.383
    2PS     O21 6289   1.498   3.710   5.843
    2PS     C21 6290   1.585   3.790   5.779
    2PS     O22 6291   1.702   3.765   5.778
    2PS     O35 6292   1.612   3.219   6.600
    2PS     O36 6293   1.806   3.308   6.632
    3DHA   C116 6294   1.775   4.734   4.703
    3DHA   H16R 6295   1.827   4.829   4.702
    3DHA   C115 6296   1.702   4.718   4.827
    3DHA   H15R 6297   1.658   4.817   4.841
    3DHA   H15S 6298   1.628   4.638   4.826
    3DHA   C114 6299   1.795   4.695   4.946
    3DHA   H14R 6300   1.848   4.784   4.978
    3DHA   C113 6301   1.828   4.573   5.003
    3DHA   H13R 6302   1.900   4.567   5.084
    3DHA   C112 6303   1.771   4.441   4.972
    3DHA   H12R 6304   1.734   4.444   4.870
    3DHA   H12S 6305   1.853   4.370   4.979
    3DHA   C111 6306   1.663   4.391   5.058
    3DHA   H11R 6307   1.565   4.406   5.013
    3DHA   C110 6308   1.663   4.341   5.179
    3DHA   H10R 6309   1.566   4.309   5.217
    3DHA    C19 6310   1.780   4.307   5.266
    3DHA    H9R 6311   1.825   4.211   5.239
    3DHA    H9S 6312   1.865   4.371   5.240
    3DHA    C18 6313   1.755   4.297   5.413
    3DHA    H8R 6314   1.797   4.375   5.476
    3DHA    C17 6315   1.686   4.198   5.466
    3DHA    H7R 6316   1.677   4.185   5.574
    3DHA    C16 6317   1.628   4.079   5.394
    3DHA    H6R 6318   1.643   4.064   5.287
    3DHA    H6S 6319   1.676   3.993   5.441
    3DHA    C15 6320   1.481   4.082   5.424
    3DHA    H5R 6321   1.433   4.165   5.372
    3DHA    C14 6322   1.423   3.993   5.501
    3DHA    H4R 6323   1.318   4.006   5.527
    3DHA    C13 6324   1.486   3.867   5.562
    3DHA    H3R 6325   1.406   3.793   5.559
    3DHA    H3S 6326   1.570   3.816   5.516
    3DHA    C12 6327   1.522   3.900   5.713
    3DHA    H2R 6328   1.599   3.977   5.699
    3DHA    H2S 6329   1.440   3.939   5.774
    3DHA   C117 6330   1.779   4.660   4.594
    3DHA   H17R 6331   1.853   4.683   4.517
    3DHA   C118 6332   1.720   4.527   4.584
    3DHA   H18R 6333   1.628   4.523   4.644
    3DHA   H18S 6334   1.780   4.452   4.636
    3DHA   C119 6335   1.703   4.493   4.443
    3DHA   H19R 6336   1.796   4.489   4.387
    3DHA   C120 6337   1.590   4.469   4.377
    3DHA   H20R 6338   1.590   4.458   4.268
    3DHA   C121 6339   1.448   4.472   4.426
    3DHA   H21R 6340   1.389   4.543   4.368
    3DHA   H21S 6341   1.441   4.496   4.532
    3DHA   C122 6342   1.375   4.344   4.405
    3DHA   H22R 6343   1.417   4.268   4.472
    3DHA   H22S 6344   1.384   4.309   4.302
    3DHA   H22T 6345   1.269   4.353   4.426
    1ST    C118 6346   4.344   5.679   4.565
    1ST    H18R 6347   4.364   5.661   4.459
    1ST    H18S 6348   4.293   5.774   4.580
    1ST    H18T 6349   4.274   5.602   4.598
    1ST    C117 6350   4.473   5.676   4.640
    1ST    H17R 6351   4.548   5.731   4.582
    1ST    H17S 6352   4.464   5.730   4.734
    1ST    C116 6353   4.527   5.534   4.660
    1ST    H16R 6354   4.570   5.492   4.569
    1ST    H16S 6355   4.619   5.524   4.718
    1ST    C115 6356   4.426   5.437   4.724
    1ST    H15R 6357   4.364   5.484   4.800
    1ST    H15S 6358   4.362   5.386   4.652
    1ST    C114 6359   4.500   5.328   4.793
    1ST    H14R 6360   4.552   5.279   4.710
    1ST    H14S 6361   4.580   5.365   4.858
    1ST    C113 6362   4.424   5.233   4.878
    1ST    H13R 6363   4.497   5.169   4.927
    1ST    H13S 6364   4.378   5.287   4.962
    1ST    C112 6365   4.323   5.143   4.812
    1ST    H12R 6366   4.256   5.201   4.748
    1ST    H12S 6367   4.366   5.079   4.734
    1ST    C111 6368   4.234   5.066   4.907
    1ST    H11R 6369   4.295   4.991   4.957
    1ST    H11S 6370   4.197   5.128   4.989
    1ST    C110 6371   4.116   5.003   4.837
    1ST    H10R 6372   4.055   5.079   4.787
    1ST    H10S 6373   4.139   4.937   4.753
    1ST     C19 6374   4.030   4.932   4.938
    1ST     H9R 6375   3.988   5.002   5.010
    1ST     H9S 6376   3.938   4.905   4.886
    1ST     C18 6377   4.107   4.812   5.000
    1ST     H8R 6378   4.160   4.765   4.918
    1ST     H8S 6379   4.178   4.832   5.081
    1ST     C17 6380   4.012   4.712   5.053
    1ST     H7R 6381   3.954   4.764   5.130
    1ST     H7S 6382   3.935   4.682   4.981
    1ST     C16 6383   4.083   4.597   5.130
    1ST     H6R 6384   4.153   4.548   5.062
    1ST     H6S 6385   4.135   4.643   5.214
    1ST     C15 6386   3.981   4.498   5.192
    1ST     H5R 6387   3.911   4.547   5.259
    1ST     H5S 6388   3.917   4.461   5.111
    1ST     C14 6389   4.058   4.391   5.266
    1ST     H4R 6390   3.994   4.307   5.296
    1ST     H4S 6391   4.135   4.342   5.206
    1ST     C13 6392   4.123   4.449   5.397
    1ST     H3R 6393   4.201   4.522   5.373
    1ST     H3S 6394   4.049   4.499   5.460
    1ST     C12 6395   4.185   4.341   5.490
    1ST     H2R 6396   4.106   4.280   5.535
    1ST     H2S 6397   4.235   4.263   5.432
    2PS     C11 6398   4.288   4.389   5.589
    2PS     O12 6399   4.318   4.507   5.601
    2PS     O11 6400   4.333   4.296   5.666
    2PS      C1 6401   4.429   4.334   5.772
    2PS      HR 6402   4.526   4.364   5.730
    2PS      HS 6403   4.383   4.410   5.836
    2PS      C2 6404   4.456   4.207   5.858
    2PS      HX 6405   4.363   4.149   5.867
    2PS      C3 6406   4.510   4.234   5.997
    2PS      HA 6407   4.619   4.245   5.990
    2PS      HB 6408   4.474   4.331   6.031
    2PS     O31 6409   4.465   4.142   6.092
    2PS     P31 6410   4.516   4.151   6.248
    2PS     O32 6411   4.485   4.307   6.294
    2PS     C31 6412   4.353   4.336   6.348
    2PS     H1A 6413   4.278   4.319   6.270
    2PS     H1B 6414   4.331   4.273   6.434
    2PS     C32 6415   4.345   4.484   6.380
    2PS     H2A 6416   4.416   4.512   6.458
    2PS     N31 6417   4.385   4.572   6.265
    2PS    HN1A 6418   4.308   4.562   6.196
    2PS    HN1B 6419   4.390   4.666   6.307
    2PS    HN1C 6420   4.479   4.562   6.224
    2PS     C33 6421   4.210   4.509   6.441
    2PS     O33 6422   4.438   4.052   6.324
    2PS     O34 6423   4.664   4.149   6.248
    2PS     O21 6424   4.536   4.108   5.785
    2PS     C21 6425   4.661   4.135   5.734
    2PS     O22 6426   4.717   4.243   5.739
    2PS     O35 6427   4.113   4.494   6.373
    2PS     O36 6428   4.203   4.545   6.552
    3DHA   C116 6429   5.619   3.497   5.433
    3DHA   H16R 6430   5.547   3.484   5.514
    3DHA   C115 6431   5.576   3.590   5.326
    3DHA   H15R 6432   5.476   3.628   5.351
    3DHA   H15S 6433   5.643   3.676   5.318
    3DHA   C114 6434   5.560   3.521   5.195
    3DHA   H14R 6435   5.597   3.418   5.195
    3DHA   C113 6436   5.506   3.580   5.087
    3DHA   H13R 6437   5.497   3.522   4.996
    3DHA   C112 6438   5.467   3.723   5.072
    3DHA   H12R 6439   5.498   3.783   5.158
    3DHA   H12S 6440   5.521   3.758   4.984
    3DHA   C111 6441   5.323   3.731   5.042
    3DHA   H11R 6442   5.303   3.699   4.940
    3DHA   C110 6443   5.228   3.794   5.120
    3DHA   H10R 6444   5.129   3.802   5.078
    3DHA    C19 6445   5.242   3.859   5.251
    3DHA    H9R 6446   5.190   3.799   5.326
    3DHA    H9S 6447   5.339   3.858   5.301
    3DHA    C18 6448   5.177   3.988   5.245
    3DHA    H8R 6449   5.242   4.063   5.202
    3DHA    C17 6450   5.060   4.020   5.298
    3DHA    H7R 6451   5.029   4.124   5.290
    3DHA    C16 6452   4.958   3.926   5.351
    3DHA    H6R 6453   4.859   3.971   5.344
    3DHA    H6S 6454   4.953   3.840   5.285
    3DHA    C15 6455   4.990   3.883   5.492
    3DHA    H5R 6456   5.059   3.799   5.497
    3DHA    C14 6457   4.944   3.923   5.611
    3DHA    H4R 6458   4.964   3.862   5.698
    3DHA    C13 6459   4.867   4.050   5.638
    3DHA    H3R 6460   4.915   4.101   5.722
    3DHA    H3S 6461   4.860   4.120   5.555
    3DHA    C12 6462   4.728   4.016   5.679
    3DHA    H2R 6463   4.666   3.980   5.596
    3DHA    H2S 6464   4.715   3.938   5.755
    3DHA   C117 6465   5.724   3.416   5.432
    3DHA   H17R 6466   5.719   3.337   5.506
    3DHA   C118 6467   5.819   3.415   5.319
    3DHA   H18R 6468   5.773   3.368   5.232
    3DHA   H18S 6469   5.904   3.349   5.340
    3DHA   C119 6470   5.876   3.548   5.285
    3DHA   H19R 6471   5.890   3.612   5.371
    3DHA   C120 6472   5.910   3.599   5.164
    3DHA   H20R 6473   5.961   3.694   5.153
    3DHA   C121 6474   5.903   3.513   5.039
    3DHA   H21R 6475   5.919   3.581   4.956
    3DHA   H21S 6476   5.806   3.464   5.029
    3DHA   C122 6477   6.020   3.410   5.035
    3DHA   H22R 6478   6.004   3.339   5.116
    3DHA   H22S 6479   6.122   3.452   5.033
    3DHA   H22T 6480   6.022   3.358   4.939
    1ST    C118 6481   5.250   4.317   5.048
    1ST    H18R 6482   5.233   4.212   5.027
    1ST    H18S 6483   5.154   4.369   5.055
    1ST    H18T 6484   5.292   4.326   5.149
    1ST    C117 6485   5.338   4.373   4.941
    1ST    H17R 6486   5.281   4.349   4.852
    1ST    H17S 6487   5.353   4.480   4.960
    1ST    C116 6488   5.476   4.294   4.929
    1ST    H16R 6489   5.534   4.289   5.022
    1ST    H16S 6490   5.440   4.194   4.908
    1ST    C115 6491   5.560   4.355   4.814
    1ST    H15R 6492   5.490   4.368   4.731
    1ST    H15S 6493   5.596   4.456   4.837
    1ST    C114 6494   5.677   4.272   4.776
    1ST    H14R 6495   5.731   4.251   4.869
    1ST    H14S 6496   5.644   4.184   4.721
    1ST    C113 6497   5.784   4.343   4.686
    1ST    H13R 6498   5.866   4.271   4.685
    1ST    H13S 6499   5.755   4.349   4.581
    1ST    C112 6500   5.839   4.473   4.727
    1ST    H12R 6501   5.910   4.503   4.649
    1ST    H12S 6502   5.760   4.547   4.722
    1ST    C111 6503   5.897   4.478   4.865
    1ST    H11R 6504   5.829   4.419   4.927
    1ST    H11S 6505   5.991   4.423   4.872
    1ST    C110 6506   5.907   4.615   4.919
    1ST    H10R 6507   5.971   4.685   4.865
    1ST    H10S 6508   5.813   4.664   4.896
    1ST     C19 6509   5.918   4.617   5.074
    1ST     H9R 6510   5.857   4.545   5.129
    1ST     H9S 6511   6.021   4.581   5.085
    1ST     C18 6512   5.896   4.759   5.134
    1ST     H8R 6513   5.942   4.835   5.070
    1ST     H8S 6514   5.790   4.784   5.143
    1ST     C17 6515   5.962   4.782   5.266
    1ST     H7R 6516   6.064   4.743   5.266
    1ST     H7S 6517   5.979   4.890   5.274
    1ST     C16 6518   5.893   4.746   5.399
    1ST     H6R 6519   5.794   4.791   5.405
    1ST     H6S 6520   5.886   4.639   5.420
    1ST     C15 6521   5.976   4.791   5.525
    1ST     H5R 6522   6.082   4.776   5.505
    1ST     H5S 6523   5.973   4.900   5.526
    1ST     C14 6524   5.963   4.715   5.662
    1ST     H4R 6525   5.864   4.733   5.704
    1ST     H4S 6526   5.967   4.607   5.649
    1ST     C13 6527   6.061   4.757   5.765
    1ST     H3R 6528   6.160   4.767   5.720
    1ST     H3S 6529   6.037   4.854   5.809
    1ST     C12 6530   6.060   4.659   5.884
    1ST     H2R 6531   6.041   4.556   5.854
    1ST     H2S 6532   6.158   4.653   5.932
    2PS     C11 6533   5.959   4.674   5.993
    2PS     O12 6534   5.962   4.769   6.073
    2PS     O11 6535   5.857   4.583   5.994
    2PS      C1 6536   5.738   4.627   6.058
    2PS      HR 6537   5.681   4.535   6.073
    2PS      HS 6538   5.766   4.668   6.155
    2PS      C2 6539   5.654   4.715   5.962
    2PS      HX 6540   5.720   4.760   5.886
    2PS      C3 6541   5.585   4.826   6.039
    2PS      HA 6542   5.663   4.864   6.106
    2PS      HB 6543   5.552   4.894   5.960
    2PS     O31 6544   5.479   4.777   6.123
    2PS     P31 6545   5.398   4.877   6.221
    2PS     O32 6546   5.505   4.919   6.338
    2PS     C31 6547   5.525   4.838   6.453
    2PS     H1A 6548   5.434   4.839   6.513
    2PS     H1B 6549   5.547   4.735   6.425
    2PS     C32 6550   5.644   4.887   6.543
    2PS     H2A 6551   5.641   4.826   6.634
    2PS     N31 6552   5.780   4.872   6.485
    2PS    HN1A 6553   5.793   4.775   6.452
    2PS    HN1B 6554   5.806   4.935   6.408
    2PS    HN1C 6555   5.858   4.892   6.551
    2PS     C33 6556   5.612   5.029   6.586
    2PS     O33 6557   5.368   5.003   6.146
    2PS     O34 6558   5.280   4.798   6.274
    2PS     O21 6559   5.560   4.629   5.896
    2PS     C21 6560   5.445   4.666   5.837
    2PS     O22 6561   5.420   4.778   5.808
    2PS     O35 6562   5.575   5.048   6.698
    2PS     O36 6563   5.655   5.128   6.527
    3DHA   C116 6564   4.748   4.508   4.586
    3DHA   H16R 6565   4.675   4.444   4.635
    3DHA   C115 6566   4.789   4.633   4.665
    3DHA   H15R 6567   4.780   4.726   4.609
    3DHA   H15S 6568   4.723   4.632   4.751
    3DHA   C114 6569   4.928   4.628   4.723
    3DHA   H14R 6570   5.009   4.637   4.651
    3DHA   C113 6571   4.966   4.598   4.846
    3DHA   H13R 6572   5.071   4.605   4.876
    3DHA   C112 6573   4.882   4.574   4.974
    3DHA   H12R 6574   4.776   4.583   4.953
    3DHA   H12S 6575   4.893   4.472   5.010
    3DHA   C111 6576   4.907   4.664   5.087
    3DHA   H11R 6577   4.920   4.770   5.067
    3DHA   C110 6578   4.910   4.633   5.210
    3DHA   H10R 6579   4.929   4.703   5.291
    3DHA    C19 6580   4.885   4.492   5.264
    3DHA    H9R 6581   4.815   4.482   5.347
    3DHA    H9S 6582   4.832   4.442   5.182
    3DHA    C18 6583   5.008   4.417   5.288
    3DHA    H8R 6584   5.035   4.343   5.213
    3DHA    C17 6585   5.073   4.419   5.400
    3DHA    H7R 6586   5.164   4.363   5.422
    3DHA    C16 6587   5.045   4.507   5.518
    3DHA    H6R 6588   5.117   4.588   5.511
    3DHA    H6S 6589   4.947   4.555   5.512
    3DHA    C15 6590   5.051   4.426   5.652
    3DHA    H5R 6591   5.011   4.325   5.647
    3DHA    C14 6592   5.123   4.465   5.758
    3DHA    H4R 6593   5.121   4.399   5.845
    3DHA    C13 6594   5.215   4.579   5.761
    3DHA    H3R 6595   5.206   4.636   5.668
    3DHA    H3S 6596   5.165   4.647   5.830
    3DHA    C12 6597   5.356   4.545   5.806
    3DHA    H2R 6598   5.361   4.475   5.890
    3DHA    H2S 6599   5.397   4.497   5.717
    3DHA   C117 6600   4.785   4.479   4.459
    3DHA   H17R 6601   4.757   4.382   4.417
    3DHA   C118 6602   4.886   4.549   4.372
    3DHA   H18R 6603   4.907   4.647   4.416
    3DHA   H18S 6604   4.851   4.567   4.269
    3DHA   C119 6605   4.995   4.447   4.363
    3DHA   H19R 6606   4.974   4.376   4.283
    3DHA   C120 6607   5.109   4.430   4.418
    3DHA   H20R 6608   5.173   4.349   4.382
    3DHA   C121 6609   5.173   4.494   4.537
    3DHA   H21R 6610   5.119   4.466   4.627
    3DHA   H21S 6611   5.163   4.603   4.532
    3DHA   C122 6612   5.326   4.461   4.545
    3DHA   H22R 6613   5.351   4.358   4.573
    3DHA   H22S 6614   5.378   4.532   4.610
    3DHA   H22T 6615   5.375   4.481   4.450
    1ST    C118 6616   2.809   2.480   4.550
    1ST    H18R 6617   2.798   2.565   4.483
    1ST    H18S 6618   2.753   2.488   4.644
    1ST    H18T 6619   2.774   2.390   4.498
    1ST    C117 6620   2.950   2.436   4.566
    1ST    H17R 6621   2.986   2.400   4.470
    1ST    H17S 6622   3.011   2.525   4.585
    1ST    C116 6623   2.966   2.336   4.685
    1ST    H16R 6624   2.910   2.373   4.771
    1ST    H16S 6625   2.913   2.245   4.656
    1ST    C115 6626   3.107   2.287   4.714
    1ST    H15R 6627   3.118   2.191   4.765
    1ST    H15S 6628   3.164   2.278   4.621
    1ST    C114 6629   3.174   2.379   4.815
    1ST    H14R 6630   3.139   2.482   4.808
    1ST    H14S 6631   3.135   2.339   4.909
    1ST    C113 6632   3.324   2.381   4.804
    1ST    H13R 6633   3.360   2.288   4.847
    1ST    H13S 6634   3.349   2.383   4.697
    1ST    C112 6635   3.403   2.502   4.872
    1ST    H12R 6636   3.511   2.494   4.866
    1ST    H12S 6637   3.377   2.592   4.817
    1ST    C111 6638   3.377   2.508   5.028
    1ST    H11R 6639   3.281   2.547   5.063
    1ST    H11S 6640   3.393   2.407   5.065
    1ST    C110 6641   3.472   2.595   5.108
    1ST    H10R 6642   3.452   2.588   5.215
    1ST    H10S 6643   3.574   2.557   5.098
    1ST     C19 6644   3.463   2.745   5.088
    1ST     H9R 6645   3.493   2.776   4.987
    1ST     H9S 6646   3.359   2.776   5.098
    1ST     C18 6647   3.536   2.832   5.193
    1ST     H8R 6648   3.511   2.788   5.290
    1ST     H8S 6649   3.643   2.813   5.183
    1ST     C17 6650   3.500   2.976   5.189
    1ST     H7R 6651   3.545   3.019   5.100
    1ST     H7S 6652   3.392   2.986   5.174
    1ST     C16 6653   3.537   3.051   5.307
    1ST     H6R 6654   3.460   3.042   5.385
    1ST     H6S 6655   3.626   2.998   5.341
    1ST     C15 6656   3.576   3.189   5.281
    1ST     H5R 6657   3.666   3.194   5.219
    1ST     H5S 6658   3.491   3.240   5.234
    1ST     C14 6659   3.616   3.255   5.414
    1ST     H4R 6660   3.711   3.209   5.442
    1ST     H4S 6661   3.632   3.356   5.378
    1ST     C13 6662   3.514   3.252   5.526
    1ST     H3R 6663   3.418   3.293   5.495
    1ST     H3S 6664   3.486   3.155   5.569
    1ST     C12 6665   3.562   3.328   5.670
    1ST     H2R 6666   3.656   3.284   5.704
    1ST     H2S 6667   3.576   3.436   5.657
    2PS     C11 6668   3.459   3.322   5.779
    2PS     O12 6669   3.441   3.426   5.839
    2PS     O11 6670   3.394   3.204   5.795
    2PS      C1 6671   3.295   3.187   5.895
    2PS      HR 6672   3.254   3.087   5.878
    2PS      HS 6673   3.337   3.199   5.996
    2PS      C2 6674   3.180   3.289   5.858
    2PS      HX 6675   3.211   3.393   5.850
    2PS      C3 6676   3.067   3.290   5.967
    2PS      HA 6677   3.109   3.320   6.064
    2PS      HB 6678   2.999   3.368   5.934
    2PS     O31 6679   3.004   3.168   5.966
    2PS     P31 6680   2.862   3.136   6.038
    2PS     O32 6681   2.833   3.248   6.149
    2PS     C31 6682   2.875   3.235   6.284
    2PS     H1A 6683   2.861   3.130   6.314
    2PS     H1B 6684   2.978   3.268   6.294
    2PS     C32 6685   2.787   3.318   6.370
    2PS     H2A 6686   2.811   3.416   6.329
    2PS     N31 6687   2.640   3.297   6.338
    2PS    HN1A 6688   2.580   3.381   6.347
    2PS    HN1B 6689   2.627   3.266   6.241
    2PS    HN1C 6690   2.599   3.221   6.395
    2PS     C33 6691   2.834   3.309   6.514
    2PS     O33 6692   2.758   3.155   5.939
    2PS     O34 6693   2.873   3.009   6.109
    2PS     O21 6694   3.121   3.238   5.736
    2PS     C21 6695   3.034   3.317   5.669
    2PS     O22 6696   3.016   3.437   5.685
    2PS     O35 6697   2.787   3.230   6.598
    2PS     O36 6698   2.926   3.377   6.542
    3DHA   C116 6699   3.305   2.719   4.468
    3DHA   H16R 6700   3.382   2.664   4.522
    3DHA   C115 6701   3.302   2.865   4.473
    3DHA   H15R 6702   3.323   2.907   4.374
    3DHA   H15S 6703   3.204   2.900   4.505
    3DHA   C114 6704   3.410   2.923   4.562
    3DHA   H14R 6705   3.502   2.947   4.509
    3DHA   C113 6706   3.398   2.952   4.687
    3DHA   H13R 6707   3.472   3.003   4.748
    3DHA   C112 6708   3.276   2.956   4.774
    3DHA   H12R 6709   3.206   2.872   4.768
    3DHA   H12S 6710   3.304   2.947   4.879
    3DHA   C111 6711   3.202   3.087   4.759
    3DHA   H11R 6712   3.113   3.088   4.696
    3DHA   C110 6713   3.230   3.202   4.819
    3DHA   H10R 6714   3.156   3.281   4.803
    3DHA    C19 6715   3.340   3.226   4.914
    3DHA    H9R 6716   3.379   3.132   4.954
    3DHA    H9S 6717   3.424   3.262   4.854
    3DHA    C18 6718   3.300   3.324   5.021
    3DHA    H8R 6719   3.321   3.429   4.999
    3DHA    C17 6720   3.222   3.295   5.131
    3DHA    H7R 6721   3.187   3.372   5.199
    3DHA    C16 6722   3.171   3.160   5.176
    3DHA    H6R 6723   3.187   3.080   5.103
    3DHA    H6S 6724   3.231   3.132   5.262
    3DHA    C15 6725   3.028   3.153   5.207
    3DHA    H5R 6726   2.968   3.110   5.127
    3DHA    C14 6727   2.977   3.203   5.319
    3DHA    H4R 6728   2.870   3.206   5.340
    3DHA    C13 6729   3.051   3.268   5.430
    3DHA    H3R 6730   3.155   3.235   5.436
    3DHA    H3S 6731   3.062   3.374   5.408
    3DHA    C12 6732   2.976   3.238   5.556
    3DHA    H2R 6733   2.869   3.259   5.553
    3DHA    H2S 6734   2.987   3.134   5.588
    3DHA   C117 6735   3.222   2.645   4.392
    3DHA   H17R 6736   3.235   2.537   4.401
    3DHA   C118 6737   3.107   2.692   4.310
    3DHA   H18R 6738   3.100   2.801   4.319
    3DHA   H18S 6739   3.007   2.662   4.340
    3DHA   C119 6740   3.119   2.656   4.164
    3DHA   H19R 6741   3.160   2.730   4.096
    3DHA   C120 6742   3.078   2.541   4.108
    3DHA   H20R 6743   3.105   2.530   4.003
    3DHA   C121 6744   3.017   2.419   4.169
    3DHA   H21R 6745   2.912   2.433   4.195
    3DHA   H21S 6746   3.072   2.408   4.263
    3DHA   C122 6747   3.059   2.289   4.089
    3DHA   H22R 6748   3.131   2.300   4.008
    3DHA   H22S 6749   2.969   2.261   4.034
    3DHA   H22T 6750   3.081   2.208   4.159
    1ST    C118 6751   2.089   0.414   4.038
    1ST    H18R 6752   2.116   0.517   4.014
    1ST    H18S 6753   1.982   0.408   4.062
    1ST    H18T 6754   2.117   0.342   3.961
    1ST    C117 6755   2.186   0.375   4.149
    1ST    H17R 6756   2.289   0.379   4.112
    1ST    H17S 6757   2.175   0.454   4.224
    1ST    C116 6758   2.149   0.234   4.216
    1ST    H16R 6759   2.045   0.210   4.237
    1ST    H16S 6760   2.180   0.161   4.141
    1ST    C115 6761   2.229   0.195   4.336
    1ST    H15R 6762   2.196   0.256   4.420
    1ST    H15S 6763   2.201   0.092   4.361
    1ST    C114 6764   2.379   0.212   4.325
    1ST    H14R 6765   2.418   0.138   4.255
    1ST    H14S 6766   2.410   0.311   4.289
    1ST    C113 6767   2.445   0.181   4.460
    1ST    H13R 6768   2.401   0.250   4.532
    1ST    H13S 6769   2.415   0.084   4.499
    1ST    C112 6770   2.594   0.176   4.468
    1ST    H12R 6771   2.635   0.155   4.369
    1ST    H12S 6772   2.636   0.273   4.496
    1ST    C111 6773   2.652   0.089   4.580
    1ST    H11R 6774   2.629   0.118   4.683
    1ST    H11S 6775   2.618  -0.015   4.574
    1ST    C110 6776   2.805   0.093   4.563
    1ST    H10R 6777   2.836   0.040   4.473
    1ST    H10S 6778   2.822   0.200   4.547
    1ST     C19 6779   2.884   0.050   4.678
    1ST     H9R 6780   2.979   0.013   4.639
    1ST     H9S 6781   2.899   0.140   4.740
    1ST     C18 6782   2.830  -0.066   4.746
    1ST     H8R 6783   2.735  -0.032   4.787
    1ST     H8S 6784   2.810  -0.146   4.675
    1ST     C17 6785   2.925  -0.111   4.858
    1ST     H7R 6786   3.013  -0.165   4.824
    1ST     H7S 6787   2.965  -0.014   4.889
    1ST     C16 6788   2.862  -0.167   4.982
    1ST     H6R 6789   2.781  -0.101   5.013
    1ST     H6S 6790   2.820  -0.265   4.957
    1ST     C15 6791   2.954  -0.175   5.107
    1ST     H5R 6792   3.004  -0.078   5.113
    1ST     H5S 6793   2.898  -0.189   5.199
    1ST     C14 6794   3.064  -0.280   5.103
    1ST     H4R 6795   3.020  -0.374   5.067
    1ST     H4S 6796   3.135  -0.255   5.024
    1ST     C13 6797   3.143  -0.297   5.227
    1ST     H3R 6798   3.081  -0.352   5.298
    1ST     H3S 6799   3.227  -0.365   5.211
    1ST     C12 6800   3.202  -0.175   5.304
    1ST     H2R 6801   3.306  -0.197   5.326
    1ST     H2S 6802   3.204  -0.086   5.240
    2PS     C11 6803   3.137  -0.156   5.437
    2PS     O12 6804   3.101  -0.243   5.520
    2PS     O11 6805   3.118  -0.027   5.455
    2PS      C1 6806   3.072   0.029   5.578
    2PS      HR 6807   3.079   0.138   5.573
    2PS      HS 6808   2.971  -0.010   5.589
    2PS      C2 6809   3.155  -0.012   5.702
    2PS      HX 6810   3.121  -0.110   5.738
    2PS      C3 6811   3.132   0.084   5.819
    2PS      HA 6812   3.150   0.186   5.785
    2PS      HB 6813   3.028   0.082   5.853
    2PS     O31 6814   3.219   0.039   5.924
    2PS     P31 6815   3.189   0.082   6.075
    2PS     O32 6816   3.048   0.024   6.113
    2PS     C31 6817   2.980   0.068   6.232
    2PS     H1A 6818   3.039   0.040   6.320
    2PS     H1B 6819   2.968   0.177   6.237
    2PS     C32 6820   2.844   0.000   6.227
    2PS     H2A 6821   2.779   0.054   6.159
    2PS     N31 6822   2.845  -0.148   6.187
    2PS    HN1A 6823   2.895  -0.206   6.256
    2PS    HN1B 6824   2.750  -0.187   6.191
    2PS    HN1C 6825   2.888  -0.164   6.094
    2PS     C33 6826   2.772   0.013   6.370
    2PS     O33 6827   3.282   0.019   6.174
    2PS     O34 6828   3.176   0.229   6.079
    2PS     O21 6829   3.297  -0.043   5.673
    2PS     C21 6830   3.392   0.057   5.660
    2PS     O22 6831   3.386   0.176   5.675
    2PS     O35 6832   2.825  -0.055   6.451
    2PS     O36 6833   2.699   0.110   6.396
    3DHA   C116 6834   3.164   0.407   4.543
    3DHA   H16R 6835   3.263   0.393   4.501
    3DHA   C115 6836   3.142   0.325   4.665
    3DHA   H15R 6837   3.054   0.353   4.724
    3DHA   H15S 6838   3.141   0.219   4.638
    3DHA   C114 6839   3.263   0.335   4.747
    3DHA   H14R 6840   3.356   0.371   4.703
    3DHA   C113 6841   3.268   0.308   4.878
    3DHA   H13R 6842   3.364   0.298   4.928
    3DHA   C112 6843   3.166   0.275   4.972
    3DHA   H12R 6844   3.071   0.241   4.929
    3DHA   H12S 6845   3.198   0.183   5.022
    3DHA   C111 6846   3.137   0.394   5.055
    3DHA   H11R 6847   3.110   0.484   5.001
    3DHA   C110 6848   3.146   0.406   5.186
    3DHA   H10R 6849   3.116   0.499   5.234
    3DHA    C19 6850   3.178   0.296   5.283
    3DHA    H9R 6851   3.085   0.262   5.328
    3DHA    H9S 6852   3.210   0.209   5.226
    3DHA    C18 6853   3.276   0.334   5.388
    3DHA    H8R 6854   3.245   0.412   5.457
    3DHA    C17 6855   3.400   0.288   5.396
    3DHA    H7R 6856   3.470   0.314   5.475
    3DHA    C16 6857   3.457   0.190   5.303
    3DHA    H6R 6858   3.404   0.100   5.271
    3DHA    H6S 6859   3.463   0.240   5.206
    3DHA    C15 6860   3.597   0.157   5.357
    3DHA    H5R 6861   3.670   0.231   5.324
    3DHA    C14 6862   3.631   0.058   5.434
    3DHA    H4R 6863   3.736   0.051   5.458
    3DHA    C13 6864   3.538  -0.036   5.502
    3DHA    H3R 6865   3.443  -0.044   5.449
    3DHA    H3S 6866   3.585  -0.135   5.503
    3DHA    C12 6867   3.523   0.002   5.645
    3DHA    H2R 6868   3.530  -0.086   5.710
    3DHA    H2S 6869   3.599   0.073   5.677
    3DHA   C117 6870   3.083   0.496   4.488
    3DHA   H17R 6871   3.131   0.559   4.414
    3DHA   C118 6872   2.940   0.525   4.528
    3DHA   H18R 6873   2.901   0.431   4.567
    3DHA   H18S 6874   2.893   0.557   4.435
    3DHA   C119 6875   2.929   0.626   4.642
    3DHA   H19R 6876   2.966   0.587   4.737
    3DHA   C120 6877   2.877   0.748   4.641
    3DHA   H20R 6878   2.892   0.808   4.730
    3DHA   C121 6879   2.829   0.824   4.522
    3DHA   H21R 6880   2.743   0.890   4.539
    3DHA   H21S 6881   2.806   0.763   4.434
    3DHA   C122 6882   2.940   0.913   4.477
    3DHA   H22R 6883   2.965   0.993   4.548
    3DHA   H22S 6884   2.917   0.964   4.383
    3DHA   H22T 6885   3.034   0.859   4.462
    1ST    C118 6886   4.301   1.760   3.849
    1ST    H18R 6887   4.302   1.854   3.904
    1ST    H18S 6888   4.360   1.767   3.757
    1ST    H18T 6889   4.354   1.693   3.918
    1ST    C117 6890   4.157   1.717   3.830
    1ST    H17R 6891   4.129   1.759   3.733
    1ST    H17S 6892   4.152   1.609   3.821
    1ST    C116 6893   4.069   1.755   3.957
    1ST    H16R 6894   4.031   1.855   3.935
    1ST    H16S 6895   3.984   1.687   3.961
    1ST    C115 6896   4.134   1.751   4.092
    1ST    H15R 6897   4.195   1.662   4.107
    1ST    H15S 6898   4.207   1.833   4.093
    1ST    C114 6899   4.039   1.753   4.203
    1ST    H14R 6900   3.952   1.819   4.200
    1ST    H14S 6901   3.996   1.655   4.223
    1ST    C113 6902   4.112   1.778   4.342
    1ST    H13R 6903   4.214   1.739   4.339
    1ST    H13S 6904   4.119   1.887   4.350
    1ST    C112 6905   4.040   1.739   4.471
    1ST    H12R 6906   4.062   1.799   4.561
    1ST    H12S 6907   3.935   1.760   4.454
    1ST    C111 6908   4.068   1.598   4.533
    1ST    H11R 6909   4.077   1.520   4.457
    1ST    H11S 6910   4.158   1.596   4.593
    1ST    C110 6911   3.964   1.561   4.642
    1ST    H10R 6912   3.868   1.549   4.591
    1ST    H10S 6913   3.978   1.460   4.682
    1ST     C19 6914   3.953   1.660   4.765
    1ST     H9R 6915   4.047   1.673   4.818
    1ST     H9S 6916   3.937   1.762   4.730
    1ST     C18 6917   3.830   1.629   4.861
    1ST     H8R 6918   3.733   1.662   4.824
    1ST     H8S 6919   3.828   1.520   4.859
    1ST     C17 6920   3.856   1.684   5.000
    1ST     H7R 6921   3.934   1.641   5.063
    1ST     H7S 6922   3.879   1.791   5.008
    1ST     C16 6923   3.723   1.665   5.078
    1ST     H6R 6924   3.646   1.728   5.033
    1ST     H6S 6925   3.693   1.564   5.050
    1ST     C15 6926   3.731   1.678   5.225
    1ST     H5R 6927   3.778   1.592   5.274
    1ST     H5S 6928   3.808   1.754   5.236
    1ST     C14 6929   3.594   1.725   5.286
    1ST     H4R 6930   3.570   1.826   5.253
    1ST     H4S 6931   3.515   1.657   5.254
    1ST     C13 6932   3.607   1.734   5.436
    1ST     H3R 6933   3.579   1.637   5.478
    1ST     H3S 6934   3.711   1.736   5.468
    1ST     C12 6935   3.518   1.834   5.502
    1ST     H2R 6936   3.557   1.934   5.480
    1ST     H2S 6937   3.424   1.819   5.447
    2PS     C11 6938   3.518   1.810   5.649
    2PS     O12 6939   3.617   1.808   5.720
    2PS     O11 6940   3.393   1.805   5.691
    2PS      C1 6941   3.368   1.812   5.834
    2PS      HR 6942   3.433   1.885   5.883
    2PS      HS 6943   3.264   1.839   5.854
    2PS      C2 6944   3.386   1.671   5.893
    2PS      HX 6945   3.355   1.596   5.819
    2PS      C3 6946   3.298   1.654   6.020
    2PS      HA 6947   3.192   1.653   5.993
    2PS      HB 6948   3.325   1.562   6.071
    2PS     O31 6949   3.319   1.764   6.107
    2PS     P31 6950   3.235   1.796   6.234
    2PS     O32 6951   3.207   1.659   6.306
    2PS     C31 6952   3.312   1.581   6.352
    2PS     H1A 6953   3.361   1.507   6.289
    2PS     H1B 6954   3.392   1.651   6.379
    2PS     C32 6955   3.266   1.518   6.488
    2PS     H2A 6956   3.235   1.594   6.559
    2PS     N31 6957   3.145   1.427   6.485
    2PS    HN1A 6958   3.158   1.332   6.446
    2PS    HN1B 6959   3.090   1.425   6.573
    2PS    HN1C 6960   3.079   1.464   6.416
    2PS     C33 6961   3.397   1.471   6.556
    2PS     O33 6962   3.319   1.883   6.323
    2PS     O34 6963   3.107   1.851   6.191
    2PS     O21 6964   3.521   1.643   5.927
    2PS     C21 6965   3.560   1.515   5.952
    2PS     O22 6966   3.489   1.413   5.941
    2PS     O35 6967   3.463   1.389   6.499
    2PS     O36 6968   3.423   1.510   6.672
    3DHA   C116 6969   3.946   0.757   5.005
    3DHA   H16R 6970   3.977   0.655   4.986
    3DHA   C115 6971   4.022   0.811   5.125
    3DHA   H15R 6972   4.116   0.858   5.094
    3DHA   H15S 6973   3.964   0.891   5.170
    3DHA   C114 6974   4.054   0.704   5.225
    3DHA   H14R 6975   4.014   0.607   5.196
    3DHA   C113 6976   4.130   0.715   5.332
    3DHA   H13R 6977   4.139   0.630   5.399
    3DHA   C112 6978   4.200   0.839   5.384
    3DHA   H12R 6979   4.307   0.835   5.360
    3DHA   H12S 6980   4.162   0.923   5.325
    3DHA   C111 6981   4.183   0.851   5.527
    3DHA   H11R 6982   4.235   0.778   5.588
    3DHA   C110 6983   4.103   0.930   5.596
    3DHA   H10R 6984   4.100   0.921   5.704
    3DHA    C19 6985   3.996   1.032   5.555
    3DHA    H9R 6986   3.962   0.991   5.460
    3DHA    H9S 6987   3.913   1.032   5.625
    3DHA    C18 6988   4.064   1.159   5.524
    3DHA    H8R 6989   4.141   1.172   5.449
    3DHA    C17 6990   4.036   1.268   5.596
    3DHA    H7R 6991   4.091   1.360   5.578
    3DHA    C16 6992   3.936   1.284   5.707
    3DHA    H6R 6993   3.835   1.308   5.674
    3DHA    H6S 6994   3.934   1.196   5.772
    3DHA    C15 6995   3.987   1.398   5.795
    3DHA    H5R 6996   4.095   1.396   5.809
    3DHA    C14 6997   3.922   1.501   5.848
    3DHA    H4R 6998   3.981   1.568   5.911
    3DHA    C13 6999   3.773   1.522   5.849
    3DHA    H3R 7000   3.754   1.621   5.807
    3DHA    H3S 7001   3.731   1.460   5.770
    3DHA    C12 7002   3.703   1.507   5.989
    3DHA    H2R 7003   3.729   1.415   6.041
    3DHA    H2S 7004   3.738   1.594   6.045
    3DHA   C117 7005   3.876   0.823   4.917
    3DHA   H17R 7006   3.843   0.778   4.823
    3DHA   C118 7007   3.835   0.963   4.939
    3DHA   H18R 7008   3.835   0.992   5.045
    3DHA   H18S 7009   3.731   0.981   4.913
    3DHA   C119 7010   3.922   1.047   4.859
    3DHA   H19R 7011   4.026   1.017   4.862
    3DHA   C120 7012   3.898   1.157   4.789
    3DHA   H20R 7013   3.970   1.208   4.727
    3DHA   C121 7014   3.756   1.204   4.774
    3DHA   H21R 7015   3.725   1.270   4.855
    3DHA   H21S 7016   3.680   1.128   4.791
    3DHA   C122 7017   3.732   1.287   4.648
    3DHA   H22R 7018   3.738   1.394   4.666
    3DHA   H22S 7019   3.646   1.271   4.582
    3DHA   H22T 7020   3.809   1.274   4.571
    1ST    C118 7021   1.492   6.549   4.008
    1ST    H18R 7022   1.441   6.532   3.912
    1ST    H18S 7023   1.571   6.621   3.987
    1ST    H18T 7024   1.434   6.613   4.075
    1ST    C117 7025   1.542   6.417   4.064
    1ST    H17R 7026   1.581   6.439   4.163
    1ST    H17S 7027   1.461   6.348   4.092
    1ST    C116 7028   1.645   6.338   3.977
    1ST    H16R 7029   1.597   6.352   3.880
    1ST    H16S 7030   1.733   6.402   3.974
    1ST    C115 7031   1.673   6.191   4.000
    1ST    H15R 7032   1.585   6.138   3.962
    1ST    H15S 7033   1.756   6.166   3.934
    1ST    C114 7034   1.688   6.150   4.148
    1ST    H14R 7035   1.760   6.215   4.198
    1ST    H14S 7036   1.592   6.154   4.200
    1ST    C113 7037   1.724   6.001   4.153
    1ST    H13R 7038   1.640   5.940   4.120
    1ST    H13S 7039   1.816   5.981   4.099
    1ST    C112 7040   1.756   5.951   4.295
    1ST    H12R 7041   1.754   5.842   4.283
    1ST    H12S 7042   1.856   5.973   4.335
    1ST    C111 7043   1.660   5.995   4.406
    1ST    H11R 7044   1.670   6.103   4.418
    1ST    H11S 7045   1.558   5.982   4.370
    1ST    C110 7046   1.682   5.934   4.541
    1ST    H10R 7047   1.684   5.826   4.525
    1ST    H10S 7048   1.773   5.952   4.598
    1ST     C19 7049   1.568   5.969   4.641
    1ST     H9R 7050   1.531   6.072   4.638
    1ST     H9S 7051   1.479   5.909   4.624
    1ST     C18 7052   1.610   5.938   4.785
    1ST     H8R 7053   1.628   5.831   4.794
    1ST     H8S 7054   1.699   5.997   4.808
    1ST     C17 7055   1.487   5.962   4.882
    1ST     H7R 7056   1.434   6.054   4.854
    1ST     H7S 7057   1.406   5.894   4.857
    1ST     C16 7058   1.515   5.964   5.033
    1ST     H6R 7059   1.601   6.026   5.059
    1ST     H6S 7060   1.441   6.023   5.087
    1ST     C15 7061   1.531   5.821   5.096
    1ST     H5R 7062   1.430   5.778   5.096
    1ST     H5S 7063   1.600   5.759   5.039
    1ST     C14 7064   1.583   5.822   5.234
    1ST     H4R 7065   1.686   5.851   5.215
    1ST     H4S 7066   1.533   5.895   5.298
    1ST     C13 7067   1.584   5.676   5.288
    1ST     H3R 7068   1.479   5.648   5.286
    1ST     H3S 7069   1.633   5.606   5.220
    1ST     C12 7070   1.651   5.660   5.430
    1ST     H2R 7071   1.755   5.687   5.409
    1ST     H2S 7072   1.613   5.733   5.502
    2PS     C11 7073   1.642   5.517   5.487
    2PS     O12 7074   1.553   5.432   5.469
    2PS     O11 7075   1.759   5.492   5.552
    2PS      C1 7076   1.781   5.364   5.609
    2PS      HR 7077   1.715   5.337   5.692
    2PS      HS 7078   1.751   5.296   5.530
    2PS      C2 7079   1.928   5.362   5.658
    2PS      HX 7080   1.943   5.265   5.708
    2PS      C3 7081   1.951   5.473   5.766
    2PS      HA 7082   1.961   5.565   5.708
    2PS      HB 7083   1.856   5.501   5.813
    2PS     O31 7084   2.057   5.456   5.853
    2PS     P31 7085   2.081   5.565   5.966
    2PS     O32 7086   2.034   5.483   6.093
    2PS     C31 7087   1.899   5.486   6.147
    2PS     H1A 7088   1.855   5.586   6.146
    2PS     H1B 7089   1.843   5.415   6.085
    2PS     C32 7090   1.911   5.442   6.296
    2PS     H2A 7091   1.951   5.340   6.301
    2PS     N31 7092   2.013   5.520   6.372
    2PS    HN1A 7093   1.984   5.619   6.379
    2PS    HN1B 7094   2.050   5.479   6.460
    2PS    HN1C 7095   2.099   5.516   6.315
    2PS     C33 7096   1.770   5.437   6.352
    2PS     O33 7097   2.225   5.590   5.971
    2PS     O34 7098   1.989   5.680   5.935
    2PS     O21 7099   2.019   5.378   5.550
    2PS     C21 7100   2.050   5.277   5.472
    2PS     O22 7101   2.021   5.163   5.491
    2PS     O35 7102   1.764   5.405   6.466
    2PS     O36 7103   1.670   5.456   6.288
    3DHA   C116 7104   1.735   4.901   4.281
    3DHA   H16R 7105   1.801   4.922   4.365
    3DHA   C115 7106   1.594   4.898   4.317
    3DHA   H15R 7107   1.533   4.847   4.242
    3DHA   H15S 7108   1.582   4.843   4.411
    3DHA   C114 7109   1.528   5.031   4.324
    3DHA   H14R 7110   1.494   5.066   4.227
    3DHA   C113 7111   1.507   5.090   4.438
    3DHA   H13R 7112   1.455   5.185   4.434
    3DHA   C112 7113   1.567   5.058   4.566
    3DHA   H12R 7114   1.544   4.953   4.589
    3DHA   H12S 7115   1.676   5.048   4.559
    3DHA   C111 7116   1.513   5.138   4.682
    3DHA   H11R 7117   1.406   5.150   4.674
    3DHA   C110 7118   1.594   5.203   4.765
    3DHA   H10R 7119   1.549   5.263   4.844
    3DHA    C19 7120   1.745   5.197   4.779
    3DHA    H9R 7121   1.756   5.188   4.888
    3DHA    H9S 7122   1.793   5.111   4.732
    3DHA    C18 7123   1.800   5.330   4.737
    3DHA    H8R 7124   1.785   5.335   4.629
    3DHA    C17 7125   1.859   5.423   4.810
    3DHA    H7R 7126   1.886   5.515   4.759
    3DHA    C16 7127   1.877   5.423   4.963
    3DHA    H6R 7128   1.804   5.496   5.000
    3DHA    H6S 7129   1.843   5.334   5.018
    3DHA    C15 7130   2.015   5.455   5.010
    3DHA    H5R 7131   2.078   5.507   4.938
    3DHA    C14 7132   2.071   5.429   5.131
    3DHA    H4R 7133   2.173   5.457   5.155
    3DHA    C13 7134   2.005   5.362   5.244
    3DHA    H3R 7135   1.938   5.435   5.290
    3DHA    H3S 7136   1.938   5.282   5.214
    3DHA    C12 7137   2.113   5.317   5.339
    3DHA    H2R 7138   2.166   5.229   5.302
    3DHA    H2S 7139   2.197   5.385   5.355
    3DHA   C117 7140   1.794   4.874   4.162
    3DHA   H17R 7141   1.900   4.883   4.144
    3DHA   C118 7142   1.730   4.820   4.043
    3DHA   H18R 7143   1.784   4.835   3.949
    3DHA   H18S 7144   1.631   4.864   4.030
    3DHA   C119 7145   1.698   4.674   4.058
    3DHA   H19R 7146   1.752   4.616   4.133
    3DHA   C120 7147   1.592   4.619   3.997
    3DHA   H20R 7148   1.575   4.513   4.014
    3DHA   C121 7149   1.507   4.683   3.897
    3DHA   H21R 7150   1.512   4.617   3.810
    3DHA   H21S 7151   1.538   4.778   3.854
    3DHA   C122 7152   1.362   4.695   3.949
    3DHA   H22R 7153   1.298   4.750   3.880
    3DHA   H22S 7154   1.357   4.729   4.052
    3DHA   H22T 7155   1.307   4.602   3.963
    1ST    C118 7156   4.561   3.618   3.944
    1ST    H18R 7157   4.480   3.595   3.874
    1ST    H18S 7158   4.647   3.574   3.893
    1ST    H18T 7159   4.567   3.728   3.945
    1ST    C117 7160   4.534   3.558   4.083
    1ST    H17R 7161   4.439   3.590   4.128
    1ST    H17S 7162   4.508   3.453   4.072
    1ST    C116 7163   4.661   3.566   4.173
    1ST    H16R 7164   4.720   3.480   4.141
    1ST    H16S 7165   4.713   3.659   4.152
    1ST    C115 7166   4.626   3.561   4.328
    1ST    H15R 7167   4.548   3.637   4.332
    1ST    H15S 7168   4.582   3.469   4.366
    1ST    C114 7169   4.745   3.591   4.418
    1ST    H14R 7170   4.819   3.512   4.404
    1ST    H14S 7171   4.803   3.675   4.378
    1ST    C113 7172   4.709   3.619   4.564
    1ST    H13R 7173   4.803   3.641   4.615
    1ST    H13S 7174   4.656   3.714   4.580
    1ST    C112 7175   4.631   3.508   4.643
    1ST    H12R 7176   4.538   3.493   4.588
    1ST    H12S 7177   4.680   3.410   4.634
    1ST    C111 7178   4.589   3.550   4.785
    1ST    H11R 7179   4.537   3.645   4.787
    1ST    H11S 7180   4.522   3.476   4.829
    1ST    C110 7181   4.702   3.565   4.892
    1ST    H10R 7182   4.771   3.481   4.888
    1ST    H10S 7183   4.759   3.653   4.859
    1ST     C19 7184   4.640   3.590   5.032
    1ST     H9R 7185   4.553   3.655   5.018
    1ST     H9S 7186   4.594   3.497   5.066
    1ST     C18 7187   4.733   3.638   5.148
    1ST     H8R 7188   4.818   3.568   5.146
    1ST     H8S 7189   4.782   3.733   5.124
    1ST     C17 7190   4.675   3.632   5.285
    1ST     H7R 7191   4.638   3.729   5.316
    1ST     H7S 7192   4.589   3.564   5.295
    1ST     C16 7193   4.770   3.597   5.393
    1ST     H6R 7194   4.844   3.523   5.364
    1ST     H6S 7195   4.829   3.687   5.411
    1ST     C15 7196   4.696   3.577   5.526
    1ST     H5R 7197   4.645   3.672   5.545
    1ST     H5S 7198   4.621   3.497   5.524
    1ST     C14 7199   4.792   3.561   5.637
    1ST     H4R 7200   4.855   3.476   5.611
    1ST     H4S 7201   4.862   3.645   5.636
    1ST     C13 7202   4.727   3.529   5.776
    1ST     H3R 7203   4.659   3.606   5.813
    1ST     H3S 7204   4.677   3.432   5.772
    1ST     C12 7205   4.827   3.504   5.882
    1ST     H2R 7206   4.914   3.451   5.842
    1ST     H2S 7207   4.863   3.595   5.932
    2PS     C11 7208   4.794   3.405   5.990
    2PS     O12 7209   4.678   3.363   6.009
    2PS     O11 7210   4.901   3.352   6.049
    2PS      C1 7211   4.876   3.253   6.150
    2PS      HR 7212   4.812   3.300   6.226
    2PS      HS 7213   4.827   3.164   6.111
    2PS      C2 7214   5.008   3.218   6.218
    2PS      HX 7215   4.993   3.146   6.299
    2PS      C3 7216   5.093   3.337   6.264
    2PS      HA 7217   5.155   3.374   6.182
    2PS      HB 7218   5.030   3.418   6.301
    2PS     O31 7219   5.175   3.283   6.365
    2PS     P31 7220   5.199   3.351   6.504
    2PS     O32 7221   5.288   3.478   6.458
    2PS     C31 7222   5.222   3.592   6.413
    2PS     H1A 7223   5.202   3.583   6.306
    2PS     H1B 7224   5.138   3.613   6.480
    2PS     C32 7225   5.325   3.703   6.417
    2PS     H2A 7226   5.372   3.712   6.515
    2PS     N31 7227   5.436   3.685   6.323
    2PS    HN1A 7228   5.496   3.607   6.353
    2PS    HN1B 7229   5.397   3.652   6.233
    2PS    HN1C 7230   5.501   3.764   6.310
    2PS     C33 7231   5.248   3.827   6.405
    2PS     O33 7232   5.072   3.399   6.561
    2PS     O34 7233   5.284   3.266   6.582
    2PS     O21 7234   5.078   3.140   6.115
    2PS     C21 7235   5.048   3.014   6.094
    2PS     O22 7236   4.981   2.952   6.173
    2PS     O35 7237   5.261   3.912   6.488
    2PS     O36 7238   5.176   3.845   6.310
    3DHA   C116 7239   4.514   2.844   5.191
    3DHA   H16R 7240   4.467   2.893   5.275
    3DHA   C115 7241   4.569   2.934   5.087
    3DHA   H15R 7242   4.678   2.937   5.082
    3DHA   H15S 7243   4.547   2.889   4.989
    3DHA   C114 7244   4.497   3.066   5.084
    3DHA   H14R 7245   4.450   3.083   4.988
    3DHA   C113 7246   4.481   3.164   5.178
    3DHA   H13R 7247   4.433   3.254   5.140
    3DHA   C112 7248   4.528   3.153   5.320
    3DHA   H12R 7249   4.592   3.064   5.328
    3DHA   H12S 7250   4.581   3.245   5.347
    3DHA   C111 7251   4.412   3.142   5.412
    3DHA   H11R 7252   4.311   3.121   5.377
    3DHA   C110 7253   4.421   3.171   5.540
    3DHA   H10R 7254   4.333   3.175   5.604
    3DHA    C19 7255   4.544   3.219   5.607
    3DHA    H9R 7256   4.607   3.279   5.540
    3DHA    H9S 7257   4.522   3.283   5.693
    3DHA    C18 7258   4.623   3.100   5.650
    3DHA    H8R 7259   4.559   3.018   5.682
    3DHA    C17 7260   4.761   3.076   5.647
    3DHA    H7R 7261   4.798   2.977   5.672
    3DHA    C16 7262   4.866   3.179   5.617
    3DHA    H6R 7263   4.845   3.215   5.516
    3DHA    H6S 7264   4.841   3.263   5.681
    3DHA    C15 7265   5.007   3.136   5.635
    3DHA    H5R 7266   5.074   3.167   5.555
    3DHA    C14 7267   5.063   3.055   5.720
    3DHA    H4R 7268   5.168   3.026   5.712
    3DHA    C13 7269   5.006   3.004   5.853
    3DHA    H3R 7270   4.928   3.073   5.887
    3DHA    H3S 7271   4.948   2.914   5.833
    3DHA    C12 7272   5.109   2.980   5.962
    3DHA    H2R 7273   5.146   2.877   5.962
    3DHA    H2S 7274   5.195   3.046   5.950
    3DHA   C117 7275   4.506   2.708   5.189
    3DHA   H17R 7276   4.443   2.664   5.267
    3DHA   C118 7277   4.564   2.621   5.083
    3DHA   H18R 7278   4.628   2.550   5.136
    3DHA   H18S 7279   4.629   2.679   5.018
    3DHA   C119 7280   4.448   2.555   5.015
    3DHA   H19R 7281   4.379   2.620   4.962
    3DHA   C120 7282   4.424   2.422   5.010
    3DHA   H20R 7283   4.330   2.395   4.962
    3DHA   C121 7284   4.503   2.307   5.070
    3DHA   H21R 7285   4.438   2.226   5.105
    3DHA   H21S 7286   4.550   2.336   5.164
    3DHA   C122 7287   4.613   2.261   4.976
    3DHA   H22R 7288   4.696   2.217   5.032
    3DHA   H22S 7289   4.660   2.348   4.930
    3DHA   H22T 7290   4.594   2.183   4.903
    1ST    C118 7291   1.403   2.349   4.135
    1ST    H18R 7292   1.428   2.439   4.191
    1ST    H18S 7293   1.333   2.303   4.204
    1ST    H18T 7294   1.339   2.368   4.048
    1ST    C117 7295   1.530   2.273   4.111
    1ST    H17R 7296   1.504   2.181   4.059
    1ST    H17S 7297   1.591   2.324   4.037
    1ST    C116 7298   1.604   2.240   4.236
    1ST    H16R 7299   1.702   2.196   4.218
    1ST    H16S 7300   1.629   2.338   4.279
    1ST    C115 7301   1.525   2.156   4.337
    1ST    H15R 7302   1.416   2.160   4.328
    1ST    H15S 7303   1.544   2.049   4.320
    1ST    C114 7304   1.552   2.190   4.483
    1ST    H14R 7305   1.540   2.297   4.505
    1ST    H14S 7306   1.473   2.151   4.547
    1ST    C113 7307   1.693   2.159   4.528
    1ST    H13R 7308   1.725   2.057   4.509
    1ST    H13S 7309   1.774   2.215   4.482
    1ST    C112 7310   1.699   2.184   4.680
    1ST    H12R 7311   1.646   2.109   4.739
    1ST    H12S 7312   1.805   2.172   4.705
    1ST    C111 7313   1.662   2.330   4.723
    1ST    H11R 7314   1.727   2.401   4.673
    1ST    H11S 7315   1.563   2.367   4.697
    1ST    C110 7316   1.680   2.359   4.873
    1ST    H10R 7317   1.594   2.317   4.926
    1ST    H10S 7318   1.769   2.319   4.922
    1ST     C19 7319   1.692   2.500   4.916
    1ST     H9R 7320   1.627   2.571   4.864
    1ST     H9S 7321   1.653   2.506   5.017
    1ST     C18 7322   1.836   2.550   4.912
    1ST     H8R 7323   1.893   2.491   4.983
    1ST     H8S 7324   1.869   2.525   4.811
    1ST     C17 7325   1.844   2.701   4.936
    1ST     H7R 7326   1.946   2.728   4.906
    1ST     H7S 7327   1.784   2.747   4.858
    1ST     C16 7328   1.782   2.746   5.073
    1ST     H6R 7329   1.778   2.853   5.092
    1ST     H6S 7330   1.677   2.718   5.077
    1ST     C15 7331   1.844   2.678   5.200
    1ST     H5R 7332   1.859   2.572   5.181
    1ST     H5S 7333   1.949   2.709   5.211
    1ST     C14 7334   1.765   2.716   5.325
    1ST     H4R 7335   1.751   2.824   5.319
    1ST     H4S 7336   1.668   2.669   5.308
    1ST     C13 7337   1.847   2.689   5.456
    1ST     H3R 7338   1.880   2.585   5.453
    1ST     H3S 7339   1.936   2.753   5.451
    1ST     C12 7340   1.762   2.719   5.579
    1ST     H2R 7341   1.737   2.825   5.580
    1ST     H2S 7342   1.668   2.664   5.574
    2PS     C11 7343   1.832   2.690   5.708
    2PS     O12 7344   1.767   2.708   5.809
    2PS     O11 7345   1.966   2.659   5.702
    2PS      C1 7346   2.050   2.641   5.823
    2PS      HR 7347   2.154   2.642   5.788
    2PS      HS 7348   2.048   2.722   5.896
    2PS      C2 7349   2.011   2.512   5.892
    2PS      HX 7350   1.908   2.510   5.930
    2PS      C3 7351   2.096   2.495   6.017
    2PS      HA 7352   2.196   2.467   5.983
    2PS      HB 7353   2.116   2.594   6.059
    2PS     O31 7354   2.039   2.413   6.111
    2PS     P31 7355   2.106   2.392   6.255
    2PS     O32 7356   2.023   2.486   6.357
    2PS     C31 7357   2.072   2.614   6.407
    2PS     H1A 7358   2.155   2.607   6.478
    2PS     H1B 7359   2.108   2.676   6.325
    2PS     C32 7360   1.953   2.697   6.473
    2PS     H2A 7361   1.969   2.804   6.481
    2PS     N31 7362   1.846   2.683   6.372
    2PS    HN1A 7363   1.830   2.585   6.343
    2PS    HN1B 7364   1.759   2.729   6.401
    2PS    HN1C 7365   1.880   2.718   6.281
    2PS     C33 7366   1.926   2.640   6.610
    2PS     O33 7367   2.078   2.255   6.289
    2PS     O34 7368   2.246   2.434   6.253
    2PS     O21 7369   2.038   2.393   5.809
    2PS     C21 7370   1.956   2.346   5.715
    2PS     O22 7371   1.845   2.386   5.703
    2PS     O35 7372   1.827   2.573   6.628
    2PS     O36 7373   2.019   2.640   6.688
    3DHA   C116 7374   1.959   1.729   4.703
    3DHA   H16R 7375   1.896   1.742   4.790
    3DHA   C115 7376   1.997   1.853   4.631
    3DHA   H15R 7377   1.999   1.831   4.524
    3DHA   H15S 7378   1.926   1.935   4.643
    3DHA   C114 7379   2.135   1.900   4.660
    3DHA   H14R 7380   2.212   1.870   4.589
    3DHA   C113 7381   2.150   1.977   4.766
    3DHA   H13R 7382   2.247   2.022   4.786
    3DHA   C112 7383   2.050   2.048   4.851
    3DHA   H12R 7384   1.952   2.049   4.802
    3DHA   H12S 7385   2.047   2.012   4.954
    3DHA   C111 7386   2.068   2.199   4.852
    3DHA   H11R 7387   2.038   2.236   4.754
    3DHA   C110 7388   2.115   2.285   4.941
    3DHA   H10R 7389   2.131   2.391   4.922
    3DHA    C19 7390   2.162   2.256   5.082
    3DHA    H9R 7391   2.155   2.148   5.099
    3DHA    H9S 7392   2.270   2.270   5.088
    3DHA    C18 7393   2.101   2.328   5.196
    3DHA    H8R 7394   2.141   2.427   5.218
    3DHA    C17 7395   1.984   2.291   5.258
    3DHA    H7R 7396   1.944   2.366   5.326
    3DHA    C16 7397   1.929   2.152   5.258
    3DHA    H6R 7398   1.825   2.161   5.292
    3DHA    H6S 7399   1.923   2.110   5.158
    3DHA    C15 7400   2.014   2.066   5.348
    3DHA    H5R 7401   2.088   2.005   5.295
    3DHA    C14 7402   2.011   2.060   5.481
    3DHA    H4R 7403   2.073   1.982   5.524
    3DHA    C13 7404   1.932   2.143   5.579
    3DHA    H3R 7405   1.836   2.166   5.532
    3DHA    H3S 7406   1.910   2.093   5.674
    3DHA    C12 7407   2.019   2.261   5.610
    3DHA    H2R 7408   2.112   2.232   5.659
    3DHA    H2S 7409   2.042   2.323   5.523
    3DHA   C117 7410   1.993   1.599   4.680
    3DHA   H17R 7411   1.950   1.527   4.749
    3DHA   C118 7412   2.080   1.554   4.576
    3DHA   H18R 7413   2.152   1.484   4.617
    3DHA   H18S 7414   2.137   1.639   4.537
    3DHA   C119 7415   1.998   1.487   4.471
    3DHA   H19R 7416   1.912   1.551   4.450
    3DHA   C120 7417   2.019   1.373   4.405
    3DHA   H20R 7418   1.953   1.340   4.325
    3DHA   C121 7419   2.114   1.266   4.455
    3DHA   H21R 7420   2.061   1.198   4.523
    3DHA   H21S 7421   2.196   1.310   4.512
    3DHA   C122 7422   2.149   1.188   4.336
    3DHA   H22R 7423   2.209   1.249   4.269
    3DHA   H22S 7424   2.065   1.142   4.284
    3DHA   H22T 7425   2.212   1.106   4.372
    1ST    C118 7426   4.639   6.524   4.490
    1ST    H18R 7427   4.589   6.605   4.436
    1ST    H18S 7428   4.747   6.527   4.475
    1ST    H18T 7429   4.629   6.555   4.594
    1ST    C117 7430   4.571   6.398   4.450
    1ST    H17R 7431   4.464   6.390   4.470
    1ST    H17S 7432   4.585   6.380   4.343
    1ST    C116 7433   4.631   6.270   4.522
    1ST    H16R 7434   4.739   6.257   4.517
    1ST    H16S 7435   4.618   6.275   4.631
    1ST    C115 7436   4.570   6.140   4.464
    1ST    H15R 7437   4.593   6.143   4.357
    1ST    H15S 7438   4.625   6.057   4.509
    1ST    C114 7439   4.422   6.114   4.500
    1ST    H14R 7440   4.372   6.192   4.443
    1ST    H14S 7441   4.397   6.018   4.453
    1ST    C113 7442   4.381   6.118   4.645
    1ST    H13R 7443   4.409   6.217   4.683
    1ST    H13S 7444   4.276   6.094   4.660
    1ST    C112 7445   4.461   6.021   4.747
    1ST    H12R 7446   4.432   5.916   4.760
    1ST    H12S 7447   4.565   6.021   4.715
    1ST    C111 7448   4.467   6.063   4.902
    1ST    H11R 7449   4.568   6.050   4.940
    1ST    H11S 7450   4.459   6.172   4.907
    1ST    C110 7451   4.374   5.983   4.995
    1ST    H10R 7452   4.274   5.995   4.951
    1ST    H10S 7453   4.393   5.876   4.981
    1ST     C19 7454   4.378   6.025   5.146
    1ST     H9R 7455   4.480   6.042   5.179
    1ST     H9S 7456   4.333   6.123   5.167
    1ST     C18 7457   4.333   5.914   5.245
    1ST     H8R 7458   4.236   5.874   5.214
    1ST     H8S 7459   4.394   5.824   5.247
    1ST     C17 7460   4.329   5.957   5.387
    1ST     H7R 7461   4.433   5.970   5.420
    1ST     H7S 7462   4.280   6.053   5.407
    1ST     C16 7463   4.271   5.844   5.472
    1ST     H6R 7464   4.177   5.825   5.420
    1ST     H6S 7465   4.332   5.754   5.483
    1ST     C15 7466   4.238   5.886   5.615
    1ST     H5R 7467   4.325   5.886   5.682
    1ST     H5S 7468   4.213   5.992   5.614
    1ST     C14 7469   4.132   5.810   5.686
    1ST     H4R 7470   4.037   5.802   5.632
    1ST     H4S 7471   4.162   5.707   5.706
    1ST     C13 7472   4.096   5.891   5.819
    1ST     H3R 7473   4.185   5.901   5.881
    1ST     H3S 7474   4.052   5.987   5.795
    1ST     C12 7475   3.991   5.809   5.899
    1ST     H2R 7476   3.915   5.780   5.826
    1ST     H2S 7477   4.044   5.729   5.950
    2PS     C11 7478   3.921   5.894   6.005
    2PS     O12 7479   3.829   5.845   6.071
    2PS     O11 7480   3.972   6.011   6.039
    2PS      C1 7481   3.928   6.093   6.148
    2PS      HR 7482   3.828   6.132   6.132
    2PS      HS 7483   3.916   6.032   6.238
    2PS      C2 7484   4.022   6.219   6.173
    2PS      HX 7485   4.126   6.188   6.180
    2PS      C3 7486   3.980   6.295   6.299
    2PS      HA 7487   3.894   6.360   6.284
    2PS      HB 7488   3.944   6.228   6.378
    2PS     O31 7489   4.091   6.376   6.341
    2PS     P31 7490   4.070   6.475   6.469
    2PS     O32 7491   4.043   6.380   6.598
    2PS     C31 7492   4.118   6.265   6.619
    2PS     H1A 7493   4.094   6.183   6.551
    2PS     H1B 7494   4.223   6.291   6.609
    2PS     C32 7495   4.089   6.230   6.764
    2PS     H2A 7496   4.152   6.300   6.819
    2PS     N31 7497   3.937   6.246   6.792
    2PS    HN1A 7498   3.882   6.206   6.714
    2PS    HN1B 7499   3.908   6.185   6.870
    2PS    HN1C 7500   3.915   6.346   6.799
    2PS     C33 7501   4.148   6.092   6.784
    2PS     O33 7502   4.191   6.551   6.488
    2PS     O34 7503   3.938   6.542   6.437
    2PS     O21 7504   3.993   6.319   6.075
    2PS     C21 7505   4.095   6.389   6.026
    2PS     O22 7506   4.210   6.360   6.053
    2PS     O35 7507   4.079   5.998   6.751
    2PS     O36 7508   4.266   6.085   6.794
    3DHA   C116 7509   4.773   5.803   5.021
    3DHA   H16R 7510   4.843   5.829   4.941
    3DHA   C115 7511   4.751   5.892   5.134
    3DHA   H15R 7512   4.648   5.928   5.131
    3DHA   H15S 7513   4.770   5.850   5.233
    3DHA   C114 7514   4.843   6.012   5.113
    3DHA   H14R 7515   4.883   6.022   5.013
    3DHA   C113 7516   4.883   6.106   5.207
    3DHA   H13R 7517   4.953   6.179   5.167
    3DHA   C112 7518   4.836   6.133   5.348
    3DHA   H12R 7519   4.858   6.052   5.418
    3DHA   H12S 7520   4.872   6.232   5.379
    3DHA   C111 7521   4.685   6.146   5.340
    3DHA   H11R 7522   4.646   6.115   5.243
    3DHA   C110 7523   4.595   6.175   5.432
    3DHA   H10R 7524   4.492   6.175   5.395
    3DHA    C19 7525   4.621   6.207   5.576
    3DHA    H9R 7526   4.726   6.186   5.597
    3DHA    H9S 7527   4.623   6.314   5.599
    3DHA    C18 7528   4.541   6.141   5.676
    3DHA    H8R 7529   4.569   6.037   5.693
    3DHA    C17 7530   4.456   6.195   5.771
    3DHA    H7R 7531   4.417   6.125   5.845
    3DHA    C16 7532   4.405   6.332   5.777
    3DHA    H6R 7533   4.400   6.373   5.878
    3DHA    H6S 7534   4.476   6.396   5.724
    3DHA    C15 7535   4.281   6.337   5.700
    3DHA    H5R 7536   4.270   6.260   5.625
    3DHA    C14 7537   4.182   6.431   5.728
    3DHA    H4R 7538   4.097   6.431   5.660
    3DHA    C13 7539   4.167   6.536   5.826
    3DHA    H3R 7540   4.269   6.550   5.862
    3DHA    H3S 7541   4.137   6.629   5.779
    3DHA    C12 7542   4.056   6.500   5.936
    3DHA    H2R 7543   4.042   6.586   6.002
    3DHA    H2S 7544   3.958   6.472   5.898
    3DHA   C117 7545   4.701   5.684   5.020
    3DHA   H17R 7546   4.717   5.624   4.931
    3DHA   C118 7547   4.586   5.640   5.109
    3DHA   H18R 7548   4.496   5.635   5.048
    3DHA   H18S 7549   4.562   5.710   5.190
    3DHA   C119 7550   4.623   5.516   5.174
    3DHA   H19R 7551   4.682   5.442   5.121
    3DHA   C120 7552   4.621   5.483   5.306
    3DHA   H20R 7553   4.679   5.400   5.346
    3DHA   C121 7554   4.556   5.570   5.414
    3DHA   H21R 7555   4.450   5.546   5.427
    3DHA   H21S 7556   4.550   5.673   5.380
    3DHA   C122 7557   4.616   5.562   5.551
    3DHA   H22R 7558   4.723   5.577   5.538
    3DHA   H22S 7559   4.626   5.465   5.600
    3DHA   H22T 7560   4.582   5.627   5.632
    1ST    C118 7561   3.956   2.978   3.712
    1ST    H18R 7562   4.032   3.032   3.769
    1ST    H18S 7563   3.933   3.013   3.611
    1ST    H18T 7564   4.007   2.887   3.680
    1ST    C117 7565   3.832   2.957   3.799
    1ST    H17R 7566   3.760   2.887   3.757
    1ST    H17S 7567   3.869   2.895   3.880
    1ST    C116 7568   3.760   3.080   3.853
    1ST    H16R 7569   3.732   3.138   3.764
    1ST    H16S 7570   3.673   3.051   3.913
    1ST    C115 7571   3.843   3.166   3.950
    1ST    H15R 7572   3.863   3.108   4.040
    1ST    H15S 7573   3.940   3.202   3.916
    1ST    C114 7574   3.774   3.298   3.987
    1ST    H14R 7575   3.843   3.382   3.990
    1ST    H14S 7576   3.707   3.319   3.903
    1ST    C113 7577   3.691   3.289   4.120
    1ST    H13R 7578   3.639   3.192   4.120
    1ST    H13S 7579   3.762   3.294   4.202
    1ST    C112 7580   3.579   3.395   4.128
    1ST    H12R 7581   3.625   3.485   4.086
    1ST    H12S 7582   3.508   3.365   4.050
    1ST    C111 7583   3.520   3.405   4.271
    1ST    H11R 7584   3.427   3.462   4.273
    1ST    H11S 7585   3.483   3.309   4.308
    1ST    C110 7586   3.617   3.473   4.369
    1ST    H10R 7587   3.695   3.398   4.387
    1ST    H10S 7588   3.672   3.557   4.326
    1ST     C19 7589   3.577   3.523   4.507
    1ST     H9R 7590   3.577   3.632   4.500
    1ST     H9S 7591   3.475   3.492   4.527
    1ST     C18 7592   3.667   3.472   4.626
    1ST     H8R 7593   3.676   3.365   4.604
    1ST     H8S 7594   3.763   3.520   4.611
    1ST     C17 7595   3.618   3.513   4.762
    1ST     H7R 7596   3.619   3.620   4.783
    1ST     H7S 7597   3.510   3.498   4.771
    1ST     C16 7598   3.698   3.455   4.875
    1ST     H6R 7599   3.728   3.352   4.854
    1ST     H6S 7600   3.797   3.501   4.882
    1ST     C15 7601   3.646   3.474   5.016
    1ST     H5R 7602   3.545   3.434   5.028
    1ST     H5S 7603   3.722   3.419   5.072
    1ST     C14 7604   3.633   3.614   5.064
    1ST     H4R 7605   3.721   3.669   5.030
    1ST     H4S 7606   3.547   3.657   5.014
    1ST     C13 7607   3.619   3.627   5.217
    1ST     H3R 7608   3.691   3.560   5.266
    1ST     H3S 7609   3.653   3.724   5.255
    1ST     C12 7610   3.474   3.618   5.258
    1ST     H2R 7611   3.409   3.687   5.204
    1ST     H2S 7612   3.432   3.521   5.230
    2PS     C11 7613   3.447   3.634   5.402
    2PS     O12 7614   3.534   3.657   5.487
    2PS     O11 7615   3.316   3.620   5.435
    2PS      C1 7616   3.281   3.621   5.572
    2PS      HR 7617   3.189   3.564   5.587
    2PS      HS 7618   3.359   3.572   5.630
    2PS      C2 7619   3.276   3.762   5.629
    2PS      HX 7620   3.359   3.824   5.597
    2PS      C3 7621   3.265   3.760   5.784
    2PS      HA 7622   3.355   3.713   5.824
    2PS      HB 7623   3.270   3.863   5.820
    2PS     O31 7624   3.153   3.684   5.828
    2PS     P31 7625   3.141   3.674   5.987
    2PS     O32 7626   3.266   3.575   6.017
    2PS     C31 7627   3.291   3.525   6.143
    2PS     H1A 7628   3.292   3.605   6.218
    2PS     H1B 7629   3.213   3.455   6.175
    2PS     C32 7630   3.425   3.446   6.134
    2PS     H2A 7631   3.419   3.374   6.052
    2PS     N31 7632   3.529   3.547   6.090
    2PS    HN1A 7633   3.505   3.581   5.996
    2PS    HN1B 7634   3.526   3.626   6.157
    2PS    HN1C 7635   3.624   3.508   6.096
    2PS     C33 7636   3.450   3.360   6.255
    2PS     O33 7637   3.184   3.804   6.048
    2PS     O34 7638   3.016   3.604   6.020
    2PS     O21 7639   3.155   3.819   5.579
    2PS     C21 7640   3.140   3.952   5.576
    2PS     O22 7641   3.220   4.035   5.618
    2PS     O35 7642   3.395   3.248   6.248
    2PS     O36 7643   3.504   3.417   6.350
    3DHA   C116 7644   3.388   4.441   4.663
    3DHA   H16R 7645   3.347   4.532   4.708
    3DHA   C115 7646   3.304   4.318   4.665
    3DHA   H15R 7647   3.368   4.235   4.631
    3DHA   H15S 7648   3.273   4.308   4.769
    3DHA   C114 7649   3.189   4.318   4.571
    3DHA   H14R 7650   3.180   4.411   4.516
    3DHA   C113 7651   3.093   4.228   4.577
    3DHA   H13R 7652   2.999   4.249   4.525
    3DHA   C112 7653   3.113   4.086   4.624
    3DHA   H12R 7654   3.194   4.039   4.567
    3DHA   H12S 7655   3.141   4.079   4.729
    3DHA   C111 7656   2.993   4.008   4.578
    3DHA   H11R 7657   2.968   3.992   4.473
    3DHA   C110 7658   2.906   3.952   4.655
    3DHA   H10R 7659   2.831   3.892   4.604
    3DHA    C19 7660   2.900   3.953   4.809
    3DHA    H9R 7661   2.990   3.992   4.857
    3DHA    H9S 7662   2.815   4.017   4.834
    3DHA    C18 7663   2.878   3.818   4.873
    3DHA    H8R 7664   2.817   3.753   4.810
    3DHA    C17 7665   2.898   3.779   4.995
    3DHA    H7R 7666   2.871   3.677   5.021
    3DHA    C16 7667   2.983   3.852   5.099
    3DHA    H6R 7668   3.013   3.780   5.175
    3DHA    H6S 7669   3.063   3.905   5.046
    3DHA    C15 7670   2.895   3.954   5.165
    3DHA    H5R 7671   2.802   3.966   5.111
    3DHA    C14 7672   2.932   4.033   5.270
    3DHA    H4R 7673   2.858   4.102   5.309
    3DHA    C13 7674   3.060   4.030   5.354
    3DHA    H3R 7675   3.130   3.959   5.309
    3DHA    H3S 7676   3.097   4.133   5.351
    3DHA    C12 7677   3.023   3.996   5.499
    3DHA    H2R 7678   2.965   4.069   5.555
    3DHA    H2S 7679   2.957   3.909   5.495
    3DHA   C117 7680   3.508   4.462   4.607
    3DHA   H17R 7681   3.554   4.560   4.609
    3DHA   C118 7682   3.598   4.362   4.540
    3DHA   H18R 7683   3.637   4.402   4.446
    3DHA   H18S 7684   3.544   4.271   4.516
    3DHA   C119 7685   3.714   4.323   4.631
    3DHA   H19R 7686   3.794   4.396   4.629
    3DHA   C120 7687   3.739   4.199   4.678
    3DHA   H20R 7688   3.835   4.172   4.722
    3DHA   C121 7689   3.642   4.089   4.679
    3DHA   H21R 7690   3.540   4.127   4.688
    3DHA   H21S 7691   3.660   4.017   4.759
    3DHA   C122 7692   3.648   4.007   4.550
    3DHA   H22R 7693   3.569   3.931   4.546
    3DHA   H22S 7694   3.744   3.956   4.545
    3DHA   H22T 7695   3.648   4.074   4.464
    1ST    C118 7696   2.200   6.187   4.270
    1ST    H18R 7697   2.240   6.256   4.196
    1ST    H18S 7698   2.169   6.092   4.228
    1ST    H18T 7699   2.276   6.147   4.338
    1ST    C117 7700   2.075   6.246   4.349
    1ST    H17R 7701   2.093   6.352   4.371
    1ST    H17S 7702   1.985   6.242   4.286
    1ST    C116 7703   2.064   6.183   4.492
    1ST    H16R 7704   2.055   6.074   4.482
    1ST    H16S 7705   2.153   6.202   4.552
    1ST    C115 7706   1.952   6.255   4.563
    1ST    H15R 7707   1.982   6.359   4.572
    1ST    H15S 7708   1.868   6.242   4.494
    1ST    C114 7709   1.920   6.197   4.700
    1ST    H14R 7710   1.816   6.218   4.726
    1ST    H14S 7711   1.919   6.090   4.678
    1ST    C113 7712   2.034   6.216   4.802
    1ST    H13R 7713   2.127   6.165   4.776
    1ST    H13S 7714   2.065   6.321   4.801
    1ST    C112 7715   2.004   6.169   4.942
    1ST    H12R 7716   2.066   6.214   5.019
    1ST    H12S 7717   1.904   6.206   4.967
    1ST    C111 7718   2.021   6.015   4.956
    1ST    H11R 7719   1.941   5.965   4.901
    1ST    H11S 7720   2.121   5.994   4.917
    1ST    C110 7721   2.012   5.981   5.106
    1ST    H10R 7722   2.106   6.013   5.153
    1ST    H10S 7723   1.925   6.030   5.149
    1ST     C19 7724   1.993   5.834   5.133
    1ST     H9R 7725   1.903   5.804   5.078
    1ST     H9S 7726   2.083   5.788   5.094
    1ST     C18 7727   1.980   5.806   5.284
    1ST     H8R 7728   1.885   5.852   5.315
    1ST     H8S 7729   1.956   5.700   5.290
    1ST     C17 7730   2.110   5.844   5.365
    1ST     H7R 7731   2.120   5.952   5.358
    1ST     H7S 7732   2.102   5.838   5.474
    1ST     C16 7733   2.243   5.778   5.321
    1ST     H6R 7734   2.215   5.675   5.342
    1ST     H6S 7735   2.263   5.783   5.214
    1ST     C15 7736   2.364   5.811   5.412
    1ST     H5R 7737   2.370   5.920   5.408
    1ST     H5S 7738   2.348   5.776   5.514
    1ST     C14 7739   2.496   5.754   5.360
    1ST     H4R 7740   2.480   5.655   5.316
    1ST     H4S 7741   2.525   5.809   5.270
    1ST     C13 7742   2.598   5.739   5.478
    1ST     H3R 7743   2.639   5.839   5.496
    1ST     H3S 7744   2.550   5.694   5.565
    1ST     C12 7745   2.721   5.661   5.436
    1ST     H2R 7746   2.698   5.556   5.415
    1ST     H2S 7747   2.779   5.698   5.351
    2PS     C11 7748   2.820   5.676   5.548
    2PS     O12 7749   2.929   5.737   5.543
    2PS     O11 7750   2.779   5.602   5.655
    2PS      C1 7751   2.849   5.619   5.780
    2PS      HR 7752   2.954   5.590   5.772
    2PS      HS 7753   2.849   5.722   5.819
    2PS      C2 7754   2.788   5.524   5.888
    2PS      HX 7755   2.680   5.536   5.873
    2PS      C3 7756   2.830   5.582   6.028
    2PS      HA 7757   2.939   5.579   6.026
    2PS      HB 7758   2.792   5.684   6.034
    2PS     O31 7759   2.798   5.510   6.145
    2PS     P31 7760   2.650   5.492   6.194
    2PS     O32 7761   2.643   5.592   6.318
    2PS     C31 7762   2.738   5.577   6.423
    2PS     H1A 7763   2.716   5.496   6.493
    2PS     H1B 7764   2.842   5.564   6.393
    2PS     C32 7765   2.731   5.697   6.517
    2PS     H2A 7766   2.771   5.788   6.473
    2PS     N31 7767   2.592   5.726   6.557
    2PS    HN1A 7768   2.531   5.644   6.568
    2PS    HN1B 7769   2.597   5.791   6.638
    2PS    HN1C 7770   2.553   5.792   6.487
    2PS     C33 7771   2.834   5.685   6.625
    2PS     O33 7772   2.546   5.544   6.096
    2PS     O34 7773   2.633   5.349   6.236
    2PS     O21 7774   2.837   5.393   5.869
    2PS     C21 7775   2.763   5.325   5.780
    2PS     O22 7776   2.656   5.353   5.736
    2PS     O35 7777   2.933   5.753   6.620
    2PS     O36 7778   2.801   5.617   6.724
    3DHA   C116 7779   3.118   4.892   4.801
    3DHA   H16R 7780   3.163   4.898   4.900
    3DHA   C115 7781   2.972   4.915   4.806
    3DHA   H15R 7782   2.918   4.824   4.779
    3DHA   H15S 7783   2.947   4.937   4.910
    3DHA   C114 7784   2.924   5.032   4.731
    3DHA   H14R 7785   2.845   5.012   4.659
    3DHA   C113 7786   2.949   5.165   4.755
    3DHA   H13R 7787   2.894   5.235   4.693
    3DHA   C112 7788   3.044   5.221   4.854
    3DHA   H12R 7789   3.117   5.149   4.891
    3DHA   H12S 7790   3.098   5.304   4.808
    3DHA   C111 7791   2.974   5.265   4.978
    3DHA   H11R 7792   2.872   5.294   4.954
    3DHA   C110 7793   3.020   5.260   5.104
    3DHA   H10R 7794   2.954   5.288   5.186
    3DHA    C19 7795   3.146   5.215   5.153
    3DHA    H9R 7796   3.232   5.251   5.096
    3DHA    H9S 7797   3.163   5.261   5.250
    3DHA    C18 7798   3.134   5.072   5.175
    3DHA    H8R 7799   3.203   5.013   5.115
    3DHA    C17 7800   3.074   4.991   5.263
    3DHA    H7R 7801   3.111   4.889   5.258
    3DHA    C16 7802   2.974   5.022   5.368
    3DHA    H6R 7803   2.911   5.110   5.358
    3DHA    H6S 7804   2.895   4.947   5.357
    3DHA    C15 7805   3.041   5.015   5.502
    3DHA    H5R 7806   3.098   4.922   5.506
    3DHA    C14 7807   3.030   5.096   5.610
    3DHA    H4R 7808   3.082   5.071   5.702
    3DHA    C13 7809   2.947   5.216   5.631
    3DHA    H3R 7810   3.008   5.303   5.657
    3DHA    H3S 7811   2.904   5.242   5.535
    3DHA    C12 7812   2.843   5.199   5.739
    3DHA    H2R 7813   2.776   5.116   5.715
    3DHA    H2S 7814   2.900   5.177   5.830
    3DHA   C117 7815   3.194   4.873   4.690
    3DHA   H17R 7816   3.299   4.855   4.711
    3DHA   C118 7817   3.157   4.870   4.540
    3DHA   H18R 7818   3.243   4.912   4.489
    3DHA   H18S 7819   3.074   4.939   4.519
    3DHA   C119 7820   3.127   4.732   4.499
    3DHA   H19R 7821   3.054   4.687   4.566
    3DHA   C120 7822   3.177   4.660   4.395
    3DHA   H20R 7823   3.137   4.560   4.381
    3DHA   C121 7824   3.276   4.707   4.289
    3DHA   H21R 7825   3.338   4.793   4.318
    3DHA   H21S 7826   3.231   4.733   4.193
    3DHA   C122 7827   3.371   4.587   4.263
    3DHA   H22R 7828   3.320   4.511   4.203
    3DHA   H22S 7829   3.403   4.539   4.356
    3DHA   H22T 7830   3.458   4.616   4.204
    1ST    C118 7831   0.415   4.232   4.948
    1ST    H18R 7832   0.349   4.191   4.871
    1ST    H18S 7833   0.402   4.340   4.949
    1ST    H18T 7834   0.392   4.185   5.043
    1ST    C117 7835   0.567   4.222   4.921
    1ST    H17R 7836   0.591   4.132   4.864
    1ST    H17S 7837   0.585   4.315   4.867
    1ST    C116 7838   0.651   4.214   5.052
    1ST    H16R 7839   0.641   4.313   5.098
    1ST    H16S 7840   0.613   4.142   5.125
    1ST    C115 7841   0.809   4.170   5.046
    1ST    H15R 7842   0.817   4.062   5.028
    1ST    H15S 7843   0.854   4.232   4.968
    1ST    C114 7844   0.878   4.205   5.180
    1ST    H14R 7845   0.870   4.311   5.201
    1ST    H14S 7846   0.819   4.152   5.256
    1ST    C113 7847   1.027   4.152   5.197
    1ST    H13R 7848   1.099   4.204   5.134
    1ST    H13S 7849   1.069   4.194   5.289
    1ST    C112 7850   1.049   4.000   5.183
    1ST    H12R 7851   0.972   3.962   5.251
    1ST    H12S 7852   1.022   3.970   5.082
    1ST    C111 7853   1.186   3.963   5.236
    1ST    H11R 7854   1.227   4.046   5.294
    1ST    H11S 7855   1.172   3.884   5.310
    1ST    C110 7856   1.282   3.914   5.125
    1ST    H10R 7857   1.375   3.882   5.172
    1ST    H10S 7858   1.237   3.823   5.084
    1ST     C19 7859   1.290   4.018   5.014
    1ST     H9R 7860   1.196   4.015   4.959
    1ST     H9S 7861   1.297   4.117   5.059
    1ST     C18 7862   1.410   3.990   4.920
    1ST     H8R 7863   1.414   3.891   4.874
    1ST     H8S 7864   1.412   4.056   4.833
    1ST     C17 7865   1.543   4.010   4.990
    1ST     H7R 7866   1.550   4.118   5.007
    1ST     H7S 7867   1.544   3.964   5.089
    1ST     C16 7868   1.665   3.966   4.903
    1ST     H6R 7869   1.658   3.859   4.881
    1ST     H6S 7870   1.659   4.017   4.807
    1ST     C15 7871   1.807   3.996   4.959
    1ST     H5R 7872   1.879   3.966   4.882
    1ST     H5S 7873   1.816   4.103   4.975
    1ST     C14 7874   1.853   3.928   5.093
    1ST     H4R 7875   1.800   3.977   5.175
    1ST     H4S 7876   1.828   3.822   5.105
    1ST     C13 7877   2.004   3.945   5.111
    1ST     H3R 7878   2.065   3.898   5.034
    1ST     H3S 7879   2.022   4.052   5.095
    1ST     C12 7880   2.066   3.893   5.240
    1ST     H2R 7881   2.020   3.794   5.240
    1ST     H2S 7882   2.174   3.878   5.232
    2PS     C11 7883   2.047   3.977   5.362
    2PS     O12 7884   1.993   3.941   5.469
    2PS     O11 7885   2.096   4.104   5.340
    2PS      C1 7886   2.107   4.196   5.443
    2PS      HR 7887   2.118   4.297   5.404
    2PS      HS 7888   2.015   4.193   5.503
    2PS      C2 7889   2.222   4.164   5.537
    2PS      HX 7890   2.227   4.058   5.563
    2PS      C3 7891   2.207   4.255   5.659
    2PS      HA 7892   2.222   4.359   5.630
    2PS      HB 7893   2.108   4.233   5.701
    2PS     O31 7894   2.312   4.217   5.754
    2PS     P31 7895   2.353   4.312   5.875
    2PS     O32 7896   2.255   4.257   5.987
    2PS     C31 7897   2.110   4.276   5.989
    2PS     H1A 7898   2.088   4.383   5.992
    2PS     H1B 7899   2.064   4.248   5.894
    2PS     C32 7900   2.045   4.201   6.103
    2PS     H2A 7901   2.032   4.093   6.088
    2PS     N31 7902   2.142   4.207   6.227
    2PS    HN1A 7903   2.228   4.160   6.195
    2PS    HN1B 7904   2.163   4.299   6.267
    2PS    HN1C 7905   2.105   4.142   6.300
    2PS     C33 7906   1.902   4.243   6.124
    2PS     O33 7907   2.492   4.278   5.919
    2PS     O34 7908   2.321   4.455   5.845
    2PS     O21 7909   2.345   4.193   5.470
    2PS     C21 7910   2.400   4.094   5.397
    2PS     O22 7911   2.349   3.986   5.374
    2PS     O35 7912   1.872   4.257   6.235
    2PS     O36 7913   1.842   4.302   6.034
    3DHA   C116 7914   2.950   4.407   4.257
    3DHA   H16R 7915   3.009   4.352   4.330
    3DHA   C115 7916   2.830   4.463   4.310
    3DHA   H15R 7917   2.748   4.452   4.240
    3DHA   H15S 7918   2.812   4.400   4.397
    3DHA   C114 7919   2.845   4.606   4.355
    3DHA   H14R 7920   2.906   4.671   4.293
    3DHA   C113 7921   2.811   4.657   4.475
    3DHA   H13R 7922   2.837   4.758   4.503
    3DHA   C112 7923   2.737   4.587   4.590
    3DHA   H12R 7924   2.790   4.501   4.632
    3DHA   H12S 7925   2.729   4.663   4.668
    3DHA   C111 7926   2.598   4.553   4.548
    3DHA   H11R 7927   2.552   4.598   4.461
    3DHA   C110 7928   2.512   4.467   4.615
    3DHA   H10R 7929   2.416   4.459   4.565
    3DHA    C19 7930   2.538   4.372   4.728
    3DHA    H9R 7931   2.594   4.413   4.813
    3DHA    H9S 7932   2.448   4.344   4.783
    3DHA    C18 7933   2.607   4.240   4.681
    3DHA    H8R 7934   2.643   4.237   4.578
    3DHA    C17 7935   2.603   4.133   4.749
    3DHA    H7R 7936   2.648   4.048   4.699
    3DHA    C16 7937   2.558   4.114   4.896
    3DHA    H6R 7938   2.459   4.156   4.913
    3DHA    H6S 7939   2.561   4.006   4.916
    3DHA    C15 7940   2.655   4.183   4.991
    3DHA    H5R 7941   2.736   4.242   4.949
    3DHA    C14 7942   2.645   4.169   5.123
    3DHA    H4R 7943   2.725   4.207   5.187
    3DHA    C13 7944   2.528   4.101   5.193
    3DHA    H3R 7945   2.433   4.123   5.145
    3DHA    H3S 7946   2.550   3.994   5.193
    3DHA    C12 7947   2.530   4.135   5.340
    3DHA    H2R 7948   2.612   4.079   5.386
    3DHA    H2S 7949   2.550   4.240   5.363
    3DHA   C117 7950   3.000   4.416   4.137
    3DHA   H17R 7951   3.103   4.385   4.125
    3DHA   C118 7952   2.950   4.500   4.025
    3DHA   H18R 7953   2.936   4.599   4.069
    3DHA   H18S 7954   2.850   4.474   3.989
    3DHA   C119 7955   3.049   4.513   3.916
    3DHA   H19R 7956   3.133   4.573   3.951
    3DHA   C120 7957   3.044   4.462   3.792
    3DHA   H20R 7958   3.129   4.469   3.725
    3DHA   C121 7959   2.930   4.374   3.735
    3DHA   H21R 7960   2.912   4.411   3.634
    3DHA   H21S 7961   2.836   4.383   3.791
    3DHA   C122 7962   2.989   4.235   3.739
    3DHA   H22R 7963   3.010   4.213   3.844
    3DHA   H22S 7964   3.079   4.214   3.681
    3DHA   H22T 7965   2.906   4.171   3.709
    1ST    C118 7966   3.419   5.435   4.204
    1ST    H18R 7967   3.401   5.534   4.160
    1ST    H18S 7968   3.319   5.417   4.242
    1ST    H18T 7969   3.430   5.362   4.124
    1ST    C117 7970   3.528   5.439   4.303
    1ST    H17R 7971   3.609   5.493   4.253
    1ST    H17S 7972   3.504   5.506   4.385
    1ST    C116 7973   3.575   5.304   4.366
    1ST    H16R 7974   3.646   5.253   4.299
    1ST    H16S 7975   3.646   5.333   4.444
    1ST    C115 7976   3.482   5.203   4.420
    1ST    H15R 7977   3.411   5.164   4.347
    1ST    H15S 7978   3.542   5.114   4.441
    1ST    C114 7979   3.400   5.244   4.545
    1ST    H14R 7980   3.346   5.337   4.525
    1ST    H14S 7981   3.332   5.161   4.563
    1ST    C113 7982   3.484   5.278   4.670
    1ST    H13R 7983   3.531   5.184   4.702
    1ST    H13S 7984   3.562   5.351   4.648
    1ST    C112 7985   3.409   5.324   4.793
    1ST    H12R 7986   3.335   5.400   4.767
    1ST    H12S 7987   3.348   5.241   4.829
    1ST    C111 7988   3.497   5.395   4.890
    1ST    H11R 7989   3.561   5.470   4.844
    1ST    H11S 7990   3.432   5.455   4.955
    1ST    C110 7991   3.596   5.309   4.970
    1ST    H10R 7992   3.561   5.219   5.021
    1ST    H10S 7993   3.666   5.266   4.897
    1ST     C19 7994   3.665   5.399   5.074
    1ST     H9R 7995   3.713   5.481   5.020
    1ST     H9S 7996   3.583   5.439   5.134
    1ST     C18 7997   3.763   5.333   5.170
    1ST     H8R 7998   3.825   5.290   5.091
    1ST     H8S 7999   3.812   5.416   5.221
    1ST     C17 8000   3.698   5.250   5.288
    1ST     H7R 8001   3.650   5.317   5.359
    1ST     H7S 8002   3.612   5.190   5.254
    1ST     C16 8003   3.797   5.178   5.375
    1ST     H6R 8004   3.849   5.254   5.435
    1ST     H6S 8005   3.738   5.117   5.444
    1ST     C15 8006   3.904   5.089   5.292
    1ST     H5R 8007   3.836   5.027   5.234
    1ST     H5S 8008   3.957   5.161   5.228
    1ST     C14 8009   4.002   5.020   5.374
    1ST     H4R 8010   4.056   4.959   5.301
    1ST     H4S 8011   4.084   5.075   5.421
    1ST     C13 8012   3.934   4.905   5.455
    1ST     H3R 8013   3.836   4.937   5.491
    1ST     H3S 8014   3.902   4.823   5.390
    1ST     C12 8015   4.013   4.839   5.566
    1ST     H2R 8016   4.088   4.769   5.529
    1ST     H2S 8017   4.057   4.916   5.630
    2PS     C11 8018   3.917   4.769   5.656
    2PS     O12 8019   3.839   4.830   5.724
    2PS     O11 8020   3.915   4.632   5.642
    2PS      C1 8021   3.830   4.551   5.731
    2PS      HR 8022   3.869   4.450   5.741
    2PS      HS 8023   3.824   4.589   5.833
    2PS      C2 8024   3.686   4.537   5.678
    2PS      HX 8025   3.656   4.641   5.662
    2PS      C3 8026   3.588   4.479   5.783
    2PS      HA 8027   3.563   4.559   5.853
    2PS      HB 8028   3.497   4.454   5.727
    2PS     O31 8029   3.638   4.362   5.841
    2PS     P31 8030   3.567   4.304   5.968
    2PS     O32 8031   3.573   4.425   6.065
    2PS     C31 8032   3.607   4.415   6.199
    2PS     H1A 8033   3.541   4.349   6.255
    2PS     H1B 8034   3.714   4.396   6.215
    2PS     C32 8035   3.591   4.565   6.245
    2PS     H2A 8036   3.675   4.631   6.222
    2PS     N31 8037   3.464   4.632   6.208
    2PS    HN1A 8038   3.380   4.577   6.233
    2PS    HN1B 8039   3.448   4.719   6.262
    2PS    HN1C 8040   3.469   4.645   6.106
    2PS     C33 8041   3.601   4.561   6.401
    2PS     O33 8042   3.425   4.274   5.938
    2PS     O34 8043   3.645   4.191   6.022
    2PS     O21 8044   3.692   4.466   5.550
    2PS     C21 8045   3.584   4.463   5.469
    2PS     O22 8046   3.486   4.532   5.496
    2PS     O35 8047   3.707   4.542   6.460
    2PS     O36 8048   3.502   4.588   6.471
    3DHA   C116 8049   3.198   3.517   4.702
    3DHA   H16R 8050   3.280   3.466   4.753
    3DHA   C115 8051   3.189   3.656   4.749
    3DHA   H15R 8052   3.088   3.691   4.729
    3DHA   H15S 8053   3.190   3.642   4.858
    3DHA   C114 8054   3.285   3.745   4.698
    3DHA   H14R 8055   3.291   3.740   4.590
    3DHA   C113 8056   3.356   3.831   4.766
    3DHA   H13R 8057   3.413   3.908   4.715
    3DHA   C112 8058   3.341   3.852   4.912
    3DHA   H12R 8059   3.249   3.909   4.927
    3DHA   H12S 8060   3.335   3.756   4.965
    3DHA   C111 8061   3.460   3.928   4.965
    3DHA   H11R 8062   3.533   3.935   4.885
    3DHA   C110 8063   3.487   3.985   5.088
    3DHA   H10R 8064   3.585   4.029   5.102
    3DHA    C19 8065   3.394   3.984   5.207
    3DHA    H9R 8066   3.307   3.919   5.193
    3DHA    H9S 8067   3.433   3.943   5.300
    3DHA    C18 8068   3.344   4.122   5.248
    3DHA    H8R 8069   3.301   4.114   5.348
    3DHA    C17 8070   3.347   4.243   5.195
    3DHA    H7R 8071   3.315   4.320   5.266
    3DHA    C16 8072   3.366   4.286   5.052
    3DHA    H6R 8073   3.327   4.208   4.987
    3DHA    H6S 8074   3.301   4.372   5.035
    3DHA    C15 8075   3.510   4.314   5.030
    3DHA    H5R 8076   3.547   4.277   4.935
    3DHA    C14 8077   3.594   4.384   5.105
    3DHA    H4R 8078   3.696   4.401   5.071
    3DHA    C13 8079   3.557   4.463   5.230
    3DHA    H3R 8080   3.601   4.563   5.226
    3DHA    H3S 8081   3.448   4.469   5.229
    3DHA    C12 8082   3.612   4.386   5.348
    3DHA    H2R 8083   3.558   4.292   5.353
    3DHA    H2S 8084   3.720   4.368   5.339
    3DHA   C117 8085   3.109   3.465   4.613
    3DHA   H17R 8086   3.109   3.359   4.586
    3DHA   C118 8087   2.976   3.526   4.564
    3DHA   H18R 8088   2.938   3.463   4.484
    3DHA   H18S 8089   2.982   3.625   4.519
    3DHA   C119 8090   2.881   3.529   4.681
    3DHA   H19R 8091   2.919   3.565   4.776
    3DHA   C120 8092   2.763   3.464   4.694
    3DHA   H20R 8093   2.722   3.473   4.794
    3DHA   C121 8094   2.683   3.400   4.585
    3DHA   H21R 8095   2.727   3.432   4.490
    3DHA   H21S 8096   2.577   3.426   4.593
    3DHA   C122 8097   2.694   3.248   4.611
    3DHA   H22R 8098   2.643   3.213   4.701
    3DHA   H22S 8099   2.800   3.226   4.623
    3DHA   H22T 8100   2.655   3.197   4.523
    1ST    C118 8101   2.740   4.046   4.080
    1ST    H18R 8102   2.715   4.029   3.975
    1ST    H18S 8103   2.747   3.953   4.136
    1ST    H18T 8104   2.841   4.083   4.095
    1ST    C117 8105   2.660   4.150   4.146
    1ST    H17R 8106   2.722   4.176   4.233
    1ST    H17S 8107   2.663   4.246   4.095
    1ST    C116 8108   2.521   4.100   4.188
    1ST    H16R 8109   2.468   4.063   4.100
    1ST    H16S 8110   2.536   4.009   4.247
    1ST    C115 8111   2.456   4.211   4.278
    1ST    H15R 8112   2.524   4.234   4.360
    1ST    H15S 8113   2.436   4.305   4.226
    1ST    C114 8114   2.326   4.177   4.350
    1ST    H14R 8115   2.301   4.259   4.417
    1ST    H14S 8116   2.239   4.170   4.284
    1ST    C113 8117   2.330   4.038   4.417
    1ST    H13R 8118   2.346   3.959   4.344
    1ST    H13S 8119   2.406   4.028   4.496
    1ST    C112 8120   2.203   4.005   4.495
    1ST    H12R 8121   2.188   4.074   4.579
    1ST    H12S 8122   2.115   4.015   4.431
    1ST    C111 8123   2.201   3.867   4.552
    1ST    H11R 8124   2.105   3.830   4.587
    1ST    H11S 8125   2.225   3.789   4.479
    1ST    C110 8126   2.289   3.848   4.675
    1ST    H10R 8127   2.393   3.860   4.645
    1ST    H10S 8128   2.260   3.926   4.745
    1ST     C19 8129   2.284   3.714   4.754
    1ST     H9R 8130   2.179   3.684   4.760
    1ST     H9S 8131   2.315   3.630   4.692
    1ST     C18 8132   2.370   3.728   4.879
    1ST     H8R 8133   2.460   3.777   4.842
    1ST     H8S 8134   2.322   3.781   4.961
    1ST     C17 8135   2.422   3.591   4.925
    1ST     H7R 8136   2.357   3.521   4.977
    1ST     H7S 8137   2.452   3.539   4.834
    1ST     C16 8138   2.551   3.595   5.009
    1ST     H6R 8139   2.610   3.503   5.007
    1ST     H6S 8140   2.609   3.672   4.958
    1ST     C15 8141   2.522   3.618   5.157
    1ST     H5R 8142   2.434   3.682   5.169
    1ST     H5S 8143   2.503   3.518   5.196
    1ST     C14 8144   2.628   3.689   5.239
    1ST     H4R 8145   2.709   3.616   5.238
    1ST     H4S 8146   2.670   3.773   5.183
    1ST     C13 8147   2.592   3.721   5.385
    1ST     H3R 8148   2.501   3.781   5.389
    1ST     H3S 8149   2.556   3.634   5.440
    1ST     C12 8150   2.701   3.791   5.457
    1ST     H2R 8151   2.774   3.719   5.496
    1ST     H2S 8152   2.757   3.864   5.397
    2PS     C11 8153   2.661   3.855   5.588
    2PS     O12 8154   2.660   3.976   5.599
    2PS     O11 8155   2.630   3.772   5.689
    2PS      C1 8156   2.567   3.836   5.807
    2PS      HR 8157   2.564   3.764   5.889
    2PS      HS 8158   2.633   3.915   5.843
    2PS      C2 8159   2.422   3.881   5.789
    2PS      HX 8160   2.417   3.958   5.711
    2PS      C3 8161   2.372   3.941   5.927
    2PS      HA 8162   2.419   4.036   5.949
    2PS      HB 8163   2.265   3.966   5.922
    2PS     O31 8164   2.392   3.852   6.032
    2PS     P31 8165   2.314   3.875   6.181
    2PS     O32 8166   2.157   3.849   6.157
    2PS     C31 8167   2.114   3.712   6.156
    2PS     H1A 8168   2.155   3.670   6.064
    2PS     H1B 8169   2.151   3.663   6.246
    2PS     C32 8170   1.962   3.714   6.154
    2PS     H2A 8171   1.921   3.615   6.136
    2PS     N31 8172   1.899   3.768   6.278
    2PS    HN1A 8173   1.796   3.769   6.283
    2PS    HN1B 8174   1.940   3.738   6.368
    2PS    HN1C 8175   1.909   3.870   6.266
    2PS     C33 8176   1.934   3.789   6.027
    2PS     O33 8177   2.377   3.777   6.275
    2PS     O34 8178   2.333   4.017   6.216
    2PS     O21 8179   2.361   3.767   5.739
    2PS     C21 8180   2.235   3.773   5.699
    2PS     O22 8181   2.164   3.870   5.716
    2PS     O35 8182   1.872   3.897   6.029
    2PS     O36 8183   1.968   3.743   5.922
    3DHA   C116 8184   1.662   3.590   4.584
    3DHA   H16R 8185   1.764   3.562   4.561
    3DHA   C115 8186   1.612   3.556   4.717
    3DHA   H15R 8187   1.535   3.624   4.752
    3DHA   H15S 8188   1.569   3.456   4.712
    3DHA   C114 8189   1.725   3.560   4.814
    3DHA   H14R 8190   1.823   3.581   4.771
    3DHA   C113 8191   1.721   3.536   4.946
    3DHA   H13R 8192   1.804   3.542   5.016
    3DHA   C112 8193   1.595   3.509   5.015
    3DHA   H12R 8194   1.513   3.501   4.943
    3DHA   H12S 8195   1.598   3.410   5.059
    3DHA   C111 8196   1.549   3.617   5.102
    3DHA   H11R 8197   1.516   3.711   5.058
    3DHA   C110 8198   1.521   3.606   5.232
    3DHA   H10R 8199   1.495   3.695   5.289
    3DHA    C19 8200   1.550   3.495   5.325
    3DHA    H9R 8201   1.470   3.425   5.346
    3DHA    H9S 8202   1.642   3.441   5.301
    3DHA    C18 8203   1.580   3.551   5.459
    3DHA    H8R 8204   1.505   3.544   5.538
    3DHA    C17 8205   1.705   3.589   5.493
    3DHA    H7R 8206   1.717   3.626   5.595
    3DHA    C16 8207   1.830   3.583   5.412
    3DHA    H6R 8208   1.812   3.557   5.307
    3DHA    H6S 8209   1.883   3.678   5.413
    3DHA    C15 8210   1.923   3.480   5.469
    3DHA    H5R 8211   1.917   3.385   5.418
    3DHA    C14 8212   2.014   3.496   5.575
    3DHA    H4R 8213   2.083   3.415   5.596
    3DHA    C13 8214   2.038   3.618   5.664
    3DHA    H3R 8215   1.965   3.692   5.632
    3DHA    H3S 8216   2.017   3.598   5.769
    3DHA    C12 8217   2.190   3.655   5.621
    3DHA    H2R 8218   2.256   3.570   5.640
    3DHA    H2S 8219   2.200   3.670   5.514
    3DHA   C117 8220   1.602   3.663   4.488
    3DHA   H17R 8221   1.647   3.680   4.391
    3DHA   C118 8222   1.456   3.704   4.484
    3DHA   H18R 8223   1.397   3.623   4.527
    3DHA   H18S 8224   1.418   3.706   4.382
    3DHA   C119 8225   1.431   3.835   4.550
    3DHA   H19R 8226   1.468   3.840   4.652
    3DHA   C120 8227   1.384   3.937   4.484
    3DHA   H20R 8228   1.358   4.019   4.550
    3DHA   C121 8229   1.343   3.958   4.343
    3DHA   H21R 8230   1.358   3.873   4.276
    3DHA   H21S 8231   1.409   4.035   4.303
    3DHA   C122 8232   1.202   4.002   4.343
    3DHA   H22R 8233   1.191   4.090   4.407
    3DHA   H22S 8234   1.135   3.921   4.372
    3DHA   H22T 8235   1.183   4.038   4.242
    1ST    C118 8236   5.585   4.199   4.358
    1ST    H18R 8237   5.679   4.144   4.365
    1ST    H18S 8238   5.562   4.230   4.460
    1ST    H18T 8239   5.590   4.279   4.283
    1ST    C117 8240   5.481   4.100   4.312
    1ST    H17R 8241   5.392   4.155   4.281
    1ST    H17S 8242   5.526   4.041   4.232
    1ST    C116 8243   5.437   4.005   4.421
    1ST    H16R 8244   5.383   3.924   4.372
    1ST    H16S 8245   5.522   3.948   4.461
    1ST    C115 8246   5.352   4.059   4.534
    1ST    H15R 8247   5.413   4.111   4.607
    1ST    H15S 8248   5.272   4.121   4.491
    1ST    C114 8249   5.272   3.950   4.616
    1ST    H14R 8250   5.340   3.874   4.655
    1ST    H14S 8251   5.197   3.914   4.545
    1ST    C113 8252   5.187   4.015   4.731
    1ST    H13R 8253   5.258   4.061   4.800
    1ST    H13S 8254   5.133   4.098   4.685
    1ST    C112 8255   5.092   3.920   4.799
    1ST    H12R 8256   5.043   3.859   4.723
    1ST    H12S 8257   5.151   3.844   4.850
    1ST    C111 8258   5.002   3.987   4.902
    1ST    H11R 8259   4.959   3.913   4.970
    1ST    H11S 8260   5.061   4.026   4.986
    1ST    C110 8261   4.903   4.088   4.848
    1ST    H10R 8262   4.963   4.176   4.823
    1ST    H10S 8263   4.858   4.055   4.754
    1ST     C19 8264   4.799   4.131   4.952
    1ST     H9R 8265   4.856   4.177   5.033
    1ST     H9S 8266   4.737   4.210   4.908
    1ST     C18 8267   4.710   4.020   5.010
    1ST     H8R 8268   4.667   3.957   4.932
    1ST     H8S 8269   4.769   3.953   5.072
    1ST     C17 8270   4.597   4.079   5.088
    1ST     H7R 8271   4.631   4.154   5.160
    1ST     H7S 8272   4.520   4.118   5.021
    1ST     C16 8273   4.524   3.976   5.177
    1ST     H6R 8274   4.484   3.901   5.108
    1ST     H6S 8275   4.597   3.916   5.231
    1ST     C15 8276   4.418   4.048   5.265
    1ST     H5R 8277   4.469   4.127   5.320
    1ST     H5S 8278   4.356   4.113   5.202
    1ST     C14 8279   4.330   3.963   5.355
    1ST     H4R 8280   4.231   4.010   5.361
    1ST     H4S 8281   4.324   3.868   5.301
    1ST     C13 8282   4.385   3.930   5.492
    1ST     H3R 8283   4.481   3.884   5.473
    1ST     H3S 8284   4.411   4.015   5.557
    1ST     C12 8285   4.307   3.832   5.564
    1ST     H2R 8286   4.204   3.866   5.569
    1ST     H2S 8287   4.312   3.734   5.517
    2PS     C11 8288   4.343   3.815   5.710
    2PS     O12 8289   4.438   3.741   5.743
    2PS     O11 8290   4.269   3.895   5.792
    2PS      C1 8291   4.275   3.873   5.934
    2PS      HR 8292   4.237   3.773   5.957
    2PS      HS 8293   4.376   3.893   5.971
    2PS      C2 8294   4.177   3.967   6.007
    2PS      HX 8295   4.213   4.070   5.998
    2PS      C3 8296   4.165   3.935   6.152
    2PS      HA 8297   4.263   3.914   6.196
    2PS      HB 8298   4.131   4.024   6.205
    2PS     O31 8299   4.073   3.820   6.175
    2PS     P31 8300   4.092   3.722   6.299
    2PS     O32 8301   4.041   3.805   6.420
    2PS     C31 8302   3.898   3.823   6.436
    2PS     H1A 8303   3.853   3.870   6.348
    2PS     H1B 8304   3.845   3.728   6.447
    2PS     C32 8305   3.883   3.915   6.559
    2PS     H2A 8306   3.976   3.905   6.615
    2PS     N31 8307   3.870   4.062   6.518
    2PS    HN1A 8308   3.942   4.089   6.449
    2PS    HN1B 8309   3.773   4.073   6.486
    2PS    HN1C 8310   3.878   4.126   6.599
    2PS     C33 8311   3.771   3.870   6.652
    2PS     O33 8312   3.998   3.610   6.284
    2PS     O34 8313   4.232   3.684   6.321
    2PS     O21 8314   4.047   3.959   5.945
    2PS     C21 8315   4.022   4.028   5.830
    2PS     O22 8316   4.096   4.108   5.778
    2PS     O35 8317   3.666   3.933   6.654
    2PS     O36 8318   3.799   3.793   6.744
    3DHA   C116 8319   4.437   3.884   4.735
    3DHA   H16R 8320   4.533   3.899   4.783
    3DHA   C115 8321   4.314   3.898   4.821
    3DHA   H15R 8322   4.351   3.866   4.918
    3DHA   H15S 8323   4.274   3.999   4.832
    3DHA   C114 8324   4.200   3.803   4.773
    3DHA   H14R 8325   4.242   3.707   4.747
    3DHA   C113 8326   4.074   3.832   4.748
    3DHA   H13R 8327   4.002   3.758   4.715
    3DHA   C112 8328   4.008   3.961   4.773
    3DHA   H12R 8329   4.070   4.042   4.810
    3DHA   H12S 8330   3.966   3.994   4.677
    3DHA   C111 8331   3.890   3.946   4.864
    3DHA   H11R 8332   3.804   3.894   4.821
    3DHA   C110 8333   3.878   3.993   4.987
    3DHA   H10R 8334   3.788   3.977   5.046
    3DHA    C19 8335   3.981   4.057   5.077
    3DHA    H9R 8336   4.081   4.055   5.032
    3DHA    H9S 8337   3.952   4.159   5.102
    3DHA    C18 8338   3.997   3.973   5.202
    3DHA    H8R 8339   4.071   3.895   5.190
    3DHA    C17 8340   3.936   3.978   5.320
    3DHA    H7R 8341   3.972   3.916   5.401
    3DHA    C16 8342   3.826   4.073   5.355
    3DHA    H6R 8343   3.865   4.169   5.389
    3DHA    H6S 8344   3.765   4.092   5.266
    3DHA    C15 8345   3.735   4.011   5.461
    3DHA    H5R 8346   3.648   3.959   5.421
    3DHA    C14 8347   3.737   4.035   5.597
    3DHA    H4R 8348   3.663   3.974   5.647
    3DHA    C13 8349   3.850   4.096   5.674
    3DHA    H3R 8350   3.927   4.143   5.613
    3DHA    H3S 8351   3.810   4.175   5.738
    3DHA    C12 8352   3.901   3.978   5.762
    3DHA    H2R 8353   3.832   3.942   5.838
    3DHA    H2S 8354   3.934   3.899   5.695
    3DHA   C117 8355   4.431   3.891   4.598
    3DHA   H17R 8356   4.529   3.904   4.554
    3DHA   C118 8357   4.318   3.894   4.506
    3DHA   H18R 8358   4.229   3.835   4.532
    3DHA   H18S 8359   4.350   3.847   4.413
    3DHA   C119 8360   4.276   4.038   4.469
    3DHA   H19R 8361   4.209   4.086   4.539
    3DHA   C120 8362   4.319   4.121   4.374
    3DHA   H20R 8363   4.270   4.218   4.375
    3DHA   C121 8364   4.411   4.088   4.262
    3DHA   H21R 8365   4.490   4.019   4.290
    3DHA   H21S 8366   4.466   4.181   4.248
    3DHA   C122 8367   4.344   4.053   4.126
    3DHA   H22R 8368   4.268   3.974   4.131
    3DHA   H22S 8369   4.424   4.013   4.063
    3DHA   H22T 8370   4.305   4.133   4.063
    1ST    C118 8371   4.016   4.296   4.194
    1ST    H18R 8372   4.007   4.187   4.203
    1ST    H18S 8373   4.060   4.324   4.290
    1ST    H18T 8374   4.086   4.307   4.111
    1ST    C117 8375   3.883   4.363   4.174
    1ST    H17R 8376   3.857   4.354   4.069
    1ST    H17S 8377   3.803   4.314   4.230
    1ST    C116 8378   3.890   4.516   4.194
    1ST    H16R 8379   3.872   4.536   4.300
    1ST    H16S 8380   3.989   4.549   4.163
    1ST    C115 8381   3.782   4.591   4.110
    1ST    H15R 8382   3.773   4.533   4.018
    1ST    H15S 8383   3.687   4.567   4.160
    1ST    C114 8384   3.800   4.745   4.101
    1ST    H14R 8385   3.889   4.763   4.040
    1ST    H14S 8386   3.713   4.783   4.047
    1ST    C113 8387   3.822   4.831   4.223
    1ST    H13R 8388   3.922   4.801   4.255
    1ST    H13S 8389   3.824   4.939   4.208
    1ST    C112 8390   3.717   4.818   4.330
    1ST    H12R 8391   3.628   4.874   4.301
    1ST    H12S 8392   3.691   4.713   4.344
    1ST    C111 8393   3.754   4.882   4.465
    1ST    H11R 8394   3.845   4.845   4.513
    1ST    H11S 8395   3.779   4.988   4.459
    1ST    C110 8396   3.643   4.864   4.569
    1ST    H10R 8397   3.551   4.906   4.527
    1ST    H10S 8398   3.628   4.758   4.586
    1ST     C19 8399   3.663   4.927   4.705
    1ST     H9R 8400   3.761   4.897   4.742
    1ST     H9S 8401   3.677   5.032   4.676
    1ST     C18 8402   3.562   4.896   4.813
    1ST     H8R 8403   3.468   4.941   4.781
    1ST     H8S 8404   3.550   4.788   4.805
    1ST     C17 8405   3.597   4.941   4.951
    1ST     H7R 8406   3.680   4.883   4.991
    1ST     H7S 8407   3.631   5.045   4.956
    1ST     C16 8408   3.489   4.910   5.052
    1ST     H6R 8409   3.423   4.997   5.052
    1ST     H6S 8410   3.424   4.828   5.021
    1ST     C15 8411   3.546   4.884   5.190
    1ST     H5R 8412   3.612   4.797   5.187
    1ST     H5S 8413   3.616   4.965   5.212
    1ST     C14 8414   3.449   4.863   5.302
    1ST     H4R 8415   3.359   4.922   5.282
    1ST     H4S 8416   3.418   4.758   5.298
    1ST     C13 8417   3.503   4.902   5.439
    1ST     H3R 8418   3.607   4.870   5.446
    1ST     H3S 8419   3.521   5.010   5.440
    1ST     C12 8420   3.423   4.866   5.561
    1ST     H2R 8421   3.317   4.877   5.538
    1ST     H2S 8422   3.429   4.759   5.582
    2PS     C11 8423   3.458   4.933   5.690
    2PS     O12 8424   3.482   4.874   5.790
    2PS     O11 8425   3.467   5.066   5.681
    2PS      C1 8426   3.484   5.165   5.792
    2PS      HR 8427   3.394   5.174   5.854
    2PS      HS 8428   3.558   5.128   5.862
    2PS      C2 8429   3.525   5.298   5.731
    2PS      HX 8430   3.620   5.286   5.679
    2PS      C3 8431   3.552   5.400   5.846
    2PS      HA 8432   3.643   5.374   5.901
    2PS      HB 8433   3.577   5.501   5.813
    2PS     O31 8434   3.434   5.393   5.940
    2PS     P31 8435   3.429   5.444   6.090
    2PS     O32 8436   3.459   5.314   6.175
    2PS     C31 8437   3.365   5.214   6.190
    2PS     H1A 8438   3.298   5.244   6.272
    2PS     H1B 8439   3.305   5.209   6.099
    2PS     C32 8440   3.444   5.086   6.225
    2PS     H2A 8441   3.522   5.066   6.151
    2PS     N31 8442   3.518   5.097   6.357
    2PS    HN1A 8443   3.578   5.015   6.377
    2PS    HN1B 8444   3.581   5.179   6.355
    2PS    HN1C 8445   3.460   5.118   6.440
    2PS     C33 8446   3.356   4.966   6.214
    2PS     O33 8447   3.531   5.550   6.109
    2PS     O34 8448   3.292   5.491   6.115
    2PS     O21 8449   3.431   5.339   5.628
    2PS     C21 8450   3.449   5.436   5.537
    2PS     O22 8451   3.558   5.496   5.528
    2PS     O35 8452   3.365   4.879   6.296
    2PS     O36 8453   3.285   4.950   6.111
    3DHA   C116 8454   2.841   5.710   4.281
    3DHA   H16R 8455   2.941   5.677   4.253
    3DHA   C115 8456   2.815   5.738   4.426
    3DHA   H15R 8457   2.893   5.804   4.464
    3DHA   H15S 8458   2.728   5.800   4.448
    3DHA   C114 8459   2.802   5.611   4.501
    3DHA   H14R 8460   2.712   5.552   4.489
    3DHA   C113 8461   2.893   5.566   4.588
    3DHA   H13R 8462   2.864   5.476   4.641
    3DHA   C112 8463   3.021   5.623   4.617
    3DHA   H12R 8464   3.099   5.549   4.634
    3DHA   H12S 8465   3.055   5.667   4.522
    3DHA   C111 8466   3.016   5.727   4.725
    3DHA   H11R 8467   2.914   5.763   4.728
    3DHA   C110 8468   3.112   5.770   4.807
    3DHA   H10R 8469   3.082   5.837   4.887
    3DHA    C19 8470   3.255   5.721   4.808
    3DHA    H9R 8471   3.256   5.612   4.796
    3DHA    H9S 8472   3.299   5.771   4.722
    3DHA    C18 8473   3.333   5.749   4.928
    3DHA    H8R 8474   3.396   5.838   4.915
    3DHA    C17 8475   3.323   5.705   5.052
    3DHA    H7R 8476   3.387   5.747   5.129
    3DHA    C16 8477   3.232   5.606   5.102
    3DHA    H6R 8478   3.152   5.588   5.029
    3DHA    H6S 8479   3.275   5.508   5.124
    3DHA    C15 8480   3.155   5.662   5.221
    3DHA    H5R 8481   3.056   5.702   5.198
    3DHA    C14 8482   3.193   5.657   5.354
    3DHA    H4R 8483   3.129   5.693   5.433
    3DHA    C13 8484   3.324   5.608   5.400
    3DHA    H3R 8485   3.406   5.646   5.340
    3DHA    H3S 8486   3.338   5.666   5.491
    3DHA    C12 8487   3.322   5.469   5.460
    3DHA    H2R 8488   3.232   5.439   5.513
    3DHA    H2S 8489   3.319   5.395   5.379
    3DHA   C117 8490   2.750   5.704   4.183
    3DHA   H17R 8491   2.777   5.682   4.080
    3DHA   C118 8492   2.600   5.743   4.197
    3DHA   H18R 8493   2.567   5.797   4.108
    3DHA   H18S 8494   2.591   5.803   4.288
    3DHA   C119 8495   2.530   5.618   4.211
    3DHA   H19R 8496   2.595   5.537   4.244
    3DHA   C120 8497   2.403   5.593   4.176
    3DHA   H20R 8498   2.379   5.487   4.178
    3DHA   C121 8499   2.300   5.681   4.118
    3DHA   H21R 8500   2.350   5.773   4.086
    3DHA   H21S 8501   2.228   5.700   4.198
    3DHA   C122 8502   2.213   5.621   4.010
    3DHA   H22R 8503   2.142   5.541   4.035
    3DHA   H22S 8504   2.272   5.593   3.922
    3DHA   H22T 8505   2.148   5.701   3.972
    1ST    C118 8506   4.213   3.355   4.011
    1ST    H18R 8507   4.108   3.386   4.013
    1ST    H18S 8508   4.234   3.330   3.907
    1ST    H18T 8509   4.285   3.434   4.034
    1ST    C117 8510   4.225   3.236   4.112
    1ST    H17R 8511   4.331   3.242   4.141
    1ST    H17S 8512   4.172   3.250   4.207
    1ST    C116 8513   4.209   3.093   4.057
    1ST    H16R 8514   4.106   3.069   4.029
    1ST    H16S 8515   4.270   3.081   3.968
    1ST    C115 8516   4.256   2.991   4.158
    1ST    H15R 8517   4.234   2.889   4.124
    1ST    H15S 8518   4.365   2.986   4.165
    1ST    C114 8519   4.192   3.002   4.296
    1ST    H14R 8520   4.202   2.913   4.359
    1ST    H14S 8521   4.245   3.079   4.352
    1ST    C113 8522   4.039   3.017   4.302
    1ST    H13R 8523   3.997   3.078   4.222
    1ST    H13S 8524   3.981   2.927   4.279
    1ST    C112 8525   3.982   3.067   4.435
    1ST    H12R 8526   4.037   3.018   4.515
    1ST    H12S 8527   4.020   3.169   4.434
    1ST    C111 8528   3.834   3.075   4.448
    1ST    H11R 8529   3.799   3.157   4.385
    1ST    H11S 8530   3.783   2.986   4.411
    1ST    C110 8531   3.790   3.114   4.589
    1ST    H10R 8532   3.844   3.204   4.617
    1ST    H10S 8533   3.685   3.143   4.585
    1ST     C19 8534   3.802   3.011   4.707
    1ST     H9R 8535   3.746   2.923   4.675
    1ST     H9S 8536   3.907   2.984   4.722
    1ST     C18 8537   3.760   3.069   4.842
    1ST     H8R 8538   3.817   3.159   4.863
    1ST     H8S 8539   3.655   3.102   4.846
    1ST     C17 8540   3.773   2.970   4.966
    1ST     H7R 8541   3.745   3.009   5.064
    1ST     H7S 8542   3.701   2.891   4.941
    1ST     C16 8543   3.909   2.905   4.986
    1ST     H6R 8544   3.907   2.835   5.070
    1ST     H6S 8545   3.919   2.837   4.901
    1ST     C15 8546   4.039   2.991   4.994
    1ST     H5R 8547   4.128   2.937   5.025
    1ST     H5S 8548   4.054   3.024   4.891
    1ST     C14 8549   4.019   3.116   5.092
    1ST     H4R 8550   4.095   3.191   5.069
    1ST     H4S 8551   3.921   3.164   5.086
    1ST     C13 8552   4.039   3.080   5.235
    1ST     H3R 8553   4.138   3.035   5.246
    1ST     H3S 8554   4.043   3.178   5.282
    1ST     C12 8555   3.923   3.000   5.302
    1ST     H2R 8556   3.830   3.055   5.289
    1ST     H2S 8557   3.895   2.905   5.256
    2PS     C11 8558   3.949   2.967   5.448
    2PS     O12 8559   4.050   2.928   5.495
    2PS     O11 8560   3.838   2.969   5.523
    2PS      C1 8561   3.842   2.962   5.669
    2PS      HR 8562   3.739   2.967   5.706
    2PS      HS 8563   3.882   2.862   5.688
    2PS      C2 8564   3.928   3.080   5.714
    2PS      HX 8565   4.034   3.057   5.701
    2PS      C3 8566   3.902   3.111   5.864
    2PS      HA 8567   3.882   3.023   5.926
    2PS      HB 8568   3.993   3.154   5.906
    2PS     O31 8569   3.798   3.208   5.890
    2PS     P31 8570   3.750   3.238   6.038
    2PS     O32 8571   3.604   3.163   6.032
    2PS     C31 8572   3.583   3.025   6.017
    2PS     H1A 8573   3.475   3.012   6.001
    2PS     H1B 8574   3.637   2.981   5.932
    2PS     C32 8575   3.628   2.948   6.149
    2PS     H2A 8576   3.736   2.959   6.161
    2PS     N31 8577   3.564   2.996   6.282
    2PS    HN1A 8578   3.468   3.032   6.275
    2PS    HN1B 8579   3.575   2.918   6.348
    2PS    HN1C 8580   3.619   3.071   6.326
    2PS     C33 8581   3.608   2.801   6.118
    2PS     O33 8582   3.833   3.159   6.137
    2PS     O34 8583   3.733   3.383   6.060
    2PS     O21 8584   3.889   3.199   5.638
    2PS     C21 8585   3.956   3.316   5.649
    2PS     O22 8586   4.058   3.318   5.708
    2PS     O35 8587   3.504   2.753   6.152
    2PS     O36 8588   3.703   2.741   6.075
    3DHA   C116 8589   4.255   3.008   4.700
    3DHA   H16R 8590   4.151   3.035   4.717
    3DHA   C115 8591   4.340   3.122   4.733
    3DHA   H15R 8592   4.338   3.153   4.838
    3DHA   H15S 8593   4.444   3.095   4.711
    3DHA   C114 8594   4.302   3.238   4.648
    3DHA   H14R 8595   4.347   3.253   4.550
    3DHA   C113 8596   4.213   3.331   4.684
    3DHA   H13R 8597   4.182   3.412   4.618
    3DHA   C112 8598   4.114   3.314   4.800
    3DHA   H12R 8599   4.036   3.245   4.766
    3DHA   H12S 8600   4.167   3.259   4.878
    3DHA   C111 8601   4.065   3.444   4.850
    3DHA   H11R 8602   3.993   3.495   4.786
    3DHA   C110 8603   4.109   3.512   4.954
    3DHA   H10R 8604   4.053   3.604   4.971
    3DHA    C19 8605   4.173   3.460   5.079
    3DHA    H9R 8606   4.121   3.374   5.121
    3DHA    H9S 8607   4.271   3.426   5.044
    3DHA    C18 8608   4.192   3.558   5.189
    3DHA    H8R 8609   4.292   3.601   5.197
    3DHA    C17 8610   4.109   3.613   5.272
    3DHA    H7R 8611   4.152   3.675   5.350
    3DHA    C16 8612   3.960   3.594   5.260
    3DHA    H6R 8613   3.925   3.634   5.164
    3DHA    H6S 8614   3.917   3.494   5.261
    3DHA    C15 8615   3.899   3.683   5.363
    3DHA    H5R 8616   3.836   3.760   5.320
    3DHA    C14 8617   3.895   3.670   5.493
    3DHA    H4R 8618   3.844   3.740   5.558
    3DHA    C13 8619   3.963   3.562   5.569
    3DHA    H3R 8620   4.058   3.539   5.520
    3DHA    H3S 8621   3.991   3.594   5.670
    3DHA    C12 8622   3.880   3.434   5.592
    3DHA    H2R 8623   3.786   3.459   5.643
    3DHA    H2S 8624   3.837   3.396   5.499
    3DHA   C117 8625   4.283   2.896   4.639
    3DHA   H17R 8626   4.205   2.825   4.613
    3DHA   C118 8627   4.422   2.859   4.578
    3DHA   H18R 8628   4.493   2.941   4.574
    3DHA   H18S 8629   4.413   2.833   4.472
    3DHA   C119 8630   4.493   2.741   4.637
    3DHA   H19R 8631   4.572   2.770   4.706
    3DHA   C120 8632   4.451   2.614   4.635
    3DHA   H20R 8633   4.508   2.542   4.693
    3DHA   C121 8634   4.329   2.560   4.575
    3DHA   H21R 8635   4.358   2.477   4.510
    3DHA   H21S 8636   4.280   2.629   4.506
    3DHA   C122 8637   4.234   2.508   4.677
    3DHA   H22R 8638   4.134   2.508   4.635
    3DHA   H22S 8639   4.242   2.554   4.776
    3DHA   H22T 8640   4.245   2.400   4.688
    1ST    C118 8641   6.378   2.092   4.102
    1ST    H18R 8642   6.462   2.023   4.115
    1ST    H18S 8643   6.351   2.103   4.207
    1ST    H18T 8644   6.430   2.177   4.058
    1ST    C117 8645   6.277   2.032   4.016
    1ST    H17R 8646   6.248   1.939   4.066
    1ST    H17S 8647   6.181   2.083   4.005
    1ST    C116 8648   6.328   2.016   3.873
    1ST    H16R 8649   6.370   2.104   3.824
    1ST    H16S 8650   6.422   1.960   3.879
    1ST    C115 8651   6.225   1.949   3.792
    1ST    H15R 8652   6.276   1.895   3.712
    1ST    H15S 8653   6.166   1.885   3.858
    1ST    C114 8654   6.128   2.050   3.723
    1ST    H14R 8655   6.062   2.107   3.789
    1ST    H14S 8656   6.181   2.135   3.680
    1ST    C113 8657   6.048   1.994   3.603
    1ST    H13R 8658   5.990   1.908   3.638
    1ST    H13S 8659   5.979   2.064   3.554
    1ST    C112 8660   6.150   1.952   3.492
    1ST    H12R 8661   6.196   1.859   3.524
    1ST    H12S 8662   6.098   1.918   3.401
    1ST    C111 8663   6.258   2.049   3.445
    1ST    H11R 8664   6.335   2.054   3.523
    1ST    H11S 8665   6.308   2.008   3.357
    1ST    C110 8666   6.209   2.182   3.401
    1ST    H10R 8667   6.160   2.234   3.484
    1ST    H10S 8668   6.299   2.242   3.384
    1ST     C19 8669   6.125   2.196   3.281
    1ST     H9R 8670   6.189   2.170   3.196
    1ST     H9S 8671   6.042   2.126   3.283
    1ST     C18 8672   6.059   2.337   3.262
    1ST     H8R 8673   5.993   2.362   3.345
    1ST     H8S 8674   6.139   2.411   3.276
    1ST     C17 8675   5.984   2.355   3.131
    1ST     H7R 8676   6.037   2.311   3.046
    1ST     H7S 8677   5.887   2.307   3.131
    1ST     C16 8678   5.982   2.499   3.086
    1ST     H6R 8679   5.944   2.558   3.170
    1ST     H6S 8680   6.080   2.542   3.066
    1ST     C15 8681   5.912   2.514   2.949
    1ST     H5R 8682   5.962   2.437   2.891
    1ST     H5S 8683   5.807   2.486   2.958
    1ST     C14 8684   5.925   2.654   2.891
    1ST     H4R 8685   5.874   2.728   2.953
    1ST     H4S 8686   6.029   2.680   2.909
    1ST     C13 8687   5.899   2.656   2.736
    1ST     H3R 8688   5.904   2.561   2.683
    1ST     H3S 8689   5.804   2.706   2.713
    1ST     C12 8690   5.997   2.756   2.664
    1ST     H2R 8691   6.009   2.846   2.725
    1ST     H2S 8692   6.093   2.704   2.671
    2PS     C11 8693   5.958   2.776   2.518
    2PS     O12 8694   5.856   2.740   2.468
    2PS     O11 8695   6.062   2.833   2.455
    2PS      C1 8696   6.047   2.856   2.311
    2PS      HR 8697   6.032   2.767   2.250
    2PS      HS 8698   5.967   2.928   2.291
    2PS      C2 8699   6.181   2.907   2.262
    2PS      HX 8700   6.204   2.998   2.318
    2PS      C3 8701   6.183   2.945   2.111
    2PS      HA 8702   6.163   2.860   2.046
    2PS      HB 8703   6.110   3.025   2.093
    2PS     O31 8704   6.311   2.999   2.074
    2PS     P31 8705   6.354   3.009   1.921
    2PS     O32 8706   6.233   3.094   1.864
    2PS     C31 8707   6.222   3.235   1.868
    2PS     H1A 8708   6.254   3.283   1.961
    2PS     H1B 8709   6.282   3.273   1.785
    2PS     C32 8710   6.077   3.273   1.834
    2PS     H2A 8711   6.049   3.228   1.739
    2PS     N31 8712   5.977   3.209   1.935
    2PS    HN1A 8713   5.883   3.249   1.920
    2PS    HN1B 8714   5.978   3.106   1.938
    2PS    HN1C 8715   6.005   3.241   2.030
    2PS     C33 8716   6.068   3.422   1.810
    2PS     O33 8717   6.476   3.092   1.907
    2PS     O34 8718   6.344   2.875   1.857
    2PS     O21 8719   6.268   2.789   2.271
    2PS     C21 8720   6.400   2.820   2.287
    2PS     O22 8721   6.438   2.933   2.290
    2PS     O35 8722   6.121   3.462   1.705
    2PS     O36 8723   6.027   3.496   1.896
    3DHA   C116 8724   6.138   3.567   3.037
    3DHA   H16R 8725   6.136   3.559   2.929
    3DHA   C115 8726   6.144   3.444   3.114
    3DHA   H15R 8727   6.247   3.433   3.146
    3DHA   H15S 8728   6.067   3.448   3.192
    3DHA   C114 8729   6.114   3.324   3.028
    3DHA   H14R 8730   6.085   3.357   2.928
    3DHA   C113 8731   6.130   3.197   3.052
    3DHA   H13R 8732   6.094   3.128   2.976
    3DHA   C112 8733   6.187   3.138   3.178
    3DHA   H12R 8734   6.199   3.222   3.246
    3DHA   H12S 8735   6.121   3.066   3.228
    3DHA   C111 8736   6.312   3.062   3.163
    3DHA   H11R 8737   6.393   3.101   3.225
    3DHA   C110 8738   6.349   2.968   3.077
    3DHA   H10R 8739   6.454   2.938   3.070
    3DHA    C19 8740   6.258   2.913   2.969
    3DHA    H9R 8741   6.157   2.898   3.007
    3DHA    H9S 8742   6.245   2.992   2.896
    3DHA    C18 8743   6.319   2.783   2.913
    3DHA    H8R 8744   6.314   2.703   2.986
    3DHA    C17 8745   6.373   2.757   2.791
    3DHA    H7R 8746   6.406   2.655   2.771
    3DHA    C16 8747   6.375   2.858   2.675
    3DHA    H6R 8748   6.293   2.817   2.615
    3DHA    H6S 8749   6.350   2.961   2.701
    3DHA    C15 8750   6.511   2.845   2.622
    3DHA    H5R 8751   6.579   2.912   2.675
    3DHA    C14 8752   6.552   2.758   2.530
    3DHA    H4R 8753   6.658   2.749   2.509
    3DHA    C13 8754   6.464   2.664   2.465
    3DHA    H3R 8755   6.488   2.560   2.486
    3DHA    H3S 8756   6.360   2.674   2.495
    3DHA    C12 8757   6.481   2.703   2.316
    3DHA    H2R 8758   6.588   2.711   2.297
    3DHA    H2S 8759   6.466   2.620   2.246
    3DHA   C117 8760   6.130   3.691   3.090
    3DHA   H17R 8761   6.129   3.779   3.027
    3DHA   C118 8762   6.139   3.730   3.231
    3DHA   H18R 8763   6.183   3.830   3.238
    3DHA   H18S 8764   6.212   3.662   3.275
    3DHA   C119 8765   6.003   3.733   3.307
    3DHA   H19R 8766   5.917   3.738   3.241
    3DHA   C120 8767   5.986   3.743   3.439
    3DHA   H20R 8768   5.883   3.746   3.476
    3DHA   C121 8769   6.096   3.728   3.535
    3DHA   H21R 8770   6.167   3.811   3.529
    3DHA   H21S 8771   6.148   3.635   3.509
    3DHA   C122 8772   6.042   3.711   3.677
    3DHA   H22R 8773   6.123   3.715   3.750
    3DHA   H22S 8774   5.989   3.619   3.703
    3DHA   H22T 8775   5.982   3.797   3.708
    1ST    C118 8776   0.443   2.238   4.095
    1ST    H18R 8777   0.489   2.159   4.155
    1ST    H18S 8778   0.387   2.305   4.161
    1ST    H18T 8779   0.520   2.302   4.052
    1ST    C117 8780   0.340   2.171   3.997
    1ST    H17R 8781   0.383   2.097   3.929
    1ST    H17S 8782   0.263   2.119   4.054
    1ST    C116 8783   0.283   2.283   3.905
    1ST    H16R 8784   0.211   2.340   3.965
    1ST    H16S 8785   0.358   2.353   3.868
    1ST    C115 8786   0.205   2.219   3.785
    1ST    H15R 8787   0.282   2.162   3.731
    1ST    H15S 8788   0.132   2.145   3.817
    1ST    C114 8789   0.154   2.325   3.691
    1ST    H14R 8790   0.050   2.355   3.709
    1ST    H14S 8791   0.206   2.420   3.703
    1ST    C113 8792   0.175   2.299   3.542
    1ST    H13R 8793   0.282   2.301   3.521
    1ST    H13S 8794   0.136   2.204   3.505
    1ST    C112 8795   0.104   2.401   3.454
    1ST    H12R 8796   0.005   2.410   3.500
    1ST    H12S 8797   0.151   2.497   3.477
    1ST    C111 8798   0.096   2.373   3.305
    1ST    H11R 8799   0.195   2.383   3.258
    1ST    H11S 8800   0.060   2.273   3.280
    1ST    C110 8801   0.003   2.463   3.227
    1ST    H10R 8802   0.010   2.439   3.121
    1ST    H10S 8803  -0.098   2.446   3.264
    1ST     C19 8804   0.029   2.611   3.246
    1ST     H9R 8805  -0.047   2.673   3.197
    1ST     H9S 8806   0.013   2.631   3.352
    1ST     C18 8807   0.165   2.668   3.203
    1ST     H8R 8808   0.186   2.765   3.248
    1ST     H8S 8809   0.246   2.610   3.248
    1ST     C17 8810   0.190   2.685   3.055
    1ST     H7R 8811   0.161   2.599   2.994
    1ST     H7S 8812   0.138   2.767   3.006
    1ST     C16 8813   0.333   2.708   3.023
    1ST     H6R 8814   0.343   2.815   3.043
    1ST     H6S 8815   0.394   2.657   3.097
    1ST     C15 8816   0.383   2.697   2.879
    1ST     H5R 8817   0.331   2.767   2.814
    1ST     H5S 8818   0.482   2.743   2.883
    1ST     C14 8819   0.397   2.554   2.821
    1ST     H4R 8820   0.465   2.505   2.892
    1ST     H4S 8821   0.297   2.511   2.830
    1ST     C13 8822   0.458   2.553   2.681
    1ST     H3R 8823   0.413   2.620   2.608
    1ST     H3S 8824   0.557   2.596   2.694
    1ST     C12 8825   0.467   2.413   2.628
    1ST     H2R 8826   0.526   2.348   2.694
    1ST     H2S 8827   0.365   2.382   2.606
    2PS     C11 8828   0.547   2.417   2.498
    2PS     O12 8829   0.509   2.364   2.394
    2PS     O11 8830   0.662   2.482   2.512
    2PS      C1 8831   0.727   2.522   2.392
    2PS      HR 8832   0.823   2.568   2.417
    2PS      HS 8833   0.753   2.435   2.331
    2PS      C2 8834   0.640   2.609   2.295
    2PS      HX 8835   0.537   2.571   2.290
    2PS      C3 8836   0.697   2.622   2.155
    2PS      HA 8837   0.789   2.680   2.159
    2PS      HB 8838   0.722   2.522   2.119
    2PS     O31 8839   0.604   2.683   2.074
    2PS     P31 8840   0.528   2.592   1.962
    2PS     O32 8841   0.626   2.573   1.842
    2PS     C31 8842   0.623   2.673   1.748
    2PS     H1A 8843   0.706   2.639   1.685
    2PS     H1B 8844   0.530   2.675   1.691
    2PS     C32 8845   0.663   2.818   1.798
    2PS     H2A 8846   0.601   2.847   1.883
    2PS     N31 8847   0.807   2.823   1.856
    2PS    HN1A 8848   0.816   2.758   1.936
    2PS    HN1B 8849   0.875   2.802   1.781
    2PS    HN1C 8850   0.829   2.919   1.885
    2PS     C33 8851   0.648   2.923   1.686
    2PS     O33 8852   0.482   2.457   2.014
    2PS     O34 8853   0.416   2.677   1.916
    2PS     O21 8854   0.629   2.742   2.345
    2PS     C21 8855   0.515   2.809   2.316
    2PS     O22 8856   0.411   2.774   2.267
    2PS     O35 8857   0.749   2.954   1.622
    2PS     O36 8858   0.532   2.953   1.665
    3DHA   C116 8859   0.748   3.181   3.557
    3DHA   H16R 8860   0.645   3.186   3.522
    3DHA   C115 8861   0.857   3.180   3.455
    3DHA   H15R 8862   0.816   3.241   3.374
    3DHA   H15S 8863   0.950   3.219   3.497
    3DHA   C114 8864   0.882   3.039   3.403
    3DHA   H14R 8865   0.964   2.990   3.454
    3DHA   C113 8866   0.809   2.964   3.316
    3DHA   H13R 8867   0.842   2.868   3.278
    3DHA   C112 8868   0.697   3.009   3.233
    3DHA   H12R 8869   0.618   3.045   3.299
    3DHA   H12S 8870   0.727   3.100   3.181
    3DHA   C111 8871   0.652   2.893   3.146
    3DHA   H11R 8872   0.629   2.806   3.207
    3DHA   C110 8873   0.665   2.888   3.015
    3DHA   H10R 8874   0.642   2.796   2.962
    3DHA    C19 8875   0.712   3.006   2.932
    3DHA    H9R 8876   0.808   3.048   2.963
    3DHA    H9S 8877   0.729   2.958   2.835
    3DHA    C18 8878   0.615   3.112   2.943
    3DHA    H8R 8879   0.580   3.150   3.039
    3DHA    C17 8880   0.569   3.174   2.834
    3DHA    H7R 8881   0.496   3.251   2.855
    3DHA    C16 8882   0.593   3.144   2.683
    3DHA    H6R 8883   0.683   3.197   2.652
    3DHA    H6S 8884   0.614   3.038   2.665
    3DHA    C15 8885   0.478   3.175   2.602
    3DHA    H5R 8886   0.431   3.273   2.610
    3DHA    C14 8887   0.397   3.088   2.539
[truncated: 1,259,177 more chars]
