# Supplementary material for: Expanding the Paradigm of Structure-Based Drug Design: Molecular Dynamics Simulations Support the Development of New Pyridine-Based Protein Kinase C-Targeted Agonists
Source: J Med Chem. 2023 Apr 3;66(7):4588–602. doi: 10.1021/acs.jmedchem.2c01448 (PMC10108360; doi:10.1021/acs.jmedchem.2c01448)
Supplement: Supplementary file 3 — jm2c01448_si_003.zip [file jm2c01448_si_003.zip › Main_Coordinates_(.gro)/PRD-7c-SDPS-at-100ns.gro]

4 4d2 + 128 sdps membrane in water t= 100000.00000 step= 50000000
36892
    1ST    C118    1   5.151   3.375   4.817
    1ST    H18R    2   5.122   3.427   4.909
    1ST    H18S    3   5.080   3.293   4.805
    1ST    H18T    4   5.121   3.444   4.737
    1ST    C117    5   5.290   3.332   4.816
    1ST    H17R    6   5.303   3.280   4.911
    1ST    H17S    7   5.310   3.273   4.726
    1ST    C116    8   5.390   3.443   4.795
    1ST    H16R    9   5.348   3.518   4.728
    1ST    H16S   10   5.406   3.494   4.890
    1ST    C115   11   5.530   3.414   4.740
    1ST    H15R   12   5.522   3.399   4.632
    1ST    H15S   13   5.588   3.506   4.736
    1ST    C114   14   5.609   3.293   4.801
    1ST    H14R   15   5.642   3.313   4.903
    1ST    H14S   16   5.546   3.203   4.801
    1ST    C113   17   5.741   3.265   4.726
    1ST    H13R   18   5.717   3.211   4.634
    1ST    H13S   19   5.798   3.349   4.687
    1ST    C112   20   5.842   3.172   4.790
    1ST    H12R   21   5.914   3.152   4.711
    1ST    H12S   22   5.899   3.221   4.868
    1ST    C111   23   5.786   3.042   4.847
    1ST    H11R   24   5.710   3.073   4.919
    1ST    H11S   25   5.730   2.990   4.769
    1ST    C110   26   5.867   2.939   4.926
    1ST    H10R   27   5.888   2.966   5.030
    1ST    H10S   28   5.811   2.847   4.939
    1ST     C19   29   6.006   2.904   4.877
    1ST     H9R   30   6.004   2.897   4.768
    1ST     H9S   31   6.070   2.987   4.906
    1ST     C18   32   6.068   2.778   4.942
    1ST     H8R   33   5.996   2.696   4.944
    1ST     H8S   34   6.154   2.741   4.885
    1ST     C17   35   6.091   2.786   5.099
    1ST     H7R   36   6.162   2.867   5.117
    1ST     H7S   37   6.000   2.808   5.156
    1ST     C16   38   6.170   2.657   5.147
    1ST     H6R   39   6.128   2.566   5.102
    1ST     H6S   40   6.275   2.653   5.116
    1ST     C15   41   6.171   2.639   5.296
    1ST     H5R   42   6.205   2.739   5.321
    1ST     H5S   43   6.064   2.638   5.317
    1ST     C14   44   6.254   2.515   5.351
    1ST     H4R   45   6.237   2.420   5.299
    1ST     H4S   46   6.361   2.531   5.336
    1ST     C13   47   6.239   2.503   5.501
    1ST     H3R   48   6.133   2.485   5.522
    1ST     H3S   49   6.296   2.418   5.537
    1ST     C12   50   6.290   2.632   5.568
    1ST     H2R   51   6.396   2.652   5.548
    1ST     H2S   52   6.234   2.714   5.523
    2PS     C11   53   6.258   2.631   5.719
    2PS     O12   54   6.339   2.598   5.809
    2PS     O11   55   6.128   2.665   5.744
    2PS      C1   56   6.080   2.639   5.879
    2PS      HR   57   6.075   2.530   5.892
    2PS      HS   58   6.136   2.686   5.960
    2PS      C2   59   5.940   2.697   5.889
    2PS      HX   60   5.958   2.802   5.865
    2PS      C3   61   5.876   2.670   6.026
    2PS      HA   62   5.856   2.564   6.042
    2PS      HB   63   5.944   2.696   6.108
    2PS     O31   64   5.759   2.737   6.041
    2PS     P31   65   5.694   2.755   6.186
    2PS     O32   66   5.793   2.850   6.258
    2PS     C31   67   5.811   2.845   6.398
    2PS     H1A   68   5.712   2.859   6.443
    2PS     H1B   69   5.867   2.754   6.420
    2PS     C32   70   5.907   2.962   6.430
    2PS     H2A   71   6.009   2.943   6.396
    2PS     N31   72   5.855   3.087   6.364
    2PS    HN1A   73   5.763   3.119   6.398
    2PS    HN1B   74   5.917   3.167   6.382
    2PS    HN1C   75   5.848   3.076   6.261
    2PS     C33   76   5.926   2.969   6.578
    2PS     O33   77   5.563   2.817   6.165
    2PS     O34   78   5.694   2.623   6.248
    2PS     O21   79   5.861   2.633   5.783
    2PS     C21   80   5.770   2.717   5.724
    2PS     O22   81   5.750   2.836   5.757
    2PS     O35   82   6.033   3.008   6.615
    2PS     O36   83   5.833   2.987   6.650
    3DHA   C116   84   5.548   2.045   5.112
    3DHA   H16R   85   5.519   1.977   5.192
    3DHA   C115   86   5.497   2.186   5.137
    3DHA   H15R   87   5.486   2.242   5.044
    3DHA   H15S   88   5.397   2.181   5.180
    3DHA   C114   89   5.582   2.249   5.242
    3DHA   H14R   90   5.579   2.190   5.333
    3DHA   C113   91   5.666   2.350   5.226
    3DHA   H13R   92   5.735   2.372   5.306
    3DHA   C112   93   5.682   2.446   5.112
    3DHA   H12R   94   5.739   2.409   5.026
    3DHA   H12S   95   5.586   2.471   5.067
    3DHA   C111   96   5.758   2.564   5.156
    3DHA   H11R   97   5.856   2.551   5.200
    3DHA   C110   98   5.714   2.691   5.160
    3DHA   H10R   99   5.768   2.772   5.207
    3DHA    C19  100   5.587   2.740   5.097
    3DHA    H9R  101   5.603   2.730   4.990
    3DHA    H9S  102   5.505   2.673   5.125
    3DHA    C18  103   5.569   2.886   5.130
    3DHA    H8R  104   5.645   2.944   5.079
    3DHA    C17  105   5.488   2.937   5.222
    3DHA    H7R  106   5.480   3.045   5.222
    3DHA    C16  107   5.400   2.861   5.320
    3DHA    H6R  108   5.293   2.875   5.303
    3DHA    H6S  109   5.423   2.754   5.315
    3DHA    C15  110   5.449   2.910   5.457
    3DHA    H5R  111   5.382   2.994   5.473
    3DHA    C14  112   5.551   2.864   5.532
    3DHA    H4R  113   5.577   2.919   5.622
    3DHA    C13  114   5.648   2.754   5.500
    3DHA    H3R  115   5.618   2.688   5.418
    3DHA    H3S  116   5.741   2.801   5.469
    3DHA    C12  117   5.681   2.652   5.612
    3DHA    H2R  118   5.582   2.628   5.651
    3DHA    H2S  119   5.731   2.564   5.572
    3DHA   C117  120   5.625   1.995   5.007
    3DHA   H17R  121   5.669   1.896   5.020
    3DHA   C118  122   5.671   2.077   4.888
    3DHA   H18R  123   5.767   2.125   4.908
    3DHA   H18S  124   5.609   2.165   4.874
    3DHA   C119  125   5.672   1.993   4.763
    3DHA   H19R  126   5.599   2.010   4.684
    3DHA   C120  127   5.756   1.896   4.734
    3DHA   H20R  128   5.744   1.859   4.633
    3DHA   C121  129   5.878   1.851   4.806
    3DHA   H21R  130   5.874   1.743   4.819
    3DHA   H21S  131   5.887   1.902   4.902
    3DHA   C122  132   6.010   1.868   4.736
    3DHA   H22R  133   6.097   1.843   4.797
    3DHA   H22S  134   6.031   1.964   4.688
    3DHA   H22T  135   6.007   1.798   4.651
    1ST    C118  136   5.460   1.044   4.013
    1ST    H18R  137   5.407   0.949   4.020
    1ST    H18S  138   5.561   1.030   3.973
    1ST    H18T  139   5.399   1.108   3.949
    1ST    C117  140   5.460   1.103   4.151
    1ST    H17R  141   5.514   1.198   4.160
    1ST    H17S  142   5.357   1.132   4.169
    1ST    C116  143   5.512   0.992   4.253
    1ST    H16R  144   5.436   0.914   4.255
    1ST    H16S  145   5.611   0.970   4.211
    1ST    C115  146   5.518   1.048   4.395
    1ST    H15R  147   5.544   0.966   4.462
    1ST    H15S  148   5.598   1.122   4.397
    1ST    C114  149   5.380   1.104   4.431
    1ST    H14R  150   5.362   1.201   4.383
    1ST    H14S  151   5.297   1.040   4.404
    1ST    C113  152   5.358   1.126   4.582
    1ST    H13R  153   5.342   1.029   4.631
    1ST    H13S  154   5.447   1.176   4.621
    1ST    C112  155   5.229   1.201   4.626
    1ST    H12R  156   5.217   1.295   4.573
    1ST    H12S  157   5.141   1.136   4.617
    1ST    C111  158   5.224   1.249   4.772
    1ST    H11R  159   5.313   1.309   4.792
    1ST    H11S  160   5.141   1.318   4.783
    1ST    C110  161   5.217   1.133   4.876
    1ST    H10R  162   5.127   1.076   4.854
    1ST    H10S  163   5.305   1.070   4.858
    1ST     C19  164   5.210   1.183   5.019
    1ST     H9R  165   5.265   1.126   5.093
    1ST     H9S  166   5.266   1.277   5.019
    1ST     C18  167   5.070   1.218   5.083
    1ST     H8R  168   5.017   1.271   5.004
    1ST     H8S  169   5.016   1.126   5.104
    1ST     C17  170   5.087   1.301   5.210
    1ST     H7R  171   5.146   1.390   5.187
    1ST     H7S  172   4.989   1.341   5.234
    1ST     C16  173   5.156   1.227   5.322
    1ST     H6R  174   5.096   1.153   5.376
    1ST     H6S  175   5.222   1.156   5.270
    1ST     C15  176   5.235   1.316   5.414
    1ST     H5R  177   5.310   1.362   5.350
    1ST     H5S  178   5.167   1.389   5.457
    1ST     C14  179   5.308   1.239   5.525
    1ST     H4R  180   5.232   1.172   5.567
    1ST     H4S  181   5.394   1.182   5.491
    1ST     C13  182   5.367   1.334   5.637
    1ST     H3R  183   5.415   1.265   5.707
    1ST     H3S  184   5.451   1.392   5.597
    1ST     C12  185   5.259   1.423   5.706
    1ST     H2R  186   5.204   1.478   5.630
    1ST     H2S  187   5.199   1.352   5.763
    2PS     C11  188   5.326   1.519   5.797
    2PS     O12  189   5.352   1.483   5.913
    2PS     O11  190   5.344   1.640   5.748
    2PS      C1  191   5.368   1.754   5.833
    2PS      HR  192   5.266   1.780   5.863
    2PS      HS  193   5.434   1.732   5.917
    2PS      C2  194   5.436   1.867   5.752
    2PS      HX  195   5.520   1.830   5.693
    2PS      C3  196   5.492   1.981   5.849
    2PS      HA  197   5.560   1.943   5.926
    2PS      HB  198   5.547   2.062   5.801
    2PS     O31  199   5.377   2.030   5.920
    2PS     P31  200   5.379   2.130   6.035
    2PS     O32  201   5.477   2.062   6.145
    2PS     C31  202   5.440   1.950   6.211
    2PS     H1A  203   5.333   1.948   6.235
    2PS     H1B  204   5.462   1.871   6.138
    2PS     C32  205   5.532   1.928   6.334
    2PS     H2A  206   5.637   1.916   6.307
    2PS     N31  207   5.525   2.050   6.420
    2PS    HN1A  208   5.567   2.137   6.384
    2PS    HN1B  209   5.425   2.072   6.434
    2PS    HN1C  210   5.574   2.042   6.511
    2PS     C33  211   5.497   1.789   6.387
    2PS     O33  212   5.437   2.258   5.988
    2PS     O34  213   5.238   2.125   6.082
    2PS     O21  214   5.351   1.931   5.659
    2PS     C21  215   5.412   2.010   5.563
    2PS     O22  216   5.531   2.007   5.545
    2PS     O35  217   5.575   1.701   6.370
    2PS     O36  218   5.387   1.776   6.432
    3DHA   C116  219   5.496   2.182   4.343
    3DHA   H16R  220   5.488   2.245   4.431
    3DHA   C115  221   5.371   2.170   4.274
    3DHA   H15R  222   5.306   2.256   4.294
    3DHA   H15S  223   5.393   2.167   4.167
    3DHA   C114  224   5.291   2.051   4.287
    3DHA   H14R  225   5.292   1.983   4.202
    3DHA   C113  226   5.217   2.024   4.393
    3DHA   H13R  227   5.170   1.925   4.395
    3DHA   C112  228   5.212   2.114   4.510
    3DHA   H12R  229   5.237   2.217   4.485
    3DHA   H12S  230   5.109   2.127   4.546
    3DHA   C111  231   5.308   2.076   4.620
    3DHA   H11R  232   5.412   2.071   4.589
    3DHA   C110  233   5.266   2.029   4.734
    3DHA   H10R  234   5.341   1.995   4.805
    3DHA    C19  235   5.120   2.006   4.769
    3DHA    H9R  236   5.077   2.092   4.820
    3DHA    H9S  237   5.057   1.984   4.683
    3DHA    C18  238   5.105   1.894   4.869
    3DHA    H8R  239   5.047   1.815   4.822
    3DHA    C17  240   5.154   1.887   4.990
    3DHA    H7R  241   5.142   1.801   5.054
    3DHA    C16  242   5.209   2.002   5.067
    3DHA    H6R  243   5.305   1.970   5.105
    3DHA    H6S  244   5.226   2.095   5.011
    3DHA    C15  245   5.116   2.036   5.172
    3DHA    H5R  246   5.016   2.059   5.137
    3DHA    C14  247   5.133   2.030   5.299
    3DHA    H4R  248   5.046   2.052   5.360
    3DHA    C13  249   5.249   1.977   5.379
    3DHA    H3R  250   5.211   1.893   5.439
    3DHA    H3S  251   5.331   1.945   5.314
    3DHA    C12  252   5.307   2.074   5.481
    3DHA    H2R  253   5.356   2.158   5.432
    3DHA    H2S  254   5.233   2.121   5.546
    3DHA   C117  255   5.608   2.111   4.319
    3DHA   H17R  256   5.688   2.108   4.393
    3DHA   C118  257   5.635   2.005   4.211
    3DHA   H18R  258   5.540   1.965   4.175
    3DHA   H18S  259   5.691   1.917   4.244
    3DHA   C119  260   5.702   2.060   4.090
    3DHA   H19R  261   5.630   2.063   4.009
    3DHA   C120  262   5.827   2.111   4.074
    3DHA   H20R  263   5.857   2.145   3.975
    3DHA   C121  264   5.925   2.116   4.184
    3DHA   H21R  265   6.012   2.054   4.164
    3DHA   H21S  266   5.885   2.091   4.283
    3DHA   C122  267   5.985   2.259   4.200
    3DHA   H22R  268   5.914   2.331   4.241
    3DHA   H22S  269   6.010   2.306   4.105
    3DHA   H22T  270   6.076   2.266   4.261
    1ST    C118  271  -0.414   3.678   3.880
    1ST    H18R  272  -0.504   3.737   3.862
    1ST    H18S  273  -0.425   3.633   3.979
    1ST    H18T  274  -0.425   3.588   3.820
    1ST    C117  275  -0.291   3.751   3.845
    1ST    H17R  276  -0.303   3.852   3.884
    1ST    H17S  277  -0.282   3.749   3.736
    1ST    C116  278  -0.168   3.673   3.902
    1ST    H16R  279  -0.172   3.565   3.884
    1ST    H16S  280  -0.084   3.715   3.846
    1ST    C115  281  -0.145   3.690   4.050
    1ST    H15R  282  -0.117   3.791   4.079
    1ST    H15S  283  -0.242   3.680   4.100
    1ST    C114  284  -0.050   3.590   4.102
    1ST    H14R  285   0.045   3.589   4.049
    1ST    H14S  286  -0.088   3.493   4.070
    1ST    C113  287  -0.031   3.591   4.254
    1ST    H13R  288  -0.120   3.592   4.317
    1ST    H13S  289   0.013   3.493   4.276
    1ST    C112  290   0.051   3.706   4.302
    1ST    H12R  291   0.148   3.703   4.252
    1ST    H12S  292  -0.002   3.795   4.268
    1ST    C111  293   0.074   3.712   4.452
    1ST    H11R  294   0.150   3.785   4.483
    1ST    H11S  295  -0.018   3.751   4.496
    1ST    C110  296   0.112   3.580   4.527
    1ST    H10R  297   0.027   3.512   4.522
    1ST    H10S  298   0.196   3.531   4.477
    1ST     C19  299   0.149   3.605   4.673
    1ST     H9R  300   0.230   3.675   4.693
    1ST     H9S  301   0.054   3.657   4.694
    1ST     C18  302   0.185   3.474   4.751
    1ST     H8R  303   0.108   3.397   4.753
    1ST     H8S  304   0.282   3.434   4.722
    1ST     C17  305   0.214   3.496   4.898
    1ST     H7R  306   0.262   3.591   4.924
    1ST     H7S  307   0.121   3.501   4.954
    1ST     C16  308   0.289   3.381   4.967
    1ST     H6R  309   0.222   3.295   4.959
    1ST     H6S  310   0.380   3.345   4.918
    1ST     C15  311   0.314   3.413   5.113
    1ST     H5R  312   0.365   3.326   5.156
    1ST     H5S  313   0.386   3.494   5.118
    1ST     C14  314   0.193   3.448   5.194
    1ST     H4R  315   0.168   3.550   5.164
    1ST     H4S  316   0.110   3.384   5.163
    1ST     C13  317   0.214   3.442   5.346
    1ST     H3R  318   0.275   3.525   5.382
    1ST     H3S  319   0.117   3.452   5.395
    1ST     C12  320   0.292   3.320   5.404
    1ST     H2R  321   0.267   3.231   5.345
    1ST     H2S  322   0.397   3.345   5.390
    2PS     C11  323   0.265   3.288   5.548
    2PS     O12  324   0.350   3.275   5.633
    2PS     O11  325   0.137   3.291   5.580
    2PS      C1  326   0.096   3.289   5.719
    2PS      HR  327  -0.013   3.288   5.730
    2PS      HS  328   0.122   3.197   5.773
    2PS      C2  329   0.146   3.408   5.802
    2PS      HX  330   0.254   3.413   5.819
    2PS      C3  331   0.073   3.406   5.938
    2PS      HA  332  -0.027   3.369   5.917
    2PS      HB  333   0.109   3.327   6.004
    2PS     O31  334   0.073   3.534   5.992
    2PS     P31  335   0.013   3.555   6.140
    2PS     O32  336  -0.130   3.503   6.152
    2PS     C31  337  -0.170   3.451   6.280
    2PS     H1A  338  -0.117   3.356   6.290
    2PS     H1B  339  -0.156   3.521   6.362
    2PS     C32  340  -0.316   3.417   6.250
    2PS     H2A  341  -0.364   3.512   6.223
    2PS     N31  342  -0.351   3.331   6.131
    2PS    HN1A  343  -0.335   3.376   6.039
    2PS    HN1B  344  -0.302   3.241   6.141
    2PS    HN1C  345  -0.446   3.292   6.127
    2PS     C33  346  -0.373   3.375   6.382
    2PS     O33  347   0.095   3.476   6.228
    2PS     O34  348   0.007   3.699   6.169
    2PS     O21  349   0.115   3.532   5.728
    2PS     C21  350  -0.009   3.580   5.706
    2PS     O22  351  -0.108   3.519   5.740
    2PS     O35  352  -0.426   3.266   6.399
    2PS     O36  353  -0.367   3.451   6.479
    3DHA   C116  354   0.192   4.171   4.371
    3DHA   H16R  355   0.216   4.099   4.293
    3DHA   C115  356   0.243   4.143   4.506
    3DHA   H15R  357   0.318   4.216   4.541
    3DHA   H15S  358   0.167   4.145   4.584
    3DHA   C114  359   0.306   4.009   4.519
    3DHA   H14R  360   0.326   3.953   4.427
    3DHA   C113  361   0.336   3.949   4.638
    3DHA   H13R  362   0.374   3.847   4.635
    3DHA   C112  363   0.294   3.987   4.775
    3DHA   H12R  364   0.355   4.070   4.810
    3DHA   H12S  365   0.199   4.040   4.776
    3DHA   C111  366   0.296   3.876   4.867
    3DHA   H11R  367   0.381   3.807   4.862
    3DHA   C110  368   0.201   3.852   4.964
    3DHA   H10R  369   0.221   3.779   5.042
    3DHA    C19  370   0.074   3.921   4.998
    3DHA    H9R  371   0.078   4.001   5.072
    3DHA    H9S  372   0.034   3.973   4.910
    3DHA    C18  373  -0.032   3.815   5.035
    3DHA    H8R  374  -0.084   3.780   4.947
    3DHA    C17  375  -0.063   3.767   5.158
    3DHA    H7R  376  -0.147   3.699   5.173
    3DHA    C16  377   0.001   3.806   5.286
    3DHA    H6R  378   0.018   3.709   5.334
    3DHA    H6S  379   0.096   3.852   5.258
    3DHA    C15  380  -0.093   3.894   5.368
    3DHA    H5R  381  -0.106   3.996   5.333
    3DHA    C14  382  -0.145   3.865   5.486
    3DHA    H4R  383  -0.207   3.943   5.530
    3DHA    C13  384  -0.140   3.733   5.556
    3DHA    H3R  385  -0.233   3.725   5.611
    3DHA    H3S  386  -0.138   3.653   5.481
    3DHA    C12  387  -0.012   3.718   5.638
    3DHA    H2R  388   0.079   3.732   5.580
    3DHA    H2S  389  -0.005   3.787   5.723
    3DHA   C117  390   0.123   4.279   4.339
    3DHA   H17R  391   0.093   4.287   4.235
    3DHA   C118  392   0.084   4.387   4.430
    3DHA   H18R  393   0.081   4.347   4.531
    3DHA   H18S  394  -0.017   4.423   4.412
    3DHA   C119  395   0.173   4.503   4.430
    3DHA   H19R  396   0.226   4.520   4.523
    3DHA   C120  397   0.201   4.579   4.325
    3DHA   H20R  398   0.278   4.655   4.332
    3DHA   C121  399   0.142   4.563   4.187
    3DHA   H21R  400   0.062   4.489   4.180
    3DHA   H21S  401   0.228   4.536   4.126
    3DHA   C122  402   0.074   4.700   4.151
    3DHA   H22R  403   0.129   4.794   4.143
    3DHA   H22S  404  -0.014   4.722   4.212
    3DHA   H22T  405   0.026   4.696   4.053
    1ST    C118  406   5.992   1.662   3.982
    1ST    H18R  407   5.892   1.688   4.017
    1ST    H18S  408   5.980   1.579   3.912
    1ST    H18T  409   6.037   1.749   3.934
    1ST    C117  410   6.074   1.591   4.090
    1ST    H17R  411   6.161   1.544   4.045
    1ST    H17S  412   6.121   1.660   4.160
    1ST    C116  413   6.000   1.471   4.154
    1ST    H16R  414   5.965   1.400   4.080
    1ST    H16S  415   6.076   1.418   4.211
    1ST    C115  416   5.878   1.499   4.237
    1ST    H15R  417   5.907   1.572   4.314
    1ST    H15S  418   5.806   1.545   4.170
    1ST    C114  419   5.819   1.386   4.309
    1ST    H14R  420   5.799   1.314   4.230
    1ST    H14S  421   5.892   1.343   4.378
    1ST    C113  422   5.685   1.420   4.382
    1ST    H13R  423   5.632   1.496   4.324
    1ST    H13S  424   5.622   1.332   4.386
    1ST    C112  425   5.699   1.477   4.519
    1ST    H12R  426   5.801   1.512   4.537
    1ST    H12S  427   5.622   1.554   4.525
    1ST    C111  428   5.664   1.389   4.634
    1ST    H11R  429   5.684   1.450   4.722
    1ST    H11S  430   5.555   1.379   4.636
    1ST    C110  431   5.744   1.260   4.633
    1ST    H10R  432   5.726   1.206   4.540
    1ST    H10S  433   5.848   1.293   4.633
    1ST     C19  434   5.717   1.171   4.746
    1ST     H9R  435   5.725   1.218   4.844
    1ST     H9S  436   5.610   1.153   4.737
    1ST     C18  437   5.795   1.047   4.746
    1ST     H8R  438   5.745   0.983   4.673
    1ST     H8S  439   5.881   1.071   4.683
    1ST     C17  440   5.839   0.990   4.875
    1ST     H7R  441   5.898   1.061   4.932
    1ST     H7S  442   5.747   0.966   4.929
    1ST     C16  443   5.919   0.863   4.852
    1ST     H6R  444   5.853   0.792   4.801
    1ST     H6S  445   6.006   0.870   4.786
    1ST     C15  446   5.949   0.795   4.984
    1ST     H5R  447   5.852   0.781   5.033
    1ST     H5S  448   5.992   0.698   4.959
    1ST     C14  449   6.040   0.868   5.085
    1ST     H4R  450   6.145   0.864   5.056
    1ST     H4S  451   6.014   0.974   5.087
    1ST     C13  452   6.029   0.790   5.223
    1ST     H3R  453   5.925   0.790   5.256
    1ST     H3S  454   6.065   0.688   5.212
    1ST     C12  455   6.102   0.871   5.339
    1ST     H2R  456   6.189   0.919   5.294
    1ST     H2S  457   6.047   0.955   5.380
    2PS     C11  458   6.147   0.772   5.457
    2PS     O12  459   6.088   0.671   5.489
    2PS     O11  460   6.253   0.821   5.528
    2PS      C1  461   6.280   0.775   5.660
    2PS      HR  462   6.337   0.855   5.708
    2PS      HS  463   6.189   0.779   5.720
    2PS      C2  464   6.370   0.642   5.653
    2PS      HX  465   6.313   0.572   5.593
    2PS      C3  466   6.407   0.577   5.791
    2PS      HA  467   6.316   0.546   5.841
    2PS      HB  468   6.469   0.488   5.782
    2PS     O31  469   6.465   0.675   5.877
    2PS     P31  470   6.521   0.634   6.021
    2PS     O32  471   6.378   0.614   6.104
    2PS     C31  472   6.305   0.721   6.168
    2PS     H1A  473   6.372   0.776   6.235
    2PS     H1B  474   6.263   0.787   6.091
    2PS     C32  475   6.187   0.662   6.250
    2PS     H2A  476   6.100   0.630   6.192
    2PS     N31  477   6.232   0.543   6.339
    2PS    HN1A  478   6.277   0.466   6.286
    2PS    HN1B  479   6.299   0.575   6.411
    2PS    HN1C  480   6.146   0.498   6.375
    2PS     C33  481   6.121   0.771   6.332
    2PS     O33  482   6.594   0.508   6.018
    2PS     O34  483   6.590   0.757   6.068
    2PS     O21  484   6.498   0.659   5.584
    2PS     C21  485   6.561   0.549   5.540
    2PS     O22  486   6.510   0.436   5.536
    2PS     O35  487   6.136   0.783   6.453
    2PS     O36  488   6.043   0.841   6.275
    3DHA   C116  489   6.762   0.155   4.164
    3DHA   H16R  490   6.665   0.123   4.201
    3DHA   C115  491   6.856   0.218   4.269
    3DHA   H15R  492   6.904   0.139   4.327
    3DHA   H15S  493   6.920   0.291   4.219
    3DHA   C114  494   6.765   0.306   4.356
    3DHA   H14R  495   6.730   0.392   4.300
    3DHA   C113  496   6.726   0.289   4.483
    3DHA   H13R  497   6.679   0.368   4.541
    3DHA   C112  498   6.765   0.169   4.562
    3DHA   H12R  499   6.742   0.076   4.509
    3DHA   H12S  500   6.872   0.153   4.582
    3DHA   C111  501   6.686   0.171   4.689
    3DHA   H11R  502   6.589   0.123   4.677
    3DHA   C110  503   6.714   0.237   4.799
    3DHA   H10R  504   6.644   0.244   4.881
    3DHA    C19  505   6.838   0.320   4.829
    3DHA    H9R  506   6.911   0.282   4.758
    3DHA    H9S  507   6.812   0.421   4.795
    3DHA    C18  508   6.885   0.311   4.974
    3DHA    H8R  509   6.931   0.214   4.990
    3DHA    C17  510   6.875   0.401   5.078
    3DHA    H7R  511   6.916   0.370   5.173
    3DHA    C16  512   6.817   0.538   5.080
    3DHA    H6R  513   6.821   0.586   4.982
    3DHA    H6S  514   6.709   0.534   5.091
    3DHA    C15  515   6.892   0.618   5.186
    3DHA    H5R  516   6.994   0.649   5.165
    3DHA    C14  517   6.843   0.663   5.306
    3DHA    H4R  518   6.902   0.723   5.374
    3DHA    C13  519   6.707   0.631   5.350
    3DHA    H3R  520   6.649   0.723   5.356
    3DHA    H3S  521   6.638   0.575   5.286
    3DHA    C12  522   6.703   0.582   5.491
    3DHA    H2R  523   6.767   0.494   5.504
    3DHA    H2S  524   6.738   0.653   5.565
    3DHA   C117  525   6.781   0.143   4.031
    3DHA   H17R  526   6.703   0.097   3.972
    3DHA   C118  527   6.901   0.181   3.967
    3DHA   H18R  528   6.986   0.173   4.036
    3DHA   H18S  529   6.891   0.281   3.925
    3DHA   C119  530   6.939   0.099   3.853
    3DHA   H19R  531   6.952   0.144   3.755
    3DHA   C120  532   6.949  -0.035   3.851
    3DHA   H20R  533   6.973  -0.068   3.750
    3DHA   C121  534   6.918  -0.130   3.960
    3DHA   H21R  535   6.926  -0.085   4.059
    3DHA   H21S  536   6.995  -0.207   3.954
    3DHA   C122  537   6.776  -0.188   3.939
    3DHA   H22R  538   6.762  -0.218   3.835
    3DHA   H22S  539   6.685  -0.130   3.959
    3DHA   H22T  540   6.761  -0.278   3.998
    1ST    C118  541   0.879  -0.540   4.272
    1ST    H18R  542   0.970  -0.586   4.234
    1ST    H18S  543   0.797  -0.611   4.263
    1ST    H18T  544   0.892  -0.498   4.372
    1ST    C117  545   0.852  -0.416   4.183
    1ST    H17R  546   0.946  -0.382   4.138
    1ST    H17S  547   0.813  -0.460   4.091
    1ST    C116  548   0.767  -0.304   4.246
    1ST    H16R  549   0.663  -0.335   4.243
    1ST    H16S  550   0.779  -0.320   4.353
    1ST    C115  551   0.790  -0.159   4.201
    1ST    H15R  552   0.893  -0.122   4.207
    1ST    H15S  553   0.780  -0.147   4.093
    1ST    C114  554   0.703  -0.061   4.272
    1ST    H14R  555   0.596  -0.076   4.257
    1ST    H14S  556   0.703  -0.087   4.379
    1ST    C113  557   0.730   0.088   4.252
    1ST    H13R  558   0.825   0.092   4.198
    1ST    H13S  559   0.659   0.134   4.183
    1ST    C112  560   0.725   0.182   4.374
    1ST    H12R  561   0.634   0.165   4.431
    1ST    H12S  562   0.805   0.155   4.443
    1ST    C111  563   0.748   0.334   4.341
    1ST    H11R  564   0.856   0.348   4.350
    1ST    H11S  565   0.721   0.358   4.238
    1ST    C110  566   0.686   0.430   4.444
    1ST    H10R  567   0.721   0.527   4.407
    1ST    H10S  568   0.577   0.435   4.443
    1ST     C19  569   0.732   0.408   4.588
    1ST     H9R  570   0.678   0.320   4.624
    1ST     H9S  571   0.839   0.391   4.579
    1ST     C18  572   0.695   0.521   4.681
    1ST     H8R  573   0.724   0.621   4.650
    1ST     H8S  574   0.587   0.535   4.693
    1ST     C17  575   0.735   0.483   4.827
    1ST     H7R  576   0.656   0.428   4.879
    1ST     H7S  577   0.818   0.413   4.827
    1ST     C16  578   0.764   0.612   4.906
    1ST     H6R  579   0.856   0.660   4.874
    1ST     H6S  580   0.692   0.690   4.878
    1ST     C15  581   0.783   0.589   5.058
    1ST     H5R  582   0.702   0.524   5.090
    1ST     H5S  583   0.880   0.539   5.069
    1ST     C14  584   0.774   0.716   5.146
    1ST     H4R  585   0.832   0.788   5.088
    1ST     H4S  586   0.675   0.762   5.142
    1ST     C13  587   0.836   0.702   5.288
    1ST     H3R  588   0.848   0.595   5.304
    1ST     H3S  589   0.936   0.745   5.292
    1ST     C12  590   0.745   0.769   5.391
    1ST     H2R  591   0.717   0.870   5.362
    1ST     H2S  592   0.644   0.733   5.409
    2PS     C11  593   0.816   0.782   5.518
    2PS     O12  594   0.912   0.851   5.545
    2PS     O11  595   0.772   0.689   5.601
    2PS      C1  596   0.833   0.681   5.731
    2PS      HR  597   0.941   0.701   5.725
    2PS      HS  598   0.778   0.749   5.797
    2PS      C2  599   0.832   0.537   5.771
    2PS      HX  600   0.729   0.507   5.754
    2PS      C3  601   0.883   0.515   5.915
    2PS      HA  602   0.806   0.560   5.978
    2PS      HB  603   0.890   0.409   5.942
    2PS     O31  604   1.011   0.570   5.932
    2PS     P31  605   1.083   0.555   6.074
    2PS     O32  606   0.994   0.644   6.172
    2PS     C31  607   0.976   0.786   6.150
    2PS     H1A  608   1.068   0.842   6.129
    2PS     H1B  609   0.909   0.803   6.065
    2PS     C32  610   0.927   0.853   6.279
    2PS     H2A  611   0.827   0.827   6.314
    2PS     N31  612   1.015   0.813   6.397
    2PS    HN1A  613   0.986   0.836   6.494
    2PS    HN1B  614   1.031   0.711   6.394
    2PS    HN1C  615   1.114   0.841   6.390
    2PS     C33  616   0.917   1.005   6.254
    2PS     O33  617   1.055   0.417   6.117
    2PS     O34  618   1.218   0.621   6.077
    2PS     O21  619   0.919   0.472   5.678
    2PS     C21  620   0.927   0.341   5.662
    2PS     O22  621   0.878   0.266   5.746
    2PS     O35  622   1.016   1.070   6.274
    2PS     O36  623   0.808   1.061   6.241
    3DHA   C116  624   1.081   0.079   4.522
    3DHA   H16R  625   1.036   0.146   4.594
    3DHA   C115  626   1.102  -0.065   4.567
    3DHA   H15R  627   1.141  -0.133   4.491
    3DHA   H15S  628   1.164  -0.083   4.655
    3DHA   C114  629   0.975  -0.132   4.607
    3DHA   H14R  630   0.960  -0.222   4.548
    3DHA   C113  631   0.893  -0.096   4.709
    3DHA   H13R  632   0.809  -0.162   4.731
    3DHA   C112  633   0.898   0.024   4.798
    3DHA   H12R  634   0.899  -0.000   4.904
    3DHA   H12S  635   0.989   0.082   4.779
    3DHA   C111  636   0.780   0.110   4.775
    3DHA   H11R  637   0.763   0.120   4.668
    3DHA   C110  638   0.706   0.176   4.859
    3DHA   H10R  639   0.618   0.227   4.820
    3DHA    C19  640   0.727   0.179   5.007
    3DHA    H9R  641   0.638   0.221   5.054
    3DHA    H9S  642   0.720   0.076   5.044
    3DHA    C18  643   0.838   0.257   5.052
    3DHA    H8R  644   0.852   0.350   4.998
    3DHA    C17  645   0.919   0.228   5.153
    3DHA    H7R  646   0.995   0.291   5.198
    3DHA    C16  647   0.917   0.111   5.241
    3DHA    H6R  648   0.838   0.114   5.316
    3DHA    H6S  649   0.894   0.016   5.191
    3DHA    C15  650   1.055   0.085   5.304
    3DHA    H5R  651   1.119   0.038   5.230
    3DHA    C14  652   1.093   0.098   5.431
    3DHA    H4R  653   1.192   0.066   5.461
    3DHA    C13  654   1.009   0.138   5.544
    3DHA    H3R  655   0.909   0.097   5.538
    3DHA    H3S  656   1.045   0.112   5.644
    3DHA    C12  657   0.995   0.294   5.532
    3DHA    H2R  658   1.097   0.333   5.534
    3DHA    H2S  659   0.938   0.331   5.446
    3DHA   C117  660   1.118   0.131   4.400
    3DHA   H17R  661   1.096   0.236   4.381
    3DHA   C118  662   1.185   0.055   4.292
    3DHA   H18R  663   1.166   0.096   4.193
    3DHA   H18S  664   1.143  -0.046   4.287
    3DHA   C119  665   1.332   0.043   4.305
    3DHA   H19R  666   1.390   0.134   4.295
    3DHA   C120  667   1.403  -0.070   4.328
    3DHA   H20R  668   1.508  -0.062   4.354
    3DHA   C121  669   1.359  -0.201   4.348
    3DHA   H21R  670   1.262  -0.215   4.299
    3DHA   H21S  671   1.342  -0.220   4.455
    3DHA   C122  672   1.466  -0.297   4.294
    3DHA   H22R  673   1.440  -0.399   4.323
    3DHA   H22S  674   1.553  -0.270   4.354
    3DHA   H22T  675   1.474  -0.280   4.186
    1ST    C118  676   1.857   0.799   4.309
    1ST    H18R  677   1.755   0.810   4.272
    1ST    H18S  678   1.859   0.725   4.389
    1ST    H18T  679   1.908   0.770   4.217
    1ST    C117  680   1.924   0.935   4.353
    1ST    H17R  681   1.888   1.011   4.283
    1ST    H17S  682   1.897   0.973   4.451
    1ST    C116  683   2.075   0.923   4.319
    1ST    H16R  684   2.119   0.823   4.323
    1ST    H16S  685   2.096   0.965   4.220
    1ST    C115  686   2.159   1.003   4.420
    1ST    H15R  687   2.106   1.095   4.443
    1ST    H15S  688   2.156   0.952   4.517
    1ST    C114  689   2.308   1.016   4.384
    1ST    H14R  690   2.352   0.916   4.377
    1ST    H14S  691   2.327   1.060   4.286
    1ST    C113  692   2.377   1.096   4.492
    1ST    H13R  693   2.317   1.080   4.581
    1ST    H13S  694   2.481   1.070   4.511
    1ST    C112  695   2.366   1.245   4.461
    1ST    H12R  696   2.441   1.272   4.387
    1ST    H12S  697   2.277   1.267   4.401
    1ST    C111  698   2.373   1.337   4.594
    1ST    H11R  699   2.459   1.303   4.652
    1ST    H11S  700   2.394   1.443   4.578
    1ST    C110  701   2.241   1.335   4.673
    1ST    H10R  702   2.154   1.360   4.612
    1ST    H10S  703   2.216   1.237   4.714
    1ST     C19  704   2.246   1.421   4.804
    1ST     H9R  705   2.269   1.520   4.765
    1ST     H9S  706   2.141   1.424   4.835
    1ST     C18  707   2.341   1.376   4.911
    1ST     H8R  708   2.318   1.273   4.936
    1ST     H8S  709   2.442   1.371   4.870
    1ST     C17  710   2.353   1.472   5.028
    1ST     H7R  711   2.412   1.561   5.002
    1ST     H7S  712   2.252   1.499   5.063
    1ST     C16  713   2.426   1.399   5.149
    1ST     H6R  714   2.362   1.338   5.213
    1ST     H6S  715   2.503   1.332   5.108
    1ST     C15  716   2.478   1.504   5.257
    1ST     H5R  717   2.517   1.598   5.217
    1ST     H5S  718   2.382   1.536   5.298
    1ST     C14  719   2.568   1.452   5.369
    1ST     H4R  720   2.665   1.424   5.327
    1ST     H4S  721   2.602   1.536   5.429
    1ST     C13  722   2.506   1.341   5.450
    1ST     H3R  723   2.406   1.371   5.479
    1ST     H3S  724   2.492   1.267   5.370
    1ST     C12  725   2.595   1.273   5.556
    1ST     H2R  726   2.572   1.167   5.560
    1ST     H2S  727   2.698   1.296   5.525
    2PS     C11  728   2.560   1.329   5.686
    2PS     O12  729   2.450   1.325   5.741
    2PS     O11  730   2.661   1.390   5.753
    2PS      C1  731   2.659   1.413   5.895
    2PS      HR  732   2.727   1.492   5.931
    2PS      HS  733   2.561   1.443   5.933
    2PS      C2  734   2.685   1.274   5.973
    2PS      HX  735   2.593   1.219   5.957
    2PS      C3  736   2.715   1.301   6.124
    2PS      HA  737   2.627   1.350   6.168
    2PS      HB  738   2.720   1.209   6.182
    2PS     O31  739   2.841   1.376   6.145
    2PS     P31  740   2.885   1.424   6.290
    2PS     O32  741   2.903   1.281   6.357
    2PS     C31  742   2.817   1.243   6.466
    2PS     H1A  743   2.824   1.320   6.544
    2PS     H1B  744   2.715   1.230   6.431
    2PS     C32  745   2.858   1.103   6.532
    2PS     H2A  746   2.788   1.068   6.608
    2PS     N31  747   2.878   0.994   6.424
    2PS    HN1A  748   2.928   0.913   6.464
    2PS    HN1B  749   2.797   0.957   6.372
    2PS    HN1C  750   2.945   1.018   6.349
    2PS     C33  751   2.979   1.127   6.613
    2PS     O33  752   3.018   1.489   6.269
    2PS     O34  753   2.774   1.496   6.359
    2PS     O21  754   2.798   1.217   5.919
    2PS     C21  755   2.822   1.085   5.953
    2PS     O22  756   2.752   1.020   6.028
    2PS     O35  757   2.974   1.194   6.716
    2PS     O36  758   3.077   1.057   6.601
    3DHA   C116  759   2.391   0.887   4.779
    3DHA   H16R  760   2.363   0.858   4.678
    3DHA   C115  761   2.543   0.883   4.793
    3DHA   H15R  762   2.579   0.882   4.896
    3DHA   H15S  763   2.590   0.804   4.735
    3DHA   C114  764   2.615   0.998   4.732
    3DHA   H14R  765   2.616   0.995   4.624
    3DHA   C113  766   2.674   1.096   4.807
    3DHA   H13R  767   2.732   1.171   4.754
    3DHA   C112  768   2.685   1.113   4.953
    3DHA   H12R  769   2.690   1.222   4.963
    3DHA   H12S  770   2.598   1.084   5.012
    3DHA   C111  771   2.810   1.052   5.006
    3DHA   H11R  772   2.866   0.996   4.931
    3DHA   C110  773   2.837   1.046   5.139
    3DHA   H10R  774   2.930   0.997   5.164
    3DHA    C19  775   2.757   1.102   5.251
    3DHA    H9R  776   2.792   1.201   5.281
    3DHA    H9S  777   2.651   1.105   5.223
    3DHA    C18  778   2.761   1.022   5.378
    3DHA    H8R  779   2.673   0.963   5.401
    3DHA    C17  780   2.863   1.022   5.458
    3DHA    H7R  781   2.857   0.964   5.550
    3DHA    C16  782   3.002   1.089   5.450
    3DHA    H6R  783   3.041   1.075   5.349
    3DHA    H6S  784   2.982   1.197   5.459
    3DHA    C15  785   3.099   1.036   5.550
    3DHA    H5R  786   3.191   0.998   5.507
    3DHA    C14  787   3.093   1.040   5.680
    3DHA    H4R  788   3.179   1.001   5.734
    3DHA    C13  789   2.986   1.105   5.761
    3DHA    H3R  790   3.025   1.202   5.795
    3DHA    H3S  791   2.900   1.119   5.695
    3DHA    C12  792   2.938   1.018   5.881
    3DHA    H2R  793   2.907   0.918   5.850
    3DHA    H2S  794   3.024   1.015   5.949
    3DHA   C117  795   2.304   0.916   4.874
    3DHA   H17R  796   2.199   0.920   4.847
    3DHA   C118  797   2.332   0.964   5.013
    3DHA   H18R  798   2.250   1.012   5.066
    3DHA   H18S  799   2.411   1.039   5.025
    3DHA   C119  800   2.375   0.842   5.086
    3DHA   H19R  801   2.478   0.809   5.075
    3DHA   C120  802   2.286   0.765   5.154
    3DHA   H20R  803   2.314   0.674   5.207
    3DHA   C121  804   2.136   0.793   5.168
    3DHA   H21R  805   2.111   0.894   5.134
    3DHA   H21S  806   2.117   0.798   5.275
    3DHA   C122  807   2.053   0.687   5.102
    3DHA   H22R  808   2.112   0.608   5.056
    3DHA   H22S  809   1.981   0.729   5.032
    3DHA   H22T  810   1.993   0.624   5.168
    1ST    C118  811   6.890   2.611   4.224
    1ST    H18R  812   6.889   2.589   4.117
    1ST    H18S  813   6.952   2.537   4.274
    1ST    H18T  814   6.932   2.712   4.231
    1ST    C117  815   6.743   2.606   4.274
    1ST    H17R  816   6.729   2.670   4.362
    1ST    H17S  817   6.694   2.644   4.185
    1ST    C116  818   6.707   2.459   4.300
    1ST    H16R  819   6.712   2.406   4.204
    1ST    H16S  820   6.779   2.399   4.357
    1ST    C115  821   6.557   2.440   4.336
    1ST    H15R  822   6.542   2.332   4.345
    1ST    H15S  823   6.546   2.468   4.441
    1ST    C114  824   6.460   2.477   4.223
    1ST    H14R  825   6.472   2.575   4.178
    1ST    H14S  826   6.473   2.420   4.131
    1ST    C113  827   6.314   2.469   4.264
    1ST    H13R  828   6.238   2.482   4.187
    1ST    H13S  829   6.292   2.368   4.300
    1ST    C112  830   6.270   2.570   4.368
    1ST    H12R  831   6.164   2.557   4.388
    1ST    H12S  832   6.326   2.535   4.456
    1ST    C111  833   6.306   2.718   4.331
    1ST    H11R  834   6.407   2.751   4.311
    1ST    H11S  835   6.262   2.748   4.236
    1ST    C110  836   6.239   2.811   4.436
    1ST    H10R  837   6.264   2.913   4.407
    1ST    H10S  838   6.131   2.794   4.425
    1ST     C19  839   6.286   2.779   4.576
    1ST     H9R  840   6.236   2.858   4.632
    1ST     H9S  841   6.266   2.677   4.612
    1ST     C18  842   6.435   2.777   4.610
    1ST     H8R  843   6.495   2.704   4.556
    1ST     H8S  844   6.492   2.863   4.574
    1ST     C17  845   6.470   2.762   4.764
    1ST     H7R  846   6.410   2.682   4.806
    1ST     H7S  847   6.573   2.727   4.756
    1ST     C16  848   6.450   2.896   4.845
    1ST     H6R  849   6.503   2.973   4.789
    1ST     H6S  850   6.352   2.943   4.838
    1ST     C15  851   6.487   2.895   4.994
    1ST     H5R  852   6.432   2.811   5.035
    1ST     H5S  853   6.594   2.880   5.009
    1ST     C14  854   6.447   3.022   5.069
    1ST     H4R  855   6.469   3.104   5.001
    1ST     H4S  856   6.339   3.022   5.087
    1ST     C13  857   6.519   3.049   5.202
    1ST     H3R  858   6.628   3.042   5.198
    1ST     H3S  859   6.507   3.156   5.221
    1ST     C12  860   6.472   2.946   5.297
    1ST     H2R  861   6.364   2.961   5.299
    1ST     H2S  862   6.489   2.839   5.282
    2PS     C11  863   6.507   2.977   5.436
    2PS     O12  864   6.606   3.042   5.468
    2PS     O11  865   6.418   2.927   5.529
    2PS      C1  866   6.408   2.985   5.667
    2PS      HR  867   6.397   2.897   5.730
    2PS      HS  868   6.502   3.038   5.688
    2PS      C2  869   6.291   3.085   5.688
    2PS      HX  870   6.314   3.175   5.632
    2PS      C3  871   6.272   3.104   5.846
    2PS      HA  872   6.229   3.202   5.869
    2PS      HB  873   6.194   3.031   5.870
    2PS     O31  874   6.399   3.084   5.910
    2PS     P31  875   6.420   3.048   6.067
    2PS     O32  876   6.390   2.888   6.071
    2PS     C31  877   6.456   2.816   6.170
    2PS     H1A  878   6.563   2.829   6.158
    2PS     H1B  879   6.422   2.841   6.271
    2PS     C32  880   6.441   2.661   6.168
    2PS     H2A  881   6.337   2.632   6.182
    2PS     N31  882   6.480   2.590   6.043
    2PS    HN1A  883   6.419   2.607   5.961
    2PS    HN1B  884   6.577   2.597   6.010
    2PS    HN1C  885   6.468   2.490   6.070
    2PS     C33  886   6.506   2.612   6.296
    2PS     O33  887   6.561   3.069   6.110
    2PS     O34  888   6.307   3.113   6.142
    2PS     O21  889   6.167   3.035   5.636
    2PS     C21  890   6.051   3.108   5.653
    2PS     O22  891   6.045   3.222   5.696
    2PS     O35  892   6.438   2.616   6.398
    2PS     O36  893   6.610   2.545   6.302
    3DHA   C116  894   6.131   3.635   4.564
    3DHA   H16R  895   6.230   3.672   4.588
    3DHA   C115  896   6.079   3.521   4.648
    3DHA   H15R  897   6.119   3.519   4.749
    3DHA   H15S  898   5.970   3.526   4.661
    3DHA   C114  899   6.113   3.389   4.583
    3DHA   H14R  900   6.064   3.371   4.488
    3DHA   C113  901   6.211   3.307   4.613
    3DHA   H13R  902   6.225   3.222   4.547
    3DHA   C112  903   6.298   3.303   4.739
    3DHA   H12R  904   6.398   3.270   4.708
    3DHA   H12S  905   6.309   3.405   4.778
    3DHA   C111  906   6.237   3.202   4.832
    3DHA   H11R  907   6.250   3.101   4.794
    3DHA   C110  908   6.180   3.231   4.950
    3DHA   H10R  909   6.141   3.150   5.010
    3DHA    C19  910   6.173   3.363   5.024
    3DHA    H9R  911   6.197   3.444   4.955
    3DHA    H9S  912   6.076   3.387   5.068
    3DHA    C18  913   6.261   3.358   5.144
    3DHA    H8R  914   6.366   3.385   5.130
    3DHA    C17  915   6.228   3.314   5.266
    3DHA    H7R  916   6.308   3.331   5.339
    3DHA    C16  917   6.093   3.259   5.314
    3DHA    H6R  918   6.078   3.278   5.420
    3DHA    H6S  919   5.999   3.295   5.270
    3DHA    C15  920   6.084   3.115   5.298
    3DHA    H5R  921   6.165   3.074   5.239
    3DHA    C14  922   6.001   3.023   5.365
    3DHA    H4R  923   6.009   2.917   5.341
    3DHA    C13  924   5.887   3.061   5.457
    3DHA    H3R  925   5.860   3.166   5.442
    3DHA    H3S  926   5.796   3.004   5.436
    3DHA    C12  927   5.926   3.035   5.605
    3DHA    H2R  928   5.843   3.053   5.672
    3DHA    H2S  929   5.944   2.927   5.611
    3DHA   C117  930   6.056   3.696   4.475
    3DHA   H17R  931   6.095   3.780   4.418
    3DHA   C118  932   5.923   3.657   4.418
    3DHA   H18R  933   5.870   3.751   4.402
    3DHA   H18S  934   5.863   3.600   4.489
    3DHA   C119  935   5.938   3.588   4.287
    3DHA   H19R  936   5.994   3.643   4.212
    3DHA   C120  937   5.898   3.463   4.250
    3DHA   H20R  938   5.917   3.431   4.148
    3DHA   C121  939   5.808   3.369   4.325
    3DHA   H21R  940   5.706   3.371   4.288
    3DHA   H21S  941   5.801   3.390   4.432
    3DHA   C122  942   5.842   3.215   4.308
    3DHA   H22R  943   5.933   3.185   4.360
    3DHA   H22S  944   5.871   3.196   4.204
    3DHA   H22T  945   5.766   3.142   4.336
    1ST    C118  946   6.209   4.058   4.305
    1ST    H18R  947   6.123   4.062   4.239
    1ST    H18S  948   6.274   3.976   4.275
    1ST    H18T  949   6.269   4.144   4.275
    1ST    C117  950   6.191   4.079   4.455
    1ST    H17R  951   6.138   3.998   4.506
    1ST    H17S  952   6.284   4.087   4.512
    1ST    C116  953   6.132   4.217   4.481
    1ST    H16R  954   6.216   4.278   4.514
    1ST    H16S  955   6.093   4.266   4.392
    1ST    C115  956   6.026   4.222   4.590
    1ST    H15R  957   6.067   4.174   4.679
    1ST    H15S  958   6.020   4.327   4.618
    1ST    C114  959   5.893   4.162   4.542
    1ST    H14R  960   5.818   4.222   4.592
    1ST    H14S  961   5.877   4.180   4.435
    1ST    C113  962   5.866   4.018   4.578
    1ST    H13R  963   5.775   3.987   4.527
    1ST    H13S  964   5.928   3.959   4.510
    1ST    C112  965   5.849   3.976   4.721
    1ST    H12R  966   5.907   4.030   4.796
    1ST    H12S  967   5.744   4.003   4.735
    1ST    C111  968   5.858   3.830   4.747
    1ST    H11R  969   5.808   3.772   4.669
    1ST    H11S  970   5.959   3.795   4.723
    1ST    C110  971   5.788   3.776   4.865
    1ST    H10R  972   5.822   3.850   4.938
    1ST    H10S  973   5.679   3.783   4.859
    1ST     C19  974   5.823   3.638   4.914
    1ST     H9R  975   5.810   3.563   4.836
    1ST     H9S  976   5.930   3.639   4.935
    1ST     C18  977   5.755   3.609   5.043
    1ST     H8R  978   5.791   3.689   5.108
    1ST     H8S  979   5.647   3.616   5.031
    1ST     C17  980   5.791   3.472   5.112
    1ST     H7R  981   5.793   3.395   5.035
    1ST     H7S  982   5.897   3.475   5.139
    1ST     C16  983   5.690   3.426   5.216
    1ST     H6R  984   5.740   3.357   5.284
    1ST     H6S  985   5.665   3.506   5.286
    1ST     C15  986   5.557   3.362   5.160
    1ST     H5R  987   5.507   3.427   5.088
    1ST     H5S  988   5.574   3.269   5.106
    1ST     C14  989   5.465   3.319   5.276
    1ST     H4R  990   5.390   3.248   5.240
    1ST     H4S  991   5.534   3.264   5.340
    1ST     C13  992   5.402   3.438   5.352
    1ST     H3R  993   5.475   3.514   5.378
    1ST     H3S  994   5.336   3.484   5.278
    1ST     C12  995   5.327   3.391   5.474
    1ST     H2R  996   5.267   3.471   5.518
    1ST     H2S  997   5.256   3.313   5.447
    2PS     C11  998   5.419   3.347   5.577
    2PS     O12  999   5.431   3.224   5.600
    2PS     O11 1000   5.482   3.450   5.638
    2PS      C1 1001   5.574   3.423   5.752
    2PS      HR 1002   5.612   3.518   5.791
    2PS      HS 1003   5.517   3.374   5.832
    2PS      C2 1004   5.699   3.333   5.726
    2PS      HX 1005   5.667   3.244   5.670
    2PS      C3 1006   5.761   3.284   5.865
    2PS      HA 1007   5.729   3.184   5.894
    2PS      HB 1008   5.870   3.282   5.853
    2PS     O31 1009   5.720   3.368   5.973
    2PS     P31 1010   5.753   3.320   6.131
    2PS     O32 1011   5.626   3.239   6.186
    2PS     C31 1012   5.515   3.304   6.234
    2PS     H1A 1013   5.540   3.382   6.307
    2PS     H1B 1014   5.463   3.341   6.145
    2PS     C32 1015   5.429   3.195   6.308
    2PS     H2A 1016   5.327   3.231   6.324
    2PS     N31 1017   5.424   3.057   6.235
    2PS    HN1A 1018   5.374   2.990   6.296
    2PS    HN1B 1019   5.369   3.058   6.148
    2PS    HN1C 1020   5.516   3.024   6.204
    2PS     C33 1021   5.479   3.188   6.449
    2PS     O33 1022   5.863   3.225   6.132
    2PS     O34 1023   5.762   3.437   6.215
    2PS     O21 1024   5.797   3.403   5.652
    2PS     C21 1025   5.865   3.511   5.690
    2PS     O22 1026   5.848   3.561   5.801
    2PS     O35 1027   5.433   3.278   6.520
    2PS     O36 1028   5.581   3.126   6.469
    3DHA   C116 1029   6.477   4.307   4.794
    3DHA   H16R 1030   6.469   4.227   4.722
    3DHA   C115 1031   6.360   4.337   4.881
    3DHA   H15R 1032   6.367   4.442   4.909
    3DHA   H15S 1033   6.265   4.318   4.832
    3DHA   C114 1034   6.352   4.258   5.010
    3DHA   H14R 1035   6.414   4.300   5.090
    3DHA   C113 1036   6.271   4.155   5.031
    3DHA   H13R 1037   6.268   4.111   5.131
    3DHA   C112 1038   6.191   4.093   4.924
    3DHA   H12R 1039   6.110   4.162   4.900
    3DHA   H12S 1040   6.250   4.080   4.832
    3DHA   C111 1041   6.142   3.961   4.974
    3DHA   H11R 1042   6.176   3.887   4.902
    3DHA   C110 1043   6.056   3.931   5.071
    3DHA   H10R 1044   6.043   3.824   5.079
    3DHA    C19 1045   5.981   4.027   5.152
    3DHA    H9R 1046   5.973   4.121   5.096
    3DHA    H9S 1047   5.881   3.984   5.164
    3DHA    C18 1048   6.037   4.060   5.290
    3DHA    H8R 1049   6.097   4.150   5.306
    3DHA    C17 1050   6.025   3.983   5.389
    3DHA    H7R 1051   6.082   4.014   5.477
    3DHA    C16 1052   5.951   3.851   5.395
    3DHA    H6R 1053   5.925   3.830   5.499
    3DHA    H6S 1054   5.862   3.861   5.333
    3DHA    C15 1055   6.035   3.740   5.340
    3DHA    H5R 1056   6.106   3.776   5.265
    3DHA    C14 1057   6.035   3.610   5.373
    3DHA    H4R 1058   6.111   3.542   5.335
    3DHA    C13 1059   5.931   3.551   5.450
    3DHA    H3R 1060   5.836   3.602   5.432
    3DHA    H3S 1061   5.903   3.453   5.413
    3DHA    C12 1062   5.976   3.542   5.598
    3DHA    H2R 1063   6.060   3.474   5.613
    3DHA    H2S 1064   6.009   3.639   5.637
    3DHA   C117 1065   6.598   4.362   4.813
    3DHA   H17R 1066   6.677   4.340   4.742
    3DHA   C118 1067   6.633   4.465   4.914
    3DHA   H18R 1068   6.739   4.448   4.933
    3DHA   H18S 1069   6.583   4.440   5.008
    3DHA   C119 1070   6.603   4.606   4.862
    3DHA   H19R 1071   6.637   4.634   4.762
    3DHA   C120 1072   6.546   4.715   4.928
    3DHA   H20R 1073   6.536   4.807   4.871
    3DHA   C121 1074   6.484   4.710   5.066
    3DHA   H21R 1075   6.568   4.698   5.135
    3DHA   H21S 1076   6.432   4.614   5.073
    3DHA   C122 1077   6.404   4.838   5.093
    3DHA   H22R 1078   6.466   4.928   5.097
    3DHA   H22S 1079   6.337   4.817   5.176
    3DHA   H22T 1080   6.334   4.854   5.011
    1ST    C118 1081   5.636   3.820   3.938
    1ST    H18R 1082   5.564   3.792   3.862
    1ST    H18S 1083   5.737   3.807   3.899
    1ST    H18T 1084   5.628   3.929   3.938
    1ST    C117 1085   5.625   3.773   4.081
    1ST    H17R 1086   5.665   3.673   4.099
    1ST    H17S 1087   5.687   3.836   4.144
    1ST    C116 1088   5.485   3.787   4.132
    1ST    H16R 1089   5.453   3.889   4.112
    1ST    H16S 1090   5.418   3.718   4.080
    1ST    C115 1091   5.473   3.773   4.282
    1ST    H15R 1092   5.530   3.694   4.331
    1ST    H15S 1093   5.530   3.852   4.330
    1ST    C114 1094   5.325   3.786   4.322
    1ST    H14R 1095   5.284   3.872   4.271
    1ST    H14S 1096   5.253   3.710   4.291
    1ST    C113 1097   5.320   3.799   4.480
    1ST    H13R 1098   5.352   3.712   4.537
    1ST    H13S 1099   5.392   3.876   4.507
    1ST    C112 1100   5.185   3.841   4.542
    1ST    H12R 1101   5.141   3.930   4.498
    1ST    H12S 1102   5.118   3.760   4.512
    1ST    C111 1103   5.191   3.874   4.691
    1ST    H11R 1104   5.228   3.976   4.700
    1ST    H11S 1105   5.090   3.871   4.734
    1ST    C110 1106   5.279   3.791   4.786
    1ST    H10R 1107   5.244   3.688   4.797
    1ST    H10S 1108   5.382   3.785   4.751
    1ST     C19 1109   5.268   3.853   4.928
    1ST     H9R 1110   5.303   3.956   4.923
    1ST     H9S 1111   5.162   3.852   4.953
    1ST     C18 1112   5.349   3.764   5.028
    1ST     H8R 1113   5.320   3.659   5.037
    1ST     H8S 1114   5.449   3.764   4.985
    1ST     C17 1115   5.343   3.807   5.174
    1ST     H7R 1116   5.335   3.916   5.180
    1ST     H7S 1117   5.262   3.762   5.232
    1ST     C16 1118   5.477   3.778   5.245
    1ST     H6R 1119   5.505   3.673   5.231
    1ST     H6S 1120   5.550   3.843   5.198
    1ST     C15 1121   5.456   3.813   5.388
    1ST     H5R 1122   5.395   3.903   5.400
    1ST     H5S 1123   5.393   3.744   5.444
    1ST     C14 1124   5.585   3.818   5.472
    1ST     H4R 1125   5.659   3.738   5.456
    1ST     H4S 1126   5.638   3.910   5.449
    1ST     C13 1127   5.555   3.840   5.622
    1ST     H3R 1128   5.474   3.913   5.625
    1ST     H3S 1129   5.511   3.751   5.667
    1ST     C12 1130   5.663   3.868   5.725
    1ST     H2R 1131   5.741   3.793   5.715
    1ST     H2S 1132   5.716   3.962   5.708
    2PS     C11 1133   5.628   3.865   5.876
    2PS     O12 1134   5.529   3.808   5.919
    2PS     O11 1135   5.712   3.932   5.949
    2PS      C1 1136   5.684   3.937   6.088
    2PS      HR 1137   5.577   3.933   6.110
    2PS      HS 1138   5.729   3.849   6.135
    2PS      C2 1139   5.752   4.059   6.148
    2PS      HX 1140   5.843   4.072   6.089
    2PS      C3 1141   5.802   4.028   6.289
    2PS      HA 1142   5.839   3.925   6.300
    2PS      HB 1143   5.891   4.082   6.322
    2PS     O31 1144   5.691   4.051   6.366
    2PS     P31 1145   5.690   4.062   6.526
    2PS     O32 1146   5.760   3.928   6.574
    2PS     C31 1147   5.893   3.934   6.628
    2PS     H1A 1148   5.957   4.000   6.568
    2PS     H1B 1149   5.879   3.970   6.730
    2PS     C32 1150   5.956   3.793   6.634
    2PS     H2A 1151   5.895   3.736   6.704
    2PS     N31 1152   5.960   3.715   6.500
    2PS    HN1A 1153   6.009   3.764   6.424
    2PS    HN1B 1154   6.015   3.628   6.510
    2PS    HN1C 1155   5.871   3.669   6.475
    2PS     C33 1156   6.088   3.795   6.717
    2PS     O33 1157   5.779   4.181   6.562
    2PS     O34 1158   5.549   4.072   6.562
    2PS     O21 1159   5.681   4.181   6.133
    2PS     C21 1160   5.679   4.239   6.006
    2PS     O22 1161   5.731   4.188   5.902
    2PS     O35 1162   6.096   3.804   6.841
    2PS     O36 1163   6.186   3.776   6.647
    3DHA   C116 1164   5.108   4.212   4.935
    3DHA   H16R 1165   5.157   4.131   4.987
    3DHA   C115 1166   5.109   4.343   5.016
    3DHA   H15R 1167   5.047   4.418   4.965
    3DHA   H15S 1168   5.067   4.329   5.116
    3DHA   C114 1169   5.243   4.399   5.032
    3DHA   H14R 1170   5.287   4.441   4.942
    3DHA   C113 1171   5.329   4.392   5.139
    3DHA   H13R 1172   5.428   4.436   5.132
    3DHA   C112 1173   5.302   4.341   5.275
    3DHA   H12R 1174   5.247   4.246   5.277
    3DHA   H12S 1175   5.402   4.330   5.316
    3DHA   C111 1176   5.233   4.441   5.355
    3DHA   H11R 1177   5.194   4.528   5.303
    3DHA   C110 1178   5.242   4.451   5.492
    3DHA   H10R 1179   5.201   4.540   5.540
    3DHA    C19 1180   5.302   4.344   5.580
    3DHA    H9R 1181   5.404   4.315   5.553
    3DHA    H9S 1182   5.320   4.396   5.675
    3DHA    C18 1183   5.219   4.226   5.590
    3DHA    H8R 1184   5.134   4.217   5.523
    3DHA    C17 1185   5.244   4.131   5.684
    3DHA    H7R 1186   5.177   4.046   5.677
    3DHA    C16 1187   5.347   4.126   5.791
    3DHA    H6R 1188   5.358   4.022   5.823
    3DHA    H6S 1189   5.448   4.151   5.756
    3DHA    C15 1190   5.307   4.214   5.898
    3DHA    H5R 1191   5.217   4.182   5.949
    3DHA    C14 1192   5.370   4.313   5.951
    3DHA    H4R 1193   5.327   4.365   6.037
    3DHA    C13 1194   5.497   4.383   5.908
    3DHA    H3R 1195   5.546   4.340   5.820
    3DHA    H3S 1196   5.467   4.486   5.886
    3DHA    C12 1197   5.607   4.370   6.008
    3DHA    H2R 1198   5.689   4.435   5.976
    3DHA    H2S 1199   5.578   4.405   6.107
    3DHA   C117 1200   5.060   4.200   4.815
    3DHA   H17R 1201   5.081   4.106   4.765
    3DHA   C118 1202   4.987   4.303   4.729
    3DHA   H18R 1203   4.960   4.388   4.791
    3DHA   H18S 1204   4.899   4.253   4.689
    3DHA   C119 1205   5.058   4.369   4.609
    3DHA   H19R 1206   5.055   4.312   4.517
    3DHA   C120 1207   5.140   4.472   4.601
    3DHA   H20R 1208   5.188   4.501   4.508
    3DHA   C121 1209   5.172   4.564   4.713
    3DHA   H21R 1210   5.135   4.520   4.806
    3DHA   H21S 1211   5.115   4.654   4.689
    3DHA   C122 1212   5.329   4.592   4.728
    3DHA   H22R 1213   5.390   4.504   4.752
    3DHA   H22S 1214   5.348   4.670   4.802
    3DHA   H22T 1215   5.360   4.635   4.632
    1ST    C118 1216   5.304   2.969   4.839
    1ST    H18R 1217   5.392   2.943   4.780
    1ST    H18S 1218   5.320   3.039   4.922
    1ST    H18T 1219   5.251   3.020   4.758
    1ST    C117 1220   5.242   2.833   4.870
    1ST    H17R 1221   5.241   2.777   4.776
    1ST    H17S 1222   5.304   2.773   4.937
    1ST    C116 1223   5.099   2.844   4.930
    1ST    H16R 1224   5.059   2.746   4.960
    1ST    H16S 1225   5.107   2.905   5.020
    1ST    C115 1226   4.993   2.891   4.837
    1ST    H15R 1227   5.023   2.989   4.800
    1ST    H15S 1228   4.993   2.820   4.754
    1ST    C114 1229   4.859   2.904   4.910
    1ST    H14R 1230   4.780   2.937   4.842
    1ST    H14S 1231   4.837   2.808   4.957
    1ST    C113 1232   4.845   2.992   5.034
    1ST    H13R 1233   4.905   2.959   5.119
    1ST    H13S 1234   4.887   3.090   5.013
    1ST    C112 1235   4.708   2.999   5.090
    1ST    H12R 1236   4.656   3.063   5.019
    1ST    H12S 1237   4.659   2.902   5.081
    1ST    C111 1238   4.695   3.058   5.227
    1ST    H11R 1239   4.684   2.973   5.295
    1ST    H11S 1240   4.793   3.099   5.254
    1ST    C110 1241   4.585   3.160   5.252
    1ST    H10R 1242   4.613   3.256   5.207
    1ST    H10S 1243   4.490   3.129   5.208
    1ST     C19 1244   4.564   3.193   5.400
    1ST     H9R 1245   4.522   3.099   5.435
    1ST     H9S 1246   4.660   3.228   5.441
    1ST     C18 1247   4.458   3.297   5.431
    1ST     H8R 1248   4.497   3.395   5.402
    1ST     H8S 1249   4.383   3.270   5.356
    1ST     C17 1250   4.399   3.292   5.576
    1ST     H7R 1251   4.320   3.216   5.578
    1ST     H7S 1252   4.477   3.246   5.638
    1ST     C16 1253   4.353   3.429   5.631
    1ST     H6R 1254   4.437   3.499   5.627
    1ST     H6S 1255   4.276   3.474   5.567
    1ST     C15 1256   4.297   3.430   5.776
    1ST     H5R 1257   4.196   3.390   5.781
    1ST     H5S 1258   4.356   3.364   5.840
    1ST     C14 1259   4.273   3.574   5.837
    1ST     H4R 1260   4.357   3.645   5.836
    1ST     H4S 1261   4.200   3.614   5.766
    1ST     C13 1262   4.216   3.568   5.977
    1ST     H3R 1263   4.144   3.491   6.004
    1ST     H3S 1264   4.307   3.540   6.031
    1ST     C12 1265   4.174   3.704   6.029
    1ST     H2R 1266   4.249   3.781   6.012
    1ST     H2S 1267   4.083   3.740   5.981
    2PS     C11 1268   4.159   3.693   6.180
    2PS     O12 1269   4.190   3.598   6.250
    2PS     O11 1270   4.110   3.812   6.222
    2PS      C1 1271   4.094   3.846   6.366
    2PS      HR 1272   4.035   3.936   6.378
    2PS      HS 1273   4.029   3.766   6.401
    2PS      C2 1274   4.224   3.840   6.448
    2PS      HX 1275   4.269   3.744   6.422
    2PS      C3 1276   4.194   3.854   6.596
    2PS      HA 1277   4.126   3.938   6.609
    2PS      HB 1278   4.155   3.760   6.635
    2PS     O31 1279   4.302   3.882   6.682
    2PS     P31 1280   4.297   3.867   6.845
    2PS     O32 1281   4.185   3.962   6.895
    2PS     C31 1282   4.194   4.107   6.891
    2PS     H1A 1283   4.278   4.136   6.955
    2PS     H1B 1284   4.216   4.132   6.787
    2PS     C32 1285   4.065   4.169   6.927
    2PS     H2A 1286   3.987   4.132   6.861
    2PS     N31 1287   4.018   4.123   7.067
    2PS    HN1A 1288   4.099   4.146   7.127
    2PS    HN1B 1289   3.936   4.174   7.102
    2PS    HN1C 1290   4.014   4.020   7.069
    2PS     C33 1291   4.065   4.319   6.913
    2PS     O33 1292   4.266   3.725   6.885
    2PS     O34 1293   4.423   3.934   6.891
    2PS     O21 1294   4.308   3.949   6.389
    2PS     C21 1295   4.446   3.953   6.381
    2PS     O22 1296   4.520   3.897   6.464
    2PS     O35 1297   4.106   4.358   6.803
    2PS     O36 1298   4.014   4.387   7.006
    3DHA   C116 1299   4.350   3.765   4.967
    3DHA   H16R 1300   4.282   3.828   4.910
    3DHA   C115 1301   4.420   3.837   5.074
    3DHA   H15R 1302   4.524   3.808   5.085
    3DHA   H15S 1303   4.418   3.944   5.053
    3DHA   C114 1304   4.349   3.816   5.209
    3DHA   H14R 1305   4.242   3.797   5.196
    3DHA   C113 1306   4.403   3.831   5.321
    3DHA   H13R 1307   4.339   3.819   5.408
    3DHA   C112 1308   4.545   3.854   5.358
    3DHA   H12R 1309   4.605   3.870   5.268
    3DHA   H12S 1310   4.544   3.945   5.418
    3DHA   C111 1311   4.596   3.730   5.427
    3DHA   H11R 1312   4.604   3.645   5.360
    3DHA   C110 1313   4.614   3.707   5.562
    3DHA   H10R 1314   4.647   3.609   5.594
    3DHA    C19 1315   4.604   3.801   5.679
    3DHA    H9R 1316   4.544   3.886   5.648
    3DHA    H9S 1317   4.547   3.753   5.759
    3DHA    C18 1318   4.731   3.864   5.714
    3DHA    H8R 1319   4.797   3.849   5.629
    3DHA    C17 1320   4.764   3.938   5.822
    3DHA    H7R 1321   4.863   3.982   5.834
    3DHA    C16 1322   4.668   3.983   5.928
    3DHA    H6R 1323   4.703   4.079   5.968
    3DHA    H6S 1324   4.571   4.002   5.881
    3DHA    C15 1325   4.656   3.878   6.032
    3DHA    H5R 1326   4.668   3.775   5.999
    3DHA    C14 1327   4.650   3.890   6.167
    3DHA    H4R 1328   4.640   3.798   6.223
    3DHA    C13 1329   4.644   4.018   6.242
    3DHA    H3R 1330   4.709   4.010   6.330
    3DHA    H3S 1331   4.693   4.098   6.186
    3DHA    C12 1332   4.500   4.059   6.293
    3DHA    H2R 1333   4.512   4.155   6.345
    3DHA    H2S 1334   4.433   4.066   6.207
    3DHA   C117 1335   4.361   3.636   4.940
    3DHA   H17R 1336   4.307   3.597   4.854
    3DHA   C118 1337   4.448   3.536   5.005
    3DHA   H18R 1338   4.417   3.533   5.109
    3DHA   H18S 1339   4.553   3.566   4.997
    3DHA   C119 1340   4.431   3.406   4.929
    3DHA   H19R 1341   4.334   3.359   4.942
    3DHA   C120 1342   4.519   3.337   4.855
    3DHA   H20R 1343   4.485   3.241   4.818
    3DHA   C121 1344   4.660   3.368   4.807
    3DHA   H21R 1345   4.689   3.274   4.758
    3DHA   H21S 1346   4.730   3.385   4.889
    3DHA   C122 1347   4.675   3.473   4.694
    3DHA   H22R 1348   4.640   3.574   4.718
    3DHA   H22S 1349   4.618   3.433   4.611
    3DHA   H22T 1350   4.779   3.480   4.665
    1ST    C118 1351   2.174   0.653   4.674
    1ST    H18R 1352   2.230   0.720   4.609
    1ST    H18S 1353   2.247   0.585   4.720
    1ST    H18T 1354   2.121   0.717   4.745
    1ST    C117 1355   2.079   0.565   4.603
    1ST    H17R 1356   2.025   0.522   4.687
    1ST    H17S 1357   2.020   0.629   4.537
    1ST    C116 1358   2.138   0.456   4.520
    1ST    H16R 1359   2.176   0.505   4.431
    1ST    H16S 1360   2.223   0.419   4.577
    1ST    C115 1361   2.054   0.340   4.477
    1ST    H15R 1362   1.971   0.393   4.430
    1ST    H15S 1363   2.096   0.287   4.392
    1ST    C114 1364   1.996   0.243   4.585
    1ST    H14R 1365   1.908   0.289   4.630
    1ST    H14S 1366   1.962   0.148   4.543
    1ST    C113 1367   2.096   0.223   4.703
    1ST    H13R 1368   2.188   0.178   4.665
    1ST    H13S 1369   2.131   0.321   4.736
    1ST    C112 1370   2.038   0.135   4.819
    1ST    H12R 1371   2.004   0.050   4.760
    1ST    H12S 1372   2.119   0.105   4.885
    1ST    C111 1373   1.936   0.204   4.906
    1ST    H11R 1374   1.992   0.266   4.976
    1ST    H11S 1375   1.870   0.276   4.855
    1ST    C110 1376   1.861   0.124   5.007
    1ST    H10R 1377   1.776   0.183   5.043
    1ST    H10S 1378   1.817   0.039   4.955
    1ST     C19 1379   1.936   0.054   5.124
    1ST     H9R 1380   2.025  -0.001   5.090
    1ST     H9S 1381   1.974   0.127   5.196
    1ST     C18 1382   1.849  -0.035   5.208
    1ST     H8R 1383   1.775   0.024   5.262
    1ST     H8S 1384   1.809  -0.109   5.139
    1ST     C17 1385   1.922  -0.105   5.315
    1ST     H7R 1386   1.846  -0.180   5.338
    1ST     H7S 1387   2.006  -0.159   5.269
    1ST     C16 1388   1.958  -0.021   5.443
    1ST     H6R 1389   2.028   0.056   5.411
    1ST     H6S 1390   1.862   0.010   5.485
    1ST     C15 1391   2.025  -0.112   5.544
    1ST     H5R 1392   1.951  -0.190   5.565
    1ST     H5S 1393   2.112  -0.169   5.511
    1ST     C14 1394   2.045  -0.047   5.682
    1ST     H4R 1395   2.132   0.018   5.686
    1ST     H4S 1396   1.962   0.023   5.694
    1ST     C13 1397   2.066  -0.161   5.790
    1ST     H3R 1398   1.982  -0.226   5.765
    1ST     H3S 1399   2.156  -0.217   5.766
    1ST     C12 1400   2.055  -0.113   5.931
    1ST     H2R 1401   1.972  -0.046   5.955
    1ST     H2S 1402   2.040  -0.193   6.004
    2PS     C11 1403   2.183  -0.040   5.959
    2PS     O12 1404   2.287  -0.087   6.004
    2PS     O11 1405   2.175   0.087   5.922
    2PS      C1 1406   2.285   0.174   5.940
    2PS      HR 1407   2.312   0.175   6.046
    2PS      HS 1408   2.362   0.141   5.869
    2PS      C2 1409   2.232   0.314   5.897
    2PS      HX 1410   2.320   0.378   5.886
    2PS      C3 1411   2.140   0.380   5.998
    2PS      HA 1412   2.080   0.452   5.943
    2PS      HB 1413   2.066   0.318   6.050
    2PS     O31 1414   2.224   0.451   6.089
    2PS     P31 1415   2.153   0.565   6.179
    2PS     O32 1416   2.126   0.675   6.071
    2PS     C31 1417   2.223   0.762   6.021
    2PS     H1A 1418   2.265   0.830   6.096
    2PS     H1B 1419   2.311   0.709   5.985
    2PS     C32 1420   2.153   0.840   5.911
    2PS     H2A 1421   2.221   0.889   5.841
    2PS     N31 1422   2.074   0.752   5.812
    2PS    HN1A 1423   2.009   0.693   5.865
    2PS    HN1B 1424   2.016   0.805   5.745
    2PS    HN1C 1425   2.127   0.686   5.752
    2PS     C33 1426   2.084   0.954   5.976
    2PS     O33 1427   2.020   0.515   6.224
    2PS     O34 1428   2.250   0.619   6.276
    2PS     O21 1429   2.175   0.302   5.767
    2PS     C21 1430   2.152   0.417   5.698
    2PS     O22 1431   2.184   0.529   5.730
    2PS     O35 1432   1.966   0.951   6.008
    2PS     O36 1433   2.142   1.054   5.986
    3DHA   C116 1434   2.703  -0.263   5.275
    3DHA   H16R 1435   2.762  -0.183   5.318
    3DHA   C115 1436   2.664  -0.231   5.127
    3DHA   H15R 1437   2.633  -0.324   5.078
    3DHA   H15S 1438   2.571  -0.173   5.122
    3DHA   C114 1439   2.770  -0.164   5.045
    3DHA   H14R 1440   2.864  -0.218   5.052
    3DHA   C113 1441   2.773  -0.034   5.004
    3DHA   H13R 1442   2.869  -0.005   4.962
    3DHA   C112 1443   2.658   0.060   5.012
    3DHA   H12R 1444   2.640   0.079   5.119
    3DHA   H12S 1445   2.696   0.155   4.974
    3DHA   C111 1446   2.538   0.006   4.949
    3DHA   H11R 1447   2.556  -0.081   4.887
    3DHA   C110 1448   2.414   0.051   4.956
    3DHA   H10R 1449   2.329  -0.000   4.913
    3DHA    C19 1450   2.373   0.176   5.025
    3DHA    H9R 1451   2.460   0.235   5.056
    3DHA    H9S 1452   2.314   0.243   4.961
    3DHA    C18 1453   2.299   0.138   5.148
    3DHA    H8R 1454   2.304   0.032   5.172
    3DHA    C17 1455   2.219   0.216   5.226
    3DHA    H7R 1456   2.181   0.171   5.317
    3DHA    C16 1457   2.193   0.361   5.207
    3DHA    H6R 1458   2.222   0.388   5.106
    3DHA    H6S 1459   2.086   0.379   5.221
    3DHA    C15 1460   2.268   0.445   5.311
    3DHA    H5R 1461   2.374   0.455   5.288
    3DHA    C14 1462   2.211   0.500   5.420
    3DHA    H4R 1463   2.276   0.558   5.485
    3DHA    C13 1464   2.070   0.494   5.473
    3DHA    H3R 1465   2.044   0.589   5.519
    3DHA    H3S 1466   1.997   0.474   5.394
    3DHA    C12 1467   2.065   0.391   5.581
    3DHA    H2R 1468   1.962   0.391   5.618
    3DHA    H2S 1469   2.086   0.290   5.545
    3DHA   C117 1470   2.672  -0.373   5.344
    3DHA   H17R 1471   2.706  -0.377   5.448
    3DHA   C118 1472   2.599  -0.496   5.297
    3DHA   H18R 1473   2.524  -0.477   5.221
    3DHA   H18S 1474   2.541  -0.540   5.378
    3DHA   C119 1475   2.687  -0.608   5.244
    3DHA   H19R 1476   2.745  -0.578   5.157
    3DHA   C120 1477   2.695  -0.735   5.281
    3DHA   H20R 1478   2.755  -0.791   5.210
    3DHA   C121 1479   2.644  -0.802   5.407
    3DHA   H21R 1480   2.646  -0.909   5.387
    3DHA   H21S 1481   2.535  -0.792   5.413
    3DHA   C122 1482   2.713  -0.766   5.538
    3DHA   H22R 1483   2.688  -0.662   5.561
    3DHA   H22S 1484   2.820  -0.786   5.537
    3DHA   H22T 1485   2.668  -0.808   5.628
    1ST    C118 1486   1.302   5.821   4.059
    1ST    H18R 1487   1.396   5.877   4.053
    1ST    H18S 1488   1.210   5.880   4.051
    1ST    H18T 1489   1.298   5.750   3.976
    1ST    C117 1490   1.279   5.750   4.191
    1ST    H17R 1491   1.371   5.701   4.222
    1ST    H17S 1492   1.246   5.825   4.263
    1ST    C116 1493   1.176   5.648   4.180
    1ST    H16R 1494   1.097   5.689   4.117
    1ST    H16S 1495   1.219   5.565   4.123
    1ST    C115 1496   1.127   5.598   4.318
    1ST    H15R 1497   1.221   5.562   4.360
    1ST    H15S 1498   1.086   5.680   4.378
    1ST    C114 1499   1.036   5.479   4.324
    1ST    H14R 1500   0.941   5.512   4.281
    1ST    H14S 1501   1.059   5.404   4.248
    1ST    C113 1502   1.012   5.433   4.466
    1ST    H13R 1503   1.109   5.439   4.514
    1ST    H13S 1504   0.944   5.498   4.523
    1ST    C112 1505   0.971   5.287   4.474
    1ST    H12R 1506   0.879   5.270   4.417
    1ST    H12S 1507   1.048   5.233   4.418
    1ST    C111 1508   0.946   5.239   4.621
    1ST    H11R 1509   0.944   5.130   4.636
    1ST    H11S 1510   1.031   5.275   4.680
    1ST    C110 1511   0.836   5.299   4.691
    1ST    H10R 1512   0.858   5.405   4.685
    1ST    H10S 1513   0.737   5.268   4.656
    1ST     C19 1514   0.845   5.276   4.844
    1ST     H9R 1515   0.830   5.170   4.865
    1ST     H9S 1516   0.946   5.292   4.882
    1ST     C18 1517   0.746   5.361   4.918
    1ST     H8R 1518   0.778   5.464   4.903
    1ST     H8S 1519   0.650   5.352   4.867
    1ST     C17 1520   0.750   5.324   5.064
    1ST     H7R 1521   0.742   5.215   5.071
    1ST     H7S 1522   0.851   5.349   5.099
    1ST     C16 1523   0.635   5.395   5.144
    1ST     H6R 1524   0.643   5.504   5.142
    1ST     H6S 1525   0.539   5.370   5.098
    1ST     C15 1526   0.631   5.350   5.289
    1ST     H5R 1527   0.631   5.241   5.295
    1ST     H5S 1528   0.729   5.370   5.332
    1ST     C14 1529   0.517   5.405   5.368
    1ST     H4R 1530   0.496   5.508   5.336
    1ST     H4S 1531   0.426   5.364   5.323
    1ST     C13 1532   0.522   5.393   5.518
    1ST     H3R 1533   0.603   5.452   5.561
    1ST     H3S 1534   0.433   5.433   5.566
    1ST     C12 1535   0.543   5.252   5.568
    1ST     H2R 1536   0.479   5.180   5.516
    1ST     H2S 1537   0.650   5.235   5.550
    2PS     C11 1538   0.512   5.235   5.716
    2PS     O12 1539   0.597   5.262   5.799
    2PS     O11 1540   0.394   5.168   5.732
    2PS      C1 1541   0.363   5.126   5.864
    2PS      HR 1542   0.303   5.035   5.867
    2PS      HS 1543   0.449   5.092   5.922
    2PS      C2 1544   0.292   5.238   5.944
    2PS      HX 1545   0.337   5.337   5.940
    2PS      C3 1546   0.255   5.198   6.090
    2PS      HA 1547   0.237   5.290   6.147
    2PS      HB 1548   0.167   5.134   6.096
    2PS     O31 1549   0.368   5.142   6.160
    2PS     P31 1550   0.359   5.070   6.297
    2PS     O32 1551   0.311   5.186   6.394
    2PS     C31 1552   0.173   5.203   6.424
    2PS     H1A 1553   0.125   5.251   6.338
    2PS     H1B 1554   0.119   5.110   6.442
    2PS     C32 1555   0.163   5.289   6.555
    2PS     H2A 1556   0.227   5.245   6.631
    2PS     N31 1557   0.224   5.425   6.536
    2PS    HN1A 1558   0.214   5.481   6.623
    2PS    HN1B 1559   0.326   5.428   6.521
    2PS    HN1C 1560   0.188   5.485   6.459
    2PS     C33 1561   0.014   5.293   6.583
    2PS     O33 1562   0.255   4.967   6.292
    2PS     O34 1563   0.491   5.024   6.341
    2PS     O21 1564   0.165   5.249   5.879
    2PS     C21 1565   0.152   5.335   5.777
    2PS     O22 1566   0.236   5.405   5.726
    2PS     O35 1567  -0.049   5.372   6.519
    2PS     O36 1568  -0.038   5.216   6.660
    3DHA   C116 1569  -0.328   5.043   4.684
    3DHA   H16R 1570  -0.252   4.965   4.692
    3DHA   C115 1571  -0.290   5.171   4.747
    3DHA   H15R 1572  -0.197   5.207   4.702
    3DHA   H15S 1573  -0.369   5.243   4.727
    3DHA   C114 1574  -0.275   5.139   4.892
    3DHA   H14R 1575  -0.340   5.058   4.924
    3DHA   C113 1576  -0.188   5.196   4.979
    3DHA   H13R 1577  -0.188   5.159   5.082
    3DHA   C112 1578  -0.084   5.298   4.936
    3DHA   H12R 1579  -0.007   5.322   5.010
    3DHA   H12S 1580  -0.024   5.257   4.855
    3DHA   C111 1581  -0.151   5.420   4.883
    3DHA   H11R 1582  -0.167   5.421   4.776
    3DHA   C110 1583  -0.173   5.528   4.952
    3DHA   H10R 1584  -0.225   5.608   4.901
    3DHA    C19 1585  -0.161   5.562   5.088
    3DHA    H9R 1586  -0.086   5.491   5.125
    3DHA    H9S 1587  -0.114   5.661   5.083
    3DHA    C18 1588  -0.290   5.543   5.164
    3DHA    H8R 1589  -0.375   5.583   5.110
    3DHA    C17 1590  -0.314   5.469   5.276
    3DHA    H7R 1591  -0.416   5.466   5.312
    3DHA    C16 1592  -0.209   5.409   5.357
    3DHA    H6R 1593  -0.247   5.334   5.427
    3DHA    H6S 1594  -0.130   5.358   5.301
    3DHA    C15 1595  -0.127   5.507   5.437
    3DHA    H5R 1596  -0.145   5.613   5.421
    3DHA    C14 1597  -0.039   5.475   5.531
    3DHA    H4R 1598   0.017   5.554   5.580
    3DHA    C13 1599   0.008   5.341   5.581
    3DHA    H3R 1600  -0.067   5.268   5.551
    3DHA    H3S 1601   0.098   5.317   5.524
    3DHA    C12 1602   0.009   5.332   5.729
    3DHA    H2R 1603  -0.042   5.412   5.784
    3DHA    H2S 1604  -0.047   5.246   5.766
    3DHA   C117 1605  -0.437   5.006   4.612
    3DHA   H17R 1606  -0.444   4.906   4.572
    3DHA   C118 1607  -0.558   5.093   4.585
    3DHA   H18R 1608  -0.546   5.143   4.488
    3DHA   H18S 1609  -0.545   5.179   4.651
    3DHA   C119 1610  -0.690   5.039   4.617
    3DHA   H19R 1611  -0.739   5.062   4.711
    3DHA   C120 1612  -0.758   4.962   4.533
    3DHA   H20R 1613  -0.860   4.937   4.561
    3DHA   C121 1614  -0.728   4.912   4.397
    3DHA   H21R 1615  -0.707   4.804   4.402
    3DHA   H21S 1616  -0.636   4.951   4.352
    3DHA   C122 1617  -0.830   4.955   4.293
    3DHA   H22R 1618  -0.781   5.047   4.260
    3DHA   H22S 1619  -0.928   4.978   4.335
    3DHA   H22T 1620  -0.848   4.882   4.213
    1ST    C118 1621   5.828   1.007   3.808
    1ST    H18R 1622   5.750   0.932   3.819
    1ST    H18S 1623   5.924   0.963   3.781
    1ST    H18T 1624   5.808   1.068   3.719
    1ST    C117 1625   5.853   1.078   3.934
    1ST    H17R 1626   5.885   1.182   3.928
    1ST    H17S 1627   5.754   1.092   3.979
    1ST    C116 1628   5.943   1.007   4.036
    1ST    H16R 1629   5.890   0.921   4.079
    1ST    H16S 1630   6.035   0.974   3.989
    1ST    C115 1631   5.978   1.085   4.156
    1ST    H15R 1632   6.020   1.176   4.112
    1ST    H15S 1633   5.894   1.121   4.215
    1ST    C114 1634   6.078   1.024   4.257
    1ST    H14R 1635   6.033   0.926   4.271
    1ST    H14S 1636   6.164   0.998   4.195
    1ST    C113 1637   6.098   1.116   4.385
    1ST    H13R 1638   6.183   1.178   4.358
    1ST    H13S 1639   6.012   1.184   4.391
    1ST    C112 1640   6.146   1.046   4.513
    1ST    H12R 1641   6.156   1.128   4.584
    1ST    H12S 1642   6.070   0.976   4.549
    1ST    C111 1643   6.280   0.969   4.499
    1ST    H11R 1644   6.271   0.890   4.424
    1ST    H11S 1645   6.355   1.044   4.471
    1ST    C110 1646   6.329   0.905   4.623
    1ST    H10R 1647   6.252   0.837   4.660
    1ST    H10S 1648   6.415   0.844   4.595
    1ST     C19 1649   6.358   1.003   4.738
    1ST     H9R 1650   6.414   1.092   4.707
    1ST     H9S 1651   6.270   1.044   4.787
    1ST     C18 1652   6.445   0.940   4.845
    1ST     H8R 1653   6.399   0.845   4.875
    1ST     H8S 1654   6.542   0.909   4.806
    1ST     C17 1655   6.468   1.031   4.970
    1ST     H7R 1656   6.549   1.101   4.949
    1ST     H7S 1657   6.376   1.090   4.978
    1ST     C16 1658   6.513   0.953   5.095
    1ST     H6R 1659   6.444   0.868   5.099
    1ST     H6S 1660   6.614   0.916   5.077
    1ST     C15 1661   6.506   1.027   5.223
    1ST     H5R 1662   6.407   1.057   5.255
    1ST     H5S 1663   6.521   0.956   5.305
    1ST     C14 1664   6.584   1.150   5.227
    1ST     H4R 1665   6.687   1.132   5.195
    1ST     H4S 1666   6.558   1.228   5.155
    1ST     C13 1667   6.578   1.222   5.360
    1ST     H3R 1668   6.648   1.305   5.348
    1ST     H3S 1669   6.480   1.261   5.388
    1ST     C12 1670   6.638   1.134   5.468
    1ST     H2R 1671   6.594   1.034   5.470
    1ST     H2S 1672   6.744   1.119   5.445
    2PS     C11 1673   6.624   1.202   5.597
    2PS     O12 1674   6.697   1.293   5.635
    2PS     O11 1675   6.504   1.175   5.659
    2PS      C1 1676   6.459   1.248   5.773
    2PS      HR 1677   6.352   1.233   5.789
    2PS      HS 1678   6.505   1.212   5.866
    2PS      C2 1679   6.462   1.404   5.748
    2PS      HX 1680   6.565   1.441   5.753
    2PS      C3 1681   6.402   1.463   5.878
    2PS      HA 1682   6.456   1.422   5.964
    2PS      HB 1683   6.416   1.571   5.876
    2PS     O31 1684   6.265   1.429   5.890
    2PS     P31 1685   6.180   1.488   6.016
    2PS     O32 1686   6.144   1.352   6.087
    2PS     C31 1687   6.238   1.279   6.159
    2PS     H1A 1688   6.316   1.239   6.093
    2PS     H1B 1689   6.278   1.341   6.239
    2PS     C32 1690   6.164   1.166   6.232
    2PS     H2A 1691   6.113   1.215   6.314
    2PS     N31 1692   6.063   1.083   6.150
    2PS    HN1A 1693   6.047   0.989   6.188
    2PS    HN1B 1694   5.969   1.126   6.144
    2PS    HN1C 1695   6.095   1.073   6.052
    2PS     C33 1696   6.279   1.087   6.299
    2PS     O33 1697   6.280   1.559   6.106
    2PS     O34 1698   6.058   1.557   5.988
    2PS     O21 1699   6.403   1.454   5.627
    2PS     C21 1700   6.393   1.583   5.602
    2PS     O22 1701   6.462   1.673   5.649
    2PS     O35 1702   6.292   1.083   6.419
    2PS     O36 1703   6.358   1.037   6.223
    3DHA   C116 1704   6.085   2.405   4.638
    3DHA   H16R 1705   6.145   2.413   4.548
    3DHA   C115 1706   6.141   2.445   4.767
    3DHA   H15R 1707   6.205   2.530   4.740
    3DHA   H15S 1708   6.065   2.479   4.837
    3DHA   C114 1709   6.230   2.337   4.814
    3DHA   H14R 1710   6.315   2.307   4.753
    3DHA   C113 1711   6.208   2.258   4.917
    3DHA   H13R 1712   6.271   2.173   4.945
    3DHA   C112 1713   6.088   2.259   5.014
    3DHA   H12R 1714   6.116   2.306   5.109
    3DHA   H12S 1715   5.999   2.313   4.981
    3DHA   C111 1716   6.050   2.122   5.046
    3DHA   H11R 1717   6.075   2.054   4.965
    3DHA   C110 1718   5.982   2.076   5.153
    3DHA   H10R 1719   5.961   1.970   5.162
    3DHA    C19 1720   5.926   2.162   5.260
    3DHA    H9R 1721   5.916   2.267   5.232
    3DHA    H9S 1722   5.828   2.115   5.270
    3DHA    C18 1723   6.009   2.162   5.381
    3DHA    H8R 1724   6.078   2.244   5.402
    3DHA    C17 1725   6.019   2.061   5.470
    3DHA    H7R 1726   6.090   2.070   5.551
    3DHA    C16 1727   5.960   1.925   5.463
    3DHA    H6R 1728   5.957   1.858   5.549
    3DHA    H6S 1729   5.855   1.938   5.434
    3DHA    C15 1730   6.029   1.837   5.368
    3DHA    H5R 1731   5.970   1.846   5.277
    3DHA    C14 1732   6.144   1.772   5.376
    3DHA    H4R 1733   6.169   1.702   5.297
    3DHA    C13 1734   6.238   1.762   5.497
    3DHA    H3R 1735   6.335   1.808   5.479
    3DHA    H3S 1736   6.184   1.804   5.583
    3DHA    C12 1737   6.276   1.613   5.515
    3DHA    H2R 1738   6.196   1.555   5.561
    3DHA    H2S 1739   6.299   1.566   5.420
    3DHA   C117 1740   5.957   2.375   4.611
    3DHA   H17R 1741   5.934   2.350   4.507
    3DHA   C118 1742   5.838   2.355   4.707
    3DHA   H18R 1743   5.872   2.309   4.800
    3DHA   H18S 1744   5.770   2.280   4.667
    3DHA   C119 1745   5.780   2.490   4.739
    3DHA   H19R 1746   5.849   2.571   4.758
    3DHA   C120 1747   5.652   2.515   4.711
    3DHA   H20R 1748   5.621   2.619   4.714
    3DHA   C121 1749   5.542   2.416   4.681
    3DHA   H21R 1750   5.528   2.359   4.773
    3DHA   H21S 1751   5.582   2.349   4.605
    3DHA   C122 1752   5.404   2.472   4.641
    3DHA   H22R 1753   5.418   2.499   4.536
    3DHA   H22S 1754   5.361   2.559   4.692
    3DHA   H22T 1755   5.331   2.392   4.658
    1ST    C118 1756   0.477   0.641   3.611
    1ST    H18R 1757   0.578   0.615   3.578
    1ST    H18S 1758   0.456   0.736   3.563
    1ST    H18T 1759   0.407   0.563   3.579
    1ST    C117 1760   0.460   0.675   3.758
    1ST    H17R 1761   0.498   0.777   3.769
    1ST    H17S 1762   0.354   0.684   3.786
    1ST    C116 1763   0.526   0.572   3.846
    1ST    H16R 1764   0.448   0.498   3.865
    1ST    H16S 1765   0.612   0.530   3.795
    1ST    C115 1766   0.581   0.621   3.977
    1ST    H15R 1767   0.655   0.549   4.015
    1ST    H15S 1768   0.651   0.699   3.945
    1ST    C114 1769   0.481   0.672   4.082
    1ST    H14R 1770   0.418   0.756   4.052
    1ST    H14S 1771   0.401   0.599   4.097
    1ST    C113 1772   0.546   0.708   4.215
    1ST    H13R 1773   0.604   0.619   4.241
    1ST    H13S 1774   0.602   0.802   4.222
    1ST    C112 1775   0.440   0.719   4.322
    1ST    H12R 1776   0.373   0.790   4.271
    1ST    H12S 1777   0.396   0.620   4.328
    1ST    C111 1778   0.481   0.751   4.464
    1ST    H11R 1779   0.548   0.667   4.487
    1ST    H11S 1780   0.538   0.844   4.476
    1ST    C110 1781   0.353   0.740   4.547
    1ST    H10R 1782   0.276   0.800   4.499
    1ST    H10S 1783   0.318   0.638   4.533
    1ST     C19 1784   0.379   0.754   4.695
    1ST     H9R 1785   0.301   0.699   4.748
    1ST     H9S 1786   0.479   0.712   4.710
    1ST     C18 1787   0.382   0.899   4.741
    1ST     H8R 1788   0.449   0.963   4.683
    1ST     H8S 1789   0.281   0.939   4.727
    1ST     C17 1790   0.424   0.915   4.891
    1ST     H7R 1791   0.352   0.864   4.955
    1ST     H7S 1792   0.520   0.863   4.890
    1ST     C16 1793   0.437   1.057   4.943
    1ST     H6R 1794   0.485   1.122   4.870
    1ST     H6S 1795   0.337   1.102   4.937
    1ST     C15 1796   0.508   1.058   5.081
    1ST     H5R 1797   0.457   0.990   5.149
    1ST     H5S 1798   0.607   1.015   5.061
    1ST     C14 1799   0.537   1.197   5.142
    1ST     H4R 1800   0.623   1.240   5.090
    1ST     H4S 1801   0.451   1.262   5.126
    1ST     C13 1802   0.558   1.186   5.292
    1ST     H3R 1803   0.471   1.148   5.346
    1ST     H3S 1804   0.642   1.119   5.308
    1ST     C12 1805   0.589   1.316   5.350
    1ST     H2R 1806   0.676   1.357   5.299
    1ST     H2S 1807   0.511   1.386   5.320
    2PS     C11 1808   0.613   1.321   5.499
    2PS     O12 1809   0.658   1.230   5.566
    2PS     O11 1810   0.572   1.438   5.558
    2PS      C1 1811   0.586   1.454   5.702
    2PS      HR 1812   0.496   1.416   5.751
    2PS      HS 1813   0.681   1.415   5.739
    2PS      C2 1814   0.596   1.606   5.733
    2PS      HX 1815   0.680   1.647   5.675
    2PS      C3 1816   0.617   1.638   5.884
    2PS      HA 1817   0.710   1.603   5.930
    2PS      HB 1818   0.606   1.746   5.891
    2PS     O31 1819   0.521   1.575   5.961
    2PS     P31 1820   0.510   1.587   6.115
    2PS     O32 1821   0.645   1.511   6.159
    2PS     C31 1822   0.685   1.497   6.293
    2PS     H1A 1823   0.757   1.578   6.307
    2PS     H1B 1824   0.591   1.511   6.347
    2PS     C32 1825   0.747   1.358   6.307
    2PS     H2A 1826   0.673   1.283   6.280
    2PS     N31 1827   0.844   1.334   6.192
    2PS    HN1A 1828   0.930   1.391   6.184
    2PS    HN1B 1829   0.868   1.233   6.196
    2PS    HN1C 1830   0.781   1.338   6.110
    2PS     C33 1831   0.783   1.333   6.451
    2PS     O33 1832   0.527   1.730   6.155
    2PS     O34 1833   0.397   1.508   6.163
    2PS     O21 1834   0.471   1.665   5.702
    2PS     C21 1835   0.468   1.772   5.616
    2PS     O22 1836   0.564   1.832   5.568
    2PS     O35 1837   0.886   1.390   6.489
    2PS     O36 1838   0.703   1.283   6.531
    3DHA   C116 1839   1.183   1.447   4.662
    3DHA   H16R 1840   1.216   1.434   4.765
    3DHA   C115 1841   1.063   1.529   4.663
    3DHA   H15R 1842   1.048   1.568   4.562
    3DHA   H15S 1843   0.968   1.477   4.680
    3DHA   C114 1844   1.077   1.647   4.755
    3DHA   H14R 1845   1.169   1.703   4.737
    3DHA   C113 1846   0.999   1.683   4.855
    3DHA   H13R 1847   1.033   1.772   4.907
    3DHA   C112 1848   0.872   1.618   4.913
    3DHA   H12R 1849   0.792   1.689   4.932
    3DHA   H12S 1850   0.834   1.541   4.846
    3DHA   C111 1851   0.916   1.556   5.041
    3DHA   H11R 1852   1.015   1.511   5.042
    3DHA   C110 1853   0.843   1.565   5.153
    3DHA   H10R 1854   0.891   1.537   5.247
    3DHA    C19 1855   0.709   1.617   5.181
    3DHA    H9R 1856   0.687   1.599   5.287
    3DHA    H9S 1857   0.696   1.725   5.167
    3DHA    C18 1858   0.603   1.543   5.112
    3DHA    H8R 1859   0.644   1.467   5.046
    3DHA    C17 1860   0.469   1.554   5.132
    3DHA    H7R 1861   0.401   1.493   5.072
    3DHA    C16 1862   0.397   1.654   5.214
    3DHA    H6R 1863   0.466   1.737   5.233
    3DHA    H6S 1864   0.323   1.708   5.155
    3DHA    C15 1865   0.336   1.595   5.340
    3DHA    H5R 1866   0.332   1.488   5.324
    3DHA    C14 1867   0.270   1.658   5.437
    3DHA    H4R 1868   0.224   1.605   5.520
    3DHA    C13 1869   0.266   1.804   5.468
    3DHA    H3R 1870   0.306   1.871   5.392
    3DHA    H3S 1871   0.161   1.834   5.469
    3DHA    C12 1872   0.326   1.827   5.605
    3DHA    H2R 1873   0.310   1.931   5.634
    3DHA    H2S 1874   0.265   1.771   5.676
    3DHA   C117 1875   1.253   1.397   4.561
    3DHA   H17R 1876   1.343   1.345   4.590
    3DHA   C118 1877   1.216   1.408   4.416
    3DHA   H18R 1878   1.109   1.389   4.404
    3DHA   H18S 1879   1.254   1.327   4.354
    3DHA   C119 1880   1.232   1.542   4.363
    3DHA   H19R 1881   1.154   1.612   4.390
    3DHA   C120 1882   1.333   1.593   4.285
    3DHA   H20R 1883   1.316   1.695   4.252
    3DHA   C121 1884   1.455   1.526   4.242
    3DHA   H21R 1885   1.477   1.434   4.298
    3DHA   H21S 1886   1.538   1.590   4.273
    3DHA   C122 1887   1.444   1.498   4.093
    3DHA   H22R 1888   1.441   1.584   4.026
    3DHA   H22S 1889   1.367   1.431   4.054
    3DHA   H22T 1890   1.536   1.454   4.053
    1ST    C118 1891   4.284   5.635   4.510
    1ST    H18R 1892   4.389   5.613   4.490
    1ST    H18S 1893   4.237   5.696   4.432
    1ST    H18T 1894   4.222   5.546   4.498
    1ST    C117 1895   4.257   5.686   4.652
    1ST    H17R 1896   4.302   5.785   4.656
    1ST    H17S 1897   4.150   5.699   4.663
    1ST    C116 1898   4.318   5.604   4.767
    1ST    H16R 1899   4.278   5.503   4.757
    1ST    H16S 1900   4.425   5.594   4.751
    1ST    C115 1901   4.286   5.654   4.903
    1ST    H15R 1902   4.178   5.667   4.907
    1ST    H15S 1903   4.290   5.568   4.971
    1ST    C114 1904   4.351   5.776   4.956
    1ST    H14R 1905   4.314   5.870   4.915
    1ST    H14S 1906   4.315   5.791   5.058
    1ST    C113 1907   4.506   5.771   4.954
    1ST    H13R 1908   4.536   5.768   4.849
    1ST    H13S 1909   4.555   5.863   4.988
    1ST    C112 1910   4.574   5.647   5.008
    1ST    H12R 1911   4.521   5.609   5.096
    1ST    H12S 1912   4.561   5.571   4.931
    1ST    C111 1913   4.719   5.665   5.023
    1ST    H11R 1914   4.760   5.677   4.922
    1ST    H11S 1915   4.745   5.760   5.071
    1ST    C110 1916   4.793   5.556   5.100
    1ST    H10R 1917   4.901   5.571   5.100
    1ST    H10S 1918   4.758   5.573   5.202
    1ST     C19 1919   4.750   5.421   5.046
    1ST     H9R 1920   4.643   5.403   5.041
    1ST     H9S 1921   4.775   5.426   4.940
    1ST     C18 1922   4.821   5.298   5.114
    1ST     H8R 1923   4.791   5.203   5.068
    1ST     H8S 1924   4.929   5.290   5.100
    1ST     C17 1925   4.778   5.286   5.257
    1ST     H7R 1926   4.805   5.380   5.306
    1ST     H7S 1927   4.670   5.293   5.270
    1ST     C16 1928   4.826   5.161   5.334
    1ST     H6R 1929   4.784   5.076   5.279
    1ST     H6S 1930   4.931   5.141   5.312
    1ST     C15 1931   4.814   5.159   5.485
    1ST     H5R 1932   4.712   5.185   5.516
    1ST     H5S 1933   4.834   5.057   5.518
    1ST     C14 1934   4.908   5.262   5.557
    1ST     H4R 1935   4.867   5.363   5.547
    1ST     H4S 1936   4.905   5.237   5.663
    1ST     C13 1937   5.056   5.274   5.505
    1ST     H3R 1938   5.100   5.175   5.519
    1ST     H3S 1939   5.054   5.284   5.397
    1ST     C12 1940   5.136   5.382   5.564
    1ST     H2R 1941   5.238   5.391   5.526
    1ST     H2S 1942   5.095   5.481   5.549
    2PS     C11 1943   5.151   5.355   5.710
    2PS     O12 1944   5.130   5.446   5.788
    2PS     O11 1945   5.206   5.238   5.737
    2PS      C1 1946   5.207   5.193   5.882
    2PS      HR 1947   5.278   5.112   5.900
    2PS      HS 1948   5.237   5.273   5.950
    2PS      C2 1949   5.064   5.160   5.936
    2PS      HX 1950   5.002   5.247   5.911
    2PS      C3 1951   5.068   5.134   6.089
    2PS      HA 1952   5.045   5.227   6.141
    2PS      HB 1953   4.990   5.065   6.124
    2PS     O31 1954   5.191   5.074   6.122
    2PS     P31 1955   5.243   5.052   6.269
    2PS     O32 1956   5.258   5.209   6.316
    2PS     C31 1957   5.167   5.273   6.402
    2PS     H1A 1958   5.064   5.257   6.370
    2PS     H1B 1959   5.166   5.222   6.499
    2PS     C32 1960   5.202   5.412   6.431
    2PS     H2A 1961   5.298   5.420   6.483
    2PS     N31 1962   5.211   5.494   6.307
    2PS    HN1A 1963   5.205   5.596   6.322
    2PS    HN1B 1964   5.292   5.473   6.247
    2PS    HN1C 1965   5.130   5.481   6.244
    2PS     C33 1966   5.100   5.470   6.525
    2PS     O33 1967   5.144   4.987   6.359
    2PS     O34 1968   5.378   4.994   6.269
    2PS     O21 1969   5.035   5.046   5.860
    2PS     C21 1970   4.907   5.007   5.856
    2PS     O22 1971   4.818   5.093   5.873
    2PS     O35 1972   5.002   5.528   6.480
    2PS     O36 1973   5.096   5.425   6.641
    3DHA   C116 1974   4.476   4.640   4.647
    3DHA   H16R 1975   4.503   4.720   4.715
    3DHA   C115 1976   4.554   4.515   4.655
    3DHA   H15R 1977   4.496   4.449   4.720
    3DHA   H15S 1978   4.553   4.471   4.555
    3DHA   C114 1979   4.689   4.542   4.713
    3DHA   H14R 1980   4.745   4.590   4.633
    3DHA   C113 1981   4.740   4.514   4.838
    3DHA   H13R 1982   4.846   4.534   4.849
    3DHA   C112 1983   4.668   4.466   4.962
    3DHA   H12R 1984   4.586   4.535   4.979
    3DHA   H12S 1985   4.625   4.368   4.938
    3DHA   C111 1986   4.769   4.463   5.082
    3DHA   H11R 1987   4.858   4.402   5.066
    3DHA   C110 1988   4.760   4.526   5.193
    3DHA   H10R 1989   4.836   4.520   5.270
    3DHA    C19 1990   4.652   4.621   5.240
    3DHA    H9R 1991   4.587   4.662   5.162
    3DHA    H9S 1992   4.581   4.560   5.295
    3DHA    C18 1993   4.703   4.731   5.326
    3DHA    H8R 1994   4.768   4.795   5.268
    3DHA    C17 1995   4.680   4.753   5.451
    3DHA    H7R 1996   4.726   4.842   5.494
    3DHA    C16 1997   4.591   4.685   5.544
    3DHA    H6R 1998   4.516   4.750   5.590
    3DHA    H6S 1999   4.535   4.611   5.487
    3DHA    C15 2000   4.657   4.624   5.653
    3DHA    H5R 2001   4.646   4.516   5.656
    3DHA    C14 2002   4.717   4.680   5.765
    3DHA    H4R 2003   4.763   4.611   5.835
    3DHA    C13 2004   4.736   4.828   5.798
    3DHA    H3R 2005   4.694   4.889   5.718
    3DHA    H3S 2006   4.677   4.861   5.884
    3DHA    C12 2007   4.881   4.865   5.818
    3DHA    H2R 2008   4.923   4.802   5.897
    3DHA    H2S 2009   4.935   4.843   5.725
    3DHA   C117 2010   4.368   4.658   4.570
    3DHA   H17R 2011   4.316   4.751   4.594
    3DHA   C118 2012   4.304   4.569   4.468
    3DHA   H18R 2013   4.219   4.524   4.520
    3DHA   H18S 2014   4.375   4.492   4.437
    3DHA   C119 2015   4.242   4.642   4.353
    3DHA   H19R 2016   4.223   4.748   4.371
    3DHA   C120 2017   4.222   4.592   4.231
    3DHA   H20R 2018   4.178   4.662   4.160
    3DHA   C121 2019   4.252   4.456   4.187
    3DHA   H21R 2020   4.319   4.404   4.256
    3DHA   H21S 2021   4.298   4.469   4.089
    3DHA   C122 2022   4.122   4.392   4.162
    3DHA   H22R 2023   4.061   4.453   4.096
    3DHA   H22S 2024   4.067   4.377   4.255
    3DHA   H22T 2025   4.128   4.293   4.115
    1ST    C118 2026   6.336   5.581   4.536
    1ST    H18R 2027   6.338   5.482   4.490
    1ST    H18S 2028   6.295   5.573   4.637
    1ST    H18T 2029   6.442   5.590   4.560
    1ST    C117 2030   6.277   5.697   4.452
    1ST    H17R 2031   6.347   5.720   4.371
    1ST    H17S 2032   6.185   5.673   4.398
    1ST    C116 2033   6.251   5.824   4.530
    1ST    H16R 2034   6.167   5.819   4.599
    1ST    H16S 2035   6.341   5.857   4.583
    1ST    C115 2036   6.225   5.925   4.431
    1ST    H15R 2037   6.312   5.960   4.375
    1ST    H15S 2038   6.150   5.881   4.364
    1ST    C114 2039   6.168   6.054   4.491
    1ST    H14R 2040   6.129   6.125   4.418
    1ST    H14S 2041   6.082   6.015   4.546
    1ST    C113 2042   6.254   6.128   4.591
    1ST    H13R 2043   6.288   6.061   4.670
    1ST    H13S 2044   6.344   6.154   4.534
    1ST    C112 2045   6.190   6.258   4.632
    1ST    H12R 2046   6.118   6.296   4.559
    1ST    H12S 2047   6.117   6.225   4.706
    1ST    C111 2048   6.286   6.356   4.686
    1ST    H11R 2049   6.327   6.328   4.783
    1ST    H11S 2050   6.373   6.357   4.621
    1ST    C110 2051   6.223   6.494   4.706
    1ST    H10R 2052   6.282   6.562   4.767
    1ST    H10S 2053   6.209   6.544   4.610
    1ST     C19 2054   6.092   6.502   4.776
    1ST     H9R 2055   6.055   6.604   4.764
    1ST     H9S 2056   6.018   6.441   4.723
    1ST     C18 2057   6.090   6.462   4.922
    1ST     H8R 2058   6.120   6.357   4.929
    1ST     H8S 2059   6.169   6.513   4.977
    1ST     C17 2060   5.953   6.483   4.981
    1ST     H7R 2061   5.934   6.591   4.990
    1ST     H7S 2062   5.879   6.446   4.909
    1ST     C16 2063   5.933   6.410   5.114
    1ST     H6R 2064   5.825   6.406   5.132
    1ST     H6S 2065   5.967   6.306   5.114
    1ST     C15 2066   6.007   6.484   5.230
    1ST     H5R 2067   6.113   6.477   5.205
    1ST     H5S 2068   5.988   6.591   5.225
    1ST     C14 2069   5.978   6.437   5.372
    1ST     H4R 2070   6.002   6.516   5.444
    1ST     H4S 2071   5.870   6.421   5.375
    1ST     C13 2072   6.060   6.321   5.434
    1ST     H3R 2073   6.061   6.233   5.370
    1ST     H3S 2074   6.168   6.322   5.419
    1ST     C12 2075   6.010   6.267   5.575
    1ST     H2R 2076   5.997   6.357   5.636
    1ST     H2S 2077   5.915   6.216   5.560
    2PS     C11 2078   6.115   6.174   5.637
    2PS     O12 2079   6.167   6.201   5.740
    2PS     O11 2080   6.154   6.074   5.549
    2PS      C1 2081   6.249   5.972   5.607
    2PS      HR 2082   6.267   5.895   5.532
    2PS      HS 2083   6.344   6.020   5.632
    2PS      C2 2084   6.179   5.900   5.726
    2PS      HX 2085   6.141   5.971   5.800
    2PS      C3 2086   6.277   5.802   5.792
    2PS      HA 2087   6.311   5.726   5.720
    2PS      HB 2088   6.370   5.855   5.815
    2PS     O31 2089   6.222   5.731   5.907
    2PS     P31 2090   6.223   5.799   6.050
    2PS     O32 2091   6.094   5.897   6.041
    2PS     C31 2092   5.968   5.837   6.044
    2PS     H1A 2093   5.955   5.783   5.950
    2PS     H1B 2094   5.961   5.767   6.127
    2PS     C32 2095   5.865   5.946   6.055
    2PS     H2A 2096   5.886   6.004   6.145
    2PS     N31 2097   5.878   6.050   5.948
    2PS    HN1A 2098   5.804   6.121   5.962
    2PS    HN1B 2099   5.976   6.081   5.952
    2PS    HN1C 2100   5.853   6.011   5.856
    2PS     C33 2101   5.729   5.884   6.072
    2PS     O33 2102   6.205   5.693   6.147
    2PS     O34 2103   6.339   5.889   6.059
    2PS     O21 2104   6.066   5.822   5.672
    2PS     C21 2105   5.944   5.862   5.647
    2PS     O22 2106   5.899   5.967   5.680
    2PS     O35 2107   5.667   5.898   6.179
    2PS     O36 2108   5.686   5.824   5.972
    3DHA   C116 2109   6.686   6.602   5.181
    3DHA   H16R 2110   6.686   6.629   5.075
    3DHA   C115 2111   6.546   6.556   5.215
    3DHA   H15R 2112   6.542   6.476   5.289
    3DHA   H15S 2113   6.492   6.637   5.264
    3DHA   C114 2114   6.478   6.522   5.092
    3DHA   H14R 2115   6.486   6.590   5.008
    3DHA   C113 2116   6.420   6.400   5.070
    3DHA   H13R 2117   6.372   6.382   4.974
    3DHA   C112 2118   6.412   6.282   5.162
    3DHA   H12R 2119   6.459   6.300   5.259
    3DHA   H12S 2120   6.307   6.256   5.179
    3DHA   C111 2121   6.461   6.169   5.080
    3DHA   H11R 2122   6.568   6.159   5.073
    3DHA   C110 2123   6.394   6.088   4.996
    3DHA   H10R 2124   6.439   6.015   4.929
    3DHA    C19 2125   6.249   6.071   4.988
    3DHA    H9R 2126   6.187   6.140   5.044
    3DHA    H9S 2127   6.228   6.089   4.882
    3DHA    C18 2128   6.201   5.932   5.006
    3DHA    H8R 2129   6.199   5.871   4.916
    3DHA    C17 2130   6.141   5.885   5.117
    3DHA    H7R 2131   6.105   5.783   5.115
    3DHA    C16 2132   6.129   5.956   5.249
    3DHA    H6R 2133   6.165   5.890   5.328
    3DHA    H6S 2134   6.194   6.044   5.246
    3DHA    C15 2135   5.985   5.994   5.283
    3DHA    H5R 2136   5.952   6.091   5.246
    3DHA    C14 2137   5.899   5.926   5.356
    3DHA    H4R 2138   5.799   5.966   5.363
    3DHA    C13 2139   5.918   5.787   5.411
    3DHA    H3R 2140   5.855   5.718   5.353
    3DHA    H3S 2141   6.024   5.763   5.402
    3DHA    C12 2142   5.875   5.766   5.555
    3DHA    H2R 2143   5.767   5.766   5.574
    3DHA    H2S 2144   5.907   5.667   5.585
    3DHA   C117 2145   6.804   6.583   5.241
    3DHA   H17R 2146   6.898   6.620   5.202
    3DHA   C118 2147   6.803   6.531   5.382
    3DHA   H18R 2148   6.772   6.427   5.371
    3DHA   H18S 2149   6.723   6.574   5.442
    3DHA   C119 2150   6.935   6.525   5.438
    3DHA   H19R 2151   6.979   6.427   5.454
    3DHA   C120 2152   7.014   6.628   5.470
    3DHA   H20R 2153   7.119   6.607   5.490
    3DHA   C121 2154   6.981   6.775   5.452
    3DHA   H21R 2155   6.874   6.791   5.438
    3DHA   H21S 2156   7.034   6.807   5.362
    3DHA   C122 2157   7.027   6.873   5.561
    3DHA   H22R 2158   7.126   6.861   5.605
    3DHA   H22S 2159   6.956   6.858   5.643
    3DHA   H22T 2160   7.012   6.979   5.540
    1ST    C118 2161   6.706   1.096   4.013
    1ST    H18R 2162   6.778   1.166   4.054
    1ST    H18S 2163   6.750   1.017   3.952
    1ST    H18T 2164   6.664   1.048   4.101
    1ST    C117 2165   6.596   1.152   3.922
    1ST    H17R 2166   6.641   1.240   3.875
    1ST    H17S 2167   6.576   1.099   3.829
    1ST    C116 2168   6.467   1.186   4.002
    1ST    H16R 2169   6.382   1.218   3.942
    1ST    H16S 2170   6.434   1.090   4.043
    1ST    C115 2171   6.491   1.269   4.133
    1ST    H15R 2172   6.502   1.196   4.214
    1ST    H15S 2173   6.592   1.312   4.128
    1ST    C114 2174   6.395   1.392   4.158
    1ST    H14R 2175   6.409   1.470   4.082
    1ST    H14S 2176   6.297   1.348   4.141
    1ST    C113 2177   6.407   1.442   4.303
    1ST    H13R 2178   6.412   1.360   4.376
    1ST    H13S 2179   6.508   1.483   4.315
    1ST    C112 2180   6.313   1.554   4.354
    1ST    H12R 2181   6.352   1.642   4.303
    1ST    H12S 2182   6.211   1.528   4.326
    1ST    C111 2183   6.319   1.569   4.501
    1ST    H11R 2184   6.418   1.545   4.541
    1ST    H11S 2185   6.298   1.674   4.521
    1ST    C110 2186   6.218   1.474   4.566
    1ST    H10R 2187   6.118   1.497   4.530
    1ST    H10S 2188   6.249   1.376   4.528
    1ST     C19 2189   6.214   1.475   4.716
    1ST     H9R 2190   6.296   1.416   4.758
    1ST     H9S 2191   6.215   1.575   4.759
    1ST     C18 2192   6.088   1.413   4.773
    1ST     H8R 2193   5.999   1.469   4.742
    1ST     H8S 2194   6.083   1.312   4.731
    1ST     C17 2195   6.079   1.413   4.925
    1ST     H7R 2196   6.066   1.511   4.970
    1ST     H7S 2197   5.981   1.367   4.934
    1ST     C16 2198   6.179   1.310   4.989
    1ST     H6R 2199   6.169   1.217   4.932
    1ST     H6S 2200   6.277   1.355   4.968
    1ST     C15 2201   6.155   1.269   5.134
    1ST     H5R 2202   6.064   1.208   5.135
    1ST     H5S 2203   6.238   1.213   5.177
    1ST     C14 2204   6.132   1.382   5.233
    1ST     H4R 2205   6.224   1.430   5.266
    1ST     H4S 2206   6.072   1.461   5.186
    1ST     C13 2207   6.065   1.346   5.360
    1ST     H3R 2208   6.048   1.441   5.412
    1ST     H3S 2209   5.973   1.292   5.339
    1ST     C12 2210   6.146   1.263   5.466
    1ST     H2R 2211   6.190   1.170   5.427
    1ST     H2S 2212   6.231   1.324   5.496
    2PS     C11 2213   6.069   1.229   5.589
    2PS     O12 2214   6.056   1.114   5.629
    2PS     O11 2215   5.998   1.334   5.651
    2PS      C1 2216   5.917   1.292   5.762
    2PS      HR 2217   5.856   1.204   5.737
    2PS      HS 2218   5.976   1.263   5.849
    2PS      C2 2219   5.824   1.404   5.794
    2PS      HX 2220   5.886   1.491   5.815
    2PS      C3 2221   5.730   1.375   5.910
    2PS      HA 2222   5.780   1.422   5.995
    2PS      HB 2223   5.626   1.409   5.903
    2PS     O31 2224   5.720   1.235   5.923
    2PS     P31 2225   5.724   1.165   6.065
    2PS     O32 2226   5.576   1.154   6.117
    2PS     C31 2227   5.496   1.270   6.142
    2PS     H1A 2228   5.544   1.329   6.220
    2PS     H1B 2229   5.485   1.325   6.049
    2PS     C32 2230   5.367   1.217   6.211
    2PS     H2A 2231   5.297   1.191   6.132
    2PS     N31 2232   5.393   1.101   6.307
    2PS    HN1A 2233   5.424   1.014   6.261
    2PS    HN1B 2234   5.457   1.130   6.383
    2PS    HN1C 2235   5.305   1.068   6.349
    2PS     C33 2236   5.305   1.329   6.294
    2PS     O33 2237   5.772   1.022   6.049
    2PS     O34 2238   5.797   1.250   6.159
    2PS     O21 2239   5.738   1.409   5.678
    2PS     C21 2240   5.753   1.518   5.598
    2PS     O22 2241   5.823   1.610   5.633
    2PS     O35 2242   5.376   1.367   6.380
    2PS     O36 2243   5.202   1.384   6.254
    3DHA   C116 2244   5.415   1.706   4.211
    3DHA   H16R 2245   5.516   1.748   4.203
    3DHA   C115 2246   5.364   1.714   4.352
    3DHA   H15R 2247   5.423   1.778   4.418
    3DHA   H15S 2248   5.265   1.758   4.358
    3DHA   C114 2249   5.344   1.579   4.415
    3DHA   H14R 2250   5.367   1.490   4.356
    3DHA   C113 2251   5.306   1.558   4.537
    3DHA   H13R 2252   5.298   1.458   4.580
    3DHA   C112 2253   5.265   1.667   4.635
    3DHA   H12R 2254   5.204   1.747   4.594
    3DHA   H12S 2255   5.205   1.625   4.717
    3DHA   C111 2256   5.390   1.725   4.686
    3DHA   H11R 2257   5.430   1.814   4.638
    3DHA   C110 2258   5.463   1.687   4.797
    3DHA   H10R 2259   5.551   1.744   4.824
    3DHA    C19 2260   5.424   1.578   4.894
    3DHA    H9R 2261   5.333   1.607   4.947
    3DHA    H9S 2262   5.377   1.500   4.834
    3DHA    C18 2263   5.529   1.524   4.975
    3DHA    H8R 2264   5.594   1.455   4.921
    3DHA    C17 2265   5.573   1.574   5.091
    3DHA    H7R 2266   5.663   1.529   5.132
    3DHA    C16 2267   5.518   1.680   5.173
    3DHA    H6R 2268   5.600   1.729   5.226
    3DHA    H6S 2269   5.465   1.757   5.117
    3DHA    C15 2270   5.421   1.630   5.279
    3DHA    H5R 2271   5.323   1.596   5.244
    3DHA    C14 2272   5.448   1.614   5.415
    3DHA    H4R 2273   5.365   1.589   5.481
    3DHA    C13 2274   5.577   1.644   5.494
    3DHA    H3R 2275   5.616   1.743   5.472
    3DHA    H3S 2276   5.565   1.646   5.602
    3DHA    C12 2277   5.676   1.522   5.475
    3DHA    H2R 2278   5.618   1.431   5.455
    3DHA    H2S 2279   5.744   1.550   5.395
    3DHA   C117 2280   5.348   1.660   4.106
    3DHA   H17R 2281   5.393   1.651   4.007
    3DHA   C118 2282   5.207   1.608   4.106
    3DHA   H18R 2283   5.148   1.676   4.045
    3DHA   H18S 2284   5.164   1.615   4.206
    3DHA   C119 2285   5.202   1.474   4.051
    3DHA   H19R 2286   5.273   1.411   4.103
    3DHA   C120 2287   5.125   1.440   3.947
    3DHA   H20R 2288   5.143   1.340   3.909
    3DHA   C121 2289   5.024   1.523   3.876
    3DHA   H21R 2290   5.016   1.623   3.918
    3DHA   H21S 2291   4.923   1.482   3.874
    3DHA   C122 2292   5.065   1.531   3.722
    3DHA   H22R 2293   5.173   1.540   3.713
    3DHA   H22S 2294   5.031   1.625   3.677
    3DHA   H22T 2295   5.033   1.446   3.662
    1ST    C118 2296   3.555   2.805   4.341
    1ST    H18R 2297   3.517   2.895   4.291
    1ST    H18S 2298   3.530   2.835   4.443
    1ST    H18T 2299   3.503   2.716   4.304
    1ST    C117 2300   3.701   2.774   4.305
    1ST    H17R 2301   3.702   2.746   4.199
    1ST    H17S 2302   3.767   2.860   4.305
    1ST    C116 2303   3.757   2.651   4.369
    1ST    H16R 2304   3.698   2.559   4.368
    1ST    H16S 2305   3.847   2.629   4.311
    1ST    C115 2306   3.788   2.667   4.521
    1ST    H15R 2307   3.853   2.754   4.533
    1ST    H15S 2308   3.697   2.692   4.576
    1ST    C114 2309   3.857   2.557   4.598
    1ST    H14R 2310   3.789   2.472   4.584
    1ST    H14S 2311   3.957   2.536   4.559
    1ST    C113 2312   3.868   2.580   4.748
    1ST    H13R 2313   3.937   2.662   4.771
    1ST    H13S 2314   3.773   2.619   4.783
    1ST    C112 2315   3.904   2.458   4.835
    1ST    H12R 2316   3.888   2.497   4.936
    1ST    H12S 2317   3.818   2.392   4.825
    1ST    C111 2318   4.040   2.392   4.801
    1ST    H11R 2319   4.044   2.367   4.695
    1ST    H11S 2320   4.129   2.454   4.815
    1ST    C110 2321   4.057   2.259   4.869
    1ST    H10R 2322   3.960   2.210   4.867
    1ST    H10S 2323   4.118   2.197   4.803
    1ST     C19 2324   4.114   2.256   5.006
    1ST     H9R 2325   4.058   2.328   5.067
    1ST     H9S 2326   4.091   2.162   5.058
    1ST     C18 2327   4.270   2.278   5.013
    1ST     H8R 2328   4.327   2.226   4.936
    1ST     H8S 2329   4.306   2.381   5.006
    1ST     C17 2330   4.335   2.233   5.142
    1ST     H7R 2331   4.286   2.267   5.233
    1ST     H7S 2332   4.326   2.124   5.144
    1ST     C16 2333   4.480   2.271   5.166
    1ST     H6R 2334   4.542   2.238   5.082
    1ST     H6S 2335   4.490   2.378   5.184
    1ST     C15 2336   4.544   2.205   5.291
    1ST     H5R 2337   4.485   2.212   5.382
    1ST     H5S 2338   4.530   2.100   5.266
    1ST     C14 2339   4.689   2.245   5.309
    1ST     H4R 2340   4.753   2.198   5.234
    1ST     H4S 2341   4.693   2.352   5.287
    1ST     C13 2342   4.744   2.216   5.439
    1ST     H3R 2343   4.668   2.244   5.512
    1ST     H3S 2344   4.745   2.107   5.446
    1ST     C12 2345   4.881   2.277   5.466
    1ST     H2R 2346   4.947   2.265   5.379
    1ST     H2S 2347   4.870   2.384   5.481
    2PS     C11 2348   4.947   2.210   5.579
    2PS     O12 2349   4.954   2.092   5.599
    2PS     O11 2350   5.010   2.306   5.648
    2PS      C1 2351   5.075   2.267   5.776
    2PS      HR 2352   5.007   2.220   5.847
    2PS      HS 2353   5.159   2.202   5.752
    2PS      C2 2354   5.135   2.399   5.841
    2PS      HX 2355   5.215   2.378   5.912
    2PS      C3 2356   5.034   2.472   5.929
    2PS      HA 2357   4.951   2.504   5.865
    2PS      HB 2358   4.983   2.400   5.993
    2PS     O31 2359   5.102   2.569   5.999
    2PS     P31 2360   5.056   2.629   6.138
    2PS     O32 2361   5.064   2.516   6.243
    2PS     C31 2362   5.187   2.454   6.266
    2PS     H1A 2363   5.241   2.436   6.172
    2PS     H1B 2364   5.250   2.516   6.330
    2PS     C32 2365   5.152   2.325   6.347
    2PS     H2A 2366   5.100   2.352   6.439
    2PS     N31 2367   5.047   2.236   6.272
    2PS    HN1A 2368   4.963   2.280   6.232
    2PS    HN1B 2369   5.093   2.179   6.200
    2PS    HN1C 2370   5.001   2.174   6.341
    2PS     C33 2371   5.282   2.246   6.391
    2PS     O33 2372   5.156   2.727   6.175
    2PS     O34 2373   4.915   2.675   6.128
    2PS     O21 2374   5.188   2.488   5.739
    2PS     C21 2375   5.269   2.439   5.647
    2PS     O22 2376   5.326   2.336   5.660
    2PS     O35 2377   5.387   2.299   6.371
    2PS     O36 2378   5.274   2.144   6.453
    3DHA   C116 2379   4.553   2.105   4.522
    3DHA   H16R 2380   4.594   2.007   4.502
    3DHA   C115 2381   4.642   2.225   4.521
    3DHA   H15R 2382   4.639   2.254   4.416
    3DHA   H15S 2383   4.609   2.311   4.580
    3DHA   C114 2384   4.777   2.197   4.563
    3DHA   H14R 2385   4.834   2.148   4.484
    3DHA   C113 2386   4.830   2.223   4.683
    3DHA   H13R 2387   4.933   2.194   4.702
    3DHA   C112 2388   4.763   2.291   4.802
    3DHA   H12R 2389   4.769   2.400   4.804
    3DHA   H12S 2390   4.656   2.275   4.812
    3DHA   C111 2391   4.828   2.250   4.939
    3DHA   H11R 2392   4.774   2.171   4.990
    3DHA   C110 2393   4.928   2.314   5.008
    3DHA   H10R 2394   4.950   2.287   5.111
    3DHA    C19 2395   5.014   2.426   4.954
    3DHA    H9R 2396   4.964   2.458   4.862
    3DHA    H9S 2397   5.003   2.514   5.016
    3DHA    C18 2398   5.161   2.400   4.942
    3DHA    H8R 2399   5.196   2.383   4.840
    3DHA    C17 2400   5.250   2.414   5.042
    3DHA    H7R 2401   5.358   2.403   5.036
    3DHA    C16 2402   5.222   2.441   5.187
    3DHA    H6R 2403   5.125   2.396   5.209
    3DHA    H6S 2404   5.301   2.398   5.250
    3DHA    C15 2405   5.193   2.582   5.223
    3DHA    H5R 2406   5.193   2.655   5.142
    3DHA    C14 2407   5.167   2.631   5.344
    3DHA    H4R 2408   5.160   2.740   5.348
    3DHA    C13 2409   5.154   2.558   5.466
    3DHA    H3R 2410   5.081   2.610   5.528
    3DHA    H3S 2411   5.096   2.467   5.452
    3DHA    C12 2412   5.291   2.529   5.536
    3DHA    H2R 2413   5.364   2.488   5.466
    3DHA    H2S 2414   5.344   2.618   5.571
    3DHA   C117 2415   4.432   2.105   4.569
    3DHA   H17R 2416   4.381   2.009   4.579
    3DHA   C118 2417   4.348   2.224   4.608
    3DHA   H18R 2418   4.395   2.293   4.679
    3DHA   H18S 2419   4.264   2.188   4.667
    3DHA   C119 2420   4.299   2.317   4.498
    3DHA   H19R 2421   4.364   2.403   4.484
    3DHA   C120 2422   4.193   2.306   4.421
    3DHA   H20R 2423   4.183   2.382   4.344
    3DHA   C121 2424   4.096   2.195   4.402
    3DHA   H21R 2425   4.142   2.114   4.459
    3DHA   H21S 2426   4.104   2.153   4.302
    3DHA   C122 2427   3.945   2.221   4.457
    3DHA   H22R 2428   3.926   2.251   4.560
    3DHA   H22S 2429   3.893   2.125   4.459
    3DHA   H22T 2430   3.880   2.280   4.392
    1ST    C118 2431   2.578   1.781   4.244
    1ST    H18R 2432   2.670   1.728   4.269
    1ST    H18S 2433   2.593   1.885   4.274
    1ST    H18T 2434   2.549   1.772   4.139
    1ST    C117 2435   2.469   1.710   4.321
    1ST    H17R 2436   2.471   1.604   4.297
    1ST    H17S 2437   2.482   1.708   4.429
    1ST    C116 2438   2.325   1.761   4.301
    1ST    H16R 2439   2.307   1.756   4.193
    1ST    H16S 2440   2.265   1.677   4.336
    1ST    C115 2441   2.306   1.896   4.361
    1ST    H15R 2442   2.377   1.901   4.444
    1ST    H15S 2443   2.340   1.975   4.294
    1ST    C114 2444   2.168   1.947   4.408
    1ST    H14R 2445   2.176   2.049   4.447
    1ST    H14S 2446   2.116   1.953   4.312
    1ST    C113 2447   2.082   1.852   4.505
    1ST    H13R 2448   1.984   1.894   4.527
    1ST    H13S 2449   2.062   1.755   4.459
    1ST    C112 2450   2.136   1.835   4.642
    1ST    H12R 2451   2.239   1.799   4.636
    1ST    H12S 2452   2.150   1.937   4.678
    1ST    C111 2453   2.039   1.755   4.731
    1ST    H11R 2454   1.945   1.808   4.715
    1ST    H11S 2455   2.029   1.650   4.700
    1ST    C110 2456   2.088   1.749   4.881
    1ST    H10R 2457   2.193   1.719   4.883
    1ST    H10S 2458   2.093   1.851   4.919
    1ST     C19 2459   2.007   1.671   4.978
    1ST     H9R 2460   2.009   1.569   4.941
    1ST     H9S 2461   2.065   1.661   5.070
    1ST     C18 2462   1.875   1.718   5.025
    1ST     H8R 2463   1.794   1.716   4.951
    1ST     H8S 2464   1.828   1.641   5.086
    1ST     C17 2465   1.860   1.856   5.089
    1ST     H7R 2466   1.937   1.867   5.165
    1ST     H7S 2467   1.880   1.941   5.024
    1ST     C16 2468   1.731   1.888   5.171
    1ST     H6R 2469   1.642   1.881   5.108
    1ST     H6S 2470   1.713   1.810   5.245
    1ST     C15 2471   1.732   2.019   5.243
    1ST     H5R 2472   1.822   2.035   5.304
    1ST     H5S 2473   1.730   2.092   5.163
    1ST     C14 2474   1.608   2.041   5.333
    1ST     H4R 2475   1.620   2.141   5.376
    1ST     H4S 2476   1.510   2.042   5.285
    1ST     C13 2477   1.594   1.935   5.451
    1ST     H3R 2478   1.564   1.838   5.413
    1ST     H3S 2479   1.690   1.906   5.492
    1ST     C12 2480   1.494   1.983   5.546
    1ST     H2R 2481   1.516   2.082   5.588
    1ST     H2S 2482   1.388   1.989   5.520
    2PS     C11 2483   1.493   1.887   5.669
    2PS     O12 2484   1.516   1.925   5.784
    2PS     O11 2485   1.477   1.756   5.629
    2PS      C1 2486   1.455   1.653   5.726
    2PS      HR 2487   1.474   1.558   5.673
    2PS      HS 2488   1.529   1.663   5.806
    2PS      C2 2489   1.314   1.645   5.780
    2PS      HX 2490   1.288   1.723   5.853
    2PS      C3 2491   1.296   1.520   5.868
    2PS      HA 2492   1.292   1.427   5.811
    2PS      HB 2493   1.376   1.510   5.942
    2PS     O31 2494   1.180   1.533   5.954
    2PS     P31 2495   1.150   1.436   6.083
    2PS     O32 2496   1.294   1.414   6.165
    2PS     C31 2497   1.349   1.514   6.251
    2PS     H1A 2498   1.320   1.610   6.207
    2PS     H1B 2499   1.301   1.504   6.348
    2PS     C32 2500   1.501   1.501   6.260
    2PS     H2A 2501   1.524   1.396   6.274
    2PS     N31 2502   1.561   1.537   6.126
    2PS    HN1A 2503   1.529   1.475   6.050
    2PS    HN1B 2504   1.547   1.638   6.108
    2PS    HN1C 2505   1.663   1.528   6.136
    2PS     C33 2506   1.563   1.579   6.371
    2PS     O33 2507   1.051   1.504   6.164
    2PS     O34 2508   1.109   1.308   6.025
    2PS     O21 2509   1.219   1.644   5.675
    2PS     C21 2510   1.183   1.767   5.628
    2PS     O22 2511   1.203   1.873   5.680
    2PS     O35 2512   1.639   1.528   6.449
    2PS     O36 2513   1.523   1.703   6.376
    3DHA   C116 2514   1.827   1.543   5.357
    3DHA   H16R 2515   1.795   1.493   5.266
    3DHA   C115 2516   1.726   1.557   5.466
    3DHA   H15R 2517   1.776   1.544   5.562
    3DHA   H15S 2518   1.694   1.662   5.464
    3DHA   C114 2519   1.613   1.466   5.452
    3DHA   H14R 2520   1.620   1.390   5.529
    3DHA   C113 2521   1.512   1.483   5.364
    3DHA   H13R 2522   1.433   1.409   5.351
    3DHA   C112 2523   1.495   1.603   5.266
    3DHA   H12R 2524   1.437   1.675   5.324
    3DHA   H12S 2525   1.595   1.643   5.247
    3DHA   C111 2526   1.432   1.560   5.134
    3DHA   H11R 2527   1.476   1.475   5.083
    3DHA   C110 2528   1.326   1.612   5.072
    3DHA   H10R 2529   1.290   1.559   4.984
    3DHA    C19 2530   1.238   1.720   5.127
    3DHA    H9R 2531   1.141   1.675   5.152
    3DHA    H9S 2532   1.280   1.747   5.225
    3DHA    C18 2533   1.224   1.828   5.026
    3DHA    H8R 2534   1.269   1.785   4.937
    3DHA    C17 2535   1.166   1.946   5.032
    3DHA    H7R 2536   1.160   2.003   4.940
    3DHA    C16 2537   1.093   2.012   5.147
    3DHA    H6R 2538   1.164   2.055   5.218
    3DHA    H6S 2539   1.044   2.098   5.101
    3DHA    C15 2540   0.985   1.914   5.204
    3DHA    H5R 2541   0.911   1.889   5.128
    3DHA    C14 2542   0.972   1.864   5.328
    3DHA    H4R 2543   0.882   1.803   5.342
    3DHA    C13 2544   1.063   1.876   5.443
    3DHA    H3R 2545   1.134   1.953   5.415
    3DHA    H3S 2546   1.013   1.923   5.528
    3DHA    C12 2547   1.116   1.747   5.499
    3DHA    H2R 2548   1.040   1.670   5.510
    3DHA    H2S 2549   1.175   1.692   5.425
    3DHA   C117 2550   1.958   1.583   5.368
    3DHA   H17R 2551   2.025   1.565   5.284
    3DHA   C118 2552   2.025   1.645   5.485
    3DHA   H18R 2553   2.120   1.592   5.491
    3DHA   H18S 2554   1.966   1.622   5.574
    3DHA   C119 2555   2.030   1.790   5.467
    3DHA   H19R 2556   1.949   1.842   5.517
    3DHA   C120 2557   2.127   1.856   5.396
    3DHA   H20R 2558   2.119   1.964   5.387
    3DHA   C121 2559   2.225   1.802   5.303
    3DHA   H21R 2560   2.179   1.706   5.279
    3DHA   H21S 2561   2.321   1.792   5.354
    3DHA   C122 2562   2.243   1.885   5.171
    3DHA   H22R 2563   2.147   1.928   5.141
    3DHA   H22S 2564   2.289   1.834   5.086
    3DHA   H22T 2565   2.305   1.971   5.194
    1ST    C118 2566   1.528   0.578   4.026
    1ST    H18R 2567   1.471   0.614   3.940
    1ST    H18S 2568   1.621   0.635   4.014
    1ST    H18T 2569   1.485   0.593   4.125
    1ST    C117 2570   1.567   0.431   3.999
    1ST    H17R 2571   1.478   0.367   3.994
    1ST    H17S 2572   1.619   0.424   3.903
    1ST    C116 2573   1.663   0.381   4.096
    1ST    H16R 2574   1.708   0.287   4.062
    1ST    H16S 2575   1.745   0.452   4.108
    1ST    C115 2576   1.595   0.348   4.226
    1ST    H15R 2577   1.582   0.449   4.266
    1ST    H15S 2578   1.508   0.284   4.214
    1ST    C114 2579   1.675   0.276   4.336
    1ST    H14R 2580   1.672   0.168   4.319
    1ST    H14S 2581   1.781   0.301   4.323
    1ST    C113 2582   1.636   0.314   4.478
    1ST    H13R 2583   1.687   0.247   4.546
    1ST    H13S 2584   1.672   0.415   4.498
    1ST    C112 2585   1.484   0.320   4.492
    1ST    H12R 2586   1.433   0.376   4.414
    1ST    H12S 2587   1.442   0.221   4.472
    1ST    C111 2588   1.423   0.377   4.624
    1ST    H11R 2589   1.463   0.338   4.717
    1ST    H11S 2590   1.455   0.481   4.632
    1ST    C110 2591   1.275   0.366   4.628
    1ST    H10R 2592   1.232   0.423   4.545
    1ST    H10S 2593   1.237   0.266   4.604
    1ST     C19 2594   1.220   0.384   4.772
    1ST     H9R 2595   1.113   0.360   4.766
    1ST     H9S 2596   1.262   0.313   4.843
    1ST     C18 2597   1.246   0.522   4.833
    1ST     H8R 2598   1.348   0.558   4.815
    1ST     H8S 2599   1.187   0.590   4.771
    1ST     C17 2600   1.210   0.540   4.979
    1ST     H7R 2601   1.118   0.483   4.999
    1ST     H7S 2602   1.289   0.487   5.032
    1ST     C16 2603   1.174   0.676   5.034
    1ST     H6R 2604   1.235   0.750   4.982
    1ST     H6S 2605   1.071   0.696   5.003
    1ST     C15 2606   1.188   0.681   5.188
    1ST     H5R 2607   1.130   0.769   5.214
    1ST     H5S 2608   1.138   0.600   5.241
    1ST     C14 2609   1.334   0.693   5.230
    1ST     H4R 2610   1.394   0.622   5.173
    1ST     H4S 2611   1.365   0.794   5.202
    1ST     C13 2612   1.348   0.670   5.374
    1ST     H3R 2613   1.321   0.566   5.397
    1ST     H3S 2614   1.452   0.674   5.408
    1ST     C12 2615   1.261   0.767   5.460
    1ST     H2R 2616   1.270   0.871   5.430
    1ST     H2S 2617   1.159   0.740   5.435
    2PS     C11 2618   1.279   0.744   5.609
    2PS     O12 2619   1.278   0.837   5.692
    2PS     O11 2620   1.296   0.617   5.645
    2PS      C1 2621   1.342   0.574   5.777
    2PS      HR 2622   1.443   0.607   5.802
    2PS      HS 2623   1.273   0.620   5.849
    2PS      C2 2624   1.350   0.419   5.771
    2PS      HX 2625   1.249   0.389   5.740
    2PS      C3 2626   1.371   0.364   5.914
    2PS      HA 2627   1.323   0.424   5.991
    2PS      HB 2628   1.331   0.263   5.922
    2PS     O31 2629   1.508   0.347   5.949
    2PS     P31 2630   1.550   0.278   6.088
    2PS     O32 2631   1.529   0.392   6.191
    2PS     C31 2632   1.421   0.388   6.280
    2PS     H1A 2633   1.326   0.368   6.230
    2PS     H1B 2634   1.452   0.314   6.354
    2PS     C32 2635   1.411   0.521   6.352
    2PS     H2A 2636   1.505   0.546   6.403
    2PS     N31 2637   1.409   0.638   6.259
    2PS    HN1A 2638   1.502   0.654   6.216
    2PS    HN1B 2639   1.334   0.631   6.189
    2PS    HN1C 2640   1.399   0.729   6.306
    2PS     C33 2641   1.294   0.517   6.454
    2PS     O33 2642   1.466   0.162   6.121
    2PS     O34 2643   1.695   0.256   6.079
    2PS     O21 2644   1.453   0.382   5.674
    2PS     C21 2645   1.444   0.265   5.610
    2PS     O22 2646   1.355   0.183   5.632
    2PS     O35 2647   1.248   0.623   6.497
    2PS     O36 2648   1.242   0.412   6.479
    3DHA   C116 2649   1.699   1.154   4.780
    3DHA   H16R 2650   1.647   1.110   4.864
    3DHA   C115 2651   1.771   1.065   4.688
    3DHA   H15R 2652   1.705   1.002   4.629
    3DHA   H15S 2653   1.820   1.114   4.604
    3DHA   C114 2654   1.864   0.989   4.770
    3DHA   H14R 2655   1.944   1.049   4.810
    3DHA   C113 2656   1.875   0.858   4.799
    3DHA   H13R 2657   1.954   0.823   4.864
    3DHA   C112 2658   1.786   0.750   4.746
    3DHA   H12R 2659   1.771   0.770   4.640
    3DHA   H12S 2660   1.830   0.650   4.739
    3DHA   C111 2661   1.654   0.734   4.813
    3DHA   H11R 2662   1.590   0.821   4.801
    3DHA   C110 2663   1.607   0.623   4.872
    3DHA   H10R 2664   1.507   0.639   4.910
    3DHA    C19 2665   1.674   0.492   4.899
    3DHA    H9R 2666   1.685   0.445   4.801
    3DHA    H9S 2667   1.769   0.507   4.952
    3DHA    C18 2668   1.584   0.403   4.982
    3DHA    H8R 2669   1.529   0.336   4.916
    3DHA    C17 2670   1.588   0.387   5.115
    3DHA    H7R 2671   1.520   0.312   5.155
    3DHA    C16 2672   1.680   0.457   5.215
    3DHA    H6R 2673   1.734   0.537   5.165
    3DHA    H6S 2674   1.620   0.503   5.294
    3DHA    C15 2675   1.768   0.359   5.280
    3DHA    H5R 2676   1.855   0.327   5.223
    3DHA    C14 2677   1.754   0.305   5.402
    3DHA    H4R 2678   1.829   0.233   5.435
    3DHA    C13 2679   1.654   0.344   5.504
    3DHA    H3R 2680   1.704   0.326   5.600
    3DHA    H3S 2681   1.631   0.451   5.502
    3DHA    C12 2682   1.535   0.251   5.496
    3DHA    H2R 2683   1.482   0.256   5.401
    3DHA    H2S 2684   1.564   0.146   5.493
    3DHA   C117 2685   1.688   1.279   4.762
    3DHA   H17R 2686   1.632   1.337   4.835
    3DHA   C118 2687   1.763   1.367   4.668
    3DHA   H18R 2688   1.707   1.371   4.574
    3DHA   H18S 2689   1.857   1.321   4.638
    3DHA   C119 2690   1.782   1.498   4.729
    3DHA   H19R 2691   1.869   1.505   4.793
    3DHA   C120 2692   1.702   1.612   4.707
    3DHA   H20R 2693   1.727   1.704   4.759
    3DHA   C121 2694   1.583   1.634   4.616
    3DHA   H21R 2695   1.571   1.540   4.562
    3DHA   H21S 2696   1.629   1.707   4.549
    3DHA   C122 2697   1.466   1.691   4.691
    3DHA   H22R 2698   1.425   1.621   4.765
    3DHA   H22S 2699   1.373   1.699   4.634
    3DHA   H22T 2700   1.482   1.790   4.735
    1ST    C118 2701   1.439   4.468   3.971
    1ST    H18R 2702   1.406   4.365   3.960
    1ST    H18S 2703   1.538   4.470   4.017
    1ST    H18T 2704   1.454   4.507   3.870
    1ST    C117 2705   1.325   4.539   4.040
    1ST    H17R 2706   1.354   4.644   4.046
    1ST    H17S 2707   1.238   4.542   3.974
    1ST    C116 2708   1.286   4.488   4.183
    1ST    H16R 2709   1.373   4.509   4.245
    1ST    H16S 2710   1.202   4.547   4.222
    1ST    C115 2711   1.245   4.341   4.184
    1ST    H15R 2712   1.160   4.336   4.116
    1ST    H15S 2713   1.323   4.277   4.142
    1ST    C114 2714   1.209   4.292   4.327
    1ST    H14R 2715   1.179   4.187   4.319
    1ST    H14S 2716   1.300   4.299   4.387
    1ST    C113 2717   1.088   4.348   4.393
    1ST    H13R 2718   1.099   4.456   4.405
    1ST    H13S 2719   1.003   4.335   4.326
    1ST    C112 2720   1.083   4.281   4.534
    1ST    H12R 2721   1.065   4.174   4.518
    1ST    H12S 2722   1.173   4.294   4.595
    1ST    C111 2723   0.965   4.330   4.607
    1ST    H11R 2724   0.979   4.438   4.605
    1ST    H11S 2725   0.866   4.311   4.564
    1ST    C110 2726   0.971   4.287   4.759
    1ST    H10R 2727   0.953   4.179   4.763
    1ST    H10S 2728   1.074   4.301   4.792
    1ST     C19 2729   0.881   4.349   4.862
    1ST     H9R 2730   0.937   4.353   4.955
    1ST     H9S 2731   0.847   4.450   4.840
    1ST     C18 2732   0.744   4.274   4.893
    1ST     H8R 2733   0.691   4.220   4.814
    1ST     H8S 2734   0.765   4.193   4.963
    1ST     C17 2735   0.641   4.357   4.970
    1ST     H7R 2736   0.634   4.450   4.913
    1ST     H7S 2737   0.545   4.306   4.977
    1ST     C16 2738   0.672   4.397   5.117
    1ST     H6R 2739   0.764   4.453   5.130
    1ST     H6S 2740   0.584   4.451   5.153
    1ST     C15 2741   0.677   4.273   5.206
    1ST     H5R 2742   0.595   4.204   5.191
    1ST     H5S 2743   0.767   4.218   5.178
    1ST     C14 2744   0.689   4.307   5.352
    1ST     H4R 2745   0.764   4.384   5.374
    1ST     H4S 2746   0.599   4.365   5.369
    1ST     C13 2747   0.717   4.183   5.443
    1ST     H3R 2748   0.637   4.110   5.432
    1ST     H3S 2749   0.800   4.124   5.404
    1ST     C12 2750   0.752   4.216   5.585
    1ST     H2R 2751   0.789   4.134   5.646
    1ST     H2S 2752   0.845   4.272   5.573
    2PS     C11 2753   0.646   4.286   5.664
    2PS     O12 2754   0.595   4.393   5.630
    2PS     O11 2755   0.623   4.225   5.778
    2PS      C1 2756   0.504   4.263   5.853
    2PS      HR 2757   0.521   4.359   5.903
    2PS      HS 2758   0.430   4.297   5.780
    2PS      C2 2759   0.446   4.151   5.945
    2PS      HX 2760   0.343   4.163   5.980
    2PS      C3 2761   0.531   4.137   6.071
    2PS      HA 2762   0.542   4.236   6.116
    2PS      HB 2763   0.475   4.078   6.144
    2PS     O31 2764   0.665   4.087   6.052
    2PS     P31 2765   0.795   4.143   6.137
    2PS     O32 2766   0.772   4.084   6.287
    2PS     C31 2767   0.692   4.149   6.384
    2PS     H1A 2768   0.696   4.258   6.380
    2PS     H1B 2769   0.585   4.131   6.366
    2PS     C32 2770   0.734   4.091   6.523
    2PS     H2A 2771   0.687   4.153   6.598
    2PS     N31 2772   0.683   3.961   6.571
    2PS    HN1A 2773   0.718   3.938   6.666
    2PS    HN1B 2774   0.580   3.963   6.576
    2PS    HN1C 2775   0.706   3.879   6.514
    2PS     C33 2776   0.881   4.119   6.552
    2PS     O33 2777   0.919   4.085   6.078
    2PS     O34 2778   0.783   4.290   6.145
    2PS     O21 2779   0.452   4.024   5.872
    2PS     C21 2780   0.400   3.911   5.924
    2PS     O22 2781   0.379   3.902   6.044
    2PS     O35 2782   0.939   4.208   6.495
    2PS     O36 2783   0.942   4.033   6.610
    3DHA   C116 2784   1.161   3.848   5.060
    3DHA   H16R 2785   1.094   3.919   5.107
    3DHA   C115 2786   1.141   3.706   5.099
    3DHA   H15R 2787   1.232   3.647   5.087
    3DHA   H15S 2788   1.122   3.701   5.206
    3DHA   C114 2789   1.030   3.630   5.027
    3DHA   H14R 2790   1.065   3.585   4.935
    3DHA   C113 2791   0.897   3.638   5.057
    3DHA   H13R 2792   0.828   3.586   4.991
    3DHA   C112 2793   0.831   3.714   5.166
    3DHA   H12R 2794   0.750   3.657   5.212
    3DHA   H12S 2795   0.909   3.736   5.239
    3DHA   C111 2796   0.768   3.840   5.119
    3DHA   H11R 2797   0.835   3.908   5.067
    3DHA   C110 2798   0.634   3.873   5.112
    3DHA   H10R 2799   0.595   3.964   5.066
    3DHA    C19 2800   0.515   3.801   5.177
    3DHA    H9R 2801   0.442   3.761   5.107
    3DHA    H9S 2802   0.552   3.719   5.239
    3DHA    C18 2803   0.446   3.890   5.272
    3DHA    H8R 2804   0.391   3.973   5.228
    3DHA    C17 2805   0.459   3.889   5.407
    3DHA    H7R 2806   0.405   3.961   5.468
    3DHA    C16 2807   0.551   3.807   5.482
    3DHA    H6R 2808   0.643   3.788   5.426
    3DHA    H6S 2809   0.592   3.873   5.559
    3DHA    C15 2810   0.500   3.679   5.539
    3DHA    H5R 2811   0.474   3.608   5.461
    3DHA    C14 2812   0.487   3.638   5.665
    3DHA    H4R 2813   0.449   3.541   5.694
    3DHA    C13 2814   0.503   3.732   5.784
    3DHA    H3R 2815   0.536   3.678   5.873
    3DHA    H3S 2816   0.592   3.793   5.769
    3DHA    C12 2817   0.369   3.803   5.823
    3DHA    H2R 2818   0.319   3.840   5.733
    3DHA    H2S 2819   0.290   3.738   5.860
    3DHA   C117 2820   1.228   3.890   4.947
    3DHA   H17R 2821   1.219   3.997   4.926
    3DHA   C118 2822   1.325   3.802   4.874
    3DHA   H18R 2823   1.386   3.727   4.925
    3DHA   H18S 2824   1.400   3.874   4.841
    3DHA   C119 2825   1.258   3.741   4.752
    3DHA   H19R 2826   1.227   3.638   4.768
    3DHA   C120 2827   1.243   3.805   4.638
    3DHA   H20R 2828   1.203   3.753   4.551
    3DHA   C121 2829   1.305   3.937   4.611
    3DHA   H21R 2830   1.405   3.940   4.654
    3DHA   H21S 2831   1.254   4.017   4.667
    3DHA   C122 2832   1.308   3.983   4.460
    3DHA   H22R 2833   1.212   3.993   4.409
    3DHA   H22S 2834   1.375   3.918   4.402
    3DHA   H22T 2835   1.348   4.085   4.459
    1ST    C118 2836   3.750   0.715   4.237
    1ST    H18R 2837   3.807   0.755   4.153
    1ST    H18S 2838   3.801   0.733   4.332
    1ST    H18T 2839   3.661   0.778   4.247
    1ST    C117 2840   3.720   0.571   4.197
    1ST    H17R 2841   3.680   0.568   4.096
    1ST    H17S 2842   3.815   0.517   4.194
    1ST    C116 2843   3.634   0.505   4.294
    1ST    H16R 2844   3.686   0.503   4.391
    1ST    H16S 2845   3.545   0.564   4.315
    1ST    C115 2846   3.600   0.363   4.257
    1ST    H15R 2847   3.550   0.355   4.160
    1ST    H15S 2848   3.694   0.308   4.243
    1ST    C114 2849   3.526   0.276   4.356
    1ST    H14R 2850   3.430   0.327   4.366
    1ST    H14S 2851   3.503   0.176   4.319
    1ST    C113 2852   3.598   0.257   4.495
    1ST    H13R 2853   3.690   0.199   4.501
    1ST    H13S 2854   3.631   0.356   4.528
    1ST    C112 2855   3.513   0.202   4.593
    1ST    H12R 2856   3.421   0.260   4.589
    1ST    H12S 2857   3.495   0.100   4.559
    1ST    C111 2858   3.574   0.197   4.733
    1ST    H11R 2859   3.659   0.128   4.735
    1ST    H11S 2860   3.602   0.297   4.766
    1ST    C110 2861   3.475   0.157   4.843
    1ST    H10R 2862   3.503   0.197   4.941
    1ST    H10S 2863   3.382   0.212   4.826
    1ST     C19 2864   3.446   0.008   4.845
    1ST     H9R 2865   3.425  -0.017   4.741
    1ST     H9S 2866   3.522  -0.061   4.882
    1ST     C18 2867   3.315  -0.026   4.907
    1ST     H8R 2868   3.245   0.028   4.843
    1ST     H8S 2869   3.296  -0.127   4.871
    1ST     C17 2870   3.319  -0.021   5.055
    1ST     H7R 2871   3.402  -0.080   5.095
    1ST     H7S 2872   3.344   0.076   5.098
    1ST     C16 2873   3.201  -0.090   5.113
    1ST     H6R 2874   3.109  -0.040   5.081
    1ST     H6S 2875   3.197  -0.193   5.077
    1ST     C15 2876   3.196  -0.100   5.267
    1ST     H5R 2877   3.293  -0.143   5.293
    1ST     H5S 2878   3.212  -0.000   5.308
    1ST     C14 2879   3.083  -0.189   5.334
    1ST     H4R 2880   2.989  -0.138   5.310
    1ST     H4S 2881   3.089  -0.290   5.292
    1ST     C13 2882   3.100  -0.193   5.492
    1ST     H3R 2883   3.191  -0.248   5.518
    1ST     H3S 2884   3.106  -0.096   5.542
    1ST     C12 2885   2.987  -0.267   5.559
    1ST     H2R 2886   2.895  -0.217   5.530
    1ST     H2S 2887   2.976  -0.366   5.516
    2PS     C11 2888   2.995  -0.280   5.706
    2PS     O12 2889   3.077  -0.225   5.777
    2PS     O11 2890   2.901  -0.359   5.759
    2PS      C1 2891   2.863  -0.326   5.894
    2PS      HR 2892   2.932  -0.371   5.966
    2PS      HS 2893   2.866  -0.218   5.908
    2PS      C2 2894   2.720  -0.380   5.918
    2PS      HX 2895   2.688  -0.349   6.018
    2PS      C3 2896   2.733  -0.536   5.932
    2PS      HA 2897   2.756  -0.566   5.830
    2PS      HB 2898   2.805  -0.563   6.009
    2PS     O31 2899   2.603  -0.586   5.964
    2PS     P31 2900   2.532  -0.556   6.113
    2PS     O32 2901   2.443  -0.419   6.095
    2PS     C31 2902   2.379  -0.351   6.201
    2PS     H1A 2903   2.293  -0.300   6.156
    2PS     H1B 2904   2.343  -0.431   6.266
    2PS     C32 2905   2.478  -0.247   6.261
    2PS     H2A 2906   2.565  -0.306   6.290
    2PS     N31 2907   2.526  -0.139   6.166
    2PS    HN1A 2908   2.524  -0.046   6.211
    2PS    HN1B 2909   2.627  -0.151   6.146
    2PS    HN1C 2910   2.475  -0.136   6.077
    2PS     C33 2911   2.423  -0.181   6.384
    2PS     O33 2912   2.437  -0.662   6.140
    2PS     O34 2913   2.638  -0.527   6.211
    2PS     O21 2914   2.637  -0.340   5.808
    2PS     C21 2915   2.572  -0.223   5.826
    2PS     O22 2916   2.601  -0.139   5.914
    2PS     O35 2917   2.434  -0.233   6.494
    2PS     O36 2918   2.394  -0.063   6.376
    3DHA   C116 2919   2.350   0.820   5.636
    3DHA   H16R 2920   2.295   0.740   5.686
    3DHA   C115 2921   2.498   0.816   5.661
    3DHA   H15R 2922   2.542   0.721   5.630
    3DHA   H15S 2923   2.549   0.886   5.594
    3DHA   C114 2924   2.532   0.855   5.801
    3DHA   H14R 2925   2.524   0.959   5.831
    3DHA   C113 2926   2.569   0.766   5.902
    3DHA   H13R 2927   2.590   0.814   5.997
    3DHA   C112 2928   2.574   0.619   5.912
    3DHA   H12R 2929   2.583   0.588   6.016
    3DHA   H12S 2930   2.473   0.583   5.892
    3DHA   C111 2931   2.691   0.569   5.829
    3DHA   H11R 2932   2.787   0.616   5.845
    3DHA   C110 2933   2.673   0.495   5.717
    3DHA   H10R 2934   2.763   0.481   5.657
    3DHA    C19 2935   2.544   0.441   5.656
    3DHA    H9R 2936   2.492   0.391   5.738
    3DHA    H9S 2937   2.480   0.520   5.618
    3DHA    C18 2938   2.576   0.353   5.540
    3DHA    H8R 2939   2.653   0.404   5.483
    3DHA    C17 2940   2.523   0.240   5.498
    3DHA    H7R 2941   2.553   0.202   5.401
    3DHA    C16 2942   2.423   0.158   5.575
    3DHA    H6R 2943   2.474   0.127   5.666
    3DHA    H6S 2944   2.343   0.228   5.600
    3DHA    C15 2945   2.383   0.040   5.494
    3DHA    H5R 2946   2.297   0.069   5.435
    3DHA    C14 2947   2.427  -0.085   5.513
    3DHA    H4R 2948   2.380  -0.164   5.455
    3DHA    C13 2949   2.537  -0.139   5.603
    3DHA    H3R 2950   2.591  -0.224   5.561
    3DHA    H3S 2951   2.608  -0.061   5.628
    3DHA    C12 2952   2.468  -0.185   5.724
    3DHA    H2R 2953   2.407  -0.100   5.753
    3DHA    H2S 2954   2.396  -0.266   5.708
    3DHA   C117 2955   2.274   0.901   5.561
    3DHA   H17R 2956   2.167   0.886   5.551
    3DHA   C118 2957   2.330   1.018   5.484
    3DHA   H18R 2958   2.314   1.001   5.377
    3DHA   H18S 2959   2.439   1.022   5.487
    3DHA   C119 2960   2.266   1.147   5.517
    3DHA   H19R 2961   2.323   1.191   5.598
    3DHA   C120 2962   2.170   1.221   5.455
    3DHA   H20R 2963   2.140   1.312   5.506
    3DHA   C121 2964   2.076   1.170   5.345
    3DHA   H21R 2965   1.974   1.156   5.382
    3DHA   H21S 2966   2.111   1.075   5.303
    3DHA   C122 2967   2.067   1.261   5.224
    3DHA   H22R 2968   2.012   1.209   5.145
    3DHA   H22S 2969   2.166   1.278   5.183
    3DHA   H22T 2970   2.027   1.359   5.249
    1ST    C118 2971   0.665   1.355   4.614
    1ST    H18R 2972   0.756   1.343   4.674
    1ST    H18S 2973   0.582   1.305   4.664
    1ST    H18T 2974   0.655   1.464   4.614
    1ST    C117 2975   0.695   1.296   4.479
    1ST    H17R 2976   0.786   1.346   4.444
    1ST    H17S 2977   0.720   1.190   4.494
    1ST    C116 2978   0.584   1.337   4.378
    1ST    H16R 2979   0.600   1.443   4.356
    1ST    H16S 2980   0.585   1.277   4.287
    1ST    C115 2981   0.442   1.328   4.429
    1ST    H15R 2982   0.416   1.404   4.504
    1ST    H15S 2983   0.394   1.356   4.335
    1ST    C114 2984   0.407   1.189   4.475
    1ST    H14R 2985   0.447   1.104   4.420
    1ST    H14S 2986   0.448   1.180   4.576
    1ST    C113 2987   0.258   1.155   4.477
    1ST    H13R 2988   0.214   1.132   4.380
    1ST    H13S 2989   0.244   1.066   4.538
    1ST    C112 2990   0.168   1.263   4.541
    1ST    H12R 2991   0.174   1.353   4.480
    1ST    H12S 2992   0.061   1.239   4.535
    1ST    C111 2993   0.193   1.271   4.690
    1ST    H11R 2994   0.154   1.180   4.735
    1ST    H11S 2995   0.301   1.266   4.706
    1ST    C110 2996   0.129   1.399   4.756
    1ST    H10R 2997   0.152   1.495   4.711
    1ST    H10S 2998   0.020   1.388   4.758
    1ST     C19 2999   0.169   1.422   4.898
    1ST     H9R 3000   0.176   1.328   4.953
    1ST     H9S 3001   0.273   1.454   4.901
    1ST     C18 3002   0.084   1.516   4.980
    1ST     H8R 3003  -0.017   1.476   4.968
    1ST     H8S 3004   0.106   1.509   5.087
    1ST     C17 3005   0.074   1.664   4.926
    1ST     H7R 3006   0.175   1.696   4.900
    1ST     H7S 3007   0.012   1.671   4.836
    1ST     C16 3008   0.019   1.763   5.029
    1ST     H6R 3009  -0.081   1.726   5.053
    1ST     H6S 3010   0.081   1.745   5.117
    1ST     C15 3011   0.023   1.906   4.981
    1ST     H5R 3012   0.117   1.922   4.929
    1ST     H5S 3013  -0.052   1.917   4.902
    1ST     C14 3014   0.020   2.011   5.088
    1ST     H4R 3015   0.116   2.030   5.135
    1ST     H4S 3016   0.003   2.110   5.046
    1ST     C13 3017  -0.088   1.982   5.192
    1ST     H3R 3018  -0.183   1.958   5.143
    1ST     H3S 3019  -0.072   1.894   5.256
    1ST     C12 3020  -0.100   2.095   5.300
    1ST     H2R 3021  -0.111   2.189   5.246
    1ST     H2S 3022  -0.198   2.084   5.346
    2PS     C11 3023   0.009   2.104   5.399
    2PS     O12 3024   0.117   2.153   5.376
    2PS     O11 3025  -0.029   2.062   5.518
    2PS      C1 3026   0.057   2.072   5.628
    2PS      HR 3027   0.041   1.986   5.693
    2PS      HS 3028   0.157   2.061   5.585
    2PS      C2 3029   0.040   2.203   5.716
    2PS      HX 3030   0.120   2.218   5.789
    2PS      C3 3031  -0.094   2.207   5.796
    2PS      HA 3032  -0.162   2.270   5.739
    2PS      HB 3033  -0.122   2.102   5.813
    2PS     O31 3034  -0.069   2.263   5.924
    2PS     P31 3035  -0.181   2.249   6.038
    2PS     O32 3036  -0.165   2.097   6.078
    2PS     C31 3037  -0.061   2.059   6.163
    2PS     H1A 3038   0.038   2.070   6.120
    2PS     H1B 3039  -0.067   2.108   6.261
    2PS     C32 3040  -0.084   1.910   6.206
    2PS     H2A 3041  -0.177   1.908   6.263
    2PS     N31 3042  -0.108   1.817   6.088
    2PS    HN1A 3043  -0.188   1.851   6.033
    2PS    HN1B 3044  -0.024   1.813   6.027
    2PS    HN1C 3045  -0.134   1.721   6.117
    2PS     C33 3046   0.037   1.876   6.298
    2PS     O33 3047  -0.140   2.336   6.151
    2PS     O34 3048  -0.311   2.268   5.976
    2PS     O21 3049   0.037   2.312   5.621
    2PS     C21 3050   0.158   2.353   5.579
    2PS     O22 3051   0.265   2.313   5.624
    2PS     O35 3052   0.135   1.818   6.254
    2PS     O36 3053   0.038   1.929   6.410
    3DHA   C116 3054   0.662   2.134   4.526
    3DHA   H16R 3055   0.569   2.094   4.485
    3DHA   C115 3056   0.695   2.273   4.473
    3DHA   H15R 3057   0.776   2.320   4.529
    3DHA   H15S 3058   0.733   2.266   4.371
    3DHA   C114 3059   0.568   2.358   4.471
    3DHA   H14R 3060   0.565   2.426   4.386
    3DHA   C113 3061   0.472   2.373   4.565
    3DHA   H13R 3062   0.401   2.453   4.548
    3DHA   C112 3063   0.460   2.311   4.701
    3DHA   H12R 3064   0.543   2.242   4.714
    3DHA   H12S 3065   0.474   2.396   4.768
    3DHA   C111 3066   0.330   2.239   4.705
    3DHA   H11R 3067   0.334   2.138   4.665
    3DHA   C110 3068   0.216   2.285   4.757
    3DHA   H10R 3069   0.127   2.223   4.756
    3DHA    C19 3070   0.194   2.414   4.821
    3DHA    H9R 3071   0.284   2.434   4.879
    3DHA    H9S 3072   0.183   2.496   4.749
    3DHA    C18 3073   0.068   2.408   4.905
    3DHA    H8R 3074  -0.021   2.420   4.845
    3DHA    C17 3075   0.069   2.401   5.040
    3DHA    H7R 3076  -0.028   2.404   5.087
    3DHA    C16 3077   0.186   2.384   5.135
    3DHA    H6R 3078   0.154   2.327   5.222
    3DHA    H6S 3079   0.259   2.319   5.086
    3DHA    C15 3080   0.249   2.513   5.161
    3DHA    H5R 3081   0.275   2.573   5.074
    3DHA    C14 3082   0.298   2.557   5.280
    3DHA    H4R 3083   0.353   2.651   5.277
    3DHA    C13 3084   0.290   2.487   5.411
    3DHA    H3R 3085   0.314   2.383   5.385
    3DHA    H3S 3086   0.360   2.515   5.490
    3DHA    C12 3087   0.150   2.462   5.474
    3DHA    H2R 3088   0.108   2.550   5.522
    3DHA    H2S 3089   0.087   2.429   5.391
    3DHA   C117 3090   0.728   2.055   4.614
    3DHA   H17R 3091   0.687   1.960   4.647
    3DHA   C118 3092   0.856   2.083   4.673
    3DHA   H18R 3093   0.887   2.184   4.644
    3DHA   H18S 3094   0.933   2.025   4.623
    3DHA   C119 3095   0.870   2.049   4.824
    3DHA   H19R 3096   0.881   1.942   4.843
    3DHA   C120 3097   0.851   2.137   4.921
    3DHA   H20R 3098   0.860   2.108   5.026
    3DHA   C121 3099   0.802   2.278   4.918
    3DHA   H21R 3100   0.709   2.286   4.974
    3DHA   H21S 3101   0.785   2.323   4.819
    3DHA   C122 3102   0.893   2.366   4.991
    3DHA   H22R 3103   0.849   2.465   5.000
    3DHA   H22S 3104   0.988   2.380   4.939
    3DHA   H22T 3105   0.926   2.342   5.092
    1ST    C118 3106   6.163   0.318   3.892
    1ST    H18R 3107   6.128   0.277   3.797
    1ST    H18S 3108   6.230   0.246   3.939
    1ST    H18T 3109   6.219   0.410   3.871
    1ST    C117 3110   6.037   0.337   3.976
    1ST    H17R 3111   6.066   0.390   4.067
    1ST    H17S 3112   5.959   0.401   3.934
    1ST    C116 3113   5.970   0.202   4.006
    1ST    H16R 3114   5.930   0.146   3.921
    1ST    H16S 3115   6.039   0.126   4.042
    1ST    C115 3116   5.857   0.206   4.111
    1ST    H15R 3117   5.909   0.243   4.200
    1ST    H15S 3118   5.788   0.282   4.073
    1ST    C114 3119   5.791   0.069   4.151
    1ST    H14R 3120   5.756   0.024   4.058
    1ST    H14S 3121   5.879   0.011   4.181
    1ST    C113 3122   5.686   0.070   4.262
    1ST    H13R 3123   5.585   0.098   4.229
    1ST    H13S 3124   5.681  -0.035   4.293
    1ST    C112 3125   5.725   0.159   4.374
    1ST    H12R 3126   5.829   0.136   4.398
    1ST    H12S 3127   5.721   0.266   4.354
    1ST    C111 3128   5.652   0.135   4.498
    1ST    H11R 3129   5.676   0.207   4.576
    1ST    H11S 3130   5.547   0.163   4.485
    1ST    C110 3131   5.685   0.005   4.570
    1ST    H10R 3132   5.614  -0.070   4.537
    1ST    H10S 3133   5.781  -0.035   4.536
    1ST     C19 3134   5.695   0.008   4.721
    1ST     H9R 3135   5.721  -0.091   4.760
    1ST     H9S 3136   5.785   0.063   4.750
    1ST     C18 3137   5.566   0.064   4.783
    1ST     H8R 3138   5.565   0.167   4.745
    1ST     H8S 3139   5.481   0.004   4.752
    1ST     C17 3140   5.580   0.066   4.936
    1ST     H7R 3141   5.604  -0.033   4.975
    1ST     H7S 3142   5.672   0.119   4.962
    1ST     C16 3143   5.472   0.144   5.022
    1ST     H6R 3144   5.461   0.250   5.000
    1ST     H6S 3145   5.372   0.111   4.991
    1ST     C15 3146   5.508   0.134   5.160
    1ST     H5R 3147   5.525   0.029   5.188
    1ST     H5S 3148   5.597   0.192   5.183
    1ST     C14 3149   5.403   0.211   5.246
    1ST     H4R 3150   5.416   0.319   5.248
    1ST     H4S 3151   5.307   0.197   5.196
    1ST     C13 3152   5.402   0.175   5.393
    1ST     H3R 3153   5.407   0.066   5.401
    1ST     H3S 3154   5.497   0.212   5.433
    1ST     C12 3155   5.288   0.223   5.474
    1ST     H2R 3156   5.252   0.323   5.448
    1ST     H2S 3157   5.208   0.159   5.438
    2PS     C11 3158   5.299   0.208   5.622
    2PS     O12 3159   5.257   0.295   5.701
    2PS     O11 3160   5.362   0.093   5.664
    2PS      C1 3161   5.372   0.071   5.805
    2PS      HR 3162   5.433  -0.018   5.822
    2PS      HS 3163   5.419   0.160   5.848
    2PS      C2 3164   5.239   0.052   5.876
    2PS      HX 3165   5.177   0.140   5.860
    2PS      C3 3166   5.251   0.043   6.032
    2PS      HA 3167   5.246   0.144   6.073
    2PS      HB 3168   5.165   0.002   6.085
    2PS     O31 3169   5.370  -0.018   6.080
    2PS     P31 3170   5.412  -0.050   6.235
    2PS     O32 3171   5.438   0.098   6.294
    2PS     C31 3172   5.355   0.150   6.396
    2PS     H1A 3173   5.251   0.140   6.364
    2PS     H1B 3174   5.382   0.083   6.478
    2PS     C32 3175   5.417   0.291   6.417
    2PS     H2A 3176   5.525   0.285   6.426
    2PS     N31 3177   5.384   0.378   6.295
    2PS    HN1A 3178   5.283   0.379   6.276
    2PS    HN1B 3179   5.417   0.475   6.291
    2PS    HN1C 3180   5.420   0.326   6.214
    2PS     C33 3181   5.378   0.349   6.548
    2PS     O33 3182   5.290  -0.105   6.302
    2PS     O34 3183   5.535  -0.129   6.218
    2PS     O21 3184   5.184  -0.072   5.823
    2PS     C21 3185   5.093  -0.055   5.723
    2PS     O22 3186   5.063   0.055   5.672
    2PS     O35 3187   5.380   0.271   6.638
    2PS     O36 3188   5.328   0.458   6.563
    3DHA   C116 3189   4.766  -0.065   4.768
    3DHA   H16R 3190   4.704  -0.111   4.691
    3DHA   C115 3191   4.915  -0.069   4.746
    3DHA   H15R 3192   4.928  -0.015   4.652
    3DHA   H15S 3193   4.972  -0.025   4.829
    3DHA   C114 3194   4.956  -0.199   4.717
    3DHA   H14R 3195   4.885  -0.277   4.694
    3DHA   C113 3196   5.081  -0.248   4.704
    3DHA   H13R 3197   5.095  -0.352   4.676
    3DHA   C112 3198   5.219  -0.187   4.725
    3DHA   H12R 3199   5.264  -0.153   4.631
    3DHA   H12S 3200   5.207  -0.096   4.784
    3DHA   C111 3201   5.308  -0.283   4.796
    3DHA   H11R 3202   5.383  -0.328   4.732
    3DHA   C110 3203   5.287  -0.333   4.923
    3DHA   H10R 3204   5.358  -0.406   4.962
    3DHA    C19 3205   5.174  -0.293   5.015
    3DHA    H9R 3206   5.083  -0.284   4.956
    3DHA    H9S 3207   5.146  -0.375   5.082
    3DHA    C18 3208   5.200  -0.169   5.094
    3DHA    H8R 3209   5.298  -0.125   5.075
    3DHA    C17 3210   5.126  -0.118   5.195
    3DHA    H7R 3211   5.165  -0.030   5.244
    3DHA    C16 3212   4.993  -0.169   5.249
    3DHA    H6R 3213   4.957  -0.084   5.308
    3DHA    H6S 3214   4.912  -0.177   5.176
    3DHA    C15 3215   5.009  -0.287   5.337
    3DHA    H5R 3216   5.042  -0.375   5.282
    3DHA    C14 3217   4.980  -0.296   5.467
    3DHA    H4R 3218   5.000  -0.389   5.521
    3DHA    C13 3219   4.943  -0.185   5.561
    3DHA    H3R 3220   4.930  -0.091   5.506
    3DHA    H3S 3221   4.850  -0.230   5.597
    3DHA    C12 3222   5.029  -0.185   5.688
    3DHA    H2R 3223   4.980  -0.217   5.780
    3DHA    H2S 3224   5.105  -0.263   5.685
    3DHA   C117 3225   4.703   0.007   4.857
    3DHA   H17R 3226   4.594   0.005   4.851
    3DHA   C118 3227   4.748   0.084   4.980
    3DHA   H18R 3228   4.850   0.053   5.004
    3DHA   H18S 3229   4.695   0.062   5.073
    3DHA   C119 3230   4.742   0.236   4.945
    3DHA   H19R 3231   4.637   0.263   4.935
    3DHA   C120 3232   4.844   0.319   4.936
    3DHA   H20R 3233   4.824   0.424   4.914
    3DHA   C121 3234   4.987   0.290   4.968
    3DHA   H21R 3235   4.992   0.198   5.027
    3DHA   H21S 3236   5.018   0.381   5.019
    3DHA   C122 3237   5.068   0.283   4.835
    3DHA   H22R 3238   5.074   0.188   4.782
    3DHA   H22S 3239   5.169   0.314   4.861
    3DHA   H22T 3240   5.021   0.343   4.758
    1ST    C118 3241   1.355   5.491   4.906
    1ST    H18R 3242   1.284   5.469   4.986
    1ST    H18S 3243   1.404   5.588   4.919
    1ST    H18T 3244   1.435   5.416   4.913
    1ST    C117 3245   1.262   5.503   4.785
    1ST    H17R 3246   1.316   5.479   4.693
    1ST    H17S 3247   1.197   5.416   4.786
    1ST    C116 3248   1.184   5.632   4.772
    1ST    H16R 3249   1.111   5.613   4.693
    1ST    H16S 3250   1.123   5.643   4.862
    1ST    C115 3251   1.267   5.759   4.728
    1ST    H15R 3252   1.305   5.804   4.819
    1ST    H15S 3253   1.362   5.728   4.684
    1ST    C114 3254   1.173   5.853   4.650
    1ST    H14R 3255   1.159   5.814   4.550
    1ST    H14S 3256   1.078   5.848   4.704
    1ST    C113 3257   1.240   5.994   4.633
    1ST    H13R 3258   1.334   5.979   4.580
    1ST    H13S 3259   1.178   6.054   4.567
    1ST    C112 3260   1.266   6.083   4.756
    1ST    H12R 3261   1.345   6.040   4.817
    1ST    H12S 3262   1.293   6.184   4.723
    1ST    C111 3263   1.140   6.092   4.849
    1ST    H11R 3264   1.054   6.111   4.785
    1ST    H11S 3265   1.124   5.995   4.898
    1ST    C110 3266   1.150   6.205   4.947
    1ST    H10R 3267   1.252   6.214   4.985
    1ST    H10S 3268   1.126   6.294   4.889
    1ST     C19 3269   1.058   6.220   5.069
    1ST     H9R 3270   1.048   6.319   5.114
    1ST     H9S 3271   0.956   6.192   5.041
    1ST     C18 3272   1.102   6.125   5.181
    1ST     H8R 3273   1.065   6.025   5.155
    1ST     H8S 3274   1.211   6.118   5.188
    1ST     C17 3275   1.058   6.177   5.322
    1ST     H7R 3276   1.124   6.253   5.366
    1ST     H7S 3277   0.965   6.233   5.309
    1ST     C16 3278   1.042   6.076   5.441
    1ST     H6R 3279   0.988   6.117   5.527
    1ST     H6S 3280   0.961   6.009   5.409
    1ST     C15 3281   1.170   6.006   5.467
    1ST     H5R 3282   1.185   5.942   5.380
    1ST     H5S 3283   1.256   6.072   5.470
    1ST     C14 3284   1.167   5.911   5.590
    1ST     H4R 3285   1.256   5.850   5.609
    1ST     H4S 3286   1.165   5.970   5.682
    1ST     C13 3287   1.053   5.802   5.582
    1ST     H3R 3288   0.959   5.849   5.612
    1ST     H3S 3289   1.039   5.782   5.475
    1ST     C12 3290   1.081   5.679   5.678
    1ST     H2R 3291   1.014   5.595   5.660
    1ST     H2S 3292   1.177   5.634   5.653
    2PS     C11 3293   1.086   5.712   5.824
    2PS     O12 3294   1.188   5.713   5.888
    2PS     O11 3295   0.967   5.746   5.872
    2PS      C1 3296   0.959   5.813   5.999
    2PS      HR 3297   0.851   5.817   6.018
    2PS      HS 3298   1.010   5.757   6.078
    2PS      C2 3299   1.005   5.959   5.976
    2PS      HX 3300   1.080   5.952   5.896
    2PS      C3 3301   1.041   6.011   6.123
    2PS      HA 3302   1.127   5.957   6.162
    2PS      HB 3303   1.071   6.115   6.135
    2PS     O31 3304   0.924   5.979   6.207
    2PS     P31 3305   0.930   6.021   6.363
    2PS     O32 3306   0.951   6.181   6.352
    2PS     C31 3307   0.844   6.266   6.383
    2PS     H1A 3308   0.767   6.258   6.306
    2PS     H1B 3309   0.812   6.232   6.482
    2PS     C32 3310   0.881   6.415   6.387
    2PS     H2A 3311   0.895   6.454   6.488
    2PS     N31 3312   1.013   6.447   6.324
    2PS    HN1A 3313   1.086   6.384   6.361
    2PS    HN1B 3314   1.010   6.435   6.222
    2PS    HN1C 3315   1.041   6.544   6.348
    2PS     C33 3316   0.766   6.486   6.333
    2PS     O33 3317   0.796   5.984   6.425
    2PS     O34 3318   1.051   5.964   6.421
    2PS     O21 3319   0.896   6.039   5.927
    2PS     C21 3320   0.911   6.170   5.905
    2PS     O22 3321   1.020   6.217   5.903
    2PS     O35 3322   0.747   6.504   6.215
    2PS     O36 3323   0.682   6.521   6.416
    3DHA   C116 3324   0.425   6.189   4.625
    3DHA   H16R 3325   0.510   6.215   4.688
    3DHA   C115 3326   0.300   6.171   4.709
    3DHA   H15R 3327   0.218   6.123   4.656
    3DHA   H15S 3328   0.321   6.089   4.779
    3DHA   C114 3329   0.268   6.298   4.780
    3DHA   H14R 3330   0.185   6.361   4.750
    3DHA   C113 3331   0.324   6.328   4.896
    3DHA   H13R 3332   0.289   6.418   4.947
    3DHA   C112 3333   0.457   6.277   4.952
    3DHA   H12R 3334   0.530   6.279   4.870
    3DHA   H12S 3335   0.498   6.352   5.020
    3DHA   C111 3336   0.453   6.144   5.017
    3DHA   H11R 3337   0.469   6.062   4.946
    3DHA   C110 3338   0.460   6.110   5.146
    3DHA   H10R 3339   0.461   6.006   5.178
    3DHA    C19 3340   0.465   6.201   5.263
    3DHA    H9R 3341   0.434   6.301   5.232
    3DHA    H9S 3342   0.403   6.167   5.347
    3DHA    C18 3343   0.604   6.237   5.317
    3DHA    H8R 3344   0.673   6.259   5.235
    3DHA    C17 3345   0.647   6.250   5.442
    3DHA    H7R 3346   0.747   6.286   5.462
    3DHA    C16 3347   0.576   6.210   5.569
    3DHA    H6R 3348   0.479   6.164   5.549
    3DHA    H6S 3349   0.641   6.138   5.619
    3DHA    C15 3350   0.558   6.326   5.652
    3DHA    H5R 3351   0.462   6.377   5.644
    3DHA    C14 3352   0.651   6.377   5.729
    3DHA    H4R 3353   0.644   6.469   5.786
    3DHA    C13 3354   0.787   6.319   5.752
    3DHA    H3R 3355   0.802   6.251   5.668
    3DHA    H3S 3356   0.868   6.392   5.744
    3DHA    C12 3357   0.783   6.250   5.890
    3DHA    H2R 3358   0.785   6.315   5.977
    3DHA    H2S 3359   0.701   6.182   5.911
    3DHA   C117 3360   0.425   6.194   4.489
    3DHA   H17R 3361   0.516   6.223   4.435
    3DHA   C118 3362   0.303   6.186   4.398
    3DHA   H18R 3363   0.282   6.275   4.337
    3DHA   H18S 3364   0.212   6.176   4.456
    3DHA   C119 3365   0.314   6.072   4.299
    3DHA   H19R 3366   0.379   6.087   4.213
    3DHA   C120 3367   0.247   5.953   4.308
    3DHA   H20R 3368   0.249   5.884   4.224
    3DHA   C121 3369   0.159   5.897   4.411
    3DHA   H21R 3370   0.075   5.864   4.350
    3DHA   H21S 3371   0.115   5.969   4.480
    3DHA   C122 3372   0.213   5.775   4.477
    3DHA   H22R 3373   0.157   5.740   4.563
    3DHA   H22S 3374   0.309   5.790   4.527
    3DHA   H22T 3375   0.229   5.696   4.404
    1ST    C118 3376  -0.397   4.613   4.125
    1ST    H18R 3377  -0.498   4.652   4.143
    1ST    H18S 3378  -0.398   4.538   4.046
    1ST    H18T 3379  -0.334   4.698   4.099
    1ST    C117 3380  -0.329   4.563   4.252
    1ST    H17R 3381  -0.385   4.477   4.288
    1ST    H17S 3382  -0.225   4.537   4.233
    1ST    C116 3383  -0.322   4.668   4.363
    1ST    H16R 3384  -0.255   4.746   4.327
    1ST    H16S 3385  -0.415   4.724   4.374
    1ST    C115 3386  -0.275   4.601   4.496
    1ST    H15R 3387  -0.347   4.528   4.534
    1ST    H15S 3388  -0.189   4.537   4.475
    1ST    C114 3389  -0.229   4.697   4.603
    1ST    H14R 3390  -0.121   4.683   4.594
    1ST    H14S 3391  -0.266   4.798   4.590
    1ST    C113 3392  -0.254   4.662   4.756
    1ST    H13R 3393  -0.228   4.558   4.775
    1ST    H13S 3394  -0.181   4.714   4.818
    1ST    C112 3395  -0.389   4.717   4.811
    1ST    H12R 3396  -0.378   4.824   4.831
    1ST    H12S 3397  -0.456   4.717   4.725
    1ST    C111 3398  -0.437   4.640   4.928
    1ST    H11R 3399  -0.537   4.682   4.938
    1ST    H11S 3400  -0.454   4.533   4.915
    1ST    C110 3401  -0.363   4.668   5.052
    1ST    H10R 3402  -0.260   4.637   5.035
    1ST    H10S 3403  -0.347   4.772   5.081
    1ST     C19 3404  -0.422   4.589   5.168
    1ST     H9R 3405  -0.518   4.634   5.194
    1ST     H9S 3406  -0.445   4.487   5.138
    1ST     C18 3407  -0.334   4.578   5.287
    1ST     H8R 3408  -0.326   4.677   5.333
    1ST     H8S 3409  -0.376   4.525   5.372
    1ST     C17 3410  -0.202   4.507   5.270
    1ST     H7R 3411  -0.233   4.403   5.265
    1ST     H7S 3412  -0.158   4.521   5.170
    1ST     C16 3413  -0.107   4.521   5.387
    1ST     H6R 3414  -0.081   4.621   5.422
    1ST     H6S 3415  -0.147   4.477   5.480
    1ST     C15 3416   0.015   4.443   5.363
    1ST     H5R 3417  -0.006   4.346   5.318
    1ST     H5S 3418   0.080   4.496   5.294
    1ST     C14 3419   0.096   4.421   5.496
    1ST     H4R 3420   0.121   4.512   5.551
    1ST     H4S 3421   0.037   4.370   5.572
    1ST     C13 3422   0.224   4.343   5.462
    1ST     H3R 3423   0.258   4.382   5.366
    1ST     H3S 3424   0.293   4.357   5.545
    1ST     C12 3425   0.202   4.192   5.438
    1ST     H2R 3426   0.118   4.174   5.371
    1ST     H2S 3427   0.291   4.148   5.391
    2PS     C11 3428   0.162   4.126   5.563
    2PS     O12 3429   0.249   4.080   5.635
    2PS     O11 3430   0.034   4.139   5.604
    2PS      C1 3431  -0.001   4.104   5.748
    2PS      HR 3432  -0.109   4.102   5.762
    2PS      HS 3433   0.026   3.999   5.761
    2PS      C2 3434   0.062   4.206   5.842
    2PS      HX 3435   0.171   4.201   5.837
    2PS      C3 3436   0.034   4.191   5.992
    2PS      HA 3437  -0.063   4.239   6.008
    2PS      HB 3438   0.030   4.084   6.015
    2PS     O31 3439   0.130   4.252   6.082
    2PS     P31 3440   0.105   4.266   6.233
    2PS     O32 3441   0.118   4.117   6.284
    2PS     C31 3442   0.246   4.049   6.294
    2PS     H1A 3443   0.285   4.024   6.195
    2PS     H1B 3444   0.317   4.119   6.338
    2PS     C32 3445   0.235   3.925   6.385
    2PS     H2A 3446   0.159   3.956   6.457
    2PS     N31 3447   0.198   3.803   6.314
    2PS    HN1A 3448   0.261   3.773   6.237
    2PS    HN1B 3449   0.189   3.724   6.379
    2PS    HN1C 3450   0.114   3.808   6.254
    2PS     C33 3451   0.362   3.916   6.471
    2PS     O33 3452   0.222   4.340   6.293
    2PS     O34 3453  -0.035   4.300   6.256
    2PS     O21 3454  -0.000   4.333   5.816
    2PS     C21 3455   0.070   4.447   5.835
    2PS     O22 3456   0.193   4.450   5.864
    2PS     O35 3457   0.390   4.008   6.544
    2PS     O36 3458   0.448   3.827   6.456
    3DHA   C116 3459   0.616   4.923   4.891
    3DHA   H16R 3460   0.635   4.997   4.968
    3DHA   C115 3461   0.576   4.792   4.943
    3DHA   H15R 3462   0.584   4.716   4.865
    3DHA   H15S 3463   0.632   4.750   5.027
    3DHA   C114 3464   0.436   4.802   4.978
    3DHA   H14R 3465   0.368   4.751   4.910
    3DHA   C113 3466   0.382   4.875   5.074
    3DHA   H13R 3467   0.273   4.875   5.068
    3DHA   C112 3468   0.450   4.965   5.170
    3DHA   H12R 3469   0.429   4.935   5.273
    3DHA   H12S 3470   0.559   4.957   5.163
    3DHA   C111 3471   0.401   5.101   5.148
    3DHA   H11R 3472   0.456   5.151   5.068
    3DHA   C110 3473   0.293   5.157   5.204
    3DHA   H10R 3474   0.272   5.258   5.172
    3DHA    C19 3475   0.194   5.075   5.288
    3DHA    H9R 3476   0.091   5.092   5.255
    3DHA    H9S 3477   0.209   4.968   5.272
    3DHA    C18 3478   0.203   5.113   5.431
    3DHA    H8R 3479   0.253   5.207   5.449
    3DHA    C17 3480   0.166   5.034   5.530
    3DHA    H7R 3481   0.168   5.073   5.631
    3DHA    C16 3482   0.108   4.896   5.526
    3DHA    H6R 3483   0.048   4.870   5.438
    3DHA    H6S 3484   0.194   4.828   5.531
    3DHA    C15 3485   0.020   4.893   5.648
    3DHA    H5R 3486  -0.042   4.981   5.652
    3DHA    C14 3487   0.008   4.807   5.750
    3DHA    H4R 3488  -0.061   4.827   5.831
    3DHA    C13 3489   0.081   4.684   5.786
    3DHA    H3R 3490   0.162   4.654   5.719
    3DHA    H3S 3491   0.121   4.697   5.887
    3DHA    C12 3492  -0.013   4.572   5.804
    3DHA    H2R 3493  -0.083   4.590   5.886
    3DHA    H2S 3494  -0.082   4.551   5.722
    3DHA   C117 3495   0.634   4.963   4.765
    3DHA   H17R 3496   0.663   5.065   4.741
    3DHA   C118 3497   0.623   4.883   4.640
    3DHA   H18R 3498   0.592   4.961   4.570
    3DHA   H18S 3499   0.541   4.812   4.638
    3DHA   C119 3500   0.750   4.816   4.591
    3DHA   H19R 3501   0.844   4.871   4.590
    3DHA   C120 3502   0.764   4.692   4.546
    3DHA   H20R 3503   0.866   4.677   4.510
    3DHA   C121 3504   0.668   4.584   4.539
    3DHA   H21R 3505   0.602   4.604   4.624
    3DHA   H21S 3506   0.712   4.486   4.558
    3DHA   C122 3507   0.583   4.562   4.423
    3DHA   H22R 3508   0.622   4.494   4.347
    3DHA   H22S 3509   0.556   4.657   4.376
    3DHA   H22T 3510   0.495   4.512   4.462
    1ST    C118 3511   0.679   2.737   4.511
    1ST    H18R 3512   0.610   2.770   4.589
    1ST    H18S 3513   0.647   2.661   4.440
    1ST    H18T 3514   0.698   2.823   4.446
    1ST    C117 3515   0.797   2.690   4.591
    1ST    H17R 3516   0.852   2.775   4.632
    1ST    H17S 3517   0.761   2.643   4.683
    1ST    C116 3518   0.908   2.611   4.526
    1ST    H16R 3519   0.885   2.553   4.437
    1ST    H16S 3520   0.975   2.691   4.492
    1ST    C115 3521   0.999   2.523   4.610
    1ST    H15R 3522   1.067   2.588   4.666
    1ST    H15S 3523   0.946   2.468   4.688
    1ST    C114 3524   1.089   2.440   4.531
    1ST    H14R 3525   1.028   2.357   4.496
    1ST    H14S 3526   1.118   2.493   4.440
    1ST    C113 3527   1.220   2.381   4.591
    1ST    H13R 3528   1.282   2.324   4.521
    1ST    H13S 3529   1.280   2.468   4.618
    1ST    C112 3530   1.195   2.288   4.709
    1ST    H12R 3531   1.152   2.357   4.782
    1ST    H12S 3532   1.126   2.211   4.676
    1ST    C111 3533   1.311   2.222   4.781
    1ST    H11R 3534   1.272   2.165   4.865
    1ST    H11S 3535   1.364   2.152   4.716
    1ST    C110 3536   1.416   2.325   4.828
    1ST    H10R 3537   1.473   2.358   4.741
    1ST    H10S 3538   1.361   2.410   4.868
    1ST     C19 3539   1.522   2.260   4.928
    1ST     H9R 3540   1.568   2.171   4.886
    1ST     H9S 3541   1.609   2.327   4.923
    1ST     C18 3542   1.479   2.237   5.073
    1ST     H8R 3543   1.432   2.138   5.078
    1ST     H8S 3544   1.564   2.232   5.141
    1ST     C17 3545   1.374   2.342   5.127
    1ST     H7R 3546   1.431   2.435   5.134
    1ST     H7S 3547   1.296   2.351   5.052
    1ST     C16 3548   1.321   2.314   5.262
    1ST     H6R 3549   1.283   2.212   5.270
    1ST     H6S 3550   1.405   2.318   5.331
    1ST     C15 3551   1.218   2.421   5.296
    1ST     H5R 3552   1.257   2.521   5.276
    1ST     H5S 3553   1.139   2.405   5.222
    1ST     C14 3554   1.164   2.392   5.435
    1ST     H4R 3555   1.244   2.412   5.507
    1ST     H4S 3556   1.084   2.465   5.450
    1ST     C13 3557   1.113   2.252   5.464
    1ST     H3R 3558   1.048   2.220   5.382
    1ST     H3S 3559   1.197   2.189   5.493
    1ST     C12 3560   1.030   2.241   5.593
    1ST     H2R 3561   0.945   2.309   5.586
    1ST     H2S 3562   1.000   2.137   5.609
    2PS     C11 3563   1.098   2.293   5.711
    2PS     O12 3564   1.036   2.355   5.797
    2PS     O11 3565   1.229   2.268   5.718
    2PS      C1 3566   1.298   2.306   5.844
    2PS      HR 3567   1.309   2.415   5.842
    2PS      HS 3568   1.246   2.275   5.935
    2PS      C2 3569   1.443   2.243   5.841
    2PS      HX 3570   1.451   2.156   5.776
    2PS      C3 3571   1.497   2.219   5.988
    2PS      HA 3572   1.476   2.116   6.020
    2PS      HB 3573   1.606   2.221   5.997
    2PS     O31 3574   1.457   2.311   6.086
    2PS     P31 3575   1.500   2.301   6.237
    2PS     O32 3576   1.653   2.347   6.238
    2PS     C31 3577   1.699   2.483   6.211
    2PS     H1A 3578   1.741   2.500   6.111
    2PS     H1B 3579   1.622   2.559   6.225
    2PS     C32 3580   1.812   2.497   6.312
    2PS     H2A 3581   1.770   2.453   6.403
    2PS     N31 3582   1.936   2.407   6.290
    2PS    HN1A 3583   1.908   2.307   6.287
    2PS    HN1B 3584   1.985   2.429   6.202
    2PS    HN1C 3585   2.000   2.426   6.369
    2PS     C33 3586   1.844   2.641   6.352
    2PS     O33 3587   1.420   2.396   6.318
    2PS     O34 3588   1.504   2.155   6.270
    2PS     O21 3589   1.541   2.344   5.795
    2PS     C21 3590   1.660   2.308   5.753
    2PS     O22 3591   1.688   2.192   5.741
    2PS     O35 3592   1.753   2.713   6.386
    2PS     O36 3593   1.958   2.673   6.359
    3DHA   C116 3594   1.155   2.711   4.944
    3DHA   H16R 3595   1.115   2.630   5.005
    3DHA   C115 3596   1.306   2.705   4.929
    3DHA   H15R 3597   1.331   2.613   4.876
    3DHA   H15S 3598   1.335   2.783   4.859
    3DHA   C114 3599   1.377   2.730   5.060
    3DHA   H14R 3600   1.308   2.772   5.133
    3DHA   C113 3601   1.505   2.702   5.084
    3DHA   H13R 3602   1.532   2.743   5.181
    3DHA   C112 3603   1.605   2.630   4.997
    3DHA   H12R 3604   1.673   2.568   5.057
    3DHA   H12S 3605   1.547   2.560   4.937
    3DHA   C111 3606   1.676   2.716   4.896
    3DHA   H11R 3607   1.619   2.732   4.805
    3DHA   C110 3608   1.804   2.752   4.902
    3DHA   H10R 3609   1.850   2.813   4.825
    3DHA    C19 3610   1.906   2.708   5.005
    3DHA    H9R 3611   1.903   2.599   4.994
    3DHA    H9S 3612   2.005   2.743   4.977
    3DHA    C18 3613   1.852   2.758   5.138
    3DHA    H8R 3614   1.831   2.865   5.139
    3DHA    C17 3615   1.838   2.687   5.253
    3DHA    H7R 3616   1.797   2.734   5.342
    3DHA    C16 3617   1.856   2.544   5.281
    3DHA    H6R 3618   1.885   2.486   5.193
    3DHA    H6S 3619   1.930   2.526   5.360
    3DHA    C15 3620   1.729   2.487   5.333
    3DHA    H5R 3621   1.651   2.496   5.258
    3DHA    C14 3622   1.702   2.435   5.457
    3DHA    H4R 3623   1.605   2.394   5.481
    3DHA    C13 3624   1.805   2.410   5.568
    3DHA    H3R 3625   1.830   2.304   5.560
    3DHA    H3S 3626   1.893   2.473   5.551
    3DHA    C12 3627   1.751   2.419   5.713
    3DHA    H2R 3628   1.828   2.430   5.790
    3DHA    H2S 3629   1.705   2.517   5.728
    3DHA   C117 3630   1.077   2.795   4.886
    3DHA   H17R 3631   0.971   2.781   4.905
    3DHA   C118 3632   1.128   2.923   4.830
    3DHA   H18R 3633   1.186   2.897   4.741
    3DHA   H18S 3634   1.195   2.985   4.890
    3DHA   C119 3635   1.015   3.001   4.783
    3DHA   H19R 3636   0.932   2.939   4.752
    3DHA   C120 3637   0.989   3.127   4.793
    3DHA   H20R 3638   0.893   3.171   4.765
    3DHA   C121 3639   1.089   3.226   4.826
    3DHA   H21R 3640   1.186   3.187   4.794
    3DHA   H21S 3641   1.101   3.238   4.934
    3DHA   C122 3642   1.070   3.359   4.767
    3DHA   H22R 3643   1.157   3.424   4.777
    3DHA   H22S 3644   0.999   3.414   4.829
    3DHA   H22T 3645   1.044   3.359   4.661
    1ST    C118 3646   2.440   4.023   5.135
    1ST    H18R 3647   2.481   4.064   5.228
    1ST    H18S 3648   2.489   3.933   5.100
    1ST    H18T 3649   2.337   3.991   5.155
    1ST    C117 3650   2.423   4.120   5.021
    1ST    H17R 3651   2.377   4.068   4.937
    1ST    H17S 3652   2.347   4.191   5.055
    1ST    C116 3653   2.550   4.208   4.987
    1ST    H16R 3654   2.522   4.288   4.918
    1ST    H16S 3655   2.571   4.256   5.082
    1ST    C115 3656   2.661   4.123   4.921
    1ST    H15R 3657   2.682   4.026   4.968
    1ST    H15S 3658   2.624   4.085   4.826
    1ST    C114 3659   2.803   4.192   4.909
    1ST    H14R 3660   2.837   4.195   5.012
    1ST    H14S 3661   2.874   4.122   4.864
    1ST    C113 3662   2.810   4.334   4.850
    1ST    H13R 3663   2.789   4.341   4.743
    1ST    H13S 3664   2.744   4.395   4.912
    1ST    C112 3665   2.953   4.386   4.849
    1ST    H12R 3666   3.014   4.321   4.786
    1ST    H12S 3667   2.959   4.483   4.799
    1ST    C111 3668   3.008   4.409   4.994
    1ST    H11R 3669   2.937   4.458   5.061
    1ST    H11S 3670   3.034   4.313   5.039
    1ST    C110 3671   3.143   4.476   4.980
    1ST    H10R 3672   3.204   4.396   4.938
    1ST    H10S 3673   3.146   4.569   4.924
    1ST     C19 3674   3.196   4.517   5.111
    1ST     H9R 3675   3.282   4.583   5.103
    1ST     H9S 3676   3.120   4.586   5.148
    1ST     C18 3677   3.224   4.410   5.218
    1ST     H8R 3678   3.157   4.324   5.224
    1ST     H8S 3679   3.315   4.353   5.200
    1ST     C17 3680   3.236   4.465   5.363
    1ST     H7R 3681   3.143   4.503   5.405
    1ST     H7S 3682   3.261   4.390   5.437
    1ST     C16 3683   3.350   4.564   5.369
    1ST     H6R 3684   3.439   4.516   5.328
    1ST     H6S 3685   3.324   4.642   5.297
    1ST     C15 3686   3.381   4.613   5.503
    1ST     H5R 3687   3.426   4.712   5.495
    1ST     H5S 3688   3.284   4.636   5.547
    1ST     C14 3689   3.443   4.518   5.614
    1ST     H4R 3690   3.440   4.573   5.708
    1ST     H4S 3691   3.370   4.437   5.619
    1ST     C13 3692   3.580   4.463   5.594
    1ST     H3R 3693   3.567   4.399   5.507
    1ST     H3S 3694   3.640   4.551   5.571
    1ST     C12 3695   3.623   4.384   5.721
    1ST     H2R 3696   3.555   4.301   5.741
    1ST     H2S 3697   3.710   4.324   5.693
    2PS     C11 3698   3.660   4.473   5.840
    2PS     O12 3699   3.773   4.504   5.864
    2PS     O11 3700   3.545   4.519   5.904
    2PS      C1 3701   3.539   4.593   6.027
    2PS      HR 3702   3.434   4.621   6.034
    2PS      HS 3703   3.577   4.541   6.115
    2PS      C2 3704   3.625   4.724   6.014
    2PS      HX 3705   3.728   4.696   5.992
    2PS      C3 3706   3.600   4.806   6.146
    2PS      HA 3707   3.654   4.754   6.225
    2PS      HB 3708   3.636   4.909   6.139
    2PS     O31 3709   3.470   4.806   6.182
    2PS     P31 3710   3.410   4.870   6.319
    2PS     O32 3711   3.450   4.767   6.439
    2PS     C31 3712   3.413   4.627   6.422
    2PS     H1A 3713   3.315   4.621   6.470
    2PS     H1B 3714   3.398   4.596   6.319
    2PS     C32 3715   3.522   4.537   6.491
    2PS     H2A 3716   3.616   4.554   6.438
    2PS     N31 3717   3.558   4.577   6.633
    2PS    HN1A 3718   3.492   4.528   6.696
    2PS    HN1B 3719   3.650   4.556   6.676
    2PS    HN1C 3720   3.549   4.679   6.643
    2PS     C33 3721   3.485   4.388   6.488
    2PS     O33 3722   3.487   4.995   6.330
    2PS     O34 3723   3.262   4.877   6.310
    2PS     O21 3724   3.581   4.803   5.897
    2PS     C21 3725   3.657   4.903   5.861
    2PS     O22 3726   3.774   4.920   5.903
    2PS     O35 3727   3.580   4.312   6.489
    2PS     O36 3728   3.368   4.351   6.504
    3DHA   C116 3729   3.961   5.154   4.680
    3DHA   H16R 3730   4.055   5.136   4.732
    3DHA   C115 3731   3.882   5.256   4.761
    3DHA   H15R 3732   3.933   5.287   4.853
    3DHA   H15S 3733   3.873   5.344   4.698
    3DHA   C114 3734   3.745   5.208   4.805
    3DHA   H14R 3735   3.666   5.228   4.734
    3DHA   C113 3736   3.727   5.152   4.930
    3DHA   H13R 3737   3.624   5.124   4.954
    3DHA   C112 3738   3.819   5.124   5.040
    3DHA   H12R 3739   3.787   5.038   5.098
    3DHA   H12S 3740   3.921   5.109   5.005
    3DHA   C111 3741   3.821   5.247   5.129
    3DHA   H11R 3742   3.769   5.334   5.088
    3DHA   C110 3743   3.907   5.259   5.229
    3DHA   H10R 3744   3.910   5.357   5.274
    3DHA    C19 3745   3.990   5.151   5.290
    3DHA    H9R 3746   3.973   5.056   5.239
    3DHA    H9S 3747   4.097   5.163   5.270
    3DHA    C18 3748   3.959   5.148   5.435
    3DHA    H8R 3749   4.021   5.212   5.496
    3DHA    C17 3750   3.876   5.065   5.496
    3DHA    H7R 3751   3.862   5.068   5.604
    3DHA    C16 3752   3.780   4.970   5.435
    3DHA    H6R 3753   3.800   4.943   5.331
    3DHA    H6S 3754   3.788   4.876   5.488
    3DHA    C15 3755   3.635   5.023   5.431
    3DHA    H5R 3756   3.599   5.071   5.341
    3DHA    C14 3757   3.541   4.991   5.517
    3DHA    H4R 3758   3.443   5.029   5.489
    3DHA    C13 3759   3.547   4.905   5.636
    3DHA    H3R 3760   3.447   4.865   5.652
    3DHA    H3S 3761   3.609   4.821   5.604
    3DHA    C12 3762   3.594   4.991   5.757
    3DHA    H2R 3763   3.655   5.076   5.729
    3DHA    H2S 3764   3.511   5.027   5.819
    3DHA   C117 3765   3.927   5.091   4.562
    3DHA   H17R 3766   4.002   5.024   4.519
    3DHA   C118 3767   3.810   5.120   4.483
    3DHA   H18R 3768   3.726   5.161   4.539
    3DHA   H18S 3769   3.774   5.033   4.427
    3DHA   C119 3770   3.839   5.233   4.389
    3DHA   H19R 3771   3.894   5.318   4.428
    3DHA   C120 3772   3.802   5.238   4.260
    3DHA   H20R 3773   3.820   5.321   4.192
    3DHA   C121 3774   3.724   5.132   4.193
    3DHA   H21R 3775   3.657   5.091   4.269
    3DHA   H21S 3776   3.798   5.064   4.150
    3DHA   C122 3777   3.646   5.190   4.081
    3DHA   H22R 3778   3.586   5.108   4.042
    3DHA   H22S 3779   3.698   5.223   3.991
    3DHA   H22T 3780   3.577   5.268   4.114
    1ST    C118 3781   3.214   1.636   4.230
    1ST    H18R 3782   3.159   1.675   4.144
    1ST    H18S 3783   3.277   1.718   4.264
    1ST    H18T 3784   3.136   1.615   4.303
    1ST    C117 3785   3.291   1.512   4.208
    1ST    H17R 3786   3.221   1.433   4.180
    1ST    H17S 3787   3.360   1.524   4.124
    1ST    C116 3788   3.372   1.456   4.332
    1ST    H16R 3789   3.431   1.365   4.318
    1ST    H16S 3790   3.453   1.522   4.364
    1ST    C115 3791   3.288   1.426   4.455
    1ST    H15R 3792   3.251   1.519   4.501
    1ST    H15S 3793   3.196   1.378   4.422
    1ST    C114 3794   3.359   1.347   4.563
    1ST    H14R 3795   3.417   1.264   4.521
    1ST    H14S 3796   3.429   1.407   4.621
    1ST    C113 3797   3.256   1.278   4.659
    1ST    H13R 3798   3.199   1.355   4.711
    1ST    H13S 3799   3.196   1.205   4.605
    1ST    C112 3800   3.326   1.193   4.762
    1ST    H12R 3801   3.387   1.114   4.717
    1ST    H12S 3802   3.399   1.260   4.807
    1ST    C111 3803   3.230   1.142   4.868
    1ST    H11R 3804   3.212   1.223   4.939
    1ST    H11S 3805   3.136   1.109   4.822
    1ST    C110 3806   3.289   1.026   4.955
    1ST    H10R 3807   3.333   0.945   4.897
    1ST    H10S 3808   3.377   1.070   5.003
    1ST     C19 3809   3.201   0.974   5.072
    1ST     H9R 3810   3.174   1.060   5.133
    1ST     H9S 3811   3.106   0.942   5.029
    1ST     C18 3812   3.285   0.867   5.155
    1ST     H8R 3813   3.338   0.792   5.096
    1ST     H8S 3814   3.360   0.927   5.207
    1ST     C17 3815   3.216   0.796   5.264
    1ST     H7R 3816   3.195   0.883   5.326
    1ST     H7S 3817   3.124   0.751   5.225
    1ST     C16 3818   3.294   0.697   5.337
    1ST     H6R 3819   3.239   0.629   5.402
    1ST     H6S 3820   3.336   0.633   5.259
    1ST     C15 3821   3.405   0.746   5.439
    1ST     H5R 3822   3.479   0.812   5.393
    1ST     H5S 3823   3.346   0.786   5.521
    1ST     C14 3824   3.483   0.627   5.496
    1ST     H4R 3825   3.423   0.558   5.556
    1ST     H4S 3826   3.536   0.561   5.428
    1ST     C13 3827   3.590   0.672   5.595
    1ST     H3R 3828   3.645   0.585   5.631
    1ST     H3S 3829   3.658   0.729   5.532
    1ST     C12 3830   3.549   0.765   5.711
    1ST     H2R 3831   3.493   0.852   5.675
    1ST     H2S 3832   3.485   0.715   5.784
    2PS     C11 3833   3.675   0.809   5.785
    2PS     O12 3834   3.764   0.728   5.807
    2PS     O11 3835   3.674   0.939   5.818
    2PS      C1 3836   3.773   0.990   5.918
    2PS      HR 3837   3.743   1.091   5.944
    2PS      HS 3838   3.755   0.942   6.015
    2PS      C2 3839   3.921   0.982   5.874
    2PS      HX 3840   3.957   0.883   5.846
    2PS      C3 3841   4.009   1.023   5.995
    2PS      HA 3842   3.988   0.948   6.071
    2PS      HB 3843   4.114   1.017   5.964
    2PS     O31 3844   3.972   1.149   6.043
    2PS     P31 3845   4.018   1.200   6.184
    2PS     O32 3846   4.167   1.248   6.178
    2PS     C31 3847   4.273   1.158   6.186
    2PS     H1A 3848   4.266   1.120   6.288
    2PS     H1B 3849   4.277   1.071   6.119
    2PS     C32 3850   4.407   1.233   6.164
    2PS     H2A 3851   4.413   1.254   6.057
    2PS     N31 3852   4.402   1.366   6.241
    2PS    HN1A 3853   4.362   1.358   6.336
    2PS    HN1B 3854   4.499   1.394   6.263
    2PS    HN1C 3855   4.357   1.441   6.187
    2PS     C33 3856   4.523   1.143   6.190
    2PS     O33 3857   3.958   1.333   6.210
    2PS     O34 3858   4.001   1.089   6.276
    2PS     O21 3859   3.944   1.072   5.764
    2PS     C21 3860   4.057   1.070   5.689
    2PS     O22 3861   4.154   1.001   5.706
    2PS     O35 3862   4.577   1.093   6.096
    2PS     O36 3863   4.541   1.102   6.303
    3DHA   C116 3864   4.099   0.903   4.471
    3DHA   H16R 3865   4.005   0.956   4.482
    3DHA   C115 3866   4.153   0.852   4.601
    3DHA   H15R 3867   4.076   0.857   4.678
    3DHA   H15S 3868   4.172   0.745   4.603
    3DHA   C114 3869   4.281   0.923   4.635
    3DHA   H14R 3870   4.365   0.886   4.576
    3DHA   C113 3871   4.298   1.027   4.719
    3DHA   H13R 3872   4.399   1.064   4.736
    3DHA   C112 3873   4.180   1.092   4.791
    3DHA   H12R 3874   4.090   1.031   4.792
    3DHA   H12S 3875   4.194   1.082   4.899
    3DHA   C111 3876   4.141   1.232   4.758
    3DHA   H11R 3877   4.096   1.243   4.660
    3DHA   C110 3878   4.139   1.339   4.839
    3DHA   H10R 3879   4.121   1.435   4.790
    3DHA    C19 3880   4.167   1.343   4.987
    3DHA    H9R 3881   4.110   1.427   5.029
    3DHA    H9S 3882   4.121   1.254   5.030
    3DHA    C18 3883   4.312   1.362   5.008
    3DHA    H8R 3884   4.358   1.410   4.922
    3DHA    C17 3885   4.387   1.318   5.113
    3DHA    H7R 3886   4.493   1.341   5.106
    3DHA    C16 3887   4.326   1.258   5.241
    3DHA    H6R 3888   4.279   1.162   5.216
    3DHA    H6S 3889   4.404   1.237   5.315
    3DHA    C15 3890   4.216   1.343   5.302
    3DHA    H5R 3891   4.190   1.431   5.244
    3DHA    C14 3892   4.151   1.318   5.418
    3DHA    H4R 3893   4.087   1.400   5.449
    3DHA    C13 3894   4.177   1.212   5.518
    3DHA    H3R 3895   4.229   1.121   5.488
    3DHA    H3S 3896   4.240   1.247   5.600
    3DHA    C12 3897   4.042   1.175   5.582
    3DHA    H2R 3898   3.988   1.255   5.631
    3DHA    H2S 3899   3.977   1.133   5.504
    3DHA   C117 3900   4.145   0.875   4.346
    3DHA   H17R 3901   4.091   0.922   4.264
    3DHA   C118 3902   4.272   0.801   4.309
    3DHA   H18R 3903   4.256   0.767   4.206
    3DHA   H18S 3904   4.286   0.704   4.356
    3DHA   C119 3905   4.392   0.889   4.317
    3DHA   H19R 3906   4.462   0.856   4.394
    3DHA   C120 3907   4.428   0.994   4.249
    3DHA   H20R 3908   4.525   1.041   4.267
    3DHA   C121 3909   4.352   1.051   4.133
    3DHA   H21R 3910   4.244   1.049   4.146
    3DHA   H21S 3911   4.380   0.996   4.042
    3DHA   C122 3912   4.387   1.204   4.122
    3DHA   H22R 3913   4.332   1.274   4.186
    3DHA   H22S 3914   4.385   1.246   4.021
    3DHA   H22T 3915   4.489   1.203   4.162
    1ST    C118 3916   2.156   3.601   5.195
    1ST    H18R 3917   2.249   3.561   5.154
    1ST    H18S 3918   2.087   3.525   5.234
    1ST    H18T 3919   2.182   3.674   5.272
    1ST    C117 3920   2.099   3.681   5.076
    1ST    H17R 3921   2.183   3.739   5.038
    1ST    H17S 3922   2.089   3.608   4.995
    1ST    C116 3923   1.969   3.752   5.118
    1ST    H16R 3924   1.895   3.674   5.133
    1ST    H16S 3925   1.990   3.785   5.220
    1ST    C115 3926   1.926   3.857   5.017
    1ST    H15R 3927   2.020   3.910   4.999
    1ST    H15S 3928   1.899   3.812   4.922
    1ST    C114 3929   1.825   3.955   5.075
    1ST    H14R 3930   1.853   3.978   5.178
    1ST    H14S 3931   1.836   4.049   5.021
    1ST    C113 3932   1.685   3.912   5.056
    1ST    H13R 3933   1.671   3.897   4.949
    1ST    H13S 3934   1.674   3.811   5.095
    1ST    C112 3935   1.579   3.997   5.124
    1ST    H12R 3936   1.495   3.929   5.111
    1ST    H12S 3937   1.606   4.005   5.229
    1ST    C111 3938   1.547   4.130   5.054
    1ST    H11R 3939   1.635   4.190   5.030
    1ST    H11S 3940   1.505   4.096   4.959
    1ST    C110 3941   1.448   4.207   5.145
    1ST    H10R 3942   1.373   4.129   5.159
    1ST    H10S 3943   1.494   4.231   5.241
    1ST     C19 3944   1.382   4.333   5.079
    1ST     H9R 3945   1.455   4.413   5.063
    1ST     H9S 3946   1.339   4.298   4.985
    1ST     C18 3947   1.277   4.393   5.163
    1ST     H8R 3948   1.196   4.322   5.180
    1ST     H8S 3949   1.319   4.427   5.259
    1ST     C17 3950   1.206   4.512   5.095
    1ST     H7R 3951   1.149   4.465   5.015
    1ST     H7S 3952   1.125   4.551   5.157
    1ST     C16 3953   1.296   4.632   5.054
    1ST     H6R 3954   1.393   4.601   5.015
    1ST     H6S 3955   1.258   4.681   4.963
    1ST     C15 3956   1.316   4.739   5.168
    1ST     H5R 3957   1.395   4.809   5.144
    1ST     H5S 3958   1.233   4.809   5.177
    1ST     C14 3959   1.340   4.684   5.311
    1ST     H4R 3960   1.256   4.623   5.342
    1ST     H4S 3961   1.429   4.620   5.307
    1ST     C13 3962   1.327   4.798   5.417
    1ST     H3R 3963   1.407   4.870   5.396
    1ST     H3S 3964   1.236   4.857   5.408
    1ST     C12 3965   1.341   4.748   5.570
    1ST     H2R 3966   1.256   4.683   5.589
    1ST     H2S 3967   1.436   4.694   5.577
    2PS     C11 3968   1.337   4.866   5.669
    2PS     O12 3969   1.435   4.933   5.686
    2PS     O11 3970   1.220   4.886   5.723
    2PS      C1 3971   1.212   4.985   5.834
    2PS      HR 3972   1.295   4.970   5.904
    2PS      HS 3973   1.232   5.085   5.794
    2PS      C2 3974   1.072   4.976   5.894
    2PS      HX 3975   1.072   5.040   5.983
    2PS      C3 3976   1.040   4.836   5.943
    2PS      HA 3977   1.008   4.769   5.862
    2PS      HB 3978   1.124   4.794   5.999
    2PS     O31 3979   0.931   4.858   6.032
    2PS     P31 3980   0.910   4.774   6.162
    2PS     O32 3981   1.001   4.847   6.267
    2PS     C31 3982   0.964   4.966   6.327
    2PS     H1A 3983   0.946   5.033   6.243
    2PS     H1B 3984   0.871   4.949   6.381
    2PS     C32 3985   1.086   5.017   6.412
    2PS     H2A 3986   1.112   4.936   6.480
    2PS     N31 3987   1.206   5.046   6.315
    2PS    HN1A 3988   1.294   5.088   6.347
    2PS    HN1B 3989   1.220   4.967   6.249
    2PS    HN1C 3990   1.173   5.114   6.245
    2PS     C33 3991   1.040   5.129   6.508
    2PS     O33 3992   0.764   4.784   6.186
    2PS     O34 3993   0.977   4.639   6.152
    2PS     O21 3994   0.967   5.016   5.801
    2PS     C21 3995   0.972   5.151   5.766
    2PS     O22 3996   1.040   5.234   5.830
    2PS     O35 3997   1.011   5.240   6.469
    2PS     O36 3998   1.063   5.112   6.625
    3DHA   C116 3999   1.824   5.875   4.876
    3DHA   H16R 4000   1.896   5.946   4.836
    3DHA   C115 4001   1.690   5.910   4.846
    3DHA   H15R 4002   1.702   5.967   4.754
    3DHA   H15S 4003   1.624   5.824   4.834
    3DHA   C114 4004   1.636   6.016   4.943
    3DHA   H14R 4005   1.681   6.115   4.934
    3DHA   C113 4006   1.540   5.997   5.033
    3DHA   H13R 4007   1.515   6.084   5.093
    3DHA   C112 4008   1.463   5.874   5.067
    3DHA   H12R 4009   1.365   5.897   5.025
    3DHA   H12S 4010   1.504   5.781   5.028
    3DHA   C111 4011   1.430   5.869   5.215
    3DHA   H11R 4012   1.469   5.952   5.273
    3DHA   C110 4013   1.352   5.773   5.275
    3DHA   H10R 4014   1.332   5.779   5.382
    3DHA    C19 4015   1.292   5.658   5.206
    3DHA    H9R 4016   1.324   5.650   5.102
    3DHA    H9S 4017   1.332   5.565   5.246
    3DHA    C18 4018   1.141   5.662   5.214
    3DHA    H8R 4019   1.086   5.723   5.144
    3DHA    C17 4020   1.069   5.588   5.294
    3DHA    H7R 4021   0.961   5.597   5.285
    3DHA    C16 4022   1.109   5.480   5.377
    3DHA    H6R 4023   1.218   5.471   5.374
    3DHA    H6S 4024   1.092   5.509   5.481
    3DHA    C15 4025   1.038   5.359   5.331
    3DHA    H5R 4026   1.007   5.365   5.227
    3DHA    C14 4027   1.005   5.251   5.403
    3DHA    H4R 4028   0.947   5.168   5.365
    3DHA    C13 4029   1.017   5.230   5.552
    3DHA    H3R 4030   1.101   5.159   5.553
    3DHA    H3S 4031   1.059   5.315   5.605
    3DHA    C12 4032   0.910   5.175   5.633
    3DHA    H2R 4033   0.829   5.246   5.644
    3DHA    H2S 4034   0.872   5.081   5.590
    3DHA   C117 4035   1.861   5.756   4.931
    3DHA   H17R 4036   1.966   5.737   4.948
    3DHA   C118 4037   1.778   5.639   4.986
    3DHA   H18R 4038   1.684   5.680   5.023
    3DHA   H18S 4039   1.835   5.596   5.069
    3DHA   C119 4040   1.742   5.551   4.867
    3DHA   H19R 4041   1.691   5.587   4.778
    3DHA   C120 4042   1.782   5.429   4.849
    3DHA   H20R 4043   1.774   5.394   4.746
    3DHA   C121 4044   1.874   5.341   4.931
    3DHA   H21R 4045   1.928   5.398   5.007
    3DHA   H21S 4046   1.956   5.317   4.864
    3DHA   C122 4047   1.805   5.221   4.972
    3DHA   H22R 4048   1.874   5.159   5.029
    3DHA   H22S 4049   1.776   5.160   4.886
    3DHA   H22T 4050   1.710   5.247   5.021
    1ST    C118 4051   5.888   5.985   3.854
    1ST    H18R 4052   5.863   6.043   3.765
    1ST    H18S 4053   5.869   5.878   3.839
    1ST    H18T 4054   5.995   6.004   3.860
    1ST    C117 4055   5.812   6.015   3.978
    1ST    H17R 4056   5.704   6.010   3.966
    1ST    H17S 4057   5.834   5.934   4.048
    1ST    C116 4058   5.839   6.152   4.049
    1ST    H16R 4059   5.948   6.163   4.052
    1ST    H16S 4060   5.805   6.235   3.987
    1ST    C115 4061   5.781   6.164   4.186
    1ST    H15R 4062   5.818   6.255   4.235
    1ST    H15S 4063   5.673   6.168   4.172
    1ST    C114 4064   5.818   6.048   4.280
    1ST    H14R 4065   5.779   5.953   4.242
    1ST    H14S 4066   5.924   6.023   4.276
    1ST    C113 4067   5.781   6.071   4.421
    1ST    H13R 4068   5.829   6.163   4.455
    1ST    H13S 4069   5.679   6.110   4.423
    1ST    C112 4070   5.782   5.951   4.515
    1ST    H12R 4071   5.726   5.869   4.470
    1ST    H12S 4072   5.882   5.907   4.517
    1ST    C111 4073   5.740   5.979   4.661
    1ST    H11R 4074   5.642   6.026   4.666
    1ST    H11S 4075   5.724   5.882   4.709
    1ST    C110 4076   5.838   6.074   4.732
    1ST    H10R 4077   5.942   6.040   4.723
    1ST    H10S 4078   5.824   6.178   4.702
    1ST     C19 4079   5.829   6.073   4.882
    1ST     H9R 4080   5.852   5.969   4.906
    1ST     H9S 4081   5.909   6.139   4.916
    1ST     C18 4082   5.690   6.102   4.932
    1ST     H8R 4083   5.640   6.187   4.887
    1ST     H8S 4084   5.632   6.013   4.906
    1ST     C17 4085   5.684   6.110   5.081
    1ST     H7R 4086   5.704   6.021   5.142
    1ST     H7S 4087   5.773   6.172   5.094
    1ST     C16 4088   5.556   6.175   5.144
    1ST     H6R 4089   5.526   6.265   5.090
    1ST     H6S 4090   5.472   6.108   5.125
    1ST     C15 4091   5.573   6.202   5.297
    1ST     H5R 4092   5.614   6.111   5.343
    1ST     H5S 4093   5.646   6.281   5.314
    1ST     C14 4094   5.449   6.247   5.362
    1ST     H4R 4095   5.410   6.332   5.306
    1ST     H4S 4096   5.374   6.167   5.356
    1ST     C13 4097   5.444   6.268   5.516
    1ST     H3R 4098   5.503   6.358   5.536
    1ST     H3S 4099   5.346   6.282   5.562
    1ST     C12 4100   5.505   6.156   5.598
    1ST     H2R 4101   5.452   6.068   5.564
    1ST     H2S 4102   5.613   6.143   5.582
    2PS     C11 4103   5.493   6.183   5.744
    2PS     O12 4104   5.586   6.233   5.808
    2PS     O11 4105   5.376   6.135   5.791
    2PS      C1 4106   5.348   6.123   5.935
    2PS      HR 4107   5.415   6.050   5.981
    2PS      HS 4108   5.373   6.220   5.981
    2PS      C2 4109   5.199   6.084   5.957
    2PS      HX 4110   5.143   6.177   5.941
    2PS      C3 4111   5.163   6.041   6.104
    2PS      HA 4112   5.183   6.130   6.164
    2PS      HB 4113   5.060   6.004   6.111
    2PS     O31 4114   5.259   5.949   6.154
    2PS     P31 4115   5.223   5.879   6.295
    2PS     O32 4116   5.264   5.987   6.413
    2PS     C31 4117   5.168   6.071   6.472
    2PS     H1A 4118   5.129   6.144   6.401
    2PS     H1B 4119   5.080   6.021   6.512
    2PS     C32 4120   5.241   6.153   6.581
    2PS     H2A 4121   5.286   6.088   6.655
    2PS     N31 4122   5.364   6.226   6.542
    2PS    HN1A 4123   5.431   6.162   6.496
    2PS    HN1B 4124   5.335   6.286   6.464
    2PS    HN1C 4125   5.408   6.280   6.619
    2PS     C33 4126   5.146   6.235   6.653
    2PS     O33 4127   5.078   5.845   6.295
    2PS     O34 4128   5.316   5.764   6.305
    2PS     O21 4129   5.154   5.994   5.856
    2PS     C21 4130   5.207   5.869   5.841
    2PS     O22 4131   5.306   5.831   5.901
    2PS     O35 4132   5.049   6.190   6.703
    2PS     O36 4133   5.172   6.355   6.683
    3DHA   C116 4134   5.474   5.890   4.334
    3DHA   H16R 4135   5.501   5.982   4.385
    3DHA   C115 4136   5.429   5.790   4.436
    3DHA   H15R 4137   5.459   5.689   4.410
    3DHA   H15S 4138   5.468   5.820   4.534
    3DHA   C114 4139   5.274   5.783   4.445
    3DHA   H14R 4140   5.241   5.730   4.356
    3DHA   C113 4141   5.189   5.801   4.549
    3DHA   H13R 4142   5.084   5.775   4.536
    3DHA   C112 4143   5.211   5.852   4.686
    3DHA   H12R 4144   5.302   5.816   4.733
    3DHA   H12S 4145   5.230   5.960   4.684
    3DHA   C111 4146   5.091   5.830   4.776
    3DHA   H11R 4147   4.998   5.865   4.732
    3DHA   C110 4148   5.089   5.791   4.902
    3DHA   H10R 4149   4.995   5.807   4.954
    3DHA    C19 4150   5.191   5.728   4.989
    3DHA    H9R 4151   5.138   5.657   5.053
    3DHA    H9S 4152   5.261   5.678   4.922
    3DHA    C18 4153   5.257   5.836   5.074
    3DHA    H8R 4154   5.295   5.922   5.019
    3DHA    C17 4155   5.276   5.839   5.209
    3DHA    H7R 4156   5.332   5.925   5.246
    3DHA    C16 4157   5.243   5.728   5.311
    3DHA    H6R 4158   5.257   5.631   5.263
    3DHA    H6S 4159   5.326   5.734   5.382
    3DHA    C15 4160   5.106   5.740   5.365
    3DHA    H5R 4161   5.029   5.693   5.305
    3DHA    C14 4162   5.084   5.794   5.494
    3DHA    H4R 4163   4.979   5.787   5.523
    3DHA    C13 4164   5.180   5.855   5.593
    3DHA    H3R 4165   5.285   5.841   5.571
    3DHA    H3S 4166   5.162   5.962   5.603
    3DHA    C12 4167   5.144   5.792   5.727
    3DHA    H2R 4168   5.035   5.796   5.735
    3DHA    H2S 4169   5.166   5.686   5.739
    3DHA   C117 4170   5.478   5.866   4.199
    3DHA   H17R 4171   5.513   5.947   4.135
    3DHA   C118 4172   5.443   5.737   4.133
    3DHA   H18R 4173   5.393   5.764   4.040
    3DHA   H18S 4174   5.379   5.669   4.189
    3DHA   C119 4175   5.569   5.658   4.095
    3DHA   H19R 4176   5.648   5.680   4.167
    3DHA   C120 4177   5.585   5.584   3.983
    3DHA   H20R 4178   5.683   5.542   3.963
    3DHA   C121 4179   5.478   5.560   3.885
    3DHA   H21R 4180   5.383   5.553   3.937
    3DHA   H21S 4181   5.490   5.461   3.841
    3DHA   C122 4182   5.484   5.662   3.761
    3DHA   H22R 4183   5.418   5.638   3.677
    3DHA   H22S 4184   5.576   5.699   3.718
    3DHA   H22T 4185   5.455   5.760   3.800
    1ST    C118 4186   1.697   2.444   4.088
    1ST    H18R 4187   1.616   2.371   4.084
    1ST    H18S 4188   1.789   2.384   4.095
    1ST    H18T 4189   1.709   2.501   3.996
    1ST    C117 4190   1.678   2.538   4.209
    1ST    H17R 4191   1.770   2.597   4.206
    1ST    H17S 4192   1.599   2.612   4.190
    1ST    C116 4193   1.676   2.466   4.343
    1ST    H16R 4194   1.577   2.424   4.361
    1ST    H16S 4195   1.753   2.391   4.324
    1ST    C115 4196   1.716   2.565   4.457
    1ST    H15R 4197   1.809   2.616   4.431
    1ST    H15S 4198   1.641   2.643   4.466
    1ST    C114 4199   1.738   2.490   4.585
    1ST    H14R 4200   1.767   2.554   4.668
    1ST    H14S 4201   1.642   2.450   4.619
    1ST    C113 4202   1.829   2.367   4.572
    1ST    H13R 4203   1.759   2.285   4.558
    1ST    H13S 4204   1.906   2.371   4.494
    1ST    C112 4205   1.894   2.347   4.705
    1ST    H12R 4206   1.967   2.427   4.715
    1ST    H12S 4207   1.827   2.360   4.790
    1ST    C111 4208   1.974   2.210   4.718
    1ST    H11R 4209   1.915   2.131   4.669
    1ST    H11S 4210   2.056   2.220   4.646
    1ST    C110 4211   2.010   2.166   4.858
    1ST    H10R 4212   1.923   2.113   4.896
    1ST    H10S 4213   2.089   2.091   4.859
    1ST     C19 4214   2.052   2.285   4.953
    1ST     H9R 4215   2.110   2.350   4.887
    1ST     H9S 4216   1.971   2.354   4.976
    1ST     C18 4217   2.120   2.237   5.070
    1ST     H8R 4218   2.048   2.183   5.132
    1ST     H8S 4219   2.200   2.174   5.031
    1ST     C17 4220   2.177   2.357   5.148
    1ST     H7R 4221   2.251   2.415   5.093
    1ST     H7S 4222   2.101   2.431   5.172
    1ST     C16 4223   2.264   2.322   5.270
    1ST     H6R 4224   2.340   2.247   5.245
    1ST     H6S 4225   2.313   2.418   5.288
    1ST     C15 4226   2.189   2.280   5.387
    1ST     H5R 4227   2.123   2.364   5.411
    1ST     H5S 4228   2.129   2.196   5.351
    1ST     C14 4229   2.268   2.218   5.502
    1ST     H4R 4230   2.329   2.134   5.469
    1ST     H4S 4231   2.342   2.290   5.539
    1ST     C13 4232   2.180   2.168   5.616
    1ST     H3R 4233   2.096   2.116   5.568
    1ST     H3S 4234   2.231   2.090   5.672
    1ST     C12 4235   2.127   2.271   5.717
    1ST     H2R 4236   2.197   2.348   5.749
    1ST     H2S 4237   2.042   2.310   5.661
    2PS     C11 4238   2.083   2.194   5.843
    2PS     O12 4239   1.971   2.188   5.882
    2PS     O11 4240   2.189   2.137   5.896
    2PS      C1 4241   2.181   2.061   6.023
    2PS      HR 4242   2.273   2.072   6.081
    2PS      HS 4243   2.102   2.112   6.079
    2PS      C2 4244   2.147   1.912   5.998
    2PS      HX 4245   2.057   1.895   5.938
    2PS      C3 4246   2.112   1.843   6.133
    2PS      HA 4247   2.208   1.830   6.183
    2PS      HB 4248   2.061   1.908   6.205
    2PS     O31 4249   2.037   1.722   6.121
    2PS     P31 4250   1.881   1.719   6.162
    2PS     O32 4251   1.881   1.750   6.315
    2PS     C31 4252   1.935   1.671   6.418
    2PS     H1A 4253   1.903   1.569   6.401
    2PS     H1B 4254   2.044   1.675   6.408
    2PS     C32 4255   1.889   1.722   6.548
    2PS     H2A 4256   1.944   1.813   6.575
    2PS     N31 4257   1.745   1.770   6.552
    2PS    HN1A 4258   1.727   1.818   6.462
    2PS    HN1B 4259   1.680   1.690   6.551
    2PS    HN1C 4260   1.724   1.836   6.628
    2PS     C33 4261   1.914   1.625   6.664
    2PS     O33 4262   1.810   1.822   6.086
    2PS     O34 4263   1.833   1.579   6.133
    2PS     O21 4264   2.259   1.863   5.918
    2PS     C21 4265   2.261   1.734   5.880
    2PS     O22 4266   2.163   1.663   5.882
    2PS     O35 4267   1.825   1.576   6.730
    2PS     O36 4268   2.031   1.602   6.687
    3DHA   C116 4269   3.141   2.165   5.008
    3DHA   H16R 4270   3.163   2.258   5.059
    3DHA   C115 4271   3.042   2.091   5.081
    3DHA   H15R 4272   2.982   2.168   5.130
    3DHA   H15S 4273   2.971   2.038   5.017
    3DHA   C114 4274   3.106   1.989   5.175
    3DHA   H14R 4275   3.190   1.952   5.116
    3DHA   C113 4276   3.082   1.975   5.306
    3DHA   H13R 4277   3.148   1.908   5.361
    3DHA   C112 4278   2.987   2.048   5.392
    3DHA   H12R 4279   2.987   2.149   5.349
    3DHA   H12S 4280   2.891   1.997   5.380
    3DHA   C111 4281   3.026   2.054   5.533
    3DHA   H11R 4282   3.098   2.129   5.563
    3DHA   C110 4283   2.984   1.979   5.637
    3DHA   H10R 4284   2.998   2.009   5.741
    3DHA    C19 4285   2.884   1.874   5.623
    3DHA    H9R 4286   2.840   1.865   5.523
    3DHA    H9S 4287   2.922   1.777   5.655
    3DHA    C18 4288   2.776   1.932   5.705
    3DHA    H8R 4289   2.803   1.970   5.803
    3DHA    C17 4290   2.647   1.946   5.670
    3DHA    H7R 4291   2.581   1.997   5.739
    3DHA    C16 4292   2.588   1.924   5.537
    3DHA    H6R 4293   2.503   1.992   5.526
    3DHA    H6S 4294   2.661   1.957   5.463
    3DHA    C15 4295   2.551   1.780   5.515
    3DHA    H5R 4296   2.594   1.739   5.425
    3DHA    C14 4297   2.451   1.709   5.568
    3DHA    H4R 4298   2.423   1.607   5.545
    3DHA    C13 4299   2.367   1.762   5.678
    3DHA    H3R 4300   2.372   1.869   5.701
    3DHA    H3S 4301   2.263   1.758   5.645
    3DHA    C12 4302   2.388   1.694   5.811
    3DHA    H2R 4303   2.376   1.585   5.813
    3DHA    H2S 4304   2.475   1.734   5.863
    3DHA   C117 4305   3.208   2.119   4.898
    3DHA   H17R 4306   3.277   2.178   4.838
    3DHA   C118 4307   3.169   2.000   4.826
    3DHA   H18R 4308   3.068   1.976   4.859
    3DHA   H18S 4309   3.230   1.912   4.847
    3DHA   C119 4310   3.172   2.021   4.682
    3DHA   H19R 4311   3.268   2.050   4.641
    3DHA   C120 4312   3.064   2.041   4.607
    3DHA   H20R 4313   3.092   2.087   4.512
    3DHA   C121 4314   2.919   2.050   4.637
    3DHA   H21R 4315   2.898   2.055   4.744
    3DHA   H21S 4316   2.870   1.963   4.594
    3DHA   C122 4317   2.867   2.173   4.554
    3DHA   H22R 4318   2.762   2.164   4.525
    3DHA   H22S 4319   2.917   2.186   4.458
    3DHA   H22T 4320   2.882   2.260   4.617
    1ST    C118 4321   0.832   0.323   3.877
    1ST    H18R 4322   0.756   0.294   3.949
    1ST    H18S 4323   0.876   0.241   3.819
    1ST    H18T 4324   0.774   0.369   3.797
    1ST    C117 4325   0.924   0.417   3.929
    1ST    H17R 4326   0.974   0.465   3.845
    1ST    H17S 4327   0.871   0.504   3.969
    1ST    C116 4328   1.016   0.367   4.041
    1ST    H16R 4329   0.962   0.371   4.136
    1ST    H16S 4330   1.028   0.260   4.024
    1ST    C115 4331   1.147   0.438   4.049
    1ST    H15R 4332   1.210   0.395   3.971
    1ST    H15S 4333   1.115   0.541   4.035
    1ST    C114 4334   1.226   0.437   4.180
    1ST    H14R 4335   1.205   0.341   4.226
    1ST    H14S 4336   1.330   0.421   4.153
    1ST    C113 4337   1.208   0.547   4.281
    1ST    H13R 4338   1.269   0.541   4.371
    1ST    H13S 4339   1.252   0.633   4.231
    1ST    C112 4340   1.074   0.584   4.335
    1ST    H12R 4341   1.006   0.611   4.254
    1ST    H12S 4342   1.024   0.495   4.373
    1ST    C111 4343   1.092   0.702   4.434
    1ST    H11R 4344   1.178   0.695   4.501
    1ST    H11S 4345   1.113   0.785   4.367
    1ST    C110 4346   0.959   0.739   4.508
    1ST    H10R 4347   0.878   0.721   4.437
    1ST    H10S 4348   0.947   0.670   4.592
    1ST     C19 4349   0.960   0.882   4.574
    1ST     H9R 4350   1.045   0.890   4.642
    1ST     H9S 4351   0.981   0.962   4.503
    1ST     C18 4352   0.834   0.918   4.659
    1ST     H8R 4353   0.743   0.938   4.603
    1ST     H8S 4354   0.789   0.836   4.715
    1ST     C17 4355   0.856   1.038   4.754
    1ST     H7R 4356   0.953   1.081   4.728
    1ST     H7S 4357   0.785   1.117   4.727
    1ST     C16 4358   0.855   0.993   4.898
    1ST     H6R 4359   0.759   0.949   4.929
    1ST     H6S 4360   0.929   0.915   4.919
    1ST     C15 4361   0.889   1.110   4.983
    1ST     H5R 4362   0.975   1.155   4.933
    1ST     H5S 4363   0.814   1.190   4.990
    1ST     C14 4364   0.943   1.062   5.119
    1ST     H4R 4365   0.865   0.992   5.150
    1ST     H4S 4366   1.034   1.006   5.097
    1ST     C13 4367   0.953   1.152   5.235
    1ST     H3R 4368   0.851   1.190   5.248
    1ST     H3S 4369   0.977   1.094   5.325
    1ST     C12 4370   1.050   1.263   5.207
    1ST     H2R 4371   1.144   1.239   5.158
    1ST     H2S 4372   0.994   1.336   5.147
    2PS     C11 4373   1.092   1.312   5.343
    2PS     O12 4374   1.038   1.407   5.390
    2PS     O11 4375   1.186   1.224   5.393
    2PS      C1 4376   1.235   1.230   5.535
    2PS      HR 4377   1.277   1.328   5.559
    2PS      HS 4378   1.154   1.199   5.602
    2PS      C2 4379   1.353   1.125   5.558
    2PS      HX 4380   1.309   1.028   5.533
    2PS      C3 4381   1.395   1.112   5.710
    2PS      HA 4382   1.301   1.110   5.766
    2PS      HB 4383   1.459   1.025   5.725
    2PS     O31 4384   1.459   1.229   5.756
    2PS     P31 4385   1.553   1.247   5.888
    2PS     O32 4386   1.467   1.192   6.012
    2PS     C31 4387   1.482   1.078   6.083
    2PS     H1A 4388   1.470   0.993   6.015
    2PS     H1B 4389   1.577   1.075   6.138
    2PS     C32 4390   1.363   1.076   6.188
    2PS     H2A 4391   1.364   1.167   6.247
    2PS     N31 4392   1.227   1.087   6.113
    2PS    HN1A 4393   1.201   1.172   6.059
    2PS    HN1B 4394   1.220   1.005   6.050
    2PS    HN1C 4395   1.154   1.071   6.183
    2PS     C33 4396   1.360   0.953   6.275
    2PS     O33 4397   1.664   1.154   5.869
    2PS     O34 4398   1.582   1.390   5.899
    2PS     O21 4399   1.474   1.170   5.485
    2PS     C21 4400   1.563   1.073   5.471
    2PS     O22 4401   1.537   0.958   5.501
    2PS     O35 4402   1.456   0.911   6.325
    2PS     O36 4403   1.253   0.896   6.293
    3DHA   C116 4404   1.466   1.071   4.164
    3DHA   H16R 4405   1.502   1.171   4.189
    3DHA   C115 4406   1.480   0.977   4.278
    3DHA   H15R 4407   1.494   0.876   4.239
    3DHA   H15S 4408   1.555   0.991   4.356
    3DHA   C114 4409   1.343   0.972   4.345
    3DHA   H14R 4410   1.273   0.918   4.280
    3DHA   C113 4411   1.310   1.008   4.469
    3DHA   H13R 4412   1.212   0.988   4.511
    3DHA   C112 4413   1.396   1.064   4.572
    3DHA   H12R 4414   1.487   1.112   4.536
    3DHA   H12S 4415   1.348   1.145   4.628
    3DHA   C111 4416   1.434   0.957   4.667
    3DHA   H11R 4417   1.509   0.889   4.629
    3DHA   C110 4418   1.381   0.960   4.797
    3DHA   H10R 4419   1.415   0.880   4.863
    3DHA    C19 4420   1.282   1.043   4.874
    3DHA    H9R 4421   1.197   1.064   4.809
    3DHA    H9S 4422   1.247   0.983   4.958
    3DHA    C18 4423   1.334   1.173   4.907
    3DHA    H8R 4424   1.341   1.238   4.820
    3DHA    C17 4425   1.399   1.212   5.015
    3DHA    H7R 4426   1.443   1.311   5.022
    3DHA    C16 4427   1.424   1.127   5.139
    3DHA    H6R 4428   1.421   1.190   5.228
    3DHA    H6S 4429   1.342   1.059   5.160
    3DHA    C15 4430   1.549   1.049   5.119
    3DHA    H5R 4431   1.526   0.961   5.060
    3DHA    C14 4432   1.667   1.060   5.187
    3DHA    H4R 4433   1.740   0.980   5.184
    3DHA    C13 4434   1.689   1.169   5.289
    3DHA    H3R 4435   1.781   1.221   5.261
    3DHA    H3S 4436   1.606   1.240   5.289
    3DHA    C12 4437   1.696   1.126   5.429
    3DHA    H2R 4438   1.771   1.046   5.428
    3DHA    H2S 4439   1.731   1.200   5.501
    3DHA   C117 4440   1.413   1.058   4.037
    3DHA   H17R 4441   1.419   1.144   3.971
    3DHA   C118 4442   1.355   0.930   3.984
    3DHA   H18R 4443   1.338   0.847   4.053
    3DHA   H18S 4444   1.427   0.893   3.911
    3DHA   C119 4445   1.243   0.975   3.898
    3DHA   H19R 4446   1.275   1.029   3.810
    3DHA   C120 4447   1.116   0.997   3.931
    3DHA   H20R 4448   1.053   1.055   3.864
    3DHA   C121 4449   1.042   0.954   4.051
    3DHA   H21R 4450   0.998   1.044   4.093
    3DHA   H21S 4451   1.108   0.906   4.123
    3DHA   C122 4452   0.938   0.844   4.011
    3DHA   H22R 4453   0.862   0.815   4.084
    3DHA   H22S 4454   1.001   0.764   3.972
    3DHA   H22T 4455   0.879   0.874   3.924
    1ST    C118 4456   4.370   5.224   5.094
    1ST    H18R 4457   4.283   5.159   5.106
    1ST    H18S 4458   4.332   5.326   5.100
    1ST    H18T 4459   4.436   5.212   5.180
    1ST    C117 4460   4.437   5.190   4.955
    1ST    H17R 4461   4.373   5.175   4.868
    1ST    H17S 4462   4.499   5.277   4.935
    1ST    C116 4463   4.542   5.072   4.962
    1ST    H16R 4464   4.610   5.079   5.047
    1ST    H16S 4465   4.488   4.982   4.993
    1ST    C115 4466   4.623   5.049   4.834
    1ST    H15R 4467   4.553   5.035   4.751
    1ST    H15S 4468   4.679   5.134   4.795
    1ST    C114 4469   4.712   4.928   4.835
    1ST    H14R 4470   4.666   4.834   4.868
    1ST    H14S 4471   4.734   4.901   4.732
    1ST    C113 4472   4.846   4.943   4.911
    1ST    H13R 4473   4.903   5.015   4.851
    1ST    H13S 4474   4.836   4.976   5.015
    1ST    C112 4475   4.921   4.808   4.917
    1ST    H12R 4476   4.859   4.736   4.971
    1ST    H12S 4477   4.925   4.780   4.811
    1ST    C111 4478   5.063   4.813   4.974
    1ST    H11R 4479   5.096   4.710   4.994
    1ST    H11S 4480   5.138   4.844   4.902
    1ST    C110 4481   5.078   4.892   5.106
    1ST    H10R 4482   5.059   5.000   5.102
    1ST    H10S 4483   4.988   4.869   5.162
    1ST     C19 4484   5.198   4.860   5.196
    1ST     H9R 4485   5.207   4.754   5.222
    1ST     H9S 4486   5.290   4.862   5.137
    1ST     C18 4487   5.215   4.935   5.327
    1ST     H8R 4488   5.211   5.039   5.294
    1ST     H8S 4489   5.127   4.920   5.390
    1ST     C17 4490   5.351   4.914   5.399
    1ST     H7R 4491   5.389   4.812   5.398
    1ST     H7S 4492   5.427   4.963   5.337
    1ST     C16 4493   5.351   4.983   5.537
    1ST     H6R 4494   5.314   5.086   5.526
    1ST     H6S 4495   5.277   4.948   5.609
    1ST     C15 4496   5.478   4.988   5.609
    1ST     H5R 4497   5.558   5.032   5.549
    1ST     H5S 4498   5.458   5.065   5.684
    1ST     C14 4499   5.536   4.850   5.652
    1ST     H4R 4500   5.606   4.806   5.581
    1ST     H4S 4501   5.604   4.876   5.734
    1ST     C13 4502   5.437   4.743   5.699
    1ST     H3R 4503   5.368   4.703   5.624
    1ST     H3S 4504   5.503   4.661   5.726
    1ST     C12 4505   5.359   4.777   5.825
    1ST     H2R 4506   5.306   4.871   5.812
    1ST     H2S 4507   5.283   4.704   5.852
    2PS     C11 4508   5.453   4.792   5.937
    2PS     O12 4509   5.486   4.702   6.003
    2PS     O11 4510   5.503   4.922   5.939
    2PS      C1 4511   5.614   4.947   6.020
    2PS      HR 4512   5.589   4.923   6.123
    2PS      HS 4513   5.699   4.888   5.985
    2PS      C2 4514   5.656   5.097   6.017
    2PS      HX 4515   5.734   5.107   6.093
    2PS      C3 4516   5.543   5.204   6.039
    2PS      HA 4517   5.475   5.229   5.958
    2PS      HB 4518   5.491   5.168   6.128
    2PS     O31 4519   5.613   5.320   6.079
    2PS     P31 4520   5.538   5.444   6.157
    2PS     O32 4521   5.490   5.377   6.293
    2PS     C31 4522   5.560   5.392   6.411
    2PS     H1A 4523   5.667   5.382   6.389
    2PS     H1B 4524   5.545   5.496   6.442
    2PS     C32 4525   5.508   5.276   6.497
    2PS     H2A 4526   5.400   5.283   6.513
    2PS     N31 4527   5.539   5.140   6.440
    2PS    HN1A 4528   5.498   5.061   6.492
    2PS    HN1B 4529   5.501   5.128   6.344
    2PS    HN1C 4530   5.642   5.138   6.445
    2PS     C33 4531   5.559   5.288   6.639
    2PS     O33 4532   5.630   5.552   6.197
    2PS     O34 4533   5.412   5.482   6.077
    2PS     O21 4534   5.706   5.109   5.884
    2PS     C21 4535   5.810   5.195   5.864
    2PS     O22 4536   5.859   5.263   5.959
    2PS     O35 4537   5.494   5.349   6.725
    2PS     O36 4538   5.664   5.243   6.675
    3DHA   C116 4539   5.976   5.516   4.589
    3DHA   H16R 4540   6.044   5.467   4.658
    3DHA   C115 4541   5.865   5.590   4.648
    3DHA   H15R 4542   5.901   5.682   4.695
    3DHA   H15S 4543   5.799   5.628   4.570
    3DHA   C114 4544   5.791   5.496   4.746
    3DHA   H14R 4545   5.762   5.400   4.703
    3DHA   C113 4546   5.760   5.525   4.871
    3DHA   H13R 4547   5.701   5.448   4.921
    3DHA   C112 4548   5.790   5.650   4.946
    3DHA   H12R 4549   5.856   5.622   5.029
    3DHA   H12S 4550   5.847   5.721   4.887
    3DHA   C111 4551   5.669   5.732   4.987
    3DHA   H11R 4552   5.656   5.827   4.936
    3DHA   C110 4553   5.575   5.692   5.073
    3DHA   H10R 4554   5.489   5.756   5.091
    3DHA    C19 4555   5.580   5.567   5.152
    3DHA    H9R 4556   5.507   5.496   5.112
    3DHA    H9S 4557   5.670   5.507   5.137
    3DHA    C18 4558   5.547   5.597   5.295
    3DHA    H8R 4559   5.520   5.699   5.320
    3DHA    C17 4560   5.552   5.515   5.403
    3DHA    H7R 4561   5.524   5.550   5.502
    3DHA    C16 4562   5.583   5.369   5.395
    3DHA    H6R 4563   5.540   5.317   5.481
    3DHA    H6S 4564   5.533   5.318   5.312
    3DHA    C15 4565   5.734   5.350   5.402
    3DHA    H5R 4566   5.783   5.367   5.306
    3DHA    C14 4567   5.804   5.323   5.515
    3DHA    H4R 4568   5.913   5.319   5.506
    3DHA    C13 4569   5.754   5.299   5.657
    3DHA    H3R 4570   5.743   5.396   5.705
    3DHA    H3S 4571   5.653   5.257   5.652
    3DHA    C12 4572   5.851   5.214   5.724
    3DHA    H2R 4573   5.859   5.114   5.680
    3DHA    H2S 4574   5.953   5.253   5.721
    3DHA   C117 4575   5.990   5.496   4.459
    3DHA   H17R 4576   6.080   5.450   4.418
    3DHA   C118 4577   5.897   5.533   4.353
    3DHA   H18R 4578   5.793   5.516   4.380
    3DHA   H18S 4579   5.912   5.477   4.261
    3DHA   C119 4580   5.916   5.672   4.309
    3DHA   H19R 4581   5.858   5.740   4.372
    3DHA   C120 4582   5.991   5.719   4.217
    3DHA   H20R 4583   5.983   5.827   4.215
    3DHA   C121 4584   6.080   5.646   4.124
    3DHA   H21R 4585   6.094   5.540   4.147
    3DHA   H21S 4586   6.179   5.693   4.126
    3DHA   C122 4587   6.032   5.653   3.981
    3DHA   H22R 4588   6.059   5.743   3.926
    3DHA   H22S 4589   5.924   5.637   3.981
    3DHA   H22T 4590   6.074   5.574   3.919
    1ST    C118 4591   0.346   5.516   4.035
    1ST    H18R 4592   0.242   5.502   4.005
    1ST    H18S 4593   0.389   5.416   4.021
    1ST    H18T 4594   0.399   5.580   3.964
    1ST    C117 4595   0.356   5.552   4.180
    1ST    H17R 4596   0.348   5.661   4.180
    1ST    H17S 4597   0.269   5.512   4.233
    1ST    C116 4598   0.486   5.492   4.248
    1ST    H16R 4599   0.473   5.384   4.236
    1ST    H16S 4600   0.572   5.531   4.192
    1ST    C115 4601   0.500   5.512   4.394
    1ST    H15R 4602   0.420   5.581   4.422
    1ST    H15S 4603   0.484   5.420   4.450
    1ST    C114 4604   0.631   5.584   4.438
    1ST    H14R 4605   0.715   5.514   4.439
    1ST    H14S 4606   0.659   5.665   4.370
    1ST    C113 4607   0.615   5.645   4.577
    1ST    H13R 4608   0.525   5.707   4.586
    1ST    H13S 4609   0.592   5.557   4.638
    1ST    C112 4610   0.737   5.719   4.639
    1ST    H12R 4611   0.824   5.652   4.644
    1ST    H12S 4612   0.751   5.800   4.568
    1ST    C111 4613   0.710   5.784   4.773
    1ST    H11R 4614   0.629   5.854   4.754
    1ST    H11S 4615   0.687   5.704   4.844
    1ST    C110 4616   0.829   5.862   4.831
    1ST    H10R 4617   0.913   5.793   4.839
    1ST    H10S 4618   0.860   5.941   4.763
    1ST     C19 4619   0.805   5.922   4.972
    1ST     H9R 4620   0.898   5.965   5.009
    1ST     H9S 4621   0.742   6.011   4.963
    1ST     C18 4622   0.752   5.821   5.072
    1ST     H8R 4623   0.650   5.789   5.050
    1ST     H8S 4624   0.804   5.726   5.085
    1ST     C17 4625   0.737   5.880   5.209
    1ST     H7R 4626   0.821   5.946   5.231
    1ST     H7S 4627   0.649   5.943   5.221
    1ST     C16 4628   0.720   5.775   5.322
    1ST     H6R 4629   0.660   5.692   5.284
    1ST     H6S 4630   0.818   5.731   5.338
    1ST     C15 4631   0.671   5.837   5.454
    1ST     H5R 4632   0.732   5.926   5.473
    1ST     H5S 4633   0.568   5.870   5.445
    1ST     C14 4634   0.681   5.744   5.574
    1ST     H4R 4635   0.612   5.661   5.559
    1ST     H4S 4636   0.782   5.701   5.567
    1ST     C13 4637   0.672   5.808   5.719
    1ST     H3R 4638   0.661   5.734   5.799
    1ST     H3S 4639   0.760   5.868   5.744
    1ST     C12 4640   0.538   5.883   5.739
    1ST     H2R 4641   0.521   5.962   5.666
    1ST     H2S 4642   0.464   5.807   5.713
    2PS     C11 4643   0.523   5.929   5.881
    2PS     O12 4644   0.558   5.867   5.978
    2PS     O11 4645   0.464   6.053   5.886
    2PS      C1 4646   0.453   6.112   6.021
    2PS      HR 4647   0.411   6.040   6.091
    2PS      HS 4648   0.548   6.147   6.062
    2PS      C2 4649   0.360   6.242   6.007
    2PS      HX 4650   0.419   6.320   5.958
    2PS      C3 4651   0.312   6.279   6.144
    2PS      HA 4652   0.387   6.289   6.224
    2PS      HB 4653   0.257   6.373   6.139
    2PS     O31 4654   0.223   6.180   6.194
    2PS     P31 4655   0.176   6.178   6.350
    2PS     O32 4656   0.300   6.119   6.423
    2PS     C31 4657   0.333   5.983   6.426
    2PS     H1A 4658   0.243   5.929   6.455
    2PS     H1B 4659   0.373   5.952   6.329
    2PS     C32 4660   0.444   5.939   6.531
    2PS     H2A 4661   0.478   5.837   6.512
    2PS     N31 4662   0.564   6.035   6.530
    2PS    HN1A 4663   0.612   6.026   6.621
    2PS    HN1B 4664   0.638   6.022   6.459
    2PS    HN1C 4665   0.532   6.133   6.529
    2PS     C33 4666   0.382   5.930   6.666
    2PS     O33 4667   0.157   6.319   6.392
    2PS     O34 4668   0.060   6.085   6.366
    2PS     O21 4669   0.241   6.210   5.929
    2PS     C21 4670   0.183   6.317   5.871
    2PS     O22 4671   0.223   6.436   5.887
    2PS     O35 4672   0.356   5.821   6.710
    2PS     O36 4673   0.356   6.033   6.726
    3DHA   C116 4674   0.237   5.318   4.803
    3DHA   H16R 4675   0.274   5.277   4.897
    3DHA   C115 4676   0.212   5.465   4.809
    3DHA   H15R 4677   0.130   5.488   4.740
    3DHA   H15S 4678   0.172   5.496   4.906
    3DHA   C114 4679   0.332   5.546   4.767
    3DHA   H14R 4680   0.381   5.496   4.684
    3DHA   C113 4681   0.376   5.652   4.826
    3DHA   H13R 4682   0.474   5.687   4.793
    3DHA   C112 4683   0.332   5.733   4.944
    3DHA   H12R 4684   0.402   5.817   4.952
    3DHA   H12S 4685   0.232   5.767   4.916
    3DHA   C111 4686   0.343   5.646   5.065
    3DHA   H11R 4687   0.385   5.548   5.047
    3DHA   C110 4688   0.305   5.680   5.186
    3DHA   H10R 4689   0.337   5.615   5.266
    3DHA    C19 4690   0.214   5.799   5.221
    3DHA    H9R 4691   0.270   5.875   5.275
    3DHA    H9S 4692   0.169   5.847   5.134
    3DHA    C18 4693   0.103   5.755   5.314
    3DHA    H8R 4694   0.061   5.660   5.282
    3DHA    C17 4695   0.068   5.811   5.430
    3DHA    H7R 4696  -0.014   5.756   5.475
    3DHA    C16 4697   0.127   5.927   5.504
    3DHA    H6R 4698   0.117   5.912   5.612
    3DHA    H6S 4699   0.236   5.915   5.508
    3DHA    C15 4700   0.081   6.063   5.453
    3DHA    H5R 4701   0.035   6.060   5.355
    3DHA    C14 4702   0.084   6.179   5.529
    3DHA    H4R 4703   0.043   6.273   5.494
    3DHA    C13 4704   0.164   6.188   5.661
    3DHA    H3R 4705   0.180   6.089   5.705
    3DHA    H3S 4706   0.261   6.233   5.639
    3DHA    C12 4707   0.085   6.267   5.770
    3DHA    H2R 4708   0.042   6.349   5.712
    3DHA    H2S 4709   0.008   6.208   5.819
    3DHA   C117 4710   0.211   5.239   4.690
    3DHA   H17R 4711   0.239   5.134   4.692
    3DHA   C118 4712   0.161   5.293   4.556
    3DHA   H18R 4713   0.226   5.267   4.472
    3DHA   H18S 4714   0.174   5.400   4.540
    3DHA   C119 4715   0.026   5.240   4.536
    3DHA   H19R 4716  -0.052   5.301   4.582
    3DHA   C120 4717  -0.000   5.121   4.484
    3DHA   H20R 4718  -0.106   5.097   4.484
    3DHA   C121 4719   0.095   5.015   4.422
    3DHA   H21R 4720   0.047   4.917   4.432
    3DHA   H21S 4721   0.184   5.017   4.485
    3DHA   C122 4722   0.120   5.055   4.275
    3DHA   H22R 4723   0.147   5.161   4.269
    3DHA   H22S 4724   0.029   5.062   4.214
    3DHA   H22T 4725   0.196   4.998   4.221
    1ST    C118 4726   3.646   7.619   4.390
    1ST    H18R 4727   3.704   7.658   4.307
    1ST    H18S 4728   3.625   7.714   4.439
    1ST    H18T 4729   3.548   7.586   4.355
    1ST    C117 4730   3.717   7.514   4.466
    1ST    H17R 4731   3.739   7.433   4.397
    1ST    H17S 4732   3.808   7.564   4.501
    1ST    C116 4733   3.638   7.467   4.583
    1ST    H16R 4734   3.603   7.551   4.642
    1ST    H16S 4735   3.547   7.414   4.554
    1ST    C115 4736   3.722   7.378   4.672
    1ST    H15R 4737   3.771   7.308   4.603
    1ST    H15S 4738   3.794   7.445   4.717
    1ST    C114 4739   3.648   7.290   4.769
    1ST    H14R 4740   3.723   7.262   4.843
    1ST    H14S 4741   3.574   7.344   4.828
    1ST    C113 4742   3.564   7.171   4.710
    1ST    H13R 4743   3.500   7.226   4.640
    1ST    H13S 4744   3.622   7.098   4.652
    1ST    C112 4745   3.485   7.101   4.826
    1ST    H12R 4746   3.398   7.159   4.858
    1ST    H12S 4747   3.428   7.021   4.779
    1ST    C111 4748   3.555   7.042   4.946
    1ST    H11R 4749   3.639   6.977   4.920
    1ST    H11S 4750   3.605   7.121   5.002
    1ST    C110 4751   3.462   6.954   5.042
    1ST    H10R 4752   3.374   7.010   5.075
    1ST    H10S 4753   3.408   6.879   4.984
    1ST     C19 4754   3.541   6.885   5.148
    1ST     H9R 4755   3.617   6.823   5.100
    1ST     H9S 4756   3.598   6.960   5.204
    1ST     C18 4757   3.451   6.808   5.243
    1ST     H8R 4758   3.375   6.872   5.289
    1ST     H8S 4759   3.394   6.737   5.183
    1ST     C17 4760   3.532   6.717   5.331
    1ST     H7R 4761   3.569   6.623   5.291
    1ST     H7S 4762   3.623   6.771   5.359
    1ST     C16 4763   3.453   6.687   5.455
    1ST     H6R 4764   3.431   6.788   5.492
    1ST     H6S 4765   3.351   6.652   5.440
    1ST     C15 4766   3.527   6.596   5.560
    1ST     H5R 4767   3.543   6.499   5.513
    1ST     H5S 4768   3.625   6.642   5.572
    1ST     C14 4769   3.451   6.577   5.697
    1ST     H4R 4770   3.425   6.674   5.739
    1ST     H4S 4771   3.354   6.531   5.677
    1ST     C13 4772   3.530   6.492   5.798
    1ST     H3R 4773   3.554   6.400   5.744
    1ST     H3S 4774   3.626   6.535   5.830
    1ST     C12 4775   3.442   6.455   5.913
    1ST     H2R 4776   3.451   6.536   5.986
    1ST     H2S 4777   3.336   6.454   5.887
    2PS     C11 4778   3.490   6.318   5.973
    2PS     O12 4779   3.409   6.235   6.015
    2PS     O11 4780   3.626   6.302   5.987
    2PS      C1 4781   3.683   6.185   6.039
    2PS      HR 4782   3.651   6.165   6.141
    2PS      HS 4783   3.673   6.100   5.970
    2PS      C2 4784   3.835   6.223   6.063
    2PS      HX 4785   3.883   6.127   6.082
    2PS      C3 4786   3.853   6.318   6.181
    2PS      HA 4787   3.809   6.416   6.162
    2PS      HB 4788   3.796   6.275   6.264
    2PS     O31 4789   3.987   6.341   6.215
    2PS     P31 4790   4.039   6.412   6.348
    2PS     O32 4791   3.979   6.313   6.459
    2PS     C31 4792   3.859   6.344   6.519
    2PS     H1A 4793   3.857   6.446   6.557
    2PS     H1B 4794   3.777   6.341   6.447
    2PS     C32 4795   3.827   6.229   6.626
    2PS     H2A 4796   3.720   6.231   6.648
    2PS     N31 4797   3.853   6.093   6.564
    2PS    HN1A 4798   3.832   6.022   6.635
    2PS    HN1B 4799   3.784   6.063   6.494
    2PS    HN1C 4800   3.947   6.086   6.521
    2PS     C33 4801   3.882   6.255   6.763
    2PS     O33 4802   4.186   6.402   6.346
    2PS     O34 4803   3.969   6.538   6.367
    2PS     O21 4804   3.891   6.286   5.936
    2PS     C21 4805   3.944   6.198   5.847
    2PS     O22 4806   3.955   6.080   5.874
    2PS     O35 4807   3.819   6.340   6.826
    2PS     O36 4808   3.969   6.186   6.803
    3DHA   C116 4809   4.430   5.037   5.567
    3DHA   H16R 4810   4.481   5.064   5.659
    3DHA   C115 4811   4.282   5.033   5.585
    3DHA   H15R 4812   4.233   4.993   5.496
    3DHA   H15S 4813   4.267   4.963   5.668
    3DHA   C114 4814   4.241   5.167   5.632
    3DHA   H14R 4815   4.188   5.170   5.727
    3DHA   C113 4816   4.286   5.283   5.588
    3DHA   H13R 4817   4.249   5.371   5.641
    3DHA   C112 4818   4.370   5.331   5.471
    3DHA   H12R 4819   4.470   5.365   5.497
    3DHA   H12S 4820   4.383   5.253   5.396
    3DHA   C111 4821   4.300   5.439   5.392
    3DHA   H11R 4822   4.259   5.410   5.296
    3DHA   C110 4823   4.291   5.570   5.432
    3DHA   H10R 4824   4.238   5.641   5.369
    3DHA    C19 4825   4.335   5.629   5.558
    3DHA    H9R 4826   4.395   5.552   5.607
    3DHA    H9S 4827   4.393   5.720   5.544
    3DHA    C18 4828   4.219   5.651   5.650
    3DHA    H8R 4829   4.180   5.565   5.702
    3DHA    C17 4830   4.158   5.769   5.673
    3DHA    H7R 4831   4.075   5.761   5.744
    3DHA    C16 4832   4.200   5.902   5.639
    3DHA    H6R 4833   4.220   5.952   5.734
    3DHA    H6S 4834   4.287   5.900   5.574
    3DHA    C15 4835   4.093   5.965   5.562
    3DHA    H5R 4836   4.048   5.898   5.489
    3DHA    C14 4837   4.035   6.085   5.574
    3DHA    H4R 4838   3.952   6.111   5.509
    3DHA    C13 4839   4.104   6.195   5.650
    3DHA    H3R 4840   4.169   6.141   5.719
    3DHA    H3S 4841   4.155   6.265   5.583
    3DHA    C12 4842   3.993   6.270   5.723
    3DHA    H2R 4843   4.031   6.368   5.754
    3DHA    H2S 4844   3.906   6.280   5.659
    3DHA   C117 4845   4.494   4.995   5.452
    3DHA   H17R 4846   4.602   4.998   5.439
    3DHA   C118 4847   4.429   4.958   5.322
    3DHA   H18R 4848   4.503   4.969   5.242
    3DHA   H18S 4849   4.346   5.023   5.295
    3DHA   C119 4850   4.382   4.814   5.315
    3DHA   H19R 4851   4.407   4.764   5.408
    3DHA   C120 4852   4.307   4.749   5.224
    3DHA   H20R 4853   4.264   4.651   5.240
    3DHA   C121 4854   4.267   4.809   5.097
    3DHA   H21R 4855   4.280   4.917   5.090
    3DHA   H21S 4856   4.162   4.781   5.088
    3DHA   C122 4857   4.342   4.729   4.990
    3DHA   H22R 4858   4.447   4.761   4.991
    3DHA   H22S 4859   4.304   4.752   4.891
    3DHA   H22T 4860   4.335   4.621   5.004
    1ST    C118 4861   2.192   3.075   4.022
    1ST    H18R 4862   2.220   3.170   4.068
    1ST    H18S 4863   2.167   3.100   3.919
    1ST    H18T 4864   2.286   3.021   4.033
    1ST    C117 4865   2.057   3.024   4.075
    1ST    H17R 4866   1.968   3.076   4.039
    1ST    H17S 4867   2.049   2.921   4.042
    1ST    C116 4868   2.059   3.022   4.226
    1ST    H16R 4869   2.098   3.120   4.255
    1ST    H16S 4870   1.954   3.021   4.258
    1ST    C115 4871   2.142   2.910   4.285
    1ST    H15R 4872   2.080   2.822   4.263
    1ST    H15S 4873   2.235   2.899   4.230
    1ST    C114 4874   2.171   2.921   4.430
    1ST    H14R 4875   2.244   3.002   4.437
    1ST    H14S 4876   2.081   2.950   4.485
    1ST    C113 4877   2.244   2.798   4.492
    1ST    H13R 4878   2.323   2.776   4.420
    1ST    H13S 4879   2.297   2.835   4.581
    1ST    C112 4880   2.159   2.671   4.531
    1ST    H12R 4881   2.083   2.701   4.603
    1ST    H12S 4882   2.096   2.639   4.448
    1ST    C111 4883   2.245   2.554   4.581
    1ST    H11R 4884   2.186   2.470   4.618
    1ST    H11S 4885   2.305   2.514   4.499
    1ST    C110 4886   2.337   2.591   4.692
    1ST    H10R 4887   2.401   2.510   4.726
    1ST    H10S 4888   2.406   2.667   4.653
    1ST     C19 4889   2.276   2.654   4.817
    1ST     H9R 4890   2.227   2.749   4.796
    1ST     H9S 4891   2.192   2.593   4.851
    1ST     C18 4892   2.383   2.684   4.933
    1ST     H8R 4893   2.434   2.588   4.939
    1ST     H8S 4894   2.438   2.773   4.899
    1ST     C17 4895   2.313   2.729   5.057
    1ST     H7R 4896   2.290   2.834   5.041
    1ST     H7S 4897   2.211   2.689   5.063
    1ST     C16 4898   2.393   2.693   5.184
    1ST     H6R 4899   2.434   2.593   5.177
    1ST     H6S 4900   2.477   2.763   5.185
    1ST     C15 4901   2.316   2.702   5.324
    1ST     H5R 4902   2.272   2.800   5.342
    1ST     H5S 4903   2.224   2.643   5.325
    1ST     C14 4904   2.394   2.646   5.445
    1ST     H4R 4905   2.402   2.537   5.442
    1ST     H4S 4906   2.490   2.698   5.452
    1ST     C13 4907   2.337   2.682   5.584
    1ST     H3R 4908   2.396   2.629   5.659
    1ST     H3S 4909   2.351   2.787   5.610
    1ST     C12 4910   2.189   2.641   5.610
    1ST     H2R 4911   2.131   2.701   5.540
    1ST     H2S 4912   2.175   2.534   5.594
    2PS     C11 4913   2.143   2.680   5.749
    2PS     O12 4914   2.075   2.600   5.808
    2PS     O11 4915   2.177   2.805   5.790
    2PS      C1 4916   2.175   2.835   5.938
    2PS      HR 4917   2.178   2.944   5.944
    2PS      HS 4918   2.085   2.801   5.991
    2PS      C2 4919   2.306   2.778   5.993
    2PS      HX 4920   2.313   2.672   5.964
    2PS      C3 4921   2.303   2.788   6.147
    2PS      HA 4922   2.296   2.894   6.170
    2PS      HB 4923   2.215   2.737   6.188
    2PS     O31 4924   2.423   2.727   6.200
    2PS     P31 4925   2.425   2.569   6.233
    2PS     O32 4926   2.328   2.542   6.352
    2PS     C31 4927   2.366   2.573   6.480
    2PS     H1A 4928   2.425   2.492   6.522
    2PS     H1B 4929   2.436   2.657   6.477
    2PS     C32 4930   2.250   2.602   6.574
    2PS     H2A 4931   2.286   2.634   6.672
    2PS     N31 4932   2.168   2.718   6.527
    2PS    HN1A 4933   2.102   2.681   6.456
    2PS    HN1B 4934   2.105   2.768   6.591
    2PS    HN1C 4935   2.224   2.793   6.484
    2PS     C33 4936   2.170   2.476   6.596
    2PS     O33 4937   2.359   2.500   6.117
    2PS     O34 4938   2.558   2.522   6.276
    2PS     O21 4939   2.415   2.855   5.943
    2PS     C21 4940   2.529   2.790   5.896
    2PS     O22 4941   2.536   2.666   5.876
    2PS     O35 4942   2.080   2.436   6.519
    2PS     O36 4943   2.192   2.423   6.702
    3DHA   C116 4944   2.890   2.472   4.790
    3DHA   H16R 4945   2.920   2.570   4.751
    3DHA   C115 4946   2.995   2.418   4.881
    3DHA   H15R 4947   2.983   2.313   4.907
    3DHA   H15S 4948   3.083   2.414   4.817
    3DHA   C114 4949   3.035   2.495   5.003
    3DHA   H14R 4950   3.141   2.518   5.004
    3DHA   C113 4951   2.961   2.566   5.096
    3DHA   H13R 4952   3.018   2.628   5.165
    3DHA   C112 4953   2.816   2.574   5.105
    3DHA   H12R 4954   2.779   2.481   5.062
    3DHA   H12S 4955   2.788   2.581   5.210
    3DHA   C111 4956   2.769   2.689   5.022
    3DHA   H11R 4957   2.766   2.645   4.923
    3DHA   C110 4958   2.735   2.811   5.063
    3DHA   H10R 4959   2.694   2.883   4.993
    3DHA    C19 4960   2.729   2.866   5.210
    3DHA    H9R 4961   2.677   2.961   5.218
    3DHA    H9S 4962   2.671   2.792   5.265
    3DHA    C18 4963   2.861   2.878   5.278
    3DHA    H8R 4964   2.943   2.826   5.229
    3DHA    C17 4965   2.883   2.957   5.387
    3DHA    H7R 4966   2.984   2.966   5.424
    3DHA    C16 4967   2.790   3.039   5.469
    3DHA    H6R 4968   2.789   3.133   5.414
    3DHA    H6S 4969   2.686   3.005   5.465
    3DHA    C15 4970   2.835   3.060   5.612
    3DHA    H5R 4971   2.917   3.131   5.615
    3DHA    C14 4972   2.797   2.993   5.722
    3DHA    H4R 4973   2.838   3.020   5.819
    3DHA    C13 4974   2.690   2.883   5.731
    3DHA    H3R 4975   2.602   2.907   5.670
    3DHA    H3S 4976   2.725   2.781   5.714
    3DHA    C12 4977   2.637   2.888   5.877
    3DHA    H2R 4978   2.710   2.853   5.950
    3DHA    H2S 4979   2.600   2.985   5.913
    3DHA   C117 4980   2.764   2.425   4.769
    3DHA   H17R 4981   2.692   2.477   4.707
    3DHA   C118 4982   2.701   2.310   4.835
    3DHA   H18R 4983   2.773   2.268   4.906
    3DHA   H18S 4984   2.685   2.230   4.763
    3DHA   C119 4985   2.567   2.336   4.894
    3DHA   H19R 4986   2.580   2.392   4.987
    3DHA   C120 4987   2.452   2.303   4.837
    3DHA   H20R 4988   2.361   2.331   4.889
    3DHA   C121 4989   2.427   2.228   4.709
    3DHA   H21R 4990   2.500   2.255   4.633
    3DHA   H21S 4991   2.331   2.252   4.664
    3DHA   C122 4992   2.418   2.080   4.733
    3DHA   H22R 4993   2.416   2.021   4.641
    3DHA   H22S 4994   2.326   2.060   4.788
    3DHA   H22T 4995   2.508   2.056   4.791
    1ST    C118 4996   4.708   1.418   4.084
    1ST    H18R 4997   4.600   1.428   4.071
    1ST    H18S 4998   4.732   1.317   4.050
    1ST    H18T 4999   4.750   1.493   4.017
    1ST    C117 5000   4.739   1.423   4.234
    1ST    H17R 5001   4.708   1.512   4.289
    1ST    H17S 5002   4.690   1.340   4.287
    1ST    C116 5003   4.890   1.423   4.259
    1ST    H16R 5004   4.934   1.329   4.225
    1ST    H16S 5005   4.935   1.507   4.205
    1ST    C115 5006   4.929   1.423   4.410
    1ST    H15R 5007   4.885   1.349   4.477
    1ST    H15S 5008   5.037   1.407   4.413
    1ST    C114 5009   4.920   1.559   4.466
    1ST    H14R 5010   5.022   1.594   4.487
    1ST    H14S 5011   4.872   1.634   4.403
    1ST    C113 5012   4.830   1.581   4.589
    1ST    H13R 5013   4.735   1.527   4.588
    1ST    H13S 5014   4.873   1.536   4.679
    1ST    C112 5015   4.792   1.734   4.627
    1ST    H12R 5016   4.874   1.804   4.609
    1ST    H12S 5017   4.719   1.771   4.555
    1ST    C111 5018   4.739   1.745   4.770
    1ST    H11R 5019   4.656   1.677   4.787
    1ST    H11S 5020   4.815   1.707   4.838
    1ST    C110 5021   4.710   1.894   4.812
    1ST    H10R 5022   4.764   1.972   4.757
    1ST    H10S 5023   4.610   1.912   4.773
    1ST     C19 5024   4.678   1.921   4.959
    1ST     H9R 5025   4.633   2.019   4.979
    1ST     H9S 5026   4.593   1.859   4.986
    1ST     C18 5027   4.794   1.896   5.051
    1ST     H8R 5028   4.817   1.792   5.025
    1ST     H8S 5029   4.874   1.967   5.029
    1ST     C17 5030   4.756   1.905   5.204
    1ST     H7R 5031   4.818   1.978   5.256
    1ST     H7S 5032   4.655   1.940   5.229
    1ST     C16 5033   4.799   1.783   5.292
    1ST     H6R 5034   4.753   1.773   5.391
    1ST     H6S 5035   4.746   1.705   5.238
    1ST     C15 5036   4.952   1.762   5.292
    1ST     H5R 5037   4.993   1.768   5.191
    1ST     H5S 5038   4.988   1.845   5.353
    1ST     C14 5039   4.994   1.618   5.362
    1ST     H4R 5040   4.963   1.537   5.296
    1ST     H4S 5041   5.102   1.609   5.377
    1ST     C13 5042   4.931   1.604   5.502
    1ST     H3R 5043   4.823   1.589   5.497
    1ST     H3S 5044   4.969   1.511   5.545
    1ST     C12 5045   4.986   1.705   5.598
    1ST     H2R 5046   5.094   1.702   5.615
    1ST     H2S 5047   4.972   1.808   5.567
    2PS     C11 5048   4.917   1.688   5.723
    2PS     O12 5049   4.813   1.739   5.752
    2PS     O11 5050   4.983   1.606   5.806
    2PS      C1 5051   4.926   1.587   5.942
    2PS      HR 5052   4.998   1.540   6.009
    2PS      HS 5053   4.897   1.686   5.980
    2PS      C2 5054   4.799   1.493   5.939
    2PS      HX 5055   4.731   1.529   5.862
    2PS      C3 5056   4.723   1.491   6.080
    2PS      HA 5057   4.658   1.578   6.074
    2PS      HB 5058   4.681   1.390   6.091
    2PS     O31 5059   4.815   1.497   6.191
    2PS     P31 5060   4.776   1.429   6.331
    2PS     O32 5061   4.804   1.275   6.316
    2PS     C31 5062   4.933   1.220   6.305
    2PS     H1A 5063   4.967   1.235   6.203
    2PS     H1B 5064   5.007   1.269   6.369
    2PS     C32 5065   4.927   1.066   6.339
    2PS     H2A 5066   4.904   1.054   6.445
    2PS     N31 5067   4.799   1.003   6.286
    2PS    HN1A 5068   4.714   1.060   6.298
    2PS    HN1B 5069   4.789   0.987   6.184
    2PS    HN1C 5070   4.781   0.910   6.328
    2PS     C33 5071   5.061   1.000   6.326
    2PS     O33 5072   4.849   1.493   6.445
    2PS     O34 5073   4.631   1.431   6.349
    2PS     O21 5074   4.848   1.356   5.919
    2PS     C21 5075   4.761   1.273   5.861
    2PS     O22 5076   4.643   1.287   5.852
    2PS     O35 5077   5.141   1.059   6.390
    2PS     O36 5078   5.078   0.920   6.236
    3DHA   C116 5079   4.676   1.215   4.687
    3DHA   H16R 5080   4.630   1.312   4.702
    3DHA   C115 5081   4.771   1.181   4.799
    3DHA   H15R 5082   4.807   1.078   4.804
    3DHA   H15S 5083   4.852   1.250   4.774
    3DHA   C114 5084   4.709   1.207   4.932
    3DHA   H14R 5085   4.719   1.310   4.964
    3DHA   C113 5086   4.634   1.119   5.005
    3DHA   H13R 5087   4.588   1.148   5.099
    3DHA   C112 5088   4.624   0.971   4.976
    3DHA   H12R 5089   4.621   0.956   4.868
    3DHA   H12S 5090   4.704   0.912   5.020
    3DHA   C111 5091   4.499   0.918   5.031
    3DHA   H11R 5092   4.417   0.910   4.960
    3DHA   C110 5093   4.479   0.865   5.154
    3DHA   H10R 5094   4.385   0.812   5.167
    3DHA    C19 5095   4.569   0.871   5.269
    3DHA    H9R 5096   4.602   0.771   5.299
    3DHA    H9S 5097   4.648   0.937   5.232
    3DHA    C18 5098   4.502   0.918   5.394
    3DHA    H8R 5099   4.404   0.874   5.411
    3DHA    C17 5100   4.553   0.993   5.491
    3DHA    H7R 5101   4.493   1.011   5.580
    3DHA    C16 5102   4.690   1.044   5.498
    3DHA    H6R 5103   4.739   1.011   5.590
    3DHA    H6S 5104   4.750   1.000   5.418
    3DHA    C15 5105   4.712   1.192   5.497
    3DHA    H5R 5106   4.645   1.250   5.435
    3DHA    C14 5107   4.803   1.250   5.571
    3DHA    H4R 5108   4.807   1.359   5.562
    3DHA    C13 5109   4.905   1.195   5.670
    3DHA    H3R 5110   4.955   1.106   5.631
    3DHA    H3S 5111   4.983   1.270   5.688
    3DHA    C12 5112   4.834   1.152   5.793
    3DHA    H2R 5113   4.761   1.074   5.769
    3DHA    H2S 5114   4.905   1.107   5.863
    3DHA   C117 5115   4.668   1.133   4.580
    3DHA   H17R 5116   4.602   1.159   4.498
    3DHA   C118 5117   4.762   1.021   4.555
    3DHA   H18R 5118   4.732   0.957   4.472
    3DHA   H18S 5119   4.772   0.966   4.649
    3DHA   C119 5120   4.894   1.078   4.515
    3DHA   H19R 5121   4.946   1.145   4.584
    3DHA   C120 5122   4.953   1.057   4.393
    3DHA   H20R 5123   5.050   1.100   4.373
    3DHA   C121 5124   4.894   0.978   4.267
    3DHA   H21R 5125   4.792   1.013   4.249
    3DHA   H21S 5126   4.886   0.869   4.274
    3DHA   C122 5127   4.977   1.001   4.146
    3DHA   H22R 5128   5.082   1.006   4.176
    3DHA   H22S 5129   4.969   1.095   4.090
    3DHA   H22T 5130   4.972   0.916   4.077
    1ST    C118 5131   3.253   0.954   4.399
    1ST    H18R 5132   3.215   0.904   4.310
    1ST    H18S 5133   3.360   0.942   4.383
    1ST    H18T 5134   3.221   1.056   4.378
    1ST    C117 5135   3.216   0.891   4.535
    1ST    H17R 5136   3.219   0.784   4.511
    1ST    H17S 5137   3.291   0.917   4.611
    1ST    C116 5138   3.069   0.923   4.580
    1ST    H16R 5139   3.054   1.031   4.593
    1ST    H16S 5140   2.994   0.886   4.511
    1ST    C115 5141   3.032   0.853   4.713
    1ST    H15R 5142   3.083   0.911   4.790
    1ST    H15S 5143   2.925   0.873   4.723
    1ST    C114 5144   3.046   0.702   4.716
    1ST    H14R 5145   2.965   0.648   4.665
    1ST    H14S 5146   3.140   0.670   4.671
    1ST    C113 5147   3.022   0.641   4.857
    1ST    H13R 5148   3.091   0.684   4.929
    1ST    H13S 5149   2.921   0.658   4.896
    1ST    C112 5150   3.049   0.492   4.865
    1ST    H12R 5151   2.993   0.437   4.789
    1ST    H12S 5152   3.153   0.469   4.840
    1ST    C111 5153   3.025   0.441   5.009
    1ST    H11R 5154   3.081   0.514   5.068
    1ST    H11S 5155   2.919   0.438   5.033
    1ST    C110 5156   3.087   0.303   5.034
    1ST    H10R 5157   3.041   0.233   4.964
    1ST    H10S 5158   3.190   0.318   5.001
    1ST     C19 5159   3.100   0.254   5.179
    1ST     H9R 5160   3.188   0.188   5.183
    1ST     H9S 5161   3.132   0.331   5.249
    1ST     C18 5162   2.971   0.204   5.240
    1ST     H8R 5163   2.881   0.257   5.211
    1ST     H8S 5164   2.953   0.103   5.203
    1ST     C17 5165   2.983   0.200   5.393
    1ST     H7R 5166   3.079   0.156   5.420
    1ST     H7S 5167   2.979   0.304   5.428
    1ST     C16 5168   2.860   0.135   5.460
    1ST     H6R 5169   2.774   0.166   5.400
    1ST     H6S 5170   2.856   0.026   5.445
    1ST     C15 5171   2.831   0.162   5.607
    1ST     H5R 5172   2.804   0.267   5.597
    1ST     H5S 5173   2.740   0.110   5.637
    1ST     C14 5174   2.951   0.125   5.702
    1ST     H4R 5175   2.953   0.016   5.704
    1ST     H4S 5176   3.048   0.162   5.667
    1ST     C13 5177   2.919   0.174   5.846
    1ST     H3R 5178   2.908   0.282   5.832
    1ST     H3S 5179   2.826   0.141   5.892
    1ST     C12 5180   3.045   0.138   5.932
    1ST     H2R 5181   3.070   0.035   5.956
    1ST     H2S 5182   3.137   0.172   5.884
    2PS     C11 5183   3.045   0.204   6.067
    2PS     O12 5184   3.034   0.140   6.167
    2PS     O11 5185   3.058   0.339   6.058
    2PS      C1 5186   3.066   0.425   6.174
    2PS      HR 5187   3.077   0.530   6.147
    2PS      HS 5188   2.987   0.405   6.246
    2PS      C2 5189   3.201   0.395   6.246
    2PS      HX 5190   3.201   0.286   6.260
    2PS      C3 5191   3.201   0.464   6.389
    2PS      HA 5192   3.161   0.393   6.462
    2PS      HB 5193   3.307   0.474   6.415
    2PS     O31 5194   3.136   0.591   6.390
    2PS     P31 5195   3.083   0.665   6.515
    2PS     O32 5196   3.207   0.757   6.544
    2PS     C31 5197   3.326   0.719   6.608
    2PS     H1A 5198   3.297   0.678   6.705
    2PS     H1B 5199   3.391   0.649   6.555
    2PS     C32 5200   3.407   0.846   6.624
    2PS     H2A 5201   3.432   0.880   6.523
    2PS     N31 5202   3.334   0.966   6.677
    2PS    HN1A 5203   3.310   0.945   6.775
    2PS    HN1B 5204   3.395   1.050   6.672
    2PS    HN1C 5205   3.249   0.992   6.624
    2PS     C33 5206   3.540   0.816   6.684
    2PS     O33 5207   2.970   0.750   6.463
    2PS     O34 5208   3.067   0.566   6.620
    2PS     O21 5209   3.318   0.431   6.169
    2PS     C21 5210   3.436   0.393   6.211
    2PS     O22 5211   3.459   0.311   6.300
    2PS     O35 5212   3.547   0.803   6.803
    2PS     O36 5213   3.636   0.792   6.608
    3DHA   C116 5214   4.373   0.283   5.019
    3DHA   H16R 5215   4.334   0.197   4.966
    3DHA   C115 5216   4.312   0.322   5.154
    3DHA   H15R 5217   4.367   0.276   5.236
    3DHA   H15S 5218   4.324   0.428   5.177
    3DHA   C114 5219   4.169   0.269   5.160
    3DHA   H14R 5220   4.112   0.280   5.068
    3DHA   C113 5221   4.114   0.193   5.253
    3DHA   H13R 5222   4.018   0.148   5.231
    3DHA   C112 5223   4.181   0.145   5.376
    3DHA   H12R 5224   4.144   0.049   5.413
    3DHA   H12S 5225   4.276   0.101   5.344
    3DHA   C111 5226   4.214   0.243   5.483
    3DHA   H11R 5227   4.320   0.265   5.490
    3DHA   C110 5228   4.134   0.307   5.570
    3DHA   H10R 5229   4.188   0.374   5.637
    3DHA    C19 5230   3.988   0.288   5.585
    3DHA    H9R 5231   3.930   0.380   5.573
    3DHA    H9S 5232   3.955   0.228   5.499
    3DHA    C18 5233   3.954   0.215   5.711
    3DHA    H8R 5234   4.024   0.135   5.732
    3DHA    C17 5235   3.852   0.235   5.797
    3DHA    H7R 5236   3.856   0.177   5.888
    3DHA    C16 5237   3.739   0.337   5.785
    3DHA    H6R 5238   3.724   0.386   5.688
    3DHA    H6S 5239   3.646   0.284   5.805
    3DHA    C15 5240   3.767   0.448   5.880
    3DHA    H5R 5241   3.865   0.494   5.864
    3DHA    C14 5242   3.681   0.489   5.971
    3DHA    H4R 5243   3.715   0.569   6.036
    3DHA    C13 5244   3.547   0.439   6.000
    3DHA    H3R 5245   3.467   0.500   5.958
    3DHA    H3S 5246   3.533   0.331   5.988
    3DHA    C12 5247   3.541   0.471   6.147
    3DHA    H2R 5248   3.631   0.434   6.196
    3DHA    H2S 5249   3.518   0.573   6.178
    3DHA   C117 5250   4.447   0.360   4.941
    3DHA   H17R 5251   4.474   0.322   4.843
    3DHA   C118 5252   4.510   0.493   4.969
    3DHA   H18R 5253   4.598   0.506   4.905
    3DHA   H18S 5254   4.548   0.490   5.072
    3DHA   C119 5255   4.419   0.617   4.948
    3DHA   H19R 5256   4.370   0.661   5.034
    3DHA   C120 5257   4.391   0.673   4.828
    3DHA   H20R 5258   4.348   0.772   4.816
    3DHA   C121 5259   4.440   0.626   4.698
    3DHA   H21R 5260   4.360   0.612   4.625
    3DHA   H21S 5261   4.481   0.525   4.710
    3DHA   C122 5262   4.561   0.714   4.653
    3DHA   H22R 5263   4.653   0.692   4.707
    3DHA   H22S 5264   4.539   0.818   4.676
    3DHA   H22T 5265   4.578   0.712   4.545
    1ST    C118 5266  -0.059   3.208   4.238
    1ST    H18R 5267  -0.136   3.195   4.313
    1ST    H18S 5268  -0.117   3.242   4.152
    1ST    H18T 5269   0.007   3.288   4.271
    1ST    C117 5270   0.014   3.075   4.198
    1ST    H17R 5271  -0.059   3.005   4.157
    1ST    H17S 5272   0.076   3.092   4.109
    1ST    C116 5273   0.105   3.012   4.305
    1ST    H16R 5274   0.043   2.999   4.394
    1ST    H16S 5275   0.123   2.908   4.278
    1ST    C115 5276   0.233   3.086   4.335
    1ST    H15R 5277   0.297   3.094   4.247
    1ST    H15S 5278   0.211   3.193   4.344
    1ST    C114 5279   0.314   3.032   4.450
    1ST    H14R 5280   0.298   2.925   4.443
    1ST    H14S 5281   0.416   3.048   4.414
    1ST    C113 5282   0.299   3.092   4.591
    1ST    H13R 5283   0.338   3.194   4.590
    1ST    H13S 5284   0.194   3.097   4.620
    1ST    C112 5285   0.388   3.021   4.695
    1ST    H12R 5286   0.495   3.027   4.677
    1ST    H12S 5287   0.363   3.070   4.790
    1ST    C111 5288   0.355   2.875   4.727
    1ST    H11R 5289   0.248   2.872   4.706
    1ST    H11S 5290   0.397   2.806   4.654
    1ST    C110 5291   0.374   2.813   4.866
    1ST    H10R 5292   0.322   2.868   4.945
    1ST    H10S 5293   0.318   2.720   4.876
    1ST     C19 5294   0.524   2.798   4.916
    1ST     H9R 5295   0.583   2.784   4.826
    1ST     H9S 5296   0.565   2.895   4.944
    1ST     C18 5297   0.546   2.707   5.039
    1ST     H8R 5298   0.476   2.732   5.119
    1ST     H8S 5299   0.530   2.603   5.007
    1ST     C17 5300   0.685   2.718   5.101
    1ST     H7R 5301   0.749   2.690   5.017
    1ST     H7S 5302   0.702   2.825   5.117
    1ST     C16 5303   0.711   2.644   5.229
    1ST     H6R 5304   0.654   2.691   5.310
    1ST     H6S 5305   0.667   2.545   5.219
    1ST     C15 5306   0.855   2.644   5.280
    1ST     H5R 5307   0.861   2.595   5.378
    1ST     H5S 5308   0.896   2.576   5.205
    1ST     C14 5309   0.929   2.778   5.283
    1ST     H4R 5310   0.936   2.808   5.178
    1ST     H4S 5311   0.880   2.857   5.340
    1ST     C13 5312   1.073   2.761   5.345
    1ST     H3R 5313   1.118   2.671   5.304
    1ST     H3S 5314   1.148   2.827   5.301
    1ST     C12 5315   1.087   2.756   5.496
    1ST     H2R 5316   1.005   2.694   5.533
    1ST     H2S 5317   1.182   2.714   5.528
    2PS     C11 5318   1.084   2.895   5.554
    2PS     O12 5319   0.999   2.976   5.526
    2PS     O11 5320   1.171   2.906   5.652
    2PS      C1 5321   1.174   3.031   5.734
    2PS      HR 5322   1.277   3.040   5.771
    2PS      HS 5323   1.158   3.113   5.664
    2PS      C2 5324   1.081   3.039   5.855
    2PS      HX 5325   1.118   3.111   5.929
    2PS      C3 5326   1.078   2.896   5.919
    2PS      HA 5327   1.006   2.836   5.863
    2PS      HB 5328   1.175   2.849   5.901
    2PS     O31 5329   1.054   2.892   6.064
    2PS     P31 5330   0.957   2.777   6.131
    2PS     O32 5331   0.813   2.825   6.106
    2PS     C31 5332   0.766   2.935   6.177
    2PS     H1A 5333   0.698   2.906   6.258
    2PS     H1B 5334   0.847   2.994   6.221
    2PS     C32 5335   0.705   3.021   6.068
    2PS     H2A 5336   0.785   3.047   5.999
    2PS     N31 5337   0.606   2.948   5.989
    2PS    HN1A 5338   0.561   3.009   5.918
    2PS    HN1B 5339   0.641   2.863   5.941
    2PS    HN1C 5340   0.532   2.914   6.053
    2PS     C33 5341   0.662   3.156   6.123
    2PS     O33 5342   0.977   2.651   6.046
    2PS     O34 5343   0.977   2.765   6.278
    2PS     O21 5344   0.948   3.072   5.816
    2PS     C21 5345   0.923   3.185   5.748
    2PS     O22 5346   0.998   3.278   5.728
    2PS     O35 5347   0.748   3.236   6.160
    2PS     O36 5348   0.549   3.163   6.161
    3DHA   C116 5349   1.575   3.015   4.890
    3DHA   H16R 5350   1.531   2.921   4.922
    3DHA   C115 5351   1.592   3.114   5.001
    3DHA   H15R 5352   1.612   3.049   5.087
    3DHA   H15S 5353   1.685   3.172   5.003
    3DHA   C114 5354   1.468   3.205   5.017
    3DHA   H14R 5355   1.490   3.296   4.962
    3DHA   C113 5356   1.359   3.179   5.080
    3DHA   H13R 5357   1.283   3.255   5.066
    3DHA   C112 5358   1.324   3.073   5.172
    3DHA   H12R 5359   1.224   3.038   5.145
    3DHA   H12S 5360   1.395   2.993   5.154
    3DHA   C111 5361   1.328   3.132   5.312
    3DHA   H11R 5362   1.426   3.122   5.360
    3DHA   C110 5363   1.218   3.175   5.378
    3DHA   H10R 5364   1.228   3.219   5.477
    3DHA    C19 5365   1.089   3.198   5.306
    3DHA    H9R 5366   1.069   3.129   5.224
    3DHA    H9S 5367   1.000   3.190   5.369
    3DHA    C18 5368   1.071   3.339   5.250
    3DHA    H8R 5369   1.121   3.365   5.157
    3DHA    C17 5370   1.014   3.446   5.310
    3DHA    H7R 5371   1.015   3.540   5.256
    3DHA    C16 5372   0.929   3.443   5.431
    3DHA    H6R 5373   0.992   3.419   5.517
    3DHA    H6S 5374   0.902   3.548   5.438
    3DHA    C15 5375   0.807   3.360   5.408
    3DHA    H5R 5376   0.794   3.328   5.305
    3DHA    C14 5377   0.722   3.305   5.497
    3DHA    H4R 5378   0.649   3.234   5.460
    3DHA    C13 5379   0.721   3.319   5.645
    3DHA    H3R 5380   0.777   3.406   5.680
    3DHA    H3S 5381   0.620   3.335   5.684
    3DHA    C12 5382   0.780   3.182   5.693
    3DHA    H2R 5383   0.723   3.143   5.778
    3DHA    H2S 5384   0.758   3.094   5.633
    3DHA   C117 5385   1.628   3.015   4.766
    3DHA   H17R 5386   1.623   2.924   4.707
    3DHA   C118 5387   1.705   3.125   4.705
    3DHA   H18R 5388   1.718   3.215   4.766
    3DHA   H18S 5389   1.668   3.150   4.605
    3DHA   C119 5390   1.831   3.067   4.669
    3DHA   H19R 5391   1.835   2.959   4.680
    3DHA   C120 5392   1.953   3.133   4.652
    3DHA   H20R 5393   2.037   3.067   4.637
    3DHA   C121 5394   1.981   3.281   4.645
    3DHA   H21R 5395   2.077   3.287   4.695
    3DHA   H21S 5396   1.907   3.336   4.704
    3DHA   C122 5397   1.998   3.339   4.506
    3DHA   H22R 5398   2.061   3.270   4.451
    3DHA   H22S 5399   2.045   3.438   4.501
    3DHA   H22T 5400   1.895   3.351   4.473
    1ST    C118 5401   1.283   3.714   3.870
    1ST    H18R 5402   1.274   3.822   3.873
    1ST    H18S 5403   1.372   3.668   3.826
    1ST    H18T 5404   1.206   3.686   3.798
    1ST    C117 5405   1.258   3.637   4.002
    1ST    H17R 5406   1.159   3.653   4.045
    1ST    H17S 5407   1.259   3.531   3.979
    1ST    C116 5408   1.369   3.672   4.113
    1ST    H16R 5409   1.463   3.704   4.069
    1ST    H16S 5410   1.323   3.757   4.165
    1ST    C115 5411   1.387   3.561   4.219
    1ST    H15R 5412   1.297   3.511   4.255
    1ST    H15S 5413   1.443   3.482   4.167
    1ST    C114 5414   1.452   3.618   4.349
    1ST    H14R 5415   1.547   3.661   4.315
    1ST    H14S 5416   1.391   3.700   4.389
    1ST    C113 5417   1.494   3.516   4.449
    1ST    H13R 5418   1.405   3.487   4.505
    1ST    H13S 5419   1.553   3.439   4.400
    1ST    C112 5420   1.599   3.581   4.540
    1ST    H12R 5421   1.686   3.601   4.477
    1ST    H12S 5422   1.564   3.679   4.573
    1ST    C111 5423   1.632   3.500   4.669
    1ST    H11R 5424   1.538   3.477   4.719
    1ST    H11S 5425   1.679   3.404   4.646
    1ST    C110 5426   1.721   3.579   4.764
    1ST    H10R 5427   1.821   3.586   4.721
    1ST    H10S 5428   1.678   3.678   4.782
    1ST     C19 5429   1.746   3.517   4.905
    1ST     H9R 5430   1.776   3.414   4.882
    1ST     H9S 5431   1.827   3.565   4.959
    1ST     C18 5432   1.627   3.524   4.995
    1ST     H8R 5433   1.600   3.630   4.991
    1ST     H8S 5434   1.539   3.477   4.951
    1ST     C17 5435   1.650   3.485   5.133
    1ST     H7R 5436   1.673   3.378   5.129
    1ST     H7S 5437   1.734   3.537   5.179
    1ST     C16 5438   1.520   3.507   5.208
    1ST     H6R 5439   1.498   3.614   5.215
    1ST     H6S 5440   1.447   3.444   5.158
    1ST     C15 5441   1.527   3.456   5.350
    1ST     H5R 5442   1.555   3.351   5.340
    1ST     H5S 5443   1.615   3.491   5.405
    1ST     C14 5444   1.399   3.484   5.429
    1ST     H4R 5445   1.387   3.591   5.447
    1ST     H4S 5446   1.307   3.443   5.385
    1ST     C13 5447   1.407   3.406   5.563
    1ST     H3R 5448   1.405   3.299   5.542
    1ST     H3S 5449   1.503   3.425   5.612
    1ST     C12 5450   1.280   3.434   5.646
    1ST     H2R 5451   1.271   3.541   5.667
    1ST     H2S 5452   1.190   3.382   5.614
    2PS     C11 5453   1.303   3.391   5.786
    2PS     O12 5454   1.343   3.280   5.815
    2PS     O11 5455   1.278   3.488   5.875
    2PS      C1 5456   1.297   3.463   6.018
    2PS      HR 5457   1.235   3.380   6.054
    2PS      HS 5458   1.400   3.433   6.039
    2PS      C2 5459   1.268   3.598   6.077
    2PS      HX 5460   1.353   3.660   6.048
    2PS      C3 5461   1.267   3.587   6.235
    2PS      HA 5462   1.369   3.578   6.274
    2PS      HB 5463   1.219   3.681   6.263
    2PS     O31 5464   1.180   3.486   6.277
    2PS     P31 5465   1.207   3.412   6.418
    2PS     O32 5466   1.146   3.507   6.527
    2PS     C31 5467   1.005   3.526   6.524
    2PS     H1A 5468   0.970   3.526   6.420
    2PS     H1B 5469   0.954   3.444   6.574
    2PS     C32 5470   0.965   3.656   6.595
    2PS     H2A 5471   0.998   3.652   6.699
    2PS     N31 5472   1.021   3.779   6.527
    2PS    HN1A 5473   1.121   3.771   6.502
    2PS    HN1B 5474   0.972   3.797   6.438
    2PS    HN1C 5475   1.013   3.872   6.571
    2PS     C33 5476   0.815   3.646   6.615
    2PS     O33 5477   1.128   3.288   6.416
    2PS     O34 5478   1.352   3.408   6.434
    2PS     O21 5479   1.141   3.658   6.025
    2PS     C21 5480   1.018   3.598   6.027
    2PS     O22 5481   0.982   3.500   6.086
    2PS     O35 5482   0.767   3.606   6.719
    2PS     O36 5483   0.745   3.715   6.540
    3DHA   C116 5484   0.856   4.694   5.518
    3DHA   H16R 5485   0.778   4.629   5.556
    3DHA   C115 5486   0.985   4.685   5.591
    3DHA   H15R 5487   1.070   4.707   5.527
    3DHA   H15S 5488   0.985   4.768   5.663
    3DHA   C114 5489   0.997   4.550   5.662
    3DHA   H14R 5490   0.952   4.557   5.761
    3DHA   C113 5491   1.043   4.433   5.616
    3DHA   H13R 5492   1.047   4.346   5.681
    3DHA   C112 5493   1.094   4.405   5.481
    3DHA   H12R 5494   1.037   4.335   5.419
    3DHA   H12S 5495   1.093   4.491   5.413
    3DHA   C111 5496   1.229   4.337   5.494
    3DHA   H11R 5497   1.318   4.400   5.491
    3DHA   C110 5498   1.246   4.202   5.495
    3DHA   H10R 5499   1.351   4.177   5.505
    3DHA    C19 5500   1.150   4.094   5.487
    3DHA    H9R 5501   1.057   4.132   5.444
    3DHA    H9S 5502   1.188   4.017   5.420
    3DHA    C18 5503   1.117   4.044   5.620
    3DHA    H8R 5504   1.117   4.123   5.695
    3DHA    C17 5505   1.070   3.923   5.648
    3DHA    H7R 5506   1.038   3.903   5.750
    3DHA    C16 5507   1.040   3.809   5.558
    3DHA    H6R 5508   1.041   3.842   5.454
    3DHA    H6S 5509   1.120   3.737   5.575
    3DHA    C15 5510   0.902   3.755   5.584
    3DHA    H5R 5511   0.826   3.805   5.525
    3DHA    C14 5512   0.878   3.665   5.683
    3DHA    H4R 5513   0.776   3.634   5.705
    3DHA    C13 5514   0.978   3.624   5.786
    3DHA    H3R 5515   0.993   3.518   5.768
    3DHA    H3S 5516   1.077   3.669   5.776
    3DHA    C12 5517   0.927   3.650   5.919
    3DHA    H2R 5518   0.906   3.757   5.927
    3DHA    H2S 5519   0.824   3.613   5.925
    3DHA   C117 5520   0.842   4.757   5.400
    3DHA   H17R 5521   0.745   4.752   5.352
    3DHA   C118 5522   0.939   4.833   5.323
    3DHA   H18R 5523   1.020   4.768   5.289
    3DHA   H18S 5524   0.992   4.904   5.387
    3DHA   C119 5525   0.880   4.904   5.204
    3DHA   H19R 5526   0.812   4.988   5.219
    3DHA   C120 5527   0.882   4.863   5.078
    3DHA   H20R 5528   0.823   4.910   5.000
    3DHA   C121 5529   0.960   4.744   5.034
    3DHA   H21R 5530   0.937   4.654   5.091
    3DHA   H21S 5531   1.064   4.772   5.051
    3DHA   C122 5532   0.957   4.709   4.891
    3DHA   H22R 5533   0.967   4.799   4.829
    3DHA   H22S 5534   0.858   4.667   4.875
    3DHA   H22T 5535   1.036   4.639   4.861
    1ST    C118 5536   4.338   0.335   4.193
    1ST    H18R 5537   4.262   0.308   4.120
    1ST    H18S 5538   4.375   0.246   4.246
    1ST    H18T 5539   4.429   0.382   4.156
    1ST    C117 5540   4.270   0.425   4.299
    1ST    H17R 5541   4.350   0.471   4.357
    1ST    H17S 5542   4.234   0.513   4.244
    1ST    C116 5543   4.139   0.369   4.367
    1ST    H16R 5544   4.060   0.367   4.291
    1ST    H16S 5545   4.160   0.263   4.382
    1ST    C115 5546   4.105   0.451   4.492
    1ST    H15R 5547   4.183   0.435   4.567
    1ST    H15S 5548   4.110   0.556   4.461
    1ST    C114 5549   3.968   0.411   4.554
    1ST    H14R 5550   3.882   0.417   4.486
    1ST    H14S 5551   3.976   0.312   4.600
    1ST    C113 5552   3.949   0.499   4.677
    1ST    H13R 5553   3.966   0.606   4.662
    1ST    H13S 5554   3.841   0.503   4.687
    1ST    C112 5555   3.999   0.434   4.804
    1ST    H12R 5556   3.961   0.336   4.834
    1ST    H12S 5557   4.108   0.422   4.796
    1ST    C111 5558   3.962   0.517   4.922
    1ST    H11R 5559   3.859   0.555   4.917
    1ST    H11S 5560   3.960   0.447   5.006
    1ST    C110 5561   4.054   0.637   4.942
    1ST    H10R 5562   4.145   0.607   4.995
    1ST    H10S 5563   4.100   0.683   4.855
    1ST     C19 5564   3.994   0.743   5.043
    1ST     H9R 5565   4.076   0.805   5.081
    1ST     H9S 5566   3.927   0.801   4.979
    1ST     C18 5567   3.940   0.685   5.168
    1ST     H8R 5568   3.857   0.616   5.151
    1ST     H8S 5569   4.017   0.622   5.213
    1ST     C17 5570   3.887   0.791   5.261
    1ST     H7R 5571   3.806   0.851   5.218
    1ST     H7S 5572   3.833   0.734   5.337
    1ST     C16 5573   3.997   0.880   5.323
    1ST     H6R 5574   4.034   0.944   5.243
    1ST     H6S 5575   3.949   0.947   5.394
    1ST     C15 5576   4.117   0.818   5.396
    1ST     H5R 5577   4.159   0.749   5.323
    1ST     H5S 5578   4.180   0.906   5.407
    1ST     C14 5579   4.079   0.748   5.530
    1ST     H4R 5580   4.036   0.820   5.600
    1ST     H4S 5581   3.992   0.686   5.509
    1ST     C13 5582   4.182   0.660   5.593
    1ST     H3R 5583   4.203   0.567   5.540
    1ST     H3S 5584   4.277   0.715   5.594
    1ST     C12 5585   4.124   0.622   5.734
    1ST     H2R 5586   4.122   0.718   5.786
    1ST     H2S 5587   4.029   0.569   5.729
    2PS     C11 5588   4.216   0.533   5.821
    2PS     O12 5589   4.181   0.506   5.932
    2PS     O11 5590   4.331   0.487   5.759
    2PS      C1 5591   4.426   0.402   5.834
    2PS      HR 5592   4.523   0.387   5.787
    2PS      HS 5593   4.444   0.466   5.920
    2PS      C2 5594   4.358   0.263   5.862
    2PS      HX 5595   4.250   0.248   5.863
    2PS      C3 5596   4.408   0.212   5.996
    2PS      HA 5597   4.376   0.282   6.074
    2PS      HB 5598   4.371   0.111   6.016
    2PS     O31 5599   4.549   0.213   5.994
    2PS     P31 5600   4.632   0.191   6.131
    2PS     O32 5601   4.606   0.316   6.218
    2PS     C31 5602   4.668   0.441   6.189
    2PS     H1A 5603   4.776   0.425   6.190
    2PS     H1B 5604   4.637   0.474   6.090
    2PS     C32 5605   4.615   0.537   6.301
    2PS     H2A 5606   4.506   0.544   6.293
    2PS     N31 5607   4.661   0.484   6.439
    2PS    HN1A 5608   4.624   0.388   6.451
    2PS    HN1B 5609   4.764   0.487   6.435
    2PS    HN1C 5610   4.629   0.539   6.520
    2PS     C33 5611   4.663   0.678   6.271
    2PS     O33 5612   4.574   0.077   6.196
    2PS     O34 5613   4.780   0.183   6.104
    2PS     O21 5614   4.409   0.178   5.754
    2PS     C21 5615   4.358   0.055   5.738
    2PS     O22 5616   4.273   0.007   5.807
    2PS     O35 5617   4.756   0.724   6.337
    2PS     O36 5618   4.594   0.744   6.193
    3DHA   C116 5619   4.778   0.601   5.168
    3DHA   H16R 5620   4.678   0.559   5.183
    3DHA   C115 5621   4.876   0.590   5.276
    3DHA   H15R 5622   4.849   0.505   5.339
    3DHA   H15S 5623   4.976   0.573   5.236
    3DHA   C114 5624   4.882   0.716   5.358
    3DHA   H14R 5625   4.907   0.808   5.307
    3DHA   C113 5626   4.852   0.734   5.489
    3DHA   H13R 5627   4.869   0.830   5.537
    3DHA   C112 5628   4.800   0.628   5.581
    3DHA   H12R 5629   4.823   0.524   5.557
    3DHA   H12S 5630   4.832   0.644   5.684
    3DHA   C111 5631   4.651   0.648   5.578
    3DHA   H11R 5632   4.620   0.749   5.600
    3DHA   C110 5633   4.560   0.553   5.547
    3DHA   H10R 5634   4.453   0.573   5.541
    3DHA    C19 5635   4.597   0.402   5.524
    3DHA    H9R 5636   4.684   0.367   5.580
    3DHA    H9S 5637   4.510   0.347   5.560
    3DHA    C18 5638   4.602   0.374   5.371
    3DHA    H8R 5639   4.553   0.454   5.315
    3DHA    C17 5640   4.664   0.270   5.306
    3DHA    H7R 5641   4.659   0.261   5.198
    3DHA    C16 5642   4.744   0.161   5.366
    3DHA    H6R 5643   4.844   0.169   5.321
    3DHA    H6S 5644   4.754   0.185   5.472
    3DHA    C15 5645   4.675   0.028   5.345
    3DHA    H5R 5646   4.705  -0.029   5.258
    3DHA    C14 5647   4.588  -0.021   5.429
    3DHA    H4R 5648   4.563  -0.127   5.420
    3DHA    C13 5649   4.539   0.045   5.554
    3DHA    H3R 5650   4.611   0.031   5.634
    3DHA    H3S 5651   4.519   0.151   5.537
    3DHA    C12 5652   4.415  -0.022   5.618
    3DHA    H2R 5653   4.334  -0.037   5.545
    3DHA    H2S 5654   4.442  -0.124   5.647
    3DHA   C117 5655   4.808   0.661   5.052
    3DHA   H17R 5656   4.729   0.659   4.977
    3DHA   C118 5657   4.939   0.719   5.014
    3DHA   H18R 5658   5.001   0.634   4.985
    3DHA   H18S 5659   4.986   0.777   5.093
    3DHA   C119 5660   4.915   0.809   4.894
    3DHA   H19R 5661   4.867   0.905   4.909
    3DHA   C120 5662   4.955   0.790   4.768
    3DHA   H20R 5663   4.935   0.868   4.696
    3DHA   C121 5664   5.010   0.665   4.705
    3DHA   H21R 5665   5.053   0.600   4.781
    3DHA   H21S 5666   5.094   0.698   4.644
    3DHA   C122 5667   4.918   0.594   4.605
    3DHA   H22R 5668   4.888   0.662   4.524
    3DHA   H22S 5669   4.834   0.561   4.666
    3DHA   H22T 5670   4.952   0.504   4.553
    1ST    C118 5671   4.415   6.420   4.094
    1ST    H18R 5672   4.458   6.503   4.152
    1ST    H18S 5673   4.353   6.464   4.016
    1ST    H18T 5674   4.504   6.376   4.050
    1ST    C117 5675   4.354   6.316   4.188
    1ST    H17R 5676   4.306   6.374   4.267
    1ST    H17S 5677   4.284   6.247   4.141
    1ST    C116 5678   4.456   6.221   4.254
    1ST    H16R 5679   4.498   6.153   4.180
    1ST    H16S 5680   4.543   6.275   4.292
    1ST    C115 5681   4.390   6.130   4.364
    1ST    H15R 5682   4.318   6.066   4.313
    1ST    H15S 5683   4.467   6.060   4.397
    1ST    C114 5684   4.328   6.199   4.486
    1ST    H14R 5685   4.413   6.222   4.551
    1ST    H14S 5686   4.281   6.291   4.450
    1ST    C113 5687   4.215   6.111   4.545
    1ST    H13R 5688   4.144   6.131   4.464
    1ST    H13S 5689   4.241   6.006   4.530
    1ST    C112 5690   4.165   6.135   4.686
    1ST    H12R 5691   4.246   6.136   4.759
    1ST    H12S 5692   4.126   6.237   4.681
    1ST    C111 5693   4.058   6.049   4.734
    1ST    H11R 5694   3.962   6.074   4.688
    1ST    H11S 5695   4.079   5.946   4.704
    1ST    C110 5696   4.046   6.038   4.884
    1ST    H10R 5697   4.137   5.994   4.927
    1ST    H10S 5698   4.041   6.138   4.926
    1ST     C19 5699   3.949   5.932   4.938
    1ST     H9R 5700   3.856   5.973   4.898
    1ST     H9S 5701   3.985   5.841   4.888
    1ST     C18 5702   3.944   5.912   5.089
    1ST     H8R 5703   4.045   5.882   5.118
    1ST     H8S 5704   3.928   6.011   5.133
    1ST     C17 5705   3.850   5.805   5.150
    1ST     H7R 5706   3.749   5.838   5.175
    1ST     H7S 5707   3.830   5.714   5.093
    1ST     C16 5708   3.897   5.756   5.284
    1ST     H6R 5709   3.993   5.711   5.261
    1ST     H6S 5710   3.914   5.845   5.344
    1ST     C15 5711   3.808   5.669   5.367
    1ST     H5R 5712   3.712   5.720   5.382
    1ST     H5S 5713   3.765   5.583   5.316
    1ST     C14 5714   3.874   5.636   5.503
    1ST     H4R 5715   3.969   5.605   5.460
    1ST     H4S 5716   3.871   5.719   5.575
    1ST     C13 5717   3.808   5.516   5.580
    1ST     H3R 5718   3.716   5.561   5.618
    1ST     H3S 5719   3.764   5.435   5.521
    1ST     C12 5720   3.901   5.481   5.697
    1ST     H2R 5721   3.996   5.436   5.665
    1ST     H2S 5722   3.932   5.570   5.752
    2PS     C11 5723   3.840   5.383   5.798
    2PS     O12 5724   3.736   5.404   5.855
    2PS     O11 5725   3.920   5.289   5.842
    2PS      C1 5726   3.901   5.216   5.963
    2PS      HR 5727   3.894   5.288   6.045
    2PS      HS 5728   3.804   5.167   5.954
    2PS      C2 5729   4.019   5.122   5.985
    2PS      HX 5730   4.025   5.064   5.892
    2PS      C3 5731   3.998   5.034   6.114
    2PS      HA 5732   3.905   4.976   6.104
    2PS      HB 5733   4.067   4.950   6.117
    2PS     O31 5734   3.997   5.099   6.241
    2PS     P31 5735   3.982   5.007   6.369
    2PS     O32 5736   3.824   5.019   6.392
    2PS     C31 5737   3.762   4.926   6.483
    2PS     H1A 5738   3.705   4.846   6.436
    2PS     H1B 5739   3.843   4.872   6.532
    2PS     C32 5740   3.681   5.008   6.584
    2PS     H2A 5741   3.755   5.047   6.653
    2PS     N31 5742   3.607   5.133   6.527
    2PS    HN1A 5743   3.667   5.207   6.488
    2PS    HN1B 5744   3.551   5.098   6.447
    2PS    HN1C 5745   3.544   5.169   6.601
    2PS     C33 5746   3.589   4.923   6.666
    2PS     O33 5747   4.020   4.863   6.347
    2PS     O34 5748   4.043   5.072   6.488
    2PS     O21 5749   4.131   5.209   6.000
    2PS     C21 5750   4.253   5.165   6.041
    2PS     O22 5751   4.278   5.047   6.074
    2PS     O35 5752   3.627   4.817   6.717
    2PS     O36 5753   3.482   4.969   6.702
    3DHA   C116 5754   4.277   6.080   5.261
    3DHA   H16R 5755   4.201   6.020   5.311
    3DHA   C115 5756   4.417   6.028   5.288
    3DHA   H15R 5757   4.414   5.920   5.277
    3DHA   H15S 5758   4.498   6.064   5.224
    3DHA   C114 5759   4.460   6.073   5.424
    3DHA   H14R 5760   4.391   6.144   5.468
    3DHA   C113 5761   4.561   6.030   5.501
    3DHA   H13R 5762   4.571   6.072   5.601
    3DHA   C112 5763   4.676   5.949   5.463
    3DHA   H12R 5764   4.711   5.988   5.368
    3DHA   H12S 5765   4.767   5.964   5.522
    3DHA   C111 5766   4.656   5.799   5.450
    3DHA   H11R 5767   4.633   5.761   5.350
    3DHA   C110 5768   4.693   5.711   5.540
    3DHA   H10R 5769   4.688   5.605   5.520
    3DHA    C19 5770   4.749   5.750   5.669
    3DHA    H9R 5771   4.817   5.835   5.671
    3DHA    H9S 5772   4.666   5.779   5.735
    3DHA    C18 5773   4.824   5.646   5.725
    3DHA    H8R 5774   4.932   5.643   5.714
    3DHA    C17 5775   4.777   5.545   5.795
    3DHA    H7R 5776   4.847   5.468   5.826
    3DHA    C16 5777   4.633   5.507   5.824
    3DHA    H6R 5778   4.603   5.522   5.928
    3DHA    H6S 5779   4.569   5.574   5.765
    3DHA    C15 5780   4.595   5.366   5.782
    3DHA    H5R 5781   4.659   5.316   5.710
    3DHA    C14 5782   4.493   5.299   5.836
    3DHA    H4R 5783   4.470   5.200   5.799
    3DHA    C13 5784   4.393   5.347   5.930
    3DHA    H3R 5785   4.410   5.451   5.960
    3DHA    H3S 5786   4.296   5.355   5.881
    3DHA    C12 5787   4.358   5.268   6.059
    3DHA    H2R 5788   4.445   5.226   6.110
    3DHA    H2S 5789   4.313   5.336   6.131
    3DHA   C117 5790   4.250   6.199   5.203
    3DHA   H17R 5791   4.144   6.223   5.199
    3DHA   C118 5792   4.347   6.297   5.150
    3DHA   H18R 5793   4.443   6.272   5.196
    3DHA   H18S 5794   4.316   6.389   5.200
    3DHA   C119 5795   4.352   6.318   5.000
    3DHA   H19R 5796   4.279   6.392   4.969
    3DHA   C120 5797   4.421   6.248   4.917
    3DHA   H20R 5798   4.414   6.272   4.812
    3DHA   C121 5799   4.510   6.131   4.940
    3DHA   H21R 5800   4.535   6.077   4.848
    3DHA   H21S 5801   4.450   6.063   5.000
    3DHA   C122 5802   4.637   6.173   5.020
    3DHA   H22R 5803   4.623   6.203   5.124
    3DHA   H22S 5804   4.696   6.257   4.983
    3DHA   H22T 5805   4.704   6.087   5.020
    1ST    C118 5806   4.326   3.207   4.314
    1ST    H18R 5807   4.267   3.118   4.294
    1ST    H18S 5808   4.430   3.179   4.329
    1ST    H18T 5809   4.325   3.270   4.225
    1ST    C117 5810   4.266   3.275   4.439
    1ST    H17R 5811   4.157   3.279   4.436
    1ST    H17S 5812   4.291   3.208   4.521
    1ST    C116 5813   4.314   3.419   4.462
    1ST    H16R 5814   4.424   3.421   4.456
    1ST    H16S 5815   4.293   3.488   4.381
    1ST    C115 5816   4.270   3.496   4.583
    1ST    H15R 5817   4.292   3.431   4.668
    1ST    H15S 5818   4.323   3.591   4.584
    1ST    C114 5819   4.121   3.528   4.575
    1ST    H14R 5820   4.083   3.533   4.472
    1ST    H14S 5821   4.067   3.447   4.624
    1ST    C113 5822   4.087   3.654   4.654
    1ST    H13R 5823   4.116   3.645   4.759
    1ST    H13S 5824   4.143   3.734   4.605
    1ST    C112 5825   3.936   3.698   4.650
    1ST    H12R 5826   3.903   3.692   4.547
    1ST    H12S 5827   3.882   3.620   4.704
    1ST    C111 5828   3.898   3.838   4.702
    1ST    H11R 5829   3.922   3.915   4.627
    1ST    H11S 5830   3.789   3.838   4.705
    1ST    C110 5831   3.953   3.896   4.830
    1ST    H10R 5832   4.058   3.871   4.845
    1ST    H10S 5833   3.938   4.004   4.840
    1ST     C19 5834   3.887   3.837   4.953
    1ST     H9R 5835   3.798   3.895   4.979
    1ST     H9S 5836   3.857   3.738   4.918
    1ST     C18 5837   3.986   3.828   5.069
    1ST     H8R 5838   4.071   3.764   5.044
    1ST     H8S 5839   4.028   3.927   5.089
    1ST     C17 5840   3.928   3.766   5.197
    1ST     H7R 5841   3.853   3.833   5.240
    1ST     H7S 5842   3.869   3.678   5.168
    1ST     C16 5843   4.024   3.749   5.316
    1ST     H6R 5844   4.081   3.658   5.296
    1ST     H6S 5845   4.088   3.837   5.319
    1ST     C15 5846   3.963   3.732   5.454
    1ST     H5R 5847   4.028   3.781   5.526
    1ST     H5S 5848   3.877   3.797   5.472
    1ST     C14 5849   3.938   3.587   5.500
    1ST     H4R 5850   3.883   3.535   5.422
    1ST     H4S 5851   4.032   3.532   5.516
    1ST     C13 5852   3.866   3.581   5.637
    1ST     H3R 5853   3.936   3.639   5.698
    1ST     H3S 5854   3.776   3.643   5.649
    1ST     C12 5855   3.851   3.435   5.681
    1ST     H2R 5856   3.785   3.378   5.615
    1ST     H2S 5857   3.943   3.377   5.685
    2PS     C11 5858   3.805   3.425   5.820
    2PS     O12 5859   3.697   3.383   5.859
    2PS     O11 5860   3.888   3.494   5.901
    2PS      C1 5861   3.848   3.508   6.037
    2PS      HR 5862   3.919   3.581   6.077
    2PS      HS 5863   3.747   3.551   6.038
    2PS      C2 5864   3.849   3.372   6.116
    2PS      HX 5865   3.758   3.322   6.084
    2PS      C3 5866   3.851   3.406   6.270
    2PS      HA 5867   3.940   3.440   6.323
    2PS      HB 5868   3.778   3.479   6.306
    2PS     O31 5869   3.822   3.275   6.319
    2PS     P31 5870   3.781   3.250   6.465
    2PS     O32 5871   3.635   3.319   6.463
    2PS     C31 5872   3.531   3.278   6.373
    2PS     H1A 5873   3.532   3.339   6.281
    2PS     H1B 5874   3.529   3.172   6.346
    2PS     C32 5875   3.406   3.324   6.454
    2PS     H2A 5876   3.404   3.276   6.552
    2PS     N31 5877   3.415   3.472   6.484
    2PS    HN1A 5878   3.332   3.517   6.524
    2PS    HN1B 5879   3.498   3.495   6.541
    2PS    HN1C 5880   3.421   3.512   6.388
    2PS     C33 5881   3.267   3.287   6.404
    2PS     O33 5882   3.761   3.103   6.477
    2PS     O34 5883   3.868   3.324   6.557
    2PS     O21 5884   3.982   3.305   6.097
    2PS     C21 5885   3.996   3.210   6.005
    2PS     O22 5886   3.914   3.171   5.924
    2PS     O35 5887   3.250   3.268   6.285
    2PS     O36 5888   3.186   3.258   6.488
    3DHA   C116 5889   4.047   3.029   4.784
    3DHA   H16R 5890   4.136   3.039   4.722
    3DHA   C115 5891   4.065   3.067   4.932
    3DHA   H15R 5892   4.001   3.004   4.993
    3DHA   H15S 5893   4.171   3.067   4.959
    3DHA   C114 5894   4.008   3.208   4.951
    3DHA   H14R 5895   3.932   3.243   4.881
    3DHA   C113 5896   4.036   3.293   5.053
    3DHA   H13R 5897   3.981   3.386   5.066
    3DHA   C112 5898   4.143   3.268   5.155
    3DHA   H12R 5899   4.197   3.173   5.141
    3DHA   H12S 5900   4.211   3.352   5.139
    3DHA   C111 5901   4.092   3.282   5.295
    3DHA   H11R 5902   4.068   3.380   5.334
    3DHA   C110 5903   4.093   3.186   5.382
    3DHA   H10R 5904   4.073   3.210   5.487
    3DHA    C19 5905   4.123   3.046   5.357
    3DHA    H9R 5906   4.115   3.034   5.249
    3DHA    H9S 5907   4.230   3.026   5.367
    3DHA    C18 5908   4.029   2.956   5.434
    3DHA    H8R 5909   3.932   2.943   5.388
    3DHA    C17 5910   4.051   2.886   5.552
    3DHA    H7R 5911   3.969   2.829   5.595
    3DHA    C16 5912   4.173   2.891   5.641
    3DHA    H6R 5913   4.236   2.807   5.611
    3DHA    H6S 5914   4.235   2.981   5.633
    3DHA    C15 5915   4.143   2.859   5.781
    3DHA    H5R 5916   4.097   2.760   5.787
    3DHA    C14 5917   4.156   2.927   5.895
    3DHA    H4R 5918   4.136   2.879   5.991
    3DHA    C13 5919   4.190   3.074   5.911
    3DHA    H3R 5920   4.298   3.085   5.914
    3DHA    H3S 5921   4.164   3.121   5.815
    3DHA    C12 5922   4.134   3.145   6.031
    3DHA    H2R 5923   4.131   3.069   6.109
    3DHA    H2S 5924   4.203   3.217   6.076
    3DHA   C117 5925   3.935   2.998   4.721
    3DHA   H17R 5926   3.949   2.970   4.617
    3DHA   C118 5927   3.806   2.967   4.779
    3DHA   H18R 5928   3.819   2.916   4.875
    3DHA   H18S 5929   3.751   2.901   4.712
    3DHA   C119 5930   3.723   3.093   4.802
    3DHA   H19R 5931   3.712   3.121   4.907
    3DHA   C120 5932   3.666   3.159   4.700
    3DHA   H20R 5933   3.604   3.247   4.713
    3DHA   C121 5934   3.672   3.126   4.559
    3DHA   H21R 5935   3.570   3.099   4.529
    3DHA   H21S 5936   3.730   3.042   4.521
    3DHA   C122 5937   3.698   3.258   4.482
    3DHA   H22R 5938   3.664   3.353   4.525
    3DHA   H22S 5939   3.655   3.253   4.382
    3DHA   H22T 5940   3.804   3.264   4.454
    1ST    C118 5941   3.966   6.393   4.092
    1ST    H18R 5942   3.914   6.351   4.006
    1ST    H18S 5943   4.055   6.330   4.103
    1ST    H18T 5944   4.005   6.488   4.055
    1ST    C117 5945   3.888   6.406   4.221
    1ST    H17R 5946   3.914   6.475   4.302
    1ST    H17S 5947   3.786   6.443   4.209
    1ST    C116 5948   3.882   6.273   4.294
    1ST    H16R 5949   3.857   6.189   4.229
    1ST    H16S 5950   3.977   6.234   4.331
    1ST    C115 5951   3.779   6.284   4.412
    1ST    H15R 5952   3.796   6.376   4.468
    1ST    H15S 5953   3.675   6.298   4.382
    1ST    C114 5954   3.791   6.190   4.530
    1ST    H14R 5955   3.794   6.087   4.495
    1ST    H14S 5956   3.881   6.214   4.588
    1ST    C113 5957   3.669   6.185   4.615
    1ST    H13R 5958   3.650   6.277   4.669
    1ST    H13S 5959   3.584   6.174   4.548
    1ST    C112 5960   3.663   6.084   4.731
    1ST    H12R 5961   3.660   5.981   4.694
    1ST    H12S 5962   3.755   6.092   4.790
    1ST    C111 5963   3.541   6.096   4.811
    1ST    H11R 5964   3.495   6.195   4.814
    1ST    H11S 5965   3.462   6.039   4.761
    1ST    C110 5966   3.560   6.044   4.960
    1ST    H10R 5967   3.569   5.937   4.937
    1ST    H10S 5968   3.659   6.066   5.000
    1ST     C19 5969   3.445   6.069   5.054
    1ST     H9R 5970   3.459   6.167   5.099
    1ST     H9S 5971   3.350   6.076   5.000
    1ST     C18 5972   3.448   5.978   5.177
    1ST     H8R 5973   3.430   5.874   5.147
    1ST     H8S 5974   3.546   5.974   5.225
    1ST     C17 5975   3.336   5.993   5.275
    1ST     H7R 5976   3.341   6.098   5.306
    1ST     H7S 5977   3.241   5.982   5.223
    1ST     C16 5978   3.331   5.883   5.384
    1ST     H6R 5979   3.321   5.787   5.333
    1ST     H6S 5980   3.421   5.865   5.443
    1ST     C15 5981   3.203   5.895   5.468
    1ST     H5R 5982   3.175   5.999   5.487
    1ST     H5S 5983   3.135   5.846   5.398
    1ST     C14 5984   3.211   5.820   5.600
    1ST     H4R 5985   3.256   5.721   5.586
    1ST     H4S 5986   3.266   5.879   5.674
    1ST     C13 5987   3.066   5.803   5.653
    1ST     H3R 5988   3.018   5.894   5.690
    1ST     H3S 5989   3.000   5.774   5.570
    1ST     C12 5990   3.062   5.703   5.776
    1ST     H2R 5991   2.961   5.675   5.809
    1ST     H2S 5992   3.123   5.614   5.760
    2PS     C11 5993   3.099   5.764   5.910
    2PS     O12 5994   3.017   5.827   5.974
    2PS     O11 5995   3.226   5.779   5.926
    2PS      C1 5996   3.273   5.858   6.039
    2PS      HR 5997   3.218   5.952   6.044
    2PS      HS 5998   3.265   5.802   6.132
    2PS      C2 5999   3.418   5.883   6.011
    2PS      HX 6000   3.465   5.792   5.972
    2PS      C3 6001   3.492   5.915   6.139
    2PS      HA 6002   3.455   6.008   6.182
    2PS      HB 6003   3.473   5.844   6.219
    2PS     O31 6004   3.631   5.917   6.121
    2PS     P31 6005   3.731   5.919   6.251
    2PS     O32 6006   3.684   5.793   6.331
    2PS     C31 6007   3.762   5.678   6.328
    2PS     H1A 6008   3.749   5.633   6.229
    2PS     H1B 6009   3.864   5.713   6.347
    2PS     C32 6010   3.706   5.594   6.431
    2PS     H2A 6011   3.688   5.643   6.527
    2PS     N31 6012   3.574   5.540   6.388
    2PS    HN1A 6013   3.543   5.477   6.464
    2PS    HN1B 6014   3.515   5.622   6.366
    2PS    HN1C 6015   3.584   5.483   6.302
    2PS     C33 6016   3.802   5.478   6.459
    2PS     O33 6017   3.867   5.901   6.194
    2PS     O34 6018   3.704   6.043   6.326
    2PS     O21 6019   3.424   5.988   5.917
    2PS     C21 6020   3.471   5.969   5.790
    2PS     O22 6021   3.544   5.873   5.760
    2PS     O35 6022   3.753   5.380   6.496
    2PS     O36 6023   3.925   5.486   6.463
    3DHA   C116 6024   4.296   6.506   4.670
    3DHA   H16R 6025   4.277   6.407   4.709
    3DHA   C115 6026   4.188   6.608   4.697
    3DHA   H15R 6027   4.198   6.627   4.804
    3DHA   H15S 6028   4.192   6.699   4.638
    3DHA   C114 6029   4.055   6.544   4.670
    3DHA   H14R 6030   4.018   6.547   4.567
    3DHA   C113 6031   3.975   6.479   4.758
    3DHA   H13R 6032   3.879   6.444   4.720
    3DHA   C112 6033   3.994   6.469   4.908
    3DHA   H12R 6034   3.991   6.363   4.933
    3DHA   H12S 6035   4.090   6.508   4.943
    3DHA   C111 6036   3.881   6.541   4.967
    3DHA   H11R 6037   3.889   6.644   4.932
    3DHA   C110 6038   3.788   6.493   5.049
    3DHA   H10R 6039   3.713   6.557   5.094
    3DHA    C19 6040   3.776   6.350   5.076
    3DHA    H9R 6041   3.676   6.335   5.116
    3DHA    H9S 6042   3.793   6.291   4.986
    3DHA    C18 6043   3.874   6.307   5.181
    3DHA    H8R 6044   3.978   6.314   5.151
    3DHA    C17 6045   3.844   6.260   5.299
    3DHA    H7R 6046   3.931   6.231   5.357
    3DHA    C16 6047   3.700   6.236   5.357
    3DHA    H6R 6048   3.664   6.313   5.426
    3DHA    H6S 6049   3.622   6.229   5.280
    3DHA    C15 6050   3.694   6.109   5.428
    3DHA    H5R 6051   3.757   6.035   5.379
    3DHA    C14 6052   3.638   6.074   5.545
    3DHA    H4R 6053   3.656   5.978   5.593
    3DHA    C13 6054   3.566   6.158   5.647
    3DHA    H3R 6055   3.644   6.188   5.718
    3DHA    H3S 6056   3.531   6.248   5.596
    3DHA    C12 6057   3.444   6.086   5.699
    3DHA    H2R 6058   3.380   6.156   5.752
    3DHA    H2S 6059   3.391   6.056   5.608
    3DHA   C117 6060   4.407   6.513   4.596
    3DHA   H17R 6061   4.460   6.420   4.577
    3DHA   C118 6062   4.470   6.630   4.526
    3DHA   H18R 6063   4.397   6.711   4.519
    3DHA   H18S 6064   4.494   6.585   4.430
    3DHA   C119 6065   4.579   6.676   4.604
    3DHA   H19R 6066   4.584   6.646   4.708
    3DHA   C120 6067   4.670   6.757   4.551
    3DHA   H20R 6068   4.755   6.793   4.608
    3DHA   C121 6069   4.681   6.805   4.404
    3DHA   H21R 6070   4.688   6.914   4.394
    3DHA   H21S 6071   4.590   6.779   4.349
    3DHA   C122 6072   4.803   6.732   4.347
    3DHA   H22R 6073   4.780   6.711   4.242
    3DHA   H22S 6074   4.802   6.629   4.381
    3DHA   H22T 6075   4.886   6.801   4.364
    1ST    C118 6076   3.411   4.877   4.422
    1ST    H18R 6077   3.448   4.781   4.385
    1ST    H18S 6078   3.493   4.932   4.468
    1ST    H18T 6079   3.364   4.932   4.340
    1ST    C117 6080   3.320   4.863   4.537
    1ST    H17R 6081   3.325   4.963   4.581
    1ST    H17S 6082   3.214   4.851   4.511
    1ST    C116 6083   3.356   4.763   4.646
    1ST    H16R 6084   3.269   4.766   4.712
    1ST    H16S 6085   3.378   4.672   4.591
    1ST    C115 6086   3.468   4.803   4.739
    1ST    H15R 6087   3.566   4.781   4.696
    1ST    H15S 6088   3.472   4.911   4.757
    1ST    C114 6089   3.462   4.723   4.871
    1ST    H14R 6090   3.372   4.750   4.927
    1ST    H14S 6091   3.459   4.615   4.853
    1ST    C113 6092   3.573   4.759   4.959
    1ST    H13R 6093   3.664   4.735   4.904
    1ST    H13S 6094   3.562   4.863   4.990
    1ST    C112 6095   3.584   4.684   5.091
    1ST    H12R 6096   3.520   4.740   5.159
    1ST    H12S 6097   3.550   4.580   5.084
    1ST    C111 6098   3.733   4.686   5.156
    1ST    H11R 6099   3.811   4.651   5.088
    1ST    H11S 6100   3.742   4.791   5.183
    1ST    C110 6101   3.765   4.598   5.271
    1ST    H10R 6102   3.698   4.615   5.355
    1ST    H10S 6103   3.761   4.492   5.246
    1ST     C19 6104   3.906   4.630   5.333
    1ST     H9R 6105   3.979   4.591   5.262
    1ST     H9S 6106   3.919   4.738   5.335
    1ST     C18 6107   3.937   4.573   5.473
    1ST     H8R 6108   3.872   4.630   5.540
    1ST     H8S 6109   3.891   4.474   5.482
    1ST     C17 6110   4.087   4.580   5.514
    1ST     H7R 6111   4.143   4.528   5.435
    1ST     H7S 6112   4.117   4.684   5.520
    1ST     C16 6113   4.109   4.518   5.650
    1ST     H6R 6114   4.016   4.531   5.706
    1ST     H6S 6115   4.103   4.409   5.644
    1ST     C15 6116   4.238   4.553   5.727
    1ST     H5R 6117   4.321   4.505   5.675
    1ST     H5S 6118   4.261   4.660   5.724
    1ST     C14 6119   4.223   4.526   5.877
    1ST     H4R 6120   4.157   4.593   5.932
    1ST     H4S 6121   4.187   4.425   5.892
    1ST     C13 6122   4.360   4.526   5.947
    1ST     H3R 6123   4.360   4.473   6.042
    1ST     H3S 6124   4.442   4.477   5.893
    1ST     C12 6125   4.411   4.665   5.959
    1ST     H2R 6126   4.443   4.702   5.861
    1ST     H2S 6127   4.338   4.741   5.990
    2PS     C11 6128   4.535   4.682   6.046
    2PS     O12 6129   4.558   4.787   6.096
    2PS     O11 6130   4.618   4.578   6.045
    2PS      C1 6131   4.746   4.585   6.119
    2PS      HR 6132   4.800   4.676   6.091
    2PS      HS 6133   4.719   4.598   6.224
    2PS      C2 6134   4.820   4.454   6.071
    2PS      HX 6135   4.749   4.370   6.060
    2PS      C3 6136   4.928   4.408   6.172
    2PS      HA 6137   4.878   4.410   6.269
    2PS      HB 6138   4.962   4.306   6.152
    2PS     O31 6139   5.045   4.486   6.171
    2PS     P31 6140   5.152   4.474   6.290
    2PS     O32 6141   5.250   4.361   6.238
    2PS     C31 6142   5.229   4.225   6.258
    2PS     H1A 6143   5.185   4.208   6.357
    2PS     H1B 6144   5.168   4.194   6.172
    2PS     C32 6145   5.362   4.152   6.242
    2PS     H2A 6146   5.401   4.152   6.141
    2PS     N31 6147   5.473   4.217   6.325
    2PS    HN1A 6148   5.477   4.320   6.321
    2PS    HN1B 6149   5.480   4.184   6.423
    2PS    HN1C 6150   5.566   4.184   6.292
    2PS     C33 6151   5.329   4.004   6.265
    2PS     O33 6152   5.222   4.607   6.305
    2PS     O34 6153   5.087   4.428   6.417
    2PS     O21 6154   4.871   4.479   5.943
    2PS     C21 6155   4.930   4.378   5.869
    2PS     O22 6156   4.952   4.263   5.907
    2PS     O35 6157   5.309   3.962   6.377
    2PS     O36 6158   5.325   3.933   6.166
    3DHA   C116 6159   4.749   3.853   4.418
    3DHA   H16R 6160   4.800   3.841   4.323
    3DHA   C115 6161   4.808   3.802   4.542
    3DHA   H15R 6162   4.741   3.734   4.595
    3DHA   H15S 6163   4.888   3.731   4.522
    3DHA   C114 6164   4.849   3.917   4.625
    3DHA   H14R 6165   4.910   3.991   4.574
    3DHA   C113 6166   4.830   3.940   4.754
    3DHA   H13R 6167   4.873   4.025   4.804
    3DHA   C112 6168   4.753   3.854   4.851
    3DHA   H12R 6169   4.662   3.903   4.888
    3DHA   H12S 6170   4.731   3.758   4.804
    3DHA   C111 6171   4.847   3.820   4.961
    3DHA   H11R 6172   4.870   3.714   4.970
    3DHA   C110 6173   4.886   3.904   5.062
    3DHA   H10R 6174   4.955   3.867   5.137
    3DHA    C19 6175   4.860   4.047   5.087
    3DHA    H9R 6176   4.948   4.082   5.141
    3DHA    H9S 6177   4.849   4.099   4.991
    3DHA    C18 6178   4.742   4.077   5.165
    3DHA    H8R 6179   4.650   4.062   5.110
    3DHA    C17 6180   4.734   4.116   5.294
    3DHA    H7R 6181   4.639   4.143   5.339
    3DHA    C16 6182   4.857   4.141   5.382
    3DHA    H6R 6183   4.828   4.130   5.487
    3DHA    H6S 6184   4.930   4.064   5.358
    3DHA    C15 6185   4.917   4.274   5.369
    3DHA    H5R 6186   4.948   4.307   5.270
    3DHA    C14 6187   4.918   4.362   5.474
    3DHA    H4R 6188   4.953   4.463   5.455
    3DHA    C13 6189   4.887   4.333   5.616
    3DHA    H3R 6190   4.782   4.362   5.620
    3DHA    H3S 6191   4.906   4.228   5.640
    3DHA    C12 6192   4.958   4.424   5.722
    3DHA    H2R 6193   5.066   4.418   5.705
    3DHA    H2S 6194   4.940   4.530   5.708
    3DHA   C117 6195   4.623   3.903   4.422
    3DHA   H17R 6196   4.576   3.933   4.328
    3DHA   C118 6197   4.543   3.927   4.541
    3DHA   H18R 6198   4.542   4.033   4.564
    3DHA   H18S 6199   4.573   3.870   4.630
    3DHA   C119 6200   4.398   3.885   4.514
    3DHA   H19R 6201   4.382   3.777   4.518
    3DHA   C120 6202   4.300   3.969   4.472
    3DHA   H20R 6203   4.204   3.928   4.440
    3DHA   C121 6204   4.311   4.120   4.458
    3DHA   H21R 6205   4.244   4.165   4.384
    3DHA   H21S 6206   4.411   4.152   4.428
    3DHA   C122 6207   4.274   4.176   4.595
    3DHA   H22R 6208   4.171   4.150   4.618
    3DHA   H22S 6209   4.291   4.284   4.599
    3DHA   H22T 6210   4.344   4.135   4.668
    1ST    C118 6211   2.903   2.864   4.653
    1ST    H18R 6212   2.964   2.811   4.579
    1ST    H18S 6213   2.799   2.878   4.622
    1ST    H18T 6214   2.891   2.796   4.738
    1ST    C117 6215   2.955   3.000   4.686
    1ST    H17R 6216   3.064   2.987   4.696
    1ST    H17S 6217   2.925   3.068   4.606
    1ST    C116 6218   2.902   3.049   4.814
    1ST    H16R 6219   2.796   3.023   4.816
    1ST    H16S 6220   2.948   2.995   4.896
    1ST    C115 6221   2.895   3.201   4.849
    1ST    H15R 6222   2.998   3.237   4.836
    1ST    H15S 6223   2.837   3.255   4.774
    1ST    C114 6224   2.820   3.244   4.977
    1ST    H14R 6225   2.879   3.211   5.063
    1ST    H14S 6226   2.814   3.352   4.995
    1ST    C113 6227   2.688   3.172   4.987
    1ST    H13R 6228   2.630   3.193   4.897
    1ST    H13S 6229   2.694   3.063   4.992
    1ST    C112 6230   2.609   3.217   5.094
    1ST    H12R 6231   2.668   3.202   5.185
    1ST    H12S 6232   2.610   3.326   5.086
    1ST    C111 6233   2.474   3.140   5.100
    1ST    H11R 6234   2.424   3.157   5.005
    1ST    H11S 6235   2.482   3.031   5.105
    1ST    C110 6236   2.384   3.185   5.215
    1ST    H10R 6237   2.383   3.294   5.220
    1ST    H10S 6238   2.281   3.158   5.190
    1ST     C19 6239   2.432   3.118   5.342
    1ST     H9R 6240   2.430   3.011   5.321
    1ST     H9S 6241   2.537   3.147   5.354
    1ST     C18 6242   2.340   3.150   5.459
    1ST     H8R 6243   2.336   3.259   5.467
    1ST     H8S 6244   2.239   3.112   5.445
    1ST     C17 6245   2.414   3.094   5.576
    1ST     H7R 6246   2.420   2.987   5.555
    1ST     H7S 6247   2.513   3.139   5.592
    1ST     C16 6248   2.333   3.090   5.702
    1ST     H6R 6249   2.230   3.106   5.669
    1ST     H6S 6250   2.331   2.989   5.741
    1ST     C15 6251   2.377   3.194   5.797
    1ST     H5R 6252   2.479   3.167   5.821
    1ST     H5S 6253   2.377   3.290   5.745
    1ST     C14 6254   2.305   3.197   5.933
    1ST     H4R 6255   2.344   3.109   5.983
    1ST     H4S 6256   2.346   3.281   5.990
    1ST     C13 6257   2.153   3.201   5.932
    1ST     H3R 6258   2.100   3.131   5.867
    1ST     H3S 6259   2.130   3.181   6.037
    1ST     C12 6260   2.095   3.338   5.897
    1ST     H2R 6261   2.151   3.410   5.957
    1ST     H2S 6262   2.110   3.349   5.789
    2PS     C11 6263   1.949   3.350   5.927
    2PS     O12 6264   1.878   3.447   5.900
    2PS     O11 6265   1.897   3.246   5.991
    2PS      C1 6266   1.767   3.251   6.056
    2PS      HR 6267   1.774   3.346   6.110
    2PS      HS 6268   1.681   3.257   5.989
    2PS      C2 6269   1.754   3.138   6.160
    2PS      HX 6270   1.658   3.128   6.212
    2PS      C3 6271   1.852   3.169   6.269
    2PS      HA 6272   1.954   3.164   6.231
    2PS      HB 6273   1.837   3.272   6.301
    2PS     O31 6274   1.832   3.087   6.381
    2PS     P31 6275   1.807   3.155   6.522
    2PS     O32 6276   1.950   3.208   6.572
    2PS     C31 6277   2.040   3.126   6.630
    2PS     H1A 6278   2.005   3.099   6.730
    2PS     H1B 6279   2.056   3.037   6.569
    2PS     C32 6280   2.174   3.210   6.647
    2PS     H2A 6281   2.252   3.140   6.678
    2PS     N31 6282   2.222   3.261   6.514
    2PS    HN1A 6283   2.154   3.330   6.477
    2PS    HN1B 6284   2.307   3.320   6.510
    2PS    HN1C 6285   2.220   3.191   6.439
    2PS     C33 6286   2.168   3.314   6.748
    2PS     O33 6287   1.717   3.269   6.512
    2PS     O34 6288   1.777   3.050   6.624
    2PS     O21 6289   1.792   3.013   6.104
    2PS     C21 6290   1.714   2.952   6.006
    2PS     O22 6291   1.592   2.974   5.991
    2PS     O35 6292   2.105   3.301   6.849
    2PS     O36 6293   2.202   3.429   6.712
    3DHA   C116 6294   1.962   3.286   5.527
    3DHA   H16R 6295   2.041   3.309   5.597
    3DHA   C115 6296   1.823   3.305   5.578
    3DHA   H15R 6297   1.834   3.390   5.646
    3DHA   H15S 6298   1.751   3.334   5.501
    3DHA   C114 6299   1.778   3.193   5.668
    3DHA   H14R 6300   1.819   3.196   5.768
    3DHA   C113 6301   1.680   3.100   5.651
    3DHA   H13R 6302   1.645   3.034   5.730
    3DHA   C112 6303   1.597   3.096   5.529
    3DHA   H12R 6304   1.492   3.077   5.555
    3DHA   H12S 6305   1.588   3.190   5.474
    3DHA   C111 6306   1.654   2.992   5.443
    3DHA   H11R 6307   1.758   3.018   5.424
    3DHA   C110 6308   1.596   2.877   5.415
    3DHA   H10R 6309   1.640   2.800   5.353
    3DHA    C19 6310   1.465   2.824   5.467
    3DHA    H9R 6311   1.446   2.883   5.557
    3DHA    H9S 6312   1.394   2.834   5.384
    3DHA    C18 6313   1.470   2.682   5.503
    3DHA    H8R 6314   1.480   2.623   5.412
    3DHA    C17 6315   1.454   2.628   5.621
    3DHA    H7R 6316   1.461   2.519   5.624
    3DHA    C16 6317   1.414   2.693   5.748
    3DHA    H6R 6318   1.425   2.801   5.739
    3DHA    H6S 6319   1.306   2.692   5.760
    3DHA    C15 6320   1.489   2.636   5.863
    3DHA    H5R 6321   1.429   2.574   5.929
    3DHA    C14 6322   1.609   2.670   5.902
    3DHA    H4R 6323   1.646   2.627   5.995
    3DHA    C13 6324   1.692   2.770   5.829
    3DHA    H3R 6325   1.758   2.722   5.757
    3DHA    H3S 6326   1.627   2.845   5.783
    3DHA    C12 6327   1.779   2.839   5.926
    3DHA    H2R 6328   1.838   2.774   5.991
    3DHA    H2S 6329   1.862   2.889   5.875
    3DHA   C117 6330   1.985   3.277   5.397
    3DHA   H17R 6331   2.086   3.271   5.358
    3DHA   C118 6332   1.883   3.263   5.286
    3DHA   H18R 6333   1.889   3.348   5.218
    3DHA   H18S 6334   1.779   3.267   5.319
    3DHA   C119 6335   1.900   3.133   5.212
    3DHA   H19R 6336   1.884   3.055   5.287
    3DHA   C120 6337   1.930   3.127   5.083
    3DHA   H20R 6338   1.932   3.029   5.035
    3DHA   C121 6339   1.961   3.239   4.991
    3DHA   H21R 6340   1.895   3.323   5.015
    3DHA   H21S 6341   1.930   3.191   4.898
    3DHA   C122 6342   2.114   3.264   4.981
    3DHA   H22R 6343   2.162   3.166   4.972
    3DHA   H22S 6344   2.151   3.306   5.075
    3DHA   H22T 6345   2.142   3.328   4.897
    1ST    C118 6346   3.570   3.684   3.649
    1ST    H18R 6347   3.611   3.620   3.571
    1ST    H18S 6348   3.598   3.788   3.632
    1ST    H18T 6349   3.462   3.672   3.643
    1ST    C117 6350   3.623   3.643   3.786
    1ST    H17R 6351   3.598   3.540   3.812
    1ST    H17S 6352   3.732   3.648   3.797
    1ST    C116 6353   3.564   3.733   3.888
    1ST    H16R 6354   3.583   3.838   3.865
    1ST    H16S 6355   3.461   3.719   3.854
    1ST    C115 6356   3.572   3.681   4.027
    1ST    H15R 6357   3.565   3.572   4.028
    1ST    H15S 6358   3.665   3.708   4.078
    1ST    C114 6359   3.471   3.740   4.127
    1ST    H14R 6360   3.471   3.848   4.112
    1ST    H14S 6361   3.369   3.707   4.102
    1ST    C113 6362   3.502   3.713   4.275
    1ST    H13R 6363   3.511   3.606   4.293
    1ST    H13S 6364   3.599   3.759   4.298
    1ST    C112 6365   3.401   3.768   4.374
    1ST    H12R 6366   3.374   3.868   4.339
    1ST    H12S 6367   3.309   3.709   4.382
    1ST    C111 6368   3.460   3.780   4.518
    1ST    H11R 6369   3.523   3.869   4.511
    1ST    H11S 6370   3.381   3.815   4.585
    1ST    C110 6371   3.539   3.656   4.576
    1ST    H10R 6372   3.502   3.564   4.531
    1ST    H10S 6373   3.643   3.661   4.545
    1ST     C19 6374   3.543   3.653   4.728
    1ST     H9R 6375   3.607   3.737   4.753
    1ST     H9S 6376   3.452   3.682   4.781
    1ST     C18 6377   3.602   3.527   4.790
    1ST     H8R 6378   3.519   3.455   4.792
    1ST     H8S 6379   3.683   3.498   4.723
    1ST     C17 6380   3.638   3.532   4.940
    1ST     H7R 6381   3.737   3.489   4.955
    1ST     H7S 6382   3.638   3.639   4.964
    1ST     C16 6383   3.557   3.455   5.036
    1ST     H6R 6384   3.456   3.481   5.006
    1ST     H6S 6385   3.564   3.348   5.011
    1ST     C15 6386   3.584   3.487   5.186
    1ST     H5R 6387   3.538   3.396   5.227
    1ST     H5S 6388   3.693   3.489   5.199
    1ST     C14 6389   3.514   3.607   5.256
    1ST     H4R 6390   3.557   3.702   5.225
    1ST     H4S 6391   3.410   3.620   5.228
    1ST     C13 6392   3.522   3.596   5.410
    1ST     H3R 6393   3.456   3.511   5.428
    1ST     H3S 6394   3.622   3.561   5.437
    1ST     C12 6395   3.476   3.724   5.485
    1ST     H2R 6396   3.546   3.802   5.456
    1ST     H2S 6397   3.374   3.753   5.463
    2PS     C11 6398   3.477   3.717   5.634
    2PS     O12 6399   3.500   3.616   5.693
    2PS     O11 6400   3.444   3.832   5.677
    2PS      C1 6401   3.402   3.845   5.820
    2PS      HR 6402   3.373   3.947   5.845
    2PS      HS 6403   3.314   3.786   5.846
    2PS      C2 6404   3.520   3.819   5.914
    2PS      HX 6405   3.560   3.718   5.902
    2PS      C3 6406   3.464   3.822   6.057
    2PS      HA 6407   3.428   3.923   6.075
    2PS      HB 6408   3.371   3.763   6.056
    2PS     O31 6409   3.551   3.782   6.155
    2PS     P31 6410   3.498   3.711   6.286
    2PS     O32 6411   3.438   3.827   6.378
    2PS     C31 6412   3.519   3.890   6.474
    2PS     H1A 6413   3.549   3.817   6.550
    2PS     H1B 6414   3.610   3.927   6.427
    2PS     C32 6415   3.423   4.003   6.528
    2PS     H2A 6416   3.478   4.078   6.585
    2PS     N31 6417   3.369   4.079   6.415
    2PS    HN1A 6418   3.429   4.096   6.332
    2PS    HN1B 6419   3.289   4.032   6.370
    2PS    HN1C 6420   3.338   4.172   6.450
    2PS     C33 6421   3.325   3.941   6.624
    2PS     O33 6422   3.390   3.617   6.250
    2PS     O34 6423   3.613   3.657   6.347
    2PS     O21 6424   3.613   3.920   5.888
    2PS     C21 6425   3.741   3.912   5.936
    2PS     O22 6426   3.790   3.809   5.969
    2PS     O35 6427   3.329   3.985   6.736
    2PS     O36 6428   3.225   3.893   6.572
    3DHA   C116 6429   4.095   4.147   5.250
    3DHA   H16R 6430   4.138   4.067   5.191
    3DHA   C115 6431   4.141   4.284   5.223
    3DHA   H15R 6432   4.089   4.314   5.131
    3DHA   H15S 6433   4.117   4.361   5.296
    3DHA   C114 6434   4.289   4.281   5.184
    3DHA   H14R 6435   4.312   4.254   5.082
    3DHA   C113 6436   4.387   4.314   5.266
    3DHA   H13R 6437   4.486   4.336   5.226
    3DHA   C112 6438   4.373   4.366   5.400
    3DHA   H12R 6439   4.368   4.475   5.402
    3DHA   H12S 6440   4.282   4.327   5.448
    3DHA   C111 6441   4.485   4.329   5.488
    3DHA   H11R 6442   4.579   4.378   5.464
    3DHA   C110 6443   4.491   4.240   5.588
    3DHA   H10R 6444   4.580   4.213   5.645
    3DHA    C19 6445   4.382   4.155   5.660
    3DHA    H9R 6446   4.433   4.076   5.716
    3DHA    H9S 6447   4.328   4.224   5.725
    3DHA    C18 6448   4.293   4.081   5.565
    3DHA    H8R 6449   4.332   4.078   5.463
    3DHA    C17 6450   4.179   4.020   5.600
    3DHA    H7R 6451   4.124   3.979   5.516
    3DHA    C16 6452   4.105   4.011   5.725
    3DHA    H6R 6453   4.020   3.942   5.718
    3DHA    H6S 6454   4.165   3.957   5.798
    3DHA    C15 6455   4.077   4.142   5.795
    3DHA    H5R 6456   4.115   4.228   5.741
    3DHA    C14 6457   4.015   4.152   5.917
    3DHA    H4R 6458   3.993   4.250   5.957
    3DHA    C13 6459   3.949   4.034   5.978
    3DHA    H3R 6460   3.998   3.940   5.954
    3DHA    H3S 6461   3.965   4.038   6.086
    3DHA    C12 6462   3.803   4.047   5.936
    3DHA    H2R 6463   3.756   4.122   6.000
    3DHA    H2S 6464   3.803   4.077   5.831
    3DHA   C117 6465   4.001   4.114   5.334
    3DHA   H17R 6466   3.979   4.008   5.347
    3DHA   C118 6467   3.923   4.209   5.417
    3DHA   H18R 6468   3.870   4.276   5.348
    3DHA   H18S 6469   3.984   4.284   5.466
    3DHA   C119 6470   3.821   4.144   5.517
    3DHA   H19R 6471   3.828   4.165   5.623
    3DHA   C120 6472   3.703   4.095   5.478
    3DHA   H20R 6473   3.628   4.066   5.552
    3DHA   C121 6474   3.665   4.061   5.341
    3DHA   H21R 6475   3.604   3.970   5.335
    3DHA   H21S 6476   3.750   4.056   5.274
    3DHA   C122 6477   3.564   4.158   5.280
    3DHA   H22R 6478   3.604   4.259   5.273
    3DHA   H22S 6479   3.467   4.153   5.331
    3DHA   H22T 6480   3.532   4.126   5.180
    1ST    C118 6481   4.758   5.402   4.549
    1ST    H18R 6482   4.680   5.375   4.620
    1ST    H18S 6483   4.779   5.318   4.483
    1ST    H18T 6484   4.715   5.479   4.486
    1ST    C117 6485   4.889   5.462   4.622
    1ST    H17R 6486   4.954   5.507   4.548
    1ST    H17S 6487   4.874   5.539   4.697
    1ST    C116 6488   4.958   5.349   4.696
    1ST    H16R 6489   4.878   5.314   4.762
    1ST    H16S 6490   4.993   5.266   4.634
    1ST    C115 6491   5.083   5.398   4.776
    1ST    H15R 6492   5.153   5.441   4.703
    1ST    H15S 6493   5.052   5.488   4.830
    1ST    C114 6494   5.133   5.288   4.860
    1ST    H14R 6495   5.053   5.224   4.897
    1ST    H14S 6496   5.197   5.222   4.802
    1ST    C113 6497   5.222   5.334   4.983
    1ST    H13R 6498   5.275   5.428   4.963
    1ST    H13S 6499   5.149   5.366   5.058
    1ST    C112 6500   5.330   5.240   5.045
    1ST    H12R 6501   5.373   5.303   5.123
    1ST    H12S 6502   5.284   5.160   5.103
    1ST    C111 6503   5.440   5.194   4.956
    1ST    H11R 6504   5.388   5.126   4.888
    1ST    H11S 6505   5.495   5.258   4.887
    1ST    C110 6506   5.541   5.122   5.038
    1ST    H10R 6507   5.592   5.178   5.117
    1ST    H10S 6508   5.493   5.037   5.086
    1ST     C19 6509   5.647   5.062   4.941
    1ST     H9R 6510   5.593   5.013   4.860
    1ST     H9S 6511   5.692   5.149   4.892
    1ST     C18 6512   5.778   4.990   4.997
    1ST     H8R 6513   5.753   4.885   5.013
    1ST     H8S 6514   5.857   4.982   4.923
    1ST     C17 6515   5.823   5.054   5.126
    1ST     H7R 6516   5.822   5.162   5.113
    1ST     H7S 6517   5.755   5.018   5.204
    1ST     C16 6518   5.963   5.025   5.170
    1ST     H6R 6519   5.977   4.918   5.159
    1ST     H6S 6520   6.040   5.074   5.109
    1ST     C15 6521   5.983   5.069   5.316
    1ST     H5R 6522   5.955   5.174   5.319
    1ST     H5S 6523   5.920   5.012   5.383
    1ST     C14 6524   6.140   5.051   5.361
    1ST     H4R 6525   6.174   4.950   5.340
    1ST     H4S 6526   6.200   5.120   5.300
    1ST     C13 6527   6.158   5.067   5.512
    1ST     H3R 6528   6.256   5.112   5.527
    1ST     H3S 6529   6.090   5.148   5.539
    1ST     C12 6530   6.118   4.941   5.593
    1ST     H2R 6531   6.013   4.917   5.580
    1ST     H2S 6532   6.170   4.851   5.560
    2PS     C11 6533   6.140   4.967   5.748
    2PS     O12 6534   6.127   5.075   5.807
    2PS     O11 6535   6.164   4.857   5.817
    2PS      C1 6536   6.162   4.858   5.963
    2PS      HR 6537   6.217   4.773   6.004
    2PS      HS 6538   6.227   4.941   5.993
    2PS      C2 6539   6.011   4.863   6.012
    2PS      HX 6540   5.958   4.942   5.959
    2PS      C3 6541   6.001   4.868   6.164
    2PS      HA 6542   5.994   4.766   6.205
    2PS      HB 6543   6.092   4.918   6.198
    2PS     O31 6544   5.881   4.931   6.193
    2PS     P31 6545   5.832   4.963   6.348
    2PS     O32 6546   5.692   4.883   6.356
    2PS     C31 6547   5.678   4.743   6.376
    2PS     H1A 6548   5.734   4.684   6.303
    2PS     H1B 6549   5.722   4.721   6.474
    2PS     C32 6550   5.537   4.696   6.387
    2PS     H2A 6551   5.489   4.744   6.472
    2PS     N31 6552   5.455   4.737   6.270
    2PS    HN1A 6553   5.503   4.706   6.184
    2PS    HN1B 6554   5.365   4.685   6.268
    2PS    HN1C 6555   5.433   4.838   6.275
    2PS     C33 6556   5.532   4.543   6.421
    2PS     O33 6557   5.938   4.902   6.430
    2PS     O34 6558   5.806   5.106   6.365
    2PS     O21 6559   5.961   4.730   5.984
    2PS     C21 6560   5.911   4.715   5.861
    2PS     O22 6561   5.857   4.803   5.795
    2PS     O35 6562   5.580   4.468   6.340
    2PS     O36 6563   5.498   4.517   6.535
    3DHA   C116 6564   5.657   4.350   5.106
    3DHA   H16R 6565   5.674   4.387   5.207
    3DHA   C115 6566   5.719   4.436   5.003
    3DHA   H15R 6567   5.802   4.484   5.056
    3DHA   H15S 6568   5.761   4.373   4.925
    3DHA   C114 6569   5.621   4.540   4.959
    3DHA   H14R 6570   5.591   4.537   4.855
    3DHA   C113 6571   5.585   4.644   5.035
    3DHA   H13R 6572   5.522   4.719   4.988
    3DHA   C112 6573   5.631   4.679   5.179
    3DHA   H12R 6574   5.734   4.651   5.201
    3DHA   H12S 6575   5.628   4.788   5.191
    3DHA   C111 6576   5.536   4.619   5.279
    3DHA   H11R 6577   5.433   4.638   5.252
    3DHA   C110 6578   5.562   4.567   5.401
    3DHA   H10R 6579   5.478   4.550   5.469
    3DHA    C19 6580   5.702   4.542   5.451
    3DHA    H9R 6581   5.767   4.504   5.371
    3DHA    H9S 6582   5.750   4.635   5.481
    3DHA    C18 6583   5.692   4.445   5.561
    3DHA    H8R 6584   5.601   4.468   5.615
    3DHA    C17 6585   5.791   4.353   5.589
    3DHA    H7R 6586   5.778   4.273   5.662
    3DHA    C16 6587   5.924   4.344   5.524
    3DHA    H6R 6588   5.928   4.270   5.443
    3DHA    H6S 6589   5.941   4.445   5.487
    3DHA    C15 6590   6.030   4.314   5.631
    3DHA    H5R 6591   6.069   4.213   5.624
    3DHA    C14 6592   6.088   4.404   5.715
    3DHA    H4R 6593   6.174   4.371   5.773
    3DHA    C13 6594   6.047   4.555   5.726
    3DHA    H3R 6595   6.125   4.613   5.776
    3DHA    H3S 6596   6.024   4.599   5.630
    3DHA    C12 6597   5.919   4.567   5.811
    3DHA    H2R 6598   5.820   4.550   5.768
    3DHA    H2S 6599   5.915   4.508   5.903
    3DHA   C117 6600   5.609   4.223   5.098
    3DHA   H17R 6601   5.576   4.180   5.192
    3DHA   C118 6602   5.573   4.134   4.980
    3DHA   H18R 6603   5.568   4.031   5.017
    3DHA   H18S 6604   5.656   4.132   4.909
    3DHA   C119 6605   5.449   4.177   4.912
    3DHA   H19R 6606   5.376   4.162   4.992
    3DHA   C120 6607   5.432   4.219   4.787
    3DHA   H20R 6608   5.336   4.257   4.753
    3DHA   C121 6609   5.542   4.244   4.686
    3DHA   H21R 6610   5.641   4.239   4.732
    3DHA   H21S 6611   5.534   4.338   4.631
    3DHA   C122 6612   5.541   4.124   4.589
    3DHA   H22R 6613   5.622   4.140   4.517
    3DHA   H22S 6614   5.449   4.111   4.534
    3DHA   H22T 6615   5.558   4.036   4.651
    1ST    C118 6616   3.988   1.805   4.256
    1ST    H18R 6617   4.023   1.859   4.344
    1ST    H18S 6618   3.953   1.876   4.180
    1ST    H18T 6619   4.075   1.748   4.222
    1ST    C117 6620   3.883   1.713   4.305
    1ST    H17R 6621   3.804   1.774   4.349
    1ST    H17S 6622   3.843   1.655   4.221
    1ST    C116 6623   3.932   1.621   4.421
    1ST    H16R 6624   4.019   1.566   4.383
    1ST    H16S 6625   3.968   1.683   4.503
    1ST    C115 6626   3.823   1.525   4.464
    1ST    H15R 6627   3.743   1.584   4.509
    1ST    H15S 6628   3.782   1.467   4.381
    1ST    C114 6629   3.870   1.429   4.572
    1ST    H14R 6630   3.935   1.348   4.540
    1ST    H14S 6631   3.933   1.474   4.649
    1ST    C113 6632   3.759   1.384   4.666
    1ST    H13R 6633   3.686   1.456   4.702
    1ST    H13S 6634   3.689   1.321   4.611
    1ST    C112 6635   3.803   1.320   4.802
    1ST    H12R 6636   3.878   1.250   4.763
    1ST    H12S 6637   3.861   1.397   4.855
    1ST    C111 6638   3.681   1.267   4.872
    1ST    H11R 6639   3.626   1.355   4.906
    1ST    H11S 6640   3.626   1.203   4.802
    1ST    C110 6641   3.709   1.193   5.006
    1ST    H10R 6642   3.615   1.162   5.051
    1ST    H10S 6643   3.761   1.100   4.981
    1ST     C19 6644   3.788   1.270   5.110
    1ST     H9R 6645   3.886   1.288   5.065
    1ST     H9S 6646   3.741   1.369   5.117
    1ST     C18 6647   3.798   1.198   5.250
    1ST     H8R 6648   3.825   1.092   5.241
    1ST     H8S 6649   3.874   1.250   5.309
    1ST     C17 6650   3.661   1.203   5.322
    1ST     H7R 6651   3.641   1.310   5.311
    1ST     H7S 6652   3.581   1.151   5.270
    1ST     C16 6653   3.646   1.185   5.471
    1ST     H6R 6654   3.671   1.086   5.508
    1ST     H6S 6655   3.722   1.241   5.527
    1ST     C15 6656   3.515   1.223   5.528
    1ST     H5R 6657   3.480   1.323   5.501
    1ST     H5S 6658   3.433   1.159   5.496
    1ST     C14 6659   3.517   1.217   5.673
    1ST     H4R 6660   3.552   1.118   5.704
    1ST     H4S 6661   3.593   1.281   5.717
    1ST     C13 6662   3.394   1.258   5.759
    1ST     H3R 6663   3.353   1.350   5.716
    1ST     H3S 6664   3.306   1.196   5.737
    1ST     C12 6665   3.417   1.251   5.910
    1ST     H2R 6666   3.425   1.148   5.944
    1ST     H2S 6667   3.510   1.298   5.943
    2PS     C11 6668   3.296   1.308   5.989
    2PS     O12 6669   3.197   1.359   5.944
    2PS     O11 6670   3.315   1.269   6.115
    2PS      C1 6671   3.214   1.273   6.209
    2PS      HR 6672   3.205   1.377   6.242
    2PS      HS 6673   3.112   1.247   6.180
    2PS      C2 6674   3.266   1.185   6.328
    2PS      HX 6675   3.194   1.191   6.410
    2PS      C3 6676   3.403   1.235   6.368
    2PS      HA 6677   3.471   1.170   6.311
    2PS      HB 6678   3.416   1.342   6.352
    2PS     O31 6679   3.416   1.197   6.506
    2PS     P31 6680   3.557   1.230   6.580
    2PS     O32 6681   3.550   1.393   6.580
    2PS     C31 6682   3.478   1.470   6.674
    2PS     H1A 6683   3.371   1.450   6.668
    2PS     H1B 6684   3.512   1.459   6.777
    2PS     C32 6685   3.490   1.617   6.641
    2PS     H2A 6686   3.594   1.648   6.652
    2PS     N31 6687   3.455   1.653   6.497
    2PS    HN1A 6688   3.354   1.678   6.491
    2PS    HN1B 6689   3.506   1.734   6.457
    2PS    HN1C 6690   3.473   1.583   6.424
    2PS     C33 6691   3.411   1.701   6.740
    2PS     O33 6692   3.541   1.191   6.721
    2PS     O34 6693   3.676   1.181   6.502
    2PS     O21 6694   3.284   1.043   6.295
    2PS     C21 6695   3.190   0.971   6.230
    2PS     O22 6696   3.072   1.008   6.216
    2PS     O35 6697   3.417   1.680   6.858
    2PS     O36 6698   3.329   1.779   6.696
    3DHA   C116 6699   2.500   0.542   4.907
    3DHA   H16R 6700   2.400   0.578   4.930
    3DHA   C115 6701   2.615   0.582   4.999
    3DHA   H15R 6702   2.705   0.611   4.945
    3DHA   H15S 6703   2.587   0.673   5.054
    3DHA   C114 6704   2.632   0.475   5.099
    3DHA   H14R 6705   2.574   0.387   5.074
    3DHA   C113 6706   2.712   0.475   5.202
    3DHA   H13R 6707   2.716   0.389   5.268
    3DHA   C112 6708   2.793   0.593   5.240
    3DHA   H12R 6709   2.896   0.557   5.237
    3DHA   H12S 6710   2.777   0.675   5.170
    3DHA   C111 6711   2.740   0.644   5.376
    3DHA   H11R 6712   2.631   0.654   5.377
    3DHA   C110 6713   2.804   0.674   5.486
    3DHA   H10R 6714   2.746   0.704   5.573
    3DHA    C19 6715   2.949   0.671   5.511
    3DHA    H9R 6716   3.000   0.683   5.414
    3DHA    H9S 6717   2.981   0.753   5.576
    3DHA    C18 6718   2.991   0.545   5.588
    3DHA    H8R 6719   2.955   0.453   5.544
    3DHA    C17 6720   3.048   0.534   5.709
    3DHA    H7R 6721   3.058   0.431   5.741
    3DHA    C16 6722   3.087   0.640   5.804
    3DHA    H6R 6723   3.122   0.721   5.740
    3DHA    H6S 6724   3.008   0.672   5.873
    3DHA    C15 6725   3.202   0.608   5.897
    3DHA    H5R 6726   3.233   0.504   5.892
    3DHA    C14 6727   3.253   0.678   5.995
    3DHA    H4R 6728   3.315   0.626   6.067
    3DHA    C13 6729   3.220   0.818   6.032
    3DHA    H3R 6730   3.281   0.887   5.973
    3DHA    H3S 6731   3.115   0.841   6.014
    3DHA    C12 6732   3.246   0.839   6.182
    3DHA    H2R 6733   3.179   0.768   6.231
    3DHA    H2S 6734   3.353   0.830   6.206
    3DHA   C117 6735   2.519   0.472   4.795
    3DHA   H17R 6736   2.434   0.444   4.733
    3DHA   C118 6737   2.652   0.410   4.754
    3DHA   H18R 6738   2.652   0.313   4.804
    3DHA   H18S 6739   2.722   0.487   4.787
    3DHA   C119 6740   2.658   0.406   4.605
    3DHA   H19R 6741   2.711   0.489   4.559
    3DHA   C120 6742   2.620   0.313   4.512
    3DHA   H20R 6743   2.634   0.328   4.406
    3DHA   C121 6744   2.535   0.196   4.547
    3DHA   H21R 6745   2.451   0.180   4.480
    3DHA   H21S 6746   2.488   0.203   4.645
    3DHA   C122 6747   2.623   0.069   4.555
    3DHA   H22R 6748   2.696   0.068   4.636
    3DHA   H22S 6749   2.688   0.045   4.471
    3DHA   H22T 6750   2.561  -0.020   4.564
    1ST    C118 6751   2.812   5.995   4.534
    1ST    H18R 6752   2.809   6.000   4.425
    1ST    H18S 6753   2.710   5.969   4.564
    1ST    H18T 6754   2.862   5.901   4.557
    1ST    C117 6755   2.880   6.122   4.594
    1ST    H17R 6756   2.978   6.139   4.548
    1ST    H17S 6757   2.828   6.212   4.561
    1ST    C116 6758   2.881   6.127   4.745
    1ST    H16R 6759   2.866   6.231   4.775
    1ST    H16S 6760   2.792   6.076   4.782
    1ST    C115 6761   3.005   6.079   4.822
    1ST    H15R 6762   3.059   6.000   4.769
    1ST    H15S 6763   3.076   6.160   4.803
    1ST    C114 6764   2.983   6.048   4.971
    1ST    H14R 6765   3.026   6.133   5.024
    1ST    H14S 6766   2.875   6.046   4.990
    1ST    C113 6767   3.050   5.920   5.033
    1ST    H13R 6768   3.155   5.922   5.002
    1ST    H13S 6769   3.033   5.927   5.141
    1ST    C112 6770   2.974   5.800   4.977
    1ST    H12R 6771   2.867   5.811   5.000
    1ST    H12S 6772   2.983   5.799   4.868
    1ST    C111 6773   3.018   5.660   5.033
    1ST    H11R 6774   2.957   5.579   4.992
    1ST    H11S 6775   3.120   5.638   4.999
    1ST    C110 6776   3.031   5.661   5.183
    1ST    H10R 6777   3.125   5.709   5.212
    1ST    H10S 6778   2.955   5.729   5.222
    1ST     C19 6779   3.024   5.521   5.234
    1ST     H9R 6780   2.933   5.476   5.195
    1ST     H9S 6781   3.099   5.455   5.189
    1ST     C18 6782   3.028   5.503   5.381
    1ST     H8R 6783   3.128   5.531   5.414
    1ST     H8S 6784   2.955   5.579   5.410
    1ST     C17 6785   2.989   5.366   5.427
    1ST     H7R 6786   2.894   5.348   5.375
    1ST     H7S 6787   3.060   5.289   5.398
    1ST     C16 6788   2.959   5.359   5.583
    1ST     H6R 6789   3.059   5.368   5.626
    1ST     H6S 6790   2.903   5.449   5.610
    1ST     C15 6791   2.876   5.242   5.629
    1ST     H5R 6792   2.773   5.249   5.596
    1ST     H5S 6793   2.915   5.161   5.567
    1ST     C14 6794   2.890   5.212   5.777
    1ST     H4R 6795   2.987   5.170   5.805
    1ST     H4S 6796   2.878   5.296   5.846
    1ST     C13 6797   2.788   5.104   5.822
    1ST     H3R 6798   2.687   5.140   5.840
    1ST     H3S 6799   2.771   5.024   5.750
    1ST     C12 6800   2.828   5.041   5.952
    1ST     H2R 6801   2.753   4.972   5.991
    1ST     H2S 6802   2.916   4.977   5.941
    2PS     C11 6803   2.856   5.139   6.070
    2PS     O12 6804   2.774   5.199   6.131
    2PS     O11 6805   2.987   5.147   6.102
    2PS      C1 6806   3.040   5.198   6.224
    2PS      HR 6807   2.999   5.299   6.238
    2PS      HS 6808   3.006   5.141   6.311
    2PS      C2 6809   3.195   5.195   6.224
    2PS      HX 6810   3.241   5.105   6.184
    2PS      C3 6811   3.258   5.202   6.361
    2PS      HA 6812   3.235   5.109   6.414
    2PS      HB 6813   3.367   5.199   6.351
    2PS     O31 6814   3.221   5.319   6.432
    2PS     P31 6815   3.281   5.344   6.576
    2PS     O32 6816   3.274   5.215   6.659
    2PS     C31 6817   3.142   5.179   6.719
    2PS     H1A 6818   3.101   5.256   6.784
    2PS     H1B 6819   3.069   5.159   6.639
    2PS     C32 6820   3.137   5.044   6.794
    2PS     H2A 6821   3.037   5.019   6.829
    2PS     N31 6822   3.201   4.927   6.713
    2PS    HN1A 6823   3.203   4.833   6.757
    2PS    HN1B 6824   3.143   4.914   6.629
    2PS    HN1C 6825   3.299   4.941   6.683
    2PS     C33 6826   3.208   5.068   6.924
    2PS     O33 6827   3.425   5.376   6.557
    2PS     O34 6828   3.198   5.454   6.636
    2PS     O21 6829   3.238   5.309   6.136
    2PS     C21 6830   3.265   5.283   5.998
    2PS     O22 6831   3.259   5.171   5.951
    2PS     O35 6832   3.136   5.108   7.005
    2PS     O36 6833   3.308   5.004   6.959
    3DHA   C116 6834   3.774   5.677   4.686
    3DHA   H16R 6835   3.841   5.729   4.755
    3DHA   C115 6836   3.675   5.581   4.741
    3DHA   H15R 6837   3.652   5.514   4.658
    3DHA   H15S 6838   3.717   5.524   4.825
    3DHA   C114 6839   3.542   5.643   4.790
    3DHA   H14R 6840   3.503   5.721   4.725
    3DHA   C113 6841   3.493   5.641   4.913
    3DHA   H13R 6842   3.402   5.696   4.938
    3DHA   C112 6843   3.518   5.523   5.006
    3DHA   H12R 6844   3.573   5.448   4.948
    3DHA   H12S 6845   3.588   5.560   5.082
    3DHA   C111 6846   3.391   5.466   5.069
    3DHA   H11R 6847   3.322   5.425   4.995
    3DHA   C110 6848   3.363   5.453   5.204
    3DHA   H10R 6849   3.276   5.402   5.245
    3DHA    C19 6850   3.445   5.495   5.318
    3DHA    H9R 6851   3.521   5.567   5.287
    3DHA    H9S 6852   3.376   5.544   5.387
    3DHA    C18 6853   3.518   5.379   5.376
    3DHA    H8R 6854   3.605   5.341   5.324
    3DHA    C17 6855   3.484   5.333   5.500
    3DHA    H7R 6856   3.547   5.260   5.548
    3DHA    C16 6857   3.375   5.384   5.589
    3DHA    H6R 6858   3.299   5.417   5.518
    3DHA    H6S 6859   3.337   5.310   5.660
    3DHA    C15 6860   3.438   5.510   5.661
    3DHA    H5R 6861   3.464   5.583   5.585
    3DHA    C14 6862   3.459   5.524   5.795
    3DHA    H4R 6863   3.506   5.618   5.822
    3DHA    C13 6864   3.430   5.432   5.903
    3DHA    H3R 6865   3.476   5.337   5.877
    3DHA    H3S 6866   3.468   5.480   5.993
    3DHA    C12 6867   3.284   5.422   5.934
    3DHA    H2R 6868   3.258   5.510   5.994
    3DHA    H2S 6869   3.217   5.424   5.848
    3DHA   C117 6870   3.786   5.712   4.560
    3DHA   H17R 6871   3.861   5.788   4.537
    3DHA   C118 6872   3.706   5.676   4.442
    3DHA   H18R 6873   3.604   5.646   4.467
    3DHA   H18S 6874   3.741   5.595   4.377
    3DHA   C119 6875   3.695   5.797   4.357
    3DHA   H19R 6876   3.604   5.853   4.381
    3DHA   C120 6877   3.777   5.843   4.258
    3DHA   H20R 6878   3.766   5.933   4.199
    3DHA   C121 6879   3.897   5.768   4.215
    3DHA   H21R 6880   3.920   5.685   4.283
    3DHA   H21S 6881   3.985   5.830   4.232
    3DHA   C122 6882   3.876   5.722   4.066
    3DHA   H22R 6883   3.870   5.803   3.993
    3DHA   H22S 6884   3.784   5.665   4.055
    3DHA   H22T 6885   3.960   5.664   4.028
    1ST    C118 6886   3.189   2.655   4.453
    1ST    H18R 6887   3.230   2.653   4.351
    1ST    H18S 6888   3.259   2.706   4.519
    1ST    H18T 6889   3.113   2.731   4.437
    1ST    C117 6890   3.131   2.513   4.495
    1ST    H17R 6891   3.085   2.530   4.593
    1ST    H17S 6892   3.062   2.474   4.420
    1ST    C116 6893   3.230   2.396   4.534
    1ST    H16R 6894   3.271   2.426   4.631
    1ST    H16S 6895   3.180   2.303   4.561
    1ST    C115 6896   3.343   2.374   4.433
    1ST    H15R 6897   3.305   2.387   4.331
    1ST    H15S 6898   3.417   2.454   4.422
    1ST    C114 6899   3.426   2.242   4.454
    1ST    H14R 6900   3.360   2.154   4.453
    1ST    H14S 6901   3.503   2.233   4.377
    1ST    C113 6902   3.495   2.241   4.587
    1ST    H13R 6903   3.564   2.326   4.590
    1ST    H13S 6904   3.431   2.264   4.672
    1ST    C112 6905   3.576   2.108   4.605
    1ST    H12R 6906   3.498   2.032   4.593
    1ST    H12S 6907   3.642   2.085   4.521
    1ST    C111 6908   3.638   2.110   4.747
    1ST    H11R 6909   3.723   2.178   4.752
    1ST    H11S 6910   3.553   2.131   4.813
    1ST    C110 6911   3.674   1.972   4.787
    1ST    H10R 6912   3.578   1.920   4.794
    1ST    H10S 6913   3.748   1.929   4.721
    1ST     C19 6914   3.730   1.976   4.926
    1ST     H9R 6915   3.826   2.029   4.923
    1ST     H9S 6916   3.652   2.025   4.984
    1ST     C18 6917   3.757   1.836   4.976
    1ST     H8R 6918   3.663   1.784   4.958
    1ST     H8S 6919   3.824   1.780   4.910
    1ST     C17 6920   3.815   1.829   5.123
    1ST     H7R 6921   3.901   1.895   5.137
    1ST     H7S 6922   3.731   1.870   5.179
    1ST     C16 6923   3.843   1.691   5.173
    1ST     H6R 6924   3.753   1.630   5.161
    1ST     H6S 6925   3.926   1.648   5.116
    1ST     C15 6926   3.865   1.702   5.323
    1ST     H5R 6927   3.962   1.749   5.339
    1ST     H5S 6928   3.778   1.754   5.365
    1ST     C14 6929   3.853   1.566   5.401
    1ST     H4R 6930   3.757   1.525   5.369
    1ST     H4S 6931   3.935   1.501   5.370
    1ST     C13 6932   3.857   1.579   5.557
    1ST     H3R 6933   3.768   1.640   5.572
    1ST     H3S 6934   3.830   1.485   5.606
    1ST     C12 6935   3.985   1.629   5.618
    1ST     H2R 6936   4.073   1.572   5.589
    1ST     H2S 6937   4.000   1.731   5.582
    2PS     C11 6938   3.959   1.616   5.774
    2PS     O12 6939   4.031   1.567   5.856
    2PS     O11 6940   3.853   1.692   5.814
    2PS      C1 6941   3.830   1.695   5.954
    2PS      HR 6942   3.723   1.716   5.962
    2PS      HS 6943   3.859   1.603   6.003
    2PS      C2 6944   3.914   1.809   6.015
    2PS      HX 6945   4.015   1.799   5.973
    2PS      C3 6946   3.898   1.796   6.168
    2PS      HA 6947   3.918   1.692   6.197
    2PS      HB 6948   3.966   1.868   6.214
    2PS     O31 6949   3.768   1.821   6.213
    2PS     P31 6950   3.741   1.829   6.372
    2PS     O32 6951   3.769   1.680   6.418
    2PS     C31 6952   3.884   1.635   6.486
    2PS     H1A 6953   3.968   1.638   6.416
    2PS     H1B 6954   3.908   1.697   6.573
    2PS     C32 6955   3.854   1.493   6.532
    2PS     H2A 6956   3.771   1.501   6.602
    2PS     N31 6957   3.806   1.408   6.412
    2PS    HN1A 6958   3.745   1.469   6.356
    2PS    HN1B 6959   3.891   1.392   6.356
    2PS    HN1C 6960   3.754   1.321   6.432
    2PS     C33 6961   3.968   1.439   6.611
    2PS     O33 6962   3.838   1.921   6.430
    2PS     O34 6963   3.596   1.865   6.381
    2PS     O21 6964   3.857   1.929   5.968
    2PS     C21 6965   3.912   2.048   6.014
    2PS     O22 6966   4.016   2.061   6.071
    2PS     O35 6967   3.998   1.473   6.724
    2PS     O36 6968   4.035   1.361   6.546
    3DHA   C116 6969   3.269   2.962   5.478
    3DHA   H16R 6970   3.195   3.020   5.424
    3DHA   C115 6971   3.322   3.030   5.606
    3DHA   H15R 6972   3.244   3.074   5.668
    3DHA   H15S 6973   3.360   2.951   5.671
    3DHA   C114 6974   3.427   3.129   5.564
    3DHA   H14R 6975   3.395   3.228   5.534
    3DHA   C113 6976   3.557   3.113   5.555
    3DHA   H13R 6977   3.618   3.199   5.530
    3DHA   C112 6978   3.627   2.985   5.576
    3DHA   H12R 6979   3.558   2.900   5.584
    3DHA   H12S 6980   3.678   2.969   5.481
    3DHA   C111 6981   3.727   2.998   5.685
    3DHA   H11R 6982   3.780   3.093   5.688
    3DHA   C110 6983   3.768   2.899   5.765
    3DHA   H10R 6984   3.834   2.935   5.844
    3DHA    C19 6985   3.716   2.756   5.762
    3DHA    H9R 6986   3.664   2.732   5.856
    3DHA    H9S 6987   3.634   2.729   5.695
    3DHA    C18 6988   3.822   2.658   5.726
    3DHA    H8R 6989   3.836   2.637   5.621
    3DHA    C17 6990   3.885   2.580   5.815
    3DHA    H7R 6991   3.957   2.507   5.778
    3DHA    C16 6992   3.890   2.609   5.962
    3DHA    H6R 6993   3.980   2.566   6.007
    3DHA    H6S 6994   3.892   2.718   5.966
    3DHA    C15 6995   3.778   2.546   6.033
    3DHA    H5R 6996   3.698   2.614   6.063
    3DHA    C14 6997   3.769   2.412   6.057
    3DHA    H4R 6998   3.685   2.377   6.116
    3DHA    C13 6999   3.870   2.301   6.040
    3DHA    H3R 7000   3.942   2.349   5.972
    3DHA    H3S 7001   3.922   2.290   6.135
    3DHA    C12 7002   3.818   2.166   5.998
    3DHA    H2R 7003   3.720   2.137   6.039
    3DHA    H2S 7004   3.804   2.175   5.890
    3DHA   C117 7005   3.290   2.833   5.439
    3DHA   H17R 7006   3.238   2.802   5.349
    3DHA   C118 7007   3.352   2.722   5.517
    3DHA   H18R 7008   3.270   2.655   5.543
    3DHA   H18S 7009   3.393   2.761   5.611
    3DHA   C119 7010   3.453   2.642   5.433
    3DHA   H19R 7011   3.538   2.699   5.398
    3DHA   C120 7012   3.445   2.517   5.386
    3DHA   H20R 7013   3.533   2.493   5.327
    3DHA   C121 7014   3.340   2.412   5.422
    3DHA   H21R 7015   3.265   2.440   5.497
    3DHA   H21S 7016   3.389   2.324   5.465
    3DHA   C122 7017   3.265   2.362   5.291
    3DHA   H22R 7018   3.232   2.258   5.292
    3DHA   H22S 7019   3.333   2.377   5.208
    3DHA   H22T 7020   3.174   2.422   5.279
    1ST    C118 7021   2.916   4.722   5.428
    1ST    H18R 7022   3.024   4.734   5.432
    1ST    H18S 7023   2.877   4.808   5.483
    1ST    H18T 7024   2.879   4.737   5.326
    1ST    C117 7025   2.866   4.580   5.471
    1ST    H17R 7026   2.901   4.500   5.406
    1ST    H17S 7027   2.934   4.568   5.556
    1ST    C116 7028   2.718   4.563   5.504
    1ST    H16R 7029   2.688   4.643   5.572
    1ST    H16S 7030   2.658   4.581   5.414
    1ST    C115 7031   2.682   4.427   5.564
    1ST    H15R 7032   2.730   4.419   5.661
    1ST    H15S 7033   2.575   4.432   5.582
    1ST    C114 7034   2.721   4.313   5.470
    1ST    H14R 7035   2.693   4.325   5.365
    1ST    H14S 7036   2.829   4.299   5.466
    1ST    C113 7037   2.669   4.178   5.533
    1ST    H13R 7038   2.728   4.192   5.623
    1ST    H13S 7039   2.562   4.189   5.553
    1ST    C112 7040   2.706   4.052   5.462
    1ST    H12R 7041   2.667   4.059   5.360
    1ST    H12S 7042   2.813   4.038   5.443
    1ST    C111 7043   2.651   3.915   5.515
    1ST    H11R 7044   2.711   3.844   5.457
    1ST    H11S 7045   2.685   3.915   5.618
    1ST    C110 7046   2.499   3.913   5.524
    1ST    H10R 7047   2.467   3.981   5.604
    1ST    H10S 7048   2.457   3.945   5.428
    1ST     C19 7049   2.436   3.781   5.565
    1ST     H9R 7050   2.466   3.714   5.484
    1ST     H9S 7051   2.484   3.737   5.652
    1ST     C18 7052   2.280   3.794   5.570
    1ST     H8R 7053   2.240   3.843   5.658
    1ST     H8S 7054   2.251   3.855   5.485
    1ST     C17 7055   2.209   3.660   5.563
    1ST     H7R 7056   2.250   3.587   5.493
    1ST     H7S 7057   2.206   3.602   5.655
    1ST     C16 7058   2.064   3.675   5.533
    1ST     H6R 7059   2.061   3.735   5.442
    1ST     H6S 7060   2.022   3.576   5.516
    1ST     C15 7061   1.992   3.760   5.640
    1ST     H5R 7062   1.992   3.708   5.736
    1ST     H5S 7063   2.051   3.852   5.653
    1ST     C14 7064   1.843   3.803   5.608
    1ST     H4R 7065   1.813   3.868   5.691
    1ST     H4S 7066   1.840   3.871   5.523
    1ST     C13 7067   1.731   3.696   5.601
    1ST     H3R 7068   1.757   3.626   5.521
    1ST     H3S 7069   1.732   3.633   5.691
    1ST     C12 7070   1.587   3.758   5.588
    1ST     H2R 7071   1.595   3.843   5.521
    1ST     H2S 7072   1.517   3.680   5.556
    2PS     C11 7073   1.539   3.814   5.719
    2PS     O12 7074   1.563   3.757   5.825
    2PS     O11 7075   1.465   3.923   5.700
    2PS      C1 7076   1.407   3.984   5.816
    2PS      HR 7077   1.309   4.015   5.778
    2PS      HS 7078   1.393   3.913   5.898
    2PS      C2 7079   1.500   4.101   5.859
    2PS      HX 7080   1.601   4.062   5.847
    2PS      C3 7081   1.466   4.141   6.005
    2PS      HA 7082   1.362   4.173   6.014
    2PS      HB 7083   1.485   4.055   6.070
    2PS     O31 7084   1.547   4.242   6.056
    2PS     P31 7085   1.552   4.286   6.208
    2PS     O32 7086   1.424   4.390   6.219
    2PS     C31 7087   1.436   4.525   6.264
    2PS     H1A 7088   1.463   4.543   6.369
    2PS     H1B 7089   1.514   4.572   6.204
    2PS     C32 7090   1.298   4.586   6.227
    2PS     H2A 7091   1.273   4.589   6.121
    2PS     N31 7092   1.173   4.526   6.282
    2PS    HN1A 7093   1.161   4.522   6.385
    2PS    HN1B 7094   1.086   4.570   6.246
    2PS    HN1C 7095   1.167   4.431   6.243
    2PS     C33 7096   1.317   4.730   6.260
    2PS     O33 7097   1.528   4.168   6.298
    2PS     O34 7098   1.678   4.365   6.224
    2PS     O21 7099   1.484   4.211   5.764
    2PS     C21 7100   1.591   4.284   5.744
    2PS     O22 7101   1.701   4.261   5.790
    2PS     O35 7102   1.344   4.772   6.372
    2PS     O36 7103   1.285   4.805   6.173
    3DHA   C116 7104   2.079   4.187   4.832
    3DHA   H16R 7105   2.166   4.181   4.897
    3DHA   C115 7106   2.008   4.314   4.859
    3DHA   H15R 7107   2.076   4.394   4.887
    3DHA   H15S 7108   1.958   4.339   4.765
    3DHA   C114 7109   1.912   4.312   4.974
    3DHA   H14R 7110   1.807   4.318   4.949
    3DHA   C113 7111   1.949   4.301   5.109
    3DHA   H13R 7112   1.875   4.313   5.188
    3DHA   C112 7113   2.084   4.282   5.170
    3DHA   H12R 7114   2.157   4.310   5.093
    3DHA   H12S 7115   2.091   4.351   5.254
    3DHA   C111 7116   2.101   4.141   5.202
    3DHA   H11R 7117   2.065   4.075   5.123
    3DHA   C110 7118   2.159   4.094   5.320
    3DHA   H10R 7119   2.176   3.987   5.327
    3DHA    C19 7120   2.190   4.161   5.453
    3DHA    H9R 7121   2.293   4.137   5.477
    3DHA    H9S 7122   2.193   4.269   5.436
    3DHA    C18 7123   2.090   4.126   5.555
    3DHA    H8R 7124   2.140   4.084   5.642
    3DHA    C17 7125   1.961   4.148   5.566
    3DHA    H7R 7126   1.910   4.121   5.658
    3DHA    C16 7127   1.869   4.215   5.469
    3DHA    H6R 7128   1.925   4.194   5.377
    3DHA    H6S 7129   1.782   4.152   5.448
    3DHA    C15 7130   1.859   4.358   5.483
    3DHA    H5R 7131   1.948   4.414   5.456
    3DHA    C14 7132   1.751   4.424   5.510
    3DHA    H4R 7133   1.760   4.532   5.504
    3DHA    C13 7134   1.611   4.379   5.520
    3DHA    H3R 7135   1.547   4.434   5.450
    3DHA    H3S 7136   1.610   4.274   5.489
    3DHA    C12 7137   1.568   4.411   5.661
    3DHA    H2R 7138   1.625   4.497   5.696
    3DHA    H2S 7139   1.463   4.439   5.667
    3DHA   C117 7140   2.062   4.093   4.739
    3DHA   H17R 7141   2.121   4.002   4.738
    3DHA   C118 7142   1.963   4.099   4.623
    3DHA   H18R 7143   2.009   4.058   4.534
    3DHA   H18S 7144   1.931   4.202   4.605
    3DHA   C119 7145   1.847   4.016   4.659
    3DHA   H19R 7146   1.803   4.038   4.756
    3DHA   C120 7147   1.810   3.899   4.606
    3DHA   H20R 7148   1.721   3.855   4.648
    3DHA   C121 7149   1.885   3.816   4.512
    3DHA   H21R 7150   1.886   3.711   4.541
    3DHA   H21S 7151   1.990   3.840   4.527
    3DHA   C122 7152   1.833   3.816   4.370
    3DHA   H22R 7153   1.893   3.762   4.296
    3DHA   H22S 7154   1.820   3.920   4.337
    3DHA   H22T 7155   1.735   3.771   4.354
    1ST    C118 7156   5.735   0.616   4.025
    1ST    H18R 7157   5.638   0.568   4.011
    1ST    H18S 7158   5.816   0.548   3.996
    1ST    H18T 7159   5.741   0.703   3.959
    1ST    C117 7160   5.757   0.667   4.169
    1ST    H17R 7161   5.849   0.725   4.174
    1ST    H17S 7162   5.675   0.734   4.193
    1ST    C116 7163   5.764   0.556   4.277
    1ST    H16R 7164   5.666   0.509   4.284
    1ST    H16S 7165   5.837   0.482   4.244
    1ST    C115 7166   5.802   0.605   4.414
    1ST    H15R 7167   5.892   0.667   4.410
    1ST    H15S 7168   5.727   0.673   4.453
    1ST    C114 7169   5.806   0.478   4.507
    1ST    H14R 7170   5.713   0.423   4.490
    1ST    H14S 7171   5.867   0.400   4.463
    1ST    C113 7172   5.837   0.505   4.653
    1ST    H13R 7173   5.933   0.556   4.659
    1ST    H13S 7174   5.772   0.583   4.694
    1ST    C112 7175   5.832   0.378   4.735
    1ST    H12R 7176   5.735   0.330   4.721
    1ST    H12S 7177   5.912   0.313   4.699
    1ST    C111 7178   5.864   0.395   4.877
    1ST    H11R 7179   5.852   0.294   4.918
    1ST    H11S 7180   5.971   0.418   4.886
    1ST    C110 7181   5.767   0.484   4.953
    1ST    H10R 7182   5.769   0.589   4.925
    1ST    H10S 7183   5.664   0.453   4.936
    1ST     C19 7184   5.792   0.479   5.103
    1ST     H9R 7185   5.779   0.376   5.135
    1ST     H9S 7186   5.895   0.514   5.120
    1ST     C18 7187   5.703   0.555   5.201
    1ST     H8R 7188   5.702   0.655   5.157
    1ST     H8S 7189   5.599   0.527   5.187
    1ST     C17 7190   5.753   0.561   5.349
    1ST     H7R 7191   5.861   0.570   5.364
    1ST     H7S 7192   5.708   0.644   5.404
    1ST     C16 7193   5.710   0.439   5.423
    1ST     H6R 7194   5.603   0.422   5.414
    1ST     H6S 7195   5.762   0.357   5.373
    1ST     C15 7196   5.753   0.436   5.565
    1ST     H5R 7197   5.859   0.460   5.577
    1ST     H5S 7198   5.708   0.525   5.609
    1ST     C14 7199   5.710   0.306   5.633
    1ST     H4R 7200   5.710   0.327   5.740
    1ST     H4S 7201   5.605   0.278   5.618
    1ST     C13 7202   5.805   0.182   5.602
    1ST     H3R 7203   5.821   0.178   5.494
    1ST     H3S 7204   5.898   0.203   5.654
    1ST     C12 7205   5.749   0.052   5.662
    1ST     H2R 7206   5.641   0.049   5.651
    1ST     H2S 7207   5.782  -0.048   5.633
    2PS     C11 7208   5.780   0.058   5.816
    2PS     O12 7209   5.888   0.035   5.865
    2PS     O11 7210   5.670   0.091   5.894
    2PS      C1 7211   5.694   0.108   6.041
    2PS      HR 7212   5.593   0.115   6.082
    2PS      HS 7213   5.739   0.015   6.076
    2PS      C2 7214   5.776   0.231   6.084
    2PS      HX 7215   5.878   0.214   6.048
    2PS      C3 7216   5.777   0.264   6.235
    2PS      HA 7217   5.677   0.299   6.261
    2PS      HB 7218   5.792   0.173   6.295
    2PS     O31 7219   5.880   0.354   6.277
    2PS     P31 7220   5.880   0.423   6.427
    2PS     O32 7221   5.827   0.576   6.401
    2PS     C31 7222   5.695   0.602   6.362
    2PS     H1A 7223   5.667   0.517   6.298
    2PS     H1B 7224   5.630   0.592   6.449
    2PS     C32 7225   5.658   0.740   6.290
    2PS     H2A 7226   5.667   0.809   6.374
    2PS     N31 7227   5.766   0.797   6.194
    2PS    HN1A 7228   5.740   0.880   6.139
    2PS    HN1B 7229   5.849   0.824   6.250
    2PS    HN1C 7230   5.812   0.719   6.144
    2PS     C33 7231   5.519   0.745   6.233
    2PS     O33 7232   5.782   0.347   6.508
    2PS     O34 7233   6.020   0.441   6.484
    2PS     O21 7234   5.738   0.353   6.007
    2PS     C21 7235   5.609   0.393   6.002
    2PS     O22 7236   5.516   0.340   6.060
    2PS     O35 7237   5.455   0.646   6.213
    2PS     O36 7238   5.462   0.852   6.236
    3DHA   C116 7239   5.508   0.628   4.669
    3DHA   H16R 7240   5.601   0.619   4.726
    3DHA   C115 7241   5.442   0.759   4.679
    3DHA   H15R 7242   5.464   0.807   4.584
    3DHA   H15S 7243   5.334   0.747   4.683
    3DHA   C114 7244   5.504   0.844   4.793
    3DHA   H14R 7245   5.577   0.922   4.774
    3DHA   C113 7246   5.447   0.857   4.915
    3DHA   H13R 7247   5.497   0.929   4.979
    3DHA   C112 7248   5.326   0.789   4.967
    3DHA   H12R 7249   5.277   0.868   5.026
    3DHA   H12S 7250   5.277   0.749   4.878
    3DHA   C111 7251   5.369   0.673   5.051
    3DHA   H11R 7252   5.412   0.594   4.989
    3DHA   C110 7253   5.338   0.645   5.182
    3DHA   H10R 7254   5.356   0.545   5.222
    3DHA    C19 7255   5.284   0.734   5.279
    3DHA    H9R 7256   5.364   0.792   5.324
    3DHA    H9S 7257   5.212   0.799   5.230
    3DHA    C18 7258   5.217   0.659   5.388
    3DHA    H8R 7259   5.109   0.646   5.382
    3DHA    C17 7260   5.278   0.598   5.492
    3DHA    H7R 7261   5.217   0.552   5.569
    3DHA    C16 7262   5.425   0.595   5.524
    3DHA    H6R 7263   5.464   0.494   5.539
    3DHA    H6S 7264   5.479   0.649   5.447
    3DHA    C15 7265   5.445   0.679   5.642
    3DHA    H5R 7266   5.425   0.782   5.613
    3DHA    C14 7267   5.473   0.650   5.768
    3DHA    H4R 7268   5.491   0.725   5.845
    3DHA    C13 7269   5.466   0.519   5.836
    3DHA    H3R 7270   5.375   0.516   5.896
    3DHA    H3S 7271   5.451   0.442   5.760
    3DHA    C12 7272   5.589   0.522   5.918
    3DHA    H2R 7273   5.668   0.542   5.846
    3DHA    H2S 7274   5.587   0.609   5.984
    3DHA   C117 7275   5.463   0.523   4.594
    3DHA   H17R 7276   5.522   0.432   4.585
    3DHA   C118 7277   5.335   0.523   4.520
    3DHA   H18R 7278   5.350   0.513   4.412
    3DHA   H18S 7279   5.286   0.620   4.523
    3DHA   C119 7280   5.235   0.417   4.560
    3DHA   H19R 7281   5.179   0.443   4.649
    3DHA   C120 7282   5.204   0.296   4.509
    3DHA   H20R 7283   5.126   0.238   4.558
    3DHA   C121 7284   5.277   0.233   4.399
    3DHA   H21R 7285   5.329   0.146   4.440
    3DHA   H21S 7286   5.351   0.304   4.361
    3DHA   C122 7287   5.182   0.195   4.284
    3DHA   H22R 7288   5.118   0.115   4.322
    3DHA   H22S 7289   5.228   0.172   4.188
    3DHA   H22T 7290   5.115   0.281   4.274
    1ST    C118 7291  -0.203   2.038   4.333
    1ST    H18R 7292  -0.308   2.069   4.332
    1ST    H18S 7293  -0.187   1.930   4.322
    1ST    H18T 7294  -0.170   2.105   4.253
    1ST    C117 7295  -0.137   2.080   4.466
    1ST    H17R 7296  -0.162   2.186   4.477
    1ST    H17S 7297  -0.184   2.031   4.551
    1ST    C116 7298   0.016   2.051   4.464
    1ST    H16R 7299   0.051   2.090   4.368
    1ST    H16S 7300   0.058   2.110   4.546
    1ST    C115 7301   0.051   1.909   4.492
    1ST    H15R 7302   0.014   1.884   4.591
    1ST    H15S 7303  -0.009   1.847   4.425
    1ST    C114 7304   0.201   1.894   4.481
    1ST    H14R 7305   0.241   1.921   4.383
    1ST    H14S 7306   0.243   1.962   4.555
    1ST    C113 7307   0.235   1.743   4.500
    1ST    H13R 7308   0.184   1.704   4.589
    1ST    H13S 7309   0.183   1.693   4.418
    1ST    C112 7310   0.387   1.717   4.493
    1ST    H12R 7311   0.409   1.610   4.492
    1ST    H12S 7312   0.424   1.754   4.398
    1ST    C111 7313   0.471   1.781   4.601
    1ST    H11R 7314   0.578   1.766   4.586
    1ST    H11S 7315   0.466   1.889   4.589
    1ST    C110 7316   0.448   1.737   4.745
    1ST    H10R 7317   0.344   1.706   4.759
    1ST    H10S 7318   0.497   1.639   4.746
    1ST     C19 7319   0.503   1.826   4.854
    1ST     H9R 7320   0.485   1.789   4.955
    1ST     H9S 7321   0.612   1.826   4.850
    1ST     C18 7322   0.452   1.976   4.842
    1ST     H8R 7323   0.519   2.016   4.765
    1ST     H8S 7324   0.346   1.979   4.816
    1ST     C17 7325   0.478   2.064   4.963
    1ST     H7R 7326   0.582   2.047   4.991
    1ST     H7S 7327   0.474   2.169   4.934
    1ST     C16 7328   0.390   2.045   5.082
    1ST     H6R 7329   0.292   2.078   5.048
    1ST     H6S 7330   0.382   1.940   5.110
    1ST     C15 7331   0.443   2.112   5.210
    1ST     H5R 7332   0.489   2.209   5.192
    1ST     H5S 7333   0.364   2.129   5.283
    1ST     C14 7334   0.556   2.024   5.277
    1ST     H4R 7335   0.524   1.932   5.325
    1ST     H4S 7336   0.631   1.987   5.208
    1ST     C13 7337   0.644   2.086   5.386
    1ST     H3R 7338   0.699   2.004   5.432
    1ST     H3S 7339   0.715   2.164   5.354
    1ST     C12 7340   0.565   2.161   5.491
    1ST     H2R 7341   0.503   2.225   5.429
    1ST     H2S 7342   0.502   2.093   5.548
    2PS     C11 7343   0.657   2.240   5.584
    2PS     O12 7344   0.751   2.191   5.643
    2PS     O11 7345   0.625   2.370   5.604
    2PS      C1 7346   0.718   2.451   5.678
    2PS      HR 7347   0.755   2.402   5.769
    2PS      HS 7348   0.811   2.459   5.621
    2PS      C2 7349   0.654   2.580   5.729
    2PS      HX 7350   0.722   2.648   5.781
    2PS      C3 7351   0.537   2.546   5.832
    2PS      HA 7352   0.454   2.503   5.774
    2PS      HB 7353   0.565   2.471   5.906
    2PS     O31 7354   0.495   2.668   5.888
    2PS     P31 7355   0.373   2.672   5.989
    2PS     O32 7356   0.426   2.569   6.095
    2PS     C31 7357   0.522   2.603   6.193
    2PS     H1A 7358   0.612   2.625   6.135
    2PS     H1B 7359   0.486   2.682   6.258
    2PS     C32 7360   0.531   2.469   6.274
    2PS     H2A 7361   0.437   2.450   6.327
    2PS     N31 7362   0.554   2.351   6.179
    2PS    HN1A 7363   0.636   2.341   6.117
    2PS    HN1B 7364   0.562   2.266   6.237
    2PS    HN1C 7365   0.480   2.338   6.108
    2PS     C33 7366   0.640   2.486   6.375
    2PS     O33 7367   0.381   2.807   6.052
    2PS     O34 7368   0.249   2.626   5.924
    2PS     O21 7369   0.594   2.649   5.621
    2PS     C21 7370   0.577   2.784   5.633
    2PS     O22 7371   0.626   2.860   5.719
    2PS     O35 7372   0.748   2.428   6.365
    2PS     O36 7373   0.621   2.564   6.467
    3DHA   C116 7374   0.825   3.807   4.739
    3DHA   H16R 7375   0.846   3.794   4.845
    3DHA   C115 7376   0.696   3.747   4.694
    3DHA   H15R 7377   0.623   3.818   4.654
    3DHA   H15S 7378   0.716   3.674   4.616
    3DHA   C114 7379   0.613   3.681   4.804
    3DHA   H14R 7380   0.547   3.737   4.870
    3DHA   C113 7381   0.626   3.546   4.815
    3DHA   H13R 7382   0.561   3.494   4.885
    3DHA   C112 7383   0.692   3.449   4.724
    3DHA   H12R 7384   0.667   3.474   4.621
    3DHA   H12S 7385   0.799   3.445   4.746
    3DHA   C111 7386   0.632   3.320   4.744
    3DHA   H11R 7387   0.569   3.286   4.663
    3DHA   C110 7388   0.654   3.244   4.853
    3DHA   H10R 7389   0.619   3.141   4.853
    3DHA    C19 7390   0.739   3.284   4.977
    3DHA    H9R 7391   0.802   3.199   5.004
    3DHA    H9S 7392   0.802   3.371   4.953
    3DHA    C18 7393   0.658   3.327   5.094
    3DHA    H8R 7394   0.642   3.434   5.105
    3DHA    C17 7395   0.615   3.234   5.182
    3DHA    H7R 7396   0.555   3.263   5.268
    3DHA    C16 7397   0.623   3.086   5.173
    3DHA    H6R 7398   0.646   3.043   5.075
    3DHA    H6S 7399   0.709   3.054   5.233
    3DHA    C15 7400   0.492   3.019   5.213
    3DHA    H5R 7401   0.427   3.014   5.126
    3DHA    C14 7402   0.446   2.969   5.330
    3DHA    H4R 7403   0.341   2.943   5.337
    3DHA    C13 7404   0.530   2.950   5.450
    3DHA    H3R 7405   0.635   2.927   5.429
    3DHA    H3S 7406   0.539   3.041   5.511
    3DHA    C12 7407   0.480   2.839   5.530
    3DHA    H2R 7408   0.387   2.868   5.579
    3DHA    H2S 7409   0.463   2.750   5.469
    3DHA   C117 7410   0.923   3.862   4.667
    3DHA   H17R 7411   1.021   3.891   4.705
    3DHA   C118 7412   0.922   3.888   4.516
    3DHA   H18R 7413   1.004   3.824   4.481
    3DHA   H18S 7414   0.953   3.992   4.506
    3DHA   C119 7415   0.800   3.869   4.441
    3DHA   H19R 7416   0.794   3.770   4.397
    3DHA   C120 7417   0.697   3.951   4.423
    3DHA   H20R 7418   0.606   3.919   4.375
    3DHA   C121 7419   0.684   4.087   4.482
    3DHA   H21R 7420   0.739   4.085   4.576
    3DHA   H21S 7421   0.580   4.102   4.509
    3DHA   C122 7422   0.734   4.178   4.373
    3DHA   H22R 7423   0.687   4.169   4.275
    3DHA   H22S 7424   0.839   4.156   4.351
    3DHA   H22T 7425   0.738   4.281   4.409
    1ST    C118 7426   2.976   5.696   4.219
    1ST    H18R 7427   3.001   5.799   4.245
    1ST    H18S 7428   2.979   5.690   4.110
    1ST    H18T 7429   3.048   5.630   4.269
    1ST    C117 7430   2.837   5.662   4.269
    1ST    H17R 7431   2.769   5.741   4.238
    1ST    H17S 7432   2.793   5.576   4.220
    1ST    C116 7433   2.837   5.643   4.415
    1ST    H16R 7434   2.883   5.544   4.425
    1ST    H16S 7435   2.900   5.719   4.461
    1ST    C115 7436   2.699   5.634   4.485
    1ST    H15R 7437   2.641   5.725   4.469
    1ST    H15S 7438   2.635   5.564   4.430
    1ST    C114 7439   2.702   5.591   4.633
    1ST    H14R 7440   2.760   5.668   4.684
    1ST    H14S 7441   2.601   5.607   4.673
    1ST    C113 7442   2.765   5.453   4.656
    1ST    H13R 7443   2.743   5.380   4.577
    1ST    H13S 7444   2.873   5.468   4.665
    1ST    C112 7445   2.730   5.386   4.789
    1ST    H12R 7446   2.793   5.297   4.797
    1ST    H12S 7447   2.752   5.452   4.872
    1ST    C111 7448   2.582   5.343   4.797
    1ST    H11R 7449   2.513   5.422   4.768
    1ST    H11S 7450   2.570   5.267   4.719
    1ST    C110 7451   2.539   5.277   4.929
    1ST    H10R 7452   2.606   5.196   4.959
    1ST    H10S 7453   2.561   5.355   5.002
    1ST     C19 7454   2.387   5.238   4.922
    1ST     H9R 7455   2.333   5.332   4.904
    1ST     H9S 7456   2.366   5.159   4.849
    1ST     C18 7457   2.345   5.188   5.056
    1ST     H8R 7458   2.406   5.102   5.083
    1ST     H8S 7459   2.360   5.273   5.123
    1ST     C17 7460   2.203   5.142   5.082
    1ST     H7R 7461   2.140   5.228   5.057
    1ST     H7S 7462   2.177   5.068   5.005
    1ST     C16 7463   2.177   5.099   5.227
    1ST     H6R 7464   2.235   5.008   5.243
    1ST     H6S 7465   2.213   5.175   5.297
    1ST     C15 7466   2.024   5.071   5.267
    1ST     H5R 7467   1.969   5.028   5.182
    1ST     H5S 7468   2.031   4.982   5.330
    1ST     C14 7469   1.950   5.184   5.333
    1ST     H4R 7470   1.957   5.278   5.279
    1ST     H4S 7471   1.843   5.161   5.333
    1ST     C13 7472   2.002   5.215   5.477
    1ST     H3R 7473   2.015   5.122   5.533
    1ST     H3S 7474   2.101   5.260   5.473
    1ST     C12 7475   1.903   5.301   5.549
    1ST     H2R 7476   1.882   5.401   5.510
    1ST     H2S 7477   1.804   5.255   5.546
    2PS     C11 7478   1.944   5.332   5.689
    2PS     O12 7479   1.968   5.242   5.775
    2PS     O11 7480   1.966   5.461   5.718
    2PS      C1 7481   1.993   5.499   5.862
    2PS      HR 7482   1.975   5.604   5.887
    2PS      HS 7483   1.911   5.450   5.916
    2PS      C2 7484   2.121   5.446   5.919
    2PS      HX 7485   2.107   5.338   5.925
    2PS      C3 7486   2.140   5.500   6.063
    2PS      HA 7487   2.187   5.599   6.063
    2PS      HB 7488   2.039   5.519   6.101
    2PS     O31 7489   2.208   5.398   6.137
    2PS     P31 7490   2.127   5.291   6.221
    2PS     O32 7491   2.228   5.167   6.229
    2PS     C31 7492   2.357   5.191   6.281
    2PS     H1A 7493   2.399   5.272   6.221
    2PS     H1B 7494   2.356   5.225   6.385
    2PS     C32 7495   2.431   5.060   6.270
    2PS     H2A 7496   2.420   5.014   6.171
    2PS     N31 7497   2.579   5.074   6.286
    2PS    HN1A 7498   2.603   5.125   6.372
    2PS    HN1B 7499   2.633   4.987   6.276
    2PS    HN1C 7500   2.602   5.133   6.204
    2PS     C33 7501   2.372   4.956   6.358
    2PS     O33 7502   2.108   5.346   6.359
    2PS     O34 7503   2.007   5.251   6.142
    2PS     O21 7504   2.233   5.487   5.839
    2PS     C21 7505   2.346   5.417   5.845
    2PS     O22 7506   2.356   5.307   5.899
    2PS     O35 7507   2.391   4.968   6.479
    2PS     O36 7508   2.313   4.857   6.311
    3DHA   C116 7509   2.885   4.998   4.724
    3DHA   H16R 7510   2.924   5.076   4.789
    3DHA   C115 7511   2.772   4.917   4.779
    3DHA   H15R 7512   2.699   4.997   4.794
    3DHA   H15S 7513   2.741   4.842   4.706
    3DHA   C114 7514   2.823   4.839   4.894
    3DHA   H14R 7515   2.917   4.793   4.866
    3DHA   C113 7516   2.775   4.839   5.018
    3DHA   H13R 7517   2.840   4.786   5.087
    3DHA   C112 7518   2.650   4.905   5.079
    3DHA   H12R 7519   2.587   4.941   4.997
    3DHA   H12S 7520   2.587   4.844   5.145
    3DHA   C111 7521   2.701   5.021   5.159
    3DHA   H11R 7522   2.780   5.071   5.105
    3DHA   C110 7523   2.642   5.075   5.267
    3DHA   H10R 7524   2.689   5.159   5.319
    3DHA    C19 7525   2.532   5.019   5.353
    3DHA    H9R 7526   2.438   5.074   5.339
    3DHA    H9S 7527   2.486   4.929   5.311
    3DHA    C18 7528   2.589   5.011   5.490
    3DHA    H8R 7529   2.679   4.950   5.498
    3DHA    C17 7530   2.529   5.058   5.602
    3DHA    H7R 7531   2.576   5.034   5.697
    3DHA    C16 7532   2.404   5.137   5.614
    3DHA    H6R 7533   2.314   5.085   5.580
    3DHA    H6S 7534   2.386   5.154   5.720
    3DHA    C15 7535   2.414   5.262   5.535
    3DHA    H5R 7536   2.370   5.256   5.436
    3DHA    C14 7537   2.477   5.377   5.572
    3DHA    H4R 7538   2.494   5.460   5.503
    3DHA    C13 7539   2.548   5.413   5.704
    3DHA    H3R 7540   2.598   5.323   5.739
    3DHA    H3S 7541   2.641   5.464   5.679
    3DHA    C12 7542   2.465   5.496   5.795
    3DHA    H2R 7543   2.527   5.531   5.878
    3DHA    H2S 7544   2.429   5.587   5.748
    3DHA   C117 7545   2.949   4.976   4.611
    3DHA   H17R 7546   3.038   5.032   4.586
    3DHA   C118 7547   2.917   4.869   4.510
    3DHA   H18R 7548   2.969   4.889   4.417
    3DHA   H18S 7549   2.808   4.873   4.498
    3DHA   C119 7550   2.955   4.728   4.542
    3DHA   H19R 7551   2.945   4.704   4.648
    3DHA   C120 7552   2.966   4.625   4.458
    3DHA   H20R 7553   2.990   4.527   4.499
    3DHA   C121 7554   2.951   4.631   4.310
    3DHA   H21R 7555   3.052   4.619   4.269
    3DHA   H21S 7556   2.915   4.723   4.266
    3DHA   C122 7557   2.860   4.523   4.265
    3DHA   H22R 7558   2.910   4.427   4.273
    3DHA   H22S 7559   2.835   4.542   4.161
    3DHA   H22T 7560   2.768   4.531   4.323
    1ST    C118 7561   2.782   1.610   4.568
    1ST    H18R 7562   2.822   1.638   4.470
    1ST    H18S 7563   2.674   1.624   4.566
    1ST    H18T 7564   2.786   1.501   4.580
    1ST    C117 7565   2.847   1.687   4.682
    1ST    H17R 7566   2.953   1.707   4.664
    1ST    H17S 7567   2.793   1.781   4.699
    1ST    C116 7568   2.842   1.601   4.811
    1ST    H16R 7569   2.896   1.507   4.794
    1ST    H16S 7570   2.909   1.646   4.884
    1ST    C115 7571   2.708   1.595   4.884
    1ST    H15R 7572   2.629   1.576   4.811
    1ST    H15S 7573   2.713   1.514   4.957
    1ST    C114 7574   2.647   1.719   4.947
    1ST    H14R 7575   2.649   1.805   4.881
    1ST    H14S 7576   2.545   1.704   4.983
    1ST    C113 7577   2.724   1.758   5.066
    1ST    H13R 7578   2.750   1.669   5.124
    1ST    H13S 7579   2.815   1.810   5.036
    1ST    C112 7580   2.662   1.857   5.158
    1ST    H12R 7581   2.564   1.832   5.199
    1ST    H12S 7582   2.720   1.857   5.251
    1ST    C111 7583   2.640   1.996   5.086
    1ST    H11R 7584   2.734   2.039   5.052
    1ST    H11S 7585   2.575   1.990   4.999
    1ST    C110 7586   2.569   2.100   5.176
    1ST    H10R 7587   2.529   2.169   5.102
    1ST    H10S 7588   2.486   2.064   5.238
    1ST     C19 7589   2.662   2.180   5.266
    1ST     H9R 7590   2.717   2.101   5.317
    1ST     H9S 7591   2.729   2.232   5.198
    1ST     C18 7592   2.610   2.286   5.358
    1ST     H8R 7593   2.580   2.366   5.290
    1ST     H8S 7594   2.517   2.248   5.402
    1ST     C17 7595   2.717   2.342   5.452
    1ST     H7R 7596   2.766   2.263   5.510
    1ST     H7S 7597   2.789   2.377   5.378
    1ST     C16 7598   2.654   2.455   5.531
    1ST     H6R 7599   2.643   2.543   5.468
    1ST     H6S 7600   2.549   2.439   5.556
    1ST     C15 7601   2.727   2.485   5.662
    1ST     H5R 7602   2.676   2.570   5.708
    1ST     H5S 7603   2.728   2.405   5.735
    1ST     C14 7604   2.874   2.522   5.629
    1ST     H4R 7605   2.925   2.428   5.603
    1ST     H4S 7606   2.886   2.594   5.548
    1ST     C13 7607   2.941   2.587   5.755
    1ST     H3R 7608   2.869   2.639   5.819
    1ST     H3S 7609   2.965   2.498   5.814
    1ST     C12 7610   3.077   2.650   5.723
    1ST     H2R 7611   3.141   2.570   5.688
    1ST     H2S 7612   3.063   2.726   5.646
    2PS     C11 7613   3.141   2.711   5.844
    2PS     O12 7614   3.089   2.724   5.954
    2PS     O11 7615   3.270   2.745   5.823
    2PS      C1 7616   3.350   2.794   5.938
    2PS      HR 7617   3.437   2.841   5.892
    2PS      HS 7618   3.305   2.869   6.003
    2PS      C2 7619   3.397   2.668   6.025
    2PS      HX 7620   3.303   2.623   6.058
    2PS      C3 7621   3.481   2.720   6.145
    2PS      HA 7622   3.574   2.773   6.123
    2PS      HB 7623   3.413   2.782   6.204
    2PS     O31 7624   3.507   2.609   6.229
    2PS     P31 7625   3.584   2.613   6.370
    2PS     O32 7626   3.737   2.643   6.342
    2PS     C31 7627   3.833   2.544   6.357
    2PS     H1A 7628   3.833   2.516   6.463
    2PS     H1B 7629   3.803   2.454   6.303
    2PS     C32 7630   3.967   2.595   6.318
    2PS     H2A 7631   3.965   2.602   6.209
    2PS     N31 7632   3.993   2.729   6.373
    2PS    HN1A 7633   4.023   2.718   6.472
    2PS    HN1B 7634   4.071   2.779   6.327
    2PS    HN1C 7635   3.912   2.792   6.363
    2PS     C33 7636   4.075   2.491   6.341
    2PS     O33 7637   3.529   2.724   6.450
    2PS     O34 7638   3.576   2.481   6.434
    2PS     O21 7639   3.489   2.587   5.945
    2PS     C21 7640   3.436   2.478   5.895
    2PS     O22 7641   3.324   2.434   5.911
    2PS     O35 7642   4.139   2.451   6.247
    2PS     O36 7643   4.114   2.475   6.457
    3DHA   C116 7644   3.058   1.449   5.240
    3DHA   H16R 7645   2.962   1.438   5.191
    3DHA   C115 7646   3.058   1.549   5.350
    3DHA   H15R 7647   3.154   1.593   5.376
    3DHA   H15S 7648   2.999   1.636   5.319
    3DHA   C114 7649   3.006   1.494   5.475
    3DHA   H14R 7650   2.906   1.452   5.479
    3DHA   C113 7651   3.058   1.500   5.597
    3DHA   H13R 7652   3.003   1.460   5.682
    3DHA   C112 7653   3.190   1.554   5.633
    3DHA   H12R 7654   3.205   1.529   5.739
    3DHA   H12S 7655   3.263   1.489   5.583
    3DHA   C111 7656   3.214   1.699   5.599
    3DHA   H11R 7657   3.127   1.758   5.573
    3DHA   C110 7658   3.332   1.763   5.586
    3DHA   H10R 7659   3.324   1.867   5.556
    3DHA    C19 7660   3.468   1.708   5.607
    3DHA    H9R 7661   3.467   1.599   5.599
    3DHA    H9S 7662   3.533   1.729   5.522
    3DHA    C18 7663   3.546   1.751   5.730
    3DHA    H8R 7664   3.553   1.683   5.815
    3DHA    C17 7665   3.587   1.878   5.756
    3DHA    H7R 7666   3.634   1.910   5.848
    3DHA    C16 7667   3.562   1.996   5.665
    3DHA    H6R 7668   3.650   2.062   5.666
    3DHA    H6S 7669   3.535   1.959   5.566
    3DHA    C15 7670   3.445   2.078   5.712
    3DHA    H5R 7671   3.352   2.024   5.695
    3DHA    C14 7672   3.437   2.196   5.779
    3DHA    H4R 7673   3.337   2.233   5.798
    3DHA    C13 7674   3.553   2.282   5.805
    3DHA    H3R 7675   3.576   2.250   5.907
    3DHA    H3S 7676   3.634   2.254   5.739
    3DHA    C12 7677   3.529   2.422   5.795
    3DHA    H2R 7678   3.627   2.469   5.795
    3DHA    H2S 7679   3.487   2.441   5.696
    3DHA   C117 7680   3.162   1.374   5.199
    3DHA   H17R 7681   3.149   1.301   5.120
    3DHA   C118 7682   3.306   1.374   5.252
    3DHA   H18R 7683   3.335   1.277   5.293
    3DHA   H18S 7684   3.316   1.445   5.334
    3DHA   C119 7685   3.404   1.405   5.146
    3DHA   H19R 7686   3.399   1.341   5.059
    3DHA   C120 7687   3.473   1.517   5.135
    3DHA   H20R 7688   3.517   1.535   5.038
    3DHA   C121 7689   3.478   1.624   5.240
    3DHA   H21R 7690   3.581   1.661   5.240
    3DHA   H21S 7691   3.475   1.588   5.343
    3DHA   C122 7692   3.381   1.741   5.209
    3DHA   H22R 7693   3.276   1.713   5.226
    3DHA   H22S 7694   3.391   1.787   5.111
    3DHA   H22T 7695   3.383   1.822   5.282
    1ST    C118 7696   2.214   6.451   4.227
    1ST    H18R 7697   2.247   6.552   4.251
    1ST    H18S 7698   2.107   6.453   4.247
    1ST    H18T 7699   2.233   6.450   4.119
    1ST    C117 7700   2.295   6.340   4.286
    1ST    H17R 7701   2.267   6.244   4.243
    1ST    H17S 7702   2.395   6.363   4.250
    1ST    C116 7703   2.275   6.340   4.435
    1ST    H16R 7704   2.318   6.433   4.473
    1ST    H16S 7705   2.167   6.347   4.446
    1ST    C115 7706   2.340   6.216   4.492
    1ST    H15R 7707   2.298   6.127   4.446
    1ST    H15S 7708   2.445   6.223   4.464
    1ST    C114 7709   2.340   6.213   4.642
    1ST    H14R 7710   2.404   6.128   4.668
    1ST    H14S 7711   2.396   6.301   4.675
    1ST    C113 7712   2.203   6.207   4.702
    1ST    H13R 7713   2.153   6.303   4.715
    1ST    H13S 7714   2.130   6.165   4.631
    1ST    C112 7715   2.175   6.123   4.824
    1ST    H12R 7716   2.075   6.145   4.863
    1ST    H12S 7717   2.181   6.019   4.790
    1ST    C111 7718   2.266   6.164   4.934
    1ST    H11R 7719   2.367   6.144   4.898
    1ST    H11S 7720   2.256   6.271   4.954
    1ST    C110 7721   2.256   6.102   5.071
    1ST    H10R 7722   2.321   6.016   5.084
    1ST    H10S 7723   2.295   6.180   5.137
    1ST     C19 7724   2.121   6.067   5.136
    1ST     H9R 7725   2.050   6.149   5.125
    1ST     H9S 7726   2.076   5.988   5.076
    1ST     C18 7727   2.127   6.022   5.281
    1ST     H8R 7728   2.174   5.923   5.284
    1ST     H8S 7729   2.190   6.090   5.339
    1ST     C17 7730   1.995   5.988   5.350
    1ST     H7R 7731   2.006   5.955   5.454
    1ST     H7S 7732   1.934   6.079   5.351
    1ST     C16 7733   1.919   5.876   5.270
    1ST     H6R 7734   1.874   5.922   5.182
    1ST     H6S 7735   1.983   5.796   5.233
    1ST     C15 7736   1.810   5.793   5.348
    1ST     H5R 7737   1.759   5.718   5.287
    1ST     H5S 7738   1.871   5.738   5.420
    1ST     C14 7739   1.700   5.872   5.407
    1ST     H4R 7740   1.738   5.951   5.473
    1ST     H4S 7741   1.651   5.913   5.319
    1ST     C13 7742   1.604   5.790   5.500
    1ST     H3R 7743   1.527   5.862   5.529
    1ST     H3S 7744   1.552   5.707   5.452
    1ST     C12 7745   1.669   5.733   5.623
    1ST     H2R 7746   1.761   5.681   5.595
    1ST     H2S 7747   1.706   5.826   5.668
    2PS     C11 7748   1.578   5.661   5.722
    2PS     O12 7749   1.497   5.723   5.788
    2PS     O11 7750   1.607   5.526   5.734
    2PS      C1 7751   1.544   5.463   5.851
    2PS      HR 7752   1.592   5.368   5.876
    2PS      HS 7753   1.556   5.530   5.936
    2PS      C2 7754   1.395   5.427   5.822
    2PS      HX 7755   1.344   5.504   5.764
    2PS      C3 7756   1.332   5.403   5.957
    2PS      HA 7757   1.308   5.497   6.006
    2PS      HB 7758   1.234   5.360   5.937
    2PS     O31 7759   1.407   5.323   6.050
    2PS     P31 7760   1.368   5.317   6.206
    2PS     O32 7761   1.417   5.461   6.263
    2PS     C31 7762   1.533   5.469   6.342
    2PS     H1A 7763   1.525   5.413   6.435
    2PS     H1B 7764   1.621   5.438   6.285
    2PS     C32 7765   1.555   5.623   6.375
    2PS     H2A 7766   1.649   5.634   6.429
    2PS     N31 7767   1.558   5.706   6.243
    2PS    HN1A 7768   1.610   5.656   6.169
    2PS    HN1B 7769   1.466   5.736   6.207
    2PS    HN1C 7770   1.607   5.795   6.260
    2PS     C33 7771   1.454   5.667   6.486
    2PS     O33 7772   1.220   5.317   6.216
    2PS     O34 7773   1.434   5.204   6.273
    2PS     O21 7774   1.401   5.315   5.741
    2PS     C21 7775   1.414   5.340   5.611
    2PS     O22 7776   1.398   5.445   5.556
    2PS     O35 7777   1.368   5.753   6.464
    2PS     O36 7778   1.472   5.627   6.596
    3DHA   C116 7779   1.579   4.853   4.330
    3DHA   H16R 7780   1.529   4.777   4.390
    3DHA   C115 7781   1.606   4.980   4.409
    3DHA   H15R 7782   1.662   4.956   4.500
    3DHA   H15S 7783   1.665   5.056   4.357
    3DHA   C114 7784   1.466   5.039   4.436
    3DHA   H14R 7785   1.414   5.048   4.341
    3DHA   C113 7786   1.412   5.071   4.555
    3DHA   H13R 7787   1.309   5.106   4.554
    3DHA   C112 7788   1.464   5.070   4.689
    3DHA   H12R 7789   1.572   5.057   4.685
    3DHA   H12S 7790   1.448   5.171   4.727
    3DHA   C111 7791   1.406   4.961   4.773
    3DHA   H11R 7792   1.459   4.866   4.763
    3DHA   C110 7793   1.288   4.963   4.839
    3DHA   H10R 7794   1.252   4.869   4.879
    3DHA    C19 7795   1.201   5.079   4.865
    3DHA    H9R 7796   1.243   5.173   4.829
    3DHA    H9S 7797   1.111   5.076   4.803
    3DHA    C18 7798   1.166   5.096   5.011
    3DHA    H8R 7799   1.061   5.097   5.035
    3DHA    C17 7800   1.251   5.131   5.109
    3DHA    H7R 7801   1.204   5.137   5.207
    3DHA    C16 7802   1.394   5.176   5.098
    3DHA    H6R 7803   1.430   5.182   4.995
    3DHA    H6S 7804   1.396   5.279   5.135
    3DHA    C15 7805   1.479   5.098   5.186
    3DHA    H5R 7806   1.510   5.000   5.150
    3DHA    C14 7807   1.509   5.132   5.313
    3DHA    H4R 7808   1.552   5.057   5.380
    3DHA    C13 7809   1.475   5.255   5.389
    3DHA    H3R 7810   1.561   5.321   5.377
    3DHA    H3S 7811   1.384   5.298   5.347
    3DHA    C12 7812   1.458   5.221   5.534
    3DHA    H2R 7813   1.386   5.144   5.563
    3DHA    H2S 7814   1.554   5.185   5.569
    3DHA   C117 7815   1.597   4.832   4.201
    3DHA   H17R 7816   1.572   4.737   4.155
    3DHA   C118 7817   1.644   4.934   4.101
    3DHA   H18R 7818   1.745   4.904   4.073
    3DHA   H18S 7819   1.647   5.037   4.137
    3DHA   C119 7820   1.568   4.917   3.971
    3DHA   H19R 7821   1.622   4.847   3.908
    3DHA   C120 7822   1.452   4.968   3.936
    3DHA   H20R 7823   1.405   4.945   3.840
    3DHA   C121 7824   1.384   5.072   4.013
    3DHA   H21R 7825   1.342   5.141   3.939
    3DHA   H21S 7826   1.452   5.114   4.087
    3DHA   C122 7827   1.278   5.013   4.107
    3DHA   H22R 7828   1.192   4.981   4.048
    3DHA   H22S 7829   1.237   5.079   4.184
    3DHA   H22T 7830   1.305   4.925   4.166
    1ST    C118 7831   1.825   5.912   4.031
    1ST    H18R 7832   1.863   5.867   3.939
    1ST    H18S 7833   1.771   6.001   4.001
    1ST    H18T 7834   1.752   5.835   4.055
    1ST    C117 7835   1.930   5.932   4.146
    1ST    H17R 7836   1.974   5.834   4.170
    1ST    H17S 7837   2.006   6.001   4.109
    1ST    C116 7838   1.860   6.004   4.262
    1ST    H16R 7839   1.826   6.104   4.232
    1ST    H16S 7840   1.765   5.955   4.286
    1ST    C115 7841   1.965   6.021   4.377
    1ST    H15R 7842   2.003   5.920   4.392
    1ST    H15S 7843   2.042   6.090   4.342
    1ST    C114 7844   1.899   6.069   4.506
    1ST    H14R 7845   1.820   5.997   4.529
    1ST    H14S 7846   1.963   6.056   4.593
    1ST    C113 7847   1.837   6.205   4.505
    1ST    H13R 7848   1.901   6.290   4.480
    1ST    H13S 7849   1.765   6.195   4.423
    1ST    C112 7850   1.768   6.249   4.636
    1ST    H12R 7851   1.708   6.171   4.683
    1ST    H12S 7852   1.846   6.263   4.711
    1ST    C111 7853   1.680   6.377   4.634
    1ST    H11R 7854   1.752   6.458   4.642
    1ST    H11S 7855   1.625   6.400   4.542
    1ST    C110 7856   1.577   6.375   4.746
    1ST    H10R 7857   1.491   6.310   4.724
    1ST    H10S 7858   1.617   6.342   4.842
    1ST     C19 7859   1.515   6.510   4.779
    1ST     H9R 7860   1.589   6.591   4.779
    1ST     H9S 7861   1.455   6.529   4.690
    1ST     C18 7862   1.432   6.507   4.901
    1ST     H8R 7863   1.401   6.609   4.925
    1ST     H8S 7864   1.338   6.460   4.872
    1ST     C17 7865   1.478   6.443   5.034
    1ST     H7R 7866   1.475   6.336   5.013
    1ST     H7S 7867   1.586   6.461   5.038
    1ST     C16 7868   1.403   6.484   5.157
    1ST     H6R 7869   1.391   6.592   5.171
    1ST     H6S 7870   1.304   6.440   5.149
    1ST     C15 7871   1.470   6.437   5.287
    1ST     H5R 7872   1.565   6.487   5.303
    1ST     H5S 7873   1.415   6.477   5.372
    1ST     C14 7874   1.498   6.284   5.306
    1ST     H4R 7875   1.424   6.230   5.247
    1ST     H4S 7876   1.596   6.262   5.264
    1ST     C13 7877   1.493   6.239   5.453
    1ST     H3R 7878   1.407   6.284   5.502
    1ST     H3S 7879   1.452   6.139   5.437
    1ST     C12 7880   1.622   6.254   5.527
    1ST     H2R 7881   1.713   6.222   5.475
    1ST     H2S 7882   1.637   6.362   5.541
    2PS     C11 7883   1.627   6.181   5.660
    2PS     O12 7884   1.549   6.090   5.682
    2PS     O11 7885   1.727   6.222   5.744
    2PS      C1 7886   1.718   6.182   5.884
    2PS      HR 7887   1.791   6.247   5.933
    2PS      HS 7888   1.621   6.194   5.932
    2PS      C2 7889   1.764   6.036   5.902
    2PS      HX 7890   1.720   5.971   5.826
    2PS      C3 7891   1.733   5.976   6.044
    2PS      HA 7892   1.635   5.928   6.047
    2PS      HB 7893   1.803   5.894   6.062
    2PS     O31 7894   1.743   6.081   6.140
    2PS     P31 7895   1.717   6.036   6.298
    2PS     O32 7896   1.559   6.030   6.309
    2PS     C31 7897   1.481   6.148   6.311
    2PS     H1A 7898   1.503   6.202   6.404
    2PS     H1B 7899   1.509   6.220   6.234
    2PS     C32 7900   1.335   6.112   6.339
    2PS     H2A 7901   1.292   6.067   6.249
    2PS     N31 7902   1.319   6.014   6.449
    2PS    HN1A 7903   1.365   6.049   6.535
    2PS    HN1B 7904   1.220   5.995   6.469
    2PS    HN1C 7905   1.359   5.921   6.427
    2PS     C33 7906   1.254   6.237   6.353
    2PS     O33 7907   1.757   5.892   6.308
    2PS     O34 7908   1.764   6.138   6.394
    2PS     O21 7909   1.908   6.044   5.876
    2PS     C21 7910   1.973   5.934   5.847
    2PS     O22 7911   1.923   5.823   5.835
    2PS     O35 7912   1.201   6.264   6.458
    2PS     O36 7913   1.257   6.321   6.271
    3DHA   C116 7914   2.466   5.883   4.736
    3DHA   H16R 7915   2.509   5.982   4.736
    3DHA   C115 7916   2.498   5.791   4.852
    3DHA   H15R 7917   2.472   5.690   4.823
    3DHA   H15S 7918   2.605   5.788   4.873
    3DHA   C114 7919   2.420   5.832   4.972
    3DHA   H14R 7920   2.464   5.908   5.035
    3DHA   C113 7921   2.313   5.770   5.019
    3DHA   H13R 7922   2.263   5.816   5.104
    3DHA   C112 7923   2.245   5.648   4.962
    3DHA   H12R 7924   2.193   5.669   4.868
    3DHA   H12S 7925   2.313   5.565   4.943
    3DHA   C111 7926   2.152   5.588   5.055
    3DHA   H11R 7927   2.051   5.577   5.017
    3DHA   C110 7928   2.170   5.559   5.183
    3DHA   H10R 7929   2.100   5.503   5.245
    3DHA    C19 7930   2.289   5.585   5.266
    3DHA    H9R 7931   2.375   5.549   5.210
    3DHA    H9S 7932   2.309   5.692   5.269
    3DHA    C18 7933   2.265   5.526   5.403
    3DHA    H8R 7934   2.274   5.418   5.401
    3DHA    C17 7935   2.215   5.584   5.512
    3DHA    H7R 7936   2.188   5.524   5.599
    3DHA    C16 7937   2.199   5.734   5.536
    3DHA    H6R 7938   2.171   5.787   5.445
    3DHA    H6S 7939   2.120   5.754   5.607
    3DHA    C15 7940   2.319   5.791   5.598
    3DHA    H5R 7941   2.403   5.772   5.532
    3DHA    C14 7942   2.325   5.839   5.724
    3DHA    H4R 7943   2.417   5.887   5.755
    3DHA    C13 7944   2.215   5.841   5.828
    3DHA    H3R 7945   2.174   5.742   5.807
    3DHA    H3S 7946   2.258   5.840   5.928
    3DHA    C12 7947   2.117   5.959   5.814
    3DHA    H2R 7948   2.152   6.041   5.878
    3DHA    H2S 7949   2.140   5.989   5.711
    3DHA   C117 7950   2.390   5.857   4.625
    3DHA   H17R 7951   2.373   5.938   4.554
    3DHA   C118 7952   2.314   5.740   4.603
    3DHA   H18R 7953   2.340   5.661   4.675
    3DHA   H18S 7954   2.319   5.717   4.497
    3DHA   C119 7955   2.169   5.770   4.622
    3DHA   H19R 7956   2.147   5.853   4.688
    3DHA   C120 7957   2.068   5.709   4.567
    3DHA   H20R 7958   1.965   5.735   4.591
    3DHA   C121 7959   2.080   5.595   4.469
    3DHA   H21R 7960   2.163   5.613   4.400
    3DHA   H21S 7961   1.987   5.593   4.412
    3DHA   C122 7962   2.123   5.459   4.523
    3DHA   H22R 7963   2.217   5.458   4.580
    3DHA   H22S 7964   2.135   5.386   4.443
    3DHA   H22T 7965   2.038   5.428   4.584
    1ST    C118 7966   3.067   3.905   4.365
    1ST    H18R 7967   3.056   3.895   4.257
    1ST    H18S 7968   3.094   3.804   4.397
    1ST    H18T 7969   3.156   3.961   4.394
    1ST    C117 7970   2.951   3.964   4.440
    1ST    H17R 7971   2.893   3.885   4.487
    1ST    H17S 7972   3.005   4.019   4.518
    1ST    C116 7973   2.863   4.049   4.347
    1ST    H16R 7974   2.929   4.131   4.316
    1ST    H16S 7975   2.843   3.986   4.260
    1ST    C115 7976   2.739   4.107   4.413
    1ST    H15R 7977   2.679   4.038   4.472
    1ST    H15S 7978   2.770   4.178   4.490
    1ST    C114 7979   2.668   4.173   4.301
    1ST    H14R 7980   2.722   4.260   4.266
    1ST    H14S 7981   2.661   4.101   4.220
    1ST    C113 7982   2.520   4.187   4.319
    1ST    H13R 7983   2.478   4.226   4.226
    1ST    H13S 7984   2.494   4.081   4.323
    1ST    C112 7985   2.463   4.251   4.438
    1ST    H12R 7986   2.359   4.257   4.406
    1ST    H12S 7987   2.465   4.186   4.526
    1ST    C111 7988   2.518   4.383   4.478
    1ST    H11R 7989   2.622   4.371   4.509
    1ST    H11S 7990   2.527   4.455   4.396
    1ST    C110 7991   2.444   4.449   4.595
    1ST    H10R 7992   2.343   4.469   4.557
    1ST    H10S 7993   2.428   4.375   4.673
    1ST     C19 7994   2.523   4.563   4.646
    1ST     H9R 7995   2.613   4.518   4.688
    1ST     H9S 7996   2.571   4.617   4.563
    1ST     C18 7997   2.448   4.661   4.745
    1ST     H8R 7998   2.523   4.732   4.779
    1ST     H8S 7999   2.381   4.726   4.687
    1ST     C17 8000   2.379   4.585   4.859
    1ST     H7R 8001   2.308   4.511   4.821
    1ST     H7S 8002   2.458   4.533   4.913
    1ST     C16 8003   2.289   4.675   4.954
    1ST     H6R 8004   2.345   4.768   4.955
    1ST     H6S 8005   2.194   4.698   4.906
    1ST     C15 8006   2.268   4.614   5.092
    1ST     H5R 8007   2.191   4.537   5.092
    1ST     H5S 8008   2.358   4.563   5.124
    1ST     C14 8009   2.223   4.731   5.188
    1ST     H4R 8010   2.303   4.805   5.194
    1ST     H4S 8011   2.143   4.788   5.139
    1ST     C13 8012   2.198   4.683   5.331
    1ST     H3R 8013   2.174   4.769   5.394
    1ST     H3S 8014   2.109   4.620   5.327
    1ST     C12 8015   2.307   4.594   5.403
    1ST     H2R 8016   2.308   4.493   5.362
    1ST     H2S 8017   2.408   4.634   5.399
    2PS     C11 8018   2.288   4.562   5.546
    2PS     O12 8019   2.365   4.599   5.632
    2PS     O11 8020   2.167   4.497   5.574
    2PS      C1 8021   2.124   4.487   5.715
    2PS      HR 8022   2.042   4.416   5.726
    2PS      HS 8023   2.209   4.444   5.768
    2PS      C2 8024   2.093   4.628   5.771
    2PS      HX 8025   2.151   4.706   5.720
    2PS      C3 8026   2.113   4.644   5.920
    2PS      HA 8027   2.216   4.611   5.938
    2PS      HB 8028   2.098   4.747   5.953
    2PS     O31 8029   2.033   4.561   5.998
    2PS     P31 8030   2.039   4.566   6.160
    2PS     O32 8031   2.199   4.578   6.191
    2PS     C31 8032   2.292   4.475   6.184
    2PS     H1A 8033   2.290   4.414   6.275
    2PS     H1B 8034   2.279   4.417   6.093
    2PS     C32 8035   2.425   4.537   6.186
    2PS     H2A 8036   2.436   4.603   6.099
    2PS     N31 8037   2.445   4.634   6.301
    2PS    HN1A 8038   2.418   4.584   6.387
    2PS    HN1B 8039   2.542   4.670   6.302
    2PS    HN1C 8040   2.381   4.712   6.279
    2PS     C33 8041   2.533   4.435   6.165
    2PS     O33 8042   1.984   4.697   6.206
    2PS     O34 8043   1.981   4.442   6.213
    2PS     O21 8044   1.956   4.660   5.735
    2PS     C21 8045   1.921   4.791   5.749
    2PS     O22 8046   1.993   4.884   5.781
    2PS     O35 8047   2.592   4.389   6.262
    2PS     O36 8048   2.542   4.392   6.050
    3DHA   C116 8049   1.535   4.366   4.601
    3DHA   H16R 8050   1.525   4.290   4.524
    3DHA   C115 8051   1.665   4.385   4.668
    3DHA   H15R 8052   1.652   4.440   4.762
    3DHA   H15S 8053   1.696   4.284   4.697
    3DHA   C114 8054   1.753   4.455   4.572
    3DHA   H14R 8055   1.743   4.413   4.472
    3DHA   C113 8056   1.836   4.556   4.597
    3DHA   H13R 8057   1.884   4.603   4.512
    3DHA   C112 8058   1.845   4.623   4.732
    3DHA   H12R 8059   1.812   4.550   4.807
    3DHA   H12S 8060   1.948   4.655   4.745
    3DHA   C111 8061   1.757   4.735   4.738
    3DHA   H11R 8062   1.708   4.762   4.645
    3DHA   C110 8063   1.716   4.805   4.842
    3DHA   H10R 8064   1.669   4.900   4.817
    3DHA    C19 8065   1.772   4.789   4.984
    3DHA    H9R 8066   1.879   4.766   4.983
    3DHA    H9S 8067   1.770   4.882   5.040
    3DHA    C18 8068   1.699   4.670   5.054
    3DHA    H8R 8069   1.689   4.578   4.998
    3DHA    C17 8070   1.665   4.661   5.182
    3DHA    H7R 8071   1.626   4.568   5.222
    3DHA    C16 8072   1.685   4.765   5.288
    3DHA    H6R 8073   1.673   4.866   5.248
    3DHA    H6S 8074   1.602   4.757   5.359
    3DHA    C15 8075   1.816   4.753   5.351
    3DHA    H5R 8076   1.887   4.701   5.286
    3DHA    C14 8077   1.849   4.798   5.467
    3DHA    H4R 8078   1.956   4.784   5.484
    3DHA    C13 8079   1.775   4.874   5.571
    3DHA    H3R 8080   1.810   4.976   5.583
    3DHA    H3S 8081   1.671   4.882   5.539
    3DHA    C12 8082   1.779   4.803   5.707
    3DHA    H2R 8083   1.739   4.875   5.779
    3DHA    H2S 8084   1.724   4.710   5.717
    3DHA   C117 8085   1.428   4.446   4.596
    3DHA   H17R 8086   1.341   4.422   4.535
    3DHA   C118 8087   1.404   4.572   4.672
    3DHA   H18R 8088   1.438   4.657   4.613
    3DHA   H18S 8089   1.446   4.584   4.772
    3DHA   C119 8090   1.250   4.576   4.688
    3DHA   H19R 8091   1.219   4.505   4.765
    3DHA   C120 8092   1.161   4.644   4.612
    3DHA   H20R 8093   1.057   4.642   4.643
    3DHA   C121 8094   1.194   4.736   4.505
    3DHA   H21R 8095   1.177   4.684   4.411
    3DHA   H21S 8096   1.302   4.752   4.508
    3DHA   C122 8097   1.114   4.871   4.504
    3DHA   H22R 8098   1.150   4.936   4.584
    3DHA   H22S 8099   1.006   4.858   4.512
    3DHA   H22T 8100   1.137   4.935   4.419
    1ST    C118 8101   4.213   1.269   4.412
    1ST    H18R 8102   4.190   1.287   4.307
    1ST    H18S 8103   4.114   1.265   4.459
    1ST    H18T 8104   4.239   1.163   4.411
    1ST    C117 8105   4.327   1.353   4.463
    1ST    H17R 8106   4.350   1.317   4.564
    1ST    H17S 8107   4.418   1.347   4.404
    1ST    C116 8108   4.302   1.502   4.463
    1ST    H16R 8109   4.297   1.534   4.359
    1ST    H16S 8110   4.203   1.507   4.509
    1ST    C115 8111   4.410   1.586   4.523
    1ST    H15R 8112   4.455   1.533   4.607
    1ST    H15S 8113   4.492   1.596   4.452
    1ST    C114 8114   4.358   1.726   4.564
    1ST    H14R 8115   4.451   1.776   4.595
    1ST    H14S 8116   4.313   1.779   4.480
    1ST    C113 8117   4.263   1.722   4.689
    1ST    H13R 8118   4.165   1.680   4.663
    1ST    H13S 8119   4.304   1.640   4.748
    1ST    C112 8120   4.249   1.844   4.772
    1ST    H12R 8121   4.344   1.879   4.812
    1ST    H12S 8122   4.209   1.921   4.706
    1ST    C111 8123   4.153   1.827   4.881
    1ST    H11R 8124   4.122   1.930   4.900
    1ST    H11S 8125   4.066   1.780   4.835
    1ST    C110 8126   4.199   1.751   5.006
    1ST    H10R 8127   4.107   1.715   5.052
    1ST    H10S 8128   4.266   1.668   4.982
    1ST     C19 8129   4.258   1.846   5.114
    1ST     H9R 8130   4.349   1.898   5.084
    1ST     H9S 8131   4.181   1.923   5.121
    1ST     C18 8132   4.275   1.789   5.257
    1ST     H8R 8133   4.272   1.866   5.334
    1ST     H8S 8134   4.190   1.722   5.270
    1ST     C17 8135   4.399   1.696   5.273
    1ST     H7R 8136   4.386   1.621   5.195
    1ST     H7S 8137   4.496   1.745   5.260
    1ST     C16 8138   4.411   1.626   5.410
    1ST     H6R 8139   4.318   1.576   5.437
    1ST     H6S 8140   4.489   1.550   5.404
    1ST     C15 8141   4.448   1.723   5.519
    1ST     H5R 8142   4.497   1.809   5.473
    1ST     H5S 8143   4.360   1.774   5.559
    1ST     C14 8144   4.534   1.666   5.631
    1ST     H4R 8145   4.632   1.655   5.585
    1ST     H4S 8146   4.557   1.733   5.714
    1ST     C13 8147   4.479   1.543   5.693
    1ST     H3R 8148   4.459   1.457   5.628
    1ST     H3S 8149   4.544   1.498   5.768
    1ST     C12 8150   4.342   1.556   5.762
    1ST     H2R 8151   4.279   1.608   5.689
    1ST     H2S 8152   4.306   1.455   5.781
    2PS     C11 8153   4.351   1.636   5.888
    2PS     O12 8154   4.375   1.585   5.997
    2PS     O11 8155   4.313   1.766   5.858
    2PS      C1 8156   4.304   1.866   5.964
    2PS      HR 8157   4.293   1.965   5.917
    2PS      HS 8158   4.217   1.846   6.026
    2PS      C2 8159   4.428   1.871   6.055
    2PS      HX 8160   4.454   1.776   6.102
    2PS      C3 8161   4.400   1.969   6.171
    2PS      HA 8162   4.405   2.072   6.134
    2PS      HB 8163   4.315   1.938   6.233
    2PS     O31 8164   4.513   1.971   6.262
    2PS     P31 8165   4.532   2.091   6.365
    2PS     O32 8166   4.390   2.097   6.438
    2PS     C31 8167   4.353   1.990   6.530
    2PS     H1A 8168   4.381   1.890   6.495
    2PS     H1B 8169   4.415   2.005   6.619
    2PS     C32 8170   4.203   1.983   6.566
    2PS     H2A 8171   4.177   2.077   6.614
    2PS     N31 8172   4.111   1.968   6.447
    2PS    HN1A 8173   4.125   1.874   6.408
    2PS    HN1B 8174   4.011   1.979   6.472
    2PS    HN1C 8175   4.130   2.033   6.370
    2PS     C33 8176   4.186   1.876   6.665
    2PS     O33 8177   4.633   2.041   6.461
    2PS     O34 8178   4.553   2.213   6.287
    2PS     O21 8179   4.540   1.929   5.981
    2PS     C21 8180   4.665   1.911   6.031
    2PS     O22 8181   4.705   1.833   6.112
    2PS     O35 8182   4.219   1.901   6.776
    2PS     O36 8183   4.176   1.761   6.624
    3DHA   C116 8184   3.932   2.407   5.322
    3DHA   H16R 8185   4.021   2.349   5.297
    3DHA   C115 8186   3.833   2.333   5.404
    3DHA   H15R 8187   3.852   2.340   5.512
    3DHA   H15S 8188   3.732   2.371   5.386
    3DHA   C114 8189   3.820   2.185   5.375
    3DHA   H14R 8190   3.745   2.160   5.300
    3DHA   C113 8191   3.891   2.089   5.425
    3DHA   H13R 8192   3.863   1.988   5.395
    3DHA   C112 8193   3.995   2.097   5.528
    3DHA   H12R 8194   3.960   2.168   5.603
    3DHA   H12S 8195   3.998   1.993   5.562
    3DHA   C111 8196   4.124   2.137   5.475
    3DHA   H11R 8197   4.162   2.077   5.393
    3DHA   C110 8198   4.206   2.236   5.514
    3DHA   H10R 8199   4.297   2.257   5.457
    3DHA    C19 8200   4.176   2.337   5.618
    3DHA    H9R 8201   4.121   2.420   5.574
    3DHA    H9S 8202   4.106   2.300   5.693
    3DHA    C18 8203   4.305   2.390   5.683
    3DHA    H8R 8204   4.309   2.496   5.661
    3DHA    C17 8205   4.406   2.323   5.744
    3DHA    H7R 8206   4.489   2.379   5.787
    3DHA    C16 8207   4.415   2.177   5.774
    3DHA    H6R 8208   4.419   2.170   5.883
    3DHA    H6S 8209   4.327   2.121   5.741
    3DHA    C15 8210   4.531   2.112   5.714
    3DHA    H5R 8211   4.509   2.080   5.612
    3DHA    C14 8212   4.656   2.090   5.751
    3DHA    H4R 8213   4.728   2.031   5.694
    3DHA    C13 8214   4.706   2.128   5.884
    3DHA    H3R 8215   4.770   2.217   5.884
    3DHA    H3S 8216   4.622   2.172   5.938
    3DHA    C12 8217   4.763   2.013   5.974
    3DHA    H2R 8218   4.839   1.966   5.911
    3DHA    H2S 8219   4.819   2.040   6.064
    3DHA   C117 8220   3.918   2.534   5.277
    3DHA   H17R 8221   3.998   2.568   5.211
    3DHA   C118 8222   3.808   2.633   5.288
    3DHA   H18R 8223   3.830   2.711   5.362
    3DHA   H18S 8224   3.718   2.590   5.332
    3DHA   C119 8225   3.790   2.684   5.149
    3DHA   H19R 8226   3.862   2.643   5.078
    3DHA   C120 8227   3.701   2.771   5.104
    3DHA   H20R 8228   3.703   2.792   4.998
    3DHA   C121 8229   3.600   2.857   5.177
    3DHA   H21R 8230   3.621   2.842   5.283
    3DHA   H21S 8231   3.497   2.825   5.161
    3DHA   C122 8232   3.604   3.008   5.153
    3DHA   H22R 8233   3.606   3.015   5.044
    3DHA   H22S 8234   3.697   3.041   5.201
    3DHA   H22T 8235   3.527   3.072   5.196
    1ST    C118 8236   3.167   3.069   4.343
    1ST    H18R 8237   3.137   2.996   4.419
    1ST    H18S 8238   3.274   3.059   4.327
    1ST    H18T 8239   3.114   3.050   4.250
    1ST    C117 8240   3.131   3.205   4.399
    1ST    H17R 8241   3.147   3.280   4.322
    1ST    H17S 8242   3.028   3.202   4.436
    1ST    C116 8243   3.224   3.243   4.518
    1ST    H16R 8244   3.199   3.179   4.602
    1ST    H16S 8245   3.324   3.208   4.492
    1ST    C115 8246   3.224   3.390   4.548
    1ST    H15R 8247   3.310   3.414   4.610
    1ST    H15S 8248   3.246   3.448   4.458
    1ST    C114 8249   3.099   3.427   4.612
    1ST    H14R 8250   3.072   3.358   4.692
    1ST    H14S 8251   3.017   3.410   4.542
    1ST    C113 8252   3.091   3.579   4.640
    1ST    H13R 8253   3.115   3.639   4.552
    1ST    H13S 8254   2.985   3.600   4.655
    1ST    C112 8255   3.176   3.624   4.759
    1ST    H12R 8256   3.280   3.589   4.761
    1ST    H12S 8257   3.197   3.731   4.749
    1ST    C111 8258   3.102   3.616   4.898
    1ST    H11R 8259   3.005   3.665   4.893
    1ST    H11S 8260   3.087   3.510   4.917
    1ST    C110 8261   3.178   3.653   5.023
    1ST    H10R 8262   3.165   3.590   5.111
    1ST    H10S 8263   3.280   3.619   5.008
    1ST     C19 8264   3.162   3.796   5.067
    1ST     H9R 8265   3.172   3.870   4.987
    1ST     H9S 8266   3.060   3.809   5.104
    1ST     C18 8267   3.242   3.826   5.190
    1ST     H8R 8268   3.221   3.752   5.267
    1ST     H8S 8269   3.350   3.833   5.170
    1ST     C17 8270   3.211   3.964   5.247
    1ST     H7R 8271   3.260   4.046   5.194
    1ST     H7S 8272   3.104   3.976   5.234
    1ST     C16 8273   3.236   3.984   5.393
    1ST     H6R 8274   3.210   3.897   5.453
    1ST     H6S 8275   3.337   4.012   5.424
    1ST     C15 8276   3.156   4.099   5.460
    1ST     H5R 8277   3.157   4.184   5.391
    1ST     H5S 8278   3.049   4.080   5.467
    1ST     C14 8279   3.198   4.134   5.601
    1ST     H4R 8280   3.210   4.040   5.656
    1ST     H4S 8281   3.295   4.184   5.596
    1ST     C13 8282   3.109   4.237   5.669
    1ST     H3R 8283   3.131   4.329   5.615
    1ST     H3S 8284   3.005   4.233   5.634
    1ST     C12 8285   3.107   4.238   5.820
    1ST     H2R 8286   3.100   4.140   5.868
    1ST     H2S 8287   3.198   4.280   5.862
    2PS     C11 8288   2.999   4.318   5.877
    2PS     O12 8289   2.942   4.282   5.979
    2PS     O11 8290   2.967   4.432   5.804
    2PS      C1 8291   2.866   4.524   5.857
    2PS      HR 8292   2.837   4.599   5.783
    2PS      HS 8293   2.776   4.469   5.885
    2PS      C2 8294   2.928   4.605   5.974
    2PS      HX 8295   2.978   4.539   6.045
    2PS      C3 8296   2.811   4.661   6.045
    2PS      HA 8297   2.766   4.746   5.992
    2PS      HB 8298   2.736   4.583   6.056
    2PS     O31 8299   2.867   4.726   6.162
    2PS     P31 8300   2.771   4.798   6.267
    2PS     O32 8301   2.747   4.676   6.370
    2PS     C31 8302   2.843   4.637   6.458
    2PS     H1A 8303   2.933   4.596   6.411
    2PS     H1B 8304   2.887   4.726   6.504
    2PS     C32 8305   2.785   4.546   6.564
    2PS     H2A 8306   2.696   4.592   6.609
    2PS     N31 8307   2.736   4.414   6.504
    2PS    HN1A 8308   2.664   4.436   6.434
    2PS    HN1B 8309   2.810   4.359   6.457
    2PS    HN1C 8310   2.692   4.346   6.569
    2PS     C33 8311   2.886   4.534   6.680
    2PS     O33 8312   2.833   4.910   6.338
    2PS     O34 8313   2.648   4.833   6.195
    2PS     O21 8314   3.004   4.712   5.920
    2PS     C21 8315   3.130   4.679   5.890
    2PS     O22 8316   3.179   4.568   5.906
    2PS     O35 8317   2.886   4.621   6.762
    2PS     O36 8318   2.959   4.437   6.687
    3DHA   C116 8319   3.415   5.265   4.575
    3DHA   H16R 8320   3.478   5.196   4.631
    3DHA   C115 8321   3.351   5.372   4.663
    3DHA   H15R 8322   3.402   5.394   4.757
    3DHA   H15S 8323   3.350   5.473   4.622
    3DHA   C114 8324   3.213   5.335   4.707
    3DHA   H14R 8325   3.135   5.403   4.674
    3DHA   C113 8326   3.174   5.226   4.783
    3DHA   H13R 8327   3.069   5.205   4.805
    3DHA   C112 8328   3.252   5.115   4.840
    3DHA   H12R 8329   3.321   5.074   4.765
    3DHA   H12S 8330   3.310   5.153   4.924
    3DHA   C111 8331   3.162   5.004   4.877
    3DHA   H11R 8332   3.131   4.936   4.798
    3DHA   C110 8333   3.111   4.974   4.991
    3DHA   H10R 8334   3.052   4.883   4.996
    3DHA    C19 8335   3.135   5.034   5.128
    3DHA    H9R 8336   3.182   5.132   5.116
    3DHA    H9S 8337   3.038   5.053   5.175
    3DHA    C18 8338   3.232   4.949   5.196
    3DHA    H8R 8339   3.307   4.899   5.136
    3DHA    C17 8340   3.237   4.935   5.327
    3DHA    H7R 8341   3.307   4.861   5.365
    3DHA    C16 8342   3.155   5.011   5.427
    3DHA    H6R 8343   3.118   5.101   5.376
    3DHA    H6S 8344   3.068   4.954   5.462
    3DHA    C15 8345   3.227   5.047   5.555
    3DHA    H5R 8346   3.295   5.131   5.561
    3DHA    C14 8347   3.212   4.997   5.677
    3DHA    H4R 8348   3.266   5.037   5.763
    3DHA    C13 8349   3.136   4.885   5.734
    3DHA    H3R 8350   3.051   4.922   5.792
    3DHA    H3S 8351   3.103   4.819   5.654
    3DHA    C12 8352   3.206   4.805   5.838
    3DHA    H2R 8353   3.310   4.784   5.813
    3DHA    H2S 8354   3.222   4.872   5.923
    3DHA   C117 8355   3.408   5.259   4.441
    3DHA   H17R 8356   3.441   5.173   4.383
    3DHA   C118 8357   3.332   5.361   4.359
    3DHA   H18R 8358   3.414   5.415   4.312
    3DHA   H18S 8359   3.259   5.422   4.410
    3DHA   C119 8360   3.246   5.285   4.264
    3DHA   H19R 8361   3.303   5.262   4.174
    3DHA   C120 8362   3.118   5.256   4.278
    3DHA   H20R 8363   3.072   5.213   4.189
    3DHA   C121 8364   3.019   5.279   4.391
    3DHA   H21R 8365   3.025   5.374   4.443
    3DHA   H21S 8366   3.048   5.211   4.471
    3DHA   C122 8367   2.885   5.261   4.337
    3DHA   H22R 8368   2.807   5.287   4.409
    3DHA   H22S 8369   2.874   5.157   4.303
    3DHA   H22T 8370   2.863   5.323   4.250
    1ST    C118 8371   3.406   2.442   4.925
    1ST    H18R 8372   3.359   2.502   5.003
    1ST    H18S 8373   3.469   2.371   4.978
    1ST    H18T 8374   3.331   2.385   4.870
    1ST    C117 8375   3.508   2.522   4.840
    1ST    H17R 8376   3.584   2.553   4.911
    1ST    H17S 8377   3.559   2.461   4.765
    1ST    C116 8378   3.440   2.643   4.762
    1ST    H16R 8379   3.478   2.660   4.662
    1ST    H16S 8380   3.337   2.616   4.738
    1ST    C115 8381   3.425   2.771   4.845
    1ST    H15R 8382   3.364   2.740   4.930
    1ST    H15S 8383   3.522   2.808   4.879
    1ST    C114 8384   3.353   2.883   4.765
    1ST    H14R 8385   3.410   2.897   4.674
    1ST    H14S 8386   3.249   2.851   4.749
    1ST    C113 8387   3.330   3.016   4.839
    1ST    H13R 8388   3.428   3.061   4.860
    1ST    H13S 8389   3.278   3.085   4.773
    1ST    C112 8390   3.267   3.009   4.979
    1ST    H12R 8391   3.167   2.964   4.979
    1ST    H12S 8392   3.325   2.941   5.041
    1ST    C111 8393   3.262   3.151   5.035
    1ST    H11R 8394   3.365   3.182   5.055
    1ST    H11S 8395   3.224   3.226   4.965
    1ST    C110 8396   3.173   3.162   5.158
    1ST    H10R 8397   3.068   3.175   5.131
    1ST    H10S 8398   3.170   3.068   5.213
    1ST     C19 8399   3.202   3.288   5.238
    1ST     H9R 8400   3.302   3.279   5.279
    1ST     H9S 8401   3.197   3.375   5.171
    1ST     C18 8402   3.111   3.316   5.357
    1ST     H8R 8403   3.008   3.289   5.335
    1ST     H8S 8404   3.147   3.253   5.439
    1ST     C17 8405   3.120   3.467   5.404
    1ST     H7R 8406   3.227   3.484   5.412
    1ST     H7S 8407   3.088   3.534   5.324
    1ST     C16 8408   3.068   3.508   5.545
    1ST     H6R 8409   2.962   3.479   5.542
    1ST     H6S 8410   3.106   3.451   5.630
    1ST     C15 8411   3.077   3.649   5.578
    1ST     H5R 8412   3.184   3.664   5.587
    1ST     H5S 8413   3.056   3.695   5.481
    1ST     C14 8414   2.985   3.697   5.687
    1ST     H4R 8415   2.882   3.680   5.656
    1ST     H4S 8416   3.006   3.638   5.776
    1ST     C13 8417   2.997   3.847   5.716
    1ST     H3R 8418   3.104   3.870   5.716
    1ST     H3S 8419   2.941   3.906   5.644
    1ST     C12 8420   2.942   3.879   5.857
    1ST     H2R 8421   2.944   3.985   5.882
    1ST     H2S 8422   2.835   3.854   5.851
    2PS     C11 8423   3.013   3.811   5.971
    2PS     O12 8424   3.126   3.839   6.006
    2PS     O11 8425   2.946   3.716   6.038
    2PS      C1 8426   2.996   3.646   6.152
    2PS      HR 8427   3.082   3.584   6.122
    2PS      HS 8428   3.033   3.716   6.227
    2PS      C2 8429   2.888   3.564   6.220
    2PS      HX 8430   2.804   3.633   6.235
    2PS      C3 8431   2.916   3.516   6.363
    2PS      HA 8432   2.994   3.439   6.356
    2PS      HB 8433   2.959   3.599   6.419
    2PS     O31 8434   2.795   3.473   6.429
    2PS     P31 8435   2.791   3.388   6.569
    2PS     O32 8436   2.862   3.258   6.516
    2PS     C31 8437   2.803   3.155   6.438
    2PS     H1A 8438   2.709   3.119   6.479
    2PS     H1B 8439   2.794   3.176   6.331
    2PS     C32 8440   2.900   3.029   6.456
    2PS     H2A 8441   2.866   2.948   6.391
    2PS     N31 8442   3.036   3.050   6.403
    2PS    HN1A 8443   3.089   2.963   6.419
    2PS    HN1B 8444   3.035   3.048   6.299
    2PS    HN1C 8445   3.085   3.133   6.441
    2PS     C33 8446   2.908   2.984   6.597
    2PS     O33 8447   2.868   3.456   6.674
    2PS     O34 8448   2.652   3.362   6.598
    2PS     O21 8449   2.861   3.445   6.143
    2PS     C21 8450   2.730   3.407   6.123
    2PS     O22 8451   2.643   3.458   6.189
    2PS     O35 8452   2.971   3.045   6.682
    2PS     O36 8453   2.866   2.875   6.629
    3DHA   C116 8454   2.708   3.770   4.654
    3DHA   H16R 8455   2.805   3.819   4.653
    3DHA   C115 8456   2.690   3.729   4.794
    3DHA   H15R 8457   2.736   3.630   4.802
    3DHA   H15S 8458   2.740   3.800   4.860
    3DHA   C114 8459   2.543   3.722   4.839
    3DHA   H14R 8460   2.481   3.788   4.778
    3DHA   C113 8461   2.510   3.691   4.968
    3DHA   H13R 8462   2.413   3.715   5.010
    3DHA   C112 8463   2.614   3.622   5.054
    3DHA   H12R 8464   2.557   3.575   5.135
    3DHA   H12S 8465   2.672   3.545   5.004
    3DHA   C111 8466   2.709   3.714   5.132
    3DHA   H11R 8467   2.720   3.816   5.096
    3DHA   C110 8468   2.760   3.672   5.250
    3DHA   H10R 8469   2.817   3.746   5.304
    3DHA    C19 8470   2.736   3.542   5.327
    3DHA    H9R 8471   2.757   3.457   5.262
    3DHA    H9S 8472   2.811   3.524   5.404
    3DHA    C18 8473   2.600   3.532   5.390
    3DHA    H8R 8474   2.531   3.603   5.345
    3DHA    C17 8475   2.572   3.475   5.503
    3DHA    H7R 8476   2.472   3.493   5.542
    3DHA    C16 8477   2.653   3.392   5.599
    3DHA    H6R 8478   2.585   3.316   5.636
    3DHA    H6S 8479   2.731   3.340   5.542
    3DHA    C15 8480   2.718   3.481   5.696
    3DHA    H5R 8481   2.730   3.586   5.671
    3DHA    C14 8482   2.762   3.455   5.820
    3DHA    H4R 8483   2.784   3.543   5.880
    3DHA    C13 8484   2.770   3.327   5.895
    3DHA    H3R 8485   2.769   3.242   5.827
    3DHA    H3S 8486   2.876   3.313   5.918
    3DHA    C12 8487   2.696   3.298   6.027
    3DHA    H2R 8488   2.589   3.285   6.017
    3DHA    H2S 8489   2.726   3.201   6.068
    3DHA   C117 8490   2.634   3.750   4.539
    3DHA   H17R 8491   2.685   3.790   4.453
    3DHA   C118 8492   2.495   3.698   4.524
    3DHA   H18R 8493   2.481   3.632   4.609
    3DHA   H18S 8494   2.498   3.636   4.434
    3DHA   C119 8495   2.400   3.814   4.517
    3DHA   H19R 8496   2.435   3.916   4.501
    3DHA   C120 8497   2.271   3.810   4.542
    3DHA   H20R 8498   2.209   3.899   4.541
    3DHA   C121 8499   2.201   3.691   4.586
    3DHA   H21R 8500   2.265   3.604   4.575
    3DHA   H21S 8501   2.122   3.679   4.511
    3DHA   C122 8502   2.136   3.702   4.725
    3DHA   H22R 8503   2.080   3.795   4.720
    3DHA   H22S 8504   2.212   3.713   4.803
    3DHA   H22T 8505   2.073   3.617   4.752
    1ST    C118 8506   4.246   2.837   3.793
    1ST    H18R 8507   4.348   2.800   3.777
    1ST    H18S 8508   4.263   2.944   3.805
    1ST    H18T 8509   4.175   2.818   3.712
    1ST    C117 8510   4.206   2.772   3.930
    1ST    H17R 8511   4.106   2.728   3.923
    1ST    H17S 8512   4.267   2.683   3.945
    1ST    C116 8513   4.205   2.857   4.055
    1ST    H16R 8514   4.299   2.913   4.060
    1ST    H16S 8515   4.139   2.941   4.036
    1ST    C115 8516   4.150   2.772   4.178
    1ST    H15R 8517   4.042   2.756   4.174
    1ST    H15S 8518   4.189   2.671   4.168
    1ST    C114 8519   4.191   2.831   4.309
    1ST    H14R 8520   4.298   2.850   4.314
    1ST    H14S 8521   4.138   2.926   4.315
    1ST    C113 8522   4.160   2.746   4.432
    1ST    H13R 8523   4.053   2.740   4.456
    1ST    H13S 8524   4.192   2.642   4.417
    1ST    C112 8525   4.231   2.794   4.555
    1ST    H12R 8526   4.339   2.799   4.539
    1ST    H12S 8527   4.202   2.898   4.571
    1ST    C111 8528   4.216   2.715   4.679
    1ST    H11R 8529   4.111   2.716   4.709
    1ST    H11S 8530   4.246   2.612   4.660
    1ST    C110 8531   4.294   2.781   4.790
    1ST    H10R 8532   4.399   2.752   4.796
    1ST    H10S 8533   4.293   2.890   4.793
    1ST     C19 8534   4.253   2.726   4.929
    1ST     H9R 8535   4.152   2.758   4.956
    1ST     H9S 8536   4.246   2.617   4.933
    1ST     C18 8537   4.342   2.763   5.042
    1ST     H8R 8538   4.438   2.716   5.020
    1ST     H8S 8539   4.357   2.871   5.037
    1ST     C17 8540   4.292   2.705   5.179
    1ST     H7R 8541   4.191   2.743   5.194
    1ST     H7S 8542   4.284   2.596   5.177
    1ST     C16 8543   4.366   2.756   5.295
    1ST     H6R 8544   4.375   2.863   5.278
    1ST     H6S 8545   4.305   2.751   5.385
    1ST     C15 8546   4.505   2.683   5.322
    1ST     H5R 8547   4.490   2.575   5.319
    1ST     H5S 8548   4.563   2.719   5.237
    1ST     C14 8549   4.579   2.735   5.454
    1ST     H4R 8550   4.578   2.844   5.444
    1ST     H4S 8551   4.508   2.714   5.535
    1ST     C13 8552   4.709   2.669   5.488
    1ST     H3R 8553   4.688   2.562   5.484
    1ST     H3S 8554   4.785   2.696   5.414
    1ST     C12 8555   4.767   2.708   5.625
    1ST     H2R 8556   4.857   2.647   5.631
    1ST     H2S 8557   4.787   2.814   5.635
    2PS     C11 8558   4.668   2.684   5.742
    2PS     O12 8559   4.680   2.593   5.831
    2PS     O11 8560   4.573   2.777   5.744
    2PS      C1 8561   4.469   2.773   5.842
    2PS      HR 8562   4.382   2.833   5.815
    2PS      HS 8563   4.432   2.671   5.855
    2PS      C2 8564   4.524   2.833   5.976
    2PS      HX 8565   4.623   2.790   5.994
    2PS      C3 8566   4.436   2.781   6.093
    2PS      HA 8567   4.333   2.767   6.060
    2PS      HB 8568   4.470   2.683   6.127
    2PS     O31 8569   4.440   2.874   6.200
    2PS     P31 8570   4.331   2.858   6.314
    2PS     O32 8571   4.328   2.706   6.360
    2PS     C31 8572   4.443   2.653   6.424
    2PS     H1A 8573   4.528   2.664   6.357
    2PS     H1B 8574   4.463   2.718   6.509
    2PS     C32 8575   4.412   2.503   6.477
    2PS     H2A 8576   4.319   2.513   6.535
    2PS     N31 8577   4.376   2.387   6.390
    2PS    HN1A 8578   4.346   2.300   6.438
    2PS    HN1B 8579   4.297   2.405   6.325
    2PS    HN1C 8580   4.458   2.355   6.336
    2PS     C33 8581   4.510   2.473   6.592
    2PS     O33 8582   4.377   2.935   6.434
    2PS     O34 8583   4.200   2.871   6.250
    2PS     O21 8584   4.516   2.976   5.970
    2PS     C21 8585   4.597   3.043   6.039
    2PS     O22 8586   4.693   2.991   6.092
    2PS     O35 8587   4.485   2.528   6.695
    2PS     O36 8588   4.618   2.424   6.558
    3DHA   C116 8589   4.966   3.421   5.121
    3DHA   H16R 8590   4.960   3.449   5.016
    3DHA   C115 8591   4.925   3.525   5.216
    3DHA   H15R 8592   4.863   3.604   5.172
    3DHA   H15S 8593   4.862   3.482   5.293
    3DHA   C114 8594   5.051   3.582   5.280
    3DHA   H14R 8595   5.145   3.562   5.228
    3DHA   C113 8596   5.057   3.650   5.394
    3DHA   H13R 8597   5.152   3.681   5.438
    3DHA   C112 8598   4.945   3.683   5.487
    3DHA   H12R 8599   4.897   3.779   5.469
    3DHA   H12S 8600   4.856   3.619   5.483
    3DHA   C111 8601   4.988   3.672   5.628
    3DHA   H11R 8602   5.024   3.765   5.672
    3DHA   C110 8603   4.977   3.565   5.701
    3DHA   H10R 8604   5.003   3.565   5.807
    3DHA    C19 8605   4.938   3.428   5.662
    3DHA    H9R 8606   4.953   3.412   5.556
    3DHA    H9S 8607   5.006   3.349   5.696
    3DHA    C18 8608   4.796   3.384   5.693
    3DHA    H8R 8609   4.761   3.311   5.621
    3DHA    C17 8610   4.722   3.421   5.794
    3DHA    H7R 8611   4.623   3.377   5.806
    3DHA    C16 8612   4.763   3.509   5.911
    3DHA    H6R 8613   4.860   3.486   5.957
    3DHA    H6S 8614   4.775   3.612   5.878
    3DHA    C15 8615   4.664   3.516   6.023
    3DHA    H5R 8616   4.631   3.615   6.052
    3DHA    C14 8617   4.625   3.417   6.109
    3DHA    H4R 8618   4.553   3.427   6.190
    3DHA    C13 8619   4.675   3.277   6.104
    3DHA    H3R 8620   4.758   3.258   6.035
    3DHA    H3S 8621   4.708   3.234   6.199
    3DHA    C12 8622   4.568   3.188   6.040
    3DHA    H2R 8623   4.469   3.199   6.085
    3DHA    H2S 8624   4.549   3.217   5.937
    3DHA   C117 8625   5.011   3.300   5.155
    3DHA   H17R 8626   5.058   3.231   5.086
    3DHA   C118 8627   5.014   3.250   5.296
    3DHA   H18R 8628   4.917   3.249   5.347
    3DHA   H18S 8629   5.063   3.315   5.369
    3DHA   C119 8630   5.073   3.112   5.304
    3DHA   H19R 8631   5.132   3.088   5.216
    3DHA   C120 8632   5.051   3.026   5.399
    3DHA   H20R 8633   5.093   2.926   5.391
    3DHA   C121 8634   4.994   3.055   5.528
    3DHA   H21R 8635   4.936   2.966   5.551
    3DHA   H21S 8636   4.911   3.125   5.521
    3DHA   C122 8637   5.096   3.094   5.641
    3DHA   H22R 8638   5.180   3.025   5.649
    3DHA   H22S 8639   5.042   3.095   5.736
    3DHA   H22T 8640   5.149   3.189   5.625
    1ST    C118 8641   3.406   3.304   4.055
    1ST    H18R 8642   3.422   3.319   3.948
    1ST    H18S 8643   3.482   3.363   4.107
    1ST    H18T 8644   3.304   3.319   4.091
    1ST    C117 8645   3.427   3.147   4.063
    1ST    H17R 8646   3.531   3.123   4.042
    1ST    H17S 8647   3.427   3.125   4.170
    1ST    C116 8648   3.335   3.057   3.982
    1ST    H16R 8649   3.229   3.078   4.000
    1ST    H16S 8650   3.352   3.068   3.875
    1ST    C115 8651   3.352   2.910   4.020
    1ST    H15R 8652   3.454   2.873   4.019
    1ST    H15S 8653   3.321   2.907   4.124
    1ST    C114 8654   3.249   2.819   3.946
    1ST    H14R 8655   3.148   2.860   3.957
    1ST    H14S 8656   3.268   2.825   3.839
    1ST    C113 8657   3.247   2.674   4.003
    1ST    H13R 8658   3.347   2.633   3.989
    1ST    H13S 8659   3.225   2.670   4.110
    1ST    C112 8660   3.139   2.583   3.932
    1ST    H12R 8661   3.149   2.584   3.823
    1ST    H12S 8662   3.171   2.482   3.956
    1ST    C111 8663   2.997   2.610   3.970
    1ST    H11R 8664   2.985   2.626   4.077
    1ST    H11S 8665   2.969   2.709   3.931
    1ST    C110 8666   2.910   2.500   3.913
    1ST    H10R 8667   2.940   2.404   3.957
    1ST    H10S 8668   2.810   2.516   3.956
    1ST     C19 8669   2.899   2.501   3.765
    1ST     H9R 8670   2.859   2.602   3.749
    1ST     H9S 8671   2.998   2.500   3.720
    1ST     C18 8672   2.807   2.399   3.707
    1ST     H8R 8673   2.705   2.424   3.737
    1ST     H8S 8674   2.797   2.436   3.605
    1ST     C17 8675   2.844   2.256   3.721
    1ST     H7R 8676   2.878   2.242   3.824
    1ST     H7S 8677   2.750   2.201   3.708
    1ST     C16 8678   2.938   2.195   3.613
    1ST     H6R 8679   3.040   2.232   3.626
    1ST     H6S 8680   2.939   2.089   3.636
    1ST     C15 8681   2.906   2.217   3.466
    1ST     H5R 8682   2.798   2.224   3.447
    1ST     H5S 8683   2.931   2.315   3.425
    1ST     C14 8684   2.961   2.113   3.366
    1ST     H4R 8685   3.070   2.103   3.368
    1ST     H4S 8686   2.925   2.015   3.396
    1ST     C13 8687   2.908   2.118   3.223
    1ST     H3R 8688   2.933   2.204   3.161
    1ST     H3S 8689   2.949   2.028   3.177
    1ST     C12 8690   2.758   2.095   3.203
    1ST     H2R 8691   2.741   1.989   3.227
    1ST     H2S 8692   2.708   2.166   3.269
    2PS     C11 8693   2.715   2.109   3.064
    2PS     O12 8694   2.621   2.182   3.039
    2PS     O11 8695   2.793   2.054   2.970
    2PS      C1 8696   2.782   2.098   2.826
    2PS      HR 8697   2.696   2.053   2.776
    2PS      HS 8698   2.776   2.207   2.826
    2PS      C2 8699   2.900   2.028   2.762
    2PS      HX 8700   2.987   2.061   2.820
    2PS      C3 8701   2.925   2.074   2.615
    2PS      HA 8702   2.963   2.176   2.611
    2PS      HB 8703   3.003   2.011   2.573
    2PS     O31 8704   2.806   2.057   2.538
    2PS     P31 8705   2.805   2.077   2.379
    2PS     O32 8706   2.815   2.231   2.364
    2PS     C31 8707   2.712   2.312   2.410
    2PS     H1A 8708   2.615   2.298   2.361
    2PS     H1B 8709   2.704   2.295   2.517
    2PS     C32 8710   2.763   2.453   2.380
    2PS     H2A 8711   2.852   2.478   2.437
    2PS     N31 8712   2.803   2.462   2.231
    2PS    HN1A 8713   2.883   2.401   2.210
    2PS    HN1B 8714   2.729   2.426   2.169
    2PS    HN1C 8715   2.830   2.559   2.208
    2PS     C33 8716   2.673   2.560   2.428
    2PS     O33 8717   2.933   2.017   2.335
    2PS     O34 8718   2.680   2.030   2.319
    2PS     O21 8719   2.887   1.890   2.775
    2PS     C21 8720   2.995   1.808   2.775
    2PS     O22 8721   3.104   1.840   2.728
    2PS     O35 8722   2.642   2.562   2.544
    2PS     O36 8723   2.608   2.632   2.351
    3DHA   C116 8724   2.686   1.678   3.884
    3DHA   H16R 8725   2.649   1.754   3.952
    3DHA   C115 8726   2.743   1.724   3.752
    3DHA   H15R 8727   2.783   1.637   3.699
    3DHA   H15S 8728   2.664   1.768   3.691
    3DHA   C114 8729   2.861   1.816   3.781
    3DHA   H14R 8730   2.831   1.918   3.805
    3DHA   C113 8731   2.994   1.787   3.791
    3DHA   H13R 8732   3.061   1.870   3.812
    3DHA   C112 8733   3.059   1.649   3.788
    3DHA   H12R 8734   3.090   1.619   3.888
    3DHA   H12S 8735   2.988   1.576   3.747
    3DHA   C111 8736   3.172   1.645   3.687
    3DHA   H11R 8737   3.251   1.715   3.713
    3DHA   C110 8738   3.172   1.580   3.572
    3DHA   H10R 8739   3.263   1.584   3.512
    3DHA    C19 8740   3.057   1.502   3.512
    3DHA    H9R 8741   3.099   1.419   3.454
    3DHA    H9S 8742   2.994   1.449   3.584
    3DHA    C18 8743   2.975   1.588   3.423
    3DHA    H8R 8744   2.884   1.631   3.466
    3DHA    C17 8745   2.996   1.618   3.294
    3DHA    H7R 8746   2.934   1.687   3.238
    3DHA    C16 8747   3.110   1.569   3.208
    3DHA    H6R 8748   3.186   1.524   3.271
    3DHA    H6S 8749   3.071   1.482   3.154
    3DHA    C15 8750   3.170   1.680   3.125
    3DHA    H5R 8751   3.229   1.743   3.191
    3DHA    C14 8752   3.157   1.708   2.997
    3DHA    H4R 8753   3.209   1.786   2.941
    3DHA    C13 8754   3.083   1.617   2.903
    3DHA    H3R 8755   3.155   1.570   2.837
    3DHA    H3S 8756   3.048   1.528   2.956
    3DHA    C12 8757   2.962   1.675   2.831
    3DHA    H2R 8758   2.914   1.623   2.747
    3DHA    H2S 8759   2.882   1.696   2.903
    3DHA   C117 8760   2.654   1.551   3.911
    3DHA   H17R 8761   2.590   1.537   3.998
    3DHA   C118 8762   2.700   1.425   3.847
    3DHA   H18R 8763   2.793   1.455   3.799
    3DHA   H18S 8764   2.630   1.399   3.767
    3DHA   C119 8765   2.704   1.297   3.928
    3DHA   H19R 8766   2.684   1.211   3.864
    3DHA   C120 8767   2.711   1.268   4.057
    3DHA   H20R 8768   2.709   1.162   4.081
    3DHA   C121 8769   2.725   1.360   4.177
    3DHA   H21R 8770   2.631   1.375   4.230
    3DHA   H21S 8771   2.760   1.461   4.155
    3DHA   C122 8772   2.832   1.302   4.267
    3DHA   H22R 8773   2.860   1.380   4.339
    3DHA   H22S 8774   2.913   1.289   4.195
    3DHA   H22T 8775   2.804   1.207   4.312
    1ST    C118 8776   0.417   2.194   4.134
    1ST    H18R 8777   0.368   2.210   4.037
    1ST    H18S 8778   0.523   2.205   4.114
    1ST    H18T 8779   0.397   2.273   4.207
    1ST    C117 8780   0.361   2.057   4.172
    1ST    H17R 8781   0.393   2.019   4.269
    1ST    H17S 8782   0.256   2.077   4.192
    1ST    C116 8783   0.381   1.944   4.069
    1ST    H16R 8784   0.489   1.929   4.061
    1ST    H16S 8785   0.363   1.857   4.132
    1ST    C115 8786   0.305   1.949   3.936
    1ST    H15R 8787   0.201   1.963   3.967
    1ST    H15S 8788   0.328   2.042   3.884
    1ST    C114 8789   0.327   1.828   3.840
    1ST    H14R 8790   0.435   1.821   3.821
    1ST    H14S 8791   0.292   1.739   3.893
    1ST    C113 8792   0.264   1.856   3.707
    1ST    H13R 8793   0.249   1.757   3.662
    1ST    H13S 8794   0.173   1.916   3.715
    1ST    C112 8795   0.354   1.940   3.617
    1ST    H12R 8796   0.383   2.031   3.669
    1ST    H12S 8797   0.452   1.896   3.598
    1ST    C111 8798   0.292   1.992   3.486
    1ST    H11R 8799   0.202   2.036   3.531
    1ST    H11S 8800   0.354   2.063   3.431
    1ST    C110 8801   0.233   1.887   3.399
    1ST    H10R 8802   0.175   1.816   3.458
    1ST    H10S 8803   0.158   1.927   3.331
    1ST     C19 8804   0.329   1.798   3.319
    1ST     H9R 8805   0.396   1.763   3.398
    1ST     H9S 8806   0.284   1.702   3.293
    1ST     C18 8807   0.398   1.862   3.194
    1ST     H8R 8808   0.347   1.934   3.128
    1ST     H8S 8809   0.487   1.905   3.238
    1ST     C17 8810   0.446   1.755   3.096
    1ST     H7R 8811   0.515   1.686   3.145
    1ST     H7S 8812   0.364   1.693   3.060
    1ST     C16 8813   0.503   1.805   2.977
    1ST     H6R 8814   0.433   1.867   2.920
    1ST     H6S 8815   0.580   1.881   2.995
    1ST     C15 8816   0.565   1.695   2.887
    1ST     H5R 8817   0.621   1.635   2.959
    1ST     H5S 8818   0.489   1.623   2.857
    1ST     C14 8819   0.659   1.745   2.776
    1ST     H4R 8820   0.627   1.839   2.732
    1ST     H4S 8821   0.755   1.762   2.826
    1ST     C13 8822   0.688   1.643   2.667
    1ST     H3R 8823   0.774   1.681   2.611
    1ST     H3S 8824   0.722   1.549   2.709
    1ST     C12 8825   0.577   1.637   2.564
    1ST     H2R 8826   0.495   1.584   2.614
    1ST     H2S 8827   0.541   1.732   2.524
    2PS     C11 8828   0.600   1.544   2.446
    2PS     O12 8829   0.690   1.463   2.438
    2PS     O11 8830   0.497   1.548   2.360
    2PS      C1 8831   0.511   1.480   2.232
    2PS      HR 8832   0.449   1.520   2.152
    2PS      HS 8833   0.615   1.484   2.198
    2PS      C2 8834   0.485   1.326   2.252
    2PS      HX 8835   0.521   1.304   2.353
    2PS      C3 8836   0.569   1.254   2.140
    2PS      HA 8837   0.677   1.262   2.154
    2PS      HB 8838   0.542   1.148   2.151
    2PS     O31 8839   0.524   1.306   2.014
    2PS     P31 8840   0.605   1.287   1.879
    2PS     O32 8841   0.747   1.350   1.917
    2PS     C31 8842   0.757   1.490   1.949
    2PS     H1A 8843   0.754   1.556   1.862
    2PS     H1B 8844   0.668   1.514   2.007
    2PS     C32 8845   0.892   1.513   2.018
    2PS     H2A 8846   0.911   1.431   2.088
    2PS     N31 8847   1.003   1.502   1.914
    2PS    HN1A 8848   1.002   1.405   1.878
    2PS    HN1B 8849   0.984   1.554   1.827
    2PS    HN1C 8850   1.100   1.522   1.942
    2PS     C33 8851   0.892   1.642   2.095
    2PS     O33 8852   0.629   1.147   1.842
    2PS     O34 8853   0.543   1.373   1.776
    2PS     O21 8854   0.343   1.295   2.230
    2PS     C21 8855   0.287   1.179   2.267
    2PS     O22 8856   0.356   1.081   2.290
    2PS     O35 8857   0.793   1.675   2.155
    2PS     O36 8858   0.991   1.718   2.084
    3DHA   C116 8859  -0.804   1.581   3.026
    3DHA   H16R 8860  -0.834   1.477   3.020
    3DHA   C115 8861  -0.682   1.608   2.946
    3DHA   H15R 8862  -0.659   1.715   2.949
    3DHA   H15S 8863  -0.590   1.558   2.977
    3DHA   C114 8864  -0.702   1.557   2.807
    3DHA   H14R 8865  -0.752   1.638   2.754
    3DHA   C113 8866  -0.651   1.436   2.755
    3DHA   H13R 8867  -0.672   1.418   2.650
    3DHA   C112 8868  -0.568   1.342   2.825
    3DHA   H12R 8869  -0.608   1.334   2.927
    3DHA   H12S 8870  -0.573   1.245   2.775
    3DHA   C111 8871  -0.428   1.391   2.832
    3DHA   H11R 8872  -0.418   1.493   2.869
    3DHA   C110 8873  -0.326   1.317   2.802
    3DHA   H10R 8874  -0.228   1.360   2.819
    3DHA    C19 8875  -0.328   1.182   2.742
    3DHA    H9R 8876  -0.238   1.124   2.764
    3DHA    H9S 8877  -0.401   1.112   2.783
    3DHA    C18 8878  -0.347   1.189   2.597
    3DHA    H8R 8879  -0.449   1.217   2.572
    3DHA    C17 8880  -0.260   1.165   2.497
    3DHA    H7R 8881  -0.286   1.183   2.393
    3DHA    C16 8882  -0.116   1.120   2.511
    3DHA    H6R 8883  -0.121   1.047   2.592
    3DHA    H6S 8884  -0.075   1.065   2.426
    3DHA    C15 8885  -0.025   1.231   2.554
    3DHA    H5R 8886  -0.026   1.254   2.660
    3DHA    C14 8887   0.055   1.298   2.477
[truncated: 1,260,257 more chars]
