# Supplementary material for: Expanding the Paradigm of Structure-Based Drug Design: Molecular Dynamics Simulations Support the Development of New Pyridine-Based Protein Kinase C-Targeted Agonists
Source: J Med Chem. 2023 Apr 3;66(7):4588–602. doi: 10.1021/acs.jmedchem.2c01448 (PMC10108360; doi:10.1021/acs.jmedchem.2c01448)
Supplement: Supplementary file 3 — jm2c01448_si_003.zip [file jm2c01448_si_003.zip › Main_Coordinates_(.gro)/PRD-8a-SDPS-at-100ns.gro]

4 4b3 + 128 sdps membrane in water t= 100000.00000 step= 50000000
36852
    1ST    C118    1   6.367   3.595   3.481
    1ST    H18R    2   6.364   3.550   3.381
    1ST    H18S    3   6.394   3.513   3.548
    1ST    H18T    4   6.450   3.667   3.489
    1ST    C117    5   6.233   3.656   3.523
    1ST    H17R    6   6.233   3.686   3.628
    1ST    H17S    7   6.212   3.736   3.452
    1ST    C116    8   6.119   3.556   3.518
    1ST    H16R    9   6.019   3.598   3.512
    1ST    H16S   10   6.134   3.523   3.415
    1ST    C115   11   6.135   3.419   3.592
    1ST    H15R   12   6.070   3.345   3.545
    1ST    H15S   13   6.237   3.382   3.582
    1ST    C114   14   6.114   3.416   3.744
    1ST    H14R   15   6.121   3.314   3.782
    1ST    H14S   16   6.194   3.479   3.783
    1ST    C113   17   5.976   3.477   3.790
    1ST    H13R   18   5.979   3.584   3.767
    1ST    H13S   19   5.891   3.423   3.749
    1ST    C112   20   5.963   3.470   3.940
    1ST    H12R   21   5.968   3.367   3.974
    1ST    H12S   22   6.053   3.521   3.977
    1ST    C111   23   5.845   3.551   4.000
    1ST    H11R   24   5.853   3.650   3.955
    1ST    H11S   25   5.744   3.514   3.978
    1ST    C110   26   5.857   3.573   4.147
    1ST    H10R   27   5.962   3.588   4.174
    1ST    H10S   28   5.816   3.670   4.178
    1ST     C19   29   5.800   3.468   4.232
    1ST     H9R   30   5.699   3.433   4.207
    1ST     H9S   31   5.863   3.379   4.221
    1ST     C18   32   5.799   3.503   4.386
    1ST     H8R   33   5.795   3.409   4.441
    1ST     H8S   34   5.897   3.545   4.406
    1ST     C17   35   5.690   3.603   4.429
    1ST     H7R   36   5.676   3.675   4.348
    1ST     H7S   37   5.591   3.561   4.444
    1ST     C16   38   5.710   3.662   4.563
    1ST     H6R   39   5.614   3.707   4.589
    1ST     H6S   40   5.728   3.583   4.636
    1ST     C15   41   5.830   3.760   4.580
    1ST     H5R   42   5.920   3.705   4.609
    1ST     H5S   43   5.858   3.800   4.482
    1ST     C14   44   5.815   3.882   4.674
    1ST     H4R   45   5.904   3.946   4.670
    1ST     H4S   46   5.732   3.937   4.628
    1ST     C13   47   5.770   3.844   4.811
    1ST     H3R   48   5.682   3.779   4.814
    1ST     H3S   49   5.843   3.773   4.851
    1ST     C12   50   5.763   3.953   4.905
    1ST     H2R   51   5.852   4.017   4.901
    1ST     H2S   52   5.685   4.010   4.854
    2PS     C11   53   5.720   3.912   5.040
    2PS     O12   54   5.711   3.792   5.074
    2PS     O11   55   5.701   4.023   5.117
    2PS      C1   56   5.651   4.003   5.254
    2PS      HR   57   5.710   3.917   5.288
    2PS      HS   58   5.687   4.094   5.302
    2PS      C2   59   5.504   3.985   5.254
    2PS      HX   60   5.460   4.060   5.189
    2PS      C3   61   5.451   3.984   5.400
    2PS      HA   62   5.461   4.084   5.444
    2PS      HB   63   5.345   3.959   5.391
    2PS     O31   64   5.521   3.889   5.478
    2PS     P31   65   5.488   3.844   5.629
    2PS     O32   66   5.368   3.752   5.601
    2PS     C31   67   5.311   3.670   5.696
    2PS     H1A   68   5.300   3.575   5.643
    2PS     H1B   69   5.381   3.664   5.781
    2PS     C32   70   5.174   3.732   5.737
    2PS     H2A   71   5.189   3.840   5.743
    2PS     N31   72   5.072   3.727   5.635
    2PS    HN1A   73   5.014   3.642   5.636
    2PS    HN1B   74   5.010   3.806   5.659
    2PS    HN1C   75   5.094   3.750   5.537
    2PS     C33   76   5.133   3.687   5.874
    2PS     O33   77   5.599   3.768   5.679
    2PS     O34   78   5.442   3.965   5.701
    2PS     O21   79   5.480   3.849   5.213
    2PS     C21   80   5.358   3.814   5.179
    2PS     O22   81   5.267   3.888   5.161
    2PS     O35   82   5.201   3.715   5.967
    2PS     O36   83   5.042   3.603   5.879
    3DHA   C116   84   5.005   3.822   4.682
    3DHA   H16R   85   5.095   3.761   4.674
    3DHA   C115   86   4.883   3.746   4.710
    3DHA   H15R   87   4.895   3.670   4.787
    3DHA   H15S   88   4.805   3.818   4.735
    3DHA   C114   89   4.842   3.683   4.580
    3DHA   H14R   90   4.780   3.746   4.517
    3DHA   C113   91   4.875   3.561   4.540
    3DHA   H13R   92   4.839   3.531   4.442
    3DHA   C112   93   4.975   3.469   4.603
    3DHA   H12R   94   5.008   3.502   4.702
    3DHA   H12S   95   4.933   3.370   4.619
    3DHA   C111   96   5.097   3.457   4.523
    3DHA   H11R   97   5.078   3.506   4.428
    3DHA   C110   98   5.209   3.394   4.542
    3DHA   H10R   99   5.279   3.403   4.460
    3DHA    C19  100   5.246   3.311   4.662
    3DHA    H9R  101   5.158   3.264   4.707
    3DHA    H9S  102   5.317   3.232   4.637
    3DHA    C18  103   5.324   3.403   4.755
    3DHA    H8R  104   5.424   3.423   4.719
    3DHA    C17  105   5.284   3.453   4.872
    3DHA    H7R  106   5.352   3.519   4.926
    3DHA    C16  107   5.158   3.418   4.941
    3DHA    H6R  108   5.096   3.508   4.938
    3DHA    H6S  109   5.101   3.350   4.877
    3DHA    C15  110   5.181   3.375   5.085
    3DHA    H5R  111   5.165   3.269   5.100
    3DHA    C14  112   5.211   3.460   5.184
    3DHA    H4R  113   5.229   3.428   5.286
    3DHA    C13  114   5.214   3.609   5.188
    3DHA    H3R  115   5.138   3.646   5.120
    3DHA    H3S  116   5.180   3.637   5.288
    3DHA    C12  117   5.358   3.665   5.163
    3DHA    H2R  118   5.430   3.624   5.234
    3DHA    H2S  119   5.398   3.632   5.067
    3DHA   C117  120   5.015   3.956   4.670
    3DHA   H17R  121   5.113   3.993   4.641
    3DHA   C118  122   4.900   4.051   4.687
    3DHA   H18R  123   4.946   4.149   4.697
    3DHA   H18S  124   4.860   4.043   4.788
    3DHA   C119  125   4.799   4.053   4.576
    3DHA   H19R  126   4.703   4.016   4.612
    3DHA   C120  127   4.812   4.080   4.449
    3DHA   H20R  128   4.731   4.069   4.377
    3DHA   C121  129   4.930   4.121   4.368
    3DHA   H21R  130   5.013   4.134   4.438
    3DHA   H21S  131   4.915   4.225   4.338
    3DHA   C122  132   4.966   4.028   4.261
    3DHA   H22R  133   4.954   4.061   4.158
    3DHA   H22S  134   4.903   3.941   4.276
    3DHA   H22T  135   5.073   4.006   4.269
    1ST    C118  136   5.387   4.018   3.614
    1ST    H18R  137   5.349   4.097   3.549
    1ST    H18S  138   5.302   3.958   3.645
    1ST    H18T  139   5.453   3.948   3.561
    1ST    C117  140   5.452   4.081   3.734
    1ST    H17R  141   5.525   4.010   3.775
    1ST    H17S  142   5.511   4.168   3.705
    1ST    C116  143   5.358   4.120   3.849
    1ST    H16R  144   5.276   4.185   3.816
    1ST    H16S  145   5.316   4.031   3.895
    1ST    C115  146   5.425   4.212   3.952
    1ST    H15R  147   5.505   4.159   4.004
    1ST    H15S  148   5.491   4.286   3.907
    1ST    C114  149   5.313   4.257   4.047
    1ST    H14R  150   5.246   4.326   3.995
    1ST    H14S  151   5.259   4.166   4.075
    1ST    C113  152   5.359   4.324   4.172
    1ST    H13R  153   5.437   4.268   4.225
    1ST    H13S  154   5.411   4.418   4.153
    1ST    C112  155   5.249   4.364   4.267
    1ST    H12R  156   5.182   4.427   4.210
    1ST    H12S  157   5.190   4.277   4.294
    1ST    C111  158   5.305   4.431   4.396
    1ST    H11R  159   5.373   4.356   4.439
    1ST    H11S  160   5.353   4.521   4.356
    1ST    C110  161   5.198   4.464   4.510
    1ST    H10R  162   5.125   4.531   4.466
    1ST    H10S  163   5.146   4.376   4.547
    1ST     C19  164   5.256   4.533   4.638
    1ST     H9R  165   5.308   4.460   4.699
    1ST     H9S  166   5.330   4.602   4.596
    1ST     C18  167   5.153   4.606   4.724
    1ST     H8R  168   5.105   4.680   4.660
    1ST     H8S  169   5.073   4.534   4.743
    1ST     C17  170   5.200   4.658   4.863
    1ST     H7R  171   5.246   4.579   4.923
    1ST     H7S  172   5.281   4.731   4.853
    1ST     C16  173   5.089   4.727   4.934
    1ST     H6R  174   5.034   4.781   4.857
    1ST     H6S  175   5.029   4.646   4.977
    1ST     C15  176   5.136   4.809   5.053
    1ST     H5R  177   5.211   4.879   5.015
    1ST     H5S  178   5.056   4.873   5.091
    1ST     C14  179   5.198   4.732   5.166
    1ST     H4R  180   5.123   4.667   5.212
    1ST     H4S  181   5.288   4.678   5.139
    1ST     C13  182   5.240   4.817   5.288
    1ST     H3R  183   5.270   4.749   5.368
    1ST     H3S  184   5.326   4.875   5.255
    1ST     C12  185   5.134   4.919   5.338
    1ST     H2R  186   5.141   5.006   5.272
    1ST     H2S  187   5.031   4.885   5.330
    2PS     C11  188   5.169   4.971   5.476
    2PS     O12  189   5.188   4.900   5.571
    2PS     O11  190   5.165   5.105   5.489
    2PS      C1  191   5.181   5.170   5.616
    2PS      HR  192   5.145   5.272   5.600
    2PS      HS  193   5.126   5.118   5.695
    2PS      C2  194   5.330   5.169   5.661
    2PS      HX  195   5.381   5.073   5.672
    2PS      C3  196   5.334   5.242   5.797
    2PS      HA  197   5.284   5.339   5.801
    2PS      HB  198   5.278   5.177   5.866
    2PS     O31  199   5.467   5.253   5.834
    2PS     P31  200   5.508   5.327   5.969
    2PS     O32  201   5.455   5.223   6.081
    2PS     C31  202   5.544   5.136   6.149
    2PS     H1A  203   5.589   5.064   6.081
    2PS     H1B  204   5.626   5.195   6.190
    2PS     C32  205   5.464   5.065   6.257
    2PS     H2A  206   5.459   5.130   6.345
    2PS     N31  207   5.322   5.028   6.207
    2PS    HN1A  208   5.311   5.008   6.106
    2PS    HN1B  209   5.292   4.943   6.256
    2PS    HN1C  210   5.253   5.102   6.229
    2PS     C33  211   5.542   4.943   6.285
    2PS     O33  212   5.654   5.338   5.991
    2PS     O34  213   5.430   5.454   5.987
    2PS     O21  214   5.408   5.246   5.564
    2PS     C21  215   5.452   5.177   5.456
    2PS     O22  216   5.449   5.056   5.441
    2PS     O35  217   5.664   4.954   6.292
    2PS     O36  218   5.480   4.839   6.292
    3DHA   C116  219   4.637   5.241   4.229
    3DHA   H16R  220   4.562   5.320   4.230
    3DHA   C115  221   4.717   5.224   4.363
    3DHA   H15R  222   4.657   5.236   4.454
    3DHA   H15S  223   4.759   5.125   4.378
    3DHA   C114  224   4.812   5.341   4.375
    3DHA   H14R  225   4.787   5.430   4.316
    3DHA   C113  226   4.922   5.345   4.452
    3DHA   H13R  227   4.983   5.435   4.457
    3DHA   C112  228   4.960   5.242   4.549
    3DHA   H12R  229   4.936   5.279   4.648
    3DHA   H12S  230   4.895   5.154   4.553
    3DHA   C111  231   5.105   5.198   4.552
    3DHA   H11R  232   5.120   5.122   4.476
    3DHA   C110  233   5.211   5.251   4.623
    3DHA   H10R  234   5.311   5.209   4.614
    3DHA    C19  235   5.210   5.361   4.718
    3DHA    H9R  236   5.305   5.414   4.719
    3DHA    H9S  237   5.124   5.422   4.687
    3DHA    C18  238   5.173   5.305   4.853
    3DHA    H8R  239   5.075   5.256   4.853
    3DHA    C17  240   5.253   5.293   4.967
    3DHA    H7R  241   5.212   5.253   5.060
    3DHA    C16  242   5.395   5.344   4.977
    3DHA    H6R  243   5.455   5.266   5.022
    3DHA    H6S  244   5.439   5.368   4.880
    3DHA    C15  245   5.413   5.460   5.066
    3DHA    H5R  246   5.442   5.552   5.016
    3DHA    C14  247   5.418   5.451   5.196
    3DHA    H4R  248   5.435   5.539   5.258
    3DHA    C13  249   5.381   5.336   5.285
    3DHA    H3R  250   5.310   5.378   5.357
    3DHA    H3S  251   5.323   5.257   5.235
    3DHA    C12  252   5.496   5.271   5.345
    3DHA    H2R  253   5.551   5.209   5.273
    3DHA    H2S  254   5.562   5.336   5.402
    3DHA   C117  255   4.661   5.175   4.111
    3DHA   H17R  256   4.596   5.189   4.026
    3DHA   C118  257   4.755   5.063   4.077
    3DHA   H18R  258   4.861   5.087   4.094
    3DHA   H18S  259   4.745   5.046   3.970
    3DHA   C119  260   4.716   4.935   4.151
    3DHA   H19R  261   4.610   4.913   4.155
    3DHA   C120  262   4.796   4.860   4.228
    3DHA   H20R  263   4.748   4.788   4.295
    3DHA   C121  264   4.939   4.874   4.259
    3DHA   H21R  265   4.983   4.968   4.225
    3DHA   H21S  266   4.994   4.790   4.215
    3DHA   C122  267   4.962   4.873   4.409
    3DHA   H22R  268   4.929   4.779   4.454
    3DHA   H22S  269   4.903   4.958   4.445
    3DHA   H22T  270   5.069   4.868   4.425
    1ST    C118  271   0.385   1.262   4.811
    1ST    H18R  272   0.287   1.257   4.763
    1ST    H18S  273   0.370   1.255   4.919
    1ST    H18T  274   0.434   1.165   4.800
    1ST    C117  275   0.475   1.374   4.751
    1ST    H17R  276   0.560   1.390   4.818
    1ST    H17S  277   0.418   1.466   4.766
    1ST    C116  278   0.527   1.337   4.607
    1ST    H16R  279   0.444   1.329   4.537
    1ST    H16S  280   0.600   1.412   4.574
    1ST    C115  281   0.609   1.211   4.588
    1ST    H15R  282   0.557   1.117   4.608
    1ST    H15S  283   0.645   1.206   4.486
    1ST    C114  284   0.726   1.209   4.676
    1ST    H14R  285   0.702   1.244   4.777
    1ST    H14S  286   0.803   1.284   4.659
    1ST    C113  287   0.794   1.075   4.707
    1ST    H13R  288   0.721   1.000   4.738
    1ST    H13S  289   0.839   1.037   4.614
    1ST    C112  290   0.909   1.076   4.804
    1ST    H12R  291   0.992   1.114   4.745
    1ST    H12S  292   0.890   1.154   4.879
    1ST    C111  293   0.939   0.940   4.855
    1ST    H11R  294   0.860   0.901   4.921
    1ST    H11S  295   0.955   0.879   4.766
    1ST    C110  296   1.075   0.953   4.941
    1ST    H10R  297   1.143   1.007   4.875
    1ST    H10S  298   1.045   1.022   5.021
    1ST     C19  299   1.123   0.819   4.995
    1ST     H9R  300   1.141   0.757   4.906
    1ST     H9S  301   1.225   0.826   5.034
    1ST     C18  302   1.036   0.760   5.094
    1ST     H8R  303   0.936   0.747   5.053
    1ST     H8S  304   1.067   0.657   5.112
    1ST     C17  305   1.012   0.818   5.231
    1ST     H7R  306   1.091   0.791   5.301
    1ST     H7S  307   1.016   0.927   5.226
    1ST     C16  308   0.889   0.785   5.305
    1ST     H6R  309   0.806   0.832   5.252
    1ST     H6S  310   0.871   0.678   5.299
    1ST     C15  311   0.893   0.819   5.450
    1ST     H5R  312   0.812   0.764   5.497
    1ST     H5S  313   0.985   0.775   5.490
    1ST     C14  314   0.883   0.971   5.470
    1ST     H4R  315   0.974   1.018   5.432
    1ST     H4S  316   0.794   1.006   5.417
    1ST     C13  317   0.859   1.020   5.613
    1ST     H3R  318   0.910   1.117   5.611
    1ST     H3S  319   0.752   1.034   5.628
    1ST     C12  320   0.919   0.938   5.726
    1ST     H2R  321   0.888   0.833   5.721
    1ST     H2S  322   1.028   0.941   5.716
    2PS     C11  323   0.884   0.996   5.865
    2PS     O12  324   0.927   0.931   5.966
    2PS     O11  325   0.791   1.104   5.879
    2PS      C1  326   0.749   1.137   6.008
    2PS      HR  327   0.685   1.223   5.985
    2PS      HS  328   0.687   1.058   6.052
    2PS      C2  329   0.865   1.174   6.105
    2PS      HX  330   0.949   1.106   6.091
    2PS      C3  331   0.825   1.146   6.260
    2PS      HA  332   0.792   1.045   6.286
    2PS      HB  333   0.907   1.162   6.330
    2PS     O31  334   0.730   1.243   6.289
    2PS     P31  335   0.677   1.258   6.441
    2PS     O32  336   0.778   1.353   6.520
    2PS     C31  337   0.751   1.494   6.528
    2PS     H1A  338   0.762   1.536   6.428
    2PS     H1B  339   0.652   1.509   6.571
    2PS     C32  340   0.848   1.549   6.634
    2PS     H2A  341   0.828   1.500   6.729
    2PS     N31  342   0.992   1.522   6.615
    2PS    HN1A  343   1.030   1.583   6.541
    2PS    HN1B  344   1.053   1.556   6.692
    2PS    HN1C  345   1.014   1.423   6.596
    2PS     C33  346   0.808   1.697   6.654
    2PS     O33  347   0.554   1.337   6.432
    2PS     O34  348   0.675   1.131   6.513
    2PS     O21  349   0.918   1.313   6.090
    2PS     C21  350   0.990   1.328   5.972
    2PS     O22  351   1.035   1.231   5.906
    2PS     O35  352   0.899   1.777   6.659
    2PS     O36  353   0.693   1.722   6.666
    3DHA   C116  354   1.562   2.028   4.942
    3DHA   H16R  355   1.646   2.094   4.962
    3DHA   C115  356   1.501   1.960   5.059
    3DHA   H15R  357   1.527   1.992   5.160
    3DHA   H15S  358   1.393   1.973   5.061
    3DHA   C114  359   1.529   1.811   5.052
    3DHA   H14R  360   1.559   1.778   4.953
    3DHA   C113  361   1.526   1.722   5.150
    3DHA   H13R  362   1.562   1.622   5.124
    3DHA   C112  363   1.478   1.751   5.286
    3DHA   H12R  364   1.413   1.838   5.273
    3DHA   H12S  365   1.417   1.665   5.315
    3DHA   C111  366   1.577   1.779   5.392
    3DHA   H11R  367   1.680   1.774   5.358
    3DHA   C110  368   1.551   1.800   5.523
    3DHA   H10R  369   1.627   1.825   5.596
    3DHA    C19  370   1.409   1.807   5.578
    3DHA    H9R  371   1.416   1.869   5.668
    3DHA    H9S  372   1.349   1.874   5.515
    3DHA    C18  373   1.342   1.678   5.603
    3DHA    H8R  374   1.327   1.614   5.517
    3DHA    C17  375   1.332   1.627   5.726
    3DHA    H7R  376   1.307   1.522   5.725
    3DHA    C16  377   1.361   1.680   5.863
    3DHA    H6R  378   1.397   1.594   5.921
    3DHA    H6S  379   1.444   1.750   5.861
    3DHA    C15  380   1.243   1.741   5.928
    3DHA    H5R  381   1.242   1.849   5.918
    3DHA    C14  382   1.143   1.682   5.994
    3DHA    H4R  383   1.062   1.735   6.044
    3DHA    C13  384   1.127   1.537   6.001
    3DHA    H3R  385   1.218   1.483   5.974
    3DHA    H3S  386   1.101   1.511   6.104
    3DHA    C12  387   1.010   1.474   5.929
    3DHA    H2R  388   0.921   1.534   5.948
    3DHA    H2S  389   1.030   1.469   5.822
    3DHA   C117  390   1.531   2.022   4.812
    3DHA   H17R  391   1.601   2.062   4.739
    3DHA   C118  392   1.426   1.940   4.755
    3DHA   H18R  393   1.387   1.875   4.834
    3DHA   H18S  394   1.470   1.875   4.678
    3DHA   C119  395   1.320   2.016   4.693
    3DHA   H19R  396   1.240   2.049   4.758
    3DHA   C120  397   1.303   2.067   4.572
    3DHA   H20R  398   1.215   2.131   4.558
    3DHA   C121  399   1.410   2.045   4.469
    3DHA   H21R  400   1.448   1.943   4.479
    3DHA   H21S  401   1.493   2.116   4.480
    3DHA   C122  402   1.364   2.062   4.326
    3DHA   H22R  403   1.319   2.154   4.289
    3DHA   H22S  404   1.300   1.982   4.289
    3DHA   H22T  405   1.443   2.056   4.251
    1ST    C118  406   5.086   1.490   4.407
    1ST    H18R  407   5.070   1.391   4.450
    1ST    H18S  408   5.054   1.480   4.303
    1ST    H18T  409   5.017   1.562   4.451
    1ST    C117  410   5.233   1.539   4.414
    1ST    H17R  411   5.296   1.466   4.362
    1ST    H17S  412   5.256   1.633   4.362
    1ST    C116  413   5.298   1.545   4.553
    1ST    H16R  414   5.323   1.650   4.572
    1ST    H16S  415   5.219   1.515   4.623
    1ST    C115  416   5.418   1.454   4.568
    1ST    H15R  417   5.407   1.352   4.531
    1ST    H15S  418   5.490   1.505   4.504
    1ST    C114  419   5.491   1.471   4.701
    1ST    H14R  420   5.523   1.575   4.706
    1ST    H14S  421   5.422   1.464   4.786
    1ST    C113  422   5.610   1.375   4.711
    1ST    H13R  423   5.583   1.288   4.652
    1ST    H13S  424   5.689   1.435   4.665
    1ST    C112  425   5.644   1.324   4.848
    1ST    H12R  426   5.730   1.260   4.867
    1ST    H12S  427   5.670   1.415   4.903
    1ST    C111  428   5.535   1.250   4.912
    1ST    H11R  429   5.452   1.317   4.938
    1ST    H11S  430   5.492   1.186   4.834
    1ST    C110  431   5.567   1.158   5.034
    1ST    H10R  432   5.493   1.082   5.060
    1ST    H10S  433   5.654   1.096   5.013
    1ST     C19  434   5.609   1.226   5.158
    1ST     H9R  435   5.627   1.144   5.228
    1ST     H9S  436   5.710   1.264   5.140
    1ST     C18  437   5.518   1.333   5.220
    1ST     H8R  438   5.478   1.402   5.146
    1ST     H8S  439   5.426   1.282   5.250
    1ST     C17  440   5.579   1.411   5.339
    1ST     H7R  441   5.627   1.337   5.403
    1ST     H7S  442   5.660   1.479   5.311
    1ST     C16  443   5.478   1.490   5.423
    1ST     H6R  444   5.418   1.554   5.358
    1ST     H6S  445   5.416   1.421   5.479
    1ST     C15  446   5.552   1.571   5.523
    1ST     H5R  447   5.607   1.506   5.591
    1ST     H5S  448   5.626   1.625   5.463
    1ST     C14  449   5.461   1.673   5.593
    1ST     H4R  450   5.417   1.750   5.529
    1ST     H4S  451   5.370   1.619   5.620
    1ST     C13  452   5.543   1.739   5.708
    1ST     H3R  453   5.572   1.659   5.776
    1ST     H3S  454   5.640   1.773   5.673
    1ST     C12  455   5.476   1.855   5.782
    1ST     H2R  456   5.454   1.930   5.705
    1ST     H2S  457   5.388   1.823   5.838
    2PS     C11  458   5.577   1.921   5.885
    2PS     O12  459   5.691   1.884   5.909
    2PS     O11  460   5.521   2.023   5.946
    2PS      C1  461   5.585   2.089   6.054
    2PS      HR  462   5.628   2.017   6.123
    2PS      HS  463   5.658   2.161   6.016
    2PS      C2  464   5.476   2.167   6.131
    2PS      HX  465   5.512   2.177   6.234
    2PS      C3  466   5.339   2.087   6.150
    2PS      HA  467   5.281   2.096   6.058
    2PS      HB  468   5.347   1.978   6.160
    2PS     O31  469   5.264   2.124   6.262
    2PS     P31  470   5.158   2.033   6.336
    2PS     O32  471   5.253   1.935   6.403
    2PS     C31  472   5.314   1.970   6.524
    2PS     H1A  473   5.392   2.043   6.501
    2PS     H1B  474   5.236   2.012   6.589
    2PS     C32  475   5.374   1.843   6.576
    2PS     H2A  476   5.297   1.771   6.604
    2PS     N31  477   5.470   1.775   6.482
    2PS    HN1A  478   5.426   1.753   6.391
    2PS    HN1B  479   5.554   1.834   6.468
    2PS    HN1C  480   5.506   1.686   6.517
    2PS     C33  481   5.442   1.886   6.707
    2PS     O33  482   5.074   2.108   6.440
    2PS     O34  483   5.086   1.950   6.234
    2PS     O21  484   5.431   2.291   6.073
    2PS     C21  485   5.485   2.408   6.113
    2PS     O22  486   5.579   2.417   6.198
    2PS     O35  487   5.400   1.844   6.814
    2PS     O36  488   5.548   1.947   6.699
    3DHA   C116  489   5.100   1.873   5.189
    3DHA   H16R  490   5.166   1.884   5.274
    3DHA   C115  491   4.961   1.910   5.209
    3DHA   H15R  492   4.905   1.892   5.117
    3DHA   H15S  493   4.919   1.847   5.288
    3DHA   C114  494   4.953   2.053   5.248
    3DHA   H14R  495   4.958   2.124   5.166
    3DHA   C113  496   4.939   2.093   5.375
    3DHA   H13R  497   4.937   2.196   5.411
    3DHA   C112  498   4.908   2.006   5.497
    3DHA   H12R  499   4.841   2.069   5.556
    3DHA   H12S  500   4.841   1.922   5.479
    3DHA   C111  501   5.034   1.951   5.565
    3DHA   H11R  502   5.051   1.843   5.568
    3DHA   C110  503   5.123   2.026   5.636
    3DHA   H10R  504   5.209   1.970   5.674
    3DHA    C19  505   5.119   2.175   5.662
    3DHA    H9R  506   5.023   2.228   5.655
    3DHA    H9S  507   5.156   2.199   5.762
    3DHA    C18  508   5.204   2.246   5.568
    3DHA    H8R  509   5.161   2.259   5.469
    3DHA    C17  510   5.324   2.299   5.591
    3DHA    H7R  511   5.370   2.350   5.506
    3DHA    C16  512   5.415   2.282   5.707
    3DHA    H6R  513   5.356   2.260   5.796
    3DHA    H6S  514   5.482   2.199   5.688
    3DHA    C15  515   5.504   2.400   5.728
    3DHA    H5R  516   5.585   2.401   5.656
    3DHA    C14  517   5.488   2.495   5.824
    3DHA    H4R  518   5.558   2.577   5.838
    3DHA    C13  519   5.372   2.519   5.916
    3DHA    H3R  520   5.328   2.616   5.889
    3DHA    H3S  521   5.288   2.451   5.901
    3DHA    C12  522   5.420   2.537   6.063
    3DHA    H2R  523   5.490   2.620   6.081
    3DHA    H2S  524   5.340   2.560   6.134
    3DHA   C117  525   5.142   1.835   5.064
    3DHA   H17R  526   5.246   1.803   5.061
    3DHA   C118  527   5.068   1.823   4.935
    3DHA   H18R  528   5.113   1.887   4.859
    3DHA   H18S  529   4.963   1.850   4.947
    3DHA   C119  530   5.069   1.686   4.885
    3DHA   H19R  531   5.122   1.622   4.955
    3DHA   C120  532   5.009   1.636   4.773
    3DHA   H20R  533   5.032   1.531   4.755
    3DHA   C121  534   4.937   1.705   4.661
    3DHA   H21R  535   5.002   1.726   4.575
    3DHA   H21S  536   4.917   1.810   4.685
    3DHA   C122  537   4.807   1.630   4.623
    3DHA   H22R  538   4.744   1.693   4.560
    3DHA   H22S  539   4.747   1.603   4.711
    3DHA   H22T  540   4.833   1.535   4.575
    1ST    C118  541   4.419   2.493   3.636
    1ST    H18R  542   4.440   2.534   3.537
    1ST    H18S  543   4.383   2.392   3.617
    1ST    H18T  544   4.514   2.482   3.689
    1ST    C117  545   4.329   2.581   3.725
    1ST    H17R  546   4.330   2.684   3.691
    1ST    H17S  547   4.227   2.544   3.713
    1ST    C116  548   4.367   2.591   3.874
    1ST    H16R  549   4.367   2.493   3.922
    1ST    H16S  550   4.470   2.625   3.865
    1ST    C115  551   4.285   2.693   3.937
    1ST    H15R  552   4.315   2.789   3.893
    1ST    H15S  553   4.177   2.688   3.921
    1ST    C114  554   4.291   2.693   4.096
    1ST    H14R  555   4.239   2.780   4.136
    1ST    H14S  556   4.231   2.610   4.132
    1ST    C113  557   4.429   2.690   4.158
    1ST    H13R  558   4.480   2.595   4.139
    1ST    H13S  559   4.493   2.770   4.119
    1ST    C112  560   4.425   2.693   4.312
    1ST    H12R  561   4.332   2.643   4.338
    1ST    H12S  562   4.501   2.627   4.353
    1ST    C111  563   4.427   2.842   4.365
    1ST    H11R  564   4.535   2.859   4.358
    1ST    H11S  565   4.368   2.905   4.298
    1ST    C110  566   4.354   2.864   4.502
    1ST    H10R  567   4.251   2.831   4.489
    1ST    H10S  568   4.409   2.810   4.579
    1ST     C19  569   4.357   3.014   4.537
    1ST     H9R  570   4.330   3.064   4.443
    1ST     H9S  571   4.274   3.023   4.608
    1ST     C18  572   4.482   3.071   4.594
    1ST     H8R  573   4.562   3.006   4.560
    1ST     H8S  574   4.500   3.174   4.563
    1ST     C17  575   4.476   3.082   4.748
    1ST     H7R  576   4.384   3.129   4.782
    1ST     H7S  577   4.470   2.983   4.792
    1ST     C16  578   4.585   3.166   4.818
    1ST     H6R  579   4.682   3.133   4.780
    1ST     H6S  580   4.557   3.268   4.791
    1ST     C15  581   4.584   3.139   4.973
    1ST     H5R  582   4.481   3.159   5.004
    1ST     H5S  583   4.593   3.034   4.999
    1ST     C14  584   4.673   3.216   5.060
    1ST     H4R  585   4.769   3.171   5.035
    1ST     H4S  586   4.678   3.324   5.042
    1ST     C13  587   4.646   3.190   5.210
    1ST     H3R  588   4.548   3.225   5.240
    1ST     H3S  589   4.636   3.081   5.219
    1ST     C12  590   4.768   3.241   5.289
    1ST     H2R  591   4.859   3.220   5.233
    1ST     H2S  592   4.766   3.350   5.285
    2PS     C11  593   4.772   3.195   5.431
    2PS     O12  594   4.869   3.228   5.495
    2PS     O11  595   4.657   3.129   5.469
    2PS      C1  596   4.631   3.120   5.611
    2PS      HR  597   4.534   3.070   5.615
    2PS      HS  598   4.717   3.078   5.663
    2PS      C2  599   4.610   3.257   5.680
    2PS      HX  600   4.704   3.312   5.678
    2PS      C3  601   4.572   3.233   5.827
    2PS      HA  602   4.469   3.199   5.823
    2PS      HB  603   4.642   3.157   5.864
    2PS     O31  604   4.572   3.350   5.907
    2PS     P31  605   4.517   3.354   6.053
    2PS     O32  606   4.644   3.356   6.141
    2PS     C31  607   4.748   3.264   6.129
    2PS     H1A  608   4.713   3.163   6.107
    2PS     H1B  609   4.805   3.299   6.042
    2PS     C32  610   4.827   3.290   6.258
    2PS     H2A  611   4.785   3.384   6.293
    2PS     N31  612   4.823   3.182   6.370
    2PS    HN1A  613   4.731   3.164   6.412
    2PS    HN1B  614   4.867   3.090   6.352
    2PS    HN1C  615   4.880   3.211   6.451
    2PS     C33  616   4.971   3.294   6.221
    2PS     O33  617   4.452   3.483   6.091
    2PS     O34  618   4.442   3.233   6.087
    2PS     O21  619   4.503   3.329   5.614
    2PS     C21  620   4.530   3.411   5.511
    2PS     O22  621   4.644   3.439   5.488
    2PS     O35  622   5.025   3.406   6.217
    2PS     O36  623   5.011   3.206   6.152
    3DHA   C116  624   4.454   3.633   4.085
    3DHA   H16R  625   4.387   3.693   4.023
    3DHA   C115  626   4.463   3.678   4.228
    3DHA   H15R  627   4.570   3.675   4.249
    3DHA   H15S  628   4.444   3.785   4.228
    3DHA   C114  629   4.388   3.586   4.321
    3DHA   H14R  630   4.317   3.512   4.285
    3DHA   C113  631   4.403   3.609   4.455
    3DHA   H13R  632   4.343   3.542   4.515
    3DHA   C112  633   4.498   3.703   4.522
    3DHA   H12R  634   4.593   3.651   4.533
    3DHA   H12S  635   4.533   3.776   4.448
    3DHA   C111  636   4.463   3.764   4.648
    3DHA   H11R  637   4.457   3.872   4.654
    3DHA   C110  638   4.441   3.695   4.764
    3DHA   H10R  639   4.414   3.749   4.854
    3DHA    C19  640   4.461   3.548   4.784
    3DHA    H9R  641   4.525   3.502   4.709
    3DHA    H9S  642   4.525   3.547   4.872
    3DHA    C18  643   4.329   3.470   4.807
    3DHA    H8R  644   4.275   3.443   4.717
    3DHA    C17  645   4.281   3.421   4.918
    3DHA    H7R  646   4.192   3.358   4.916
    3DHA    C16  647   4.354   3.434   5.044
    3DHA    H6R  648   4.327   3.344   5.099
    3DHA    H6S  649   4.462   3.443   5.031
    3DHA    C15  650   4.295   3.551   5.130
    3DHA    H5R  651   4.207   3.595   5.085
    3DHA    C14  652   4.347   3.590   5.249
    3DHA    H4R  653   4.287   3.665   5.300
    3DHA    C13  654   4.467   3.527   5.317
    3DHA    H3R  655   4.507   3.452   5.248
    3DHA    H3S  656   4.542   3.605   5.334
    3DHA    C12  657   4.416   3.472   5.451
    3DHA    H2R  658   4.382   3.562   5.500
    3DHA    H2S  659   4.337   3.398   5.437
    3DHA   C117  660   4.518   3.523   4.030
    3DHA   H17R  661   4.484   3.494   3.931
    3DHA   C118  662   4.614   3.430   4.110
    3DHA   H18R  663   4.571   3.404   4.207
    3DHA   H18S  664   4.698   3.491   4.142
    3DHA   C119  665   4.657   3.310   4.048
    3DHA   H19R  666   4.750   3.322   3.992
    3DHA   C120  667   4.595   3.192   4.049
    3DHA   H20R  668   4.650   3.109   4.004
    3DHA   C121  669   4.463   3.149   4.119
    3DHA   H21R  670   4.416   3.227   4.178
    3DHA   H21S  671   4.508   3.076   4.188
    3DHA   C122  672   4.353   3.090   4.031
    3DHA   H22R  673   4.284   3.037   4.096
    3DHA   H22S  674   4.412   3.024   3.968
    3DHA   H22T  675   4.307   3.163   3.964
    1ST    C118  676   5.730   5.599   3.994
    1ST    H18R  677   5.776   5.662   3.918
    1ST    H18S  678   5.675   5.657   4.069
    1ST    H18T  679   5.655   5.535   3.948
    1ST    C117  680   5.830   5.496   4.045
    1ST    H17R  681   5.864   5.440   3.958
    1ST    H17S  682   5.923   5.538   4.084
    1ST    C116  683   5.781   5.392   4.147
    1ST    H16R  684   5.765   5.444   4.241
    1ST    H16S  685   5.686   5.348   4.115
    1ST    C115  686   5.881   5.284   4.170
    1ST    H15R  687   5.886   5.219   4.083
    1ST    H15S  688   5.976   5.336   4.179
    1ST    C114  689   5.866   5.197   4.302
    1ST    H14R  690   5.967   5.160   4.324
    1ST    H14S  691   5.837   5.264   4.384
    1ST    C113  692   5.793   5.067   4.281
    1ST    H13R  693   5.691   5.081   4.244
    1ST    H13S  694   5.855   5.014   4.208
    1ST    C112  695   5.789   4.982   4.410
    1ST    H12R  696   5.752   5.042   4.494
    1ST    H12S  697   5.716   4.907   4.378
    1ST    C111  698   5.914   4.918   4.464
    1ST    H11R  699   5.998   4.984   4.486
    1ST    H11S  700   5.888   4.877   4.562
    1ST    C110  701   5.963   4.785   4.383
    1ST    H10R  702   5.899   4.697   4.381
    1ST    H10S  703   5.967   4.825   4.281
    1ST     C19  704   6.107   4.744   4.424
    1ST     H9R  705   6.181   4.819   4.394
    1ST     H9S  706   6.112   4.738   4.533
    1ST     C18  707   6.131   4.605   4.375
    1ST     H8R  708   6.066   4.539   4.432
    1ST     H8S  709   6.114   4.594   4.267
    1ST     C17  710   6.271   4.550   4.405
    1ST     H7R  711   6.300   4.476   4.330
    1ST     H7S  712   6.343   4.631   4.400
    1ST     C16  713   6.303   4.472   4.534
    1ST     H6R  714   6.411   4.455   4.538
    1ST     H6S  715   6.264   4.529   4.618
    1ST     C15  716   6.252   4.326   4.547
    1ST     H5R  717   6.256   4.275   4.450
    1ST     H5S  718   6.325   4.268   4.604
    1ST     C14  719   6.114   4.316   4.590
    1ST     H4R  720   6.087   4.399   4.655
    1ST     H4S  721   6.063   4.326   4.494
    1ST     C13  722   6.079   4.181   4.648
    1ST     H3R  723   5.970   4.169   4.654
    1ST     H3S  724   6.116   4.107   4.577
    1ST     C12  725   6.148   4.151   4.783
    1ST     H2R  726   6.114   4.056   4.827
    1ST     H2S  727   6.257   4.144   4.780
    2PS     C11  728   6.099   4.244   4.895
    2PS     O12  729   6.000   4.311   4.894
    2PS     O11  730   6.175   4.228   5.005
    2PS      C1  731   6.148   4.292   5.129
    2PS      HR  732   6.240   4.292   5.188
    2PS      HS  733   6.114   4.395   5.115
    2PS      C2  734   6.049   4.217   5.219
    2PS      HX  735   6.063   4.247   5.323
    2PS      C3  736   6.070   4.067   5.208
    2PS      HA  737   6.047   4.051   5.102
    2PS      HB  738   6.173   4.032   5.217
    2PS     O31  739   5.983   3.995   5.300
    2PS     P31  740   6.009   3.983   5.457
    2PS     O32  741   5.939   4.116   5.502
    2PS     C31  742   5.896   4.128   5.637
    2PS     H1A  743   5.835   4.216   5.656
    2PS     H1B  744   5.832   4.042   5.659
    2PS     C32  745   6.004   4.099   5.740
    2PS     H2A  746   6.020   3.991   5.741
    2PS     N31  747   6.142   4.151   5.709
    2PS    HN1A  748   6.141   4.253   5.691
    2PS    HN1B  749   6.210   4.131   5.784
    2PS    HN1C  750   6.170   4.102   5.623
    2PS     C33  751   5.946   4.129   5.874
    2PS     O33  752   5.945   3.858   5.496
    2PS     O34  753   6.152   3.995   5.490
    2PS     O21  754   5.912   4.256   5.175
    2PS     C21  755   5.859   4.371   5.229
    2PS     O22  756   5.910   4.430   5.324
    2PS     O35  757   5.876   4.046   5.931
    2PS     O36  758   5.964   4.236   5.922
    3DHA   C116  759   6.005   3.897   3.958
    3DHA   H16R  760   5.991   3.885   3.850
    3DHA   C115  761   5.874   3.944   4.019
    3DHA   H15R  762   5.859   4.047   3.987
    3DHA   H15S  763   5.791   3.885   3.979
    3DHA   C114  764   5.862   3.932   4.162
    3DHA   H14R  765   5.887   3.834   4.200
    3DHA   C113  766   5.800   4.019   4.247
    3DHA   H13R  767   5.793   3.993   4.352
    3DHA   C112  768   5.740   4.150   4.218
    3DHA   H12R  769   5.726   4.157   4.110
    3DHA   H12S  770   5.638   4.143   4.256
    3DHA   C111  771   5.827   4.265   4.262
    3DHA   H11R  772   5.907   4.281   4.190
    3DHA   C110  773   5.820   4.328   4.377
    3DHA   H10R  774   5.891   4.404   4.407
    3DHA    C19  775   5.726   4.296   4.492
    3DHA    H9R  776   5.674   4.201   4.481
    3DHA    H9S  777   5.783   4.289   4.585
    3DHA    C18  778   5.630   4.405   4.516
    3DHA    H8R  779   5.580   4.437   4.425
    3DHA    C17  780   5.620   4.480   4.629
    3DHA    H7R  781   5.549   4.562   4.621
    3DHA    C16  782   5.677   4.460   4.770
    3DHA    H6R  783   5.732   4.366   4.781
    3DHA    H6S  784   5.756   4.533   4.788
    3DHA    C15  785   5.569   4.484   4.869
    3DHA    H5R  786   5.473   4.522   4.835
    3DHA    C14  787   5.576   4.429   4.989
    3DHA    H4R  788   5.488   4.436   5.052
    3DHA    C13  789   5.697   4.364   5.041
    3DHA    H3R  790   5.702   4.260   5.010
    3DHA    H3S  791   5.787   4.410   5.001
    3DHA    C12  792   5.716   4.390   5.186
    3DHA    H2R  793   5.696   4.496   5.204
    3DHA    H2S  794   5.642   4.330   5.241
    3DHA   C117  795   6.122   3.879   4.017
    3DHA   H17R  796   6.208   3.839   3.963
    3DHA   C118  797   6.161   3.902   4.154
    3DHA   H18R  798   6.260   3.858   4.169
    3DHA   H18S  799   6.096   3.836   4.212
    3DHA   C119  800   6.159   4.040   4.200
    3DHA   H19R  801   6.065   4.059   4.252
    3DHA   C120  802   6.248   4.139   4.205
    3DHA   H20R  803   6.211   4.237   4.234
    3DHA   C121  804   6.382   4.152   4.146
    3DHA   H21R  805   6.407   4.056   4.102
    3DHA   H21S  806   6.444   4.171   4.234
    3DHA   C122  807   6.395   4.272   4.043
    3DHA   H22R  808   6.314   4.267   3.969
    3DHA   H22S  809   6.478   4.259   3.973
    3DHA   H22T  810   6.405   4.372   4.085
    1ST    C118  811   0.720   5.979   4.521
    1ST    H18R  812   0.676   6.071   4.482
    1ST    H18S  813   0.809   5.956   4.462
    1ST    H18T  814   0.747   5.996   4.625
    1ST    C117  815   0.626   5.858   4.502
    1ST    H17R  816   0.533   5.872   4.559
    1ST    H17S  817   0.601   5.839   4.398
    1ST    C116  818   0.688   5.726   4.539
    1ST    H16R  819   0.785   5.719   4.489
    1ST    H16S  820   0.697   5.725   4.648
    1ST    C115  821   0.605   5.605   4.489
    1ST    H15R  822   0.501   5.619   4.517
    1ST    H15S  823   0.610   5.602   4.380
    1ST    C114  824   0.656   5.463   4.529
    1ST    H14R  825   0.760   5.458   4.494
    1ST    H14S  826   0.669   5.448   4.636
    1ST    C113  827   0.583   5.341   4.461
    1ST    H13R  828   0.480   5.339   4.497
    1ST    H13S  829   0.577   5.348   4.352
    1ST    C112  830   0.658   5.202   4.477
    1ST    H12R  831   0.619   5.134   4.401
    1ST    H12S  832   0.763   5.216   4.450
    1ST    C111  833   0.652   5.152   4.620
    1ST    H11R  834   0.694   5.221   4.693
    1ST    H11S  835   0.551   5.143   4.657
    1ST    C110  836   0.715   5.017   4.638
    1ST    H10R  837   0.693   4.953   4.552
    1ST    H10S  838   0.822   5.035   4.625
    1ST     C19  839   0.678   4.942   4.768
    1ST     H9R  840   0.713   4.991   4.859
    1ST     H9S  841   0.570   4.939   4.782
    1ST     C18  842   0.723   4.788   4.774
    1ST     H8R  843   0.661   4.738   4.849
    1ST     H8S  844   0.706   4.730   4.683
    1ST     C17  845   0.867   4.774   4.816
    1ST     H7R  846   0.887   4.669   4.835
    1ST     H7S  847   0.938   4.815   4.743
    1ST     C16  848   0.911   4.845   4.945
    1ST     H6R  849   1.006   4.793   4.959
    1ST     H6S  850   0.911   4.954   4.934
    1ST     C15  851   0.833   4.818   5.070
    1ST     H5R  852   0.884   4.871   5.150
    1ST     H5S  853   0.737   4.868   5.055
    1ST     C14  854   0.805   4.678   5.110
    1ST     H4R  855   0.751   4.635   5.026
    1ST     H4S  856   0.902   4.628   5.114
    1ST     C13  857   0.728   4.649   5.239
    1ST     H3R  858   0.630   4.695   5.223
    1ST     H3S  859   0.706   4.545   5.263
    1ST     C12  860   0.785   4.709   5.369
    1ST     H2R  861   0.885   4.668   5.387
    1ST     H2S  862   0.794   4.818   5.363
    2PS     C11  863   0.694   4.693   5.484
    2PS     O12  864   0.633   4.593   5.505
    2PS     O11  865   0.697   4.792   5.581
    2PS      C1  866   0.606   4.783   5.696
    2PS      HR  867   0.509   4.743   5.666
    2PS      HS  868   0.647   4.702   5.757
    2PS      C2  869   0.609   4.913   5.759
    2PS      HX  870   0.705   4.960   5.735
    2PS      C3  871   0.586   4.893   5.914
    2PS      HA  872   0.674   4.844   5.955
    2PS      HB  873   0.587   4.993   5.959
    2PS     O31  874   0.466   4.821   5.947
    2PS     P31  875   0.423   4.777   6.098
    2PS     O32  876   0.508   4.644   6.121
    2PS     C31  877   0.648   4.645   6.152
    2PS     H1A  878   0.710   4.691   6.075
    2PS     H1B  879   0.676   4.688   6.249
    2PS     C32  880   0.684   4.495   6.148
    2PS     H2A  881   0.619   4.446   6.219
    2PS     N31  882   0.644   4.431   6.017
    2PS    HN1A  883   0.673   4.479   5.930
    2PS    HN1B  884   0.690   4.339   6.022
    2PS    HN1C  885   0.543   4.417   6.001
    2PS     C33  886   0.828   4.477   6.191
    2PS     O33  887   0.475   4.879   6.191
    2PS     O34  888   0.284   4.741   6.096
    2PS     O21  889   0.502   4.991   5.709
    2PS     C21  890   0.502   5.126   5.725
    2PS     O22  891   0.604   5.193   5.746
    2PS     O35  892   0.889   4.564   6.260
    2PS     O36  893   0.877   4.374   6.158
    3DHA   C116  894   0.439   5.776   4.936
    3DHA   H16R  895   0.388   5.871   4.937
    3DHA   C115  896   0.352   5.668   4.880
    3DHA   H15R  897   0.259   5.704   4.837
    3DHA   H15S  898   0.413   5.609   4.811
    3DHA   C114  899   0.317   5.577   4.994
    3DHA   H14R  900   0.253   5.631   5.063
    3DHA   C113  901   0.361   5.454   5.014
    3DHA   H13R  902   0.310   5.399   5.092
    3DHA   C112  903   0.447   5.366   4.929
    3DHA   H12R  904   0.473   5.403   4.829
    3DHA   H12S  905   0.542   5.366   4.983
    3DHA   C111  906   0.386   5.230   4.916
    3DHA   H11R  907   0.338   5.221   4.819
    3DHA   C110  908   0.388   5.127   4.996
    3DHA   H10R  909   0.332   5.038   4.970
    3DHA    C19  910   0.429   5.119   5.139
    3DHA    H9R  911   0.405   5.212   5.191
    3DHA    H9S  912   0.344   5.057   5.165
    3DHA    C18  913   0.558   5.051   5.155
    3DHA    H8R  914   0.590   5.000   5.064
    3DHA    C17  915   0.633   5.056   5.265
    3DHA    H7R  916   0.726   5.001   5.262
    3DHA    C16  917   0.594   5.114   5.405
    3DHA    H6R  918   0.544   5.037   5.464
    3DHA    H6S  919   0.687   5.120   5.461
    3DHA    C15  920   0.538   5.250   5.425
    3DHA    H5R  921   0.593   5.324   5.368
    3DHA    C14  922   0.422   5.288   5.486
    3DHA    H4R  923   0.386   5.389   5.469
    3DHA    C13  924   0.326   5.198   5.567
    3DHA    H3R  925   0.227   5.245   5.572
    3DHA    H3S  926   0.295   5.100   5.532
    3DHA    C12  927   0.366   5.189   5.713
    3DHA    H2R  928   0.365   5.291   5.752
    3DHA    H2S  929   0.293   5.134   5.772
    3DHA   C117  930   0.575   5.776   4.953
    3DHA   H17R  931   0.629   5.862   4.993
    3DHA   C118  932   0.653   5.647   4.953
    3DHA   H18R  933   0.678   5.613   4.852
    3DHA   H18S  934   0.579   5.569   4.975
    3DHA   C119  935   0.766   5.638   5.048
    3DHA   H19R  936   0.757   5.587   5.143
    3DHA   C120  937   0.892   5.677   5.020
    3DHA   H20R  938   0.965   5.669   5.101
    3DHA   C121  939   0.939   5.761   4.905
    3DHA   H21R  940   0.878   5.749   4.815
    3DHA   H21S  941   1.043   5.736   4.881
    3DHA   C122  942   0.952   5.906   4.954
    3DHA   H22R  943   0.998   5.974   4.882
    3DHA   H22S  944   0.998   5.900   5.053
    3DHA   H22T  945   0.854   5.952   4.968
    1ST    C118  946   5.633   3.318   3.793
    1ST    H18R  947   5.675   3.234   3.737
    1ST    H18S  948   5.714   3.373   3.842
    1ST    H18T  949   5.611   3.370   3.699
    1ST    C117  950   5.515   3.277   3.877
    1ST    H17R  951   5.431   3.248   3.813
    1ST    H17S  952   5.543   3.184   3.928
    1ST    C116  953   5.468   3.374   3.986
    1ST    H16R  954   5.391   3.324   4.045
    1ST    H16S  955   5.542   3.409   4.058
    1ST    C115  956   5.414   3.502   3.927
    1ST    H15R  957   5.425   3.511   3.819
    1ST    H15S  958   5.308   3.481   3.942
    1ST    C114  959   5.446   3.633   4.004
    1ST    H14R  960   5.554   3.640   4.017
    1ST    H14S  961   5.412   3.721   3.950
    1ST    C113  962   5.386   3.633   4.145
    1ST    H13R  963   5.279   3.615   4.131
    1ST    H13S  964   5.425   3.553   4.207
    1ST    C112  965   5.420   3.762   4.217
    1ST    H12R  966   5.528   3.751   4.219
    1ST    H12S  967   5.397   3.846   4.151
    1ST    C111  968   5.349   3.769   4.360
    1ST    H11R  969   5.240   3.773   4.351
    1ST    H11S  970   5.378   3.676   4.410
    1ST    C110  971   5.388   3.892   4.439
    1ST    H10R  972   5.484   3.939   4.419
    1ST    H10S  973   5.316   3.970   4.411
    1ST     C19  974   5.358   3.895   4.585
    1ST     H9R  975   5.270   3.837   4.611
    1ST     H9S  976   5.432   3.840   4.645
    1ST     C18  977   5.354   4.034   4.643
    1ST     H8R  978   5.435   4.097   4.605
    1ST     H8S  979   5.268   4.093   4.610
    1ST     C17  980   5.351   4.009   4.801
    1ST     H7R  981   5.281   3.927   4.820
    1ST     H7S  982   5.451   3.968   4.819
    1ST     C16  983   5.323   4.129   4.897
    1ST     H6R  984   5.381   4.116   4.988
    1ST     H6S  985   5.360   4.221   4.850
    1ST     C15  986   5.173   4.153   4.910
    1ST     H5R  987   5.120   4.166   4.816
    1ST     H5S  988   5.142   4.057   4.951
    1ST     C14  989   5.126   4.264   5.012
    1ST     H4R  990   5.143   4.360   4.962
    1ST     H4S  991   5.017   4.263   5.009
    1ST     C13  992   5.188   4.266   5.149
    1ST     H3R  993   5.187   4.164   5.189
    1ST     H3S  994   5.291   4.293   5.128
    1ST     C12  995   5.133   4.365   5.247
    1ST     H2R  996   5.140   4.465   5.203
    1ST     H2S  997   5.027   4.340   5.255
    2PS     C11  998   5.218   4.368   5.368
    2PS     O12  999   5.333   4.361   5.372
    2PS     O11 1000   5.139   4.364   5.474
    2PS      C1 1001   5.206   4.380   5.603
    2PS      HR 1002   5.136   4.359   5.685
    2PS      HS 1003   5.299   4.324   5.610
    2PS      C2 1004   5.244   4.527   5.619
    2PS      HX 1005   5.280   4.567   5.524
    2PS      C3 1006   5.336   4.544   5.739
    2PS      HA 1007   5.412   4.468   5.721
    2PS      HB 1008   5.395   4.637   5.735
    2PS     O31 1009   5.269   4.517   5.858
    2PS     P31 1010   5.333   4.531   6.000
    2PS     O32 1011   5.464   4.438   6.013
    2PS     C31 1012   5.465   4.303   6.054
    2PS     H1A 1013   5.400   4.297   6.142
    2PS     H1B 1014   5.428   4.245   5.970
    2PS     C32 1015   5.603   4.257   6.089
    2PS     H2A 1016   5.599   4.148   6.088
    2PS     N31 1017   5.698   4.302   5.983
    2PS    HN1A 1018   5.794   4.263   5.976
    2PS    HN1B 1019   5.651   4.256   5.903
    2PS    HN1C 1020   5.701   4.404   5.968
    2PS     C33 1021   5.640   4.288   6.232
    2PS     O33 1022   5.371   4.672   6.016
    2PS     O34 1023   5.231   4.481   6.099
    2PS     O21 1024   5.122   4.607   5.652
    2PS     C21 1025   5.029   4.642   5.565
    2PS     O22 1026   5.033   4.623   5.446
    2PS     O35 1027   5.648   4.405   6.262
    2PS     O36 1028   5.661   4.196   6.304
    3DHA   C116 1029   4.158   4.573   4.670
    3DHA   H16R 1030   4.137   4.633   4.582
    3DHA   C115 1031   4.107   4.646   4.786
    3DHA   H15R 1032   3.998   4.639   4.787
    3DHA   H15S 1033   4.137   4.604   4.882
    3DHA   C114 1034   4.144   4.797   4.769
    3DHA   H14R 1035   4.072   4.860   4.717
    3DHA   C113 1036   4.244   4.859   4.835
    3DHA   H13R 1037   4.266   4.964   4.818
    3DHA   C112 1038   4.345   4.791   4.921
    3DHA   H12R 1039   4.353   4.689   4.883
    3DHA   H12S 1040   4.444   4.837   4.932
    3DHA   C111 1041   4.291   4.784   5.066
    3DHA   H11R 1042   4.216   4.706   5.075
    3DHA   C110 1043   4.334   4.862   5.170
    3DHA   H10R 1044   4.294   4.860   5.271
    3DHA    C19 1045   4.427   4.971   5.161
    3DHA    H9R 1046   4.530   4.940   5.146
    3DHA    H9S 1047   4.413   5.031   5.072
    3DHA    C18 1048   4.420   5.057   5.283
    3DHA    H8R 1049   4.363   5.150   5.283
    3DHA    C17 1050   4.485   5.030   5.395
    3DHA    H7R 1051   4.476   5.096   5.480
    3DHA    C16 1052   4.578   4.914   5.409
    3DHA    H6R 1053   4.540   4.834   5.346
    3DHA    H6S 1054   4.678   4.947   5.380
    3DHA    C15 1055   4.599   4.883   5.553
    3DHA    H5R 1056   4.533   4.935   5.623
    3DHA    C14 1057   4.691   4.804   5.613
    3DHA    H4R 1058   4.688   4.796   5.721
    3DHA    C13 1059   4.804   4.742   5.546
    3DHA    H3R 1060   4.775   4.643   5.508
    3DHA    H3S 1061   4.842   4.800   5.461
    3DHA    C12 1062   4.923   4.717   5.640
    3DHA    H2R 1063   4.959   4.810   5.684
    3DHA    H2S 1064   4.893   4.668   5.732
    3DHA   C117 1065   4.191   4.444   4.663
    3DHA   H17R 1066   4.204   4.399   4.564
    3DHA   C118 1067   4.204   4.344   4.779
    3DHA   H18R 1068   4.133   4.364   4.859
    3DHA   H18S 1069   4.304   4.346   4.823
    3DHA   C119 1070   4.177   4.210   4.727
    3DHA   H19R 1071   4.094   4.160   4.776
    3DHA   C120 1072   4.259   4.129   4.655
    3DHA   H20R 1073   4.234   4.024   4.643
    3DHA   C121 1074   4.391   4.169   4.591
    3DHA   H21R 1075   4.470   4.119   4.647
    3DHA   H21S 1076   4.415   4.275   4.596
    3DHA   C122 1077   4.402   4.115   4.451
    3DHA   H22R 1078   4.407   4.006   4.466
    3DHA   H22S 1079   4.491   4.149   4.399
    3DHA   H22T 1080   4.323   4.141   4.381
    1ST    C118 1081   4.342   5.059   3.862
    1ST    H18R 1082   4.442   5.096   3.838
    1ST    H18S 1083   4.271   5.142   3.856
    1ST    H18T 1084   4.311   4.993   3.781
    1ST    C117 1085   4.323   4.968   3.989
    1ST    H17R 1086   4.228   4.915   3.991
    1ST    H17S 1087   4.405   4.896   3.983
    1ST    C116 1088   4.338   5.057   4.113
    1ST    H16R 1089   4.435   5.107   4.110
    1ST    H16S 1090   4.268   5.140   4.099
    1ST    C115 1091   4.306   4.999   4.245
    1ST    H15R 1092   4.310   5.080   4.319
    1ST    H15S 1093   4.200   4.971   4.241
    1ST    C114 1094   4.380   4.877   4.297
    1ST    H14R 1095   4.357   4.791   4.233
    1ST    H14S 1096   4.488   4.896   4.293
    1ST    C113 1097   4.339   4.849   4.438
    1ST    H13R 1098   4.285   4.936   4.476
    1ST    H13S 1099   4.271   4.764   4.428
    1ST    C112 1100   4.457   4.825   4.530
    1ST    H12R 1101   4.418   4.755   4.603
    1ST    H12S 1102   4.540   4.776   4.480
    1ST    C111 1103   4.506   4.949   4.599
    1ST    H11R 1104   4.529   5.026   4.525
    1ST    H11S 1105   4.421   4.995   4.650
    1ST    C110 1106   4.620   4.928   4.698
    1ST    H10R 1107   4.598   4.846   4.767
    1ST    H10S 1108   4.709   4.912   4.637
    1ST     C19 1109   4.653   5.047   4.788
    1ST     H9R 1110   4.665   5.138   4.729
    1ST     H9S 1111   4.562   5.059   4.847
    1ST     C18 1112   4.775   5.027   4.883
    1ST     H8R 1113   4.764   4.927   4.925
    1ST     H8S 1114   4.866   5.020   4.823
    1ST     C17 1115   4.789   5.126   4.996
    1ST     H7R 1116   4.795   5.232   4.970
    1ST     H7S 1117   4.701   5.113   5.058
    1ST     C16 1118   4.918   5.107   5.076
    1ST     H6R 1119   4.919   5.015   5.133
    1ST     H6S 1120   4.999   5.090   5.005
    1ST     C15 1121   4.947   5.217   5.180
    1ST     H5R 1122   5.043   5.188   5.222
    1ST     H5S 1123   4.957   5.314   5.131
    1ST     C14 1124   4.842   5.230   5.293
    1ST     H4R 1125   4.743   5.232   5.248
    1ST     H4S 1126   4.846   5.140   5.355
    1ST     C13 1127   4.863   5.355   5.386
    1ST     H3R 1128   4.953   5.343   5.447
    1ST     H3S 1129   4.881   5.439   5.319
    1ST     C12 1130   4.742   5.386   5.482
    1ST     H2R 1131   4.738   5.493   5.502
    1ST     H2S 1132   4.651   5.359   5.427
    2PS     C11 1133   4.752   5.295   5.605
    2PS     O12 1134   4.856   5.271   5.665
    2PS     O11 1135   4.634   5.251   5.647
    2PS      C1 1136   4.631   5.155   5.760
    2PS      HR 1137   4.649   5.055   5.721
    2PS      HS 1138   4.700   5.195   5.835
    2PS      C2 1139   4.480   5.145   5.805
    2PS      HX 1140   4.439   5.241   5.837
    2PS      C3 1141   4.464   5.049   5.926
    2PS      HA 1142   4.472   5.105   6.019
    2PS      HB 1143   4.365   5.002   5.928
    2PS     O31 1144   4.570   4.953   5.930
    2PS     P31 1145   4.622   4.910   6.073
    2PS     O32 1146   4.686   5.043   6.123
    2PS     C31 1147   4.795   5.037   6.217
    2PS     H1A 1148   4.764   4.988   6.310
    2PS     H1B 1149   4.877   4.972   6.186
    2PS     C32 1150   4.849   5.177   6.235
    2PS     H2A 1151   4.884   5.222   6.142
    2PS     N31 1152   4.762   5.276   6.311
    2PS    HN1A 1153   4.669   5.281   6.265
    2PS    HN1B 1154   4.762   5.253   6.411
    2PS    HN1C 1155   4.798   5.373   6.305
    2PS     C33 1156   4.987   5.146   6.306
    2PS     O33 1157   4.501   4.875   6.159
    2PS     O34 1158   4.730   4.809   6.055
    2PS     O21 1159   4.401   5.090   5.696
    2PS     C21 1160   4.268   5.074   5.711
    2PS     O22 1161   4.209   5.125   5.803
    2PS     O35 1162   4.994   5.149   6.428
    2PS     O36 1163   5.084   5.129   6.235
    3DHA   C116 1164   4.310   5.484   4.643
    3DHA   H16R 1165   4.248   5.547   4.707
    3DHA   C115 1166   4.276   5.338   4.644
    3DHA   H15R 1167   4.170   5.313   4.652
    3DHA   H15S 1168   4.316   5.295   4.552
    3DHA   C114 1169   4.328   5.266   4.767
    3DHA   H14R 1170   4.422   5.213   4.755
    3DHA   C113 1171   4.254   5.258   4.875
    3DHA   H13R 1172   4.281   5.201   4.964
    3DHA   C112 1173   4.116   5.311   4.902
    3DHA   H12R 1174   4.089   5.315   5.008
    3DHA   H12S 1175   4.106   5.413   4.865
    3DHA   C111 1176   4.013   5.223   4.831
    3DHA   H11R 1177   3.982   5.252   4.731
    3DHA   C110 1178   3.959   5.115   4.875
    3DHA   H10R 1179   3.879   5.062   4.824
    3DHA    C19 1180   3.994   5.057   5.005
    3DHA    H9R 1181   3.982   4.949   5.011
    3DHA    H9S 1182   4.101   5.069   5.025
    3DHA    C18 1183   3.904   5.117   5.106
    3DHA    H8R 1184   3.817   5.169   5.068
    3DHA    C17 1185   3.928   5.123   5.236
    3DHA    H7R 1186   3.846   5.157   5.298
    3DHA    C16 1187   4.035   5.048   5.304
    3DHA    H6R 1188   4.105   5.004   5.233
    3DHA    H6S 1189   4.100   5.113   5.363
    3DHA    C15 1190   3.989   4.931   5.379
    3DHA    H5R 1191   3.937   4.857   5.319
    3DHA    C14 1192   4.000   4.912   5.512
    3DHA    H4R 1193   3.949   4.823   5.549
    3DHA    C13 1194   4.060   4.997   5.615
    3DHA    H3R 1195   4.017   5.097   5.616
    3DHA    H3S 1196   4.031   4.959   5.713
    3DHA    C12 1197   4.210   4.991   5.597
    3DHA    H2R 1198   4.251   4.892   5.618
    3DHA    H2S 1199   4.238   5.043   5.505
    3DHA   C117 1200   4.403   5.545   4.573
    3DHA   H17R 1201   4.418   5.653   4.580
    3DHA   C118 1202   4.495   5.491   4.469
    3DHA   H18R 1203   4.506   5.385   4.492
    3DHA   H18S 1204   4.592   5.532   4.499
    3DHA   C119 1205   4.462   5.522   4.326
    3DHA   H19R 1206   4.396   5.445   4.285
    3DHA   C120 1207   4.514   5.606   4.245
    3DHA   H20R 1208   4.480   5.612   4.142
    3DHA   C121 1209   4.617   5.711   4.280
    3DHA   H21R 1210   4.707   5.709   4.219
    3DHA   H21S 1211   4.637   5.712   4.388
    3DHA   C122 1212   4.550   5.851   4.263
    3DHA   H22R 1213   4.458   5.851   4.321
    3DHA   H22S 1214   4.540   5.876   4.157
    3DHA   H22T 1215   4.604   5.935   4.308
    1ST    C118 1216   5.230   6.971   4.288
    1ST    H18R 1217   5.283   6.969   4.384
    1ST    H18S 1218   5.305   6.960   4.209
    1ST    H18T 1219   5.160   6.891   4.267
    1ST    C117 1220   5.158   7.109   4.273
    1ST    H17R 1221   5.232   7.185   4.248
    1ST    H17S 1222   5.090   7.094   4.189
    1ST    C116 1223   5.082   7.154   4.392
    1ST    H16R 1224   5.042   7.256   4.386
    1ST    H16S 1225   5.004   7.077   4.393
    1ST    C115 1226   5.142   7.144   4.526
    1ST    H15R 1227   5.059   7.141   4.596
    1ST    H15S 1228   5.192   7.046   4.531
    1ST    C114 1229   5.239   7.260   4.562
    1ST    H14R 1230   5.321   7.266   4.491
    1ST    H14S 1231   5.180   7.349   4.541
    1ST    C113 1232   5.297   7.262   4.707
    1ST    H13R 1233   5.324   7.363   4.738
    1ST    H13S 1234   5.222   7.218   4.774
    1ST    C112 1235   5.432   7.193   4.732
    1ST    H12R 1236   5.506   7.243   4.669
    1ST    H12S 1237   5.466   7.206   4.835
    1ST    C111 1238   5.429   7.047   4.697
    1ST    H11R 1239   5.347   7.004   4.756
    1ST    H11S 1240   5.407   7.031   4.591
    1ST    C110 1241   5.554   6.970   4.736
    1ST    H10R 1242   5.627   7.012   4.666
    1ST    H10S 1243   5.602   6.989   4.833
    1ST     C19 1244   5.552   6.819   4.715
    1ST     H9R 1245   5.473   6.769   4.771
    1ST     H9S 1246   5.519   6.812   4.611
    1ST     C18 1247   5.682   6.747   4.741
    1ST     H8R 1248   5.662   6.641   4.723
    1ST     H8S 1249   5.753   6.785   4.667
    1ST     C17 1250   5.741   6.757   4.881
    1ST     H7R 1251   5.829   6.694   4.892
    1ST     H7S 1252   5.783   6.856   4.900
    1ST     C16 1253   5.658   6.722   5.001
    1ST     H6R 1254   5.592   6.806   5.026
    1ST     H6S 1255   5.595   6.636   4.978
    1ST     C15 1256   5.735   6.688   5.129
    1ST     H5R 1257   5.790   6.602   5.090
    1ST     H5S 1258   5.805   6.758   5.174
    1ST     C14 1259   5.647   6.634   5.240
    1ST     H4R 1260   5.707   6.642   5.331
    1ST     H4S 1261   5.560   6.700   5.250
    1ST     C13 1262   5.609   6.493   5.223
    1ST     H3R 1263   5.566   6.484   5.124
    1ST     H3S 1264   5.702   6.436   5.217
    1ST     C12 1265   5.510   6.438   5.330
    1ST     H2R 1266   5.428   6.508   5.342
    1ST     H2S 1267   5.463   6.348   5.291
    2PS     C11 1268   5.577   6.403   5.460
    2PS     O12 1269   5.533   6.450   5.566
    2PS     O11 1270   5.671   6.308   5.450
    2PS      C1 1271   5.714   6.230   5.573
    2PS      HR 1272   5.784   6.154   5.539
    2PS      HS 1273   5.760   6.308   5.635
    2PS      C2 1274   5.591   6.164   5.646
    2PS      HX 1275   5.501   6.224   5.634
    2PS      C3 1276   5.616   6.155   5.798
    2PS      HA 1277   5.645   6.254   5.835
    2PS      HB 1278   5.519   6.141   5.845
    2PS     O31 1279   5.723   6.059   5.832
    2PS     P31 1280   5.789   6.066   5.979
    2PS     O32 1281   5.656   6.054   6.068
    2PS     C31 1282   5.596   5.936   6.107
    2PS     H1A 1283   5.564   5.881   6.018
    2PS     H1B 1284   5.666   5.883   6.172
    2PS     C32 1285   5.471   5.984   6.187
    2PS     H2A 1286   5.507   6.061   6.255
    2PS     N31 1287   5.365   6.064   6.100
    2PS    HN1A 1288   5.276   6.086   6.147
    2PS    HN1B 1289   5.413   6.143   6.055
    2PS    HN1C 1290   5.339   6.002   6.021
    2PS     C33 1291   5.406   5.877   6.281
    2PS     O33 1292   5.879   5.953   6.005
    2PS     O34 1293   5.844   6.197   6.010
    2PS     O21 1294   5.585   6.028   5.587
    2PS     C21 1295   5.473   5.952   5.609
    2PS     O22 1296   5.378   5.986   5.679
    2PS     O35 1297   5.376   5.767   6.233
    2PS     O36 1298   5.381   5.916   6.393
    3DHA   C116 1299   5.385   5.951   4.421
    3DHA   H16R 1300   5.305   6.009   4.465
    3DHA   C115 1301   5.438   5.845   4.513
    3DHA   H15R 1302   5.444   5.751   4.458
    3DHA   H15S 1303   5.532   5.878   4.557
    3DHA   C114 1304   5.341   5.835   4.633
    3DHA   H14R 1305   5.260   5.765   4.616
    3DHA   C113 1306   5.373   5.885   4.749
    3DHA   H13R 1307   5.305   5.863   4.831
    3DHA   C112 1308   5.482   5.982   4.787
    3DHA   H12R 1309   5.484   6.060   4.711
    3DHA   H12S 1310   5.454   6.046   4.870
    3DHA   C111 1311   5.614   5.915   4.808
    3DHA   H11R 1312   5.653   5.874   4.716
    3DHA   C110 1313   5.684   5.918   4.919
    3DHA   H10R 1314   5.777   5.863   4.931
    3DHA    C19 1315   5.634   5.965   5.046
    3DHA    H9R 1316   5.723   5.977   5.108
    3DHA    H9S 1317   5.591   6.064   5.030
    3DHA    C18 1318   5.518   5.889   5.100
    3DHA    H8R 1319   5.418   5.912   5.066
    3DHA    C17 1320   5.525   5.781   5.181
    3DHA    H7R 1321   5.438   5.731   5.223
    3DHA    C16 1322   5.648   5.709   5.227
    3DHA    H6R 1323   5.620   5.615   5.274
    3DHA    H6S 1324   5.707   5.676   5.142
    3DHA    C15 1325   5.735   5.788   5.320
    3DHA    H5R 1326   5.827   5.832   5.283
    3DHA    C14 1327   5.711   5.801   5.452
    3DHA    H4R 1328   5.784   5.843   5.521
    3DHA    C13 1329   5.606   5.736   5.528
    3DHA    H3R 1330   5.587   5.640   5.479
    3DHA    H3S 1331   5.644   5.714   5.629
    3DHA    C12 1332   5.472   5.814   5.537
    3DHA    H2R 1333   5.439   5.844   5.437
    3DHA    H2S 1334   5.399   5.750   5.587
    3DHA   C117 1335   5.417   5.968   4.291
    3DHA   H17R 1336   5.363   6.046   4.240
    3DHA   C118 1337   5.529   5.907   4.209
    3DHA   H18R 1338   5.604   5.843   4.255
    3DHA   H18S 1339   5.597   5.984   4.171
    3DHA   C119 1340   5.464   5.835   4.086
    3DHA   H19R 1341   5.369   5.788   4.110
    3DHA   C120 1342   5.485   5.850   3.953
    3DHA   H20R 1343   5.424   5.791   3.884
    3DHA   C121 1344   5.591   5.935   3.890
    3DHA   H21R 1345   5.639   5.898   3.799
    3DHA   H21S 1346   5.667   5.953   3.966
    3DHA   C122 1347   5.523   6.057   3.840
    3DHA   H22R 1348   5.483   6.115   3.924
    3DHA   H22S 1349   5.444   6.025   3.771
    3DHA   H22T 1350   5.596   6.119   3.788
    1ST    C118 1351   6.855   3.450   3.424
    1ST    H18R 1352   6.928   3.488   3.351
    1ST    H18S 1353   6.755   3.456   3.381
    1ST    H18T 1354   6.876   3.342   3.428
    1ST    C117 1355   6.879   3.496   3.568
    1ST    H17R 1356   6.975   3.457   3.603
    1ST    H17S 1357   6.897   3.604   3.568
    1ST    C116 1358   6.780   3.444   3.671
    1ST    H16R 1359   6.774   3.335   3.674
    1ST    H16S 1360   6.813   3.472   3.771
    1ST    C115 1361   6.643   3.493   3.649
    1ST    H15R 1362   6.637   3.576   3.578
    1ST    H15S 1363   6.587   3.413   3.600
    1ST    C114 1364   6.564   3.543   3.771
    1ST    H14R 1365   6.619   3.613   3.833
    1ST    H14S 1366   6.487   3.606   3.726
    1ST    C113 1367   6.495   3.429   3.854
    1ST    H13R 1368   6.425   3.382   3.784
    1ST    H13S 1369   6.568   3.358   3.892
    1ST    C112 1370   6.407   3.476   3.970
    1ST    H12R 1371   6.454   3.551   4.034
    1ST    H12S 1372   6.318   3.532   3.943
    1ST    C111 1373   6.358   3.360   4.070
    1ST    H11R 1374   6.307   3.283   4.011
    1ST    H11S 1375   6.445   3.314   4.118
    1ST    C110 1376   6.262   3.394   4.181
    1ST    H10R 1377   6.316   3.469   4.239
    1ST    H10S 1378   6.181   3.447   4.131
    1ST     C19 1379   6.224   3.268   4.261
    1ST     H9R 1380   6.174   3.194   4.200
    1ST     H9S 1381   6.317   3.218   4.292
    1ST     C18 1382   6.138   3.300   4.382
    1ST     H8R 1383   6.147   3.404   4.415
    1ST     H8S 1384   6.031   3.294   4.359
    1ST     C17 1385   6.165   3.210   4.500
    1ST     H7R 1386   6.116   3.113   4.492
    1ST     H7S 1387   6.271   3.188   4.517
    1ST     C16 1388   6.091   3.269   4.619
    1ST     H6R 1389   6.130   3.371   4.621
    1ST     H6S 1390   5.987   3.277   4.587
    1ST     C15 1391   6.104   3.180   4.753
    1ST     H5R 1392   6.035   3.098   4.734
    1ST     H5S 1393   6.210   3.155   4.760
    1ST     C14 1394   6.061   3.251   4.877
    1ST     H4R 1395   6.125   3.339   4.883
    1ST     H4S 1396   5.958   3.284   4.865
    1ST     C13 1397   6.090   3.164   5.005
    1ST     H3R 1398   6.037   3.069   5.001
    1ST     H3S 1399   6.196   3.138   5.017
    1ST     C12 1400   6.046   3.250   5.124
    1ST     H2R 1401   6.093   3.348   5.116
    1ST     H2S 1402   5.938   3.267   5.112
    2PS     C11 1403   6.079   3.175   5.254
    2PS     O12 1404   6.163   3.198   5.337
    2PS     O11 1405   5.999   3.068   5.267
    2PS      C1 1406   5.993   2.984   5.385
    2PS      HR 1407   5.978   2.884   5.346
    2PS      HS 1408   6.087   2.986   5.441
    2PS      C2 1409   5.882   3.028   5.483
    2PS      HX 1410   5.914   3.127   5.517
    2PS      C3 1411   5.883   2.938   5.611
    2PS      HA 1412   5.826   2.844   5.606
    2PS      HB 1413   5.989   2.917   5.629
    2PS     O31 1414   5.832   3.009   5.720
    2PS     P31 1415   5.894   2.970   5.863
    2PS     O32 1416   6.050   2.981   5.848
    2PS     C31 1417   6.107   3.108   5.879
    2PS     H1A 1418   6.065   3.176   5.804
    2PS     H1B 1419   6.078   3.153   5.975
    2PS     C32 1420   6.266   3.093   5.865
    2PS     H2A 1421   6.287   3.019   5.942
    2PS     N31 1422   6.322   3.046   5.732
    2PS    HN1A 1423   6.304   3.119   5.661
    2PS    HN1B 1424   6.421   3.017   5.740
    2PS    HN1C 1425   6.278   2.960   5.694
    2PS     C33 1426   6.330   3.219   5.916
    2PS     O33 1427   5.845   3.074   5.953
    2PS     O34 1428   5.855   2.831   5.900
    2PS     O21 1429   5.749   3.022   5.416
    2PS     C21 1430   5.712   3.118   5.331
    2PS     O22 1431   5.761   3.230   5.319
    2PS     O35 1432   6.318   3.241   6.039
    2PS     O36 1433   6.385   3.292   5.840
    3DHA   C116 1434   5.275   3.004   3.957
    3DHA   H16R 1435   5.372   2.993   3.911
    3DHA   C115 1436   5.278   2.951   4.103
    3DHA   H15R 1437   5.228   3.027   4.164
    3DHA   H15S 1438   5.202   2.872   4.103
    3DHA   C114 1439   5.418   2.901   4.140
    3DHA   H14R 1440   5.468   2.854   4.056
    3DHA   C113 1441   5.481   2.919   4.259
    3DHA   H13R 1442   5.582   2.881   4.271
    3DHA   C112 1443   5.427   2.975   4.392
    3DHA   H12R 1444   5.320   2.953   4.394
    3DHA   H12S 1445   5.472   2.927   4.480
    3DHA   C111 1446   5.438   3.119   4.394
    3DHA   H11R 1447   5.353   3.171   4.352
    3DHA   C110 1448   5.527   3.199   4.456
    3DHA   H10R 1449   5.511   3.305   4.442
    3DHA    C19 1450   5.646   3.174   4.544
    3DHA    H9R 1451   5.649   3.066   4.563
    3DHA    H9S 1452   5.732   3.188   4.478
    3DHA    C18 1453   5.660   3.249   4.671
    3DHA    H8R 1454   5.701   3.350   4.666
    3DHA    C17 1455   5.608   3.201   4.784
    3DHA    H7R 1456   5.630   3.257   4.875
    3DHA    C16 1457   5.518   3.086   4.806
    3DHA    H6R 1458   5.457   3.079   4.715
    3DHA    H6S 1459   5.578   2.997   4.828
    3DHA    C15 1460   5.422   3.114   4.920
    3DHA    H5R 1461   5.322   3.106   4.878
    3DHA    C14 1462   5.440   3.149   5.051
    3DHA    H4R 1463   5.349   3.161   5.109
    3DHA    C13 1464   5.566   3.155   5.124
    3DHA    H3R 1465   5.647   3.128   5.055
    3DHA    H3S 1466   5.588   3.262   5.133
    3DHA    C12 1467   5.580   3.083   5.255
    3DHA    H2R 1468   5.498   3.118   5.317
    3DHA    H2S 1469   5.569   2.974   5.247
    3DHA   C117 1470   5.169   3.077   3.906
    3DHA   H17R 1471   5.193   3.125   3.811
    3DHA   C118 1472   5.033   3.105   3.959
    3DHA   H18R 1473   4.999   3.015   4.011
    3DHA   H18S 1474   4.974   3.132   3.872
    3DHA   C119 1475   5.029   3.219   4.053
    3DHA   H19R 1476   5.022   3.319   4.011
    3DHA   C120 1477   5.010   3.221   4.184
    3DHA   H20R 1478   4.998   3.320   4.227
    3DHA   C121 1479   4.990   3.104   4.279
    3DHA   H21R 1480   5.056   3.118   4.364
    3DHA   H21S 1481   5.020   3.007   4.239
    3DHA   C122 1482   4.855   3.089   4.342
    3DHA   H22R 1483   4.788   3.055   4.262
    3DHA   H22S 1484   4.810   3.180   4.381
    3DHA   H22T 1485   4.842   3.028   4.432
    1ST    C118 1486   6.096   1.922   4.044
    1ST    H18R 1487   6.015   1.994   4.038
    1ST    H18S 1488   6.050   1.833   3.999
    1ST    H18T 1489   6.185   1.938   3.982
    1ST    C117 1490   6.128   1.888   4.183
    1ST    H17R 1491   6.033   1.888   4.238
    1ST    H17S 1492   6.175   1.789   4.184
    1ST    C116 1493   6.219   1.987   4.243
    1ST    H16R 1494   6.313   1.984   4.187
    1ST    H16S 1495   6.185   2.090   4.225
    1ST    C115 1496   6.231   1.966   4.399
    1ST    H15R 1497   6.138   1.985   4.453
    1ST    H15S 1498   6.262   1.862   4.410
    1ST    C114 1499   6.329   2.055   4.474
    1ST    H14R 1500   6.317   2.039   4.581
    1ST    H14S 1501   6.436   2.036   4.462
    1ST    C113 1502   6.310   2.206   4.440
    1ST    H13R 1503   6.332   2.233   4.337
    1ST    H13S 1504   6.212   2.249   4.462
    1ST    C112 1505   6.397   2.299   4.528
    1ST    H12R 1506   6.351   2.287   4.626
    1ST    H12S 1507   6.498   2.256   4.529
    1ST    C111 1508   6.399   2.450   4.472
    1ST    H11R 1509   6.456   2.444   4.378
    1ST    H11S 1510   6.296   2.472   4.445
    1ST    C110 1511   6.456   2.566   4.564
    1ST    H10R 1512   6.562   2.543   4.568
    1ST    H10S 1513   6.440   2.661   4.512
    1ST     C19 1514   6.394   2.563   4.700
    1ST     H9R 1515   6.289   2.568   4.672
    1ST     H9S 1516   6.416   2.469   4.752
    1ST     C18 1517   6.415   2.704   4.776
    1ST     H8R 1518   6.519   2.734   4.771
    1ST     H8S 1519   6.362   2.788   4.730
    1ST     C17 1520   6.374   2.707   4.926
    1ST     H7R 1521   6.265   2.701   4.927
    1ST     H7S 1522   6.427   2.624   4.972
    1ST     C16 1523   6.417   2.840   4.999
    1ST     H6R 1524   6.523   2.861   5.015
    1ST     H6S 1525   6.388   2.926   4.938
    1ST     C15 1526   6.347   2.860   5.135
    1ST     H5R 1527   6.375   2.956   5.180
    1ST     H5S 1528   6.240   2.870   5.118
    1ST     C14 1529   6.364   2.749   5.238
    1ST     H4R 1530   6.320   2.661   5.192
    1ST     H4S 1531   6.470   2.736   5.261
    1ST     C13 1532   6.299   2.764   5.375
    1ST     H3R 1533   6.336   2.860   5.411
    1ST     H3S 1534   6.193   2.787   5.363
    1ST     C12 1535   6.339   2.656   5.475
    1ST     H2R 1536   6.288   2.561   5.458
    1ST     H2S 1537   6.447   2.642   5.463
    2PS     C11 1538   6.315   2.694   5.616
    2PS     O12 1539   6.251   2.792   5.647
    2PS     O11 1540   6.372   2.609   5.703
    2PS      C1 1541   6.320   2.602   5.832
    2PS      HR 1542   6.377   2.528   5.889
    2PS      HS 1543   6.332   2.694   5.889
    2PS      C2 1544   6.176   2.548   5.831
    2PS      HX 1545   6.119   2.617   5.767
    2PS      C3 1546   6.129   2.551   5.978
    2PS      HA 1547   6.139   2.649   6.026
    2PS      HB 1548   6.030   2.509   5.998
    2PS     O31 1549   6.206   2.462   6.044
    2PS     P31 1550   6.193   2.435   6.202
    2PS     O32 1551   6.328   2.472   6.261
    2PS     C31 1552   6.445   2.407   6.228
    2PS     H1A 1553   6.428   2.303   6.259
    2PS     H1B 1554   6.463   2.415   6.121
    2PS     C32 1555   6.567   2.463   6.301
    2PS     H2A 1556   6.544   2.456   6.408
    2PS     N31 1557   6.695   2.380   6.284
    2PS    HN1A 1558   6.700   2.291   6.337
    2PS    HN1B 1559   6.727   2.368   6.187
    2PS    HN1C 1560   6.768   2.446   6.315
    2PS     C33 1561   6.591   2.608   6.269
    2PS     O33 1562   6.077   2.519   6.253
    2PS     O34 1563   6.174   2.286   6.200
    2PS     O21 1564   6.183   2.410   5.783
    2PS     C21 1565   6.055   2.351   5.776
    2PS     O22 1566   5.951   2.415   5.804
    2PS     O35 1567   6.663   2.641   6.175
    2PS     O36 1568   6.552   2.690   6.347
    3DHA   C116 1569   5.700   2.329   5.025
    3DHA   H16R 1570   5.711   2.389   4.936
    3DHA   C115 1571   5.566   2.267   5.042
    3DHA   H15R 1572   5.557   2.224   5.142
    3DHA   H15S 1573   5.492   2.347   5.044
    3DHA   C114 1574   5.549   2.167   4.939
    3DHA   H14R 1575   5.561   2.198   4.836
    3DHA   C113 1576   5.503   2.041   4.961
    3DHA   H13R 1577   5.476   1.985   4.872
    3DHA   C112 1578   5.486   1.962   5.085
    3DHA   H12R 1579   5.477   1.858   5.053
    3DHA   H12S 1580   5.576   1.953   5.146
    3DHA   C111 1581   5.374   2.018   5.152
    3DHA   H11R 1582   5.286   2.033   5.090
    3DHA   C110 1583   5.370   2.061   5.279
    3DHA   H10R 1584   5.276   2.112   5.297
    3DHA    C19 1585   5.479   2.066   5.379
    3DHA    H9R 1586   5.544   2.152   5.360
    3DHA    H9S 1587   5.445   2.090   5.480
    3DHA    C18 1588   5.554   1.938   5.387
    3DHA    H8R 1589   5.518   1.851   5.332
    3DHA    C17 1590   5.666   1.913   5.455
    3DHA    H7R 1591   5.698   1.809   5.456
    3DHA    C16 1592   5.735   2.013   5.548
    3DHA    H6R 1593   5.775   2.099   5.495
    3DHA    H6S 1594   5.665   2.056   5.620
    3DHA    C15 1595   5.851   1.953   5.624
    3DHA    H5R 1596   5.855   1.847   5.603
    3DHA    C14 1597   5.928   2.008   5.711
    3DHA    H4R 1598   6.010   1.951   5.753
    3DHA    C13 1599   5.923   2.144   5.758
    3DHA    H3R 1600   5.855   2.212   5.705
    3DHA    H3S 1601   5.887   2.157   5.860
    3DHA    C12 1602   6.057   2.205   5.738
    3DHA    H2R 1603   6.130   2.156   5.803
    3DHA    H2S 1604   6.085   2.192   5.634
    3DHA   C117 1605   5.802   2.320   5.111
    3DHA   H17R 1606   5.892   2.370   5.077
    3DHA   C118 1607   5.800   2.249   5.244
    3DHA   H18R 1608   5.899   2.210   5.271
    3DHA   H18S 1609   5.728   2.167   5.251
    3DHA   C119 1610   5.754   2.342   5.349
    3DHA   H19R 1611   5.652   2.328   5.384
    3DHA   C120 1612   5.831   2.429   5.421
    3DHA   H20R 1613   5.783   2.464   5.511
    3DHA   C121 1614   5.965   2.476   5.407
    3DHA   H21R 1615   6.020   2.440   5.319
    3DHA   H21S 1616   6.015   2.440   5.497
    3DHA   C122 1617   5.969   2.632   5.391
    3DHA   H22R 1618   5.862   2.653   5.377
    3DHA   H22S 1619   6.028   2.658   5.303
    3DHA   H22T 1620   6.002   2.695   5.474
    1ST    C118 1621   5.414   1.659   3.920
    1ST    H18R 1622   5.424   1.747   3.856
    1ST    H18S 1623   5.307   1.638   3.914
    1ST    H18T 1624   5.465   1.573   3.877
    1ST    C117 1625   5.485   1.679   4.054
    1ST    H17R 1626   5.492   1.591   4.119
    1ST    H17S 1627   5.588   1.695   4.022
    1ST    C116 1628   5.420   1.793   4.131
    1ST    H16R 1629   5.436   1.893   4.090
    1ST    H16S 1630   5.311   1.794   4.132
    1ST    C115 1631   5.468   1.806   4.277
    1ST    H15R 1632   5.469   1.721   4.345
    1ST    H15S 1633   5.573   1.834   4.282
    1ST    C114 1634   5.380   1.912   4.351
    1ST    H14R 1635   5.381   2.004   4.294
    1ST    H14S 1636   5.275   1.881   4.351
    1ST    C113 1637   5.417   1.936   4.503
    1ST    H13R 1638   5.433   1.842   4.555
    1ST    H13S 1639   5.511   1.992   4.514
    1ST    C112 1640   5.303   2.003   4.575
    1ST    H12R 1641   5.210   1.955   4.544
    1ST    H12S 1642   5.309   1.985   4.683
    1ST    C111 1643   5.285   2.151   4.547
    1ST    H11R 1644   5.366   2.222   4.569
    1ST    H11S 1645   5.284   2.160   4.438
    1ST    C110 1646   5.172   2.218   4.625
    1ST    H10R 1647   5.173   2.322   4.591
    1ST    H10S 1648   5.077   2.169   4.606
    1ST     C19 1649   5.189   2.220   4.779
    1ST     H9R 1650   5.215   2.118   4.811
    1ST     H9S 1651   5.279   2.275   4.806
    1ST     C18 1652   5.059   2.260   4.852
    1ST     H8R 1653   4.975   2.285   4.787
    1ST     H8S 1654   5.016   2.177   4.909
    1ST     C17 1655   5.081   2.373   4.952
    1ST     H7R 1656   5.102   2.458   4.886
    1ST     H7S 1657   4.981   2.388   4.992
    1ST     C16 1658   5.189   2.348   5.055
    1ST     H6R 1659   5.217   2.245   5.077
    1ST     H6S 1660   5.275   2.406   5.022
    1ST     C15 1661   5.150   2.393   5.201
    1ST     H5R 1662   5.062   2.344   5.243
    1ST     H5S 1663   5.230   2.374   5.273
    1ST     C14 1664   5.120   2.540   5.211
    1ST     H4R 1665   5.209   2.602   5.194
    1ST     H4S 1666   5.044   2.568   5.137
    1ST     C13 1667   5.061   2.577   5.343
    1ST     H3R 1668   4.998   2.664   5.328
    1ST     H3S 1669   4.988   2.498   5.361
    1ST     C12 1670   5.169   2.580   5.455
    1ST     H2R 1671   5.232   2.492   5.465
    1ST     H2S 1672   5.234   2.666   5.437
    2PS     C11 1673   5.116   2.602   5.593
    2PS     O12 1674   5.101   2.714   5.645
    2PS     O11 1675   5.078   2.484   5.653
    2PS      C1 1676   5.028   2.480   5.794
    2PS      HR 1677   5.037   2.378   5.832
    2PS      HS 1678   5.086   2.541   5.863
    2PS      C2 1679   4.882   2.533   5.799
    2PS      HX 1680   4.882   2.614   5.726
    2PS      C3 1681   4.830   2.577   5.937
    2PS      HA 1682   4.858   2.682   5.949
    2PS      HB 1683   4.721   2.583   5.946
    2PS     O31 1684   4.878   2.495   6.030
    2PS     P31 1685   4.864   2.522   6.192
    2PS     O32 1686   4.936   2.662   6.224
    2PS     C31 1687   5.069   2.685   6.195
    2PS     H1A 1688   5.121   2.617   6.263
    2PS     H1B 1689   5.086   2.669   6.088
    2PS     C32 1690   5.098   2.830   6.234
    2PS     H2A 1691   5.204   2.844   6.256
    2PS     N31 1692   5.066   2.933   6.121
    2PS    HN1A 1693   4.969   2.923   6.089
    2PS    HN1B 1694   5.073   3.029   6.160
    2PS    HN1C 1695   5.130   2.937   6.040
    2PS     C33 1696   5.028   2.863   6.366
    2PS     O33 1697   4.719   2.540   6.216
    2PS     O34 1698   4.945   2.422   6.263
    2PS     O21 1699   4.807   2.413   5.750
    2PS     C21 1700   4.688   2.433   5.688
    2PS     O22 1701   4.656   2.546   5.654
    2PS     O35 1702   4.932   2.935   6.379
    2PS     O36 1703   5.084   2.817   6.464
    3DHA   C116 1704   4.846   2.569   4.789
    3DHA   H16R 1705   4.940   2.576   4.734
    3DHA   C115 1706   4.744   2.503   4.706
    3DHA   H15R 1707   4.663   2.477   4.774
    3DHA   H15S 1708   4.703   2.577   4.637
    3DHA   C114 1709   4.801   2.384   4.627
    3DHA   H14R 1710   4.880   2.418   4.560
    3DHA   C113 1711   4.771   2.251   4.638
    3DHA   H13R 1712   4.821   2.172   4.583
    3DHA   C112 1713   4.674   2.199   4.747
    3DHA   H12R 1714   4.608   2.279   4.781
    3DHA   H12S 1715   4.606   2.124   4.704
    3DHA   C111 1716   4.756   2.144   4.856
    3DHA   H11R 1717   4.839   2.083   4.823
    3DHA   C110 1718   4.750   2.172   4.984
    3DHA   H10R 1719   4.821   2.131   5.056
    3DHA    C19 1720   4.639   2.252   5.053
    3DHA    H9R 1721   4.675   2.304   5.143
    3DHA    H9S 1722   4.602   2.336   4.993
    3DHA    C18 1723   4.523   2.166   5.076
    3DHA    H8R 1724   4.450   2.167   4.995
    3DHA    C17 1725   4.500   2.088   5.180
    3DHA    H7R 1726   4.412   2.026   5.168
    3DHA    C16 1727   4.582   2.069   5.304
    3DHA    H6R 1728   4.634   1.974   5.291
    3DHA    H6S 1729   4.656   2.148   5.320
    3DHA    C15 1730   4.506   2.056   5.427
    3DHA    H5R 1731   4.444   1.967   5.434
    3DHA    C14 1732   4.494   2.143   5.527
    3DHA    H4R 1733   4.421   2.132   5.608
    3DHA    C13 1734   4.580   2.266   5.542
    3DHA    H3R 1735   4.673   2.257   5.487
    3DHA    H3S 1736   4.525   2.352   5.501
    3DHA    C12 1737   4.616   2.302   5.682
    3DHA    H2R 1738   4.521   2.315   5.734
    3DHA    H2S 1739   4.676   2.227   5.735
    3DHA   C117 1740   4.847   2.614   4.914
    3DHA   H17R 1741   4.947   2.635   4.950
    3DHA   C118 1742   4.733   2.631   5.013
    3DHA   H18R 1743   4.638   2.595   4.973
    3DHA   H18S 1744   4.707   2.734   5.039
    3DHA   C119 1745   4.768   2.550   5.138
    3DHA   H19R 1746   4.807   2.450   5.120
    3DHA   C120 1747   4.735   2.576   5.263
    3DHA   H20R 1748   4.763   2.506   5.340
    3DHA   C121 1749   4.677   2.700   5.316
    3DHA   H21R 1750   4.700   2.779   5.245
    3DHA   H21S 1751   4.734   2.723   5.405
    3DHA   C122 1752   4.523   2.680   5.351
    3DHA   H22R 1753   4.495   2.766   5.412
    3DHA   H22S 1754   4.527   2.590   5.413
    3DHA   H22T 1755   4.451   2.671   5.270
    1ST    C118 1756  -0.017   4.642   4.023
    1ST    H18R 1757  -0.101   4.710   4.009
    1ST    H18S 1758  -0.065   4.562   4.080
    1ST    H18T 1759   0.033   4.596   3.938
    1ST    C117 1760   0.089   4.697   4.120
    1ST    H17R 1761   0.150   4.768   4.062
    1ST    H17S 1762   0.037   4.752   4.199
    1ST    C116 1763   0.177   4.577   4.177
    1ST    H16R 1764   0.115   4.507   4.233
    1ST    H16S 1765   0.224   4.514   4.101
    1ST    C115 1766   0.291   4.632   4.268
    1ST    H15R 1767   0.364   4.686   4.207
    1ST    H15S 1768   0.251   4.711   4.331
    1ST    C114 1769   0.384   4.536   4.334
    1ST    H14R 1770   0.444   4.478   4.264
    1ST    H14S 1771   0.451   4.601   4.391
    1ST    C113 1772   0.305   4.435   4.423
    1ST    H13R 1773   0.225   4.479   4.482
    1ST    H13S 1774   0.252   4.360   4.364
    1ST    C112 1775   0.398   4.355   4.511
    1ST    H12R 1776   0.477   4.305   4.454
    1ST    H12S 1777   0.434   4.421   4.591
    1ST    C111 1778   0.323   4.231   4.580
    1ST    H11R 1779   0.400   4.186   4.642
    1ST    H11S 1780   0.259   4.269   4.660
    1ST    C110 1781   0.254   4.132   4.494
    1ST    H10R 1782   0.173   4.185   4.443
    1ST    H10S 1783   0.331   4.105   4.421
    1ST     C19 1784   0.176   4.018   4.560
    1ST     H9R 1785   0.249   3.971   4.628
    1ST     H9S 1786   0.100   4.067   4.621
    1ST     C18 1787   0.122   3.917   4.457
    1ST     H8R 1788   0.054   3.970   4.390
    1ST     H8S 1789   0.213   3.887   4.405
    1ST     C17 1790   0.050   3.796   4.515
    1ST     H7R 1791  -0.044   3.833   4.556
    1ST     H7S 1792   0.026   3.728   4.433
    1ST     C16 1793   0.127   3.715   4.618
    1ST     H6R 1794   0.222   3.692   4.569
    1ST     H6S 1795   0.157   3.781   4.700
    1ST     C15 1796   0.055   3.593   4.674
    1ST     H5R 1797   0.050   3.522   4.592
    1ST     H5S 1798   0.127   3.555   4.747
    1ST     C14 1799  -0.085   3.626   4.741
    1ST     H4R 1800  -0.164   3.659   4.674
    1ST     H4S 1801  -0.115   3.533   4.791
    1ST     C13 1802  -0.083   3.736   4.852
    1ST     H3R 1803  -0.045   3.834   4.822
    1ST     H3S 1804  -0.185   3.763   4.881
    1ST     C12 1805  -0.007   3.682   4.970
    1ST     H2R 1806  -0.063   3.591   4.992
    1ST     H2S 1807   0.095   3.648   4.950
    2PS     C11 1808  -0.010   3.769   5.089
    2PS     O12 1809  -0.066   3.876   5.097
    2PS     O11 1810   0.064   3.720   5.196
    2PS      C1 1811   0.090   3.797   5.312
    2PS      HR 1812   0.138   3.888   5.274
    2PS      HS 1813  -0.008   3.824   5.353
    2PS      C2 1814   0.182   3.732   5.411
    2PS      HX 1815   0.155   3.628   5.431
    2PS      C3 1816   0.188   3.826   5.532
    2PS      HA 1817   0.250   3.914   5.516
    2PS      HB 1818   0.086   3.853   5.558
    2PS     O31 1819   0.242   3.753   5.643
    2PS     P31 1820   0.275   3.828   5.783
    2PS     O32 1821   0.413   3.897   5.749
    2PS     C31 1822   0.487   3.959   5.855
    2PS     H1A 1823   0.419   4.003   5.929
    2PS     H1B 1824   0.546   3.878   5.900
    2PS     C32 1825   0.570   4.074   5.793
    2PS     H2A 1826   0.636   4.035   5.714
    2PS     N31 1827   0.490   4.199   5.746
    2PS    HN1A 1828   0.558   4.253   5.690
    2PS    HN1B 1829   0.410   4.176   5.685
    2PS    HN1C 1830   0.437   4.252   5.818
    2PS     C33 1831   0.675   4.121   5.890
    2PS     O33 1832   0.182   3.931   5.815
    2PS     O34 1833   0.300   3.724   5.886
    2PS     O21 1834   0.311   3.727   5.344
    2PS     C21 1835   0.417   3.659   5.399
    2PS     O22 1836   0.404   3.586   5.494
    2PS     O35 1837   0.791   4.117   5.854
    2PS     O36 1838   0.637   4.155   5.997
    3DHA   C116 1839   0.193   4.832   4.824
    3DHA   H16R 1840   0.139   4.848   4.917
    3DHA   C115 1841   0.211   4.688   4.772
    3DHA   H15R 1842   0.204   4.619   4.856
    3DHA   H15S 1843   0.131   4.676   4.698
    3DHA   C114 1844   0.346   4.667   4.711
    3DHA   H14R 1845   0.353   4.701   4.608
    3DHA   C113 1846   0.452   4.601   4.761
    3DHA   H13R 1847   0.546   4.612   4.707
    3DHA   C112 1848   0.466   4.543   4.892
    3DHA   H12R 1849   0.560   4.574   4.937
    3DHA   H12S 1850   0.395   4.598   4.956
    3DHA   C111 1851   0.448   4.397   4.884
    3DHA   H11R 1852   0.372   4.364   4.814
    3DHA   C110 1853   0.518   4.301   4.948
    3DHA   H10R 1854   0.476   4.201   4.944
    3DHA    C19 1855   0.622   4.308   5.050
    3DHA    H9R 1856   0.707   4.255   5.005
    3DHA    H9S 1857   0.653   4.412   5.063
    3DHA    C18 1858   0.570   4.247   5.178
    3DHA    H8R 1859   0.500   4.307   5.237
    3DHA    C17 1860   0.587   4.124   5.218
    3DHA    H7R 1861   0.543   4.102   5.315
    3DHA    C16 1862   0.663   4.013   5.160
    3DHA    H6R 1863   0.591   3.935   5.135
    3DHA    H6S 1864   0.712   4.041   5.066
    3DHA    C15 1865   0.760   3.962   5.261
    3DHA    H5R 1866   0.864   3.987   5.244
    3DHA    C14 1867   0.732   3.875   5.360
    3DHA    H4R 1868   0.808   3.838   5.428
    3DHA    C13 1869   0.599   3.834   5.401
    3DHA    H3R 1870   0.605   3.813   5.508
    3DHA    H3S 1871   0.524   3.912   5.384
    3DHA    C12 1872   0.553   3.697   5.339
    3DHA    H2R 1873   0.530   3.705   5.233
    3DHA    H2S 1874   0.618   3.611   5.354
    3DHA   C117 1875   0.224   4.946   4.759
    3DHA   H17R 1876   0.191   5.039   4.803
    3DHA   C118 1877   0.279   4.953   4.620
    3DHA   H18R 1878   0.234   4.890   4.543
    3DHA   H18S 1879   0.383   4.920   4.616
    3DHA   C119 1880   0.264   5.085   4.565
    3DHA   H19R 1881   0.357   5.140   4.569
    3DHA   C120 1882   0.152   5.141   4.516
    3DHA   H20R 1883   0.157   5.241   4.473
    3DHA   C121 1884   0.026   5.063   4.506
    3DHA   H21R 1885  -0.058   5.112   4.555
    3DHA   H21S 1886   0.025   4.970   4.563
    3DHA   C122 1887  -0.008   5.034   4.362
    3DHA   H22R 1888  -0.102   4.979   4.350
    3DHA   H22S 1889   0.067   4.979   4.307
    3DHA   H22T 1890  -0.025   5.133   4.318
    1ST    C118 1891   5.475   0.279   4.282
    1ST    H18R 1892   5.370   0.304   4.264
    1ST    H18S 1893   5.485   0.240   4.383
    1ST    H18T 1894   5.495   0.201   4.208
    1ST    C117 1895   5.551   0.415   4.276
    1ST    H17R 1896   5.525   0.474   4.188
    1ST    H17S 1897   5.513   0.475   4.359
    1ST    C116 1898   5.706   0.380   4.290
    1ST    H16R 1899   5.718   0.337   4.389
    1ST    H16S 1900   5.734   0.307   4.214
    1ST    C115 1901   5.794   0.506   4.281
    1ST    H15R 1902   5.820   0.536   4.180
    1ST    H15S 1903   5.723   0.584   4.307
    1ST    C114 1904   5.910   0.526   4.384
    1ST    H14R 1905   5.866   0.521   4.484
    1ST    H14S 1906   5.973   0.436   4.380
    1ST    C113 1907   5.995   0.651   4.364
    1ST    H13R 1908   6.032   0.652   4.261
    1ST    H13S 1909   5.941   0.743   4.385
    1ST    C112 1910   6.131   0.650   4.443
    1ST    H12R 1911   6.197   0.582   4.388
    1ST    H12S 1912   6.173   0.749   4.431
    1ST    C111 1913   6.109   0.610   4.591
    1ST    H11R 1914   6.023   0.668   4.624
    1ST    H11S 1915   6.093   0.503   4.607
    1ST    C110 1916   6.215   0.653   4.680
    1ST    H10R 1917   6.318   0.636   4.647
    1ST    H10S 1918   6.216   0.762   4.684
    1ST     C19 1919   6.205   0.602   4.825
    1ST     H9R 1920   6.124   0.654   4.876
    1ST     H9S 1921   6.181   0.495   4.828
    1ST     C18 1922   6.326   0.640   4.904
    1ST     H8R 1923   6.410   0.581   4.867
    1ST     H8S 1924   6.349   0.745   4.881
    1ST     C17 1925   6.318   0.611   5.049
    1ST     H7R 1926   6.240   0.657   5.110
    1ST     H7S 1927   6.307   0.503   5.059
    1ST     C16 1928   6.449   0.661   5.118
    1ST     H6R 1929   6.529   0.620   5.056
    1ST     H6S 1930   6.462   0.770   5.115
    1ST     C15 1931   6.452   0.617   5.262
    1ST     H5R 1932   6.375   0.659   5.327
    1ST     H5S 1933   6.447   0.508   5.271
    1ST     C14 1934   6.591   0.653   5.315
    1ST     H4R 1935   6.659   0.613   5.239
    1ST     H4S 1936   6.607   0.760   5.329
    1ST     C13 1937   6.637   0.602   5.450
    1ST     H3R 1938   6.740   0.639   5.461
    1ST     H3S 1939   6.573   0.637   5.531
    1ST     C12 1940   6.640   0.451   5.474
    1ST     H2R 1941   6.543   0.403   5.458
    1ST     H2S 1942   6.703   0.396   5.403
    2PS     C11 1943   6.678   0.420   5.618
    2PS     O12 1944   6.793   0.423   5.662
    2PS     O11 1945   6.574   0.382   5.694
    2PS      C1 1946   6.595   0.347   5.835
    2PS      HR 1947   6.634   0.247   5.854
    2PS      HS 1948   6.644   0.420   5.900
    2PS      C2 1949   6.453   0.341   5.898
    2PS      HX 1950   6.415   0.443   5.896
    2PS      C3 1951   6.463   0.273   6.034
    2PS      HA 1952   6.547   0.313   6.090
    2PS      HB 1953   6.368   0.290   6.085
    2PS     O31 1954   6.476   0.134   6.012
    2PS     P31 1955   6.451   0.028   6.132
    2PS     O32 1956   6.285  -0.002   6.132
    2PS     C31 1957   6.194   0.084   6.188
    2PS     H1A 1958   6.198   0.081   6.297
    2PS     H1B 1959   6.216   0.184   6.151
    2PS     C32 1960   6.054   0.040   6.145
    2PS     H2A 1961   6.064   0.022   6.038
    2PS     N31 1962   6.023  -0.098   6.200
    2PS    HN1A 1963   5.965  -0.154   6.136
    2PS    HN1B 1964   6.112  -0.151   6.201
    2PS    HN1C 1965   5.985  -0.101   6.296
    2PS     C33 1966   5.948   0.147   6.169
    2PS     O33 1967   6.535  -0.093   6.100
    2PS     O34 1968   6.484   0.099   6.254
    2PS     O21 1969   6.366   0.262   5.809
    2PS     C21 1970   6.234   0.247   5.828
    2PS     O22 1971   6.182   0.291   5.924
    2PS     O35 1972   5.903   0.201   6.074
    2PS     O36 1973   5.910   0.156   6.281
    3DHA   C116 1974   6.498   0.201   4.545
    3DHA   H16R 1975   6.546   0.125   4.606
    3DHA   C115 1976   6.432   0.305   4.629
    3DHA   H15R 1977   6.489   0.329   4.718
    3DHA   H15S 1978   6.410   0.398   4.575
    3DHA   C114 1979   6.296   0.258   4.674
    3DHA   H14R 1980   6.211   0.289   4.614
    3DHA   C113 1981   6.274   0.183   4.786
    3DHA   H13R 1982   6.170   0.161   4.808
    3DHA   C112 1983   6.369   0.132   4.891
    3DHA   H12R 1984   6.443   0.064   4.849
    3DHA   H12S 1985   6.438   0.204   4.936
    3DHA   C111 1986   6.306   0.048   4.997
    3DHA   H11R 1987   6.347  -0.052   5.007
    3DHA   C110 1988   6.228   0.100   5.098
    3DHA   H10R 1989   6.206   0.044   5.188
    3DHA    C19 1990   6.178   0.238   5.111
    3DHA    H9R 1991   6.196   0.302   5.025
    3DHA    H9S 1992   6.070   0.243   5.126
    3DHA    C18 1993   6.240   0.300   5.228
    3DHA    H8R 1994   6.349   0.305   5.228
    3DHA    C17 1995   6.179   0.344   5.342
    3DHA    H7R 1996   6.244   0.377   5.423
    3DHA    C16 1997   6.038   0.369   5.378
    3DHA    H6R 1998   6.037   0.448   5.452
    3DHA    H6S 1999   5.966   0.415   5.310
    3DHA    C15 2000   5.984   0.239   5.425
    3DHA    H5R 2001   5.943   0.189   5.338
    3DHA    C14 2002   5.970   0.185   5.554
    3DHA    H4R 2003   5.924   0.091   5.582
    3DHA    C13 2004   6.031   0.249   5.675
    3DHA    H3R 2005   6.040   0.355   5.652
    3DHA    H3S 2006   5.971   0.242   5.766
    3DHA    C12 2007   6.169   0.186   5.708
    3DHA    H2R 2008   6.151   0.080   5.728
    3DHA    H2S 2009   6.220   0.201   5.613
    3DHA   C117 2010   6.508   0.192   4.414
    3DHA   H17R 2011   6.569   0.118   4.364
    3DHA   C118 2012   6.444   0.296   4.322
    3DHA   H18R 2013   6.494   0.307   4.225
    3DHA   H18S 2014   6.456   0.394   4.367
    3DHA   C119 2015   6.291   0.273   4.304
    3DHA   H19R 2016   6.242   0.241   4.396
    3DHA   C120 2017   6.217   0.276   4.190
    3DHA   H20R 2018   6.116   0.236   4.187
    3DHA   C121 2019   6.271   0.300   4.059
    3DHA   H21R 2020   6.318   0.214   4.010
    3DHA   H21S 2021   6.335   0.388   4.063
    3DHA   C122 2022   6.145   0.314   3.960
    3DHA   H22R 2023   6.181   0.337   3.860
    3DHA   H22S 2024   6.087   0.405   3.981
    3DHA   H22T 2025   6.086   0.225   3.940
    1ST    C118 2026   6.067   3.034   3.479
    1ST    H18R 2027   5.977   2.976   3.460
    1ST    H18S 2028   6.148   3.004   3.412
    1ST    H18T 2029   6.049   3.141   3.464
    1ST    C117 2030   6.105   3.023   3.625
    1ST    H17R 2031   6.142   2.923   3.646
    1ST    H17S 2032   6.183   3.093   3.656
    1ST    C116 2033   5.979   3.055   3.713
    1ST    H16R 2034   5.960   3.161   3.700
    1ST    H16S 2035   5.897   3.003   3.662
    1ST    C115 2036   5.990   3.005   3.859
    1ST    H15R 2037   5.995   2.896   3.864
    1ST    H15S 2038   6.087   3.041   3.893
    1ST    C114 2039   5.881   3.068   3.954
    1ST    H14R 2040   5.866   3.173   3.930
    1ST    H14S 2041   5.784   3.027   3.924
    1ST    C113 2042   5.901   3.039   4.103
    1ST    H13R 2043   5.988   3.098   4.131
    1ST    H13S 2044   5.818   3.085   4.158
    1ST    C112 2045   5.924   2.898   4.154
    1ST    H12R 2046   5.869   2.818   4.105
    1ST    H12S 2047   6.028   2.866   4.149
    1ST    C111 2048   5.877   2.886   4.295
    1ST    H11R 2049   5.929   2.955   4.361
    1ST    H11S 2050   5.770   2.882   4.312
    1ST    C110 2051   5.908   2.747   4.349
    1ST    H10R 2052   5.882   2.669   4.278
    1ST    H10S 2053   6.016   2.740   4.368
    1ST     C19 2054   5.848   2.710   4.494
    1ST     H9R 2055   5.739   2.700   4.484
    1ST     H9S 2056   5.865   2.604   4.515
    1ST     C18 2057   5.902   2.793   4.613
    1ST     H8R 2058   6.011   2.789   4.608
    1ST     H8S 2059   5.877   2.896   4.584
    1ST     C17 2060   5.855   2.757   4.755
    1ST     H7R 2061   5.748   2.735   4.743
    1ST     H7S 2062   5.892   2.664   4.797
    1ST     C16 2063   5.878   2.865   4.863
    1ST     H6R 2064   5.981   2.897   4.880
    1ST     H6S 2065   5.823   2.952   4.826
    1ST     C15 2066   5.827   2.827   4.997
    1ST     H5R 2067   5.900   2.762   5.045
    1ST     H5S 2068   5.831   2.917   5.060
    1ST     C14 2069   5.685   2.767   5.011
    1ST     H4R 2070   5.605   2.841   5.000
    1ST     H4S 2071   5.670   2.698   4.927
    1ST     C13 2072   5.666   2.700   5.145
    1ST     H3R 2073   5.737   2.618   5.161
    1ST     H3S 2074   5.692   2.770   5.224
    1ST     C12 2075   5.532   2.645   5.165
    1ST     H2R 2076   5.464   2.721   5.126
    1ST     H2S 2077   5.521   2.549   5.115
    2PS     C11 2078   5.508   2.621   5.311
    2PS     O12 2079   5.486   2.516   5.369
    2PS     O11 2080   5.496   2.732   5.384
    2PS      C1 2081   5.507   2.724   5.529
    2PS      HR 2082   5.452   2.638   5.568
    2PS      HS 2083   5.611   2.704   5.558
    2PS      C2 2084   5.472   2.864   5.582
    2PS      HX 2085   5.547   2.933   5.543
    2PS      C3 2086   5.469   2.850   5.735
    2PS      HA 2087   5.382   2.788   5.757
    2PS      HB 2088   5.556   2.794   5.770
    2PS     O31 2089   5.462   2.980   5.788
    2PS     P31 2090   5.427   2.998   5.943
    2PS     O32 2091   5.529   2.897   6.020
    2PS     C31 2092   5.533   2.908   6.161
    2PS     H1A 2093   5.561   3.011   6.182
    2PS     H1B 2094   5.430   2.879   6.187
    2PS     C32 2095   5.641   2.820   6.227
    2PS     H2A 2096   5.619   2.717   6.199
    2PS     N31 2097   5.785   2.843   6.171
    2PS    HN1A 2098   5.803   2.838   6.070
    2PS    HN1B 2099   5.825   2.935   6.197
    2PS    HN1C 2100   5.834   2.762   6.212
    2PS     C33 2101   5.623   2.815   6.378
    2PS     O33 2102   5.463   3.133   5.979
    2PS     O34 2103   5.288   2.948   5.964
    2PS     O21 2104   5.341   2.891   5.529
    2PS     C21 2105   5.297   3.016   5.517
    2PS     O22 2106   5.357   3.114   5.549
    2PS     O35 2107   5.660   2.905   6.444
    2PS     O36 2108   5.611   2.706   6.431
    3DHA   C116 2109   5.579   2.433   4.665
    3DHA   H16R 2110   5.613   2.377   4.752
    3DHA   C115 2111   5.522   2.564   4.706
    3DHA   H15R 2112   5.551   2.591   4.808
    3DHA   H15S 2113   5.560   2.643   4.641
    3DHA   C114 2114   5.369   2.554   4.711
    3DHA   H14R 2115   5.338   2.458   4.671
    3DHA   C113 2116   5.270   2.636   4.750
    3DHA   H13R 2117   5.165   2.609   4.742
    3DHA   C112 2118   5.286   2.776   4.799
    3DHA   H12R 2119   5.226   2.796   4.888
    3DHA   H12S 2120   5.386   2.798   4.836
    3DHA   C111 2121   5.246   2.872   4.688
    3DHA   H11R 2122   5.330   2.888   4.621
    3DHA   C110 2123   5.131   2.937   4.669
    3DHA   H10R 2124   5.122   3.003   4.582
    3DHA    C19 2125   5.008   2.929   4.755
    3DHA    H9R 2126   4.916   2.942   4.698
    3DHA    H9S 2127   4.996   2.831   4.802
    3DHA    C18 2128   5.003   3.038   4.866
    3DHA    H8R 2129   4.974   3.134   4.823
    3DHA    C17 2130   5.018   3.032   4.995
    3DHA    H7R 2131   5.006   3.124   5.052
    3DHA    C16 2132   5.030   2.913   5.080
    3DHA    H6R 2133   4.966   2.915   5.169
    3DHA    H6S 2134   4.994   2.826   5.023
    3DHA    C15 2135   5.170   2.890   5.135
    3DHA    H5R 2136   5.223   2.803   5.096
    3DHA    C14 2137   5.213   2.959   5.241
    3DHA    H4R 2138   5.313   2.930   5.269
    3DHA    C13 2139   5.155   3.069   5.323
    3DHA    H3R 2140   5.220   3.157   5.319
    3DHA    H3S 2141   5.058   3.091   5.277
    3DHA    C12 2142   5.155   3.026   5.467
    3DHA    H2R 2143   5.109   3.100   5.533
    3DHA    H2S 2144   5.097   2.934   5.481
    3DHA   C117 2145   5.587   2.373   4.546
    3DHA   H17R 2146   5.642   2.280   4.542
    3DHA   C118 2147   5.533   2.435   4.422
    3DHA   H18R 2148   5.510   2.541   4.435
    3DHA   H18S 2149   5.436   2.389   4.403
    3DHA   C119 2150   5.617   2.409   4.300
    3DHA   H19R 2151   5.660   2.503   4.268
    3DHA   C120 2152   5.667   2.296   4.246
    3DHA   H20R 2153   5.735   2.308   4.162
    3DHA   C121 2154   5.630   2.161   4.296
    3DHA   H21R 2155   5.560   2.108   4.231
    3DHA   H21S 2156   5.579   2.160   4.393
    3DHA   C122 2157   5.762   2.097   4.336
    3DHA   H22R 2158   5.829   2.169   4.384
    3DHA   H22S 2159   5.813   2.061   4.246
    3DHA   H22T 2160   5.754   2.010   4.401
    1ST    C118 2161   3.522   3.027   4.024
    1ST    H18R 2162   3.498   3.133   4.036
    1ST    H18S 2163   3.442   2.982   3.965
    1ST    H18T 2164   3.618   3.015   3.974
    1ST    C117 2165   3.536   2.951   4.145
    1ST    H17R 2166   3.441   2.964   4.197
    1ST    H17S 2167   3.544   2.844   4.128
    1ST    C116 2168   3.645   2.990   4.237
    1ST    H16R 2169   3.740   2.987   4.184
    1ST    H16S 2170   3.621   3.094   4.260
    1ST    C115 2171   3.639   2.899   4.356
    1ST    H15R 2172   3.540   2.908   4.402
    1ST    H15S 2173   3.646   2.794   4.328
    1ST    C114 2174   3.740   2.933   4.466
    1ST    H14R 2175   3.839   2.942   4.421
    1ST    H14S 2176   3.716   3.033   4.501
    1ST    C113 2177   3.744   2.834   4.584
    1ST    H13R 2178   3.668   2.852   4.660
    1ST    H13S 2179   3.715   2.732   4.556
    1ST    C112 2180   3.879   2.816   4.650
    1ST    H12R 2181   3.876   2.741   4.730
    1ST    H12S 2182   3.954   2.783   4.578
    1ST    C111 2183   3.923   2.946   4.712
    1ST    H11R 2184   3.962   3.010   4.633
    1ST    H11S 2185   3.833   3.004   4.737
    1ST    C110 2186   4.027   2.937   4.824
    1ST    H10R 2187   4.000   2.858   4.894
    1ST    H10S 2188   4.126   2.906   4.791
    1ST     C19 2189   4.037   3.062   4.912
    1ST     H9R 2190   4.088   3.133   4.847
    1ST     H9S 2191   3.935   3.099   4.927
    1ST     C18 2192   4.107   3.033   5.042
    1ST     H8R 2193   4.071   2.939   5.084
    1ST     H8S 2194   4.216   3.025   5.038
    1ST     C17 2195   4.095   3.145   5.150
    1ST     H7R 2196   4.114   3.247   5.115
    1ST     H7S 2197   3.989   3.159   5.170
    1ST     C16 2198   4.177   3.126   5.280
    1ST     H6R 2199   4.280   3.147   5.253
    1ST     H6S 2200   4.140   3.201   5.350
    1ST     C15 2201   4.171   2.983   5.352
    1ST     H5R 2202   4.063   2.973   5.364
    1ST     H5S 2203   4.215   2.916   5.278
    1ST     C14 2204   4.257   2.968   5.483
    1ST     H4R 2205   4.359   2.990   5.449
    1ST     H4S 2206   4.233   3.038   5.564
    1ST     C13 2207   4.241   2.826   5.532
    1ST     H3R 2208   4.142   2.810   5.575
    1ST     H3S 2209   4.265   2.752   5.455
    1ST     C12 2210   4.340   2.793   5.642
    1ST     H2R 2211   4.335   2.689   5.677
    1ST     H2S 2212   4.443   2.807   5.610
    2PS     C11 2213   4.314   2.885   5.761
    2PS     O12 2214   4.402   2.955   5.802
    2PS     O11 2215   4.192   2.874   5.814
    2PS      C1 2216   4.149   2.954   5.925
    2PS      HR 2217   4.042   2.937   5.942
    2PS      HS 2218   4.199   2.916   6.015
    2PS      C2 2219   4.168   3.108   5.909
    2PS      HX 2220   4.270   3.146   5.900
    2PS      C3 2221   4.109   3.177   6.028
    2PS      HA 2222   4.180   3.176   6.111
    2PS      HB 2223   4.091   3.281   6.002
    2PS     O31 2224   3.991   3.120   6.075
    2PS     P31 2225   3.927   3.154   6.226
    2PS     O32 2226   3.773   3.187   6.205
    2PS     C31 2227   3.729   3.324   6.199
    2PS     H1A 2228   3.743   3.370   6.297
    2PS     H1B 2229   3.787   3.373   6.120
    2PS     C32 2230   3.575   3.338   6.170
    2PS     H2A 2231   3.559   3.332   6.062
    2PS     N31 2232   3.490   3.236   6.242
    2PS    HN1A 2233   3.521   3.138   6.236
    2PS    HN1B 2234   3.505   3.260   6.342
    2PS    HN1C 2235   3.390   3.243   6.215
    2PS     C33 2236   3.535   3.476   6.200
    2PS     O33 2237   3.937   3.034   6.310
    2PS     O34 2238   3.988   3.277   6.283
    2PS     O21 2239   4.093   3.148   5.791
    2PS     C21 2240   4.112   3.279   5.742
    2PS     O22 2241   4.200   3.349   5.785
    2PS     O35 2242   3.468   3.530   6.119
    2PS     O36 2243   3.543   3.522   6.313
    3DHA   C116 2244   3.524   3.963   4.465
    3DHA   H16R 2245   3.436   4.022   4.442
    3DHA   C115 2246   3.579   3.942   4.603
    3DHA   H15R 2247   3.688   3.950   4.599
    3DHA   H15S 2248   3.544   4.017   4.674
    3DHA   C114 2249   3.546   3.809   4.653
    3DHA   H14R 2250   3.477   3.751   4.593
    3DHA   C113 2251   3.599   3.749   4.764
    3DHA   H13R 2252   3.567   3.649   4.791
    3DHA   C112 2253   3.696   3.800   4.864
    3DHA   H12R 2254   3.795   3.780   4.824
    3DHA   H12S 2255   3.688   3.909   4.871
    3DHA   C111 2256   3.689   3.729   5.000
    3DHA   H11R 2257   3.589   3.706   5.036
    3DHA   C110 2258   3.787   3.686   5.072
    3DHA   H10R 2259   3.759   3.638   5.166
    3DHA    C19 2260   3.937   3.703   5.044
    3DHA    H9R 2261   3.964   3.618   4.981
    3DHA    H9S 2262   3.936   3.790   4.978
    3DHA    C18 2263   4.012   3.709   5.170
    3DHA    H8R 2264   4.069   3.801   5.174
    3DHA    C17 2265   4.023   3.624   5.274
    3DHA    H7R 2266   4.083   3.650   5.361
    3DHA    C16 2267   3.959   3.484   5.287
    3DHA    H6R 2268   3.902   3.469   5.195
    3DHA    H6S 2269   4.048   3.421   5.294
    3DHA    C15 2270   3.855   3.482   5.394
    3DHA    H5R 2271   3.754   3.476   5.352
    3DHA    C14 2272   3.881   3.478   5.524
    3DHA    H4R 2273   3.797   3.472   5.592
    3DHA    C13 2274   4.011   3.459   5.583
    3DHA    H3R 2275   4.090   3.488   5.513
    3DHA    H3S 2276   4.028   3.517   5.674
    3DHA    C12 2277   4.027   3.311   5.624
    3DHA    H2R 2278   3.933   3.256   5.628
    3DHA    H2S 2279   4.067   3.255   5.538
    3DHA   C117 2280   3.601   3.940   4.359
    3DHA   H17R 2281   3.562   3.988   4.269
    3DHA   C118 2282   3.728   3.858   4.344
    3DHA   H18R 2283   3.727   3.804   4.249
    3DHA   H18S 2284   3.741   3.769   4.406
    3DHA   C119 2285   3.843   3.954   4.352
    3DHA   H19R 2286   3.851   4.019   4.265
    3DHA   C120 2287   3.940   3.952   4.439
    3DHA   H20R 2288   4.015   4.029   4.424
    3DHA   C121 2289   3.960   3.852   4.552
    3DHA   H21R 2290   3.896   3.765   4.554
    3DHA   H21S 2291   3.960   3.903   4.649
    3DHA   C122 2292   4.099   3.805   4.531
    3DHA   H22R 2293   4.113   3.765   4.431
    3DHA   H22S 2294   4.127   3.721   4.595
    3DHA   H22T 2295   4.173   3.886   4.535
    1ST    C118 2296   5.502   4.613   3.684
    1ST    H18R 2297   5.453   4.622   3.586
    1ST    H18S 2298   5.524   4.507   3.700
    1ST    H18T 2299   5.594   4.671   3.678
    1ST    C117 2300   5.397   4.651   3.787
    1ST    H17R 2301   5.319   4.574   3.785
    1ST    H17S 2302   5.441   4.635   3.886
    1ST    C116 2303   5.346   4.792   3.783
    1ST    H16R 2304   5.420   4.864   3.747
    1ST    H16S 2305   5.258   4.800   3.718
    1ST    C115 2306   5.312   4.846   3.922
    1ST    H15R 2307   5.400   4.848   3.986
    1ST    H15S 2308   5.265   4.944   3.907
    1ST    C114 2309   5.206   4.771   4.005
    1ST    H14R 2310   5.115   4.830   4.020
    1ST    H14S 2311   5.170   4.685   3.949
    1ST    C113 2312   5.254   4.723   4.147
    1ST    H13R 2313   5.180   4.657   4.193
    1ST    H13S 2314   5.353   4.678   4.136
    1ST    C112 2315   5.278   4.852   4.233
    1ST    H12R 2316   5.334   4.927   4.176
    1ST    H12S 2317   5.190   4.913   4.253
    1ST    C111 2318   5.335   4.809   4.368
    1ST    H11R 2319   5.256   4.754   4.421
    1ST    H11S 2320   5.416   4.736   4.357
    1ST    C110 2321   5.383   4.926   4.457
    1ST    H10R 2322   5.462   4.974   4.399
    1ST    H10S 2323   5.307   5.004   4.462
    1ST     C19 2324   5.425   4.889   4.605
    1ST     H9R 2325   5.343   4.828   4.643
    1ST     H9S 2326   5.509   4.819   4.605
    1ST     C18 2327   5.466   5.004   4.698
    1ST     H8R 2328   5.542   5.068   4.652
    1ST     H8S 2329   5.378   5.067   4.706
    1ST     C17 2330   5.508   4.963   4.838
    1ST     H7R 2331   5.514   5.056   4.895
    1ST     H7S 2332   5.424   4.915   4.889
    1ST     C16 2333   5.629   4.875   4.848
    1ST     H6R 2334   5.620   4.801   4.769
    1ST     H6S 2335   5.710   4.941   4.816
    1ST     C15 2336   5.663   4.814   4.986
    1ST     H5R 2337   5.607   4.722   5.005
    1ST     H5S 2338   5.769   4.786   4.990
    1ST     C14 2339   5.640   4.898   5.103
    1ST     H4R 2340   5.681   4.994   5.071
    1ST     H4S 2341   5.535   4.919   5.120
    1ST     C13 2342   5.700   4.837   5.225
    1ST     H3R 2343   5.689   4.910   5.306
    1ST     H3S 2344   5.659   4.741   5.258
    1ST     C12 2345   5.846   4.819   5.216
    1ST     H2R 2346   5.879   4.735   5.155
    1ST     H2S 2347   5.894   4.904   5.167
    2PS     C11 2348   5.910   4.813   5.353
    2PS     O12 2349   5.858   4.771   5.456
    2PS     O11 2350   6.042   4.846   5.346
    2PS      C1 2351   6.113   4.809   5.466
    2PS      HR 2352   6.071   4.873   5.543
    2PS      HS 2353   6.101   4.703   5.490
    2PS      C2 2354   6.264   4.843   5.458
    2PS      HX 2355   6.323   4.782   5.389
    2PS      C3 2356   6.335   4.817   5.587
    2PS      HA 2357   6.324   4.710   5.609
    2PS      HB 2358   6.440   4.845   5.578
    2PS     O31 2359   6.263   4.891   5.682
    2PS     P31 2360   6.268   4.860   5.840
    2PS     O32 2361   6.190   4.722   5.865
    2PS     C31 2362   6.050   4.713   5.848
    2PS     H1A 2363   5.995   4.800   5.884
    2PS     H1B 2364   6.037   4.704   5.740
    2PS     C32 2365   5.985   4.587   5.915
    2PS     H2A 2366   5.898   4.559   5.856
    2PS     N31 2367   6.082   4.473   5.922
    2PS    HN1A 2368   6.160   4.497   5.986
    2PS    HN1B 2369   6.055   4.383   5.964
    2PS    HN1C 2370   6.112   4.447   5.827
    2PS     C33 2371   5.923   4.619   6.053
    2PS     O33 2372   6.401   4.840   5.890
    2PS     O34 2373   6.180   4.957   5.909
    2PS     O21 2374   6.277   4.981   5.419
    2PS     C21 2375   6.396   5.030   5.375
    2PS     O22 2376   6.503   4.964   5.365
    2PS     O35 2377   5.989   4.655   6.146
    2PS     O36 2378   5.817   4.559   6.079
    3DHA   C116 2379   6.184   5.748   4.601
    3DHA   H16R 2380   6.238   5.669   4.653
    3DHA   C115 2381   6.283   5.847   4.533
    3DHA   H15R 2382   6.230   5.933   4.493
    3DHA   H15S 2383   6.365   5.875   4.598
    3DHA   C114 2384   6.336   5.770   4.419
    3DHA   H14R 2385   6.267   5.764   4.336
    3DHA   C113 2386   6.452   5.697   4.399
    3DHA   H13R 2387   6.451   5.646   4.303
    3DHA   C112 2388   6.568   5.688   4.495
    3DHA   H12R 2389   6.653   5.745   4.457
    3DHA   H12S 2390   6.532   5.732   4.588
    3DHA   C111 2391   6.609   5.548   4.512
    3DHA   H11R 2392   6.672   5.521   4.428
    3DHA   C110 2393   6.579   5.459   4.604
    3DHA   H10R 2394   6.610   5.356   4.584
    3DHA    C19 2395   6.514   5.472   4.739
    3DHA    H9R 2396   6.560   5.399   4.806
    3DHA    H9S 2397   6.510   5.576   4.771
    3DHA    C18 2398   6.380   5.417   4.719
    3DHA    H8R 2399   6.341   5.433   4.619
    3DHA    C17 2400   6.310   5.358   4.818
    3DHA    H7R 2401   6.217   5.310   4.787
    3DHA    C16 2402   6.360   5.339   4.959
    3DHA    H6R 2403   6.436   5.411   4.989
    3DHA    H6S 2404   6.277   5.350   5.030
    3DHA    C15 2405   6.418   5.201   4.970
    3DHA    H5R 2406   6.436   5.141   4.882
    3DHA    C14 2407   6.464   5.151   5.084
    3DHA    H4R 2408   6.508   5.051   5.079
    3DHA    C13 2409   6.470   5.213   5.220
    3DHA    H3R 2410   6.570   5.194   5.261
    3DHA    H3S 2411   6.455   5.319   5.201
    3DHA    C12 2412   6.371   5.165   5.325
    3DHA    H2R 2413   6.376   5.231   5.412
    3DHA    H2S 2414   6.271   5.161   5.281
    3DHA   C117 2415   6.050   5.760   4.612
    3DHA   H17R 2416   5.995   5.684   4.667
    3DHA   C118 2417   5.953   5.829   4.532
    3DHA   H18R 2418   5.993   5.915   4.477
    3DHA   H18S 2419   5.877   5.875   4.595
    3DHA   C119 2420   5.890   5.733   4.443
    3DHA   H19R 2421   5.872   5.634   4.484
    3DHA   C120 2422   5.859   5.749   4.315
    3DHA   H20R 2423   5.822   5.667   4.254
    3DHA   C121 2424   5.883   5.867   4.225
    3DHA   H21R 2425   5.882   5.963   4.276
    3DHA   H21S 2426   5.808   5.860   4.146
    3DHA   C122 2427   6.013   5.852   4.139
    3DHA   H22R 2428   6.007   5.764   4.075
    3DHA   H22S 2429   6.100   5.855   4.205
    3DHA   H22T 2430   6.007   5.935   4.069
    1ST    C118 2431   5.645   6.774   3.868
    1ST    H18R 2432   5.548   6.741   3.832
    1ST    H18S 2433   5.661   6.860   3.802
    1ST    H18T 2434   5.643   6.821   3.966
    1ST    C117 2435   5.748   6.660   3.853
    1ST    H17R 2436   5.779   6.656   3.748
    1ST    H17S 2437   5.846   6.689   3.890
    1ST    C116 2438   5.702   6.531   3.915
    1ST    H16R 2439   5.672   6.557   4.017
    1ST    H16S 2440   5.613   6.493   3.865
    1ST    C115 2441   5.822   6.439   3.920
    1ST    H15R 2442   5.841   6.404   3.818
    1ST    H15S 2443   5.910   6.493   3.954
    1ST    C114 2444   5.811   6.311   3.997
    1ST    H14R 2445   5.727   6.250   3.962
    1ST    H14S 2446   5.898   6.256   3.960
    1ST    C113 2447   5.816   6.316   4.157
    1ST    H13R 2448   5.719   6.347   4.195
    1ST    H13S 2449   5.832   6.218   4.201
    1ST    C112 2450   5.922   6.403   4.222
    1ST    H12R 2451   6.020   6.353   4.218
    1ST    H12S 2452   5.920   6.504   4.180
    1ST    C111 2453   5.881   6.432   4.371
    1ST    H11R 2454   5.940   6.505   4.428
    1ST    H11S 2455   5.782   6.477   4.384
    1ST    C110 2456   5.889   6.308   4.452
    1ST    H10R 2457   5.809   6.241   4.422
    1ST    H10S 2458   5.983   6.254   4.435
    1ST     C19 2459   5.877   6.329   4.605
    1ST     H9R 2460   5.953   6.398   4.644
    1ST     H9S 2461   5.783   6.380   4.629
    1ST     C18 2462   5.881   6.199   4.678
    1ST     H8R 2463   5.801   6.133   4.642
    1ST     H8S 2464   5.975   6.155   4.645
    1ST     C17 2465   5.871   6.187   4.832
    1ST     H7R 2466   5.767   6.185   4.866
    1ST     H7S 2467   5.912   6.092   4.866
    1ST     C16 2468   5.932   6.298   4.918
    1ST     H6R 2469   6.037   6.310   4.887
    1ST     H6S 2470   5.890   6.393   4.884
    1ST     C15 2471   5.935   6.304   5.071
    1ST     H5R 2472   5.987   6.393   5.107
    1ST     H5S 2473   5.835   6.318   5.112
    1ST     C14 2474   5.994   6.175   5.132
    1ST     H4R 2475   5.913   6.104   5.111
    1ST     H4S 2476   6.079   6.146   5.070
    1ST     C13 2477   6.024   6.192   5.283
    1ST     H3R 2478   6.077   6.284   5.307
    1ST     H3S 2479   5.935   6.209   5.343
    1ST     C12 2480   6.093   6.065   5.335
    1ST     H2R 2481   6.022   5.986   5.308
    1ST     H2S 2482   6.189   6.048   5.286
    2PS     C11 2483   6.121   6.062   5.485
    2PS     O12 2484   6.184   5.975   5.531
    2PS     O11 2485   6.058   6.159   5.561
    2PS      C1 2486   6.041   6.141   5.707
    2PS      HR 2487   5.990   6.226   5.754
    2PS      HS 2488   5.976   6.055   5.720
    2PS      C2 2489   6.174   6.109   5.779
    2PS      HX 2490   6.225   6.019   5.743
    2PS      C3 2491   6.154   6.086   5.929
    2PS      HA 2492   6.120   6.176   5.980
    2PS      HB 2493   6.075   6.011   5.937
    2PS     O31 2494   6.263   6.037   5.992
    2PS     P31 2495   6.277   5.995   6.151
    2PS     O32 2496   6.193   5.863   6.157
    2PS     C31 2497   6.243   5.742   6.101
    2PS     H1A 2498   6.296   5.774   6.011
    2PS     H1B 2499   6.311   5.702   6.176
    2PS     C32 2500   6.117   5.661   6.067
    2PS     H2A 2501   6.052   5.655   6.154
    2PS     N31 2502   6.026   5.707   5.953
    2PS    HN1A 2503   5.941   5.649   5.942
    2PS    HN1B 2504   6.004   5.805   5.974
    2PS    HN1C 2505   6.078   5.703   5.865
    2PS     C33 2506   6.158   5.521   6.046
    2PS     O33 2507   6.417   5.963   6.180
    2PS     O34 2508   6.208   6.097   6.233
    2PS     O21 2509   6.264   6.227   5.763
    2PS     C21 2510   6.402   6.201   5.765
    2PS     O22 2511   6.460   6.096   5.774
    2PS     O35 2512   6.248   5.495   5.969
    2PS     O36 2513   6.106   5.425   6.108
    3DHA   C116 2514   7.012   6.667   4.452
    3DHA   H16R 2515   6.938   6.717   4.390
    3DHA   C115 2516   6.947   6.628   4.585
    3DHA   H15R 2517   6.881   6.546   4.558
    3DHA   H15S 2518   7.016   6.593   4.662
    3DHA   C114 2519   6.859   6.740   4.630
    3DHA   H14R 2520   6.869   6.823   4.561
    3DHA   C113 2521   6.797   6.745   4.749
    3DHA   H13R 2522   6.742   6.833   4.781
    3DHA   C112 2523   6.786   6.633   4.849
    3DHA   H12R 2524   6.684   6.595   4.855
    3DHA   H12S 2525   6.846   6.546   4.825
    3DHA   C111 2526   6.815   6.680   4.982
    3DHA   H11R 2527   6.860   6.779   4.992
    3DHA   C110 2528   6.788   6.618   5.089
    3DHA   H10R 2529   6.811   6.665   5.184
    3DHA    C19 2530   6.744   6.475   5.097
    3DHA    H9R 2531   6.641   6.456   5.064
    3DHA    H9S 2532   6.800   6.408   5.033
    3DHA    C18 2533   6.762   6.420   5.233
    3DHA    H8R 2534   6.854   6.364   5.247
    3DHA    C17 2535   6.682   6.433   5.338
    3DHA    H7R 2536   6.712   6.395   5.436
    3DHA    C16 2537   6.543   6.486   5.333
    3DHA    H6R 2538   6.540   6.585   5.378
    3DHA    H6S 2539   6.513   6.501   5.229
    3DHA    C15 2540   6.448   6.383   5.388
    3DHA    H5R 2541   6.371   6.346   5.321
    3DHA    C14 2542   6.443   6.324   5.501
    3DHA    H4R 2543   6.367   6.246   5.508
    3DHA    C13 2544   6.539   6.344   5.612
    3DHA    H3R 2545   6.629   6.282   5.602
    3DHA    H3S 2546   6.572   6.448   5.602
    3DHA    C12 2547   6.476   6.325   5.744
    3DHA    H2R 2548   6.548   6.341   5.824
    3DHA    H2S 2549   6.402   6.405   5.748
    3DHA   C117 2550   7.122   6.624   4.403
    3DHA   H17R 2551   7.145   6.661   4.303
    3DHA   C118 2552   7.213   6.517   4.470
    3DHA   H18R 2553   7.159   6.475   4.554
    3DHA   H18S 2554   7.307   6.557   4.510
    3DHA   C119 2555   7.239   6.407   4.372
    3DHA   H19R 2556   7.169   6.409   4.289
    3DHA   C120 2557   7.330   6.307   4.375
    3DHA   H20R 2558   7.329   6.234   4.295
    3DHA   C121 2559   7.439   6.299   4.483
    3DHA   H21R 2560   7.439   6.383   4.553
    3DHA   H21S 2561   7.537   6.318   4.439
    3DHA   C122 2562   7.435   6.182   4.576
    3DHA   H22R 2563   7.356   6.192   4.650
    3DHA   H22S 2564   7.528   6.175   4.634
    3DHA   H22T 2565   7.426   6.088   4.522
    1ST    C118 2566   0.745   2.366   3.702
    1ST    H18R 2567   0.813   2.421   3.767
    1ST    H18S 2568   0.721   2.435   3.621
    1ST    H18T 2569   0.794   2.274   3.669
    1ST    C117 2570   0.610   2.326   3.770
    1ST    H17R 2571   0.560   2.414   3.811
    1ST    H17S 2572   0.544   2.273   3.702
    1ST    C116 2573   0.628   2.228   3.890
    1ST    H16R 2574   0.697   2.148   3.859
    1ST    H16S 2575   0.684   2.270   3.974
    1ST    C115 2576   0.496   2.168   3.940
    1ST    H15R 2577   0.430   2.255   3.944
    1ST    H15S 2578   0.440   2.106   3.870
    1ST    C114 2579   0.511   2.088   4.068
    1ST    H14R 2580   0.564   1.997   4.040
    1ST    H14S 2581   0.579   2.143   4.134
    1ST    C113 2582   0.378   2.041   4.134
    1ST    H13R 2583   0.312   1.974   4.079
    1ST    H13S 2584   0.408   1.966   4.207
    1ST    C112 2585   0.295   2.147   4.193
    1ST    H12R 2586   0.269   2.218   4.115
    1ST    H12S 2587   0.203   2.101   4.228
    1ST    C111 2588   0.356   2.224   4.311
    1ST    H11R 2589   0.451   2.258   4.268
    1ST    H11S 2590   0.289   2.311   4.307
    1ST    C110 2591   0.377   2.152   4.446
    1ST    H10R 2592   0.283   2.100   4.463
    1ST    H10S 2593   0.453   2.074   4.436
    1ST     C19 2594   0.400   2.247   4.562
    1ST     H9R 2595   0.482   2.313   4.532
    1ST     H9S 2596   0.309   2.304   4.577
    1ST     C18 2597   0.417   2.169   4.691
    1ST     H8R 2598   0.321   2.135   4.729
    1ST     H8S 2599   0.482   2.084   4.668
    1ST     C17 2600   0.501   2.245   4.789
    1ST     H7R 2601   0.531   2.175   4.868
    1ST     H7S 2602   0.595   2.277   4.745
    1ST     C16 2603   0.426   2.371   4.829
    1ST     H6R 2604   0.425   2.437   4.742
    1ST     H6S 2605   0.323   2.351   4.860
    1ST     C15 2606   0.496   2.453   4.941
    1ST     H5R 2607   0.532   2.394   5.025
    1ST     H5S 2608   0.586   2.490   4.892
    1ST     C14 2609   0.412   2.575   4.986
    1ST     H4R 2610   0.448   2.655   4.921
    1ST     H4S 2611   0.305   2.572   4.965
    1ST     C13 2612   0.443   2.623   5.124
    1ST     H3R 2613   0.547   2.611   5.155
    1ST     H3S 2614   0.438   2.732   5.121
    1ST     C12 2615   0.340   2.570   5.223
    1ST     H2R 2616   0.238   2.590   5.189
    1ST     H2S 2617   0.352   2.461   5.225
    2PS     C11 2618   0.353   2.613   5.364
    2PS     O12 2619   0.370   2.538   5.459
    2PS     O11 2620   0.358   2.747   5.386
    2PS      C1 2621   0.386   2.804   5.518
    2PS      HR 2622   0.297   2.797   5.581
    2PS      HS 2623   0.465   2.753   5.574
    2PS      C2 2624   0.440   2.950   5.492
    2PS      HX 2625   0.514   2.949   5.411
    2PS      C3 2626   0.491   3.005   5.629
    2PS      HA 2627   0.596   2.981   5.650
    2PS      HB 2628   0.481   3.114   5.631
    2PS     O31 2629   0.426   2.943   5.744
    2PS     P31 2630   0.475   2.988   5.890
    2PS     O32 2631   0.595   2.896   5.934
    2PS     C31 2632   0.575   2.752   5.945
    2PS     H1A 2633   0.499   2.729   6.020
    2PS     H1B 2634   0.538   2.715   5.848
    2PS     C32 2635   0.712   2.690   5.990
    2PS     H2A 2636   0.751   2.640   5.902
    2PS     N31 2637   0.810   2.791   6.040
    2PS    HN1A 2638   0.768   2.849   6.114
    2PS    HN1B 2639   0.899   2.748   6.072
    2PS    HN1C 2640   0.830   2.859   5.965
    2PS     C33 2641   0.680   2.571   6.084
    2PS     O33 2642   0.528   3.129   5.871
    2PS     O34 2643   0.364   2.963   5.986
    2PS     O21 2644   0.338   3.042   5.440
    2PS     C21 2645   0.221   3.059   5.492
    2PS     O22 2646   0.182   3.004   5.595
    2PS     O35 2647   0.670   2.599   6.195
    2PS     O36 2648   0.669   2.461   6.038
    3DHA   C116 2649   0.297   3.298   4.451
    3DHA   H16R 2650   0.240   3.302   4.544
    3DHA   C115 2651   0.400   3.203   4.436
    3DHA   H15R 2652   0.472   3.233   4.360
    3DHA   H15S 2653   0.454   3.197   4.530
    3DHA   C114 2654   0.345   3.072   4.389
    3DHA   H14R 2655   0.340   3.064   4.280
    3DHA   C113 2656   0.312   2.972   4.465
    3DHA   H13R 2657   0.266   2.883   4.424
    3DHA   C112 2658   0.321   2.955   4.614
    3DHA   H12R 2659   0.337   2.848   4.630
    3DHA   H12S 2660   0.417   2.991   4.652
    3DHA   C111 2661   0.202   3.003   4.693
    3DHA   H11R 2662   0.111   2.946   4.676
    3DHA   C110 2663   0.199   3.082   4.796
    3DHA   H10R 2664   0.105   3.097   4.848
    3DHA    C19 2665   0.317   3.151   4.857
    3DHA    H9R 2666   0.321   3.131   4.964
    3DHA    H9S 2667   0.410   3.129   4.803
    3DHA    C18 2668   0.296   3.299   4.836
    3DHA    H8R 2669   0.277   3.319   4.731
    3DHA    C17 2670   0.291   3.399   4.930
    3DHA    H7R 2671   0.267   3.500   4.897
    3DHA    C16 2672   0.316   3.396   5.069
    3DHA    H6R 2673   0.378   3.309   5.089
    3DHA    H6S 2674   0.382   3.479   5.096
    3DHA    C15 2675   0.193   3.420   5.154
    3DHA    H5R 2676   0.118   3.478   5.101
    3DHA    C14 2677   0.159   3.367   5.269
    3DHA    H4R 2678   0.067   3.398   5.318
    3DHA    C13 2679   0.234   3.268   5.351
    3DHA    H3R 2680   0.314   3.226   5.289
    3DHA    H3S 2681   0.291   3.322   5.426
    3DHA    C12 2682   0.141   3.154   5.411
    3DHA    H2R 2683   0.056   3.199   5.462
    3DHA    H2S 2684   0.107   3.091   5.328
    3DHA   C117 2685   0.266   3.392   4.358
    3DHA   H17R 2686   0.190   3.461   4.392
    3DHA   C118 2687   0.328   3.422   4.222
    3DHA   H18R 2688   0.266   3.377   4.145
    3DHA   H18S 2689   0.427   3.378   4.209
    3DHA   C119 2690   0.331   3.574   4.202
    3DHA   H19R 2691   0.244   3.622   4.247
    3DHA   C120 2692   0.423   3.649   4.145
    3DHA   H20R 2693   0.404   3.756   4.140
    3DHA   C121 2694   0.551   3.603   4.091
    3DHA   H21R 2695   0.567   3.498   4.065
    3DHA   H21S 2696   0.627   3.621   4.167
    3DHA   C122 2697   0.566   3.686   3.967
    3DHA   H22R 2698   0.663   3.655   3.926
    3DHA   H22S 2699   0.577   3.793   3.985
    3DHA   H22T 2700   0.482   3.659   3.902
    1ST    C118 2701   0.957   4.405   4.147
    1ST    H18R 2702   0.983   4.317   4.206
    1ST    H18S 2703   1.047   4.445   4.101
    1ST    H18T 2704   0.898   4.371   4.062
    1ST    C117 2705   0.877   4.506   4.237
    1ST    H17R 2706   0.783   4.465   4.277
    1ST    H17S 2707   0.939   4.533   4.323
    1ST    C116 2708   0.857   4.629   4.154
    1ST    H16R 2709   0.955   4.663   4.120
    1ST    H16S 2710   0.813   4.603   4.058
    1ST    C115 2711   0.778   4.742   4.225
    1ST    H15R 2712   0.756   4.820   4.151
    1ST    H15S 2713   0.680   4.703   4.253
    1ST    C114 2714   0.841   4.797   4.357
    1ST    H14R 2715   0.768   4.878   4.365
    1ST    H14S 2716   0.825   4.724   4.436
    1ST    C113 2717   0.977   4.863   4.337
    1ST    H13R 2718   1.053   4.789   4.313
    1ST    H13S 2719   0.955   4.918   4.245
    1ST    C112 2720   1.020   4.951   4.445
    1ST    H12R 2721   0.945   5.028   4.466
    1ST    H12S 2722   1.026   4.893   4.537
    1ST    C111 2723   1.146   5.034   4.416
    1ST    H11R 2724   1.236   4.973   4.401
    1ST    H11S 2725   1.127   5.087   4.322
    1ST    C110 2726   1.187   5.129   4.529
    1ST    H10R 2727   1.244   5.217   4.499
    1ST    H10S 2728   1.090   5.174   4.550
    1ST     C19 2729   1.258   5.049   4.638
    1ST     H9R 2730   1.183   4.978   4.672
    1ST     H9S 2731   1.336   4.995   4.584
    1ST     C18 2732   1.325   5.145   4.738
    1ST     H8R 2733   1.372   5.098   4.824
    1ST     H8S 2734   1.408   5.187   4.680
    1ST     C17 2735   1.223   5.250   4.791
    1ST     H7R 2736   1.278   5.316   4.859
    1ST     H7S 2737   1.189   5.307   4.705
    1ST     C16 2738   1.100   5.202   4.870
    1ST     H6R 2739   1.052   5.114   4.829
    1ST     H6S 2740   1.135   5.162   4.966
    1ST     C15 2741   0.994   5.311   4.896
    1ST     H5R 2742   1.058   5.395   4.925
    1ST     H5S 2743   0.945   5.333   4.801
    1ST     C14 2744   0.886   5.275   4.996
    1ST     H4R 2745   0.801   5.344   4.995
    1ST     H4S 2746   0.843   5.177   4.972
    1ST     C13 2747   0.935   5.257   5.140
    1ST     H3R 2748   0.857   5.219   5.206
    1ST     H3S 2749   1.016   5.185   5.151
    1ST     C12 2750   0.996   5.388   5.206
    1ST     H2R 2751   1.105   5.378   5.204
    1ST     H2S 2752   0.996   5.485   5.157
    2PS     C11 2753   0.960   5.396   5.352
    2PS     O12 2754   1.009   5.318   5.428
    2PS     O11 2755   0.867   5.485   5.381
    2PS      C1 2756   0.800   5.481   5.508
    2PS      HR 2757   0.692   5.492   5.496
    2PS      HS 2758   0.816   5.382   5.552
    2PS      C2 2759   0.850   5.602   5.589
    2PS      HX 2760   0.959   5.595   5.576
    2PS      C3 2761   0.819   5.576   5.743
    2PS      HA 2762   0.714   5.551   5.758
    2PS      HB 2763   0.883   5.495   5.778
    2PS     O31 2764   0.855   5.687   5.820
    2PS     P31 2765   0.864   5.676   5.981
    2PS     O32 2766   0.957   5.550   5.999
    2PS     C31 2767   1.097   5.553   6.007
    2PS     H1A 2768   1.145   5.600   5.921
    2PS     H1B 2769   1.127   5.601   6.101
    2PS     C32 2770   1.145   5.408   6.022
    2PS     H2A 2771   1.111   5.363   6.115
    2PS     N31 2772   1.092   5.328   5.900
    2PS    HN1A 2773   1.146   5.240   5.895
    2PS    HN1B 2774   0.995   5.293   5.904
    2PS    HN1C 2775   1.109   5.386   5.816
    2PS     C33 2776   1.293   5.398   6.034
    2PS     O33 2777   0.928   5.795   6.036
    2PS     O34 2778   0.727   5.638   6.022
    2PS     O21 2779   0.784   5.726   5.536
    2PS     C21 2780   0.843   5.792   5.437
    2PS     O22 2781   0.937   5.764   5.373
    2PS     O35 2782   1.354   5.333   5.952
    2PS     O36 2783   1.344   5.463   6.126
    3DHA   C116 2784   0.006   5.720   5.370
    3DHA   H16R 2785   0.057   5.815   5.381
    3DHA   C115 2786   0.079   5.598   5.415
    3DHA   H15R 2787   0.089   5.593   5.523
    3DHA   H15S 2788   0.014   5.511   5.404
    3DHA   C114 2789   0.199   5.579   5.325
    3DHA   H14R 2790   0.170   5.543   5.227
    3DHA   C113 2791   0.329   5.614   5.348
    3DHA   H13R 2792   0.408   5.600   5.275
    3DHA   C112 2793   0.386   5.684   5.466
    3DHA   H12R 2794   0.421   5.613   5.541
    3DHA   H12S 2795   0.472   5.745   5.437
    3DHA   C111 2796   0.293   5.779   5.541
    3DHA   H11R 2797   0.232   5.721   5.609
    3DHA   C110 2798   0.286   5.914   5.538
    3DHA   H10R 2799   0.216   5.967   5.602
    3DHA    C19 2800   0.370   6.005   5.459
    3DHA    H9R 2801   0.396   6.073   5.540
    3DHA    H9S 2802   0.462   5.967   5.415
    3DHA    C18 2803   0.289   6.079   5.363
    3DHA    H8R 2804   0.208   6.136   5.410
    3DHA    C17 2805   0.308   6.087   5.232
    3DHA    H7R 2806   0.245   6.153   5.173
    3DHA    C16 2807   0.416   6.028   5.151
    3DHA    H6R 2808   0.429   5.925   5.186
    3DHA    H6S 2809   0.390   6.032   5.045
    3DHA    C15 2810   0.545   6.101   5.175
    3DHA    H5R 2811   0.534   6.206   5.149
    3DHA    C14 2812   0.660   6.060   5.230
    3DHA    H4R 2813   0.739   6.132   5.252
    3DHA    C13 2814   0.702   5.925   5.282
    3DHA    H3R 2815   0.614   5.861   5.272
    3DHA    H3S 2816   0.772   5.882   5.211
    3DHA    C12 2817   0.769   5.917   5.413
    3DHA    H2R 2818   0.839   6.000   5.426
    3DHA    H2S 2819   0.684   5.926   5.481
    3DHA   C117 2820  -0.110   5.717   5.302
    3DHA   H17R 2821  -0.137   5.811   5.256
    3DHA   C118 2822  -0.187   5.586   5.281
    3DHA   H18R 2823  -0.194   5.530   5.375
    3DHA   H18S 2824  -0.130   5.520   5.216
    3DHA   C119 2825  -0.324   5.614   5.233
    3DHA   H19R 2826  -0.399   5.605   5.310
    3DHA   C120 2827  -0.354   5.645   5.104
    3DHA   H20R 2828  -0.459   5.666   5.090
    3DHA   C121 2829  -0.252   5.669   4.991
    3DHA   H21R 2830  -0.299   5.632   4.900
    3DHA   H21S 2831  -0.165   5.605   5.007
    3DHA   C122 2832  -0.215   5.819   4.968
    3DHA   H22R 2833  -0.184   5.880   5.053
    3DHA   H22S 2834  -0.290   5.868   4.905
    3DHA   H22T 2835  -0.123   5.816   4.909
    1ST    C118 2836   2.010   1.975   4.138
    1ST    H18R 2837   2.054   1.948   4.042
    1ST    H18S 2838   2.036   2.081   4.137
    1ST    H18T 2839   1.901   1.961   4.136
    1ST    C117 2840   2.070   1.892   4.244
    1ST    H17R 2841   2.029   1.791   4.238
    1ST    H17S 2842   2.178   1.878   4.231
    1ST    C116 2843   2.030   1.959   4.385
    1ST    H16R 2844   2.013   2.066   4.376
    1ST    H16S 2845   1.934   1.909   4.401
    1ST    C115 2846   2.127   1.920   4.487
    1ST    H15R 2847   2.119   1.812   4.496
    1ST    H15S 2848   2.232   1.939   4.464
    1ST    C114 2849   2.104   1.985   4.617
    1ST    H14R 2850   2.001   1.961   4.645
    1ST    H14S 2851   2.162   1.923   4.686
    1ST    C113 2852   2.154   2.132   4.629
    1ST    H13R 2853   2.252   2.144   4.582
    1ST    H13S 2854   2.085   2.195   4.573
    1ST    C112 2855   2.141   2.190   4.772
    1ST    H12R 2856   2.039   2.174   4.809
    1ST    H12S 2857   2.202   2.129   4.837
    1ST    C111 2858   2.189   2.334   4.792
    1ST    H11R 2859   2.296   2.342   4.773
    1ST    H11S 2860   2.142   2.392   4.712
    1ST    C110 2861   2.154   2.391   4.926
    1ST    H10R 2862   2.199   2.326   5.002
    1ST    H10S 2863   2.212   2.483   4.935
    1ST     C19 2864   2.015   2.432   4.952
    1ST     H9R 2865   1.996   2.504   4.871
    1ST     H9S 2866   1.954   2.345   4.927
    1ST     C18 2867   1.973   2.492   5.093
    1ST     H8R 2868   1.865   2.505   5.091
    1ST     H8S 2869   2.008   2.431   5.177
    1ST     C17 2870   2.031   2.639   5.115
    1ST     H7R 2871   2.137   2.630   5.092
    1ST     H7S 2872   1.985   2.707   5.043
    1ST     C16 2873   2.014   2.691   5.262
    1ST     H6R 2874   2.096   2.656   5.325
    1ST     H6S 2875   2.015   2.800   5.268
    1ST     C15 2876   1.881   2.643   5.322
    1ST     H5R 2877   1.793   2.674   5.265
    1ST     H5S 2878   1.880   2.534   5.329
    1ST     C14 2879   1.853   2.688   5.460
    1ST     H4R 2880   1.933   2.653   5.525
    1ST     H4S 2881   1.872   2.795   5.460
    1ST     C13 2882   1.716   2.666   5.521
    1ST     H3R 2883   1.652   2.731   5.461
    1ST     H3S 2884   1.668   2.570   5.500
    1ST     C12 2885   1.699   2.707   5.667
    1ST     H2R 2886   1.781   2.777   5.687
    1ST     H2S 2887   1.610   2.768   5.683
    2PS     C11 2888   1.692   2.592   5.760
    2PS     O12 2889   1.619   2.494   5.747
    2PS     O11 2890   1.773   2.609   5.864
    2PS      C1 2891   1.780   2.497   5.962
    2PS      HR 2892   1.827   2.534   6.053
    2PS      HS 2893   1.683   2.464   6.000
    2PS      C2 2894   1.856   2.376   5.909
    2PS      HX 2895   1.783   2.328   5.842
    2PS      C3 2896   1.898   2.275   6.015
    2PS      HA 2897   1.802   2.235   6.049
    2PS      HB 2898   1.956   2.189   5.980
    2PS     O31 2899   1.954   2.332   6.132
    2PS     P31 2900   1.980   2.241   6.259
    2PS     O32 2901   1.911   2.323   6.376
    2PS     C31 2902   1.770   2.357   6.364
    2PS     H1A 2903   1.742   2.410   6.272
    2PS     H1B 2904   1.716   2.263   6.377
    2PS     C32 2905   1.742   2.442   6.487
    2PS     H2A 2906   1.765   2.377   6.573
    2PS     N31 2907   1.838   2.562   6.504
    2PS    HN1A 2908   1.824   2.628   6.426
    2PS    HN1B 2909   1.823   2.611   6.594
    2PS    HN1C 2910   1.938   2.535   6.510
    2PS     C33 2911   1.596   2.470   6.512
    2PS     O33 2912   1.909   2.109   6.254
    2PS     O34 2913   2.125   2.234   6.272
    2PS     O21 2914   1.964   2.427   5.834
    2PS     C21 2915   2.011   2.336   5.741
    2PS     O22 2916   1.981   2.219   5.740
    2PS     O35 2917   1.528   2.390   6.576
    2PS     O36 2918   1.548   2.565   6.449
    3DHA   C116 2919   2.514   2.477   4.854
    3DHA   H16R 2920   2.499   2.369   4.853
    3DHA   C115 2921   2.590   2.530   4.973
    3DHA   H15R 2922   2.552   2.630   4.993
    3DHA   H15S 2923   2.548   2.475   5.058
    3DHA   C114 2924   2.731   2.512   4.948
    3DHA   H14R 2925   2.755   2.538   4.845
    3DHA   C113 2926   2.820   2.453   5.031
    3DHA   H13R 2927   2.924   2.450   5.000
    3DHA   C112 2928   2.797   2.391   5.166
    3DHA   H12R 2929   2.696   2.364   5.198
    3DHA   H12S 2930   2.840   2.292   5.183
    3DHA   C111 2931   2.852   2.483   5.266
    3DHA   H11R 2932   2.961   2.490   5.264
    3DHA   C110 2933   2.781   2.553   5.356
    3DHA   H10R 2934   2.832   2.609   5.434
    3DHA    C19 2935   2.637   2.557   5.370
    3DHA    H9R 2936   2.584   2.649   5.345
    3DHA    H9S 2937   2.592   2.482   5.305
    3DHA    C18 2938   2.602   2.537   5.511
    3DHA    H8R 2939   2.647   2.605   5.582
    3DHA    C17 2940   2.512   2.447   5.557
    3DHA    H7R 2941   2.488   2.434   5.662
    3DHA    C16 2942   2.440   2.347   5.477
    3DHA    H6R 2943   2.501   2.302   5.398
    3DHA    H6S 2944   2.401   2.263   5.535
    3DHA    C15 2945   2.331   2.418   5.404
    3DHA    H5R 2946   2.365   2.483   5.323
    3DHA    C14 2947   2.200   2.403   5.428
    3DHA    H4R 2948   2.134   2.477   5.383
    3DHA    C13 2949   2.131   2.319   5.527
    3DHA    H3R 2950   2.040   2.278   5.484
    3DHA    H3S 2951   2.194   2.234   5.554
    3DHA    C12 2952   2.094   2.409   5.645
    3DHA    H2R 2953   2.181   2.442   5.701
    3DHA    H2S 2954   2.054   2.508   5.621
    3DHA   C117 2955   2.483   2.554   4.749
    3DHA   H17R 2956   2.425   2.517   4.665
    3DHA   C118 2957   2.525   2.687   4.729
    3DHA   H18R 2958   2.556   2.701   4.625
    3DHA   H18S 2959   2.623   2.694   4.777
    3DHA   C119 2960   2.427   2.794   4.768
    3DHA   H19R 2961   2.376   2.785   4.863
    3DHA   C120 2962   2.396   2.902   4.699
    3DHA   H20R 2963   2.315   2.968   4.727
    3DHA   C121 2964   2.461   2.932   4.564
    3DHA   H21R 2965   2.566   2.900   4.564
    3DHA   H21S 2966   2.467   3.040   4.549
    3DHA   C122 2967   2.389   2.881   4.440
    3DHA   H22R 2968   2.392   2.771   4.442
    3DHA   H22S 2969   2.422   2.923   4.345
    3DHA   H22T 2970   2.281   2.899   4.439
    1ST    C118 2971   2.965   5.547   4.566
    1ST    H18R 2972   2.897   5.544   4.480
    1ST    H18S 2973   3.063   5.535   4.519
    1ST    H18T 2974   2.965   5.651   4.600
    1ST    C117 2975   2.916   5.449   4.671
    1ST    H17R 2976   2.899   5.348   4.634
    1ST    H17S 2977   3.000   5.442   4.741
    1ST    C116 2978   2.798   5.498   4.748
    1ST    H16R 2979   2.826   5.589   4.801
    1ST    H16S 2980   2.716   5.522   4.679
    1ST    C115 2981   2.740   5.407   4.855
    1ST    H15R 2982   2.692   5.327   4.798
    1ST    H15S 2983   2.819   5.357   4.911
    1ST    C114 2984   2.648   5.482   4.955
    1ST    H14R 2985   2.610   5.415   5.033
    1ST    H14S 2986   2.721   5.546   5.004
    1ST    C113 2987   2.540   5.576   4.902
    1ST    H13R 2988   2.588   5.669   4.871
    1ST    H13S 2989   2.490   5.536   4.814
    1ST    C112 2990   2.422   5.608   4.991
    1ST    H12R 2991   2.392   5.520   5.049
    1ST    H12S 2992   2.464   5.678   5.064
    1ST    C111 2993   2.303   5.661   4.915
    1ST    H11R 2994   2.337   5.748   4.858
    1ST    H11S 2995   2.259   5.585   4.850
    1ST    C110 2996   2.191   5.708   5.003
    1ST    H10R 2997   2.233   5.762   5.088
    1ST    H10S 2998   2.127   5.788   4.963
    1ST     C19 2999   2.089   5.598   5.033
    1ST     H9R 3000   2.063   5.564   4.932
    1ST     H9S 3001   2.130   5.508   5.080
    1ST     C18 3002   1.969   5.643   5.104
    1ST     H8R 3003   1.998   5.686   5.200
    1ST     H8S 3004   1.917   5.731   5.065
    1ST     C17 3005   1.869   5.531   5.132
    1ST     H7R 3006   1.855   5.479   5.037
    1ST     H7S 3007   1.901   5.463   5.211
    1ST     C16 3008   1.729   5.590   5.170
    1ST     H6R 3009   1.755   5.653   5.256
    1ST     H6S 3010   1.697   5.669   5.102
    1ST     C15 3011   1.614   5.496   5.191
    1ST     H5R 3012   1.563   5.493   5.095
    1ST     H5S 3013   1.662   5.399   5.210
    1ST     C14 3014   1.512   5.537   5.298
    1ST     H4R 3015   1.467   5.633   5.272
    1ST     H4S 3016   1.434   5.460   5.303
    1ST     C13 3017   1.568   5.570   5.429
    1ST     H3R 3018   1.619   5.666   5.425
    1ST     H3S 3019   1.496   5.581   5.510
    1ST     C12 3020   1.661   5.463   5.486
    1ST     H2R 3021   1.615   5.367   5.505
    1ST     H2S 3022   1.738   5.446   5.410
    2PS     C11 3023   1.735   5.504   5.608
    2PS     O12 3024   1.686   5.523   5.719
    2PS     O11 3025   1.866   5.514   5.584
    2PS      C1 3026   1.960   5.543   5.695
    2PS      HR 3027   2.054   5.570   5.647
    2PS      HS 3028   1.925   5.621   5.763
    2PS      C2 3029   1.991   5.416   5.769
    2PS      HX 3030   1.896   5.383   5.812
    2PS      C3 3031   2.097   5.446   5.872
    2PS      HA 3032   2.197   5.464   5.833
    2PS      HB 3033   2.070   5.540   5.920
    2PS     O31 3034   2.101   5.339   5.962
    2PS     P31 3035   2.051   5.355   6.101
    2PS     O32 3036   1.897   5.377   6.083
    2PS     C31 3037   1.813   5.373   6.189
    2PS     H1A 3038   1.829   5.276   6.238
    2PS     H1B 3039   1.835   5.458   6.253
    2PS     C32 3040   1.663   5.368   6.153
    2PS     H2A 3041   1.630   5.462   6.108
    2PS     N31 3042   1.623   5.271   6.047
    2PS    HN1A 3043   1.530   5.294   6.009
    2PS    HN1B 3044   1.700   5.255   5.981
    2PS    HN1C 3045   1.614   5.179   6.094
    2PS     C33 3046   1.585   5.351   6.277
    2PS     O33 3047   2.062   5.225   6.172
    2PS     O34 3048   2.109   5.477   6.159
    2PS     O21 3049   2.055   5.322   5.675
    2PS     C21 3050   1.983   5.226   5.609
    2PS     O22 3051   1.861   5.232   5.612
    2PS     O35 3052   1.617   5.419   6.372
    2PS     O36 3053   1.531   5.245   6.305
    3DHA   C116 3054   2.752   5.259   4.290
    3DHA   H16R 3055   2.673   5.324   4.326
    3DHA   C115 3056   2.780   5.143   4.379
    3DHA   H15R 3057   2.873   5.099   4.344
    3DHA   H15S 3058   2.780   5.184   4.480
    3DHA   C114 3059   2.666   5.036   4.368
    3DHA   H14R 3060   2.653   4.997   4.267
    3DHA   C113 3061   2.589   4.990   4.466
    3DHA   H13R 3062   2.515   4.913   4.446
    3DHA   C112 3063   2.605   5.028   4.613
    3DHA   H12R 3064   2.582   4.942   4.676
    3DHA   H12S 3065   2.708   5.049   4.641
    3DHA   C111 3066   2.518   5.142   4.645
    3DHA   H11R 3067   2.517   5.213   4.563
    3DHA   C110 3068   2.444   5.170   4.750
    3DHA   H10R 3069   2.385   5.261   4.750
    3DHA    C19 3070   2.440   5.102   4.881
    3DHA    H9R 3071   2.344   5.051   4.890
    3DHA    H9S 3072   2.515   5.023   4.885
    3DHA    C18 3073   2.463   5.188   4.998
    3DHA    H8R 3074   2.566   5.219   5.013
    3DHA    C17 3075   2.376   5.228   5.087
    3DHA    H7R 3076   2.409   5.286   5.173
    3DHA    C16 3077   2.227   5.225   5.087
    3DHA    H6R 3078   2.178   5.307   5.142
    3DHA    H6S 3079   2.194   5.247   4.986
    3DHA    C15 3080   2.179   5.103   5.151
    3DHA    H5R 3081   2.175   5.013   5.091
    3DHA    C14 3082   2.108   5.100   5.264
    3DHA    H4R 3083   2.061   5.004   5.279
    3DHA    C13 3084   2.056   5.201   5.363
    3DHA    H3R 3085   2.118   5.291   5.366
    3DHA    H3S 3086   1.954   5.228   5.336
    3DHA    C12 3087   2.054   5.144   5.505
    3DHA    H2R 3088   2.013   5.044   5.500
    3DHA    H2S 3089   2.153   5.121   5.545
    3DHA   C117 3090   2.805   5.282   4.168
    3DHA   H17R 3091   2.768   5.368   4.113
    3DHA   C118 3092   2.913   5.193   4.109
    3DHA   H18R 3093   2.902   5.088   4.135
    3DHA   H18S 3094   3.005   5.230   4.154
    3DHA   C119 3095   2.910   5.207   3.961
    3DHA   H19R 3096   2.991   5.268   3.921
    3DHA   C120 3097   2.824   5.141   3.874
    3DHA   H20R 3098   2.836   5.156   3.768
    3DHA   C121 3099   2.700   5.073   3.929
    3DHA   H21R 3100   2.675   5.092   4.033
    3DHA   H21S 3101   2.712   4.966   3.914
    3DHA   C122 3102   2.574   5.123   3.867
    3DHA   H22R 3103   2.542   5.223   3.898
    3DHA   H22S 3104   2.495   5.055   3.900
    3DHA   H22T 3105   2.570   5.112   3.759
    1ST    C118 3106   3.980   3.387   4.159
    1ST    H18R 3107   3.958   3.340   4.063
    1ST    H18S 3108   4.079   3.432   4.148
    1ST    H18T 3109   3.914   3.473   4.167
    1ST    C117 3110   3.971   3.273   4.270
    1ST    H17R 3111   3.872   3.236   4.297
    1ST    H17S 3112   4.015   3.180   4.231
    1ST    C116 3113   4.045   3.319   4.400
    1ST    H16R 3114   4.020   3.246   4.478
    1ST    H16S 3115   4.152   3.314   4.382
    1ST    C115 3116   4.009   3.458   4.460
    1ST    H15R 3117   4.054   3.472   4.559
    1ST    H15S 3118   4.052   3.537   4.399
    1ST    C114 3119   3.860   3.473   4.470
    1ST    H14R 3120   3.829   3.577   4.479
    1ST    H14S 3121   3.820   3.443   4.373
    1ST    C113 3122   3.794   3.380   4.574
    1ST    H13R 3123   3.686   3.390   4.562
    1ST    H13S 3124   3.818   3.277   4.546
    1ST    C112 3125   3.830   3.406   4.718
    1ST    H12R 3126   3.936   3.402   4.746
    1ST    H12S 3127   3.806   3.509   4.742
    1ST    C111 3128   3.749   3.314   4.816
    1ST    H11R 3129   3.642   3.315   4.793
    1ST    H11S 3130   3.775   3.209   4.803
    1ST    C110 3131   3.774   3.342   4.963
    1ST    H10R 3132   3.880   3.327   4.984
    1ST    H10S 3133   3.762   3.450   4.969
    1ST     C19 3134   3.690   3.265   5.064
    1ST     H9R 3135   3.724   3.162   5.071
    1ST     H9S 3136   3.711   3.316   5.158
    1ST     C18 3137   3.539   3.248   5.049
    1ST     H8R 3138   3.507   3.170   4.979
    1ST     H8S 3139   3.507   3.203   5.143
    1ST     C17 3140   3.462   3.383   5.045
    1ST     H7R 3141   3.512   3.434   4.962
    1ST     H7S 3142   3.363   3.375   5.000
    1ST     C16 3143   3.473   3.474   5.170
    1ST     H6R 3144   3.444   3.426   5.264
    1ST     H6S 3145   3.574   3.513   5.185
    1ST     C15 3146   3.379   3.599   5.153
    1ST     H5R 3147   3.402   3.652   5.060
    1ST     H5S 3148   3.277   3.569   5.129
    1ST     C14 3149   3.383   3.697   5.270
    1ST     H4R 3150   3.477   3.749   5.290
    1ST     H4S 3151   3.319   3.778   5.234
    1ST     C13 3152   3.321   3.664   5.412
    1ST     H3R 3153   3.291   3.758   5.459
    1ST     H3S 3154   3.229   3.607   5.397
    1ST     C12 3155   3.412   3.595   5.511
    1ST     H2R 3156   3.423   3.490   5.485
    1ST     H2S 3157   3.508   3.645   5.496
    2PS     C11 3158   3.371   3.606   5.652
    2PS     O12 3159   3.345   3.714   5.704
    2PS     O11 3160   3.379   3.488   5.710
    2PS      C1 3161   3.347   3.487   5.851
    2PS      HR 3162   3.410   3.410   5.897
    2PS      HS 3163   3.374   3.582   5.897
    2PS      C2 3164   3.193   3.480   5.873
    2PS      HX 3165   3.146   3.572   5.839
    2PS      C3 3166   3.147   3.458   6.013
    2PS      HA 3167   3.224   3.405   6.070
    2PS      HB 3168   3.134   3.560   6.052
    2PS     O31 3169   3.013   3.407   6.006
    2PS     P31 3170   2.925   3.399   6.140
    2PS     O32 3171   2.856   3.541   6.148
    2PS     C31 3172   2.800   3.597   6.263
    2PS     H1A 3173   2.728   3.677   6.243
    2PS     H1B 3174   2.746   3.518   6.316
    2PS     C32 3175   2.910   3.638   6.355
    2PS     H2A 3176   2.962   3.543   6.371
    2PS     N31 3177   3.008   3.732   6.299
    2PS    HN1A 3178   2.987   3.748   6.199
    2PS    HN1B 3179   2.999   3.825   6.342
    2PS    HN1C 3180   3.105   3.698   6.296
    2PS     C33 3181   2.863   3.670   6.493
    2PS     O33 3182   2.811   3.305   6.126
    2PS     O34 3183   3.020   3.370   6.248
    2PS     O21 3184   3.145   3.373   5.789
    2PS     C21 3185   3.196   3.245   5.810
    2PS     O22 3186   3.269   3.207   5.898
    2PS     O35 3187   2.911   3.776   6.542
    2PS     O36 3188   2.789   3.594   6.549
    3DHA   C116 3189   3.361   3.153   4.577
    3DHA   H16R 3190   3.423   3.081   4.629
    3DHA   C115 3191   3.268   3.232   4.663
    3DHA   H15R 3192   3.170   3.246   4.616
    3DHA   H15S 3193   3.250   3.173   4.753
    3DHA   C114 3194   3.342   3.352   4.698
    3DHA   H14R 3195   3.448   3.348   4.677
    3DHA   C113 3196   3.288   3.479   4.727
    3DHA   H13R 3197   3.361   3.558   4.744
    3DHA   C112 3198   3.147   3.524   4.736
    3DHA   H12R 3199   3.126   3.600   4.660
    3DHA   H12S 3200   3.077   3.448   4.698
    3DHA   C111 3201   3.104   3.565   4.872
    3DHA   H11R 3202   3.122   3.672   4.877
    3DHA   C110 3203   3.078   3.492   4.976
    3DHA   H10R 3204   3.058   3.541   5.071
    3DHA    C19 3205   3.052   3.344   4.974
    3DHA    H9R 3206   3.021   3.303   4.878
    3DHA    H9S 3207   3.145   3.287   4.981
    3DHA    C18 3208   2.950   3.299   5.078
    3DHA    H8R 3209   2.845   3.302   5.049
    3DHA    C17 3210   2.967   3.272   5.210
    3DHA    H7R 3211   2.890   3.247   5.283
    3DHA    C16 3212   3.098   3.278   5.285
    3DHA    H6R 3213   3.176   3.336   5.235
    3DHA    H6S 3214   3.076   3.326   5.381
    3DHA    C15 3215   3.148   3.147   5.329
    3DHA    H5R 3216   3.129   3.065   5.261
    3DHA    C14 3217   3.210   3.111   5.450
    3DHA    H4R 3218   3.229   3.005   5.461
    3DHA    C13 3219   3.232   3.204   5.560
    3DHA    H3R 3220   3.339   3.219   5.578
    3DHA    H3S 3221   3.192   3.302   5.535
    3DHA    C12 3222   3.159   3.158   5.691
    3DHA    H2R 3223   3.057   3.176   5.656
    3DHA    H2S 3224   3.174   3.051   5.708
    3DHA   C117 3225   3.398   3.177   4.449
    3DHA   H17R 3226   3.478   3.119   4.402
    3DHA   C118 3227   3.360   3.296   4.362
    3DHA   H18R 3228   3.261   3.334   4.388
    3DHA   H18S 3229   3.349   3.266   4.257
    3DHA   C119 3230   3.457   3.410   4.368
    3DHA   H19R 3231   3.479   3.439   4.470
    3DHA   C120 3232   3.506   3.477   4.266
    3DHA   H20R 3233   3.578   3.556   4.289
    3DHA   C121 3234   3.480   3.466   4.121
    3DHA   H21R 3235   3.487   3.360   4.096
    3DHA   H21S 3236   3.555   3.513   4.057
    3DHA   C122 3237   3.351   3.529   4.087
    3DHA   H22R 3238   3.264   3.489   4.142
    3DHA   H22S 3239   3.327   3.507   3.983
    3DHA   H22T 3240   3.353   3.637   4.099
    1ST    C118 3241   4.169   6.832   4.517
    1ST    H18R 3242   4.078   6.850   4.460
    1ST    H18S 3243   4.197   6.731   4.487
    1ST    H18T 3244   4.245   6.904   4.487
    1ST    C117 3245   4.152   6.837   4.671
    1ST    H17R 3246   4.106   6.933   4.697
    1ST    H17S 3247   4.066   6.771   4.686
    1ST    C116 3248   4.276   6.820   4.760
    1ST    H16R 3249   4.326   6.732   4.719
    1ST    H16S 3250   4.342   6.907   4.757
    1ST    C115 3251   4.251   6.808   4.909
    1ST    H15R 3252   4.175   6.879   4.942
    1ST    H15S 3253   4.195   6.715   4.923
    1ST    C114 3254   4.375   6.805   4.995
    1ST    H14R 3255   4.440   6.726   4.957
    1ST    H14S 3256   4.435   6.895   4.984
    1ST    C113 3257   4.353   6.779   5.141
    1ST    H13R 3258   4.283   6.696   5.149
    1ST    H13S 3259   4.449   6.747   5.184
    1ST    C112 3260   4.304   6.893   5.227
    1ST    H12R 3261   4.197   6.913   5.213
    1ST    H12S 3262   4.308   6.850   5.327
    1ST    C111 3263   4.376   7.028   5.217
    1ST    H11R 3264   4.384   7.062   5.113
    1ST    H11S 3265   4.313   7.099   5.272
    1ST    C110 3266   4.497   7.046   5.307
    1ST    H10R 3267   4.508   7.154   5.299
    1ST    H10S 3268   4.460   7.035   5.409
    1ST     C19 3269   4.618   6.963   5.274
    1ST     H9R 3270   4.585   6.859   5.267
    1ST     H9S 3271   4.653   6.985   5.173
    1ST     C18 3272   4.735   6.976   5.373
    1ST     H8R 3273   4.785   7.066   5.339
    1ST     H8S 3274   4.694   6.991   5.473
    1ST     C17 3275   4.836   6.860   5.375
    1ST     H7R 3276   4.900   6.877   5.288
    1ST     H7S 3277   4.912   6.884   5.449
    1ST     C16 3278   4.778   6.719   5.403
    1ST     H6R 3279   4.707   6.685   5.327
    1ST     H6S 3280   4.862   6.655   5.372
    1ST     C15 3281   4.723   6.713   5.546
    1ST     H5R 3282   4.796   6.767   5.607
    1ST     H5S 3283   4.625   6.760   5.547
    1ST     C14 3284   4.730   6.578   5.616
    1ST     H4R 3285   4.656   6.507   5.578
    1ST     H4S 3286   4.834   6.545   5.608
    1ST     C13 3287   4.705   6.593   5.760
    1ST     H3R 3288   4.778   6.664   5.801
    1ST     H3S 3289   4.609   6.643   5.774
    1ST     C12 3290   4.721   6.466   5.841
    1ST     H2R 3291   4.663   6.383   5.802
    1ST     H2S 3292   4.827   6.439   5.839
    2PS     C11 3293   4.675   6.490   5.979
    2PS     O12 3294   4.605   6.585   6.013
    2PS     O11 3295   4.725   6.399   6.063
    2PS      C1 3296   4.688   6.386   6.207
    2PS      HR 3297   4.747   6.462   6.259
    2PS      HS 3298   4.583   6.413   6.221
    2PS      C2 3299   4.729   6.253   6.261
    2PS      HX 3300   4.710   6.263   6.369
    2PS      C3 3301   4.879   6.225   6.240
    2PS      HA 3302   4.898   6.171   6.147
    2PS      HB 3303   4.932   6.320   6.227
    2PS     O31 3304   4.942   6.167   6.351
    2PS     P31 3305   5.084   6.088   6.349
    2PS     O32 3306   5.056   5.942   6.289
    2PS     C31 3307   4.983   5.849   6.362
    2PS     H1A 3308   5.025   5.848   6.463
    2PS     H1B 3309   4.879   5.881   6.372
    2PS     C32 3310   4.995   5.711   6.291
    2PS     H2A 3311   4.985   5.724   6.183
    2PS     N31 3312   5.140   5.660   6.310
    2PS    HN1A 3313   5.164   5.577   6.253
    2PS    HN1B 3314   5.199   5.739   6.280
    2PS    HN1C 3315   5.168   5.632   6.405
    2PS     C33 3316   4.889   5.611   6.330
    2PS     O33 3317   5.178   6.158   6.260
    2PS     O34 3318   5.116   6.088   6.492
    2PS     O21 3319   4.647   6.151   6.192
    2PS     C21 3320   4.645   6.020   6.237
    2PS     O22 3321   4.693   5.991   6.344
    2PS     O35 3322   4.793   5.650   6.399
    2PS     O36 3323   4.911   5.495   6.299
    3DHA   C116 3324   5.140   6.116   4.960
    3DHA   H16R 3325   5.101   6.027   4.913
    3DHA   C115 3326   5.098   6.128   5.102
    3DHA   H15R 3327   5.048   6.223   5.118
    3DHA   H15S 3328   5.021   6.051   5.113
    3DHA   C114 3329   5.216   6.113   5.191
    3DHA   H14R 3330   5.297   6.060   5.141
    3DHA   C113 3331   5.222   6.158   5.321
    3DHA   H13R 3332   5.316   6.144   5.374
    3DHA   C112 3333   5.113   6.233   5.394
    3DHA   H12R 3334   5.072   6.317   5.337
    3DHA   H12S 3335   5.035   6.157   5.405
    3DHA   C111 3336   5.142   6.283   5.529
    3DHA   H11R 3337   5.192   6.379   5.534
    3DHA   C110 3338   5.111   6.227   5.643
    3DHA   H10R 3339   5.141   6.273   5.737
    3DHA    C19 3340   5.044   6.090   5.664
    3DHA    H9R 3341   5.079   6.030   5.580
    3DHA    H9S 3342   5.072   6.039   5.756
    3DHA    C18 3343   4.893   6.097   5.656
    3DHA    H8R 3344   4.861   6.103   5.552
    3DHA    C17 3345   4.806   6.112   5.755
    3DHA    H7R 3346   4.701   6.117   5.728
    3DHA    C16 3347   4.845   6.099   5.897
    3DHA    H6R 3348   4.947   6.131   5.920
    3DHA    H6S 3349   4.773   6.149   5.962
    3DHA    C15 3350   4.842   5.957   5.945
    3DHA    H5R 3351   4.941   5.911   5.951
    3DHA    C14 3352   4.734   5.887   5.985
    3DHA    H4R 3353   4.744   5.782   6.012
    3DHA    C13 3354   4.596   5.936   5.999
    3DHA    H3R 3355   4.566   6.037   5.967
    3DHA    H3S 3356   4.529   5.871   5.943
    3DHA    C12 3357   4.556   5.929   6.151
    3DHA    H2R 3358   4.450   5.941   6.172
    3DHA    H2S 3359   4.572   5.827   6.185
    3DHA   C117 3360   5.211   6.206   4.892
    3DHA   H17R 3361   5.226   6.196   4.785
    3DHA   C118 3362   5.280   6.330   4.943
    3DHA   H18R 3363   5.260   6.353   5.047
    3DHA   H18S 3364   5.233   6.416   4.894
    3DHA   C119 3365   5.427   6.320   4.916
    3DHA   H19R 3366   5.493   6.281   4.993
    3DHA   C120 3367   5.487   6.362   4.804
    3DHA   H20R 3368   5.595   6.357   4.796
    3DHA   C121 3369   5.415   6.413   4.682
    3DHA   H21R 3370   5.414   6.522   4.679
    3DHA   H21S 3371   5.317   6.364   4.677
    3DHA   C122 3372   5.478   6.352   4.559
    3DHA   H22R 3373   5.427   6.387   4.469
    3DHA   H22S 3374   5.469   6.243   4.559
    3DHA   H22T 3375   5.581   6.389   4.547
    1ST    C118 3376   1.748   0.202   4.209
    1ST    H18R 3377   1.705   0.277   4.142
    1ST    H18S 3378   1.734   0.100   4.172
    1ST    H18T 3379   1.856   0.219   4.206
    1ST    C117 3380   1.679   0.209   4.355
    1ST    H17R 3381   1.570   0.197   4.350
    1ST    H17S 3382   1.728   0.123   4.400
    1ST    C116 3383   1.703   0.350   4.426
    1ST    H16R 3384   1.807   0.366   4.452
    1ST    H16S 3385   1.674   0.423   4.349
    1ST    C115 3386   1.619   0.352   4.551
    1ST    H15R 3387   1.514   0.364   4.524
    1ST    H15S 3388   1.643   0.269   4.617
    1ST    C114 3389   1.645   0.471   4.635
    1ST    H14R 3390   1.751   0.481   4.656
    1ST    H14S 3391   1.630   0.562   4.576
    1ST    C113 3392   1.572   0.488   4.773
    1ST    H13R 3393   1.466   0.514   4.770
    1ST    H13S 3394   1.573   0.393   4.826
    1ST    C112 3395   1.631   0.597   4.860
    1ST    H12R 3396   1.736   0.585   4.888
    1ST    H12S 3397   1.634   0.692   4.807
    1ST    C111 3398   1.551   0.604   4.985
    1ST    H11R 3399   1.450   0.641   4.963
    1ST    H11S 3400   1.538   0.503   5.025
    1ST    C110 3401   1.609   0.704   5.083
    1ST    H10R 3402   1.701   0.660   5.122
    1ST    H10S 3403   1.653   0.793   5.040
    1ST     C19 3404   1.508   0.740   5.196
    1ST     H9R 3405   1.433   0.814   5.163
    1ST     H9S 3406   1.452   0.657   5.241
    1ST     C18 3407   1.569   0.817   5.315
    1ST     H8R 3408   1.608   0.738   5.380
    1ST     H8S 3409   1.654   0.880   5.288
    1ST     C17 3410   1.467   0.908   5.385
    1ST     H7R 3411   1.513   0.977   5.456
    1ST     H7S 3412   1.423   0.975   5.310
    1ST     C16 3413   1.356   0.844   5.463
    1ST     H6R 3414   1.315   0.753   5.418
    1ST     H6S 3415   1.379   0.813   5.565
    1ST     C15 3416   1.235   0.939   5.492
    1ST     H5R 3417   1.192   0.958   5.393
    1ST     H5S 3418   1.160   0.879   5.545
    1ST     C14 3419   1.264   1.078   5.557
    1ST     H4R 3420   1.335   1.131   5.493
    1ST     H4S 3421   1.174   1.138   5.570
    1ST     C13 3422   1.339   1.064   5.682
    1ST     H3R 3423   1.291   0.992   5.748
    1ST     H3S 3424   1.433   1.008   5.674
    1ST     C12 3425   1.365   1.198   5.758
    1ST     H2R 3426   1.409   1.258   5.679
    1ST     H2S 3427   1.269   1.240   5.790
    2PS     C11 3428   1.456   1.205   5.878
    2PS     O12 3429   1.526   1.112   5.921
    2PS     O11 3430   1.450   1.330   5.917
    2PS      C1 3431   1.546   1.369   6.027
    2PS      HR 3432   1.517   1.467   6.065
    2PS      HS 3433   1.543   1.294   6.107
    2PS      C2 3434   1.689   1.373   5.974
    2PS      HX 3435   1.716   1.280   5.924
    2PS      C3 3436   1.786   1.412   6.087
    2PS      HA 3437   1.766   1.331   6.157
    2PS      HB 3438   1.888   1.399   6.050
    2PS     O31 3439   1.767   1.537   6.142
    2PS     P31 3440   1.864   1.613   6.252
    2PS     O32 3441   1.834   1.534   6.392
    2PS     C31 3442   1.748   1.581   6.495
    2PS     H1A 3443   1.792   1.656   6.562
    2PS     H1B 3444   1.650   1.617   6.461
    2PS     C32 3445   1.733   1.462   6.586
    2PS     H2A 3446   1.669   1.384   6.545
    2PS     N31 3447   1.868   1.395   6.625
    2PS    HN1A 3448   1.908   1.456   6.698
    2PS    HN1B 3449   1.848   1.307   6.675
    2PS    HN1C 3450   1.939   1.366   6.556
    2PS     C33 3451   1.665   1.519   6.713
    2PS     O33 3452   2.009   1.577   6.209
    2PS     O34 3453   1.814   1.754   6.255
    2PS     O21 3454   1.697   1.477   5.865
    2PS     C21 3455   1.813   1.510   5.804
    2PS     O22 3456   1.915   1.452   5.823
    2PS     O35 3457   1.552   1.478   6.729
    2PS     O36 3458   1.738   1.568   6.797
    3DHA   C116 3459   1.774   1.716   4.689
    3DHA   H16R 3460   1.780   1.814   4.642
    3DHA   C115 3461   1.891   1.683   4.772
    3DHA   H15R 3462   1.940   1.586   4.756
    3DHA   H15S 3463   1.972   1.751   4.745
    3DHA   C114 3464   1.847   1.693   4.922
    3DHA   H14R 3465   1.785   1.614   4.963
    3DHA   C113 3466   1.874   1.789   5.011
    3DHA   H13R 3467   1.834   1.772   5.110
    3DHA   C112 3468   1.937   1.923   5.003
    3DHA   H12R 3469   1.910   1.969   4.908
    3DHA   H12S 3470   1.903   1.991   5.082
    3DHA   C111 3471   2.085   1.920   5.018
    3DHA   H11R 3472   2.133   1.845   4.956
    3DHA   C110 3473   2.162   1.992   5.107
    3DHA   H10R 3474   2.269   1.981   5.089
    3DHA    C19 3475   2.126   2.099   5.202
    3DHA    H9R 3476   2.180   2.190   5.175
    3DHA    H9S 3477   2.020   2.119   5.189
    3DHA    C18 3478   2.158   2.058   5.345
    3DHA    H8R 3479   2.254   2.100   5.377
    3DHA    C17 3480   2.084   1.989   5.428
    3DHA    H7R 3481   2.138   1.968   5.520
    3DHA    C16 3482   1.949   1.920   5.419
    3DHA    H6R 3483   1.883   1.931   5.505
    3DHA    H6S 3484   1.902   1.949   5.325
    3DHA    C15 3485   1.975   1.776   5.405
    3DHA    H5R 3486   1.998   1.749   5.302
    3DHA    C14 3487   1.949   1.682   5.499
    3DHA    H4R 3488   1.966   1.581   5.463
    3DHA    C13 3489   1.919   1.686   5.648
    3DHA    H3R 3490   2.003   1.645   5.706
    3DHA    H3S 3491   1.915   1.790   5.682
    3DHA    C12 3492   1.796   1.617   5.697
    3DHA    H2R 3493   1.735   1.701   5.731
    3DHA    H2S 3494   1.742   1.573   5.613
    3DHA   C117 3495   1.673   1.639   4.648
    3DHA   H17R 3496   1.603   1.674   4.572
    3DHA   C118 3497   1.648   1.500   4.704
    3DHA   H18R 3498   1.673   1.492   4.810
    3DHA   H18S 3499   1.716   1.432   4.652
    3DHA   C119 3500   1.503   1.452   4.680
    3DHA   H19R 3501   1.443   1.464   4.769
    3DHA   C120 3502   1.453   1.410   4.565
    3DHA   H20R 3503   1.349   1.382   4.569
    3DHA   C121 3504   1.529   1.396   4.440
    3DHA   H21R 3505   1.612   1.467   4.431
    3DHA   H21S 3506   1.461   1.422   4.359
    3DHA   C122 3507   1.577   1.247   4.432
    3DHA   H22R 3508   1.646   1.216   4.511
    3DHA   H22S 3509   1.644   1.228   4.347
    3DHA   H22T 3510   1.492   1.180   4.419
    1ST    C118 3511   0.175   1.739   4.297
    1ST    H18R 3512   0.081   1.738   4.242
    1ST    H18S 3513   0.216   1.650   4.251
    1ST    H18T 3514   0.219   1.836   4.273
    1ST    C117 3515   0.148   1.712   4.441
    1ST    H17R 3516   0.067   1.771   4.486
    1ST    H17S 3517   0.110   1.610   4.431
    1ST    C116 3518   0.273   1.725   4.531
    1ST    H16R 3519   0.354   1.665   4.489
    1ST    H16S 3520   0.305   1.829   4.532
    1ST    C115 3521   0.254   1.679   4.677
    1ST    H15R 3522   0.233   1.572   4.683
    1ST    H15S 3523   0.354   1.684   4.721
    1ST    C114 3524   0.152   1.757   4.760
    1ST    H14R 3525   0.050   1.739   4.726
    1ST    H14S 3526   0.155   1.725   4.864
    1ST    C113 3527   0.178   1.909   4.775
    1ST    H13R 3528   0.277   1.932   4.814
    1ST    H13S 3529   0.175   1.954   4.676
    1ST    C112 3530   0.086   1.979   4.869
    1ST    H12R 3531  -0.014   1.958   4.832
    1ST    H12S 3532   0.070   1.935   4.968
    1ST    C111 3533   0.107   2.127   4.879
    1ST    H11R 3534   0.204   2.144   4.926
    1ST    H11S 3535   0.100   2.177   4.782
    1ST    C110 3536   0.013   2.192   4.981
    1ST    H10R 3537  -0.085   2.209   4.936
    1ST    H10S 3538  -0.012   2.117   5.056
    1ST     C19 3539   0.068   2.324   5.035
    1ST     H9R 3540   0.167   2.302   5.074
    1ST     H9S 3541   0.078   2.396   4.953
    1ST     C18 3542  -0.010   2.399   5.147
    1ST     H8R 3543   0.045   2.487   5.181
    1ST     H8S 3544  -0.099   2.438   5.097
    1ST     C17 3545  -0.049   2.303   5.266
    1ST     H7R 3546  -0.135   2.348   5.317
    1ST     H7S 3547  -0.085   2.205   5.234
    1ST     C16 3548   0.062   2.294   5.373
    1ST     H6R 3549   0.147   2.241   5.330
    1ST     H6S 3550   0.087   2.398   5.391
    1ST     C15 3551   0.014   2.232   5.507
    1ST     H5R 3552  -0.091   2.255   5.525
    1ST     H5S 3553   0.018   2.123   5.505
    1ST     C14 3554   0.103   2.278   5.623
    1ST     H4R 3555   0.207   2.284   5.591
    1ST     H4S 3556   0.074   2.379   5.651
    1ST     C13 3557   0.096   2.193   5.754
    1ST     H3R 3558  -0.003   2.201   5.798
    1ST     H3S 3559   0.109   2.091   5.718
    1ST     C12 3560   0.183   2.225   5.868
    1ST     H2R 3561   0.285   2.252   5.839
    1ST     H2S 3562   0.147   2.317   5.914
    2PS     C11 3563   0.183   2.117   5.974
    2PS     O12 3564   0.112   2.121   6.076
    2PS     O11 3565   0.270   2.025   5.939
    2PS      C1 3566   0.306   1.920   6.034
    2PS      HR 3567   0.398   1.864   6.013
    2PS      HS 3568   0.318   1.982   6.123
    2PS      C2 3569   0.195   1.820   6.074
    2PS      HX 3570   0.103   1.876   6.091
    2PS      C3 3571   0.236   1.741   6.195
    2PS      HA 3572   0.292   1.655   6.159
    2PS      HB 3573   0.305   1.793   6.262
    2PS     O31 3574   0.122   1.694   6.268
    2PS     P31 3575   0.121   1.574   6.367
    2PS     O32 3576   0.211   1.629   6.481
    2PS     C31 3577   0.181   1.744   6.553
    2PS     H1A 3578   0.150   1.820   6.481
    2PS     H1B 3579   0.096   1.727   6.618
    2PS     C32 3580   0.312   1.784   6.620
    2PS     H2A 3581   0.320   1.708   6.698
    2PS     N31 3582   0.437   1.764   6.537
    2PS    HN1A 3583   0.436   1.826   6.455
    2PS    HN1B 3584   0.523   1.788   6.588
    2PS    HN1C 3585   0.434   1.670   6.495
    2PS     C33 3586   0.310   1.920   6.681
    2PS     O33 3587  -0.013   1.565   6.437
    2PS     O34 3588   0.181   1.452   6.305
    2PS     O21 3589   0.174   1.746   5.957
    2PS     C21 3590   0.063   1.674   5.935
    2PS     O22 3591  -0.037   1.681   6.006
    2PS     O35 3592   0.409   1.992   6.663
    2PS     O36 3593   0.217   1.946   6.751
    3DHA   C116 3594  -0.242   1.482   4.565
    3DHA   H16R 3595  -0.140   1.447   4.552
    3DHA   C115 3596  -0.302   1.452   4.699
    3DHA   H15R 3597  -0.411   1.464   4.697
    3DHA   H15S 3598  -0.291   1.344   4.708
    3DHA   C114 3599  -0.238   1.530   4.807
    3DHA   H14R 3600  -0.213   1.631   4.773
    3DHA   C113 3601  -0.191   1.489   4.921
    3DHA   H13R 3602  -0.145   1.563   4.986
    3DHA   C112 3603  -0.205   1.356   4.986
    3DHA   H12R 3604  -0.199   1.274   4.914
    3DHA   H12S 3605  -0.128   1.329   5.059
    3DHA   C111 3606  -0.341   1.346   5.059
    3DHA   H11R 3607  -0.427   1.343   4.991
    3DHA   C110 3608  -0.358   1.335   5.189
    3DHA   H10R 3609  -0.457   1.324   5.231
    3DHA    C19 3610  -0.257   1.339   5.293
    3DHA    H9R 3611  -0.300   1.296   5.384
    3DHA    H9S 3612  -0.177   1.269   5.267
    3DHA    C18 3613  -0.214   1.469   5.335
    3DHA    H8R 3614  -0.181   1.532   5.253
    3DHA    C17 3615  -0.216   1.524   5.456
    3DHA    H7R 3616  -0.177   1.625   5.468
    3DHA    C16 3617  -0.248   1.446   5.581
    3DHA    H6R 3618  -0.281   1.517   5.657
    3DHA    H6S 3619  -0.334   1.378   5.579
    3DHA    C15 3620  -0.131   1.368   5.610
    3DHA    H5R 3621  -0.116   1.287   5.540
    3DHA    C14 3622  -0.041   1.379   5.709
    3DHA    H4R 3623   0.045   1.316   5.730
    3DHA    C13 3624  -0.037   1.477   5.820
    3DHA    H3R 3625  -0.130   1.535   5.822
    3DHA    H3S 3626  -0.029   1.423   5.914
    3DHA    C12 3627   0.075   1.586   5.814
    3DHA    H2R 3628   0.179   1.555   5.805
    3DHA    H2S 3629   0.064   1.656   5.730
    3DHA   C117 3630  -0.296   1.542   4.453
    3DHA   H17R 3631  -0.237   1.556   4.363
    3DHA   C118 3632  -0.428   1.594   4.442
    3DHA   H18R 3633  -0.434   1.682   4.508
    3DHA   H18S 3634  -0.510   1.535   4.483
    3DHA   C119 3635  -0.454   1.646   4.305
    3DHA   H19R 3636  -0.465   1.754   4.309
    3DHA   C120 3637  -0.452   1.584   4.189
    3DHA   H20R 3638  -0.468   1.648   4.103
    3DHA   C121 3639  -0.429   1.435   4.157
    3DHA   H21R 3640  -0.353   1.394   4.224
    3DHA   H21S 3641  -0.386   1.423   4.057
    3DHA   C122 3642  -0.556   1.360   4.176
    3DHA   H22R 3643  -0.649   1.419   4.173
    3DHA   H22S 3644  -0.562   1.288   4.257
    3DHA   H22T 3645  -0.583   1.295   4.092
    1ST    C118 3646   3.280   2.592   4.142
    1ST    H18R 3647   3.285   2.541   4.045
    1ST    H18S 3648   3.313   2.685   4.095
    1ST    H18T 3649   3.176   2.589   4.174
    1ST    C117 3650   3.385   2.546   4.245
    1ST    H17R 3651   3.386   2.439   4.264
    1ST    H17S 3652   3.488   2.550   4.208
    1ST    C116 3653   3.364   2.613   4.381
    1ST    H16R 3654   3.367   2.721   4.363
    1ST    H16S 3655   3.266   2.592   4.424
    1ST    C115 3656   3.472   2.555   4.479
    1ST    H15R 3657   3.443   2.454   4.508
    1ST    H15S 3658   3.574   2.568   4.440
    1ST    C114 3659   3.463   2.624   4.612
    1ST    H14R 3660   3.465   2.731   4.592
    1ST    H14S 3661   3.362   2.610   4.652
    1ST    C113 3662   3.553   2.575   4.725
    1ST    H13R 3663   3.517   2.476   4.755
    1ST    H13S 3664   3.659   2.570   4.699
    1ST    C112 3665   3.525   2.646   4.856
    1ST    H12R 3666   3.540   2.754   4.847
    1ST    H12S 3667   3.422   2.616   4.875
    1ST    C111 3668   3.622   2.584   4.963
    1ST    H11R 3669   3.605   2.480   4.992
    1ST    H11S 3670   3.719   2.595   4.913
    1ST    C110 3671   3.645   2.664   5.094
    1ST    H10R 3672   3.543   2.671   5.133
    1ST    H10S 3673   3.697   2.615   5.177
    1ST     C19 3674   3.718   2.801   5.071
    1ST     H9R 3675   3.778   2.805   4.979
    1ST     H9S 3676   3.640   2.875   5.059
    1ST     C18 3677   3.808   2.853   5.186
    1ST     H8R 3678   3.895   2.788   5.196
    1ST     H8S 3679   3.841   2.955   5.164
    1ST     C17 3680   3.724   2.851   5.313
    1ST     H7R 3681   3.641   2.921   5.325
    1ST     H7S 3682   3.669   2.757   5.322
    1ST     C16 3683   3.809   2.853   5.442
    1ST     H6R 3684   3.894   2.785   5.440
    1ST     H6S 3685   3.862   2.949   5.441
    1ST     C15 3686   3.725   2.837   5.568
    1ST     H5R 3687   3.639   2.905   5.571
    1ST     H5S 3688   3.674   2.741   5.563
    1ST     C14 3689   3.819   2.832   5.688
    1ST     H4R 3690   3.914   2.783   5.666
    1ST     H4S 3691   3.856   2.934   5.701
    1ST     C13 3692   3.756   2.783   5.819
    1ST     H3R 3693   3.764   2.876   5.876
    1ST     H3S 3694   3.651   2.760   5.804
    1ST     C12 3695   3.841   2.683   5.894
    1ST     H2R 3696   3.890   2.622   5.818
    1ST     H2S 3697   3.931   2.725   5.939
    2PS     C11 3698   3.769   2.600   5.999
    2PS     O12 3699   3.755   2.639   6.113
    2PS     O11 3700   3.720   2.484   5.965
    2PS      C1 3701   3.653   2.398   6.061
    2PS      HR 3702   3.629   2.303   6.013
    2PS      HS 3703   3.719   2.388   6.148
    2PS      C2 3704   3.516   2.450   6.117
    2PS      HX 3705   3.534   2.549   6.158
    2PS      C3 3706   3.458   2.363   6.226
    2PS      HA 3707   3.438   2.258   6.205
    2PS      HB 3708   3.542   2.373   6.295
    2PS     O31 3709   3.342   2.422   6.289
    2PS     P31 3710   3.253   2.352   6.406
    2PS     O32 3711   3.161   2.246   6.332
    2PS     C31 3712   3.136   2.124   6.386
    2PS     H1A 3713   3.225   2.086   6.438
    2PS     H1B 3714   3.053   2.142   6.454
    2PS     C32 3715   3.101   2.029   6.269
    2PS     H2A 3716   3.002   2.061   6.235
    2PS     N31 3717   3.199   2.033   6.158
    2PS    HN1A 3718   3.200   2.126   6.113
    2PS    HN1B 3719   3.296   2.015   6.191
    2PS    HN1C 3720   3.181   1.954   6.095
    2PS     C33 3721   3.075   1.887   6.311
    2PS     O33 3722   3.340   2.287   6.510
    2PS     O34 3723   3.157   2.451   6.459
    2PS     O21 3724   3.424   2.451   6.008
    2PS     C21 3725   3.404   2.570   5.947
    2PS     O22 3726   3.463   2.677   5.971
    2PS     O35 3727   2.975   1.847   6.369
    2PS     O36 3728   3.174   1.820   6.295
    3DHA   C116 3729   2.963   2.757   4.660
    3DHA   H16R 3730   2.939   2.651   4.664
    3DHA   C115 3731   3.006   2.833   4.778
    3DHA   H15R 3732   2.949   2.926   4.787
    3DHA   H15S 3733   2.992   2.775   4.870
    3DHA   C114 3734   3.150   2.856   4.766
    3DHA   H14R 3735   3.188   2.833   4.667
    3DHA   C113 3736   3.227   2.915   4.850
    3DHA   H13R 3737   3.333   2.925   4.829
    3DHA   C112 3738   3.184   2.972   4.978
    3DHA   H12R 3739   3.196   3.080   4.971
    3DHA   H12S 3740   3.082   2.941   5.003
    3DHA   C111 3741   3.278   2.933   5.087
    3DHA   H11R 3742   3.355   3.007   5.107
    3DHA   C110 3743   3.277   2.833   5.171
    3DHA   H10R 3744   3.357   2.832   5.245
    3DHA    C19 3745   3.175   2.724   5.190
    3DHA    H9R 3746   3.095   2.748   5.120
    3DHA    H9S 3747   3.217   2.628   5.158
    3DHA    C18 3748   3.120   2.721   5.329
    3DHA    H8R 3749   3.013   2.743   5.331
    3DHA    C17 3750   3.177   2.686   5.441
    3DHA    H7R 3751   3.120   2.671   5.532
    3DHA    C16 3752   3.319   2.669   5.471
    3DHA    H6R 3753   3.333   2.568   5.510
    3DHA    H6S 3754   3.374   2.669   5.377
    3DHA    C15 3755   3.380   2.762   5.571
    3DHA    H5R 3756   3.461   2.818   5.525
    3DHA    C14 3757   3.344   2.760   5.702
    3DHA    H4R 3758   3.403   2.830   5.761
    3DHA    C13 3759   3.249   2.679   5.778
    3DHA    H3R 3760   3.214   2.748   5.855
    3DHA    H3S 3761   3.162   2.643   5.722
    3DHA    C12 3762   3.307   2.549   5.831
    3DHA    H2R 3763   3.216   2.497   5.863
    3DHA    H2S 3764   3.351   2.495   5.748
    3DHA   C117 3765   2.945   2.807   4.537
    3DHA   H17R 3766   2.939   2.746   4.447
    3DHA   C118 3767   2.955   2.953   4.504
    3DHA   H18R 3768   3.055   2.987   4.478
    3DHA   H18S 3769   2.926   3.018   4.587
    3DHA   C119 3770   2.864   2.980   4.391
    3DHA   H19R 3771   2.762   2.955   4.419
    3DHA   C120 3772   2.897   3.036   4.274
    3DHA   H20R 3773   2.824   3.043   4.195
    3DHA   C121 3774   3.033   3.087   4.226
    3DHA   H21R 3775   3.047   3.038   4.129
    3DHA   H21S 3776   3.117   3.048   4.284
    3DHA   C122 3777   3.024   3.236   4.228
    3DHA   H22R 3778   2.928   3.279   4.199
    3DHA   H22S 3779   3.101   3.292   4.175
    3DHA   H22T 3780   3.023   3.272   4.331
    1ST    C118 3781   1.606   3.998   4.162
    1ST    H18R 3782   1.536   3.931   4.213
    1ST    H18S 3783   1.596   3.989   4.054
    1ST    H18T 3784   1.591   4.098   4.204
    1ST    C117 3785   1.742   3.939   4.208
    1ST    H17R 3786   1.737   3.924   4.316
    1ST    H17S 3787   1.765   3.846   4.155
    1ST    C116 3788   1.846   4.046   4.165
    1ST    H16R 3789   1.836   4.050   4.056
    1ST    H16S 3790   1.815   4.139   4.213
    1ST    C115 3791   1.990   4.014   4.206
    1ST    H15R 3792   2.015   3.917   4.163
    1ST    H15S 3793   2.049   4.088   4.151
    1ST    C114 3794   2.038   4.042   4.346
    1ST    H14R 3795   2.145   4.022   4.342
    1ST    H14S 3796   2.029   4.147   4.376
    1ST    C113 3797   1.971   3.943   4.444
    1ST    H13R 3798   1.865   3.959   4.462
    1ST    H13S 3799   1.982   3.841   4.409
    1ST    C112 3800   2.043   3.950   4.580
    1ST    H12R 3801   2.139   3.899   4.567
    1ST    H12S 3802   2.071   4.049   4.615
    1ST    C111 3803   1.963   3.889   4.691
    1ST    H11R 3804   1.875   3.951   4.713
    1ST    H11S 3805   1.914   3.795   4.666
    1ST    C110 3806   2.028   3.886   4.824
    1ST    H10R 3807   2.127   3.840   4.820
    1ST    H10S 3808   2.056   3.987   4.854
    1ST     C19 3809   1.955   3.827   4.941
    1ST     H9R 3810   1.861   3.882   4.950
    1ST     H9S 3811   1.944   3.719   4.926
    1ST     C18 3812   2.023   3.838   5.071
    1ST     H8R 3813   1.996   3.764   5.148
    1ST     H8S 3814   2.129   3.821   5.052
    1ST     C17 3815   2.009   3.975   5.144
    1ST     H7R 3816   2.018   4.055   5.070
    1ST     H7S 3817   1.911   3.986   5.191
    1ST     C16 3818   2.093   3.986   5.273
    1ST     H6R 3819   2.080   3.890   5.322
    1ST     H6S 3820   2.198   3.994   5.242
    1ST     C15 3821   2.052   4.099   5.367
    1ST     H5R 3822   2.075   4.198   5.329
    1ST     H5S 3823   1.944   4.108   5.383
    1ST     C14 3824   2.127   4.093   5.503
    1ST     H4R 3825   2.112   3.994   5.546
    1ST     H4S 3826   2.236   4.098   5.494
    1ST     C13 3827   2.081   4.189   5.620
    1ST     H3R 3828   2.098   4.288   5.576
    1ST     H3S 3829   1.974   4.171   5.628
    1ST     C12 3830   2.159   4.175   5.755
    1ST     H2R 3831   2.266   4.196   5.750
    1ST     H2S 3832   2.121   4.239   5.836
    2PS     C11 3833   2.157   4.039   5.816
    2PS     O12 3834   2.219   3.946   5.766
    2PS     O11 3835   2.094   4.039   5.937
    2PS      C1 3836   2.082   3.924   6.015
    2PS      HR 3837   2.179   3.872   6.015
    2PS      HS 3838   2.041   3.955   6.112
    2PS      C2 3839   1.977   3.827   5.961
    2PS      HX 3840   1.899   3.883   5.909
    2PS      C3 3841   1.890   3.751   6.070
    2PS      HA 3842   1.813   3.816   6.112
    2PS      HB 3843   1.843   3.665   6.021
    2PS     O31 3844   1.969   3.701   6.178
    2PS     P31 3845   1.911   3.601   6.288
    2PS     O32 3846   1.791   3.678   6.358
    2PS     C31 3847   1.656   3.633   6.354
    2PS     H1A 3848   1.635   3.621   6.247
    2PS     H1B 3849   1.635   3.541   6.408
    2PS     C32 3850   1.576   3.750   6.410
    2PS     H2A 3851   1.636   3.776   6.497
    2PS     N31 3852   1.561   3.864   6.311
    2PS    HN1A 3853   1.646   3.920   6.295
    2PS    HN1B 3854   1.526   3.828   6.221
    2PS    HN1C 3855   1.491   3.928   6.351
    2PS     C33 3856   1.457   3.687   6.474
    2PS     O33 3857   1.860   3.488   6.213
    2PS     O34 3858   2.023   3.589   6.384
    2PS     O21 3859   2.030   3.740   5.861
    2PS     C21 3860   2.129   3.647   5.891
    2PS     O22 3861   2.194   3.631   5.994
    2PS     O35 3862   1.461   3.696   6.594
    2PS     O36 3863   1.364   3.649   6.410
    3DHA   C116 3864   2.177   3.578   4.537
    3DHA   H16R 3865   2.106   3.659   4.549
    3DHA   C115 3866   2.319   3.615   4.561
    3DHA   H15R 3867   2.381   3.530   4.592
    3DHA   H15S 3868   2.368   3.647   4.469
    3DHA   C114 3869   2.331   3.721   4.667
    3DHA   H14R 3870   2.347   3.822   4.631
    3DHA   C113 3871   2.341   3.702   4.799
    3DHA   H13R 3872   2.340   3.788   4.866
    3DHA   C112 3873   2.345   3.572   4.864
    3DHA   H12R 3874   2.367   3.489   4.797
    3DHA   H12S 3875   2.432   3.570   4.930
    3DHA   C111 3876   2.226   3.550   4.940
    3DHA   H11R 3877   2.137   3.549   4.876
    3DHA   C110 3878   2.215   3.545   5.074
    3DHA   H10R 3879   2.117   3.514   5.109
    3DHA    C19 3880   2.327   3.558   5.179
    3DHA    H9R 3881   2.355   3.462   5.223
    3DHA    H9S 3882   2.418   3.583   5.125
    3DHA    C18 3883   2.278   3.655   5.276
    3DHA    H8R 3884   2.208   3.729   5.237
    3DHA    C17 3885   2.310   3.658   5.410
    3DHA    H7R 3886   2.272   3.730   5.482
    3DHA    C16 3887   2.409   3.562   5.479
    3DHA    H6R 3888   2.489   3.532   5.410
    3DHA    H6S 3889   2.456   3.621   5.558
    3DHA    C15 3890   2.343   3.435   5.526
    3DHA    H5R 3891   2.327   3.357   5.451
    3DHA    C14 3892   2.285   3.406   5.643
    3DHA    H4R 3893   2.229   3.315   5.656
    3DHA    C13 3894   2.282   3.501   5.757
    3DHA    H3R 3895   2.314   3.458   5.852
    3DHA    H3S 3896   2.352   3.584   5.748
    3DHA    C12 3897   2.150   3.565   5.771
    3DHA    H2R 3898   2.141   3.633   5.686
    3DHA    H2S 3899   2.072   3.489   5.767
    3DHA   C117 3900   2.127   3.457   4.530
    3DHA   H17R 3901   2.021   3.432   4.523
    3DHA   C118 3902   2.199   3.326   4.529
    3DHA   H18R 3903   2.193   3.281   4.628
    3DHA   H18S 3904   2.304   3.351   4.513
    3DHA   C119 3905   2.143   3.240   4.417
    3DHA   H19R 3906   2.046   3.197   4.442
    3DHA   C120 3907   2.193   3.223   4.300
    3DHA   H20R 3908   2.135   3.163   4.231
    3DHA   C121 3909   2.307   3.297   4.240
    3DHA   H21R 3910   2.341   3.385   4.295
    3DHA   H21S 3911   2.274   3.350   4.150
    3DHA   C122 3912   2.431   3.212   4.207
    3DHA   H22R 3913   2.485   3.256   4.124
    3DHA   H22S 3914   2.424   3.103   4.200
    3DHA   H22T 3915   2.490   3.227   4.298
    1ST    C118 3916   1.186   1.663   4.320
    1ST    H18R 3917   1.294   1.668   4.304
    1ST    H18S 3918   1.153   1.767   4.309
    1ST    H18T 3919   1.143   1.609   4.236
    1ST    C117 3920   1.163   1.607   4.457
    1ST    H17R 3921   1.197   1.503   4.450
    1ST    H17S 3922   1.225   1.662   4.527
    1ST    C116 3923   1.021   1.602   4.515
    1ST    H16R 3924   0.965   1.691   4.487
    1ST    H16S 3925   0.986   1.514   4.460
    1ST    C115 3926   1.001   1.581   4.670
    1ST    H15R 3927   1.030   1.675   4.716
    1ST    H15S 3928   0.897   1.573   4.702
    1ST    C114 3929   1.085   1.473   4.735
    1ST    H14R 3930   1.015   1.389   4.729
    1ST    H14S 3931   1.176   1.443   4.685
    1ST    C113 3932   1.092   1.481   4.893
    1ST    H13R 3933   1.166   1.560   4.909
    1ST    H13S 3934   1.012   1.527   4.951
    1ST    C112 3935   1.133   1.349   4.961
    1ST    H12R 3936   1.068   1.263   4.944
    1ST    H12S 3937   1.226   1.330   4.907
    1ST    C111 3938   1.159   1.376   5.105
    1ST    H11R 3939   1.248   1.328   5.146
    1ST    H11S 3940   1.182   1.483   5.112
    1ST    C110 3941   1.048   1.346   5.198
    1ST    H10R 3942   0.968   1.411   5.164
    1ST    H10S 3943   1.017   1.242   5.191
    1ST     C19 3944   1.071   1.392   5.348
    1ST     H9R 3945   1.143   1.328   5.400
    1ST     H9S 3946   1.113   1.493   5.347
    1ST     C18 3947   0.952   1.399   5.445
    1ST     H8R 3948   0.936   1.294   5.473
    1ST     H8S 3949   0.985   1.447   5.537
    1ST     C17 3950   0.829   1.474   5.382
    1ST     H7R 3951   0.861   1.556   5.317
    1ST     H7S 3952   0.772   1.414   5.310
    1ST     C16 3953   0.736   1.545   5.487
    1ST     H6R 3954   0.806   1.606   5.545
    1ST     H6S 3955   0.680   1.621   5.431
    1ST     C15 3956   0.665   1.443   5.587
    1ST     H5R 3957   0.589   1.381   5.538
    1ST     H5S 3958   0.746   1.385   5.630
    1ST     C14 3959   0.600   1.506   5.709
    1ST     H4R 3960   0.684   1.546   5.766
    1ST     H4S 3961   0.535   1.589   5.684
    1ST     C13 3962   0.516   1.407   5.794
    1ST     H3R 3963   0.447   1.345   5.735
    1ST     H3S 3964   0.585   1.330   5.829
    1ST     C12 3965   0.434   1.461   5.908
    1ST     H2R 3966   0.485   1.512   5.990
    1ST     H2S 3967   0.375   1.550   5.884
    2PS     C11 3968   0.351   1.362   5.985
    2PS     O12 3969   0.227   1.363   5.996
    2PS     O11 3970   0.423   1.257   6.035
    2PS      C1 3971   0.363   1.165   6.124
    2PS      HR 3972   0.438   1.113   6.184
    2PS      HS 3973   0.289   1.222   6.181
    2PS      C2 3974   0.281   1.070   6.036
    2PS      HX 3975   0.233   1.117   5.950
    2PS      C3 3976   0.166   1.003   6.114
    2PS      HA 3977   0.082   1.073   6.115
    2PS      HB 3978   0.121   0.919   6.061
    2PS     O31 3979   0.202   0.972   6.248
    2PS     P31 3980   0.114   0.889   6.345
    2PS     O32 3981   0.172   0.920   6.486
    2PS     C31 3982   0.297   0.867   6.522
    2PS     H1A 3983   0.283   0.760   6.539
    2PS     H1B 3984   0.373   0.892   6.447
    2PS     C32 3985   0.343   0.922   6.665
    2PS     H2A 3986   0.426   0.861   6.702
    2PS     N31 3987   0.387   1.069   6.657
    2PS    HN1A 3988   0.298   1.121   6.652
    2PS    HN1B 3989   0.423   1.104   6.748
    2PS    HN1C 3990   0.452   1.079   6.577
    2PS     C33 3991   0.236   0.895   6.763
    2PS     O33 3992  -0.018   0.955   6.347
    2PS     O34 3993   0.125   0.744   6.323
    2PS     O21 3994   0.369   0.963   5.991
    2PS     C21 3995   0.322   0.868   5.905
    2PS     O22 3996   0.211   0.854   5.862
    2PS     O35 3997   0.193   0.782   6.773
    2PS     O36 3998   0.190   0.982   6.837
    3DHA   C116 3999   0.482   0.759   5.016
    3DHA   H16R 4000   0.554   0.680   5.035
    3DHA   C115 4001   0.492   0.874   5.105
    3DHA   H15R 4002   0.389   0.899   5.131
    3DHA   H15S 4003   0.535   0.847   5.202
    3DHA   C114 4004   0.556   0.993   5.053
    3DHA   H14R 4005   0.607   0.976   4.959
    3DHA   C113 4006   0.562   1.114   5.109
    3DHA   H13R 4007   0.622   1.187   5.055
    3DHA   C112 4008   0.504   1.151   5.245
    3DHA   H12R 4009   0.518   1.073   5.320
    3DHA   H12S 4010   0.537   1.249   5.279
    3DHA   C111 4011   0.360   1.165   5.226
    3DHA   H11R 4012   0.311   1.133   5.134
    3DHA   C110 4013   0.283   1.216   5.319
    3DHA   H10R 4014   0.176   1.225   5.302
    3DHA    C19 4015   0.311   1.284   5.445
    3DHA    H9R 4016   0.415   1.314   5.459
    3DHA    H9S 4017   0.261   1.381   5.439
    3DHA    C18 4018   0.268   1.209   5.566
    3DHA    H8R 4019   0.163   1.232   5.586
    3DHA    C17 4020   0.333   1.121   5.650
    3DHA    H7R 4021   0.266   1.074   5.721
    3DHA    C16 4022   0.470   1.066   5.640
    3DHA    H6R 4023   0.545   1.119   5.581
    3DHA    H6S 4024   0.514   1.059   5.740
    3DHA    C15 4025   0.482   0.928   5.580
    3DHA    H5R 4026   0.437   0.923   5.481
    3DHA    C14 4027   0.517   0.814   5.643
    3DHA    H4R 4028   0.507   0.716   5.596
    3DHA    C13 4029   0.552   0.800   5.784
    3DHA    H3R 4030   0.629   0.723   5.792
    3DHA    H3S 4031   0.611   0.878   5.833
    3DHA    C12 4032   0.435   0.767   5.879
    3DHA    H2R 4033   0.373   0.685   5.839
    3DHA    H2S 4034   0.480   0.742   5.975
    3DHA   C117 4035   0.387   0.749   4.919
    3DHA   H17R 4036   0.393   0.654   4.866
    3DHA   C118 4037   0.289   0.850   4.871
    3DHA   H18R 4038   0.263   0.923   4.948
    3DHA   H18S 4039   0.198   0.795   4.851
    3DHA   C119 4040   0.333   0.907   4.743
    3DHA   H19R 4041   0.419   0.972   4.755
    3DHA   C120 4042   0.292   0.868   4.617
    3DHA   H20R 4043   0.346   0.909   4.532
    3DHA   C121 4044   0.165   0.788   4.585
    3DHA   H21R 4045   0.092   0.845   4.528
    3DHA   H21S 4046   0.112   0.768   4.679
    3DHA   C122 4047   0.202   0.664   4.504
    3DHA   H22R 4048   0.255   0.690   4.412
    3DHA   H22S 4049   0.108   0.610   4.496
    3DHA   H22T 4050   0.268   0.593   4.553
    1ST    C118 4051   3.123   4.023   4.301
    1ST    H18R 4052   3.056   3.975   4.229
    1ST    H18S 4053   3.222   4.004   4.259
    1ST    H18T 4054   3.106   4.130   4.288
    1ST    C117 4055   3.123   3.981   4.445
    1ST    H17R 4056   3.176   4.061   4.497
    1ST    H17S 4057   3.020   3.983   4.481
    1ST    C116 4058   3.182   3.840   4.479
    1ST    H16R 4059   3.290   3.852   4.485
    1ST    H16S 4060   3.156   3.815   4.583
    1ST    C115 4061   3.124   3.722   4.398
    1ST    H15R 4062   3.140   3.745   4.293
    1ST    H15S 4063   3.181   3.632   4.423
    1ST    C114 4064   2.975   3.700   4.424
    1ST    H14R 4065   2.952   3.722   4.529
    1ST    H14S 4066   2.915   3.769   4.364
    1ST    C113 4067   2.912   3.570   4.378
    1ST    H13R 4068   2.956   3.546   4.281
    1ST    H13S 4069   2.945   3.487   4.441
    1ST    C112 4070   2.767   3.574   4.372
    1ST    H12R 4071   2.732   3.616   4.466
    1ST    H12S 4072   2.729   3.640   4.294
    1ST    C111 4073   2.697   3.438   4.349
    1ST    H11R 4074   2.593   3.448   4.319
    1ST    H11S 4075   2.753   3.397   4.265
    1ST    C110 4076   2.727   3.321   4.441
    1ST    H10R 4077   2.695   3.224   4.402
    1ST    H10S 4078   2.835   3.303   4.443
    1ST     C19 4079   2.658   3.334   4.576
    1ST     H9R 4080   2.690   3.429   4.618
    1ST     H9S 4081   2.549   3.330   4.566
    1ST     C18 4082   2.697   3.213   4.658
    1ST     H8R 4083   2.679   3.123   4.598
    1ST     H8S 4084   2.805   3.217   4.678
    1ST     C17 4085   2.622   3.187   4.800
    1ST     H7R 4086   2.649   3.269   4.867
    1ST     H7S 4087   2.514   3.200   4.792
    1ST     C16 4088   2.669   3.058   4.865
    1ST     H6R 4089   2.634   2.980   4.797
    1ST     H6S 4090   2.777   3.046   4.858
    1ST     C15 4091   2.621   3.042   5.008
    1ST     H5R 4092   2.642   3.140   5.052
    1ST     H5S 4093   2.513   3.029   5.000
    1ST     C14 4094   2.695   2.926   5.080
    1ST     H4R 4095   2.684   2.836   5.020
    1ST     H4S 4096   2.798   2.957   5.060
    1ST     C13 4097   2.673   2.922   5.224
    1ST     H3R 4098   2.652   3.024   5.256
    1ST     H3S 4099   2.585   2.861   5.242
    1ST     C12 4100   2.797   2.880   5.292
    1ST     H2R 4101   2.822   2.776   5.272
    1ST     H2S 4102   2.886   2.934   5.260
    2PS     C11 4103   2.796   2.900   5.448
    2PS     O12 4104   2.694   2.946   5.504
    2PS     O11 4105   2.908   2.858   5.506
    2PS      C1 4106   2.912   2.869   5.651
    2PS      HR 4107   3.018   2.874   5.676
    2PS      HS 4108   2.868   2.966   5.675
    2PS      C2 4109   2.847   2.745   5.723
    2PS      HX 4110   2.743   2.743   5.687
    2PS      C3 4111   2.830   2.777   5.869
    2PS      HA 4112   2.803   2.882   5.881
    2PS      HB 4113   2.756   2.716   5.921
    2PS     O31 4114   2.952   2.763   5.916
    2PS     P31 4115   2.978   2.768   6.071
    2PS     O32 4116   2.868   2.663   6.137
    2PS     C31 4117   2.816   2.679   6.265
    2PS     H1A 4118   2.888   2.747   6.312
    2PS     H1B 4119   2.727   2.741   6.267
    2PS     C32 4120   2.793   2.544   6.345
    2PS     H2A 4121   2.713   2.483   6.304
    2PS     N31 4122   2.912   2.456   6.328
    2PS    HN1A 4123   2.892   2.356   6.340
    2PS    HN1B 4124   2.948   2.454   6.231
    2PS    HN1C 4125   2.990   2.481   6.390
    2PS     C33 4126   2.758   2.583   6.482
    2PS     O33 4127   3.112   2.715   6.100
    2PS     O34 4128   2.933   2.901   6.106
    2PS     O21 4129   2.918   2.628   5.695
    2PS     C21 4130   2.868   2.509   5.734
    2PS     O22 4131   2.759   2.495   5.781
    2PS     O35 4132   2.643   2.570   6.521
    2PS     O36 4133   2.841   2.614   6.566
    3DHA   C116 4134   2.912   2.310   4.703
    3DHA   H16R 4135   2.910   2.262   4.800
    3DHA   C115 4136   3.050   2.352   4.677
    3DHA   H15R 4137   3.120   2.270   4.692
    3DHA   H15S 4138   3.063   2.375   4.571
    3DHA   C114 4139   3.080   2.463   4.778
    3DHA   H14R 4140   3.006   2.543   4.781
    3DHA   C113 4141   3.171   2.459   4.874
    3DHA   H13R 4142   3.170   2.544   4.942
    3DHA   C112 4143   3.270   2.362   4.918
    3DHA   H12R 4144   3.223   2.264   4.928
    3DHA   H12S 4145   3.363   2.362   4.861
    3DHA   C111 4146   3.318   2.398   5.057
    3DHA   H11R 4147   3.388   2.481   5.062
    3DHA   C110 4148   3.276   2.340   5.168
    3DHA   H10R 4149   3.317   2.366   5.265
    3DHA    C19 4150   3.164   2.233   5.179
    3DHA    H9R 4151   3.092   2.284   5.243
    3DHA    H9S 4152   3.102   2.229   5.089
    3DHA    C18 4153   3.212   2.100   5.215
    3DHA    H8R 4154   3.271   2.046   5.141
    3DHA    C17 4155   3.204   2.044   5.336
    3DHA    H7R 4156   3.236   1.940   5.336
    3DHA    C16 4157   3.131   2.100   5.459
    3DHA    H6R 4158   3.034   2.138   5.425
    3DHA    H6S 4159   3.110   2.023   5.534
    3DHA    C15 4160   3.201   2.216   5.520
    3DHA    H5R 4161   3.308   2.193   5.522
    3DHA    C14 4162   3.150   2.331   5.568
    3DHA    H4R 4163   3.220   2.411   5.587
    3DHA    C13 4164   3.009   2.379   5.571
    3DHA    H3R 4165   3.010   2.472   5.514
    3DHA    H3S 4166   2.952   2.318   5.500
    3DHA    C12 4167   2.955   2.394   5.711
    3DHA    H2R 4168   2.903   2.305   5.748
    3DHA    H2S 4169   3.042   2.394   5.777
    3DHA   C117 4170   2.803   2.320   4.625
    3DHA   H17R 4171   2.714   2.284   4.674
    3DHA   C118 4172   2.792   2.367   4.480
    3DHA   H18R 4173   2.749   2.287   4.419
    3DHA   H18S 4174   2.884   2.412   4.440
    3DHA   C119 4175   2.690   2.474   4.481
    3DHA   H19R 4176   2.704   2.564   4.540
    3DHA   C120 4177   2.568   2.465   4.423
    3DHA   H20R 4178   2.500   2.549   4.429
    3DHA   C121 4179   2.514   2.354   4.338
    3DHA   H21R 4180   2.587   2.280   4.303
    3DHA   H21S 4181   2.465   2.398   4.251
    3DHA   C122 4182   2.404   2.288   4.419
    3DHA   H22R 4183   2.349   2.207   4.370
    3DHA   H22S 4184   2.325   2.358   4.449
    3DHA   H22T 4185   2.445   2.251   4.513
    1ST    C118 4186   7.161   4.312   4.683
    1ST    H18R 4187   7.103   4.228   4.722
    1ST    H18S 4188   7.104   4.369   4.609
    1ST    H18T 4189   7.161   4.389   4.761
    1ST    C117 4190   7.304   4.281   4.642
    1ST    H17R 4191   7.366   4.371   4.651
    1ST    H17S 4192   7.349   4.204   4.705
    1ST    C116 4193   7.326   4.230   4.506
    1ST    H16R 4194   7.291   4.310   4.440
    1ST    H16S 4195   7.434   4.223   4.492
    1ST    C115 4196   7.259   4.099   4.464
    1ST    H15R 4197   7.316   4.070   4.375
    1ST    H15S 4198   7.278   4.031   4.547
    1ST    C114 4199   7.108   4.110   4.447
    1ST    H14R 4200   7.058   4.132   4.541
    1ST    H14S 4201   7.104   4.196   4.378
    1ST    C113 4202   7.040   3.989   4.383
    1ST    H13R 4203   6.949   4.021   4.331
    1ST    H13S 4204   7.097   3.950   4.299
    1ST    C112 4205   7.007   3.881   4.482
    1ST    H12R 4206   7.096   3.854   4.540
    1ST    H12S 4207   6.935   3.926   4.550
    1ST    C111 4208   6.960   3.753   4.426
    1ST    H11R 4209   6.855   3.753   4.397
    1ST    H11S 4210   7.012   3.728   4.333
    1ST    C110 4211   6.989   3.626   4.513
    1ST    H10R 4212   6.969   3.529   4.467
    1ST    H10S 4213   7.097   3.629   4.527
    1ST     C19 4214   6.919   3.628   4.658
    1ST     H9R 4215   6.824   3.681   4.660
    1ST     H9S 4216   6.885   3.526   4.676
    1ST     C18 4217   7.000   3.685   4.775
    1ST     H8R 4218   7.100   3.643   4.771
    1ST     H8S 4219   7.012   3.792   4.757
    1ST     C17 4220   6.934   3.675   4.916
    1ST     H7R 4221   6.932   3.572   4.953
    1ST     H7S 4222   6.998   3.729   4.986
    1ST     C16 4223   6.794   3.732   4.931
    1ST     H6R 4224   6.736   3.669   4.863
    1ST     H6S 4225   6.760   3.707   5.032
    1ST     C15 4226   6.764   3.883   4.912
    1ST     H5R 4227   6.835   3.947   4.965
    1ST     H5S 4228   6.773   3.904   4.805
    1ST     C14 4229   6.633   3.934   4.964
    1ST     H4R 4230   6.547   3.895   4.908
    1ST     H4S 4231   6.623   3.902   5.068
    1ST     C13 4232   6.623   4.087   4.966
    1ST     H3R 4233   6.696   4.118   5.041
    1ST     H3S 4234   6.638   4.135   4.870
    1ST     C12 4235   6.486   4.134   5.015
    1ST     H2R 4236   6.414   4.108   4.937
    1ST     H2S 4237   6.446   4.093   5.108
    2PS     C11 4238   6.491   4.286   5.037
    2PS     O12 4239   6.432   4.364   4.963
    2PS     O11 4240   6.570   4.328   5.139
    2PS      C1 4241   6.576   4.464   5.174
    2PS      HR 4242   6.675   4.483   5.215
    2PS      HS 4243   6.581   4.530   5.087
    2PS      C2 4244   6.470   4.511   5.276
    2PS      HX 4245   6.506   4.601   5.325
    2PS      C3 4246   6.450   4.406   5.389
    2PS      HA 4247   6.390   4.319   5.362
    2PS      HB 4248   6.543   4.366   5.433
    2PS     O31 4249   6.387   4.477   5.500
    2PS     P31 4250   6.337   4.393   5.633
    2PS     O32 4251   6.418   4.453   5.749
    2PS     C31 4252   6.556   4.478   5.736
    2PS     H1A 4253   6.607   4.385   5.711
    2PS     H1B 4254   6.586   4.548   5.658
    2PS     C32 4255   6.606   4.521   5.869
    2PS     H2A 4256   6.697   4.582   5.864
    2PS     N31 4257   6.504   4.596   5.949
    2PS    HN1A 4258   6.427   4.530   5.966
    2PS    HN1B 4259   6.545   4.633   6.036
    2PS    HN1C 4260   6.460   4.681   5.909
    2PS     C33 4261   6.656   4.408   5.942
    2PS     O33 4262   6.191   4.410   5.657
    2PS     O34 4263   6.384   4.256   5.610
    2PS     O21 4264   6.348   4.533   5.192
    2PS     C21 4265   6.341   4.652   5.124
    2PS     O22 4266   6.425   4.735   5.134
    2PS     O35 4267   6.774   4.387   5.929
    2PS     O36 4268   6.586   4.357   6.028
    3DHA   C116 4269   5.587   5.353   4.532
    3DHA   H16R 4270   5.609   5.277   4.606
    3DHA   C115 4271   5.683   5.465   4.535
    3DHA   H15R 4272   5.785   5.430   4.552
    3DHA   H15S 4273   5.685   5.514   4.437
    3DHA   C114 4274   5.650   5.560   4.649
    3DHA   H14R 4275   5.574   5.633   4.622
    3DHA   C113 4276   5.703   5.576   4.771
    3DHA   H13R 4277   5.664   5.655   4.835
    3DHA   C112 4278   5.804   5.489   4.833
    3DHA   H12R 4279   5.881   5.491   4.755
    3DHA   H12S 4280   5.850   5.552   4.909
    3DHA   C111 4281   5.761   5.352   4.874
    3DHA   H11R 4282   5.656   5.347   4.899
    3DHA   C110 4283   5.830   5.239   4.877
    3DHA   H10R 4284   5.783   5.146   4.911
    3DHA    C19 4285   5.974   5.226   4.862
    3DHA    H9R 4286   5.985   5.191   4.759
    3DHA    H9S 4287   6.038   5.315   4.861
    3DHA    C18 4288   6.021   5.126   4.973
    3DHA    H8R 4289   6.004   5.162   5.074
    3DHA    C17 4290   6.091   5.017   4.956
    3DHA    H7R 4291   6.126   4.962   5.043
    3DHA    C16 4292   6.143   4.952   4.827
    3DHA    H6R 4293   6.120   5.021   4.746
    3DHA    H6S 4294   6.250   4.930   4.817
    3DHA    C15 4295   6.064   4.827   4.803
    3DHA    H5R 4296   5.967   4.842   4.757
    3DHA    C14 4297   6.102   4.704   4.836
    3DHA    H4R 4298   6.042   4.616   4.817
    3DHA    C13 4299   6.232   4.661   4.905
    3DHA    H3R 4300   6.247   4.554   4.896
    3DHA    H3S 4301   6.320   4.708   4.861
    3DHA    C12 4302   6.217   4.689   5.053
    3DHA    H2R 4303   6.188   4.792   5.076
    3DHA    H2S 4304   6.135   4.630   5.094
    3DHA   C117 4305   5.483   5.345   4.446
    3DHA   H17R 4306   5.428   5.252   4.454
    3DHA   C118 4307   5.429   5.444   4.347
    3DHA   H18R 4308   5.457   5.424   4.243
    3DHA   H18S 4309   5.476   5.539   4.376
    3DHA   C119 4310   5.290   5.470   4.375
    3DHA   H19R 4311   5.267   5.453   4.480
    3DHA   C120 4312   5.198   5.505   4.283
    3DHA   H20R 4313   5.101   5.532   4.325
    3DHA   C121 4314   5.230   5.533   4.138
    3DHA   H21R 4315   5.334   5.539   4.106
    3DHA   H21S 4316   5.186   5.632   4.124
    3DHA   C122 4317   5.155   5.436   4.052
    3DHA   H22R 4318   5.168   5.485   3.955
    3DHA   H22S 4319   5.047   5.426   4.058
    3DHA   H22T 4320   5.194   5.335   4.037
    1ST    C118 4321   0.916   3.662   3.784
    1ST    H18R 4322   1.013   3.612   3.777
    1ST    H18S 4323   0.897   3.710   3.689
    1ST    H18T 4324   0.843   3.582   3.791
    1ST    C117 4325   0.904   3.773   3.889
    1ST    H17R 4326   0.978   3.845   3.854
    1ST    H17S 4327   0.811   3.830   3.882
    1ST    C116 4328   0.942   3.731   4.039
    1ST    H16R 4329   0.857   3.680   4.086
    1ST    H16S 4330   1.025   3.660   4.035
    1ST    C115 4331   0.996   3.850   4.128
    1ST    H15R 4332   0.927   3.935   4.128
    1ST    H15S 4333   1.010   3.815   4.230
    1ST    C114 4334   1.133   3.903   4.071
    1ST    H14R 4335   1.198   3.819   4.045
    1ST    H14S 4336   1.119   3.948   3.972
    1ST    C113 4337   1.200   4.008   4.156
    1ST    H13R 4338   1.287   4.039   4.097
    1ST    H13S 4339   1.131   4.092   4.169
    1ST    C112 4340   1.224   3.971   4.309
    1ST    H12R 4341   1.136   3.950   4.369
    1ST    H12S 4342   1.280   3.877   4.310
    1ST    C111 4343   1.299   4.088   4.382
    1ST    H11R 4344   1.405   4.083   4.355
    1ST    H11S 4345   1.257   4.187   4.366
    1ST    C110 4346   1.296   4.071   4.530
    1ST    H10R 4347   1.194   4.081   4.570
    1ST    H10S 4348   1.326   3.973   4.568
    1ST     C19 4349   1.373   4.183   4.601
    1ST     H9R 4350   1.459   4.208   4.539
    1ST     H9S 4351   1.327   4.281   4.620
    1ST     C18 4352   1.417   4.144   4.744
    1ST     H8R 4353   1.334   4.093   4.794
    1ST     H8S 4354   1.501   4.075   4.749
    1ST     C17 4355   1.458   4.257   4.831
    1ST     H7R 4356   1.536   4.311   4.777
    1ST     H7S 4357   1.384   4.337   4.833
    1ST     C16 4358   1.490   4.224   4.979
    1ST     H6R 4359   1.403   4.178   5.025
    1ST     H6S 4360   1.563   4.144   4.992
    1ST     C15 4361   1.514   4.343   5.054
    1ST     H5R 4362   1.582   4.415   5.008
    1ST     H5S 4363   1.413   4.383   5.064
    1ST     C14 4364   1.578   4.339   5.194
    1ST     H4R 4365   1.686   4.331   5.182
    1ST     H4S 4366   1.566   4.441   5.233
    1ST     C13 4367   1.520   4.238   5.297
    1ST     H3R 4368   1.412   4.253   5.288
    1ST     H3S 4369   1.536   4.136   5.260
    1ST     C12 4370   1.571   4.247   5.442
    1ST     H2R 4371   1.676   4.231   5.466
    1ST     H2S 4372   1.547   4.346   5.482
    2PS     C11 4373   1.506   4.142   5.522
    2PS     O12 4374   1.388   4.107   5.506
    2PS     O11 4375   1.592   4.094   5.621
    2PS      C1 4376   1.549   3.993   5.710
    2PS      HR 4377   1.456   4.025   5.757
    2PS      HS 4378   1.527   3.911   5.641
    2PS      C2 4379   1.667   3.960   5.808
    2PS      HX 4380   1.615   3.888   5.871
    2PS      C3 4381   1.700   4.076   5.900
    2PS      HA 4382   1.784   4.128   5.853
    2PS      HB 4383   1.609   4.135   5.887
    2PS     O31 4384   1.709   4.030   6.035
    2PS     P31 4385   1.732   4.130   6.158
    2PS     O32 4386   1.874   4.192   6.126
    2PS     C31 4387   1.969   4.200   6.226
    2PS     H1A 4388   1.938   4.265   6.309
    2PS     H1B 4389   1.995   4.103   6.269
    2PS     C32 4390   2.095   4.261   6.179
    2PS     H2A 4391   2.154   4.197   6.113
    2PS     N31 4392   2.065   4.371   6.092
    2PS    HN1A 4393   2.007   4.342   6.012
    2PS    HN1B 4394   2.005   4.442   6.137
    2PS    HN1C 4395   2.141   4.417   6.039
    2PS     C33 4396   2.187   4.294   6.296
    2PS     O33 4397   1.630   4.233   6.152
    2PS     O34 4398   1.745   4.047   6.276
    2PS     O21 4399   1.781   3.911   5.733
    2PS     C21 4400   1.769   3.791   5.672
    2PS     O22 4401   1.685   3.714   5.709
    2PS     O35 4402   2.201   4.410   6.325
    2PS     O36 4403   2.254   4.208   6.341
    3DHA   C116 4404   1.752   3.201   4.353
    3DHA   H16R 4405   1.750   3.310   4.355
    3DHA   C115 4406   1.680   3.134   4.463
    3DHA   H15R 4407   1.615   3.053   4.429
    3DHA   H15S 4408   1.747   3.087   4.535
    3DHA   C114 4409   1.580   3.226   4.516
    3DHA   H14R 4410   1.492   3.242   4.455
    3DHA   C113 4411   1.585   3.270   4.641
    3DHA   H13R 4412   1.507   3.336   4.676
    3DHA   C112 4413   1.696   3.250   4.743
    3DHA   H12R 4414   1.665   3.236   4.846
    3DHA   H12S 4415   1.733   3.148   4.735
    3DHA   C111 4416   1.800   3.359   4.736
    3DHA   H11R 4417   1.846   3.359   4.637
    3DHA   C110 4418   1.833   3.454   4.818
    3DHA   H10R 4419   1.911   3.528   4.802
    3DHA    C19 4420   1.772   3.471   4.955
    3DHA    H9R 4421   1.773   3.574   4.992
    3DHA    H9S 4422   1.667   3.443   4.961
    3DHA    C18 4423   1.848   3.379   5.039
    3DHA    H8R 4424   1.872   3.279   5.003
    3DHA    C17 4425   1.876   3.375   5.174
    3DHA    H7R 4426   1.920   3.288   5.223
    3DHA    C16 4427   1.850   3.484   5.271
    3DHA    H6R 4428   1.809   3.567   5.213
    3DHA    H6S 4429   1.769   3.447   5.334
    3DHA    C15 4430   1.975   3.520   5.334
    3DHA    H5R 4431   2.060   3.492   5.273
    3DHA    C14 4432   1.990   3.581   5.450
    3DHA    H4R 4433   2.088   3.596   5.494
    3DHA    C13 4434   1.879   3.619   5.545
    3DHA    H3R 4435   1.779   3.606   5.504
    3DHA    H3S 4436   1.894   3.576   5.645
    3DHA    C12 4437   1.876   3.764   5.568
    3DHA    H2R 4438   1.970   3.802   5.608
    3DHA    H2S 4439   1.850   3.824   5.481
    3DHA   C117 4440   1.812   3.146   4.249
    3DHA   H17R 4441   1.858   3.214   4.179
    3DHA   C118 4442   1.825   2.999   4.217
    3DHA   H18R 4443   1.829   2.952   4.316
    3DHA   H18S 4444   1.919   2.982   4.164
    3DHA   C119 4445   1.712   2.948   4.140
    3DHA   H19R 4446   1.695   2.999   4.046
    3DHA   C120 4447   1.619   2.858   4.176
    3DHA   H20R 4448   1.541   2.831   4.104
    3DHA   C121 4449   1.604   2.768   4.300
    3DHA   H21R 4450   1.654   2.815   4.385
    3DHA   H21S 4451   1.650   2.672   4.274
    3DHA   C122 4452   1.452   2.757   4.328
    3DHA   H22R 4453   1.428   2.695   4.414
    3DHA   H22S 4454   1.403   2.714   4.240
    3DHA   H22T 4455   1.411   2.857   4.344
    1ST    C118 4456   5.055  -0.215   4.517
    1ST    H18R 4457   5.126  -0.274   4.575
    1ST    H18S 4458   4.962  -0.270   4.501
    1ST    H18T 4459   5.017  -0.136   4.583
    1ST    C117 4460   5.095  -0.161   4.382
    1ST    H17R 4461   5.177  -0.089   4.391
    1ST    H17S 4462   5.129  -0.255   4.340
    1ST    C116 4463   4.976  -0.097   4.308
    1ST    H16R 4464   5.011  -0.074   4.208
    1ST    H16S 4465   4.896  -0.171   4.296
    1ST    C115 4466   4.909   0.022   4.378
    1ST    H15R 4467   4.818   0.044   4.322
    1ST    H15S 4468   4.863  -0.021   4.467
    1ST    C114 4469   5.004   0.137   4.419
    1ST    H14R 4470   5.095   0.090   4.460
    1ST    H14S 4471   5.043   0.189   4.331
    1ST    C113 4472   4.934   0.245   4.501
    1ST    H13R 4473   4.851   0.279   4.438
    1ST    H13S 4474   4.885   0.208   4.591
    1ST    C112 4475   5.013   0.369   4.528
    1ST    H12R 4476   5.027   0.419   4.432
    1ST    H12S 4477   4.947   0.434   4.586
    1ST    C111 4478   5.153   0.345   4.590
    1ST    H11R 4479   5.207   0.279   4.522
    1ST    H11S 4480   5.211   0.437   4.576
    1ST    C110 4481   5.162   0.296   4.731
    1ST    H10R 4482   5.102   0.205   4.728
    1ST    H10S 4483   5.261   0.266   4.766
    1ST     C19 4484   5.095   0.398   4.833
    1ST     H9R 4485   5.163   0.483   4.838
    1ST     H9S 4486   4.999   0.426   4.791
    1ST     C18 4487   5.075   0.350   4.976
    1ST     H8R 4488   5.000   0.413   5.026
    1ST     H8S 4489   5.030   0.251   4.970
    1ST     C17 4490   5.216   0.339   5.040
    1ST     H7R 4491   5.272   0.266   4.982
    1ST     H7S 4492   5.270   0.434   5.038
    1ST     C16 4493   5.222   0.280   5.183
    1ST     H6R 4494   5.199   0.174   5.183
    1ST     H6S 4495   5.326   0.293   5.213
    1ST     C15 4496   5.147   0.350   5.292
    1ST     H5R 4497   5.174   0.456   5.290
    1ST     H5S 4498   5.043   0.363   5.262
    1ST     C14 4499   5.152   0.281   5.433
    1ST     H4R 4500   5.063   0.219   5.441
    1ST     H4S 4501   5.238   0.215   5.447
    1ST     C13 4502   5.153   0.378   5.543
    1ST     H3R 4503   5.257   0.412   5.545
    1ST     H3S 4504   5.083   0.462   5.536
    1ST     C12 4505   5.127   0.313   5.672
    1ST     H2R 4506   5.027   0.268   5.680
    1ST     H2S 4507   5.190   0.223   5.672
    2PS     C11 4508   5.142   0.398   5.801
    2PS     O12 4509   5.225   0.381   5.892
    2PS     O11 4510   5.057   0.506   5.795
    2PS      C1 4511   5.032   0.582   5.914
    2PS      HR 4512   4.948   0.651   5.899
    2PS      HS 4513   5.015   0.515   5.998
    2PS      C2 4514   5.154   0.672   5.942
    2PS      HX 4515   5.246   0.612   5.943
    2PS      C3 4516   5.152   0.739   6.084
    2PS      HA 4517   5.084   0.825   6.079
    2PS      HB 4518   5.119   0.667   6.159
    2PS     O31 4519   5.280   0.795   6.117
    2PS     P31 4520   5.298   0.891   6.246
    2PS     O32 4521   5.216   0.825   6.360
    2PS     C31 4522   5.259   0.702   6.420
    2PS     H1A 4523   5.280   0.629   6.341
    2PS     H1B 4524   5.351   0.723   6.475
    2PS     C32 4525   5.151   0.662   6.524
    2PS     H2A 4526   5.143   0.724   6.613
    2PS     N31 4527   4.998   0.672   6.476
    2PS    HN1A 4528   4.972   0.604   6.402
    2PS    HN1B 4529   4.930   0.653   6.551
    2PS    HN1C 4530   4.978   0.768   6.444
    2PS     C33 4531   5.173   0.523   6.570
    2PS     O33 4532   5.446   0.891   6.276
    2PS     O34 4533   5.229   1.017   6.211
    2PS     O21 4534   5.153   0.768   5.836
    2PS     C21 4535   5.270   0.820   5.802
    2PS     O22 4536   5.378   0.787   5.854
    2PS     O35 4537   5.158   0.433   6.494
    2PS     O36 4538   5.222   0.510   6.680
    3DHA   C116 4539   4.867   1.195   4.889
    3DHA   H16R 4540   4.805   1.235   4.969
    3DHA   C115 4541   4.980   1.295   4.865
    3DHA   H15R 4542   5.005   1.304   4.759
    3DHA   H15S 4543   4.945   1.392   4.901
    3DHA   C114 4544   5.101   1.246   4.939
    3DHA   H14R 4545   5.168   1.176   4.890
    3DHA   C113 4546   5.137   1.288   5.061
    3DHA   H13R 4547   5.234   1.245   5.086
    3DHA   C112 4548   5.062   1.365   5.168
    3DHA   H12R 4549   4.961   1.378   5.128
    3DHA   H12S 4550   5.039   1.306   5.257
    3DHA   C111 4551   5.112   1.497   5.208
    3DHA   H11R 4552   5.174   1.552   5.137
    3DHA   C110 4553   5.082   1.565   5.322
    3DHA   H10R 4554   5.131   1.661   5.330
    3DHA    C19 4555   5.010   1.524   5.444
    3DHA    H9R 4556   4.928   1.595   5.459
    3DHA    H9S 4557   4.958   1.428   5.431
    3DHA    C18 4558   5.098   1.517   5.564
    3DHA    H8R 4559   5.125   1.617   5.599
    3DHA    C17 4560   5.145   1.409   5.622
    3DHA    H7R 4561   5.199   1.431   5.714
    3DHA    C16 4562   5.122   1.263   5.592
    3DHA    H6R 4563   5.107   1.204   5.683
    3DHA    H6S 4564   5.023   1.255   5.546
    3DHA    C15 4565   5.226   1.196   5.508
    3DHA    H5R 4566   5.241   1.240   5.409
    3DHA    C14 4567   5.307   1.096   5.538
    3DHA    H4R 4568   5.383   1.079   5.462
    3DHA    C13 4569   5.341   1.030   5.675
    3DHA    H3R 4570   5.440   0.985   5.685
    3DHA    H3S 4571   5.315   1.096   5.758
    3DHA    C12 4572   5.248   0.912   5.683
    3DHA    H2R 4573   5.148   0.954   5.696
    3DHA    H2S 4574   5.241   0.858   5.588
    3DHA   C117 4575   4.849   1.078   4.827
    3DHA   H17R 4576   4.759   1.022   4.851
    3DHA   C118 4577   4.934   1.027   4.711
    3DHA   H18R 4578   4.894   0.927   4.699
    3DHA   H18S 4579   5.043   1.025   4.723
    3DHA   C119 4580   4.905   1.107   4.582
    3DHA   H19R 4581   4.970   1.191   4.561
    3DHA   C120 4582   4.801   1.090   4.503
    3DHA   H20R 4583   4.793   1.157   4.417
    3DHA   C121 4584   4.688   1.001   4.526
    3DHA   H21R 4585   4.594   1.055   4.542
    3DHA   H21S 4586   4.699   0.927   4.606
    3DHA   C122 4587   4.667   0.903   4.403
    3DHA   H22R 4588   4.627   0.950   4.314
    3DHA   H22S 4589   4.586   0.842   4.444
    3DHA   H22T 4590   4.748   0.832   4.383
    1ST    C118 4591   2.868   1.249   4.879
    1ST    H18R 4592   2.823   1.170   4.819
    1ST    H18S 4593   2.796   1.322   4.916
    1ST    H18T 4594   2.916   1.206   4.967
    1ST    C117 4595   2.976   1.320   4.800
    1ST    H17R 4596   3.007   1.243   4.728
    1ST    H17S 4597   2.926   1.405   4.754
    1ST    C116 4598   3.093   1.361   4.885
    1ST    H16R 4599   3.043   1.438   4.944
    1ST    H16S 4600   3.134   1.282   4.949
    1ST    C115 4601   3.198   1.418   4.800
    1ST    H15R 4602   3.226   1.344   4.725
    1ST    H15S 4603   3.153   1.504   4.749
    1ST    C114 4604   3.318   1.473   4.873
    1ST    H14R 4605   3.306   1.566   4.929
    1ST    H14S 4606   3.339   1.399   4.950
    1ST    C113 4607   3.433   1.508   4.778
    1ST    H13R 4608   3.465   1.428   4.711
    1ST    H13S 4609   3.398   1.578   4.703
    1ST    C112 4610   3.557   1.568   4.853
    1ST    H12R 4611   3.520   1.638   4.928
    1ST    H12S 4612   3.610   1.490   4.909
    1ST    C111 4613   3.667   1.632   4.767
    1ST    H11R 4614   3.630   1.710   4.699
    1ST    H11S 4615   3.737   1.675   4.839
    1ST    C110 4616   3.742   1.537   4.670
    1ST    H10R 4617   3.680   1.498   4.589
    1ST    H10S 4618   3.827   1.592   4.629
    1ST     C19 4619   3.806   1.413   4.737
    1ST     H9R 4620   3.728   1.351   4.781
    1ST     H9S 4621   3.860   1.341   4.675
    1ST     C18 4622   3.895   1.443   4.857
    1ST     H8R 4623   3.859   1.520   4.926
    1ST     H8S 4624   3.920   1.358   4.921
    1ST     C17 4625   4.034   1.493   4.798
    1ST     H7R 4626   4.087   1.405   4.762
    1ST     H7S 4627   4.013   1.543   4.703
    1ST     C16 4628   4.123   1.580   4.891
    1ST     H6R 4629   4.229   1.563   4.877
    1ST     H6S 4630   4.112   1.680   4.850
    1ST     C15 4631   4.105   1.580   5.045
    1ST     H5R 4632   4.033   1.656   5.076
    1ST     H5S 4633   4.060   1.483   5.066
    1ST     C14 4634   4.229   1.596   5.126
    1ST     H4R 4635   4.307   1.533   5.083
    1ST     H4S 4636   4.263   1.698   5.108
    1ST     C13 4637   4.219   1.589   5.276
    1ST     H3R 4638   4.118   1.620   5.301
    1ST     H3S 4639   4.233   1.486   5.310
    1ST     C12 4640   4.321   1.673   5.353
    1ST     H2R 4641   4.418   1.648   5.309
    1ST     H2S 4642   4.313   1.776   5.318
    2PS     C11 4643   4.308   1.675   5.508
    2PS     O12 4644   4.300   1.779   5.565
    2PS     O11 4645   4.285   1.550   5.559
    2PS      C1 4646   4.264   1.546   5.710
    2PS      HR 4647   4.308   1.635   5.757
    2PS      HS 4648   4.156   1.545   5.731
    2PS      C2 4649   4.336   1.425   5.768
    2PS      HX 4650   4.331   1.333   5.709
    2PS      C3 4651   4.259   1.371   5.884
    2PS      HA 4652   4.157   1.354   5.850
    2PS      HB 4653   4.303   1.284   5.934
    2PS     O31 4654   4.248   1.458   5.993
    2PS     P31 4655   4.171   1.419   6.129
    2PS     O32 4656   4.178   1.542   6.224
    2PS     C31 4657   4.149   1.513   6.358
    2PS     H1A 4658   4.039   1.509   6.352
    2PS     H1B 4659   4.175   1.417   6.404
    2PS     C32 4660   4.204   1.634   6.434
    2PS     H2A 4661   4.312   1.616   6.427
    2PS     N31 4662   4.173   1.771   6.375
    2PS    HN1A 4663   4.177   1.782   6.272
    2PS    HN1B 4664   4.078   1.807   6.394
    2PS    HN1C 4665   4.220   1.852   6.419
    2PS     C33 4666   4.179   1.635   6.582
    2PS     O33 4667   4.025   1.394   6.109
    2PS     O34 4668   4.244   1.308   6.198
    2PS     O21 4669   4.470   1.468   5.805
    2PS     C21 4670   4.565   1.386   5.857
    2PS     O22 4671   4.550   1.285   5.918
    2PS     O35 4672   4.079   1.574   6.619
    2PS     O36 4673   4.242   1.703   6.658
    3DHA   C116 4674   4.544   1.873   4.637
    3DHA   H16R 4675   4.649   1.867   4.664
    3DHA   C115 4676   4.443   1.854   4.750
    3DHA   H15R 4677   4.460   1.930   4.827
    3DHA   H15S 4678   4.344   1.868   4.706
    3DHA   C114 4679   4.438   1.723   4.807
    3DHA   H14R 4680   4.352   1.668   4.769
    3DHA   C113 4681   4.523   1.666   4.890
    3DHA   H13R 4682   4.506   1.567   4.932
    3DHA   C112 4683   4.653   1.713   4.943
    3DHA   H12R 4684   4.732   1.638   4.950
    3DHA   H12S 4685   4.694   1.788   4.875
    3DHA   C111 4686   4.639   1.776   5.080
    3DHA   H11R 4687   4.604   1.878   5.066
    3DHA   C110 4688   4.659   1.721   5.201
    3DHA   H10R 4689   4.634   1.779   5.289
    3DHA    C19 4690   4.717   1.589   5.228
    3DHA    H9R 4691   4.789   1.573   5.148
    3DHA    H9S 4692   4.772   1.584   5.322
    3DHA    C18 4693   4.610   1.485   5.220
    3DHA    H8R 4694   4.568   1.460   5.123
    3DHA    C17 4695   4.555   1.441   5.327
    3DHA    H7R 4696   4.470   1.373   5.318
    3DHA    C16 4697   4.587   1.459   5.466
    3DHA    H6R 4698   4.649   1.549   5.469
    3DHA    H6S 4699   4.500   1.472   5.530
    3DHA    C15 4700   4.671   1.346   5.509
    3DHA    H5R 4701   4.674   1.259   5.444
    3DHA    C14 4702   4.747   1.343   5.620
    3DHA    H4R 4703   4.811   1.262   5.656
    3DHA    C13 4704   4.759   1.459   5.704
    3DHA    H3R 4705   4.863   1.491   5.715
    3DHA    H3S 4706   4.714   1.548   5.660
    3DHA    C12 4707   4.704   1.440   5.841
    3DHA    H2R 4708   4.765   1.369   5.898
    3DHA    H2S 4709   4.712   1.531   5.902
    3DHA   C117 4710   4.521   1.915   4.516
    3DHA   H17R 4711   4.602   1.932   4.445
    3DHA   C118 4712   4.385   1.931   4.449
    3DHA   H18R 4713   4.324   1.849   4.488
    3DHA   H18S 4714   4.393   1.923   4.341
    3DHA   C119 4715   4.326   2.064   4.482
    3DHA   H19R 4716   4.271   2.067   4.576
    3DHA   C120 4717   4.354   2.185   4.424
    3DHA   H20R 4718   4.312   2.275   4.466
    3DHA   C121 4719   4.448   2.207   4.310
    3DHA   H21R 4720   4.396   2.199   4.214
    3DHA   H21S 4721   4.523   2.128   4.306
    3DHA   C122 4722   4.510   2.343   4.326
    3DHA   H22R 4723   4.583   2.350   4.407
    3DHA   H22S 4724   4.436   2.419   4.349
    3DHA   H22T 4725   4.555   2.369   4.230
    1ST    C118 4726   1.840   2.995   3.584
    1ST    H18R 4727   1.850   3.073   3.508
    1ST    H18S 4728   1.778   2.913   3.546
    1ST    H18T 4729   1.939   2.953   3.600
    1ST    C117 4730   1.784   3.062   3.709
    1ST    H17R 4731   1.686   3.101   3.682
    1ST    H17S 4732   1.760   2.991   3.789
    1ST    C116 4733   1.883   3.149   3.780
    1ST    H16R 4734   1.943   3.072   3.827
    1ST    H16S 4735   1.947   3.189   3.700
    1ST    C115 4736   1.823   3.263   3.862
    1ST    H15R 4737   1.764   3.320   3.791
    1ST    H15S 4738   1.750   3.221   3.930
    1ST    C114 4739   1.917   3.346   3.936
    1ST    H14R 4740   1.987   3.284   3.993
    1ST    H14S 4741   1.971   3.403   3.860
    1ST    C113 4742   1.843   3.444   4.028
    1ST    H13R 4743   1.775   3.490   3.956
    1ST    H13S 4744   1.783   3.394   4.104
    1ST    C112 4745   1.942   3.533   4.102
    1ST    H12R 4746   2.043   3.500   4.077
    1ST    H12S 4747   1.923   3.624   4.046
    1ST    C111 4748   1.929   3.537   4.245
    1ST    H11R 4749   1.956   3.441   4.289
    1ST    H11S 4750   1.987   3.616   4.294
    1ST    C110 4751   1.793   3.583   4.299
    1ST    H10R 4752   1.759   3.674   4.250
    1ST    H10S 4753   1.719   3.510   4.267
    1ST     C19 4754   1.776   3.602   4.443
    1ST     H9R 4755   1.775   3.509   4.501
    1ST     H9S 4756   1.866   3.650   4.482
    1ST     C18 4757   1.653   3.685   4.487
    1ST     H8R 4758   1.676   3.788   4.459
    1ST     H8S 4759   1.568   3.639   4.436
    1ST     C17 4760   1.617   3.692   4.639
    1ST     H7R 4761   1.588   3.589   4.658
    1ST     H7S 4762   1.707   3.714   4.697
    1ST     C16 4763   1.514   3.795   4.675
    1ST     H6R 4764   1.543   3.897   4.648
    1ST     H6S 4765   1.426   3.781   4.612
    1ST     C15 4766   1.468   3.784   4.813
    1ST     H5R 4767   1.376   3.842   4.824
    1ST     H5S 4768   1.428   3.686   4.841
    1ST     C14 4769   1.566   3.833   4.921
    1ST     H4R 4770   1.666   3.799   4.891
    1ST     H4S 4771   1.582   3.940   4.932
    1ST     C13 4772   1.523   3.789   5.063
    1ST     H3R 4773   1.429   3.838   5.092
    1ST     H3S 4774   1.514   3.681   5.068
    1ST     C12 4775   1.624   3.830   5.167
    1ST     H2R 4776   1.710   3.765   5.149
    1ST     H2S 4777   1.662   3.932   5.167
    2PS     C11 4778   1.578   3.797   5.306
    2PS     O12 4779   1.600   3.874   5.401
    2PS     O11 4780   1.536   3.668   5.308
    2PS      C1 4781   1.481   3.618   5.437
    2PS      HR 4782   1.458   3.511   5.434
    2PS      HS 4783   1.557   3.616   5.516
    2PS      C2 4784   1.363   3.706   5.486
    2PS      HX 4785   1.375   3.813   5.469
    2PS      C3 4786   1.343   3.692   5.635
    2PS      HA 4787   1.318   3.588   5.654
    2PS      HB 4788   1.440   3.707   5.683
    2PS     O31 4789   1.251   3.784   5.689
    2PS     P31 4790   1.222   3.787   5.845
    2PS     O32 4791   1.170   3.647   5.887
    2PS     C31 4792   1.033   3.616   5.878
    2PS     H1A 4793   0.976   3.684   5.941
    2PS     H1B 4794   1.012   3.636   5.772
    2PS     C32 4795   1.018   3.463   5.910
    2PS     H2A 4796   1.061   3.411   5.825
    2PS     N31 4797   1.082   3.418   6.045
    2PS    HN1A 4798   1.067   3.318   6.067
    2PS    HN1B 4799   1.182   3.441   6.035
    2PS    HN1C 4800   1.046   3.475   6.123
    2PS     C33 4801   0.870   3.440   5.900
    2PS     O33 4802   1.355   3.810   5.909
    2PS     O34 4803   1.121   3.892   5.859
    2PS     O21 4804   1.250   3.652   5.418
    2PS     C21 4805   1.137   3.722   5.399
    2PS     O22 4806   1.108   3.833   5.441
    2PS     O35 4807   0.824   3.414   5.791
    2PS     O36 4808   0.803   3.452   5.998
    3DHA   C116 4809   1.185   3.016   4.432
    3DHA   H16R 4810   1.247   3.104   4.420
    3DHA   C115 4811   1.190   2.957   4.574
    3DHA   H15R 4812   1.159   2.853   4.569
    3DHA   H15S 4813   1.289   2.953   4.619
    3DHA   C114 4814   1.110   3.045   4.660
    3DHA   H14R 4815   1.003   3.037   4.649
    3DHA   C113 4816   1.166   3.127   4.751
    3DHA   H13R 4817   1.097   3.190   4.806
    3DHA   C112 4818   1.316   3.162   4.774
    3DHA   H12R 4819   1.372   3.134   4.684
    3DHA   H12S 4820   1.333   3.269   4.789
    3DHA   C111 4821   1.361   3.081   4.897
    3DHA   H11R 4822   1.352   2.975   4.878
    3DHA   C110 4823   1.407   3.127   5.013
    3DHA   H10R 4824   1.441   3.050   5.083
    3DHA    C19 4825   1.420   3.272   5.062
    3DHA    H9R 4826   1.516   3.303   5.105
    3DHA    H9S 4827   1.406   3.350   4.987
    3DHA    C18 4828   1.315   3.279   5.163
    3DHA    H8R 4829   1.336   3.221   5.253
    3DHA    C17 4830   1.204   3.347   5.160
    3DHA    H7R 4831   1.132   3.332   5.240
    3DHA    C16 4832   1.156   3.433   5.044
    3DHA    H6R 4833   1.185   3.381   4.952
    3DHA    H6S 4834   1.048   3.448   5.049
    3DHA    C15 4835   1.233   3.558   5.048
    3DHA    H5R 4836   1.337   3.563   5.019
    3DHA    C14 4837   1.187   3.674   5.101
    3DHA    H4R 4838   1.246   3.765   5.095
    3DHA    C13 4839   1.055   3.686   5.170
    3DHA    H3R 4840   1.017   3.787   5.154
    3DHA    H3S 4841   0.977   3.629   5.118
    3DHA    C12 4842   1.044   3.637   5.316
    3DHA    H2R 4843   0.943   3.633   5.359
    3DHA    H2S 4844   1.069   3.532   5.331
    3DHA   C117 4845   1.097   2.981   4.336
    3DHA   H17R 4846   1.106   3.036   4.243
    3DHA   C118 4847   1.007   2.863   4.337
    3DHA   H18R 4848   0.908   2.889   4.301
    3DHA   H18S 4849   0.977   2.830   4.436
    3DHA   C119 4850   1.070   2.741   4.266
    3DHA   H19R 4851   1.166   2.704   4.301
    3DHA   C120 4852   1.028   2.668   4.162
    3DHA   H20R 4853   1.096   2.591   4.126
    3DHA   C121 4854   0.909   2.694   4.081
    3DHA   H21R 4855   0.935   2.758   3.997
    3DHA   H21S 4856   0.838   2.750   4.143
    3DHA   C122 4857   0.844   2.572   4.025
    3DHA   H22R 4858   0.829   2.500   4.105
    3DHA   H22S 4859   0.903   2.508   3.959
    3DHA   H22T 4860   0.756   2.596   3.964
    1ST    C118 4861   1.881   6.100   4.241
    1ST    H18R 4862   1.914   6.016   4.180
    1ST    H18S 4863   1.899   6.070   4.345
    1ST    H18T 4864   1.944   6.184   4.211
    1ST    C117 4865   1.740   6.133   4.212
    1ST    H17R 4866   1.716   6.234   4.247
    1ST    H17S 4867   1.732   6.145   4.104
    1ST    C116 4868   1.638   6.030   4.261
    1ST    H16R 4869   1.547   6.077   4.222
    1ST    H16S 4870   1.646   5.938   4.203
    1ST    C115 4871   1.635   6.006   4.406
    1ST    H15R 4872   1.710   5.928   4.424
    1ST    H15S 4873   1.680   6.091   4.458
    1ST    C114 4874   1.504   5.972   4.466
    1ST    H14R 4875   1.434   6.052   4.490
    1ST    H14S 4876   1.457   5.883   4.425
    1ST    C113 4877   1.523   5.932   4.609
    1ST    H13R 4878   1.584   5.842   4.595
    1ST    H13S 4879   1.584   6.007   4.659
    1ST    C112 4880   1.397   5.896   4.688
    1ST    H12R 4881   1.330   5.982   4.696
    1ST    H12S 4882   1.338   5.817   4.642
    1ST    C111 4883   1.429   5.853   4.832
    1ST    H11R 4884   1.470   5.753   4.821
    1ST    H11S 4885   1.512   5.911   4.874
    1ST    C110 4886   1.308   5.851   4.933
    1ST    H10R 4887   1.264   5.950   4.946
    1ST    H10S 4888   1.241   5.775   4.892
    1ST     C19 4889   1.347   5.799   5.072
    1ST     H9R 4890   1.264   5.731   5.094
    1ST     H9S 4891   1.440   5.743   5.065
    1ST     C18 4892   1.340   5.892   5.203
    1ST     H8R 4893   1.239   5.928   5.223
    1ST     H8S 4894   1.362   5.842   5.297
    1ST     C17 4895   1.439   6.007   5.191
    1ST     H7R 4896   1.544   5.980   5.178
    1ST     H7S 4897   1.413   6.059   5.099
    1ST     C16 4898   1.420   6.093   5.312
    1ST     H6R 4899   1.405   6.039   5.406
    1ST     H6S 4900   1.519   6.135   5.331
    1ST     C15 4901   1.306   6.200   5.296
    1ST     H5R 4902   1.324   6.254   5.203
    1ST     H5S 4903   1.214   6.142   5.288
    1ST     C14 4904   1.304   6.299   5.409
    1ST     H4R 4905   1.406   6.325   5.438
    1ST     H4S 4906   1.251   6.392   5.387
    1ST     C13 4907   1.227   6.260   5.545
    1ST     H3R 4908   1.124   6.234   5.517
    1ST     H3S 4909   1.276   6.173   5.587
    1ST     C12 4910   1.215   6.383   5.633
    1ST     H2R 4911   1.317   6.421   5.638
    1ST     H2S 4912   1.159   6.467   5.590
    2PS     C11 4913   1.177   6.351   5.772
    2PS     O12 4914   1.245   6.278   5.837
    2PS     O11 4915   1.064   6.406   5.825
    2PS      C1 4916   1.003   6.359   5.951
    2PS      HR 4917   0.966   6.257   5.939
    2PS      HS 4918   1.081   6.353   6.028
    2PS      C2 4919   0.897   6.459   5.989
    2PS      HX 4920   0.947   6.552   6.015
    2PS      C3 4921   0.817   6.417   6.114
    2PS      HA 4922   0.889   6.444   6.192
    2PS      HB 4923   0.727   6.478   6.123
    2PS     O31 4924   0.789   6.283   6.118
    2PS     P31 4925   0.719   6.226   6.239
    2PS     O32 4926   0.823   6.252   6.356
    2PS     C31 4927   0.934   6.161   6.383
    2PS     H1A 4928   0.890   6.077   6.437
    2PS     H1B 4929   0.985   6.132   6.291
    2PS     C32 4930   1.036   6.239   6.472
    2PS     H2A 4931   1.079   6.326   6.421
    2PS     N31 4932   0.971   6.298   6.594
    2PS    HN1A 4933   0.881   6.256   6.623
    2PS    HN1B 4934   1.033   6.292   6.677
    2PS    HN1C 4935   0.949   6.398   6.582
    2PS     C33 4936   1.155   6.157   6.500
    2PS     O33 4937   0.595   6.298   6.280
    2PS     O34 4938   0.713   6.084   6.211
    2PS     O21 4939   0.803   6.487   5.883
    2PS     C21 4940   0.737   6.389   5.814
    2PS     O22 4941   0.720   6.275   5.849
    2PS     O35 4942   1.263   6.190   6.456
    2PS     O36 4943   1.141   6.061   6.575
    3DHA   C116 4944   0.316   6.226   4.802
    3DHA   H16R 4945   0.339   6.301   4.878
    3DHA   C115 4946   0.429   6.156   4.744
    3DHA   H15R 4947   0.485   6.097   4.817
    3DHA   H15S 4948   0.398   6.095   4.660
    3DHA   C114 4949   0.535   6.250   4.685
    3DHA   H14R 4950   0.503   6.289   4.589
    3DHA   C113 4951   0.646   6.300   4.745
    3DHA   H13R 4952   0.702   6.378   4.694
    3DHA   C112 4953   0.704   6.258   4.874
    3DHA   H12R 4954   0.635   6.194   4.929
    3DHA   H12S 4955   0.791   6.197   4.847
    3DHA   C111 4956   0.740   6.376   4.953
    3DHA   H11R 4957   0.662   6.451   4.952
    3DHA   C110 4958   0.846   6.396   5.035
    3DHA   H10R 4959   0.864   6.493   5.080
    3DHA    C19 4960   0.963   6.300   5.049
    3DHA    H9R 4961   0.960   6.216   4.979
    3DHA    H9S 4962   1.047   6.360   5.015
    3DHA    C18 4963   0.980   6.230   5.184
    3DHA    H8R 4964   1.035   6.137   5.172
    3DHA    C17 4965   0.932   6.268   5.307
    3DHA    H7R 4966   0.951   6.208   5.396
    3DHA    C16 4967   0.865   6.398   5.339
    3DHA    H6R 4968   0.907   6.424   5.436
    3DHA    H6S 4969   0.907   6.475   5.274
    3DHA    C15 4970   0.712   6.411   5.338
    3DHA    H5R 4971   0.675   6.448   5.243
    3DHA    C14 4972   0.633   6.379   5.441
    3DHA    H4R 4973   0.525   6.388   5.428
    3DHA    C13 4974   0.679   6.338   5.580
    3DHA    H3R 4975   0.609   6.260   5.610
    3DHA    H3S 4976   0.777   6.290   5.572
    3DHA    C12 4977   0.679   6.440   5.686
    3DHA    H2R 4978   0.745   6.523   5.658
    3DHA    H2S 4979   0.577   6.470   5.712
    3DHA   C117 4980   0.185   6.207   4.770
    3DHA   H17R 4981   0.118   6.274   4.821
    3DHA   C118 4982   0.119   6.108   4.689
    3DHA   H18R 4983   0.163   6.011   4.713
    3DHA   H18S 4984   0.147   6.117   4.584
    3DHA   C119 4985  -0.028   6.117   4.713
    3DHA   H19R 4986  -0.062   6.070   4.805
    3DHA   C120 4987  -0.122   6.167   4.632
    3DHA   H20R 4988  -0.222   6.162   4.673
    3DHA   C121 4989  -0.107   6.251   4.506
    3DHA   H21R 4990  -0.011   6.300   4.518
    3DHA   H21S 4991  -0.189   6.323   4.509
    3DHA   C122 4992  -0.119   6.174   4.376
    3DHA   H22R 4993  -0.201   6.102   4.370
    3DHA   H22S 4994  -0.024   6.129   4.348
    3DHA   H22T 4995  -0.146   6.246   4.298
    1ST    C118 4996   4.570   3.990   4.065
    1ST    H18R 4997   4.618   3.915   4.001
    1ST    H18S 4998   4.468   3.953   4.074
    1ST    H18T 4999   4.601   3.979   4.169
    1ST    C117 5000   4.567   4.126   4.001
    1ST    H17R 5001   4.665   4.163   3.970
    1ST    H17S 5002   4.507   4.108   3.912
    1ST    C116 5003   4.492   4.233   4.087
    1ST    H16R 5004   4.397   4.198   4.127
    1ST    H16S 5005   4.541   4.246   4.184
    1ST    C115 5006   4.478   4.377   4.040
    1ST    H15R 5007   4.578   4.415   4.019
    1ST    H15S 5008   4.431   4.370   3.942
    1ST    C114 5009   4.406   4.471   4.129
    1ST    H14R 5010   4.430   4.573   4.100
    1ST    H14S 5011   4.301   4.442   4.117
    1ST    C113 5012   4.426   4.463   4.280
    1ST    H13R 5013   4.350   4.520   4.335
    1ST    H13S 5014   4.416   4.361   4.316
    1ST    C112 5015   4.566   4.522   4.330
    1ST    H12R 5016   4.642   4.482   4.262
    1ST    H12S 5017   4.569   4.630   4.315
    1ST    C111 5018   4.580   4.480   4.477
    1ST    H11R 5019   4.503   4.525   4.538
    1ST    H11S 5020   4.589   4.372   4.493
    1ST    C110 5021   4.711   4.520   4.538
    1ST    H10R 5022   4.792   4.483   4.475
    1ST    H10S 5023   4.722   4.628   4.528
    1ST     C19 5024   4.733   4.452   4.679
    1ST     H9R 5025   4.702   4.350   4.698
    1ST     H9S 5026   4.841   4.451   4.697
    1ST     C18 5027   4.662   4.523   4.805
    1ST     H8R 5028   4.621   4.615   4.763
    1ST     H8S 5029   4.576   4.461   4.829
    1ST     C17 5030   4.742   4.561   4.923
    1ST     H7R 5031   4.799   4.479   4.967
    1ST     H7S 5032   4.811   4.639   4.891
    1ST     C16 5033   4.667   4.615   5.036
    1ST     H6R 5034   4.708   4.713   5.060
    1ST     H6S 5035   4.569   4.645   4.998
    1ST     C15 5036   4.650   4.525   5.157
    1ST     H5R 5037   4.582   4.583   5.221
    1ST     H5S 5038   4.600   4.432   5.130
    1ST     C14 5039   4.781   4.485   5.230
    1ST     H4R 5040   4.853   4.436   5.164
    1ST     H4S 5041   4.844   4.571   5.255
    1ST     C13 5042   4.755   4.389   5.346
    1ST     H3R 5043   4.854   4.375   5.389
    1ST     H3S 5044   4.700   4.439   5.426
    1ST     C12 5045   4.693   4.256   5.315
    1ST     H2R 5046   4.584   4.260   5.304
    1ST     H2S 5047   4.728   4.216   5.219
    2PS     C11 5048   4.718   4.154   5.419
    2PS     O12 5049   4.805   4.167   5.499
    2PS     O11 5050   4.637   4.040   5.406
    2PS      C1 5051   4.634   3.943   5.520
    2PS      HR 5052   4.576   3.851   5.515
    2PS      HS 5053   4.736   3.906   5.533
    2PS      C2 5054   4.617   4.013   5.659
    2PS      HX 5055   4.701   4.067   5.703
    2PS      C3 5056   4.567   3.915   5.761
    2PS      HA 5057   4.473   3.866   5.730
    2PS      HB 5058   4.638   3.832   5.756
    2PS     O31 5059   4.562   3.963   5.891
    2PS     P31 5060   4.552   3.867   6.016
    2PS     O32 5061   4.403   3.802   5.992
    2PS     C31 5062   4.274   3.870   5.984
    2PS     H1A 5063   4.274   3.960   6.046
    2PS     H1B 5064   4.244   3.887   5.880
    2PS     C32 5065   4.168   3.773   6.050
    2PS     H2A 5066   4.072   3.785   6.000
    2PS     N31 5067   4.214   3.626   6.037
    2PS    HN1A 5068   4.301   3.607   6.089
    2PS    HN1B 5069   4.152   3.557   6.083
    2PS    HN1C 5070   4.227   3.597   5.939
    2PS     C33 5071   4.137   3.818   6.196
    2PS     O33 5072   4.658   3.763   6.005
    2PS     O34 5073   4.546   3.954   6.133
    2PS     O21 5074   4.522   4.120   5.641
    2PS     C21 5075   4.517   4.222   5.734
    2PS     O22 5076   4.589   4.238   5.832
    2PS     O35 5077   4.064   3.911   6.216
    2PS     O36 5078   4.194   3.759   6.286
    3DHA   C116 5079   3.507   4.825   4.994
    3DHA   H16R 5080   3.605   4.872   4.999
    3DHA   C115 5081   3.460   4.761   5.117
    3DHA   H15R 5082   3.367   4.811   5.142
    3DHA   H15S 5083   3.440   4.656   5.096
    3DHA   C114 5084   3.565   4.781   5.217
    3DHA   H14R 5085   3.558   4.863   5.288
    3DHA   C113 5086   3.671   4.705   5.244
    3DHA   H13R 5087   3.737   4.726   5.329
    3DHA   C112 5088   3.725   4.597   5.158
    3DHA   H12R 5089   3.729   4.501   5.209
    3DHA   H12S 5090   3.665   4.575   5.069
    3DHA   C111 5091   3.862   4.640   5.113
    3DHA   H11R 5092   3.864   4.725   5.045
    3DHA   C110 5093   3.982   4.592   5.153
    3DHA   H10R 5094   4.073   4.643   5.123
    3DHA    C19 5095   4.021   4.484   5.248
    3DHA    H9R 5096   3.969   4.509   5.341
    3DHA    H9S 5097   3.988   4.387   5.212
    3DHA    C18 5098   4.165   4.491   5.273
    3DHA    H8R 5099   4.222   4.473   5.182
    3DHA    C17 5100   4.241   4.528   5.376
    3DHA    H7R 5101   4.349   4.533   5.366
    3DHA    C16 5102   4.196   4.573   5.510
    3DHA    H6R 5103   4.127   4.654   5.488
    3DHA    H6S 5104   4.131   4.499   5.556
    3DHA    C15 5105   4.309   4.632   5.591
    3DHA    H5R 5106   4.303   4.733   5.631
    3DHA    C14 5107   4.425   4.576   5.616
    3DHA    H4R 5108   4.502   4.622   5.678
    3DHA    C13 5109   4.472   4.430   5.600
    3DHA    H3R 5110   4.456   4.386   5.501
    3DHA    H3S 5111   4.580   4.423   5.605
    3DHA    C12 5112   4.413   4.324   5.692
    3DHA    H2R 5113   4.377   4.349   5.792
    3DHA    H2S 5114   4.327   4.277   5.645
    3DHA   C117 5115   3.439   4.839   4.880
    3DHA   H17R 5116   3.487   4.898   4.802
    3DHA   C118 5117   3.314   4.770   4.845
    3DHA   H18R 5118   3.226   4.805   4.900
    3DHA   H18S 5119   3.313   4.663   4.866
    3DHA   C119 5120   3.281   4.784   4.692
    3DHA   H19R 5121   3.316   4.702   4.630
    3DHA   C120 5122   3.196   4.868   4.632
    3DHA   H20R 5123   3.172   4.864   4.526
    3DHA   C121 5124   3.138   4.993   4.701
    3DHA   H21R 5125   3.182   5.086   4.666
    3DHA   H21S 5126   3.153   4.999   4.809
    3DHA   C122 5127   2.990   5.006   4.671
    3DHA   H22R 5128   2.930   4.926   4.713
    3DHA   H22S 5129   2.962   5.006   4.565
    3DHA   H22T 5130   2.952   5.098   4.715
    1ST    C118 5131   0.493   3.004   3.725
    1ST    H18R 5132   0.398   3.041   3.764
    1ST    H18S 5133   0.481   2.900   3.691
    1ST    H18T 5134   0.502   3.063   3.633
    1ST    C117 5135   0.613   3.030   3.817
    1ST    H17R 5136   0.686   2.954   3.792
    1ST    H17S 5137   0.651   3.130   3.792
    1ST    C116 5138   0.587   2.997   3.962
    1ST    H16R 5139   0.507   3.058   4.003
    1ST    H16S 5140   0.543   2.897   3.962
    1ST    C115 5141   0.702   3.023   4.061
    1ST    H15R 5142   0.674   2.983   4.158
    1ST    H15S 5143   0.783   2.958   4.027
    1ST    C114 5144   0.735   3.171   4.085
    1ST    H14R 5145   0.737   3.226   3.990
    1ST    H14S 5146   0.644   3.200   4.138
    1ST    C113 5147   0.875   3.196   4.150
    1ST    H13R 5148   0.888   3.112   4.218
    1ST    H13S 5149   0.945   3.172   4.070
    1ST    C112 5150   0.895   3.338   4.206
    1ST    H12R 5151   1.003   3.353   4.213
    1ST    H12S 5152   0.860   3.412   4.133
    1ST    C111 5153   0.826   3.383   4.332
    1ST    H11R 5154   0.856   3.487   4.349
    1ST    H11S 5155   0.719   3.406   4.325
    1ST    C110 5156   0.868   3.307   4.455
    1ST    H10R 5157   0.831   3.204   4.461
    1ST    H10S 5158   0.975   3.287   4.448
    1ST     C19 5159   0.802   3.364   4.576
    1ST     H9R 5160   0.832   3.467   4.595
    1ST     H9S 5161   0.693   3.373   4.568
    1ST     C18 5162   0.822   3.271   4.697
    1ST     H8R 5163   0.756   3.185   4.686
    1ST     H8S 5164   0.921   3.226   4.710
    1ST     C17 5165   0.778   3.329   4.825
    1ST     H7R 5166   0.864   3.378   4.871
    1ST     H7S 5167   0.694   3.397   4.818
    1ST     C16 5168   0.758   3.209   4.924
    1ST     H6R 5169   0.714   3.122   4.875
    1ST     H6S 5170   0.853   3.170   4.960
    1ST     C15 5171   0.652   3.241   5.031
    1ST     H5R 5172   0.557   3.270   4.985
    1ST     H5S 5173   0.636   3.146   5.083
    1ST     C14 5174   0.695   3.348   5.123
    1ST     H4R 5175   0.727   3.433   5.063
    1ST     H4S 5176   0.607   3.376   5.182
    1ST     C13 5177   0.804   3.315   5.223
    1ST     H3R 5178   0.894   3.284   5.170
    1ST     H3S 5179   0.833   3.408   5.272
    1ST     C12 5180   0.777   3.189   5.307
    1ST     H2R 5181   0.687   3.181   5.370
    1ST     H2S 5182   0.775   3.095   5.250
    2PS     C11 5183   0.881   3.185   5.421
    2PS     O12 5184   0.993   3.239   5.419
    2PS     O11 5185   0.838   3.122   5.533
    2PS      C1 5186   0.926   3.133   5.651
    2PS      HR 5187   1.029   3.110   5.624
    2PS      HS 5188   0.933   3.239   5.679
    2PS      C2 5189   0.870   3.050   5.768
    2PS      HX 5190   0.776   3.098   5.794
    2PS      C3 5191   0.947   3.071   5.890
    2PS      HA 5192   1.040   3.013   5.887
    2PS      HB 5193   0.981   3.174   5.901
    2PS     O31 5194   0.853   3.055   5.993
    2PS     P31 5195   0.892   3.087   6.143
    2PS     O32 5196   0.770   3.178   6.182
    2PS     C31 5197   0.642   3.118   6.197
    2PS     H1A 5198   0.605   3.053   6.117
    2PS     H1B 5199   0.633   3.054   6.285
    2PS     C32 5200   0.545   3.233   6.207
    2PS     H2A 5201   0.563   3.283   6.303
    2PS     N31 5202   0.571   3.321   6.079
    2PS    HN1A 5203   0.557   3.262   5.995
    2PS    HN1B 5204   0.498   3.393   6.076
    2PS    HN1C 5205   0.661   3.368   6.059
    2PS     C33 5206   0.398   3.200   6.223
    2PS     O33 5207   0.889   2.966   6.233
    2PS     O34 5208   1.011   3.171   6.134
    2PS     O21 5209   0.856   2.914   5.743
    2PS     C21 5210   0.960   2.830   5.706
    2PS     O22 5211   1.082   2.861   5.704
    2PS     O35 5212   0.315   3.245   6.140
    2PS     O36 5213   0.361   3.118   6.305
    3DHA   C116 5214   0.421   1.906   5.057
    3DHA   H16R 5215   0.394   1.973   4.975
    3DHA   C115 5216   0.387   1.959   5.193
    3DHA   H15R 5217   0.284   1.936   5.221
    3DHA   H15S 5218   0.448   1.916   5.272
    3DHA   C114 5219   0.412   2.105   5.201
    3DHA   H14R 5220   0.322   2.165   5.194
    3DHA   C113 5221   0.528   2.170   5.210
    3DHA   H13R 5222   0.523   2.275   5.236
    3DHA   C112 5223   0.669   2.118   5.225
    3DHA   H12R 5224   0.671   2.009   5.217
    3DHA   H12S 5225   0.728   2.144   5.136
    3DHA   C111 5226   0.726   2.157   5.355
    3DHA   H11R 5227   0.682   2.118   5.447
    3DHA   C110 5228   0.837   2.231   5.362
    3DHA   H10R 5229   0.868   2.255   5.463
    3DHA    C19 5230   0.914   2.292   5.249
    3DHA    H9R 5231   0.979   2.214   5.208
    3DHA    H9S 5232   0.846   2.327   5.172
    3DHA    C18 5233   0.985   2.414   5.292
    3DHA    H8R 5234   1.091   2.395   5.305
    3DHA    C17 5235   0.937   2.539   5.321
    3DHA    H7R 5236   1.000   2.625   5.341
    3DHA    C16 5237   0.794   2.579   5.305
    3DHA    H6R 5238   0.757   2.573   5.202
    3DHA    H6S 5239   0.729   2.505   5.352
    3DHA    C15 5240   0.773   2.719   5.364
    3DHA    H5R 5241   0.756   2.795   5.288
    3DHA    C14 5242   0.772   2.756   5.495
    3DHA    H4R 5243   0.750   2.860   5.518
    3DHA    C13 5244   0.784   2.672   5.619
    3DHA    H3R 5245   0.712   2.722   5.685
    3DHA    H3S 5246   0.743   2.571   5.615
    3DHA    C12 5247   0.915   2.687   5.694
    3DHA    H2R 5248   0.925   2.642   5.792
    3DHA    H2S 5249   0.996   2.639   5.638
    3DHA   C117 5250   0.493   1.792   5.033
    3DHA   H17R 5251   0.501   1.751   4.933
    3DHA   C118 5252   0.526   1.687   5.143
    3DHA   H18R 5253   0.467   1.696   5.234
    3DHA   H18S 5254   0.634   1.698   5.160
    3DHA   C119 5255   0.490   1.554   5.085
    3DHA   H19R 5256   0.567   1.495   5.037
    3DHA   C120 5257   0.366   1.497   5.094
    3DHA   H20R 5258   0.354   1.396   5.057
    3DHA   C121 5259   0.240   1.554   5.164
    3DHA   H21R 5260   0.246   1.663   5.166
    3DHA   H21S 5261   0.232   1.525   5.269
    3DHA   C122 5262   0.122   1.506   5.083
    3DHA   H22R 5263   0.129   1.537   4.979
    3DHA   H22S 5264   0.026   1.537   5.127
    3DHA   H22T 5265   0.125   1.397   5.080
    1ST    C118 5266   0.914   0.590   4.239
    1ST    H18R 5267   0.931   0.492   4.194
    1ST    H18S 5268   0.964   0.658   4.170
    1ST    H18T 5269   0.805   0.593   4.242
    1ST    C117 5270   0.972   0.598   4.386
    1ST    H17R 5271   1.072   0.556   4.391
    1ST    H17S 5272   0.955   0.700   4.424
    1ST    C116 5273   0.912   0.497   4.484
    1ST    H16R 5274   0.804   0.492   4.470
    1ST    H16S 5275   0.955   0.397   4.488
    1ST    C115 5276   0.933   0.538   4.619
    1ST    H15R 5277   1.040   0.562   4.626
    1ST    H15S 5278   0.879   0.632   4.625
    1ST    C114 5279   0.873   0.445   4.715
    1ST    H14R 5280   0.772   0.431   4.676
    1ST    H14S 5281   0.922   0.348   4.724
    1ST    C113 5282   0.869   0.514   4.848
    1ST    H13R 5283   0.978   0.523   4.857
    1ST    H13S 5284   0.826   0.614   4.847
    1ST    C112 5285   0.799   0.427   4.946
    1ST    H12R 5286   0.693   0.422   4.925
    1ST    H12S 5287   0.833   0.324   4.939
    1ST    C111 5288   0.796   0.470   5.096
    1ST    H11R 5289   0.897   0.462   5.136
    1ST    H11S 5290   0.767   0.574   5.107
    1ST    C110 5291   0.695   0.399   5.186
    1ST    H10R 5292   0.598   0.437   5.155
    1ST    H10S 5293   0.691   0.290   5.188
    1ST     C19 5294   0.696   0.435   5.335
    1ST     H9R 5295   0.673   0.540   5.356
    1ST     H9S 5296   0.611   0.385   5.382
    1ST     C18 5297   0.815   0.375   5.415
    1ST     H8R 5298   0.815   0.269   5.390
    1ST     H8S 5299   0.907   0.417   5.374
    1ST     C17 5300   0.799   0.405   5.567
    1ST     H7R 5301   0.764   0.509   5.571
    1ST     H7S 5302   0.721   0.348   5.618
    1ST     C16 5303   0.930   0.370   5.646
    1ST     H6R 5304   0.963   0.267   5.633
    1ST     H6S 5305   1.006   0.432   5.598
    1ST     C15 5306   0.931   0.414   5.795
    1ST     H5R 5307   0.890   0.513   5.810
    1ST     H5S 5308   0.868   0.344   5.851
    1ST     C14 5309   1.067   0.410   5.858
    1ST     H4R 5310   1.108   0.310   5.839
    1ST     H4S 5311   1.137   0.482   5.816
    1ST     C13 5312   1.077   0.439   6.010
    1ST     H3R 5313   1.101   0.545   6.022
    1ST     H3S 5314   0.977   0.416   6.048
    1ST     C12 5315   1.190   0.356   6.066
    1ST     H2R 5316   1.152   0.255   6.049
    1ST     H2S 5317   1.291   0.365   6.027
    2PS     C11 5318   1.198   0.373   6.213
    2PS     O12 5319   1.110   0.412   6.287
    2PS     O11 5320   1.326   0.338   6.246
    2PS      C1 5321   1.361   0.326   6.387
    2PS      HR 5322   1.468   0.311   6.400
    2PS      HS 5323   1.340   0.415   6.447
    2PS      C2 5324   1.281   0.202   6.444
    2PS      HX 5325   1.174   0.202   6.424
    2PS      C3 5326   1.326   0.180   6.584
    2PS      HA 5327   1.425   0.133   6.589
    2PS      HB 5328   1.336   0.275   6.637
    2PS     O31 5329   1.230   0.093   6.631
    2PS     P31 5330   1.252   0.038   6.774
    2PS     O32 5331   1.245   0.169   6.874
    2PS     C31 5332   1.125   0.237   6.899
    2PS     H1A 5333   1.108   0.306   6.816
    2PS     H1B 5334   1.038   0.170   6.897
    2PS     C32 5335   1.137   0.312   7.039
    2PS     H2A 5336   1.089   0.246   7.111
    2PS     N31 5337   1.288   0.325   7.078
    2PS    HN1A 5338   1.325   0.229   7.073
    2PS    HN1B 5339   1.330   0.388   7.007
    2PS    HN1C 5340   1.302   0.356   7.175
    2PS     C33 5341   1.041   0.430   7.038
    2PS     O33 5342   1.144  -0.059   6.800
    2PS     O34 5343   1.388  -0.006   6.770
    2PS     O21 5344   1.336   0.090   6.372
    2PS     C21 5345   1.269   0.039   6.264
    2PS     O22 5346   1.154   0.060   6.245
    2PS     O35 5347   0.935   0.431   7.101
    2PS     O36 5348   1.090   0.540   7.011
    3DHA   C116 5349   1.688   0.093   5.117
    3DHA   H16R 5350   1.641   0.014   5.175
    3DHA   C115 5351   1.671   0.226   5.169
    3DHA   H15R 5352   1.638   0.297   5.093
    3DHA   H15S 5353   1.586   0.203   5.233
    3DHA   C114 5354   1.788   0.277   5.252
    3DHA   H14R 5355   1.859   0.338   5.196
    3DHA   C113 5356   1.807   0.259   5.381
    3DHA   H13R 5357   1.892   0.307   5.428
    3DHA   C112 5358   1.721   0.177   5.473
    3DHA   H12R 5359   1.733   0.225   5.570
    3DHA   H12S 5360   1.616   0.189   5.446
    3DHA   C111 5361   1.758   0.032   5.457
    3DHA   H11R 5362   1.825   0.017   5.372
    3DHA   C110 5363   1.724  -0.061   5.549
    3DHA   H10R 5364   1.766  -0.161   5.536
    3DHA    C19 5365   1.654  -0.038   5.683
    3DHA    H9R 5366   1.605   0.060   5.680
    3DHA    H9S 5367   1.590  -0.125   5.703
    3DHA    C18 5368   1.762  -0.036   5.784
    3DHA    H8R 5369   1.829  -0.119   5.763
    3DHA    C17 5370   1.771   0.035   5.893
    3DHA    H7R 5371   1.854   0.010   5.958
    3DHA    C16 5372   1.691   0.149   5.938
    3DHA    H6R 5373   1.755   0.237   5.928
    3DHA    H6S 5374   1.599   0.165   5.881
    3DHA    C15 5375   1.675   0.149   6.088
    3DHA    H5R 5376   1.757   0.194   6.144
    3DHA    C14 5377   1.557   0.109   6.146
    3DHA    H4R 5378   1.534   0.110   6.253
    3DHA    C13 5379   1.450   0.033   6.073
    3DHA    H3R 5380   1.392   0.098   6.006
    3DHA    H3S 5381   1.482  -0.054   6.015
    3DHA    C12 5382   1.359  -0.045   6.174
    3DHA    H2R 5383   1.297  -0.121   6.126
    3DHA    H2S 5384   1.429  -0.105   6.232
    3DHA   C117 5385   1.729   0.067   4.995
    3DHA   H17R 5386   1.730  -0.035   4.957
    3DHA   C118 5387   1.800   0.158   4.896
    3DHA   H18R 5388   1.746   0.253   4.890
    3DHA   H18S 5389   1.780   0.115   4.798
    3DHA   C119 5390   1.941   0.188   4.920
    3DHA   H19R 5391   1.966   0.190   5.025
    3DHA   C120 5392   2.031   0.221   4.829
    3DHA   H20R 5393   2.133   0.240   4.861
    3DHA   C121 5394   2.016   0.224   4.677
    3DHA   H21R 5395   2.062   0.314   4.637
    3DHA   H21S 5396   1.914   0.250   4.648
    3DHA   C122 5397   2.056   0.106   4.589
    3DHA   H22R 5398   2.043   0.012   4.644
    3DHA   H22S 5399   2.161   0.104   4.560
    3DHA   H22T 5400   2.000   0.106   4.495
    1ST    C118 5401   0.529   1.529   3.946
    1ST    H18R 5402   0.447   1.480   3.999
    1ST    H18S 5403   0.474   1.594   3.878
    1ST    H18T 5404   0.584   1.460   3.883
    1ST    C117 5405   0.638   1.608   4.031
    1ST    H17R 5406   0.723   1.629   3.966
    1ST    H17S 5407   0.583   1.700   4.049
    1ST    C116 5408   0.671   1.547   4.170
    1ST    H16R 5409   0.583   1.499   4.212
    1ST    H16S 5410   0.739   1.464   4.149
    1ST    C115 5411   0.729   1.639   4.283
    1ST    H15R 5412   0.736   1.584   4.377
    1ST    H15S 5413   0.827   1.673   4.248
    1ST    C114 5414   0.650   1.776   4.310
    1ST    H14R 5415   0.624   1.821   4.214
    1ST    H14S 5416   0.553   1.737   4.342
    1ST    C113 5417   0.711   1.875   4.405
    1ST    H13R 5418   0.816   1.897   4.385
    1ST    H13S 5419   0.661   1.971   4.395
    1ST    C112 5420   0.704   1.845   4.560
    1ST    H12R 5421   0.602   1.834   4.596
    1ST    H12S 5422   0.752   1.748   4.576
    1ST    C111 5423   0.769   1.956   4.649
    1ST    H11R 5424   0.862   1.977   4.597
    1ST    H11S 5425   0.712   2.049   4.640
    1ST    C110 5426   0.799   1.909   4.794
    1ST    H10R 5427   0.704   1.915   4.848
    1ST    H10S 5428   0.840   1.808   4.804
    1ST     C19 5429   0.896   2.010   4.862
    1ST     H9R 5430   0.987   2.021   4.803
    1ST     H9S 5431   0.854   2.111   4.864
    1ST     C18 5432   0.947   1.960   5.004
    1ST     H8R 5433   1.029   2.023   5.038
    1ST     H8S 5434   0.862   1.982   5.070
    1ST     C17 5435   0.985   1.811   5.018
    1ST     H7R 5436   0.892   1.756   5.002
    1ST     H7S 5437   1.052   1.786   4.936
    1ST     C16 5438   1.056   1.768   5.153
    1ST     H6R 5439   1.051   1.659   5.156
    1ST     H6S 5440   1.159   1.800   5.142
    1ST     C15 5441   0.999   1.839   5.285
    1ST     H5R 5442   1.028   1.945   5.282
    1ST     H5S 5443   0.890   1.841   5.281
    1ST     C14 5444   1.048   1.785   5.423
    1ST     H4R 5445   1.018   1.680   5.423
    1ST     H4S 5446   1.157   1.777   5.432
    1ST     C13 5447   0.977   1.852   5.542
    1ST     H3R 5448   0.992   1.959   5.525
    1ST     H3S 5449   0.868   1.843   5.545
    1ST     C12 5450   1.045   1.814   5.664
    1ST     H2R 5451   1.051   1.707   5.683
    1ST     H2S 5452   1.150   1.845   5.653
    2PS     C11 5453   0.984   1.878   5.789
    2PS     O12 5454   1.021   1.981   5.840
    2PS     O11 5455   0.879   1.811   5.833
    2PS      C1 5456   0.795   1.869   5.931
    2PS      HR 5457   0.740   1.788   5.978
    2PS      HS 5458   0.865   1.922   5.997
    2PS      C2 5459   0.697   1.967   5.879
    2PS      HX 5460   0.728   2.040   5.804
    2PS      C3 5461   0.633   2.040   6.004
    2PS      HA 5462   0.690   2.131   6.025
    2PS      HB 5463   0.533   2.077   5.979
    2PS     O31 5464   0.605   1.961   6.122
    2PS     P31 5465   0.588   2.024   6.256
    2PS     O32 5466   0.731   1.992   6.317
    2PS     C31 5467   0.775   1.860   6.331
    2PS     H1A 5468   0.743   1.821   6.428
    2PS     H1B 5469   0.736   1.796   6.252
    2PS     C32 5470   0.928   1.852   6.328
    2PS     H2A 5471   0.962   1.912   6.244
    2PS     N31 5472   0.996   1.916   6.447
    2PS    HN1A 5473   0.977   2.016   6.429
    2PS    HN1B 5474   0.960   1.883   6.538
    2PS    HN1C 5475   1.096   1.892   6.439
    2PS     C33 5476   0.970   1.707   6.314
    2PS     O33 5477   0.574   2.168   6.245
    2PS     O34 5478   0.484   1.955   6.328
    2PS     O21 5479   0.587   1.892   5.816
    2PS     C21 5480   0.509   1.948   5.722
    2PS     O22 5481   0.536   2.051   5.663
    2PS     O35 5482   1.053   1.670   6.392
    2PS     O36 5483   0.912   1.637   6.235
    3DHA   C116 5484  -0.657   1.772   4.771
    3DHA   H16R 5485  -0.690   1.682   4.719
    3DHA   C115 5486  -0.637   1.766   4.918
    3DHA   H15R 5487  -0.622   1.866   4.960
    3DHA   H15S 5488  -0.726   1.719   4.961
    3DHA   C114 5489  -0.522   1.681   4.953
    3DHA   H14R 5490  -0.493   1.615   4.871
    3DHA   C113 5491  -0.469   1.670   5.070
    3DHA   H13R 5492  -0.397   1.590   5.085
    3DHA   C112 5493  -0.518   1.746   5.191
    3DHA   H12R 5494  -0.626   1.730   5.199
    3DHA   H12S 5495  -0.471   1.688   5.270
    3DHA   C111 5496  -0.470   1.885   5.194
    3DHA   H11R 5497  -0.534   1.957   5.144
    3DHA   C110 5498  -0.353   1.917   5.257
    3DHA   H10R 5499  -0.329   2.023   5.250
    3DHA    C19 5500  -0.259   1.832   5.338
    3DHA    H9R 5501  -0.231   1.889   5.427
    3DHA    H9S 5502  -0.309   1.742   5.374
    3DHA    C18 5503  -0.150   1.796   5.243
    3DHA    H8R 5504  -0.179   1.759   5.145
    3DHA    C17 5505  -0.015   1.788   5.269
    3DHA    H7R 5506   0.047   1.758   5.184
    3DHA    C16 5507   0.062   1.835   5.393
    3DHA    H6R 5508   0.123   1.918   5.356
    3DHA    H6S 5509  -0.006   1.882   5.465
    3DHA    C15 5510   0.142   1.725   5.457
    3DHA    H5R 5511   0.087   1.632   5.450
    3DHA    C14 5512   0.270   1.728   5.510
    3DHA    H4R 5513   0.313   1.632   5.536
    3DHA    C13 5514   0.352   1.849   5.541
    3DHA    H3R 5515   0.444   1.855   5.483
    3DHA    H3S 5516   0.299   1.942   5.521
    3DHA    C12 5517   0.398   1.852   5.688
    3DHA    H2R 5518   0.312   1.886   5.746
    3DHA    H2S 5519   0.410   1.751   5.727
    3DHA   C117 5520  -0.618   1.872   4.691
    3DHA   H17R 5521  -0.642   1.862   4.585
    3DHA   C118 5522  -0.556   1.997   4.740
    3DHA   H18R 5523  -0.493   1.975   4.826
    3DHA   H18S 5524  -0.638   2.066   4.764
    3DHA   C119 5525  -0.475   2.057   4.633
    3DHA   H19R 5526  -0.450   1.984   4.556
    3DHA   C120 5527  -0.434   2.183   4.610
    3DHA   H20R 5528  -0.379   2.195   4.517
    3DHA   C121 5529  -0.454   2.307   4.691
    3DHA   H21R 5530  -0.522   2.299   4.777
    3DHA   H21S 5531  -0.506   2.380   4.628
    3DHA   C122 5532  -0.325   2.377   4.732
    3DHA   H22R 5533  -0.274   2.331   4.817
    3DHA   H22S 5534  -0.342   2.479   4.765
    3DHA   H22T 5535  -0.245   2.377   4.658
    1ST    C118 5536   3.617   1.799   3.634
    1ST    H18R 5537   3.615   1.725   3.714
    1ST    H18S 5538   3.720   1.815   3.603
    1ST    H18T 5539   3.571   1.754   3.546
    1ST    C117 5540   3.553   1.931   3.677
    1ST    H17R 5541   3.525   1.978   3.582
    1ST    H17S 5542   3.464   1.912   3.736
    1ST    C116 5543   3.644   2.042   3.736
    1ST    H16R 5544   3.741   2.033   3.687
    1ST    H16S 5545   3.598   2.138   3.712
    1ST    C115 5546   3.681   2.020   3.880
    1ST    H15R 5547   3.686   1.914   3.905
    1ST    H15S 5548   3.786   2.047   3.897
    1ST    C114 5549   3.599   2.099   3.979
    1ST    H14R 5550   3.616   2.207   3.974
    1ST    H14S 5551   3.495   2.079   3.953
    1ST    C113 5552   3.636   2.063   4.129
    1ST    H13R 5553   3.655   1.956   4.121
    1ST    H13S 5554   3.738   2.096   4.147
    1ST    C112 5555   3.521   2.108   4.226
    1ST    H12R 5556   3.510   2.216   4.226
    1ST    H12S 5557   3.426   2.069   4.188
    1ST    C111 5558   3.557   2.047   4.360
    1ST    H11R 5559   3.560   1.940   4.338
    1ST    H11S 5560   3.655   2.077   4.398
    1ST    C110 5561   3.445   2.080   4.458
    1ST    H10R 5562   3.410   2.183   4.444
    1ST    H10S 5563   3.360   2.014   4.441
    1ST     C19 5564   3.485   2.042   4.602
    1ST     H9R 5565   3.526   1.940   4.597
    1ST     H9S 5566   3.569   2.108   4.624
    1ST     C18 5567   3.379   2.050   4.711
    1ST     H8R 5568   3.336   2.151   4.716
    1ST     H8S 5569   3.297   1.979   4.701
    1ST     C17 5570   3.434   2.017   4.856
    1ST     H7R 5571   3.348   2.034   4.922
    1ST     H7S 5572   3.445   1.908   4.863
    1ST     C16 5573   3.561   2.093   4.911
    1ST     H6R 5574   3.653   2.045   4.875
    1ST     H6S 5575   3.560   2.194   4.870
    1ST     C15 5576   3.578   2.097   5.065
    1ST     H5R 5577   3.681   2.125   5.088
    1ST     H5S 5578   3.516   2.174   5.112
    1ST     C14 5579   3.564   1.962   5.125
    1ST     H4R 5580   3.467   1.922   5.098
    1ST     H4S 5581   3.645   1.896   5.094
    1ST     C13 5582   3.557   1.956   5.274
    1ST     H3R 5583   3.653   1.988   5.315
    1ST     H3S 5584   3.487   2.036   5.297
    1ST     C12 5585   3.523   1.824   5.336
    1ST     H2R 5586   3.423   1.794   5.305
    1ST     H2S 5587   3.584   1.741   5.302
    2PS     C11 5588   3.522   1.840   5.488
    2PS     O12 5589   3.571   1.756   5.559
    2PS     O11 5590   3.452   1.948   5.530
    2PS      C1 5591   3.415   1.952   5.670
    2PS      HR 5592   3.332   2.022   5.675
    2PS      HS 5593   3.375   1.856   5.703
    2PS      C2 5594   3.534   1.990   5.759
    2PS      HX 5595   3.617   1.919   5.754
    2PS      C3 5596   3.491   1.993   5.913
    2PS      HA 5597   3.392   2.039   5.919
    2PS      HB 5598   3.479   1.887   5.938
    2PS     O31 5599   3.591   2.053   5.999
    2PS     P31 5600   3.592   2.013   6.153
    2PS     O32 5601   3.653   1.870   6.137
    2PS     C31 5602   3.777   1.841   6.079
    2PS     H1A 5603   3.764   1.845   5.970
    2PS     H1B 5604   3.852   1.919   6.093
    2PS     C32 5605   3.832   1.701   6.115
    2PS     H2A 5606   3.752   1.638   6.075
    2PS     N31 5607   3.951   1.660   6.038
    2PS    HN1A 5608   4.033   1.716   6.064
    2PS    HN1B 5609   3.965   1.558   6.051
    2PS    HN1C 5610   3.939   1.669   5.936
    2PS     C33 5611   3.837   1.694   6.268
    2PS     O33 5612   3.675   2.105   6.225
    2PS     O34 5613   3.457   1.998   6.209
    2PS     O21 5614   3.595   2.114   5.723
    2PS     C21 5615   3.525   2.227   5.720
    2PS     O22 5616   3.408   2.237   5.758
    2PS     O35 5617   3.892   1.780   6.336
    2PS     O36 5618   3.796   1.594   6.319
    3DHA   C116 5619   3.872   1.961   4.677
    3DHA   H16R 5620   3.784   2.024   4.688
    3DHA   C115 5621   3.927   1.900   4.801
    3DHA   H15R 5622   3.849   1.913   4.877
    3DHA   H15S 5623   3.922   1.792   4.792
    3DHA   C114 5624   4.060   1.941   4.846
    3DHA   H14R 5625   4.142   1.890   4.798
    3DHA   C113 5626   4.090   2.024   4.942
    3DHA   H13R 5627   4.191   2.036   4.979
    3DHA   C112 5628   3.983   2.102   5.012
    3DHA   H12R 5629   4.015   2.200   5.048
    3DHA   H12S 5630   3.905   2.126   4.940
    3DHA   C111 5631   3.924   2.009   5.120
    3DHA   H11R 5632   3.834   1.959   5.086
    3DHA   C110 5633   3.971   1.979   5.239
    3DHA   H10R 5634   3.913   1.925   5.314
    3DHA    C19 5635   4.091   2.046   5.295
    3DHA    H9R 5636   4.150   1.965   5.335
    3DHA    H9S 5637   4.162   2.092   5.226
    3DHA    C18 5638   4.053   2.137   5.406
    3DHA    H8R 5639   4.127   2.138   5.487
    3DHA    C17 5640   3.941   2.213   5.423
    3DHA    H7R 5641   3.925   2.274   5.512
    3DHA    C16 5642   3.827   2.231   5.324
    3DHA    H6R 5643   3.858   2.215   5.220
    3DHA    H6S 5644   3.749   2.161   5.352
    3DHA    C15 5645   3.774   2.375   5.335
    3DHA    H5R 5646   3.832   2.447   5.278
    3DHA    C14 5647   3.661   2.402   5.404
    3DHA    H4R 5648   3.631   2.507   5.413
    3DHA    C13 5649   3.579   2.307   5.487
    3DHA    H3R 5650   3.477   2.307   5.450
    3DHA    H3S 5651   3.607   2.203   5.471
    3DHA    C12 5652   3.596   2.335   5.641
    3DHA    H2R 5653   3.703   2.322   5.652
    3DHA    H2S 5654   3.568   2.438   5.664
    3DHA   C117 5655   3.910   1.939   4.553
    3DHA   H17R 5656   3.855   1.991   4.475
    3DHA   C118 5657   4.021   1.855   4.508
    3DHA   H18R 5658   4.087   1.819   4.587
    3DHA   H18S 5659   4.086   1.917   4.445
    3DHA   C119 5660   3.967   1.743   4.419
    3DHA   H19R 5661   3.966   1.649   4.474
    3DHA   C120 5662   3.932   1.743   4.296
    3DHA   H20R 5663   3.901   1.651   4.248
    3DHA   C121 5664   3.936   1.855   4.202
    3DHA   H21R 5665   3.998   1.938   4.237
    3DHA   H21S 5666   3.833   1.892   4.209
    3DHA   C122 5667   3.967   1.812   4.052
    3DHA   H22R 5668   4.074   1.797   4.032
    3DHA   H22S 5669   3.925   1.881   3.979
    3DHA   H22T 5670   3.918   1.720   4.019
    1ST    C118 5671   3.439   0.472   4.274
    1ST    H18R 5672   3.339   0.436   4.251
    1ST    H18S 5673   3.500   0.394   4.229
    1ST    H18T 5674   3.460   0.572   4.237
    1ST    C117 5675   3.449   0.471   4.424
    1ST    H17R 5676   3.363   0.530   4.453
    1ST    H17S 5677   3.440   0.372   4.470
    1ST    C116 5678   3.579   0.533   4.467
    1ST    H16R 5679   3.661   0.483   4.415
    1ST    H16S 5680   3.585   0.631   4.419
    1ST    C115 5681   3.593   0.548   4.624
    1ST    H15R 5682   3.498   0.582   4.666
    1ST    H15S 5683   3.617   0.450   4.665
    1ST    C114 5684   3.707   0.640   4.669
    1ST    H14R 5685   3.792   0.579   4.638
    1ST    H14S 5686   3.710   0.731   4.608
    1ST    C113 5687   3.713   0.672   4.819
    1ST    H13R 5688   3.795   0.740   4.843
    1ST    H13S 5689   3.626   0.731   4.850
    1ST    C112 5690   3.724   0.551   4.916
    1ST    H12R 5691   3.736   0.596   5.015
    1ST    H12S 5692   3.645   0.478   4.936
    1ST    C111 5693   3.848   0.465   4.896
    1ST    H11R 5694   3.838   0.409   4.803
    1ST    H11S 5695   3.925   0.542   4.897
    1ST    C110 5696   3.880   0.367   5.008
    1ST    H10R 5697   3.958   0.406   5.074
    1ST    H10S 5698   3.794   0.370   5.075
    1ST     C19 5699   3.920   0.230   4.952
    1ST     H9R 5700   3.829   0.191   4.906
    1ST     H9S 5701   3.990   0.233   4.868
    1ST     C18 5702   3.980   0.125   5.054
    1ST     H8R 5703   4.009   0.037   4.997
    1ST     H8S 5704   4.079   0.157   5.088
    1ST     C17 5705   3.901   0.100   5.180
    1ST     H7R 5706   3.890   0.196   5.230
    1ST     H7S 5707   3.797   0.070   5.163
    1ST     C16 5708   3.961   0.007   5.279
    1ST     H6R 5709   3.932  -0.094   5.250
    1ST     H6S 5710   4.069   0.016   5.277
    1ST     C15 5711   3.918   0.029   5.423
    1ST     H5R 5712   3.963   0.122   5.459
    1ST     H5S 5713   3.810   0.047   5.425
    1ST     C14 5714   3.925  -0.082   5.526
    1ST     H4R 5715   3.856  -0.158   5.486
    1ST     H4S 5716   4.026  -0.123   5.530
    1ST     C13 5717   3.877  -0.039   5.661
    1ST     H3R 5718   3.940   0.040   5.701
    1ST     H3S 5719   3.785   0.015   5.639
    1ST     C12 5720   3.861  -0.158   5.762
    1ST     H2R 5721   3.793  -0.232   5.720
    1ST     H2S 5722   3.948  -0.214   5.795
    2PS     C11 5723   3.787  -0.118   5.888
    2PS     O12 5724   3.814  -0.179   5.991
    2PS     O11 5725   3.686  -0.035   5.872
    2PS      C1 5726   3.598  -0.009   5.991
    2PS      HR 5727   3.519   0.061   5.962
    2PS      HS 5728   3.548  -0.103   6.018
    2PS      C2 5729   3.676   0.051   6.115
    2PS      HX 5730   3.760  -0.016   6.134
    2PS      C3 5731   3.592   0.059   6.242
    2PS      HA 5732   3.502   0.119   6.225
    2PS      HB 5733   3.556  -0.038   6.277
    2PS     O31 5734   3.665   0.113   6.354
    2PS     P31 5735   3.601   0.133   6.502
    2PS     O32 5736   3.603  -0.003   6.569
    2PS     C31 5737   3.720  -0.083   6.567
    2PS     H1A 5738   3.778  -0.091   6.475
    2PS     H1B 5739   3.780  -0.054   6.654
    2PS     C32 5740   3.673  -0.229   6.582
    2PS     H2A 5741   3.598  -0.236   6.661
    2PS     N31 5742   3.607  -0.280   6.458
    2PS    HN1A 5743   3.533  -0.223   6.413
    2PS    HN1B 5744   3.679  -0.284   6.383
    2PS    HN1C 5745   3.578  -0.379   6.469
    2PS     C33 5746   3.774  -0.326   6.632
    2PS     O33 5747   3.697   0.215   6.570
    2PS     O34 5748   3.456   0.181   6.497
    2PS     O21 5749   3.701   0.190   6.083
    2PS     C21 5750   3.811   0.218   6.007
    2PS     O22 5751   3.900   0.135   5.989
    2PS     O35 5752   3.883  -0.281   6.678
    2PS     O36 5753   3.753  -0.443   6.620
    3DHA   C116 5754   4.213   0.803   4.857
    3DHA   H16R 5755   4.249   0.745   4.941
    3DHA   C115 5756   4.101   0.898   4.903
    3DHA   H15R 5757   4.104   0.981   4.832
    3DHA   H15S 5758   4.008   0.842   4.898
    3DHA   C114 5759   4.144   0.944   5.040
    3DHA   H14R 5760   4.228   1.013   5.037
    3DHA   C113 5761   4.086   0.911   5.155
    3DHA   H13R 5762   4.130   0.945   5.248
    3DHA   C112 5763   3.953   0.831   5.164
    3DHA   H12R 5764   3.878   0.881   5.103
    3DHA   H12S 5765   3.966   0.734   5.117
    3DHA   C111 5766   3.898   0.819   5.301
    3DHA   H11R 5767   3.905   0.910   5.359
    3DHA   C110 5768   3.845   0.713   5.370
    3DHA   H10R 5769   3.803   0.721   5.470
    3DHA    C19 5770   3.846   0.561   5.328
    3DHA    H9R 5771   3.844   0.555   5.219
    3DHA    H9S 5772   3.942   0.518   5.357
    3DHA    C18 5773   3.731   0.487   5.385
    3DHA    H8R 5774   3.638   0.503   5.331
    3DHA    C17 5775   3.736   0.420   5.498
    3DHA    H7R 5776   3.648   0.365   5.528
    3DHA    C16 5777   3.864   0.386   5.570
    3DHA    H6R 5778   3.850   0.299   5.635
    3DHA    H6S 5779   3.950   0.360   5.508
    3DHA    C15 5780   3.899   0.506   5.658
    3DHA    H5R 5781   3.898   0.599   5.601
    3DHA    C14 5782   3.932   0.500   5.788
    3DHA    H4R 5783   3.954   0.595   5.836
    3DHA    C13 5784   3.935   0.386   5.875
    3DHA    H3R 5785   3.952   0.297   5.813
    3DHA    H3S 5786   4.021   0.386   5.942
    3DHA    C12 5787   3.803   0.359   5.950
    3DHA    H2R 5788   3.801   0.437   6.026
    3DHA    H2S 5789   3.715   0.378   5.889
    3DHA   C117 5790   4.251   0.784   4.734
    3DHA   H17R 5791   4.333   0.717   4.709
    3DHA   C118 5792   4.202   0.858   4.618
    3DHA   H18R 5793   4.286   0.878   4.551
    3DHA   H18S 5794   4.167   0.958   4.648
    3DHA   C119 5795   4.100   0.779   4.535
    3DHA   H19R 5796   4.139   0.680   4.513
    3DHA   C120 5797   3.970   0.810   4.519
    3DHA   H20R 5798   3.912   0.738   4.461
    3DHA   C121 5799   3.903   0.929   4.567
    3DHA   H21R 5800   3.952   0.961   4.659
    3DHA   H21S 5801   3.798   0.916   4.590
    3DHA   C122 5802   3.912   1.037   4.471
    3DHA   H22R 5803   3.882   0.994   4.375
    3DHA   H22S 5804   4.017   1.069   4.464
    3DHA   H22T 5805   3.843   1.118   4.491
    1ST    C118 5806   4.994   5.781   4.268
    1ST    H18R 5807   4.987   5.674   4.250
    1ST    H18S 5808   5.047   5.809   4.176
    1ST    H18T 5809   4.898   5.831   4.251
    1ST    C117 5810   5.071   5.822   4.386
    1ST    H17R 5811   5.152   5.748   4.391
    1ST    H17S 5812   5.125   5.912   4.355
    1ST    C116 5813   4.996   5.820   4.520
    1ST    H16R 5814   5.046   5.866   4.605
    1ST    H16S 5815   4.904   5.880   4.518
    1ST    C115 5816   4.956   5.676   4.564
    1ST    H15R 5817   4.912   5.620   4.482
    1ST    H15S 5818   5.051   5.625   4.585
    1ST    C114 5819   4.867   5.671   4.685
    1ST    H14R 5820   4.927   5.715   4.764
    1ST    H14S 5821   4.779   5.734   4.676
    1ST    C113 5822   4.822   5.535   4.734
    1ST    H13R 5823   4.763   5.478   4.662
    1ST    H13S 5824   4.911   5.475   4.749
    1ST    C112 5825   4.735   5.543   4.858
    1ST    H12R 5826   4.812   5.536   4.935
    1ST    H12S 5827   4.676   5.634   4.855
    1ST    C111 5828   4.629   5.433   4.862
    1ST    H11R 5829   4.564   5.441   4.774
    1ST    H11S 5830   4.668   5.334   4.836
    1ST    C110 5831   4.553   5.418   4.998
    1ST    H10R 5832   4.466   5.353   4.988
    1ST    H10S 5833   4.616   5.390   5.083
    1ST     C19 5834   4.500   5.549   5.060
    1ST     H9R 5835   4.582   5.613   5.091
    1ST     H9S 5836   4.439   5.610   4.993
    1ST     C18 5837   4.421   5.519   5.188
    1ST     H8R 5838   4.460   5.421   5.216
    1ST     H8S 5839   4.442   5.584   5.273
    1ST     C17 5840   4.271   5.492   5.166
    1ST     H7R 5841   4.222   5.587   5.149
    1ST     H7S 5842   4.274   5.434   5.074
    1ST     C16 5843   4.204   5.413   5.273
    1ST     H6R 5844   4.097   5.415   5.248
    1ST     H6S 5845   4.238   5.309   5.274
    1ST     C15 5846   4.221   5.467   5.415
    1ST     H5R 5847   4.328   5.466   5.437
    1ST     H5S 5848   4.202   5.574   5.417
    1ST     C14 5849   4.135   5.395   5.509
    1ST     H4R 5850   4.034   5.406   5.470
    1ST     H4S 5851   4.154   5.288   5.501
    1ST     C13 5852   4.136   5.444   5.652
    1ST     H3R 5853   4.224   5.404   5.703
    1ST     H3S 5854   4.145   5.553   5.651
    1ST     C12 5855   4.015   5.397   5.728
    1ST     H2R 5856   3.924   5.441   5.685
    1ST     H2S 5857   4.008   5.289   5.736
    2PS     C11 5858   4.009   5.451   5.870
    2PS     O12 5859   3.927   5.522   5.919
    2PS     O11 5860   4.114   5.403   5.934
    2PS      C1 5861   4.154   5.466   6.064
    2PS      HR 5862   4.177   5.570   6.040
    2PS      HS 5863   4.080   5.448   6.142
    2PS      C2 5864   4.285   5.410   6.121
    2PS      HX 5865   4.286   5.301   6.114
    2PS      C3 5866   4.307   5.444   6.271
    2PS      HA 5867   4.236   5.400   6.342
    2PS      HB 5868   4.402   5.406   6.310
    2PS     O31 5869   4.304   5.577   6.293
    2PS     P31 5870   4.334   5.634   6.437
    2PS     O32 5871   4.188   5.677   6.493
    2PS     C31 5872   4.089   5.580   6.519
    2PS     H1A 5873   4.049   5.532   6.429
    2PS     H1B 5874   4.117   5.498   6.586
    2PS     C32 5875   3.990   5.666   6.592
    2PS     H2A 5876   4.042   5.733   6.660
    2PS     N31 5877   3.926   5.758   6.492
    2PS    HN1A 5878   4.000   5.798   6.432
    2PS    HN1B 5879   3.869   5.705   6.425
    2PS    HN1C 5880   3.871   5.837   6.531
    2PS     C33 5881   3.893   5.574   6.659
    2PS     O33 5882   4.393   5.527   6.527
    2PS     O34 5883   4.407   5.763   6.431
    2PS     O21 5884   4.386   5.459   6.032
    2PS     C21 5885   4.508   5.412   6.046
    2PS     O22 5886   4.536   5.323   6.124
    2PS     O35 5887   3.887   5.568   6.786
    2PS     O36 5888   3.808   5.520   6.592
    3DHA   C116 5889   5.009   5.664   5.134
    3DHA   H16R 5890   4.960   5.587   5.075
    3DHA   C115 5891   4.978   5.803   5.093
    3DHA   H15R 5892   5.004   5.868   5.177
    3DHA   H15S 5893   5.022   5.829   4.997
    3DHA   C114 5894   4.835   5.824   5.069
    3DHA   H14R 5895   4.804   5.835   4.965
    3DHA   C113 5896   4.742   5.824   5.171
    3DHA   H13R 5897   4.638   5.829   5.142
    3DHA   C112 5898   4.766   5.806   5.318
    3DHA   H12R 5899   4.700   5.727   5.355
    3DHA   H12S 5900   4.870   5.776   5.332
    3DHA   C111 5901   4.737   5.932   5.396
    3DHA   H11R 5902   4.830   5.967   5.440
    3DHA   C110 5903   4.627   5.996   5.438
    3DHA   H10R 5904   4.647   6.079   5.505
    3DHA    C19 5905   4.482   5.967   5.420
    3DHA    H9R 5906   4.424   6.024   5.493
    3DHA    H9S 5907   4.455   6.008   5.323
    3DHA    C18 5908   4.453   5.818   5.418
    3DHA    H8R 5909   4.443   5.779   5.317
    3DHA    C17 5910   4.471   5.739   5.527
    3DHA    H7R 5911   4.459   5.632   5.509
    3DHA    C16 5912   4.507   5.781   5.670
    3DHA    H6R 5913   4.503   5.889   5.684
    3DHA    H6S 5914   4.424   5.747   5.733
    3DHA    C15 5915   4.630   5.719   5.713
    3DHA    H5R 5916   4.716   5.777   5.682
    3DHA    C14 5917   4.653   5.611   5.783
    3DHA    H4R 5918   4.757   5.593   5.812
    3DHA    C13 5919   4.548   5.530   5.846
    3DHA    H3R 5920   4.468   5.603   5.859
    3DHA    H3S 5921   4.517   5.453   5.775
    3DHA    C12 5922   4.609   5.482   5.970
    3DHA    H2R 5923   4.700   5.427   5.949
    3DHA    H2S 5924   4.643   5.562   6.036
    3DHA   C117 5925   5.101   5.632   5.228
    3DHA   H17R 5926   5.102   5.529   5.263
    3DHA   C118 5927   5.193   5.735   5.295
    3DHA   H18R 5928   5.234   5.798   5.215
    3DHA   H18S 5929   5.284   5.688   5.335
    3DHA   C119 5930   5.122   5.818   5.403
    3DHA   H19R 5931   5.072   5.909   5.372
    3DHA   C120 5932   5.084   5.785   5.525
    3DHA   H20R 5933   5.012   5.845   5.580
    3DHA   C121 5934   5.118   5.650   5.582
    3DHA   H21R 5935   5.200   5.654   5.654
    3DHA   H21S 5936   5.150   5.580   5.505
    3DHA   C122 5937   4.988   5.595   5.649
    3DHA   H22R 5938   4.993   5.489   5.674
    3DHA   H22S 5939   4.899   5.600   5.586
    3DHA   H22T 5940   4.963   5.631   5.749
    1ST    C118 5941   0.983   2.127   4.158
    1ST    H18R 5942   0.987   2.021   4.184
    1ST    H18S 5943   1.088   2.150   4.137
    1ST    H18T 5944   0.933   2.137   4.061
    1ST    C117 5945   0.931   2.215   4.264
    1ST    H17R 5946   0.943   2.320   4.239
    1ST    H17S 5947   0.824   2.196   4.278
    1ST    C116 5948   1.006   2.194   4.395
    1ST    H16R 5949   0.996   2.096   4.441
    1ST    H16S 5950   1.115   2.200   4.384
    1ST    C115 5951   0.961   2.274   4.514
    1ST    H15R 5952   0.875   2.327   4.473
    1ST    H15S 5953   0.941   2.204   4.595
    1ST    C114 5954   1.063   2.379   4.573
    1ST    H14R 5955   1.156   2.325   4.591
    1ST    H14S 5956   1.091   2.462   4.509
    1ST    C113 5957   1.014   2.462   4.702
    1ST    H13R 5958   1.075   2.548   4.730
    1ST    H13S 5959   0.917   2.505   4.673
    1ST    C112 5960   0.999   2.391   4.832
    1ST    H12R 5961   0.949   2.447   4.911
    1ST    H12S 5962   0.922   2.318   4.807
    1ST    C111 5963   1.114   2.321   4.896
    1ST    H11R 5964   1.081   2.240   4.961
    1ST    H11S 5965   1.166   2.276   4.811
    1ST    C110 5966   1.211   2.415   4.961
    1ST    H10R 5967   1.248   2.490   4.890
    1ST    H10S 5968   1.158   2.483   5.028
    1ST     C19 5969   1.326   2.339   5.025
    1ST     H9R 5970   1.296   2.263   5.097
    1ST     H9S 5971   1.392   2.285   4.957
    1ST     C18 5972   1.420   2.415   5.112
    1ST     H8R 5973   1.465   2.495   5.052
    1ST     H8S 5974   1.354   2.469   5.181
    1ST     C17 5975   1.525   2.324   5.173
    1ST     H7R 5976   1.471   2.251   5.234
    1ST     H7S 5977   1.585   2.267   5.101
    1ST     C16 5978   1.630   2.386   5.265
    1ST     H6R 5979   1.683   2.470   5.221
    1ST     H6S 5980   1.572   2.442   5.338
    1ST     C15 5981   1.730   2.291   5.332
    1ST     H5R 5982   1.803   2.256   5.258
    1ST     H5S 5983   1.789   2.355   5.398
    1ST     C14 5984   1.674   2.189   5.422
    1ST     H4R 5985   1.605   2.123   5.370
    1ST     H4S 5986   1.762   2.132   5.450
    1ST     C13 5987   1.614   2.251   5.554
    1ST     H3R 5988   1.680   2.333   5.580
    1ST     H3S 5989   1.526   2.310   5.531
    1ST     C12 5990   1.590   2.137   5.657
    1ST     H2R 5991   1.535   2.052   5.616
    1ST     H2S 5992   1.687   2.101   5.691
    2PS     C11 5993   1.509   2.190   5.775
    2PS     O12 5994   1.544   2.247   5.873
    2PS     O11 5995   1.375   2.172   5.755
    2PS      C1 5996   1.272   2.233   5.842
    2PS      HR 5997   1.175   2.213   5.794
    2PS      HS 5998   1.274   2.197   5.945
    2PS      C2 5999   1.288   2.385   5.848
    2PS      HX 6000   1.384   2.413   5.893
    2PS      C3 6001   1.177   2.464   5.915
    2PS      HA 6002   1.141   2.533   5.838
    2PS      HB 6003   1.089   2.401   5.935
    2PS     O31 6004   1.222   2.522   6.043
    2PS     P31 6005   1.145   2.634   6.126
    2PS     O32 6006   1.031   2.546   6.182
    2PS     C31 6007   1.048   2.449   6.286
    2PS     H1A 6008   1.122   2.373   6.260
    2PS     H1B 6009   1.087   2.497   6.377
    2PS     C32 6010   0.908   2.396   6.318
    2PS     H2A 6011   0.851   2.487   6.336
    2PS     N31 6012   0.840   2.323   6.200
    2PS    HN1A 6013   0.770   2.377   6.147
    2PS    HN1B 6014   0.907   2.273   6.140
    2PS    HN1C 6015   0.778   2.251   6.242
    2PS     C33 6016   0.928   2.321   6.446
    2PS     O33 6017   1.224   2.690   6.236
    2PS     O34 6018   1.076   2.732   6.031
    2PS     O21 6019   1.305   2.426   5.708
    2PS     C21 6020   1.324   2.557   5.682
    2PS     O22 6021   1.346   2.643   5.765
    2PS     O35 6022   0.964   2.206   6.440
    2PS     O36 6023   0.887   2.379   6.547
    3DHA   C116 6024   0.655   2.585   4.598
    3DHA   H16R 6025   0.697   2.532   4.683
    3DHA   C115 6026   0.596   2.714   4.641
    3DHA   H15R 6027   0.525   2.744   4.564
    3DHA   H15S 6028   0.541   2.711   4.736
    3DHA   C114 6029   0.712   2.810   4.649
    3DHA   H14R 6030   0.727   2.869   4.559
    3DHA   C113 6031   0.811   2.811   4.736
    3DHA   H13R 6032   0.894   2.880   4.721
    3DHA   C112 6033   0.823   2.737   4.858
    3DHA   H12R 6034   0.762   2.647   4.849
    3DHA   H12S 6035   0.926   2.702   4.872
    3DHA   C111 6036   0.787   2.815   4.983
    3DHA   H11R 6037   0.680   2.813   5.004
    3DHA   C110 6038   0.864   2.880   5.064
    3DHA   H10R 6039   0.815   2.931   5.146
    3DHA    C19 6040   1.009   2.903   5.053
    3DHA    H9R 6041   1.051   2.814   5.101
    3DHA    H9S 6042   1.039   2.904   4.948
    3DHA    C18 6043   1.057   3.020   5.137
    3DHA    H8R 6044   1.052   3.116   5.087
    3DHA    C17 6045   1.128   3.021   5.252
    3DHA    H7R 6046   1.158   3.117   5.294
    3DHA    C16 6047   1.161   2.897   5.333
    3DHA    H6R 6048   1.167   2.920   5.439
    3DHA    H6S 6049   1.074   2.833   5.319
    3DHA    C15 6050   1.289   2.833   5.291
    3DHA    H5R 6051   1.319   2.846   5.187
    3DHA    C14 6052   1.370   2.760   5.365
    3DHA    H4R 6053   1.461   2.720   5.320
    3DHA    C13 6054   1.354   2.732   5.514
    3DHA    H3R 6055   1.438   2.759   5.578
    3DHA    H3S 6056   1.269   2.793   5.548
    3DHA    C12 6057   1.333   2.587   5.532
    3DHA    H2R 6058   1.246   2.546   5.480
    3DHA    H2S 6059   1.414   2.525   5.493
    3DHA   C117 6060   0.662   2.534   4.468
    3DHA   H17R 6061   0.716   2.440   4.458
    3DHA   C118 6062   0.605   2.562   4.331
    3DHA   H18R 6063   0.540   2.475   4.315
    3DHA   H18S 6064   0.690   2.567   4.262
    3DHA   C119 6065   0.539   2.694   4.318
    3DHA   H19R 6066   0.596   2.771   4.370
    3DHA   C120 6067   0.437   2.724   4.245
    3DHA   H20R 6068   0.410   2.829   4.238
    3DHA   C121 6069   0.354   2.627   4.175
    3DHA   H21R 6070   0.255   2.668   4.155
    3DHA   H21S 6071   0.341   2.543   4.243
    3DHA   C122 6072   0.407   2.600   4.036
    3DHA   H22R 6073   0.510   2.566   4.043
    3DHA   H22S 6074   0.407   2.677   3.958
    3DHA   H22T 6075   0.352   2.522   3.982
    1ST    C118 6076   4.812   6.157   4.831
    1ST    H18R 6077   4.815   6.048   4.841
    1ST    H18S 6078   4.778   6.197   4.927
    1ST    H18T 6079   4.913   6.193   4.814
    1ST    C117 6080   4.714   6.209   4.721
    1ST    H17R 6081   4.720   6.318   4.710
    1ST    H17S 6082   4.747   6.179   4.622
    1ST    C116 6083   4.571   6.156   4.738
    1ST    H16R 6084   4.523   6.216   4.816
    1ST    H16S 6085   4.520   6.172   4.643
    1ST    C115 6086   4.564   6.008   4.779
    1ST    H15R 6087   4.632   5.945   4.721
    1ST    H15S 6088   4.589   6.002   4.885
    1ST    C114 6089   4.431   5.946   4.751
    1ST    H14R 6090   4.399   5.968   4.649
    1ST    H14S 6091   4.433   5.837   4.752
    1ST    C113 6092   4.325   5.983   4.861
    1ST    H13R 6093   4.306   6.088   4.838
    1ST    H13S 6094   4.233   5.933   4.832
    1ST    C112 6095   4.356   5.951   5.009
    1ST    H12R 6096   4.417   5.860   5.010
    1ST    H12S 6097   4.420   6.029   5.050
    1ST    C111 6098   4.245   5.924   5.103
    1ST    H11R 6099   4.187   5.850   5.048
    1ST    H11S 6100   4.296   5.871   5.184
    1ST    C110 6101   4.149   6.041   5.134
    1ST    H10R 6102   4.200   6.114   5.198
    1ST    H10S 6103   4.135   6.094   5.039
    1ST     C19 6104   4.021   5.998   5.200
    1ST     H9R 6105   3.957   6.081   5.232
    1ST     H9S 6106   3.961   5.935   5.135
    1ST     C18 6107   4.033   5.901   5.316
    1ST     H8R 6108   3.937   5.857   5.342
    1ST     H8S 6109   4.087   5.810   5.289
    1ST     C17 6110   4.099   5.949   5.442
    1ST     H7R 6111   4.207   5.938   5.431
    1ST     H7S 6112   4.070   6.054   5.452
    1ST     C16 6113   4.062   5.904   5.581
    1ST     H6R 6114   3.956   5.917   5.602
    1ST     H6S 6115   4.073   5.796   5.579
    1ST     C15 6116   4.154   5.931   5.698
    1ST     H5R 6117   4.255   5.907   5.664
    1ST     H5S 6118   4.142   6.037   5.721
    1ST     C14 6119   4.122   5.848   5.819
    1ST     H4R 6120   4.019   5.813   5.809
    1ST     H4S 6121   4.168   5.749   5.808
    1ST     C13 6122   4.158   5.906   5.955
    1ST     H3R 6123   4.265   5.928   5.963
    1ST     H3S 6124   4.113   6.003   5.975
    1ST     C12 6125   4.122   5.828   6.073
    1ST     H2R 6126   4.031   5.773   6.045
    1ST     H2S 6127   4.197   5.754   6.103
    2PS     C11 6128   4.113   5.913   6.197
    2PS     O12 6129   4.046   5.881   6.292
    2PS     O11 6130   4.196   6.018   6.195
    2PS      C1 6131   4.189   6.113   6.300
    2PS      HR 6132   4.102   6.176   6.280
    2PS      HS 6133   4.180   6.061   6.396
    2PS      C2 6134   4.307   6.216   6.295
    2PS      HX 6135   4.396   6.166   6.256
    2PS      C3 6136   4.311   6.285   6.426
    2PS      HA 6137   4.221   6.346   6.422
    2PS      HB 6138   4.309   6.220   6.513
    2PS     O31 6139   4.420   6.369   6.424
    2PS     P31 6140   4.481   6.442   6.557
    2PS     O32 6141   4.375   6.560   6.576
    2PS     C31 6142   4.277   6.568   6.682
    2PS     H1A 6143   4.208   6.488   6.654
    2PS     H1B 6144   4.319   6.565   6.783
    2PS     C32 6145   4.220   6.699   6.646
    2PS     H2A 6146   4.294   6.777   6.666
    2PS     N31 6147   4.175   6.703   6.500
    2PS    HN1A 6148   4.129   6.789   6.466
    2PS    HN1B 6149   4.249   6.677   6.434
    2PS    HN1C 6150   4.099   6.634   6.483
    2PS     C33 6151   4.120   6.740   6.741
    2PS     O33 6152   4.477   6.361   6.677
    2PS     O34 6153   4.605   6.509   6.516
    2PS     O21 6154   4.284   6.311   6.186
    2PS     C21 6155   4.296   6.283   6.056
    2PS     O22 6156   4.342   6.181   6.009
    2PS     O35 6157   4.097   6.862   6.761
    2PS     O36 6158   4.038   6.659   6.775
    3DHA   C116 6159   4.774   6.498   4.957
    3DHA   H16R 6160   4.780   6.394   4.926
    3DHA   C115 6161   4.767   6.520   5.105
    3DHA   H15R 6162   4.813   6.615   5.133
    3DHA   H15S 6163   4.663   6.539   5.135
    3DHA   C114 6164   4.830   6.403   5.185
    3DHA   H14R 6165   4.930   6.421   5.224
    3DHA   C113 6166   4.771   6.283   5.209
    3DHA   H13R 6167   4.828   6.207   5.262
    3DHA   C112 6168   4.635   6.224   5.176
    3DHA   H12R 6169   4.645   6.132   5.119
    3DHA   H12S 6170   4.587   6.186   5.266
    3DHA   C111 6171   4.538   6.303   5.101
    3DHA   H11R 6172   4.551   6.303   4.993
    3DHA   C110 6173   4.425   6.364   5.141
    3DHA   H10R 6174   4.369   6.419   5.067
    3DHA    C19 6175   4.378   6.381   5.278
    3DHA    H9R 6176   4.269   6.375   5.277
    3DHA    H9S 6177   4.429   6.311   5.345
    3DHA    C18 6178   4.416   6.513   5.333
    3DHA    H8R 6179   4.474   6.579   5.268
    3DHA    C17 6180   4.391   6.553   5.463
    3DHA    H7R 6181   4.434   6.647   5.495
    3DHA    C16 6182   4.314   6.479   5.565
    3DHA    H6R 6183   4.272   6.551   5.635
    3DHA    H6S 6184   4.230   6.428   5.518
    3DHA    C15 6185   4.398   6.380   5.643
    3DHA    H5R 6186   4.490   6.345   5.597
    3DHA    C14 6187   4.352   6.328   5.761
    3DHA    H4R 6188   4.414   6.255   5.813
    3DHA    C13 6189   4.224   6.367   5.832
    3DHA    H3R 6190   4.172   6.440   5.770
    3DHA    H3S 6191   4.159   6.280   5.836
    3DHA    C12 6192   4.261   6.407   5.975
    3DHA    H2R 6193   4.337   6.485   5.980
    3DHA    H2S 6194   4.169   6.444   6.021
    3DHA   C117 6195   4.748   6.587   4.859
    3DHA   H17R 6196   4.733   6.556   4.756
    3DHA   C118 6197   4.735   6.733   4.882
    3DHA   H18R 6198   4.819   6.785   4.930
    3DHA   H18S 6199   4.651   6.736   4.952
    3DHA   C119 6200   4.696   6.816   4.761
    3DHA   H19R 6201   4.649   6.758   4.682
    3DHA   C120 6202   4.706   6.946   4.744
    3DHA   H20R 6203   4.674   6.985   4.648
    3DHA   C121 6204   4.747   7.056   4.831
    3DHA   H21R 6205   4.835   7.104   4.788
    3DHA   H21S 6206   4.786   7.014   4.924
    3DHA   C122 6207   4.637   7.158   4.867
    3DHA   H22R 6208   4.607   7.214   4.778
    3DHA   H22S 6209   4.661   7.223   4.951
    3DHA   H22T 6210   4.542   7.119   4.904
    1ST    C118 6211   2.014   0.665   4.249
    1ST    H18R 6212   2.118   0.694   4.262
    1ST    H18S 6213   1.966   0.720   4.168
    1ST    H18T 6214   2.008   0.560   4.217
    1ST    C117 6215   1.947   0.680   4.382
    1ST    H17R 6216   1.853   0.623   4.386
    1ST    H17S 6217   2.008   0.618   4.448
    1ST    C116 6218   1.941   0.815   4.439
    1ST    H16R 6219   2.047   0.840   4.436
    1ST    H16S 6220   1.875   0.882   4.382
    1ST    C115 6221   1.901   0.822   4.582
    1ST    H15R 6222   1.822   0.750   4.600
    1ST    H15S 6223   1.994   0.797   4.632
    1ST    C114 6224   1.845   0.956   4.620
    1ST    H14R 6225   1.829   1.026   4.538
    1ST    H14S 6226   1.744   0.946   4.661
    1ST    C113 6227   1.919   1.027   4.737
    1ST    H13R 6228   2.024   1.048   4.719
    1ST    H13S 6229   1.875   1.127   4.733
    1ST    C112 6230   1.913   0.943   4.870
    1ST    H12R 6231   1.820   0.889   4.884
    1ST    H12S 6232   1.987   0.863   4.861
    1ST    C111 6233   1.950   1.029   4.997
    1ST    H11R 6234   2.048   1.072   4.975
    1ST    H11S 6235   1.888   1.117   5.015
    1ST    C110 6236   1.950   0.939   5.123
    1ST    H10R 6237   1.847   0.925   5.156
    1ST    H10S 6238   1.988   0.838   5.109
    1ST     C19 6239   2.033   1.003   5.240
    1ST     H9R 6240   1.981   1.096   5.263
    1ST     H9S 6241   2.023   0.939   5.328
    1ST     C18 6242   2.179   1.012   5.209
    1ST     H8R 6243   2.203   0.924   5.148
    1ST     H8S 6244   2.205   1.102   5.154
    1ST     C17 6245   2.274   1.036   5.327
    1ST     H7R 6246   2.292   0.942   5.380
    1ST     H7S 6247   2.380   1.036   5.300
    1ST     C16 6248   2.249   1.154   5.418
    1ST     H6R 6249   2.269   1.248   5.367
    1ST     H6S 6250   2.141   1.158   5.437
    1ST     C15 6251   2.324   1.131   5.555
    1ST     H5R 6252   2.425   1.095   5.532
    1ST     H5S 6253   2.337   1.227   5.605
    1ST     C14 6254   2.255   1.026   5.648
    1ST     H4R 6255   2.147   1.033   5.631
    1ST     H4S 6256   2.269   0.922   5.617
    1ST     C13 6257   2.293   1.028   5.795
    1ST     H3R 6258   2.246   0.941   5.842
    1ST     H3S 6259   2.400   1.013   5.808
    1ST     C12 6260   2.272   1.169   5.860
    1ST     H2R 6261   2.347   1.237   5.819
    1ST     H2S 6262   2.171   1.202   5.835
    2PS     C11 6263   2.291   1.147   6.015
    2PS     O12 6264   2.214   1.199   6.099
    2PS     O11 6265   2.400   1.084   6.053
    2PS      C1 6266   2.435   1.086   6.194
    2PS      HR 6267   2.544   1.080   6.204
    2PS      HS 6268   2.407   1.184   6.235
    2PS      C2 6269   2.380   0.971   6.276
    2PS      HX 6270   2.271   0.971   6.265
    2PS      C3 6271   2.422   0.971   6.426
    2PS      HA 6272   2.372   1.053   6.477
    2PS      HB 6273   2.388   0.880   6.477
    2PS     O31 6274   2.558   0.987   6.432
    2PS     P31 6275   2.642   1.021   6.564
    2PS     O32 6276   2.616   1.172   6.600
    2PS     C31 6277   2.671   1.280   6.527
    2PS     H1A 6278   2.779   1.284   6.541
    2PS     H1B 6279   2.640   1.270   6.423
    2PS     C32 6280   2.619   1.405   6.597
    2PS     H2A 6281   2.600   1.381   6.702
    2PS     N31 6282   2.718   1.526   6.579
    2PS    HN1A 6283   2.812   1.497   6.611
    2PS    HN1B 6284   2.732   1.544   6.478
    2PS    HN1C 6285   2.688   1.611   6.630
    2PS     C33 6286   2.479   1.434   6.550
    2PS     O33 6287   2.588   0.932   6.670
    2PS     O34 6288   2.785   1.008   6.533
    2PS     O21 6289   2.446   0.853   6.217
    2PS     C21 6290   2.367   0.783   6.138
    2PS     O22 6291   2.253   0.815   6.111
    2PS     O35 6292   2.398   1.453   6.634
    2PS     O36 6293   2.467   1.471   6.436
    3DHA   C116 6294   2.223   0.504   5.335
    3DHA   H16R 6295   2.154   0.437   5.385
    3DHA   C115 6296   2.159   0.630   5.291
    3DHA   H15R 6297   2.185   0.716   5.353
    3DHA   H15S 6298   2.200   0.654   5.193
    3DHA   C114 6299   2.012   0.609   5.272
    3DHA   H14R 6300   1.974   0.583   5.173
    3DHA   C113 6301   1.923   0.629   5.361
    3DHA   H13R 6302   1.821   0.615   5.325
    3DHA   C112 6303   1.929   0.679   5.500
    3DHA   H12R 6304   2.029   0.671   5.542
    3DHA   H12S 6305   1.920   0.788   5.495
    3DHA   C111 6306   1.813   0.619   5.582
    3DHA   H11R 6307   1.714   0.626   5.539
    3DHA   C110 6308   1.835   0.552   5.699
    3DHA   H10R 6309   1.757   0.498   5.751
    3DHA    C19 6310   1.974   0.539   5.753
    3DHA    H9R 6311   2.026   0.634   5.766
    3DHA    H9S 6312   1.962   0.512   5.858
    3DHA    C18 6313   2.048   0.422   5.690
    3DHA    H8R 6314   1.984   0.336   5.669
    3DHA    C17 6315   2.177   0.405   5.660
    3DHA    H7R 6316   2.197   0.309   5.613
    3DHA    C16 6317   2.296   0.497   5.680
    3DHA    H6R 6318   2.352   0.516   5.588
    3DHA    H6S 6319   2.263   0.600   5.700
    3DHA    C15 6320   2.398   0.439   5.774
    3DHA    H5R 6321   2.459   0.362   5.727
    3DHA    C14 6322   2.428   0.478   5.902
    3DHA    H4R 6323   2.499   0.422   5.961
    3DHA    C13 6324   2.356   0.594   5.979
    3DHA    H3R 6325   2.313   0.671   5.913
    3DHA    H3S 6326   2.268   0.554   6.030
    3DHA    C12 6327   2.442   0.666   6.080
    3DHA    H2R 6328   2.477   0.595   6.156
    3DHA    H2S 6329   2.533   0.704   6.035
    3DHA   C117 6330   2.356   0.464   5.312
    3DHA   H17R 6331   2.387   0.362   5.336
    3DHA   C118 6332   2.468   0.541   5.250
    3DHA   H18R 6333   2.560   0.527   5.307
    3DHA   H18S 6334   2.448   0.648   5.260
    3DHA   C119 6335   2.483   0.515   5.106
    3DHA   H19R 6336   2.398   0.545   5.045
    3DHA   C120 6337   2.575   0.430   5.053
    3DHA   H20R 6338   2.554   0.411   4.948
    3DHA   C121 6339   2.688   0.354   5.108
    3DHA   H21R 6340   2.670   0.323   5.211
    3DHA   H21S 6341   2.783   0.409   5.113
    3DHA   C122 6342   2.734   0.236   5.032
    3DHA   H22R 6343   2.835   0.210   5.065
    3DHA   H22S 6344   2.721   0.239   4.924
    3DHA   H22T 6345   2.653   0.167   5.056
    1ST    C118 6346   5.570   0.418   5.586
    1ST    H18R 6347   5.637   0.386   5.666
    1ST    H18S 6348   5.566   0.341   5.509
    1ST    H18T 6349   5.467   0.427   5.620
    1ST    C117 6350   5.621   0.548   5.521
    1ST    H17R 6351   5.645   0.616   5.603
    1ST    H17S 6352   5.707   0.525   5.458
    1ST    C116 6353   5.512   0.596   5.426
    1ST    H16R 6354   5.514   0.539   5.333
    1ST    H16S 6355   5.413   0.576   5.468
    1ST    C115 6356   5.519   0.743   5.387
    1ST    H15R 6357   5.534   0.804   5.477
    1ST    H15S 6358   5.602   0.770   5.321
    1ST    C114 6359   5.394   0.808   5.320
    1ST    H14R 6360   5.307   0.783   5.380
    1ST    H14S 6361   5.390   0.917   5.319
    1ST    C113 6362   5.376   0.778   5.162
    1ST    H13R 6363   5.450   0.832   5.102
    1ST    H13S 6364   5.398   0.672   5.147
    1ST    C112 6365   5.238   0.817   5.112
    1ST    H12R 6366   5.227   0.925   5.119
    1ST    H12S 6367   5.234   0.791   5.005
    1ST    C111 6368   5.117   0.756   5.175
    1ST    H11R 6369   5.139   0.649   5.181
    1ST    H11S 6370   5.103   0.795   5.276
    1ST    C110 6371   4.988   0.787   5.102
    1ST    H10R 6372   5.000   0.746   5.001
    1ST    H10S 6373   4.914   0.725   5.153
    1ST     C19 6374   4.947   0.933   5.101
    1ST     H9R 6375   5.024   0.990   5.048
    1ST     H9S 6376   4.856   0.939   5.041
    1ST     C18 6377   4.953   0.998   5.241
    1ST     H8R 6378   5.058   1.012   5.269
    1ST     H8S 6379   4.916   1.100   5.233
    1ST     C17 6380   4.870   0.940   5.354
    1ST     H7R 6381   4.768   0.912   5.328
    1ST     H7S 6382   4.917   0.846   5.384
    1ST     C16 6383   4.866   1.034   5.480
    1ST     H6R 6384   4.965   1.042   5.526
    1ST     H6S 6385   4.837   1.138   5.460
    1ST     C15 6386   4.766   0.992   5.585
    1ST     H5R 6387   4.762   1.063   5.668
    1ST     H5S 6388   4.664   0.994   5.545
    1ST     C14 6389   4.797   0.854   5.645
    1ST     H4R 6390   4.799   0.773   5.572
    1ST     H4S 6391   4.905   0.862   5.660
    1ST     C13 6392   4.722   0.818   5.778
    1ST     H3R 6393   4.615   0.833   5.767
    1ST     H3S 6394   4.718   0.713   5.806
    1ST     C12 6395   4.776   0.889   5.903
    1ST     H2R 6396   4.881   0.860   5.913
    1ST     H2S 6397   4.783   0.997   5.892
    2PS     C11 6398   4.702   0.848   6.023
    2PS     O12 6399   4.742   0.767   6.109
    2PS     O11 6400   4.579   0.907   6.035
    2PS      C1 6401   4.501   0.878   6.148
    2PS      HR 6402   4.535   0.783   6.189
    2PS      HS 6403   4.524   0.958   6.219
    2PS      C2 6404   4.355   0.869   6.111
    2PS      HX 6405   4.331   0.970   6.080
    2PS      C3 6406   4.265   0.840   6.236
    2PS      HA 6407   4.276   0.930   6.297
    2PS      HB 6408   4.160   0.822   6.211
    2PS     O31 6409   4.305   0.728   6.308
    2PS     P31 6410   4.231   0.678   6.442
    2PS     O32 6411   4.346   0.584   6.511
    2PS     C31 6412   4.474   0.632   6.553
    2PS     H1A 6413   4.516   0.690   6.470
    2PS     H1B 6414   4.458   0.709   6.629
    2PS     C32 6415   4.574   0.518   6.585
    2PS     H2A 6416   4.537   0.467   6.674
    2PS     N31 6417   4.574   0.427   6.472
    2PS    HN1A 6418   4.627   0.465   6.391
    2PS    HN1B 6419   4.604   0.335   6.506
    2PS    HN1C 6420   4.477   0.417   6.439
    2PS     C33 6421   4.705   0.577   6.624
    2PS     O33 6422   4.209   0.797   6.529
    2PS     O34 6423   4.118   0.582   6.416
    2PS     O21 6424   4.325   0.780   5.993
    2PS     C21 6425   4.374   0.660   5.975
    2PS     O22 6426   4.474   0.610   6.028
    2PS     O35 6427   4.813   0.539   6.584
    2PS     O36 6428   4.700   0.677   6.694
    3DHA   C116 6429   4.461   1.076   4.988
    3DHA   H16R 6430   4.411   0.989   5.029
    3DHA   C115 6431   4.482   1.184   5.095
    3DHA   H15R 6432   4.549   1.134   5.165
    3DHA   H15S 6433   4.539   1.266   5.052
    3DHA   C114 6434   4.351   1.226   5.163
    3DHA   H14R 6435   4.298   1.304   5.109
    3DHA   C113 6436   4.296   1.184   5.281
    3DHA   H13R 6437   4.211   1.241   5.317
    3DHA   C112 6438   4.340   1.076   5.368
    3DHA   H12R 6439   4.276   0.994   5.336
    3DHA   H12S 6440   4.435   1.036   5.332
    3DHA   C111 6441   4.326   1.101   5.520
    3DHA   H11R 6442   4.420   1.128   5.566
    3DHA   C110 6443   4.221   1.064   5.590
    3DHA   H10R 6444   4.227   1.078   5.698
    3DHA    C19 6445   4.083   1.021   5.530
    3DHA    H9R 6446   4.006   1.097   5.516
    3DHA    H9S 6447   4.092   0.973   5.432
    3DHA    C18 6448   4.042   0.918   5.628
    3DHA    H8R 6449   3.972   0.947   5.706
    3DHA    C17 6450   4.074   0.786   5.614
    3DHA    H7R 6451   4.033   0.717   5.687
    3DHA    C16 6452   4.184   0.728   5.529
    3DHA    H6R 6453   4.168   0.750   5.423
    3DHA    H6S 6454   4.279   0.775   5.553
    3DHA    C15 6455   4.191   0.580   5.550
    3DHA    H5R 6456   4.138   0.517   5.480
    3DHA    C14 6457   4.263   0.518   5.641
    3DHA    H4R 6458   4.274   0.410   5.647
    3DHA    C13 6459   4.348   0.588   5.741
    3DHA    H3R 6460   4.441   0.531   5.752
    3DHA    H3S 6461   4.382   0.687   5.712
    3DHA    C12 6462   4.287   0.589   5.876
    3DHA    H2R 6463   4.186   0.630   5.876
    3DHA    H2S 6464   4.275   0.484   5.902
    3DHA   C117 6465   4.468   1.104   4.856
    3DHA   H17R 6466   4.429   1.039   4.778
    3DHA   C118 6467   4.522   1.234   4.805
    3DHA   H18R 6468   4.581   1.212   4.715
    3DHA   H18S 6469   4.588   1.289   4.872
    3DHA   C119 6470   4.405   1.324   4.763
    3DHA   H19R 6471   4.332   1.347   4.840
    3DHA   C120 6472   4.385   1.387   4.645
    3DHA   H20R 6473   4.290   1.439   4.634
    3DHA   C121 6474   4.470   1.402   4.518
    3DHA   H21R 6475   4.427   1.335   4.443
    3DHA   H21S 6476   4.570   1.363   4.537
    3DHA   C122 6477   4.468   1.544   4.458
    3DHA   H22R 6478   4.365   1.577   4.446
    3DHA   H22S 6479   4.516   1.534   4.360
    3DHA   H22T 6480   4.521   1.620   4.515
    1ST    C118 6481   6.475   1.410   3.861
    1ST    H18R 6482   6.445   1.322   3.920
    1ST    H18S 6483   6.572   1.395   3.813
    1ST    H18T 6484   6.399   1.422   3.784
    1ST    C117 6485   6.468   1.542   3.932
    1ST    H17R 6486   6.533   1.533   4.019
    1ST    H17S 6487   6.485   1.631   3.872
    1ST    C116 6488   6.333   1.582   3.984
    1ST    H16R 6489   6.324   1.680   4.030
    1ST    H16S 6490   6.274   1.588   3.892
    1ST    C115 6491   6.272   1.477   4.087
    1ST    H15R 6492   6.177   1.512   4.128
    1ST    H15S 6493   6.238   1.392   4.027
    1ST    C114 6494   6.365   1.444   4.206
    1ST    H14R 6495   6.466   1.420   4.172
    1ST    H14S 6496   6.369   1.535   4.266
    1ST    C113 6497   6.322   1.321   4.287
    1ST    H13R 6498   6.218   1.340   4.315
    1ST    H13S 6499   6.319   1.240   4.214
    1ST    C112 6500   6.410   1.280   4.413
    1ST    H12R 6501   6.506   1.234   4.388
    1ST    H12S 6502   6.437   1.371   4.466
    1ST    C111 6503   6.336   1.179   4.499
    1ST    H11R 6504   6.230   1.203   4.506
    1ST    H11S 6505   6.334   1.084   4.446
    1ST    C110 6506   6.406   1.165   4.636
    1ST    H10R 6507   6.500   1.109   4.632
    1ST    H10S 6508   6.427   1.260   4.686
    1ST     C19 6509   6.329   1.083   4.745
    1ST     H9R 6510   6.227   1.119   4.749
    1ST     H9S 6511   6.330   0.976   4.721
    1ST     C18 6512   6.390   1.092   4.886
    1ST     H8R 6513   6.490   1.048   4.878
    1ST     H8S 6514   6.402   1.195   4.921
    1ST     C17 6515   6.306   1.022   4.992
    1ST     H7R 6516   6.208   1.070   4.992
    1ST     H7S 6517   6.285   0.923   4.952
    1ST     C16 6518   6.359   1.029   5.135
    1ST     H6R 6519   6.458   0.984   5.136
    1ST     H6S 6520   6.365   1.135   5.160
    1ST     C15 6521   6.270   0.987   5.243
    1ST     H5R 6522   6.172   1.035   5.233
    1ST     H5S 6523   6.256   0.879   5.232
    1ST     C14 6524   6.324   0.997   5.386
    1ST     H4R 6525   6.413   0.933   5.392
    1ST     H4S 6526   6.364   1.097   5.408
    1ST     C13 6527   6.226   0.948   5.490
    1ST     H3R 6528   6.135   1.006   5.505
    1ST     H3S 6529   6.177   0.854   5.463
    1ST     C12 6530   6.285   0.909   5.623
    1ST     H2R 6531   6.344   0.816   5.622
    1ST     H2S 6532   6.362   0.983   5.647
    2PS     C11 6533   6.179   0.898   5.725
    2PS     O12 6534   6.084   0.822   5.719
    2PS     O11 6535   6.215   0.967   5.831
    2PS      C1 6536   6.146   0.966   5.956
    2PS      HR 6537   6.102   0.868   5.977
    2PS      HS 6538   6.224   0.973   6.032
    2PS      C2 6539   6.050   1.087   5.955
    2PS      HX 6540   6.087   1.175   5.903
    2PS      C3 6541   6.009   1.130   6.094
    2PS      HA 6542   6.079   1.208   6.125
    2PS      HB 6543   5.913   1.182   6.090
    2PS     O31 6544   6.001   1.020   6.184
    2PS     P31 6545   5.932   1.032   6.324
    2PS     O32 6546   6.020   1.145   6.401
    2PS     C31 6547   5.959   1.276   6.419
    2PS     H1A 6548   5.910   1.314   6.329
    2PS     H1B 6549   5.889   1.257   6.501
    2PS     C32 6550   6.074   1.369   6.460
    2PS     H2A 6551   6.140   1.309   6.524
    2PS     N31 6552   6.166   1.411   6.348
    2PS    HN1A 6553   6.237   1.475   6.387
    2PS    HN1B 6554   6.222   1.330   6.317
    2PS    HN1C 6555   6.120   1.451   6.265
    2PS     C33 6556   6.016   1.474   6.552
    2PS     O33 6557   5.795   1.072   6.311
    2PS     O34 6558   5.954   0.900   6.382
    2PS     O21 6559   5.932   1.040   5.888
    2PS     C21 6560   5.838   1.131   5.852
    2PS     O22 6561   5.838   1.248   5.878
    2PS     O35 6562   5.962   1.572   6.498
    2PS     O36 6563   6.067   1.471   6.661
    3DHA   C116 6564   5.923   1.113   4.650
    3DHA   H16R 6565   5.996   1.190   4.625
    3DHA   C115 6566   5.947   1.054   4.783
    3DHA   H15R 6567   6.047   1.080   4.818
    3DHA   H15S 6568   5.881   1.095   4.860
    3DHA   C114 6569   5.938   0.905   4.786
    3DHA   H14R 6570   5.995   0.854   4.708
    3DHA   C113 6571   5.872   0.819   4.863
    3DHA   H13R 6572   5.868   0.714   4.835
    3DHA   C112 6573   5.789   0.847   4.989
    3DHA   H12R 6574   5.842   0.917   5.054
    3DHA   H12S 6575   5.691   0.890   4.965
    3DHA   C111 6576   5.749   0.723   5.058
    3DHA   H11R 6577   5.652   0.686   5.026
    3DHA   C110 6578   5.812   0.673   5.168
    3DHA   H10R 6579   5.769   0.586   5.216
    3DHA    C19 6580   5.934   0.727   5.234
    3DHA    H9R 6581   6.020   0.665   5.208
    3DHA    H9S 6582   5.955   0.828   5.198
    3DHA    C18 6583   5.917   0.744   5.386
    3DHA    H8R 6584   5.965   0.668   5.446
    3DHA    C17 6585   5.852   0.841   5.451
    3DHA    H7R 6586   5.842   0.835   5.559
    3DHA    C16 6587   5.781   0.970   5.399
    3DHA    H6R 6588   5.774   0.964   5.290
    3DHA    H6S 6589   5.675   0.972   5.425
    3DHA    C15 6590   5.850   1.091   5.451
    3DHA    H5R 6591   5.946   1.106   5.403
    3DHA    C14 6592   5.816   1.169   5.545
    3DHA    H4R 6593   5.883   1.246   5.584
    3DHA    C13 6594   5.703   1.153   5.633
    3DHA    H3R 6595   5.669   1.254   5.658
    3DHA    H3S 6596   5.618   1.123   5.572
    3DHA    C12 6597   5.738   1.069   5.758
    3DHA    H2R 6598   5.642   1.046   5.804
    3DHA    H2S 6599   5.778   0.973   5.725
    3DHA   C117 6600   5.822   1.102   4.557
    3DHA   H17R 6601   5.813   1.164   4.469
    3DHA   C118 6602   5.712   1.007   4.569
    3DHA   H18R 6603   5.611   1.048   4.566
    3DHA   H18S 6604   5.713   0.950   4.662
    3DHA   C119 6605   5.723   0.892   4.463
    3DHA   H19R 6606   5.779   0.808   4.503
    3DHA   C120 6607   5.666   0.883   4.348
    3DHA   H20R 6608   5.662   0.791   4.291
    3DHA   C121 6609   5.590   0.990   4.279
    3DHA   H21R 6610   5.608   1.087   4.325
    3DHA   H21S 6611   5.489   0.966   4.311
    3DHA   C122 6612   5.600   0.993   4.130
    3DHA   H22R 6613   5.528   1.067   4.094
    3DHA   H22S 6614   5.565   0.893   4.103
    3DHA   H22T 6615   5.700   1.021   4.097
    1ST    C118 6616   3.350   4.062   4.979
    1ST    H18R 6617   3.395   4.050   5.078
    1ST    H18S 6618   3.325   4.167   4.962
    1ST    H18T 6619   3.418   4.017   4.907
    1ST    C117 6620   3.219   3.980   4.998
    1ST    H17R 6621   3.235   3.880   5.037
    1ST    H17S 6622   3.176   4.037   5.081
    1ST    C116 6623   3.132   3.978   4.871
    1ST    H16R 6624   3.144   4.074   4.821
    1ST    H16S 6625   3.167   3.903   4.800
    1ST    C115 6626   2.986   3.936   4.901
    1ST    H15R 6627   2.977   3.845   4.962
    1ST    H15S 6628   2.926   4.012   4.952
    1ST    C114 6629   2.912   3.902   4.776
    1ST    H14R 6630   2.888   3.985   4.710
    1ST    H14S 6631   2.976   3.842   4.712
    1ST    C113 6632   2.780   3.841   4.798
    1ST    H13R 6633   2.735   3.817   4.701
    1ST    H13S 6634   2.791   3.741   4.840
    1ST    C112 6635   2.672   3.927   4.877
    1ST    H12R 6636   2.575   3.878   4.867
    1ST    H12S 6637   2.694   3.919   4.983
    1ST    C111 6638   2.661   4.067   4.848
    1ST    H11R 6639   2.760   4.109   4.831
    1ST    H11S 6640   2.608   4.076   4.752
    1ST    C110 6641   2.586   4.155   4.947
    1ST    H10R 6642   2.637   4.165   5.044
    1ST    H10S 6643   2.603   4.258   4.915
    1ST     C19 6644   2.437   4.123   4.964
    1ST     H9R 6645   2.398   4.083   4.871
    1ST     H9S 6646   2.433   4.037   5.031
    1ST     C18 6647   2.354   4.231   5.032
    1ST     H8R 6648   2.355   4.326   4.979
    1ST     H8S 6649   2.248   4.212   5.013
    1ST     C17 6650   2.393   4.261   5.179
    1ST     H7R 6651   2.392   4.168   5.236
    1ST     H7S 6652   2.498   4.289   5.169
    1ST     C16 6653   2.317   4.371   5.245
    1ST     H6R 6654   2.343   4.455   5.180
    1ST     H6S 6655   2.212   4.345   5.230
    1ST     C15 6656   2.356   4.385   5.392
    1ST     H5R 6657   2.338   4.285   5.432
    1ST     H5S 6658   2.463   4.407   5.387
    1ST     C14 6659   2.284   4.488   5.479
    1ST     H4R 6660   2.314   4.587   5.442
    1ST     H4S 6661   2.176   4.480   5.465
    1ST     C13 6662   2.324   4.475   5.621
    1ST     H3R 6663   2.322   4.370   5.650
    1ST     H3S 6664   2.432   4.489   5.626
    1ST     C12 6665   2.255   4.578   5.715
    1ST     H2R 6666   2.280   4.675   5.671
    1ST     H2S 6667   2.146   4.578   5.709
    2PS     C11 6668   2.295   4.569   5.864
    2PS     O12 6669   2.257   4.478   5.935
    2PS     O11 6670   2.358   4.680   5.901
    2PS      C1 6671   2.405   4.691   6.034
    2PS      HR 6672   2.427   4.796   6.053
    2PS      HS 6673   2.332   4.657   6.108
    2PS      C2 6674   2.533   4.599   6.047
    2PS      HX 6675   2.503   4.494   6.041
    2PS      C3 6676   2.607   4.596   6.181
    2PS      HA 6677   2.562   4.513   6.237
    2PS      HB 6678   2.713   4.582   6.161
    2PS     O31 6679   2.568   4.710   6.255
    2PS     P31 6680   2.626   4.725   6.395
    2PS     O32 6681   2.555   4.612   6.473
    2PS     C31 6682   2.415   4.611   6.492
    2PS     H1A 6683   2.378   4.704   6.536
    2PS     H1B 6684   2.362   4.593   6.397
    2PS     C32 6685   2.390   4.495   6.593
    2PS     H2A 6686   2.288   4.502   6.630
    2PS     N31 6687   2.407   4.357   6.523
    2PS    HN1A 6688   2.404   4.284   6.596
    2PS    HN1B 6689   2.336   4.339   6.451
    2PS    HN1C 6690   2.498   4.350   6.474
    2PS     C33 6691   2.476   4.521   6.708
    2PS     O33 6692   2.769   4.690   6.401
    2PS     O34 6693   2.582   4.854   6.454
    2PS     O21 6694   2.629   4.637   5.952
    2PS     C21 6695   2.654   4.552   5.860
    2PS     O22 6696   2.603   4.446   5.830
    2PS     O35 6697   2.562   4.438   6.734
    2PS     O36 6698   2.462   4.621   6.777
    3DHA   C116 6699   2.943   4.433   4.474
    3DHA   H16R 6700   2.859   4.388   4.422
    3DHA   C115 6701   2.910   4.445   4.623
    3DHA   H15R 6702   2.947   4.540   4.663
    3DHA   H15S 6703   2.803   4.457   4.641
    3DHA   C114 6704   2.959   4.327   4.687
    3DHA   H14R 6705   3.016   4.258   4.625
    3DHA   C113 6706   2.946   4.315   4.814
    3DHA   H13R 6707   2.974   4.218   4.855
    3DHA   C112 6708   2.875   4.403   4.912
    3DHA   H12R 6709   2.789   4.445   4.860
    3DHA   H12S 6710   2.836   4.347   4.997
    3DHA   C111 6711   2.970   4.514   4.958
    3DHA   H11R 6712   2.986   4.585   4.878
    3DHA   C110 6713   3.041   4.521   5.069
    3DHA   H10R 6714   3.111   4.603   5.073
    3DHA    C19 6715   3.054   4.424   5.184
    3DHA    H9R 6716   2.960   4.373   5.205
    3DHA    H9S 6717   3.136   4.351   5.184
    3DHA    C18 6718   3.082   4.505   5.308
    3DHA    H8R 6719   3.184   4.506   5.345
    3DHA    C17 6720   3.000   4.583   5.372
    3DHA    H7R 6721   3.037   4.632   5.461
    3DHA    C16 6722   2.852   4.602   5.346
    3DHA    H6R 6723   2.824   4.707   5.357
    3DHA    H6S 6724   2.821   4.582   5.243
    3DHA    C15 6725   2.762   4.509   5.427
    3DHA    H5R 6726   2.734   4.426   5.363
    3DHA    C14 6727   2.732   4.520   5.551
    3DHA    H4R 6728   2.657   4.460   5.601
    3DHA    C13 6729   2.770   4.636   5.640
    3DHA    H3R 6730   2.861   4.683   5.602
    3DHA    H3S 6731   2.698   4.719   5.635
    3DHA    C12 6732   2.780   4.595   5.793
    3DHA    H2R 6733   2.847   4.510   5.783
    3DHA    H2S 6734   2.835   4.664   5.857
    3DHA   C117 6735   3.050   4.459   4.403
    3DHA   H17R 6736   3.049   4.447   4.295
    3DHA   C118 6737   3.165   4.538   4.445
    3DHA   H18R 6738   3.190   4.516   4.549
    3DHA   H18S 6739   3.137   4.644   4.448
    3DHA   C119 6740   3.289   4.502   4.366
    3DHA   H19R 6741   3.290   4.552   4.269
    3DHA   C120 6742   3.391   4.416   4.400
    3DHA   H20R 6743   3.465   4.391   4.324
    3DHA   C121 6744   3.395   4.332   4.525
    3DHA   H21R 6745   3.469   4.253   4.512
    3DHA   H21S 6746   3.301   4.289   4.559
    3DHA   C122 6747   3.453   4.403   4.644
    3DHA   H22R 6748   3.552   4.431   4.610
    3DHA   H22S 6749   3.471   4.326   4.719
    3DHA   H22T 6750   3.393   4.490   4.673
    1ST    C118 6751   2.149   5.727   4.170
    1ST    H18R 6752   2.112   5.780   4.082
    1ST    H18S 6753   2.059   5.696   4.224
    1ST    H18T 6754   2.193   5.635   4.131
    1ST    C117 6755   2.252   5.811   4.248
    1ST    H17R 6756   2.281   5.747   4.332
    1ST    H17S 6757   2.343   5.814   4.187
    1ST    C116 6758   2.199   5.945   4.295
    1ST    H16R 6759   2.170   6.002   4.207
    1ST    H16S 6760   2.113   5.942   4.362
    1ST    C115 6761   2.300   6.031   4.373
    1ST    H15R 6762   2.349   5.974   4.453
    1ST    H15S 6763   2.384   6.058   4.309
    1ST    C114 6764   2.238   6.153   4.446
    1ST    H14R 6765   2.195   6.214   4.366
    1ST    H14S 6766   2.151   6.124   4.507
    1ST    C113 6767   2.334   6.235   4.530
    1ST    H13R 6768   2.436   6.210   4.499
    1ST    H13S 6769   2.326   6.342   4.510
    1ST    C112 6770   2.321   6.225   4.686
    1ST    H12R 6771   2.232   6.278   4.721
    1ST    H12S 6772   2.302   6.119   4.705
    1ST    C111 6773   2.442   6.280   4.755
    1ST    H11R 6774   2.522   6.211   4.728
    1ST    H11S 6775   2.462   6.385   4.731
    1ST    C110 6776   2.440   6.280   4.912
    1ST    H10R 6777   2.435   6.177   4.946
    1ST    H10S 6778   2.538   6.312   4.948
    1ST     C19 6779   2.320   6.364   4.971
    1ST     H9R 6780   2.322   6.466   4.934
    1ST     H9S 6781   2.224   6.323   4.939
    1ST     C18 6782   2.326   6.378   5.130
    1ST     H8R 6783   2.298   6.285   5.181
    1ST     H8S 6784   2.433   6.391   5.149
    1ST     C17 6785   2.240   6.494   5.177
    1ST     H7R 6786   2.275   6.594   5.151
    1ST     H7S 6787   2.141   6.482   5.133
    1ST     C16 6788   2.220   6.500   5.324
    1ST     H6R 6789   2.320   6.504   5.369
    1ST     H6S 6790   2.171   6.596   5.343
    1ST     C15 6791   2.154   6.373   5.382
    1ST     H5R 6792   2.065   6.354   5.322
    1ST     H5S 6793   2.220   6.286   5.373
    1ST     C14 6794   2.119   6.379   5.533
    1ST     H4R 6795   2.185   6.442   5.592
    1ST     H4S 6796   2.032   6.444   5.530
    1ST     C13 6797   2.082   6.248   5.608
    1ST     H3R 6798   1.983   6.206   5.590
    1ST     H3S 6799   2.150   6.166   5.586
    1ST     C12 6800   2.099   6.276   5.757
    1ST     H2R 6801   2.207   6.283   5.768
    1ST     H2S 6802   2.054   6.367   5.798
    2PS     C11 6803   2.055   6.164   5.843
    2PS     O12 6804   2.049   6.052   5.810
    2PS     O11 6805   2.017   6.199   5.968
    2PS      C1 6806   1.969   6.096   6.061
    2PS      HR 6807   2.026   6.002   6.064
    2PS      HS 6808   1.983   6.143   6.158
    2PS      C2 6809   1.818   6.081   6.042
    2PS      HX 6810   1.767   6.178   6.039
    2PS      C3 6811   1.760   5.993   6.160
    2PS      HA 6812   1.658   6.020   6.189
    2PS      HB 6813   1.769   5.886   6.140
    2PS     O31 6814   1.845   6.009   6.270
    2PS     P31 6815   1.792   5.979   6.415
    2PS     O32 6816   1.689   6.095   6.450
    2PS     C31 6817   1.744   6.219   6.495
    2PS     H1A 6818   1.782   6.206   6.597
    2PS     H1B 6819   1.831   6.249   6.436
    2PS     C32 6820   1.638   6.335   6.481
    2PS     H2A 6821   1.624   6.355   6.375
    2PS     N31 6822   1.506   6.301   6.536
    2PS    HN1A 6823   1.434   6.369   6.507
    2PS    HN1B 6824   1.464   6.210   6.512
    2PS    HN1C 6825   1.505   6.317   6.638
    2PS     C33 6826   1.704   6.452   6.544
    2PS     O33 6827   1.730   5.843   6.416
    2PS     O34 6828   1.904   5.996   6.515
    2PS     O21 6829   1.789   6.018   5.914
    2PS     C21 6830   1.663   6.012   5.870
    2PS     O22 6831   1.563   6.046   5.935
    2PS     O35 6832   1.658   6.501   6.648
    2PS     O36 6833   1.801   6.496   6.487
    3DHA   C116 6834   1.814   5.761   4.739
    3DHA   H16R 6835   1.714   5.790   4.773
    3DHA   C115 6836   1.922   5.858   4.754
    3DHA   H15R 6837   1.930   5.897   4.856
    3DHA   H15S 6838   2.024   5.820   4.746
    3DHA   C114 6839   1.917   5.971   4.653
    3DHA   H14R 6840   1.931   5.937   4.551
    3DHA   C113 6841   1.896   6.099   4.679
    3DHA   H13R 6842   1.896   6.164   4.592
    3DHA   C112 6843   1.895   6.175   4.807
    3DHA   H12R 6844   1.992   6.212   4.840
    3DHA   H12S 6845   1.844   6.269   4.785
    3DHA   C111 6846   1.817   6.108   4.912
    3DHA   H11R 6847   1.726   6.062   4.874
    3DHA   C110 6848   1.851   6.088   5.038
    3DHA   H10R 6849   1.790   6.030   5.107
    3DHA    C19 6850   1.973   6.138   5.112
    3DHA    H9R 6851   2.030   6.212   5.056
    3DHA    H9S 6852   1.936   6.182   5.205
    3DHA    C18 6853   2.057   6.014   5.151
    3DHA    H8R 6854   2.131   5.974   5.083
    3DHA    C17 6855   2.041   5.953   5.274
    3DHA    H7R 6856   2.093   5.859   5.290
    3DHA    C16 6857   1.954   5.980   5.396
    3DHA    H6R 6858   2.013   5.965   5.487
    3DHA    H6S 6859   1.925   6.085   5.402
    3DHA    C15 6860   1.823   5.912   5.404
    3DHA    H5R 6861   1.781   5.886   5.307
    3DHA    C14 6862   1.748   5.895   5.509
    3DHA    H4R 6863   1.650   5.848   5.504
    3DHA    C13 6864   1.785   5.937   5.650
    3DHA    H3R 6865   1.843   5.857   5.697
    3DHA    H3S 6866   1.848   6.026   5.657
    3DHA    C12 6867   1.652   5.951   5.731
    3DHA    H2R 6868   1.585   6.008   5.666
    3DHA    H2S 6869   1.606   5.853   5.738
    3DHA   C117 6870   1.830   5.653   4.665
    3DHA   H17R 6871   1.737   5.595   4.660
    3DHA   C118 6872   1.957   5.605   4.588
    3DHA   H18R 6873   2.018   5.693   4.565
    3DHA   H18S 6874   1.931   5.561   4.492
    3DHA   C119 6875   2.031   5.511   4.673
    3DHA   H19R 6876   1.981   5.500   4.768
    3DHA   C120 6877   2.138   5.438   4.642
    3DHA   H20R 6878   2.184   5.385   4.725
    3DHA   C121 6879   2.226   5.426   4.515
    3DHA   H21R 6880   2.170   5.461   4.428
    3DHA   H21S 6881   2.249   5.320   4.503
    3DHA   C122 6882   2.361   5.490   4.526
    3DHA   H22R 6883   2.434   5.452   4.598
    3DHA   H22S 6884   2.343   5.595   4.551
    3DHA   H22T 6885   2.405   5.491   4.426
    1ST    C118 6886   2.080   2.454   4.258
    1ST    H18R 6887   2.067   2.402   4.162
    1ST    H18S 6888   2.088   2.385   4.342
    1ST    H18T 6889   2.178   2.501   4.260
    1ST    C117 6890   1.964   2.547   4.276
    1ST    H17R 6891   1.937   2.569   4.172
    1ST    H17S 6892   1.880   2.490   4.316
    1ST    C116 6893   1.993   2.668   4.362
    1ST    H16R 6894   2.087   2.710   4.328
    1ST    H16S 6895   1.919   2.747   4.345
    1ST    C115 6896   1.990   2.631   4.512
    1ST    H15R 6897   1.884   2.609   4.528
    1ST    H15S 6898   2.051   2.542   4.529
    1ST    C114 6899   2.030   2.724   4.627
    1ST    H14R 6900   2.008   2.660   4.713
    1ST    H14S 6901   2.137   2.744   4.619
    1ST    C113 6902   1.941   2.851   4.631
    1ST    H13R 6903   1.920   2.888   4.530
    1ST    H13S 6904   1.836   2.833   4.658
    1ST    C112 6905   1.999   2.982   4.702
    1ST    H12R 6906   2.074   3.029   4.638
    1ST    H12S 6907   1.924   3.061   4.713
    1ST    C111 6908   2.061   2.966   4.839
    1ST    H11R 6909   1.988   2.916   4.903
    1ST    H11S 6910   2.142   2.893   4.830
    1ST    C110 6911   2.103   3.094   4.904
    1ST    H10R 6912   2.189   3.133   4.850
    1ST    H10S 6913   2.026   3.171   4.916
    1ST     C19 6914   2.164   3.070   5.039
    1ST     H9R 6915   2.094   3.013   5.101
    1ST     H9S 6916   2.243   2.996   5.024
    1ST     C18 6917   2.210   3.194   5.113
    1ST     H8R 6918   2.276   3.244   5.042
    1ST     H8S 6919   2.122   3.258   5.120
    1ST     C17 6920   2.280   3.161   5.247
    1ST     H7R 6921   2.362   3.094   5.218
    1ST     H7S 6922   2.331   3.242   5.299
    1ST     C16 6923   2.190   3.091   5.350
    1ST     H6R 6924   2.093   3.141   5.352
    1ST     H6S 6925   2.167   2.995   5.302
    1ST     C15 6926   2.243   3.081   5.498
    1ST     H5R 6927   2.289   3.180   5.507
    1ST     H5S 6928   2.170   3.066   5.578
    1ST     C14 6929   2.359   2.976   5.526
    1ST     H4R 6930   2.445   3.018   5.473
    1ST     H4S 6931   2.392   2.986   5.630
    1ST     C13 6932   2.332   2.835   5.490
    1ST     H3R 6933   2.333   2.845   5.381
    1ST     H3S 6934   2.416   2.767   5.503
    1ST     C12 6935   2.201   2.770   5.554
    1ST     H2R 6936   2.123   2.844   5.538
    1ST     H2S 6937   2.167   2.681   5.501
    2PS     C11 6938   2.212   2.742   5.705
    2PS     O12 6939   2.309   2.690   5.754
    2PS     O11 6940   2.101   2.790   5.764
    2PS      C1 6941   2.088   2.779   5.911
    2PS      HR 6942   1.991   2.738   5.940
    2PS      HS 6943   2.166   2.713   5.951
    2PS      C2 6944   2.126   2.913   5.965
    2PS      HX 6945   2.224   2.941   5.925
    2PS      C3 6946   2.133   2.913   6.118
    2PS      HA 6947   2.224   2.862   6.152
    2PS      HB 6948   2.137   3.015   6.156
    2PS     O31 6949   2.025   2.840   6.169
    2PS     P31 6950   2.002   2.808   6.321
    2PS     O32 6951   2.086   2.667   6.342
    2PS     C31 6952   2.223   2.663   6.367
    2PS     H1A 6953   2.266   2.682   6.269
    2PS     H1B 6954   2.240   2.745   6.437
    2PS     C32 6955   2.256   2.518   6.418
    2PS     H2A 6956   2.190   2.445   6.370
    2PS     N31 6957   2.397   2.492   6.372
    2PS    HN1A 6958   2.462   2.497   6.452
    2PS    HN1B 6959   2.408   2.395   6.339
    2PS    HN1C 6960   2.428   2.561   6.302
    2PS     C33 6961   2.223   2.511   6.566
    2PS     O33 6962   2.062   2.924   6.404
    2PS     O34 6963   1.857   2.781   6.332
    2PS     O21 6964   2.027   3.010   5.928
    2PS     C21 6965   2.061   3.111   5.841
    2PS     O22 6966   2.171   3.129   5.798
    2PS     O35 6967   2.311   2.504   6.644
    2PS     O36 6968   2.111   2.528   6.610
    3DHA   C116 6969   1.443   2.543   4.638
    3DHA   H16R 6970   1.357   2.553   4.573
    3DHA   C115 6971   1.511   2.670   4.696
    3DHA   H15R 6972   1.612   2.656   4.735
    3DHA   H15S 6973   1.523   2.751   4.625
    3DHA   C114 6974   1.420   2.722   4.809
    3DHA   H14R 6975   1.319   2.735   4.771
    3DHA   C113 6976   1.442   2.759   4.940
    3DHA   H13R 6977   1.358   2.790   5.002
    3DHA   C112 6978   1.574   2.750   5.002
    3DHA   H12R 6979   1.564   2.759   5.110
    3DHA   H12S 6980   1.611   2.647   4.992
    3DHA   C111 6981   1.677   2.854   4.954
    3DHA   H11R 6982   1.726   2.838   4.858
    3DHA   C110 6983   1.725   2.957   5.022
    3DHA   H10R 6984   1.795   3.023   4.971
    3DHA    C19 6985   1.680   3.001   5.155
    3DHA    H9R 6986   1.623   3.092   5.138
    3DHA    H9S 6987   1.617   2.925   5.201
    3DHA    C18 6988   1.799   3.034   5.240
    3DHA    H8R 6989   1.890   3.048   5.181
    3DHA    C17 6990   1.797   3.059   5.369
    3DHA    H7R 6991   1.890   3.081   5.420
    3DHA    C16 6992   1.674   3.062   5.466
    3DHA    H6R 6993   1.589   3.044   5.400
    3DHA    H6S 6994   1.670   2.983   5.542
    3DHA    C15 6995   1.683   3.194   5.539
    3DHA    H5R 6996   1.598   3.261   5.530
    3DHA    C14 6997   1.778   3.237   5.624
    3DHA    H4R 6998   1.762   3.333   5.673
    3DHA    C13 6999   1.897   3.153   5.664
    3DHA    H3R 7000   1.878   3.046   5.655
    3DHA    H3S 7001   1.969   3.179   5.585
    3DHA    C12 7002   1.938   3.188   5.806
    3DHA    H2R 7003   1.962   3.293   5.823
    3DHA    H2S 7004   1.860   3.148   5.871
    3DHA   C117 7005   1.502   2.420   4.659
    3DHA   H17R 7006   1.454   2.333   4.616
    3DHA   C118 7007   1.599   2.393   4.770
    3DHA   H18R 7008   1.589   2.290   4.806
    3DHA   H18S 7009   1.568   2.445   4.861
    3DHA   C119 7010   1.738   2.420   4.724
    3DHA   H19R 7011   1.783   2.515   4.752
    3DHA   C120 7012   1.802   2.351   4.632
    3DHA   H20R 7013   1.900   2.386   4.599
    3DHA   C121 7014   1.768   2.220   4.580
    3DHA   H21R 7015   1.663   2.199   4.602
    3DHA   H21S 7016   1.824   2.138   4.626
    3DHA   C122 7017   1.777   2.216   4.426
    3DHA   H22R 7018   1.703   2.283   4.381
    3DHA   H22S 7019   1.750   2.119   4.384
    3DHA   H22T 7020   1.876   2.240   4.387
    1ST    C118 7021   2.705   0.254   4.458
    1ST    H18R 7022   2.792   0.312   4.489
    1ST    H18S 7023   2.660   0.322   4.385
    1ST    H18T 7024   2.727   0.162   4.403
    1ST    C117 7025   2.615   0.220   4.576
    1ST    H17R 7026   2.560   0.130   4.545
    1ST    H17S 7027   2.685   0.193   4.655
    1ST    C116 7028   2.527   0.337   4.622
    1ST    H16R 7029   2.588   0.421   4.653
    1ST    H16S 7030   2.479   0.385   4.537
    1ST    C115 7031   2.427   0.298   4.732
    1ST    H15R 7032   2.360   0.223   4.691
    1ST    H15S 7033   2.480   0.255   4.818
    1ST    C114 7034   2.342   0.424   4.787
    1ST    H14R 7035   2.258   0.403   4.852
    1ST    H14S 7036   2.397   0.500   4.845
    1ST    C113 7037   2.284   0.508   4.673
    1ST    H13R 7038   2.354   0.534   4.593
    1ST    H13S 7039   2.223   0.438   4.616
    1ST    C112 7040   2.188   0.621   4.730
    1ST    H12R 7041   2.152   0.675   4.643
    1ST    H12S 7042   2.104   0.564   4.772
    1ST    C111 7043   2.247   0.722   4.826
    1ST    H11R 7044   2.165   0.749   4.893
    1ST    H11S 7045   2.322   0.686   4.897
    1ST    C110 7046   2.306   0.848   4.774
    1ST    H10R 7047   2.402   0.819   4.732
    1ST    H10S 7048   2.240   0.877   4.692
    1ST     C19 7049   2.322   0.955   4.873
    1ST     H9R 7050   2.233   0.973   4.932
    1ST     H9S 7051   2.396   0.907   4.937
    1ST     C18 7052   2.386   1.088   4.821
    1ST     H8R 7053   2.478   1.063   4.768
    1ST     H8S 7054   2.329   1.132   4.739
    1ST     C17 7055   2.415   1.192   4.930
    1ST     H7R 7056   2.469   1.272   4.880
    1ST     H7S 7057   2.316   1.224   4.963
    1ST     C16 7058   2.504   1.142   5.048
    1ST     H6R 7059   2.457   1.062   5.105
    1ST     H6S 7060   2.601   1.103   5.019
    1ST     C15 7061   2.535   1.253   5.152
    1ST     H5R 7062   2.578   1.339   5.100
    1ST     H5S 7063   2.436   1.281   5.189
    1ST     C14 7064   2.642   1.210   5.254
    1ST     H4R 7065   2.602   1.117   5.296
    1ST     H4S 7066   2.734   1.185   5.200
    1ST     C13 7067   2.662   1.306   5.373
    1ST     H3R 7068   2.569   1.358   5.397
    1ST     H3S 7069   2.715   1.249   5.450
    1ST     C12 7070   2.753   1.410   5.328
    1ST     H2R 7071   2.836   1.385   5.262
    1ST     H2S 7072   2.704   1.479   5.260
    2PS     C11 7073   2.802   1.499   5.443
    2PS     O12 7074   2.741   1.512   5.552
    2PS     O11 7075   2.921   1.552   5.412
    2PS      C1 7076   2.979   1.656   5.498
    2PS      HR 7077   3.042   1.727   5.445
    2PS      HS 7078   2.907   1.726   5.540
    2PS      C2 7079   3.061   1.581   5.615
    2PS      HX 7080   2.987   1.517   5.663
    2PS      C3 7081   3.092   1.682   5.730
    2PS      HA 7082   3.124   1.779   5.691
    2PS      HB 7083   3.003   1.689   5.794
    2PS     O31 7084   3.201   1.634   5.803
    2PS     P31 7085   3.242   1.691   5.947
    2PS     O32 7086   3.155   1.602   6.053
    2PS     C31 7087   3.017   1.618   6.055
    2PS     H1A 7088   2.993   1.724   6.056
    2PS     H1B 7089   2.964   1.590   5.963
    2PS     C32 7090   2.962   1.550   6.190
    2PS     H2A 7091   2.965   1.441   6.182
    2PS     N31 7092   3.035   1.586   6.314
    2PS    HN1A 7093   3.016   1.528   6.398
    2PS    HN1B 7094   3.137   1.569   6.306
    2PS    HN1C 7095   3.026   1.681   6.355
    2PS     C33 7096   2.808   1.571   6.203
    2PS     O33 7097   3.384   1.657   5.979
    2PS     O34 7098   3.201   1.833   5.948
    2PS     O21 7099   3.172   1.501   5.565
    2PS     C21 7100   3.273   1.566   5.503
    2PS     O22 7101   3.272   1.684   5.483
    2PS     O35 7102   2.758   1.585   6.311
    2PS     O36 7103   2.733   1.589   6.104
    3DHA   C116 7104   2.976   1.811   4.246
    3DHA   H16R 7105   2.981   1.750   4.156
    3DHA   C115 7106   3.030   1.735   4.361
    3DHA   H15R 7107   3.093   1.648   4.339
    3DHA   H15S 7108   3.089   1.803   4.423
    3DHA   C114 7109   2.911   1.683   4.432
    3DHA   H14R 7110   2.831   1.649   4.368
    3DHA   C113 7111   2.897   1.674   4.567
    3DHA   H13R 7112   2.802   1.636   4.604
    3DHA   C112 7113   2.988   1.727   4.673
    3DHA   H12R 7114   2.991   1.668   4.765
    3DHA   H12S 7115   3.089   1.714   4.634
    3DHA   C111 7116   2.969   1.867   4.703
    3DHA   H11R 7117   2.929   1.926   4.621
    3DHA   C110 7118   2.996   1.933   4.819
    3DHA   H10R 7119   2.974   2.037   4.839
    3DHA    C19 7120   3.057   1.858   4.937
    3DHA    H9R 7121   3.129   1.787   4.897
    3DHA    H9S 7122   3.114   1.942   4.978
    3DHA    C18 7123   2.966   1.789   5.038
    3DHA    H8R 7124   2.861   1.807   5.015
    3DHA    C17 7125   2.997   1.701   5.132
    3DHA    H7R 7126   2.916   1.666   5.195
    3DHA    C16 7127   3.133   1.653   5.174
    3DHA    H6R 7128   3.213   1.681   5.106
    3DHA    H6S 7129   3.157   1.695   5.272
    3DHA    C15 7130   3.128   1.508   5.198
    3DHA    H5R 7131   3.038   1.461   5.157
    3DHA    C14 7132   3.232   1.436   5.250
    3DHA    H4R 7133   3.221   1.328   5.245
    3DHA    C13 7134   3.367   1.478   5.294
    3DHA    H3R 7135   3.448   1.414   5.257
    3DHA    H3S 7136   3.382   1.580   5.258
    3DHA    C12 7137   3.374   1.468   5.444
    3DHA    H2R 7138   3.360   1.367   5.485
    3DHA    H2S 7139   3.471   1.504   5.479
    3DHA   C117 7140   2.911   1.927   4.243
    3DHA   H17R 7141   2.869   1.967   4.150
    3DHA   C118 7142   2.885   2.019   4.355
    3DHA   H18R 7143   2.848   1.958   4.439
    3DHA   H18S 7144   2.805   2.089   4.329
    3DHA   C119 7145   3.010   2.087   4.390
    3DHA   H19R 7146   3.057   2.058   4.484
    3DHA   C120 7147   3.068   2.189   4.329
    3DHA   H20R 7148   3.167   2.211   4.368
    3DHA   C121 7149   3.015   2.267   4.212
    3DHA   H21R 7150   3.013   2.372   4.239
    3DHA   H21S 7151   2.912   2.244   4.185
    3DHA   C122 7152   3.117   2.269   4.099
    3DHA   H22R 7153   3.210   2.317   4.131
    3DHA   H22S 7154   3.085   2.329   4.013
    3DHA   H22T 7155   3.130   2.169   4.056
    1ST    C118 7156   2.670   3.978   4.467
    1ST    H18R 7157   2.672   3.869   4.476
    1ST    H18S 7158   2.754   4.016   4.526
    1ST    H18T 7159   2.702   3.994   4.364
    1ST    C117 7160   2.535   4.039   4.498
    1ST    H17R 7161   2.465   3.999   4.424
    1ST    H17S 7162   2.498   3.998   4.592
    1ST    C116 7163   2.552   4.190   4.491
    1ST    H16R 7164   2.627   4.228   4.561
    1ST    H16S 7165   2.587   4.217   4.391
    1ST    C115 7166   2.411   4.249   4.521
    1ST    H15R 7167   2.334   4.213   4.453
    1ST    H15S 7168   2.378   4.216   4.619
    1ST    C114 7169   2.405   4.403   4.527
    1ST    H14R 7170   2.425   4.451   4.431
    1ST    H14S 7171   2.300   4.428   4.540
    1ST    C113 7172   2.490   4.461   4.647
    1ST    H13R 7173   2.496   4.384   4.724
    1ST    H13S 7174   2.596   4.461   4.618
    1ST    C112 7175   2.430   4.589   4.702
    1ST    H12R 7176   2.448   4.672   4.633
    1ST    H12S 7177   2.325   4.588   4.731
    1ST    C111 7178   2.498   4.649   4.822
    1ST    H11R 7179   2.603   4.663   4.796
    1ST    H11S 7180   2.445   4.743   4.839
    1ST    C110 7181   2.495   4.572   4.956
    1ST    H10R 7182   2.390   4.557   4.981
    1ST    H10S 7183   2.536   4.471   4.948
    1ST     C19 7184   2.578   4.635   5.076
    1ST     H9R 7185   2.568   4.558   5.153
    1ST     H9S 7186   2.686   4.626   5.059
    1ST     C18 7187   2.526   4.756   5.149
    1ST     H8R 7188   2.543   4.837   5.078
    1ST     H8S 7189   2.418   4.742   5.152
    1ST     C17 7190   2.581   4.780   5.286
    1ST     H7R 7191   2.613   4.695   5.346
    1ST     H7S 7192   2.666   4.849   5.278
    1ST     C16 7193   2.472   4.844   5.372
    1ST     H6R 7194   2.443   4.938   5.326
    1ST     H6S 7195   2.382   4.783   5.369
    1ST     C15 7196   2.510   4.871   5.516
    1ST     H5R 7197   2.503   4.774   5.566
    1ST     H5S 7198   2.609   4.915   5.507
    1ST     C14 7199   2.421   4.966   5.583
    1ST     H4R 7200   2.426   5.063   5.532
    1ST     H4S 7201   2.321   4.924   5.586
    1ST     C13 7202   2.454   5.000   5.725
    1ST     H3R 7203   2.481   4.906   5.772
    1ST     H3S 7204   2.544   5.061   5.720
    1ST     C12 7205   2.339   5.076   5.800
    1ST     H2R 7206   2.315   5.159   5.733
    1ST     H2S 7207   2.256   5.005   5.804
    2PS     C11 7208   2.379   5.160   5.929
    2PS     O12 7209   2.397   5.103   6.033
    2PS     O11 7210   2.414   5.291   5.901
    2PS      C1 7211   2.448   5.376   6.021
    2PS      HR 7212   2.418   5.481   6.017
    2PS      HS 7213   2.399   5.338   6.111
    2PS      C2 7214   2.592   5.370   6.036
    2PS      HX 7215   2.627   5.266   6.033
    2PS      C3 7216   2.630   5.435   6.171
    2PS      HA 7217   2.592   5.379   6.257
    2PS      HB 7218   2.738   5.430   6.189
    2PS     O31 7219   2.582   5.564   6.193
    2PS     P31 7220   2.604   5.636   6.329
    2PS     O32 7221   2.456   5.641   6.387
    2PS     C31 7222   2.409   5.521   6.446
    2PS     H1A 7223   2.410   5.429   6.387
    2PS     H1B 7224   2.483   5.497   6.523
    2PS     C32 7225   2.269   5.540   6.508
    2PS     H2A 7226   2.277   5.620   6.582
    2PS     N31 7227   2.173   5.592   6.402
    2PS    HN1A 7228   2.122   5.523   6.344
    2PS    HN1B 7229   2.097   5.649   6.440
    2PS    HN1C 7230   2.225   5.648   6.332
    2PS     C33 7231   2.227   5.415   6.583
    2PS     O33 7232   2.694   5.555   6.417
    2PS     O34 7233   2.649   5.773   6.304
    2PS     O21 7234   2.659   5.448   5.926
    2PS     C21 7235   2.792   5.443   5.914
    2PS     O22 7236   2.856   5.348   5.953
    2PS     O35 7237   2.150   5.337   6.537
    2PS     O36 7238   2.298   5.389   6.682
    3DHA   C116 7239   2.707   6.098   4.538
    3DHA   H16R 7240   2.605   6.070   4.561
    3DHA   C115 7241   2.813   6.039   4.632
    3DHA   H15R 7242   2.773   5.948   4.676
    3DHA   H15S 7243   2.897   5.996   4.578
    3DHA   C114 7244   2.846   6.140   4.740
    3DHA   H14R 7245   2.906   6.220   4.696
    3DHA   C113 7246   2.799   6.142   4.865
    3DHA   H13R 7247   2.841   6.224   4.923
    3DHA   C112 7248   2.693   6.055   4.924
    3DHA   H12R 7249   2.604   6.062   4.861
    3DHA   H12S 7250   2.730   5.953   4.911
    3DHA   C111 7251   2.655   6.092   5.067
    3DHA   H11R 7252   2.602   6.187   5.075
    3DHA   C110 7253   2.651   6.018   5.177
    3DHA   H10R 7254   2.622   6.062   5.271
    3DHA    C19 7255   2.678   5.875   5.189
    3DHA    H9R 7256   2.669   5.822   5.094
    3DHA    H9S 7257   2.780   5.859   5.222
    3DHA    C18 7258   2.578   5.828   5.294
    3DHA    H8R 7259   2.482   5.876   5.278
    3DHA    C17 7260   2.610   5.746   5.398
    3DHA    H7R 7261   2.537   5.732   5.477
    3DHA    C16 7262   2.736   5.668   5.423
    3DHA    H6R 7263   2.702   5.570   5.459
    3DHA    H6S 7264   2.790   5.650   5.329
    3DHA    C15 7265   2.818   5.741   5.519
    3DHA    H5R 7266   2.840   5.844   5.493
    3DHA    C14 7267   2.859   5.692   5.636
    3DHA    H4R 7268   2.917   5.767   5.690
    3DHA    C13 7269   2.836   5.560   5.700
    3DHA    H3R 7270   2.736   5.524   5.675
    3DHA    H3S 7271   2.894   5.477   5.660
    3DHA    C12 7272   2.847   5.566   5.856
    3DHA    H2R 7273   2.950   5.594   5.879
    3DHA    H2S 7274   2.784   5.648   5.893
    3DHA   C117 7275   2.737   6.163   4.423
    3DHA   H17R 7276   2.653   6.192   4.361
    3DHA   C118 7277   2.878   6.201   4.380
    3DHA   H18R 7278   2.941   6.229   4.464
    3DHA   H18S 7279   2.877   6.295   4.324
    3DHA   C119 7280   2.950   6.089   4.311
    3DHA   H19R 7281   2.976   6.007   4.377
    3DHA   C120 7282   2.981   6.081   4.179
    3DHA   H20R 7283   3.035   5.991   4.151
    3DHA   C121 7284   2.953   6.179   4.069
    3DHA   H21R 7285   3.040   6.237   4.037
    3DHA   H21S 7286   2.882   6.252   4.108
    3DHA   C122 7287   2.883   6.124   3.952
    3DHA   H22R 7288   2.947   6.043   3.918
    3DHA   H22S 7289   2.875   6.201   3.875
    3DHA   H22T 7290   2.780   6.097   3.977
    1ST    C118 7291   1.499   3.561   3.877
    1ST    H18R 7292   1.396   3.549   3.842
    1ST    H18S 7293   1.557   3.468   3.886
    1ST    H18T 7294   1.551   3.619   3.800
    1ST    C117 7295   1.492   3.644   4.002
    1ST    H17R 7296   1.595   3.644   4.038
    1ST    H17S 7297   1.475   3.750   3.982
    1ST    C116 7298   1.403   3.600   4.118
    1ST    H16R 7299   1.418   3.677   4.194
    1ST    H16S 7300   1.300   3.614   4.084
    1ST    C115 7301   1.417   3.452   4.156
    1ST    H15R 7302   1.398   3.394   4.065
    1ST    H15S 7303   1.522   3.428   4.174
    1ST    C114 7304   1.328   3.408   4.265
    1ST    H14R 7305   1.223   3.414   4.237
    1ST    H14S 7306   1.353   3.303   4.280
    1ST    C113 7307   1.347   3.489   4.395
    1ST    H13R 7308   1.451   3.472   4.421
    1ST    H13S 7309   1.322   3.595   4.387
    1ST    C112 7310   1.253   3.424   4.501
    1ST    H12R 7311   1.155   3.399   4.459
    1ST    H12S 7312   1.293   3.326   4.527
    1ST    C111 7313   1.240   3.516   4.623
    1ST    H11R 7314   1.200   3.452   4.701
    1ST    H11S 7315   1.333   3.554   4.666
    1ST    C110 7316   1.128   3.618   4.605
    1ST    H10R 7317   1.148   3.691   4.526
    1ST    H10S 7318   1.028   3.578   4.589
    1ST     C19 7319   1.114   3.707   4.733
    1ST     H9R 7320   1.100   3.638   4.816
    1ST     H9S 7321   1.191   3.783   4.742
    1ST     C18 7322   0.990   3.787   4.708
    1ST     H8R 7323   0.994   3.853   4.621
    1ST     H8S 7324   0.904   3.728   4.675
    1ST     C17 7325   0.939   3.879   4.817
    1ST     H7R 7326   0.863   3.941   4.770
    1ST     H7S 7327   0.898   3.811   4.893
    1ST     C16 7328   1.055   3.970   4.862
    1ST     H6R 7329   1.140   3.913   4.901
    1ST     H6S 7330   1.089   4.021   4.772
    1ST     C15 7331   1.005   4.074   4.959
    1ST     H5R 7332   0.928   4.128   4.904
    1ST     H5S 7333   0.962   4.017   5.042
    1ST     C14 7334   1.108   4.172   5.006
    1ST     H4R 7335   1.172   4.124   5.079
    1ST     H4S 7336   1.170   4.199   4.920
    1ST     C13 7337   1.047   4.297   5.074
    1ST     H3R 7338   1.130   4.367   5.086
    1ST     H3S 7339   0.966   4.341   5.016
    1ST     C12 7340   0.976   4.278   5.212
    1ST     H2R 7341   0.914   4.362   5.247
    1ST     H2S 7342   0.921   4.184   5.209
    2PS     C11 7343   1.079   4.273   5.323
    2PS     O12 7344   1.137   4.168   5.351
    2PS     O11 7345   1.092   4.390   5.391
    2PS      C1 7346   1.197   4.415   5.498
    2PS      HR 7347   1.182   4.341   5.577
    2PS      HS 7348   1.296   4.413   5.451
    2PS      C2 7349   1.178   4.559   5.559
    2PS      HX 7350   1.267   4.590   5.615
    2PS      C3 7351   1.057   4.543   5.654
    2PS      HA 7352   0.966   4.508   5.605
    2PS      HB 7353   1.078   4.465   5.728
    2PS     O31 7354   1.019   4.664   5.717
    2PS     P31 7355   0.925   4.662   5.844
    2PS     O32 7356   1.030   4.615   5.959
    2PS     C31 7357   1.142   4.695   5.985
    2PS     H1A 7358   1.208   4.693   5.898
    2PS     H1B 7359   1.112   4.796   6.014
    2PS     C32 7360   1.221   4.632   6.101
    2PS     H2A 7361   1.309   4.688   6.129
    2PS     N31 7362   1.136   4.644   6.224
    2PS    HN1A 7363   1.185   4.607   6.307
    2PS    HN1B 7364   1.103   4.742   6.229
    2PS    HN1C 7365   1.055   4.581   6.213
    2PS     C33 7366   1.265   4.485   6.064
    2PS     O33 7367   0.896   4.807   5.868
    2PS     O34 7368   0.815   4.563   5.835
    2PS     O21 7369   1.147   4.646   5.446
    2PS     C21 7370   1.244   4.657   5.348
    2PS     O22 7371   1.361   4.618   5.358
    2PS     O35 7372   1.369   4.478   5.990
    2PS     O36 7373   1.235   4.388   6.135
    3DHA   C116 7374   1.292   4.807   4.053
    3DHA   H16R 7375   1.190   4.797   4.019
    3DHA   C115 7376   1.322   4.720   4.167
    3DHA   H15R 7377   1.415   4.753   4.215
    3DHA   H15S 7378   1.246   4.734   4.244
    3DHA   C114 7379   1.331   4.578   4.127
    3DHA   H14R 7380   1.306   4.569   4.021
    3DHA   C113 7381   1.364   4.483   4.208
    3DHA   H13R 7382   1.381   4.387   4.159
    3DHA   C112 7383   1.383   4.489   4.352
    3DHA   H12R 7384   1.457   4.414   4.383
    3DHA   H12S 7385   1.425   4.587   4.374
    3DHA   C111 7386   1.247   4.486   4.417
    3DHA   H11R 7387   1.181   4.407   4.380
    3DHA   C110 7388   1.199   4.576   4.501
    3DHA   H10R 7389   1.099   4.564   4.542
    3DHA    C19 7390   1.265   4.690   4.563
    3DHA    H9R 7391   1.288   4.754   4.478
    3DHA    H9S 7392   1.196   4.749   4.624
    3DHA    C18 7393   1.387   4.654   4.645
    3DHA    H8R 7394   1.476   4.646   4.583
    3DHA    C17 7395   1.399   4.635   4.775
    3DHA    H7R 7396   1.497   4.610   4.815
    3DHA    C16 7397   1.280   4.639   4.867
    3DHA    H6R 7398   1.198   4.590   4.816
    3DHA    H6S 7399   1.282   4.565   4.947
    3DHA    C15 7400   1.248   4.781   4.900
    3DHA    H5R 7401   1.211   4.836   4.814
    3DHA    C14 7402   1.257   4.843   5.017
    3DHA    H4R 7403   1.226   4.946   5.031
    3DHA    C13 7404   1.315   4.778   5.139
    3DHA    H3R 7405   1.367   4.682   5.127
    3DHA    H3S 7406   1.374   4.849   5.198
    3DHA    C12 7407   1.198   4.733   5.230
    3DHA    H2R 7408   1.135   4.817   5.259
    3DHA    H2S 7409   1.134   4.658   5.182
    3DHA   C117 7410   1.371   4.899   3.990
    3DHA   H17R 7411   1.334   4.962   3.909
    3DHA   C118 7412   1.516   4.937   4.020
    3DHA   H18R 7413   1.577   4.907   3.934
    3DHA   H18S 7414   1.557   4.891   4.110
    3DHA   C119 7415   1.520   5.085   4.046
    3DHA   H19R 7416   1.483   5.122   4.141
    3DHA   C120 7417   1.551   5.181   3.955
    3DHA   H20R 7418   1.544   5.284   3.989
    3DHA   C121 7419   1.595   5.165   3.810
    3DHA   H21R 7420   1.648   5.070   3.800
    3DHA   H21S 7421   1.669   5.242   3.791
    3DHA   C122 7422   1.477   5.183   3.718
    3DHA   H22R 7423   1.402   5.106   3.736
    3DHA   H22S 7424   1.510   5.174   3.614
    3DHA   H22T 7425   1.428   5.281   3.719
    1ST    C118 7426   3.290   1.420   4.403
    1ST    H18R 7427   3.215   1.413   4.324
    1ST    H18S 7428   3.321   1.524   4.392
    1ST    H18T 7429   3.244   1.406   4.500
    1ST    C117 7430   3.403   1.315   4.387
    1ST    H17R 7431   3.431   1.302   4.282
    1ST    H17S 7432   3.487   1.345   4.451
    1ST    C116 7433   3.363   1.174   4.438
    1ST    H16R 7434   3.316   1.179   4.536
    1ST    H16S 7435   3.292   1.136   4.364
    1ST    C115 7436   3.489   1.096   4.456
    1ST    H15R 7437   3.550   1.094   4.366
    1ST    H15S 7438   3.556   1.145   4.528
    1ST    C114 7439   3.471   0.957   4.511
    1ST    H14R 7440   3.401   0.903   4.447
    1ST    H14S 7441   3.555   0.887   4.520
    1ST    C113 7442   3.412   0.956   4.655
    1ST    H13R 7443   3.315   1.005   4.661
    1ST    H13S 7444   3.397   0.854   4.690
    1ST    C112 7445   3.501   1.019   4.765
    1ST    H12R 7446   3.598   0.969   4.769
    1ST    H12S 7447   3.533   1.120   4.739
    1ST    C111 7448   3.425   1.048   4.897
    1ST    H11R 7449   3.332   1.101   4.876
    1ST    H11S 7450   3.397   0.958   4.950
    1ST    C110 7451   3.492   1.148   5.003
    1ST    H10R 7452   3.514   1.249   4.966
    1ST    H10S 7453   3.426   1.173   5.086
    1ST     C19 7454   3.616   1.087   5.074
    1ST     H9R 7455   3.584   1.053   5.173
    1ST     H9S 7456   3.653   1.010   5.007
    1ST     C18 7457   3.743   1.162   5.095
    1ST     H8R 7458   3.825   1.110   5.146
    1ST     H8S 7459   3.780   1.203   5.001
    1ST     C17 7460   3.726   1.293   5.180
    1ST     H7R 7461   3.816   1.354   5.175
    1ST     H7S 7462   3.653   1.360   5.135
    1ST     C16 7463   3.665   1.264   5.320
    1ST     H6R 7464   3.557   1.252   5.310
    1ST     H6S 7465   3.708   1.166   5.341
    1ST     C15 7466   3.700   1.354   5.443
    1ST     H5R 7467   3.647   1.449   5.436
    1ST     H5S 7468   3.670   1.305   5.535
    1ST     C14 7469   3.854   1.380   5.464
    1ST     H4R 7470   3.896   1.284   5.496
    1ST     H4S 7471   3.901   1.414   5.372
    1ST     C13 7472   3.885   1.472   5.580
    1ST     H3R 7473   3.837   1.436   5.670
    1ST     H3S 7474   3.991   1.462   5.603
    1ST     C12 7475   3.858   1.613   5.538
    1ST     H2R 7476   3.928   1.648   5.462
    1ST     H2S 7477   3.761   1.614   5.489
    2PS     C11 7478   3.878   1.719   5.640
    2PS     O12 7479   3.903   1.698   5.760
    2PS     O11 7480   3.877   1.844   5.596
    2PS      C1 7481   3.882   1.958   5.688
    2PS      HR 7482   3.822   2.038   5.644
    2PS      HS 7483   3.832   1.934   5.782
    2PS      C2 7484   4.029   2.010   5.708
    2PS      HX 7485   4.076   1.989   5.611
    2PS      C3 7486   4.108   1.935   5.817
    2PS      HA 7487   4.093   1.827   5.816
    2PS      HB 7488   4.215   1.948   5.802
    2PS     O31 7489   4.078   1.989   5.943
    2PS     P31 7490   4.166   1.947   6.066
    2PS     O32 7491   4.088   2.002   6.190
    2PS     C31 7492   4.056   2.138   6.215
    2PS     H1A 7493   4.137   2.209   6.197
    2PS     H1B 7494   3.980   2.177   6.147
    2PS     C32 7495   4.001   2.155   6.360
    2PS     H2A 7496   3.972   2.260   6.367
    2PS     N31 7497   3.878   2.072   6.396
    2PS    HN1A 7498   3.890   1.980   6.350
    2PS    HN1B 7499   3.852   2.063   6.496
    2PS    HN1C 7500   3.802   2.107   6.336
    2PS     C33 7501   4.126   2.131   6.450
    2PS     O33 7502   4.173   1.798   6.080
    2PS     O34 7503   4.296   2.023   6.059
    2PS     O21 7504   4.010   2.147   5.733
    2PS     C21 7505   4.114   2.220   5.754
    2PS     O22 7506   4.228   2.182   5.734
    2PS     O35 7507   4.158   2.019   6.478
    2PS     O36 7508   4.170   2.221   6.518
    3DHA   C116 7509   3.901   2.323   4.630
    3DHA   H16R 7510   3.847   2.336   4.723
    3DHA   C115 7511   4.049   2.302   4.649
    3DHA   H15R 7512   4.076   2.271   4.750
    3DHA   H15S 7513   4.076   2.216   4.586
    3DHA   C114 7514   4.140   2.412   4.610
    3DHA   H14R 7515   4.148   2.429   4.503
    3DHA   C113 7516   4.217   2.482   4.688
    3DHA   H13R 7517   4.275   2.561   4.640
    3DHA   C112 7518   4.211   2.476   4.837
    3DHA   H12R 7519   4.116   2.514   4.873
    3DHA   H12S 7520   4.219   2.370   4.864
    3DHA   C111 7521   4.318   2.557   4.903
    3DHA   H11R 7522   4.397   2.599   4.841
    3DHA   C110 7523   4.326   2.579   5.033
    3DHA   H10R 7524   4.398   2.645   5.080
    3DHA    C19 7525   4.228   2.528   5.130
    3DHA    H9R 7526   4.209   2.597   5.212
    3DHA    H9S 7527   4.134   2.520   5.074
    3DHA    C18 7528   4.285   2.396   5.178
    3DHA    H8R 7529   4.312   2.323   5.102
    3DHA    C17 7530   4.299   2.356   5.306
    3DHA    H7R 7531   4.341   2.257   5.322
    3DHA    C16 7532   4.263   2.425   5.437
    3DHA    H6R 7533   4.285   2.354   5.517
    3DHA    H6S 7534   4.334   2.508   5.448
    3DHA    C15 7535   4.119   2.476   5.455
    3DHA    H5R 7536   4.068   2.513   5.367
    3DHA    C14 7537   4.057   2.495   5.571
    3DHA    H4R 7538   3.957   2.538   5.569
    3DHA    C13 7539   4.126   2.473   5.704
    3DHA    H3R 7540   4.234   2.477   5.689
    3DHA    H3S 7541   4.095   2.565   5.753
    3DHA    C12 7542   4.085   2.360   5.797
    3DHA    H2R 7543   4.121   2.368   5.899
    3DHA    H2S 7544   3.977   2.370   5.811
    3DHA   C117 7545   3.833   2.341   4.515
    3DHA   H17R 7546   3.725   2.357   4.515
    3DHA   C118 7547   3.892   2.332   4.375
    3DHA   H18R 7548   3.902   2.229   4.341
    3DHA   H18S 7549   3.998   2.359   4.375
    3DHA   C119 7550   3.817   2.417   4.274
    3DHA   H19R 7551   3.733   2.371   4.222
    3DHA   C120 7552   3.836   2.553   4.234
    3DHA   H20R 7553   3.776   2.596   4.154
    3DHA   C121 7554   3.941   2.639   4.283
    3DHA   H21R 7555   4.035   2.587   4.298
    3DHA   H21S 7556   3.914   2.668   4.385
    3DHA   C122 7557   3.957   2.754   4.189
    3DHA   H22R 7558   4.014   2.725   4.101
    3DHA   H22S 7559   4.012   2.832   4.242
    3DHA   H22T 7560   3.857   2.795   4.171
    1ST    C118 7561   1.891   4.315   3.873
    1ST    H18R 7562   1.943   4.410   3.869
    1ST    H18S 7563   1.900   4.258   3.780
    1ST    H18T 7564   1.946   4.256   3.947
    1ST    C117 7565   1.744   4.341   3.905
    1ST    H17R 7566   1.695   4.401   3.828
    1ST    H17S 7567   1.689   4.248   3.921
    1ST    C116 7568   1.728   4.420   4.026
    1ST    H16R 7569   1.631   4.396   4.069
    1ST    H16S 7570   1.794   4.385   4.106
    1ST    C115 7571   1.743   4.566   4.001
    1ST    H15R 7572   1.830   4.594   3.940
    1ST    H15S 7573   1.656   4.597   3.943
    1ST    C114 7574   1.765   4.647   4.129
    1ST    H14R 7575   1.666   4.653   4.174
    1ST    H14S 7576   1.835   4.598   4.198
    1ST    C113 7577   1.822   4.781   4.103
    1ST    H13R 7578   1.910   4.791   4.039
    1ST    H13S 7579   1.747   4.846   4.056
    1ST    C112 7580   1.857   4.848   4.230
    1ST    H12R 7581   1.952   4.803   4.260
    1ST    H12S 7582   1.882   4.950   4.199
    1ST    C111 7583   1.751   4.865   4.333
    1ST    H11R 7584   1.665   4.928   4.312
    1ST    H11S 7585   1.709   4.769   4.365
    1ST    C110 7586   1.807   4.936   4.459
    1ST    H10R 7587   1.907   4.895   4.474
    1ST    H10S 7588   1.830   5.036   4.423
    1ST     C19 7589   1.716   4.935   4.590
    1ST     H9R 7590   1.613   4.963   4.571
    1ST     H9S 7591   1.717   4.832   4.628
    1ST     C18 7592   1.753   5.032   4.703
    1ST     H8R 7593   1.859   5.016   4.726
    1ST     H8S 7594   1.751   5.131   4.657
    1ST     C17 7595   1.671   5.037   4.834
    1ST     H7R 7596   1.570   5.070   4.807
    1ST     H7S 7597   1.651   4.940   4.879
    1ST     C16 7598   1.745   5.127   4.929
    1ST     H6R 7599   1.849   5.095   4.927
    1ST     H6S 7600   1.734   5.231   4.898
    1ST     C15 7601   1.700   5.107   5.075
    1ST     H5R 7602   1.731   5.007   5.109
    1ST     H5S 7603   1.763   5.183   5.121
    1ST     C14 7604   1.561   5.137   5.114
    1ST     H4R 7605   1.545   5.245   5.107
    1ST     H4S 7606   1.493   5.088   5.046
    1ST     C13 7607   1.525   5.101   5.258
    1ST     H3R 7608   1.549   4.994   5.252
    1ST     H3S 7609   1.586   5.159   5.328
    1ST     C12 7610   1.381   5.139   5.292
    1ST     H2R 7611   1.380   5.247   5.306
    1ST     H2S 7612   1.316   5.107   5.210
    2PS     C11 7613   1.335   5.071   5.413
    2PS     O12 7614   1.249   4.985   5.424
    2PS     O11 7615   1.394   5.113   5.527
    2PS      C1 7616   1.372   5.044   5.651
    2PS      HR 7617   1.425   5.103   5.726
    2PS      HS 7618   1.265   5.039   5.674
    2PS      C2 7619   1.434   4.897   5.652
    2PS      HX 7620   1.385   4.823   5.588
    2PS      C3 7621   1.426   4.844   5.798
    2PS      HA 7622   1.324   4.843   5.836
    2PS      HB 7623   1.468   4.744   5.800
    2PS     O31 7624   1.502   4.923   5.881
    2PS     P31 7625   1.494   4.905   6.043
    2PS     O32 7626   1.544   4.757   6.063
    2PS     C31 7627   1.681   4.726   6.053
    2PS     H1A 7628   1.721   4.722   5.952
    2PS     H1B 7629   1.741   4.806   6.097
    2PS     C32 7630   1.694   4.589   6.125
    2PS     H2A 7631   1.650   4.606   6.223
    2PS     N31 7632   1.616   4.477   6.059
    2PS    HN1A 7633   1.516   4.504   6.051
    2PS    HN1B 7634   1.660   4.461   5.967
    2PS    HN1C 7635   1.608   4.390   6.113
    2PS     C33 7636   1.839   4.560   6.133
    2PS     O33 7637   1.596   4.997   6.091
    2PS     O34 7638   1.352   4.924   6.092
    2PS     O21 7639   1.573   4.912   5.603
    2PS     C21 7640   1.654   4.802   5.583
    2PS     O22 7641   1.627   4.688   5.626
    2PS     O35 7642   1.890   4.550   6.238
    2PS     O36 7643   1.899   4.560   6.027
    3DHA   C116 7644   1.949   4.652   4.581
    3DHA   H16R 7645   1.924   4.750   4.619
    3DHA   C115 7646   2.095   4.636   4.555
    3DHA   H15R 7647   2.144   4.594   4.643
    3DHA   H15S 7648   2.119   4.562   4.479
    3DHA   C114 7649   2.157   4.766   4.528
    3DHA   H14R 7650   2.194   4.775   4.426
    3DHA   C113 7651   2.173   4.879   4.607
    3DHA   H13R 7652   2.222   4.969   4.571
    3DHA   C112 7653   2.113   4.904   4.737
    3DHA   H12R 7654   2.117   5.011   4.759
    3DHA   H12S 7655   2.009   4.874   4.725
    3DHA   C111 7656   2.191   4.837   4.842
    3DHA   H11R 7657   2.296   4.865   4.843
    3DHA   C110 7658   2.150   4.754   4.934
    3DHA   H10R 7659   2.226   4.712   5.000
    3DHA    C19 7660   2.013   4.694   4.942
    3DHA    H9R 7661   1.967   4.694   4.843
    3DHA    H9S 7662   2.006   4.593   4.982
    3DHA    C18 7663   1.934   4.782   5.026
    3DHA    H8R 7664   1.888   4.869   4.979
    3DHA    C17 7665   1.905   4.764   5.152
    3DHA    H7R 7666   1.834   4.827   5.205
    3DHA    C16 7667   1.955   4.655   5.241
    3DHA    H6R 7668   1.863   4.606   5.273
    3DHA    H6S 7669   2.008   4.574   5.191
    3DHA    C15 7670   2.047   4.708   5.346
    3DHA    H5R 7671   2.150   4.722   5.315
    3DHA    C14 7672   2.012   4.734   5.471
    3DHA    H4R 7673   2.098   4.761   5.531
    3DHA    C13 7674   1.882   4.725   5.535
    3DHA    H3R 7675   1.828   4.634   5.507
    3DHA    H3S 7676   1.891   4.723   5.644
    3DHA    C12 7677   1.784   4.838   5.518
    3DHA    H2R 7678   1.816   4.931   5.566
    3DHA    H2S 7679   1.759   4.862   5.414
    3DHA   C117 7680   1.855   4.557   4.566
    3DHA   H17R 7681   1.749   4.571   4.582
    3DHA   C118 7682   1.884   4.406   4.544
    3DHA   H18R 7683   1.987   4.375   4.564
    3DHA   H18S 7684   1.854   4.375   4.444
    3DHA   C119 7685   1.803   4.321   4.630
    3DHA   H19R 7686   1.717   4.279   4.578
    3DHA   C120 7687   1.836   4.275   4.755
    3DHA   H20R 7688   1.762   4.214   4.806
    3DHA   C121 7689   1.956   4.311   4.851
    3DHA   H21R 7690   2.018   4.388   4.806
    3DHA   H21S 7691   2.021   4.224   4.852
    3DHA   C122 7692   1.924   4.331   5.000
    3DHA   H22R 7693   1.871   4.260   5.064
    3DHA   H22S 7694   1.860   4.419   5.007
    3DHA   H22T 7695   2.015   4.362   5.051
    1ST    C118 7696   3.102   0.719   4.536
    1ST    H18R 7697   3.170   0.791   4.582
    1ST    H18S 7698   3.145   0.685   4.441
    1ST    H18T 7699   3.121   0.621   4.581
    1ST    C117 7700   2.956   0.745   4.519
    1ST    H17R 7701   2.938   0.813   4.435
    1ST    H17S 7702   2.909   0.648   4.503
    1ST    C116 7703   2.874   0.824   4.622
    1ST    H16R 7704   2.921   0.921   4.637
    1ST    H16S 7705   2.774   0.841   4.583
    1ST    C115 7706   2.875   0.751   4.753
    1ST    H15R 7707   2.831   0.651   4.738
    1ST    H15S 7708   2.978   0.738   4.786
    1ST    C114 7709   2.802   0.812   4.866
    1ST    H14R 7710   2.847   0.912   4.871
    1ST    H14S 7711   2.697   0.829   4.842
    1ST    C113 7712   2.823   0.738   4.996
    1ST    H13R 7713   2.778   0.639   4.997
    1ST    H13S 7714   2.926   0.710   5.020
    1ST    C112 7715   2.782   0.826   5.114
    1ST    H12R 7716   2.842   0.916   5.122
    1ST    H12S 7717   2.679   0.850   5.086
    1ST    C111 7718   2.798   0.753   5.247
    1ST    H11R 7719   2.775   0.647   5.230
    1ST    H11S 7720   2.899   0.764   5.284
    1ST    C110 7721   2.696   0.819   5.355
    1ST    H10R 7722   2.720   0.925   5.359
    1ST    H10S 7723   2.592   0.828   5.324
    1ST     C19 7724   2.697   0.763   5.497
    1ST     H9R 7725   2.699   0.654   5.503
    1ST     H9S 7726   2.795   0.789   5.538
    1ST     C18 7727   2.591   0.829   5.587
    1ST     H8R 7728   2.598   0.938   5.580
    1ST     H8S 7729   2.493   0.798   5.549
    1ST     C17 7730   2.601   0.774   5.728
    1ST     H7R 7731   2.535   0.827   5.798
    1ST     H7S 7732   2.564   0.672   5.730
    1ST     C16 7733   2.736   0.778   5.794
    1ST     H6R 7734   2.731   0.737   5.896
    1ST     H6S 7735   2.812   0.714   5.747
    1ST     C15 7736   2.801   0.913   5.811
    1ST     H5R 7737   2.898   0.901   5.861
    1ST     H5S 7738   2.833   0.964   5.720
    1ST     C14 7739   2.724   1.017   5.883
    1ST     H4R 7740   2.624   1.013   5.837
    1ST     H4S 7741   2.707   0.998   5.989
    1ST     C13 7742   2.793   1.144   5.848
    1ST     H3R 7743   2.900   1.154   5.867
    1ST     H3S 7744   2.789   1.151   5.739
    1ST     C12 7745   2.721   1.267   5.905
    1ST     H2R 7746   2.767   1.358   5.867
    1ST     H2S 7747   2.617   1.270   5.871
    2PS     C11 7748   2.723   1.261   6.063
    2PS     O12 7749   2.626   1.290   6.132
    2PS     O11 7750   2.842   1.218   6.110
    2PS      C1 7751   2.858   1.186   6.251
    2PS      HR 7752   2.830   1.280   6.301
    2PS      HS 7753   2.785   1.111   6.281
    2PS      C2 7754   3.005   1.151   6.282
    2PS      HX 7755   3.020   1.046   6.255
    2PS      C3 7756   3.038   1.176   6.426
    2PS      HA 7757   2.974   1.113   6.488
    2PS      HB 7758   3.144   1.159   6.446
    2PS     O31 7759   3.013   1.314   6.456
    2PS     P31 7760   3.071   1.386   6.586
    2PS     O32 7761   3.022   1.297   6.711
    2PS     C31 7762   3.108   1.195   6.769
    2PS     H1A 7763   3.163   1.153   6.684
    2PS     H1B 7764   3.166   1.243   6.848
    2PS     C32 7765   3.030   1.084   6.841
    2PS     H2A 7766   2.953   1.142   6.892
    2PS     N31 7767   2.951   0.987   6.749
    2PS    HN1A 7768   2.884   0.939   6.811
    2PS    HN1B 7769   2.901   1.034   6.673
    2PS    HN1C 7770   3.023   0.922   6.713
    2PS     C33 7771   3.110   1.026   6.953
    2PS     O33 7772   3.220   1.386   6.575
    2PS     O34 7773   3.002   1.515   6.585
    2PS     O21 7774   3.095   1.224   6.202
    2PS     C21 7775   3.128   1.181   6.078
    2PS     O22 7776   3.066   1.085   6.028
    2PS     O35 7777   3.157   1.101   7.038
    2PS     O36 7778   3.119   0.903   6.970
    3DHA   C116 7779   3.360   0.590   5.006
    3DHA   H16R 7780   3.461   0.624   4.983
    3DHA   C115 7781   3.280   0.668   5.105
    3DHA   H15R 7782   3.300   0.774   5.088
    3DHA   H15S 7783   3.173   0.656   5.089
    3DHA   C114 7784   3.315   0.626   5.244
    3DHA   H14R 7785   3.263   0.535   5.275
    3DHA   C113 7786   3.395   0.687   5.326
    3DHA   H13R 7787   3.404   0.651   5.428
    3DHA   C112 7788   3.484   0.803   5.309
    3DHA   H12R 7789   3.584   0.786   5.350
    3DHA   H12S 7790   3.509   0.815   5.204
    3DHA   C111 7791   3.430   0.932   5.377
    3DHA   H11R 7792   3.364   0.981   5.305
    3DHA   C110 7793   3.453   0.980   5.495
    3DHA   H10R 7794   3.413   1.074   5.532
    3DHA    C19 7795   3.543   0.923   5.598
    3DHA    H9R 7796   3.496   0.927   5.696
    3DHA    H9S 7797   3.574   0.820   5.579
    3DHA    C18 7798   3.663   1.008   5.619
    3DHA    H8R 7799   3.744   0.986   5.550
    3DHA    C17 7800   3.688   1.110   5.708
    3DHA    H7R 7801   3.784   1.162   5.704
    3DHA    C16 7802   3.606   1.162   5.823
    3DHA    H6R 7803   3.549   1.079   5.865
    3DHA    H6S 7804   3.681   1.184   5.899
    3DHA    C15 7805   3.520   1.275   5.787
    3DHA    H5R 7806   3.570   1.343   5.718
    3DHA    C14 7807   3.400   1.292   5.836
    3DHA    H4R 7808   3.346   1.383   5.811
    3DHA    C13 7809   3.318   1.198   5.920
    3DHA    H3R 7810   3.295   1.104   5.871
    3DHA    H3S 7811   3.385   1.166   6.001
    3DHA    C12 7812   3.202   1.280   5.987
    3DHA    H2R 7813   3.252   1.359   6.045
    3DHA    H2S 7814   3.124   1.317   5.921
    3DHA   C117 7815   3.322   0.484   4.935
    3DHA   H17R 7816   3.388   0.447   4.856
    3DHA   C118 7817   3.196   0.405   4.953
    3DHA   H18R 7818   3.164   0.409   5.057
    3DHA   H18S 7819   3.211   0.298   4.941
    3DHA   C119 7820   3.089   0.454   4.857
    3DHA   H19R 7821   3.051   0.553   4.881
    3DHA   C120 7822   3.034   0.375   4.759
    3DHA   H20R 7823   2.952   0.418   4.702
    3DHA   C121 7824   3.088   0.244   4.704
    3DHA   H21R 7825   3.196   0.235   4.715
    3DHA   H21S 7826   3.069   0.232   4.597
    3DHA   C122 7827   3.021   0.122   4.771
    3DHA   H22R 7828   2.914   0.135   4.754
    3DHA   H22S 7829   3.045   0.111   4.877
    3DHA   H22T 7830   3.039   0.022   4.730
    1ST    C118 7831   1.570   1.270   4.026
    1ST    H18R 7832   1.547   1.315   4.123
    1ST    H18S 7833   1.552   1.164   4.042
    1ST    H18T 7834   1.510   1.314   3.947
    1ST    C117 7835   1.714   1.295   3.980
    1ST    H17R 7836   1.723   1.224   3.897
    1ST    H17S 7837   1.740   1.387   3.927
    1ST    C116 7838   1.817   1.251   4.082
    1ST    H16R 7839   1.788   1.156   4.128
    1ST    H16S 7840   1.915   1.228   4.041
    1ST    C115 7841   1.834   1.358   4.189
    1ST    H15R 7842   1.861   1.453   4.143
    1ST    H15S 7843   1.744   1.379   4.248
    1ST    C114 7844   1.958   1.333   4.286
    1ST    H14R 7845   1.973   1.233   4.328
    1ST    H14S 7846   2.050   1.344   4.228
    1ST    C113 7847   1.961   1.438   4.399
    1ST    H13R 7848   1.939   1.540   4.367
    1ST    H13S 7849   1.886   1.413   4.474
    1ST    C112 7850   2.092   1.444   4.480
    1ST    H12R 7851   2.182   1.455   4.419
    1ST    H12S 7852   2.084   1.531   4.545
    1ST    C111 7853   2.110   1.328   4.572
    1ST    H11R 7854   2.047   1.243   4.544
    1ST    H11S 7855   2.211   1.286   4.572
    1ST    C110 7856   2.078   1.353   4.718
    1ST    H10R 7857   1.983   1.406   4.722
    1ST    H10S 7858   2.057   1.262   4.773
    1ST     C19 7859   2.184   1.426   4.797
    1ST     H9R 7860   2.272   1.362   4.811
    1ST     H9S 7861   2.213   1.513   4.737
    1ST     C18 7862   2.148   1.461   4.938
    1ST     H8R 7863   2.046   1.500   4.948
    1ST     H8S 7864   2.131   1.370   4.996
    1ST     C17 7865   2.242   1.555   5.012
    1ST     H7R 7866   2.347   1.538   4.985
    1ST     H7S 7867   2.214   1.646   4.958
    1ST     C16 7868   2.214   1.564   5.164
    1ST     H6R 7869   2.122   1.620   5.184
    1ST     H6S 7870   2.182   1.466   5.201
    1ST     C15 7871   2.325   1.630   5.254
    1ST     H5R 7872   2.424   1.587   5.244
    1ST     H5S 7873   2.335   1.736   5.229
    1ST     C14 7874   2.302   1.614   5.402
    1ST     H4R 7875   2.196   1.592   5.419
    1ST     H4S 7876   2.355   1.530   5.446
    1ST     C13 7877   2.342   1.736   5.483
    1ST     H3R 7878   2.449   1.754   5.469
    1ST     H3S 7879   2.293   1.829   5.454
    1ST     C12 7880   2.309   1.727   5.634
    1ST     H2R 7881   2.203   1.702   5.640
    1ST     H2S 7882   2.358   1.649   5.692
    2PS     C11 7883   2.321   1.858   5.706
    2PS     O12 7884   2.385   1.952   5.656
    2PS     O11 7885   2.269   1.859   5.829
    2PS      C1 7886   2.269   1.984   5.906
    2PS      HR 7887   2.251   2.074   5.846
    2PS      HS 7888   2.195   1.976   5.986
    2PS      C2 7889   2.410   1.994   5.978
    2PS      HX 7890   2.442   1.897   6.018
    2PS      C3 7891   2.416   2.103   6.080
    2PS      HA 7892   2.376   2.193   6.032
    2PS      HB 7893   2.358   2.070   6.166
    2PS     O31 7894   2.552   2.133   6.123
    2PS     P31 7895   2.592   2.251   6.238
    2PS     O32 7896   2.553   2.382   6.166
    2PS     C31 7897   2.626   2.438   6.050
    2PS     H1A 7898   2.727   2.471   6.079
    2PS     H1B 7899   2.645   2.360   5.976
    2PS     C32 7900   2.538   2.538   5.975
    2PS     H2A 7901   2.594   2.571   5.887
    2PS     N31 7902   2.408   2.478   5.923
    2PS    HN1A 7903   2.364   2.546   5.858
    2PS    HN1B 7904   2.427   2.387   5.879
    2PS    HN1C 7905   2.340   2.456   5.998
    2PS     C33 7906   2.532   2.664   6.061
    2PS     O33 7907   2.512   2.239   6.360
    2PS     O34 7908   2.738   2.244   6.261
    2PS     O21 7909   2.523   2.024   5.885
    2PS     C21 7910   2.528   2.137   5.813
    2PS     O22 7911   2.459   2.237   5.826
    2PS     O35 7912   2.491   2.660   6.176
    2PS     O36 7913   2.555   2.775   6.019
    3DHA   C116 7914   2.508   1.845   4.455
    3DHA   H16R 7915   2.556   1.870   4.361
    3DHA   C115 7916   2.488   1.955   4.556
    3DHA   H15R 7917   2.457   2.041   4.497
    3DHA   H15S 7918   2.409   1.931   4.628
    3DHA   C114 7919   2.613   1.994   4.631
    3DHA   H14R 7920   2.701   1.968   4.572
    3DHA   C113 7921   2.615   2.049   4.752
    3DHA   H13R 7922   2.712   2.068   4.796
    3DHA   C112 7923   2.507   2.085   4.848
    3DHA   H12R 7924   2.544   2.171   4.904
    3DHA   H12S 7925   2.425   2.126   4.788
    3DHA   C111 7926   2.469   1.967   4.929
    3DHA   H11R 7927   2.415   1.890   4.875
    3DHA   C110 7928   2.521   1.933   5.043
    3DHA   H10R 7929   2.490   1.838   5.085
    3DHA    C19 7930   2.615   2.004   5.137
    3DHA    H9R 7931   2.713   1.956   5.147
    3DHA    H9S 7932   2.646   2.099   5.095
    3DHA    C18 7933   2.545   2.023   5.264
    3DHA    H8R 7934   2.468   2.100   5.259
    3DHA    C17 7935   2.578   1.974   5.383
    3DHA    H7R 7936   2.533   2.008   5.476
    3DHA    C16 7937   2.694   1.883   5.403
    3DHA    H6R 7938   2.656   1.802   5.465
    3DHA    H6S 7939   2.719   1.825   5.314
    3DHA    C15 7940   2.809   1.949   5.464
    3DHA    H5R 7941   2.892   1.948   5.393
    3DHA    C14 7942   2.824   1.987   5.592
    3DHA    H4R 7943   2.924   2.018   5.620
    3DHA    C13 7944   2.721   2.005   5.706
    3DHA    H3R 7945   2.646   1.926   5.705
    3DHA    H3S 7946   2.755   1.984   5.808
    3DHA    C12 7947   2.646   2.136   5.714
    3DHA    H2R 7948   2.716   2.214   5.742
    3DHA    H2S 7949   2.604   2.168   5.619
    3DHA   C117 7950   2.492   1.718   4.478
    3DHA   H17R 7951   2.523   1.643   4.405
    3DHA   C118 7952   2.448   1.668   4.611
    3DHA   H18R 7953   2.350   1.624   4.593
    3DHA   H18S 7954   2.438   1.748   4.685
    3DHA   C119 7955   2.529   1.551   4.665
    3DHA   H19R 7956   2.532   1.466   4.597
    3DHA   C120 7957   2.595   1.550   4.780
    3DHA   H20R 7958   2.655   1.464   4.809
    3DHA   C121 7959   2.599   1.661   4.870
    3DHA   H21R 7960   2.503   1.711   4.878
    3DHA   H21S 7961   2.679   1.729   4.841
    3DHA   C122 7962   2.633   1.617   5.011
    3DHA   H22R 7963   2.546   1.561   5.046
    3DHA   H22S 7964   2.657   1.697   5.081
    3DHA   H22T 7965   2.719   1.551   5.015
    1ST    C118 7966   4.281   0.040   4.790
    1ST    H18R 7967   4.331   0.115   4.728
    1ST    H18S 7968   4.347  -0.010   4.861
    1ST    H18T 7969   4.224   0.116   4.844
    1ST    C117 7970   4.197  -0.057   4.713
    1ST    H17R 7971   4.276  -0.114   4.663
    1ST    H17S 7972   4.144  -0.119   4.786
    1ST    C116 7973   4.088  -0.004   4.619
    1ST    H16R 7974   4.027   0.061   4.682
    1ST    H16S 7975   4.138   0.074   4.562
    1ST    C115 7976   4.000  -0.100   4.535
    1ST    H15R 7977   3.913  -0.060   4.482
    1ST    H15S 7978   4.062  -0.138   4.453
    1ST    C114 7979   3.940  -0.218   4.609
    1ST    H14R 7980   3.871  -0.265   4.539
    1ST    H14S 7981   4.019  -0.291   4.627
    1ST    C113 7982   3.861  -0.176   4.739
    1ST    H13R 7983   3.925  -0.134   4.816
    1ST    H13S 7984   3.796  -0.090   4.721
    1ST    C112 7985   3.783  -0.293   4.799
    1ST    H12R 7986   3.701  -0.323   4.732
    1ST    H12S 7987   3.849  -0.380   4.808
    1ST    C111 7988   3.731  -0.261   4.938
    1ST    H11R 7989   3.800  -0.307   5.009
    1ST    H11S 7990   3.705  -0.157   4.954
    1ST    C110 7991   3.596  -0.344   4.961
    1ST    H10R 7992   3.507  -0.312   4.907
    1ST    H10S 7993   3.617  -0.448   4.933
    1ST     C19 7994   3.542  -0.341   5.102
    1ST     H9R 7995   3.490  -0.249   5.129
    1ST     H9S 7996   3.464  -0.415   5.120
    1ST     C18 7997   3.656  -0.374   5.202
    1ST     H8R 7998   3.693  -0.470   5.166
    1ST     H8S 7999   3.728  -0.292   5.204
    1ST     C17 8000   3.627  -0.407   5.343
    1ST     H7R 8001   3.541  -0.474   5.345
    1ST     H7S 8002   3.720  -0.452   5.379
    1ST     C16 8003   3.577  -0.287   5.420
    1ST     H6R 8004   3.665  -0.225   5.437
    1ST     H6S 8005   3.499  -0.228   5.371
    1ST     C15 8006   3.524  -0.315   5.560
    1ST     H5R 8007   3.453  -0.397   5.563
    1ST     H5S 8008   3.614  -0.344   5.614
    1ST     C14 8009   3.463  -0.187   5.618
    1ST     H4R 8010   3.539  -0.108   5.622
    1ST     H4S 8011   3.386  -0.150   5.551
    1ST     C13 8012   3.392  -0.206   5.753
    1ST     H3R 8013   3.328  -0.294   5.745
    1ST     H3S 8014   3.473  -0.229   5.823
    1ST     C12 8015   3.315  -0.086   5.801
    1ST     H2R 8016   3.374   0.006   5.797
    1ST     H2S 8017   3.234  -0.060   5.732
    2PS     C11 8018   3.257  -0.100   5.939
    2PS     O12 8019   3.302  -0.177   6.023
    2PS     O11 8020   3.161  -0.014   5.962
    2PS      C1 8021   3.104  -0.001   6.096
    2PS      HR 8022   3.035   0.084   6.095
    2PS      HS 8023   3.063  -0.094   6.135
    2PS      C2 8024   3.210   0.050   6.200
    2PS      HX 8025   3.311   0.018   6.175
    2PS      C3 8026   3.177   0.013   6.344
    2PS      HA 8027   3.154  -0.093   6.351
    2PS      HB 8028   3.266   0.018   6.408
    2PS     O31 8029   3.057   0.076   6.384
    2PS     P31 8030   2.966   0.013   6.505
    2PS     O32 8031   3.069   0.029   6.627
    2PS     C31 8032   3.107   0.149   6.685
    2PS     H1A 8033   3.125   0.228   6.613
    2PS     H1B 8034   3.017   0.169   6.745
    2PS     C32 8035   3.232   0.125   6.778
    2PS     H2A 8036   3.190   0.065   6.858
    2PS     N31 8037   3.339   0.048   6.709
    2PS    HN1A 8038   3.375   0.092   6.623
    2PS    HN1B 8039   3.419   0.038   6.774
    2PS    HN1C 8040   3.292  -0.039   6.680
    2PS     C33 8041   3.275   0.253   6.843
    2PS     O33 8042   2.852   0.097   6.542
    2PS     O34 8043   2.938  -0.131   6.482
    2PS     O21 8044   3.214   0.194   6.185
    2PS     C21 8045   3.288   0.242   6.089
    2PS     O22 8046   3.329   0.182   5.993
    2PS     O35 8047   3.195   0.319   6.911
    2PS     O36 8048   3.393   0.287   6.834
    3DHA   C116 8049   3.332   0.117   5.171
    3DHA   H16R 8050   3.235   0.118   5.221
    3DHA   C115 8051   3.435   0.178   5.263
    3DHA   H15R 8052   3.529   0.187   5.207
    3DHA   H15S 8053   3.411   0.285   5.274
    3DHA   C114 8054   3.448   0.110   5.391
    3DHA   H14R 8055   3.462   0.004   5.373
    3DHA   C113 8056   3.430   0.158   5.515
    3DHA   H13R 8057   3.431   0.088   5.598
    3DHA   C112 8058   3.399   0.305   5.555
    3DHA   H12R 8059   3.465   0.377   5.506
    3DHA   H12S 8060   3.297   0.329   5.524
    3DHA   C111 8061   3.400   0.329   5.699
    3DHA   H11R 8062   3.360   0.247   5.758
    3DHA   C110 8063   3.444   0.442   5.761
    3DHA   H10R 8064   3.425   0.437   5.868
    3DHA    C19 8065   3.494   0.568   5.698
    3DHA    H9R 8066   3.532   0.560   5.596
    3DHA    H9S 8067   3.419   0.647   5.691
    3DHA    C18 8068   3.600   0.617   5.792
    3DHA    H8R 8069   3.701   0.616   5.753
    3DHA    C17 8070   3.586   0.661   5.921
    3DHA    H7R 8071   3.675   0.702   5.967
    3DHA    C16 8072   3.457   0.696   5.988
    3DHA    H6R 8073   3.446   0.803   5.975
    3DHA    H6S 8074   3.379   0.639   5.935
    3DHA    C15 8075   3.474   0.666   6.138
    3DHA    H5R 8076   3.488   0.755   6.199
    3DHA    C14 8077   3.475   0.542   6.196
    3DHA    H4R 8078   3.487   0.528   6.303
    3DHA    C13 8079   3.457   0.415   6.126
    3DHA    H3R 8080   3.523   0.392   6.041
    3DHA    H3S 8081   3.479   0.335   6.196
    3DHA    C12 8082   3.313   0.391   6.092
    3DHA    H2R 8083   3.246   0.416   6.175
    3DHA    H2S 8084   3.288   0.448   6.003
    3DHA   C117 8085   3.356   0.051   5.055
    3DHA   H17R 8086   3.268   0.000   5.015
    3DHA   C118 8087   3.488   0.034   4.997
    3DHA   H18R 8088   3.478  -0.059   4.940
    3DHA   H18S 8089   3.562   0.010   5.073
    3DHA   C119 8090   3.539   0.147   4.915
    3DHA   H19R 8091   3.598   0.218   4.973
    3DHA   C120 8092   3.541   0.164   4.782
    3DHA   H20R 8093   3.580   0.251   4.729
    3DHA   C121 8094   3.476   0.075   4.685
    3DHA   H21R 8095   3.382   0.119   4.652
    3DHA   H21S 8096   3.445  -0.018   4.733
    3DHA   C122 8097   3.555   0.036   4.564
    3DHA   H22R 8098   3.508  -0.041   4.502
    3DHA   H22S 8099   3.654   0.001   4.595
    3DHA   H22T 8100   3.562   0.135   4.519
    1ST    C118 8101   3.969   4.622   4.087
    1ST    H18R 8102   3.867   4.655   4.067
    1ST    H18S 8103   4.038   4.680   4.025
    1ST    H18T 8104   3.986   4.633   4.194
    1ST    C117 8105   3.970   4.472   4.070
    1ST    H17R 8106   3.905   4.440   3.989
    1ST    H17S 8107   4.066   4.441   4.028
    1ST    C116 8108   3.929   4.388   4.193
    1ST    H16R 8109   3.936   4.282   4.167
    1ST    H16S 8110   4.010   4.403   4.265
    1ST    C115 8111   3.789   4.415   4.260
    1ST    H15R 8112   3.794   4.519   4.294
    1ST    H15S 8113   3.707   4.415   4.187
    1ST    C114 8114   3.755   4.330   4.379
    1ST    H14R 8115   3.647   4.344   4.392
    1ST    H14S 8116   3.763   4.227   4.342
    1ST    C113 8117   3.830   4.345   4.518
    1ST    H13R 8118   3.938   4.346   4.499
    1ST    H13S 8119   3.795   4.440   4.559
    1ST    C112 8120   3.790   4.244   4.618
    1ST    H12R 8121   3.682   4.238   4.606
    1ST    H12S 8122   3.819   4.140   4.603
    1ST    C111 8123   3.818   4.294   4.766
    1ST    H11R 8124   3.917   4.336   4.784
    1ST    H11S 8125   3.748   4.377   4.776
    1ST    C110 8126   3.791   4.186   4.874
    1ST    H10R 8127   3.700   4.128   4.859
    1ST    H10S 8128   3.865   4.109   4.851
    1ST     C19 8129   3.807   4.228   5.018
    1ST     H9R 8130   3.911   4.259   5.031
    1ST     H9S 8131   3.755   4.320   5.041
    1ST     C18 8132   3.771   4.114   5.112
    1ST     H8R 8133   3.662   4.111   5.109
    1ST     H8S 8134   3.809   4.017   5.078
    1ST     C17 8135   3.793   4.130   5.263
    1ST     H7R 8136   3.902   4.135   5.271
    1ST     H7S 8137   3.757   4.225   5.303
    1ST     C16 8138   3.739   4.016   5.358
    1ST     H6R 8139   3.794   3.926   5.331
    1ST     H6S 8140   3.765   4.035   5.463
    1ST     C15 8141   3.596   3.984   5.361
    1ST     H5R 8142   3.581   3.936   5.264
    1ST     H5S 8143   3.585   3.911   5.441
    1ST     C14 8144   3.512   4.109   5.401
    1ST     H4R 8145   3.555   4.171   5.480
    1ST     H4S 8146   3.509   4.177   5.315
    1ST     C13 8147   3.364   4.071   5.428
    1ST     H3R 8148   3.306   4.161   5.405
    1ST     H3S 8149   3.337   3.986   5.366
    1ST     C12 8150   3.335   4.025   5.576
    1ST     H2R 8151   3.246   3.966   5.596
    1ST     H2S 8152   3.421   3.960   5.597
    2PS     C11 8153   3.338   4.145   5.671
    2PS     O12 8154   3.358   4.266   5.639
    2PS     O11 8155   3.303   4.103   5.797
    2PS      C1 8156   3.338   4.197   5.904
    2PS      HR 8157   3.380   4.142   5.988
    2PS      HS 8158   3.417   4.260   5.863
    2PS      C2 8159   3.222   4.279   5.959
    2PS      HX 8160   3.258   4.324   6.052
    2PS      C3 8161   3.099   4.187   5.996
    2PS      HA 8162   3.025   4.262   6.027
    2PS      HB 8163   3.053   4.127   5.917
    2PS     O31 8164   3.130   4.107   6.115
    2PS     P31 8165   3.013   4.069   6.220
    2PS     O32 8166   2.962   4.206   6.294
    2PS     C31 8167   3.041   4.266   6.393
    2PS     H1A 8168   3.019   4.218   6.488
    2PS     H1B 8169   3.143   4.243   6.361
    2PS     C32 8170   3.013   4.411   6.405
    2PS     H2A 8171   3.031   4.453   6.306
    2PS     N31 8172   2.872   4.449   6.444
    2PS    HN1A 8173   2.858   4.459   6.546
    2PS    HN1B 8174   2.827   4.531   6.401
    2PS    HN1C 8175   2.807   4.374   6.414
    2PS     C33 8176   3.120   4.477   6.483
    2PS     O33 8177   2.904   4.019   6.133
    2PS     O34 8178   3.069   3.984   6.323
    2PS     O21 8179   3.171   4.369   5.865
    2PS     C21 8180   3.250   4.473   5.823
    2PS     O22 8181   3.361   4.491   5.869
    2PS     O35 8182   3.141   4.440   6.600
    2PS     O36 8183   3.187   4.561   6.425
    3DHA   C116 8184   2.725   5.177   5.260
    3DHA   H16R 8185   2.666   5.141   5.344
    3DHA   C115 8186   2.803   5.303   5.275
    3DHA   H15R 8187   2.814   5.343   5.174
    3DHA   H15S 8188   2.750   5.386   5.322
    3DHA   C114 8189   2.938   5.298   5.338
    3DHA   H14R 8190   3.020   5.320   5.269
    3DHA   C113 8191   2.965   5.282   5.466
    3DHA   H13R 8192   3.068   5.301   5.495
    3DHA   C112 8193   2.868   5.249   5.576
    3DHA   H12R 8194   2.924   5.260   5.669
    3DHA   H12S 8195   2.777   5.310   5.576
    3DHA   C111 8196   2.831   5.106   5.564
    3DHA   H11R 8197   2.808   5.056   5.470
    3DHA   C110 8198   2.809   5.024   5.670
    3DHA   H10R 8199   2.777   4.925   5.640
    3DHA    C19 8200   2.835   5.052   5.814
    3DHA    H9R 8201   2.921   5.119   5.820
    3DHA    H9S 8202   2.751   5.103   5.863
    3DHA    C18 8203   2.867   4.931   5.893
    3DHA    H8R 8204   2.785   4.866   5.924
    3DHA    C17 8205   2.994   4.887   5.910
    3DHA    H7R 8206   3.006   4.786   5.949
    3DHA    C16 8207   3.113   4.940   5.840
    3DHA    H6R 8208   3.129   5.048   5.846
    3DHA    H6S 8209   3.201   4.911   5.899
    3DHA    C15 8210   3.114   4.896   5.699
    3DHA    H5R 8211   3.054   4.954   5.629
    3DHA    C14 8212   3.194   4.798   5.655
    3DHA    H4R 8213   3.188   4.768   5.551
    3DHA    C13 8214   3.271   4.695   5.723
    3DHA    H3R 8215   3.365   4.674   5.673
    3DHA    H3S 8216   3.298   4.726   5.824
    3DHA    C12 8217   3.188   4.568   5.728
    3DHA    H2R 8218   3.084   4.585   5.758
    3DHA    H2S 8219   3.178   4.518   5.632
    3DHA   C117 8220   2.744   5.089   5.155
    3DHA   H17R 8221   2.687   4.997   5.158
    3DHA   C118 8222   2.860   5.094   5.059
    3DHA   H18R 8223   2.934   5.165   5.096
    3DHA   H18S 8224   2.830   5.141   4.965
    3DHA   C119 8225   2.918   4.958   5.045
    3DHA   H19R 8226   2.865   4.891   4.977
    3DHA   C120 8227   3.033   4.908   5.103
    3DHA   H20R 8228   3.060   4.804   5.088
    3DHA   C121 8229   3.117   4.983   5.202
    3DHA   H21R 8230   3.066   5.077   5.225
    3DHA   H21S 8231   3.205   5.019   5.149
    3DHA   C122 8232   3.135   4.901   5.331
    3DHA   H22R 8233   3.210   4.949   5.393
    3DHA   H22S 8234   3.167   4.798   5.312
    3DHA   H22T 8235   3.047   4.891   5.394
    1ST    C118 8236   3.385   6.084   4.124
    1ST    H18R 8237   3.319   6.169   4.107
    1ST    H18S 8238   3.402   6.017   4.039
    1ST    H18T 8239   3.481   6.129   4.149
    1ST    C117 8240   3.334   6.011   4.242
    1ST    H17R 8241   3.243   5.954   4.222
    1ST    H17S 8242   3.403   5.934   4.275
    1ST    C116 8243   3.307   6.091   4.366
    1ST    H16R 8244   3.396   6.149   4.392
    1ST    H16S 8245   3.238   6.175   4.361
    1ST    C115 8246   3.284   6.000   4.483
    1ST    H15R 8247   3.192   5.943   4.468
    1ST    H15S 8248   3.363   5.925   4.487
    1ST    C114 8249   3.272   6.072   4.613
    1ST    H14R 8250   3.195   6.149   4.598
    1ST    H14S 8251   3.370   6.109   4.644
    1ST    C113 8252   3.229   5.979   4.735
    1ST    H13R 8253   3.138   5.921   4.716
    1ST    H13S 8254   3.298   5.905   4.776
    1ST    C112 8255   3.196   6.072   4.850
    1ST    H12R 8256   3.284   6.130   4.877
    1ST    H12S 8257   3.117   6.139   4.816
    1ST    C111 8258   3.140   5.989   4.967
    1ST    H11R 8259   3.065   5.922   4.924
    1ST    H11S 8260   3.212   5.913   4.999
    1ST    C110 8261   3.094   6.068   5.091
    1ST    H10R 8262   3.174   6.134   5.124
    1ST    H10S 8263   3.007   6.126   5.060
    1ST     C19 8264   3.051   5.977   5.208
    1ST     H9R 8265   2.972   6.027   5.264
    1ST     H9S 8266   3.001   5.889   5.167
    1ST     C18 8267   3.161   5.920   5.286
    1ST     H8R 8268   3.230   5.886   5.208
    1ST     H8S 8269   3.220   5.989   5.348
    1ST     C17 8270   3.132   5.785   5.359
    1ST     H7R 8271   3.067   5.795   5.446
    1ST     H7S 8272   3.079   5.721   5.289
    1ST     C16 8273   3.259   5.711   5.428
    1ST     H6R 8274   3.345   5.709   5.362
    1ST     H6S 8275   3.293   5.772   5.512
    1ST     C15 8276   3.215   5.574   5.481
    1ST     H5R 8277   3.128   5.581   5.546
    1ST     H5S 8278   3.178   5.499   5.411
    1ST     C14 8279   3.315   5.505   5.576
    1ST     H4R 8280   3.389   5.464   5.507
    1ST     H4S 8281   3.379   5.579   5.623
    1ST     C13 8282   3.256   5.396   5.669
    1ST     H3R 8283   3.147   5.393   5.670
    1ST     H3S 8284   3.296   5.305   5.624
    1ST     C12 8285   3.309   5.407   5.816
    1ST     H2R 8286   3.309   5.306   5.856
    1ST     H2S 8287   3.415   5.431   5.830
    2PS     C11 8288   3.230   5.504   5.900
    2PS     O12 8289   3.149   5.476   5.987
    2PS     O11 8290   3.247   5.631   5.848
    2PS      C1 8291   3.209   5.742   5.932
    2PS      HR 8292   3.208   5.833   5.871
    2PS      HS 8293   3.103   5.738   5.959
    2PS      C2 8294   3.297   5.764   6.060
    2PS      HX 8295   3.317   5.666   6.104
    2PS      C3 8296   3.232   5.860   6.163
    2PS      HA 8297   3.243   5.966   6.139
    2PS      HB 8298   3.126   5.836   6.175
    2PS     O31 8299   3.308   5.837   6.280
    2PS     P31 8300   3.278   5.914   6.411
    2PS     O32 8301   3.161   5.831   6.467
    2PS     C31 8302   3.174   5.697   6.509
    2PS     H1A 8303   3.202   5.633   6.425
    2PS     H1B 8304   3.236   5.680   6.597
    2PS     C32 8305   3.030   5.664   6.552
    2PS     H2A 8306   3.006   5.737   6.631
    2PS     N31 8307   2.935   5.660   6.429
    2PS    HN1A 8308   2.848   5.605   6.439
    2PS    HN1B 8309   2.919   5.754   6.388
    2PS    HN1C 8310   2.983   5.605   6.355
    2PS     C33 8311   3.046   5.535   6.627
    2PS     O33 8312   3.402   5.913   6.491
    2PS     O34 8313   3.220   6.047   6.381
    2PS     O21 8314   3.420   5.837   6.014
    2PS     C21 8315   3.536   5.781   6.055
    2PS     O22 8316   3.560   5.668   6.103
    2PS     O35 8317   3.044   5.438   6.559
    2PS     O36 8318   3.068   5.527   6.746
    3DHA   C116 8319   3.767   5.602   4.689
    3DHA   H16R 8320   3.735   5.503   4.721
    3DHA   C115 8321   3.776   5.703   4.795
    3DHA   H15R 8322   3.800   5.799   4.750
    3DHA   H15S 8323   3.675   5.711   4.835
    3DHA   C114 8324   3.888   5.666   4.893
    3DHA   H14R 8325   3.989   5.694   4.865
    3DHA   C113 8326   3.872   5.578   4.988
    3DHA   H13R 8327   3.958   5.561   5.052
    3DHA   C112 8328   3.747   5.507   5.028
    3DHA   H12R 8329   3.665   5.577   5.047
    3DHA   H12S 8330   3.719   5.432   4.953
    3DHA   C111 8331   3.777   5.428   5.141
    3DHA   H11R 8332   3.798   5.324   5.119
    3DHA   C110 8333   3.762   5.457   5.275
    3DHA   H10R 8334   3.786   5.385   5.353
    3DHA    C19 8335   3.737   5.592   5.342
    3DHA    H9R 8336   3.732   5.667   5.264
    3DHA    H9S 8337   3.636   5.586   5.382
    3DHA    C18 8338   3.842   5.634   5.435
    3DHA    H8R 8339   3.938   5.657   5.391
    3DHA    C17 8340   3.822   5.646   5.571
    3DHA    H7R 8341   3.896   5.705   5.625
    3DHA    C16 8342   3.701   5.605   5.651
    3DHA    H6R 8343   3.658   5.512   5.614
    3DHA    H6S 8344   3.750   5.559   5.738
    3DHA    C15 8345   3.603   5.714   5.678
    3DHA    H5R 8346   3.519   5.712   5.609
    3DHA    C14 8347   3.603   5.806   5.781
    3DHA    H4R 8348   3.521   5.877   5.786
    3DHA    C13 8349   3.714   5.817   5.885
    3DHA    H3R 8350   3.769   5.723   5.892
    3DHA    H3S 8351   3.786   5.897   5.868
    3DHA    C12 8352   3.654   5.860   6.018
    3DHA    H2R 8353   3.726   5.856   6.100
    3DHA    H2S 8354   3.616   5.963   6.010
    3DHA   C117 8355   3.793   5.617   4.562
    3DHA   H17R 8356   3.807   5.525   4.505
    3DHA   C118 8357   3.852   5.741   4.502
    3DHA   H18R 8358   3.880   5.712   4.401
    3DHA   H18S 8359   3.943   5.770   4.555
    3DHA   C119 8360   3.750   5.851   4.503
    3DHA   H19R 8361   3.701   5.869   4.598
    3DHA   C120 8362   3.711   5.924   4.396
    3DHA   H20R 8363   3.629   5.991   4.418
    3DHA   C121 8364   3.764   5.928   4.261
    3DHA   H21R 8365   3.684   5.924   4.186
    3DHA   H21S 8366   3.825   5.840   4.237
    3DHA   C122 8367   3.843   6.050   4.221
    3DHA   H22R 8368   3.785   6.142   4.215
    3DHA   H22S 8369   3.894   6.049   4.124
    3DHA   H22T 8370   3.923   6.072   4.292
    1ST    C118 8371   1.566   0.899   4.309
    1ST    H18R 8372   1.615   0.963   4.383
    1ST    H18S 8373   1.494   0.963   4.258
    1ST    H18T 8374   1.649   0.858   4.250
    1ST    C117 8375   1.497   0.778   4.374
    1ST    H17R 8376   1.478   0.701   4.298
    1ST    H17S 8377   1.566   0.713   4.429
    1ST    C116 8378   1.368   0.796   4.442
    1ST    H16R 8379   1.299   0.819   4.361
    1ST    H16S 8380   1.328   0.705   4.487
    1ST    C115 8381   1.359   0.918   4.534
    1ST    H15R 8382   1.397   1.007   4.483
    1ST    H15S 8383   1.253   0.939   4.543
    1ST    C114 8384   1.426   0.912   4.667
    1ST    H14R 8385   1.391   0.838   4.740
    1ST    H14S 8386   1.526   0.872   4.648
    1ST    C113 8387   1.435   1.040   4.744
    1ST    H13R 8388   1.456   1.115   4.667
    1ST    H13S 8389   1.333   1.064   4.778
    1ST    C112 8390   1.529   1.043   4.867
    1ST    H12R 8391   1.491   0.965   4.934
    1ST    H12S 8392   1.632   1.015   4.845
    1ST    C111 8393   1.524   1.180   4.928
    1ST    H11R 8394   1.544   1.248   4.845
    1ST    H11S 8395   1.421   1.201   4.957
    1ST    C110 8396   1.618   1.209   5.039
    1ST    H10R 8397   1.633   1.117   5.096
    1ST    H10S 8398   1.719   1.220   5.000
    1ST     C19 8399   1.586   1.337   5.121
    1ST     H9R 8400   1.543   1.404   5.046
    1ST     H9S 8401   1.508   1.316   5.194
    1ST     C18 8402   1.687   1.407   5.205
    1ST     H8R 8403   1.768   1.459   5.152
    1ST     H8S 8404   1.644   1.493   5.257
    1ST     C17 8405   1.764   1.323   5.313
    1ST     H7R 8406   1.806   1.233   5.268
    1ST     H7S 8407   1.842   1.384   5.359
    1ST     C16 8408   1.674   1.280   5.423
    1ST     H6R 8409   1.610   1.362   5.456
    1ST     H6S 8410   1.618   1.194   5.385
    1ST     C15 8411   1.742   1.232   5.550
    1ST     H5R 8412   1.809   1.307   5.590
    1ST     H5S 8413   1.667   1.219   5.628
    1ST     C14 8414   1.815   1.098   5.537
    1ST     H4R 8415   1.744   1.021   5.506
    1ST     H4S 8416   1.887   1.095   5.455
    1ST     C13 8417   1.879   1.053   5.672
    1ST     H3R 8418   1.942   0.964   5.664
    1ST     H3S 8419   1.943   1.134   5.706
    1ST     C12 8420   1.781   1.030   5.786
    1ST     H2R 8421   1.743   1.131   5.804
    1ST     H2S 8422   1.706   0.955   5.760
    2PS     C11 8423   1.855   0.991   5.906
    2PS     O12 8424   1.907   0.883   5.915
    2PS     O11 8425   1.860   1.096   5.993
    2PS      C1 8426   1.924   1.067   6.122
    2PS      HR 8427   2.016   1.009   6.115
    2PS      HS 8428   1.966   1.161   6.159
    2PS      C2 8429   1.826   0.994   6.217
    2PS      HX 8430   1.722   1.019   6.195
    2PS      C3 8431   1.866   1.009   6.371
    2PS      HA 8432   1.811   1.093   6.416
    2PS      HB 8433   1.835   0.917   6.419
    2PS     O31 8434   2.006   1.027   6.393
    2PS     P31 8435   2.059   1.011   6.536
    2PS     O32 8436   2.116   0.859   6.520
    2PS     C31 8437   2.034   0.746   6.511
    2PS     H1A 8438   1.947   0.764   6.574
    2PS     H1B 8439   2.007   0.727   6.407
    2PS     C32 8440   2.122   0.634   6.549
    2PS     H2A 8441   2.196   0.609   6.474
    2PS     N31 8442   2.192   0.668   6.683
    2PS    HN1A 8443   2.243   0.758   6.690
    2PS    HN1B 8444   2.113   0.676   6.750
    2PS    HN1C 8445   2.255   0.590   6.710
    2PS     C33 8446   2.038   0.510   6.548
    2PS     O33 8447   2.176   1.096   6.561
    2PS     O34 8448   1.949   1.010   6.633
    2PS     O21 8449   1.835   0.848   6.191
    2PS     C21 8450   1.736   0.768   6.220
    2PS     O22 8451   1.625   0.803   6.265
    2PS     O35 8452   1.942   0.499   6.621
    2PS     O36 8453   2.061   0.440   6.458
    3DHA   C116 8454   1.125   0.243   4.971
    3DHA   H16R 8455   1.032   0.300   4.975
    3DHA   C115 8456   1.213   0.245   5.097
    3DHA   H15R 8457   1.284   0.162   5.098
    3DHA   H15S 8458   1.281   0.329   5.084
    3DHA   C114 8459   1.133   0.262   5.220
    3DHA   H14R 8460   1.062   0.184   5.244
    3DHA   C113 8461   1.150   0.360   5.309
    3DHA   H13R 8462   1.089   0.349   5.398
    3DHA   C112 8463   1.240   0.479   5.301
    3DHA   H12R 8464   1.241   0.532   5.206
    3DHA   H12S 8465   1.198   0.549   5.374
    3DHA   C111 8466   1.379   0.438   5.329
    3DHA   H11R 8467   1.426   0.397   5.240
    3DHA   C110 8468   1.438   0.441   5.448
    3DHA   H10R 8469   1.541   0.413   5.466
    3DHA    C19 8470   1.374   0.487   5.574
    3DHA    H9R 8471   1.377   0.594   5.595
    3DHA    H9S 8472   1.266   0.479   5.561
    3DHA    C18 8473   1.422   0.406   5.694
    3DHA    H8R 8474   1.438   0.300   5.675
    3DHA    C17 8475   1.452   0.448   5.820
    3DHA    H7R 8476   1.472   0.373   5.897
    3DHA    C16 8477   1.441   0.596   5.876
    3DHA    H6R 8478   1.372   0.651   5.812
    3DHA    H6S 8479   1.409   0.597   5.980
    3DHA    C15 8480   1.586   0.651   5.873
    3DHA    H5R 8481   1.614   0.715   5.790
    3DHA    C14 8482   1.682   0.635   5.971
    3DHA    H4R 8483   1.782   0.674   5.949
    3DHA    C13 8484   1.660   0.568   6.100
    3DHA    H3R 8485   1.564   0.607   6.134
    3DHA    H3S 8486   1.666   0.459   6.096
    3DHA    C12 8487   1.764   0.620   6.193
    3DHA    H2R 8488   1.773   0.563   6.286
    3DHA    H2S 8489   1.861   0.593   6.150
    3DHA   C117 8490   1.164   0.196   4.854
    3DHA   H17R 8491   1.100   0.207   4.767
    3DHA   C118 8492   1.289   0.130   4.812
    3DHA   H18R 8493   1.365   0.151   4.888
    3DHA   H18S 8494   1.307   0.181   4.718
    3DHA   C119 8495   1.261  -0.020   4.786
    3DHA   H19R 8496   1.156  -0.044   4.780
    3DHA   C120 8497   1.355  -0.118   4.794
    3DHA   H20R 8498   1.320  -0.218   4.770
    3DHA   C121 8499   1.494  -0.098   4.826
    3DHA   H21R 8500   1.534  -0.196   4.852
    3DHA   H21S 8501   1.503  -0.030   4.911
    3DHA   C122 8502   1.560  -0.052   4.701
    3DHA   H22R 8503   1.521  -0.098   4.610
    3DHA   H22S 8504   1.667  -0.071   4.703
    3DHA   H22T 8505   1.540   0.056   4.693
    1ST    C118 8506   3.360   5.661   4.990
    1ST    H18R 8507   3.342   5.766   5.013
    1ST    H18S 8508   3.415   5.667   4.896
    1ST    H18T 8509   3.425   5.614   5.064
    1ST    C117 8510   3.238   5.577   4.983
    1ST    H17R 8511   3.199   5.562   5.084
    1ST    H17S 8512   3.152   5.624   4.933
    1ST    C116 8513   3.256   5.440   4.915
    1ST    H16R 8514   3.160   5.387   4.918
    1ST    H16S 8515   3.268   5.446   4.806
    1ST    C115 8516   3.364   5.346   4.968
    1ST    H15R 8517   3.380   5.257   4.907
    1ST    H15S 8518   3.459   5.400   4.964
    1ST    C114 8519   3.329   5.301   5.111
    1ST    H14R 8520   3.310   5.397   5.160
    1ST    H14S 8521   3.237   5.242   5.113
    1ST    C113 8522   3.456   5.235   5.165
    1ST    H13R 8523   3.486   5.153   5.099
    1ST    H13S 8524   3.535   5.310   5.168
    1ST    C112 8525   3.435   5.181   5.304
    1ST    H12R 8526   3.406   5.269   5.361
    1ST    H12S 8527   3.347   5.118   5.293
    1ST    C111 8528   3.564   5.125   5.367
    1ST    H11R 8529   3.606   5.052   5.297
    1ST    H11S 8530   3.641   5.202   5.381
    1ST    C110 8531   3.525   5.061   5.502
    1ST    H10R 8532   3.462   5.131   5.557
    1ST    H10S 8533   3.470   4.968   5.488
    1ST     C19 8534   3.652   5.036   5.593
    1ST     H9R 8535   3.708   4.957   5.542
    1ST     H9S 8536   3.718   5.123   5.595
    1ST     C18 8537   3.626   4.992   5.736
    1ST     H8R 8538   3.711   5.007   5.804
    1ST     H8S 8539   3.540   5.047   5.774
    1ST     C17 8540   3.596   4.841   5.742
    1ST     H7R 8541   3.548   4.803   5.833
    1ST     H7S 8542   3.520   4.822   5.666
    1ST     C16 8543   3.714   4.746   5.718
    1ST     H6R 8544   3.772   4.792   5.637
    1ST     H6S 8545   3.774   4.758   5.809
    1ST     C15 8546   3.680   4.601   5.689
    1ST     H5R 8547   3.622   4.573   5.777
    1ST     H5S 8548   3.625   4.591   5.595
    1ST     C14 8549   3.804   4.517   5.668
    1ST     H4R 8550   3.847   4.550   5.573
    1ST     H4S 8551   3.873   4.537   5.750
    1ST     C13 8552   3.774   4.367   5.647
    1ST     H3R 8553   3.705   4.343   5.728
    1ST     H3S 8554   3.734   4.353   5.546
    1ST     C12 8555   3.904   4.288   5.648
    1ST     H2R 8556   3.874   4.190   5.613
    1ST     H2S 8557   3.991   4.313   5.588
    2PS     C11 8558   3.949   4.290   5.793
    2PS     O12 8559   4.061   4.326   5.828
    2PS     O11 8560   3.859   4.227   5.869
    2PS      C1 8561   3.854   4.242   6.012
    2PS      HR 8562   3.943   4.189   6.048
    2PS      HS 8563   3.852   4.343   6.053
    2PS      C2 8564   3.730   4.167   6.045
    2PS      HX 8565   3.655   4.191   5.969
    2PS      C3 8566   3.674   4.192   6.186
    2PS      HA 8567   3.619   4.285   6.172
    2PS      HB 8568   3.605   4.115   6.221
    2PS     O31 8569   3.763   4.197   6.294
    2PS     P31 8570   3.721   4.222   6.450
    2PS     O32 8571   3.632   4.356   6.433
    2PS     C31 8572   3.684   4.483   6.410
    2PS     H1A 8573   3.748   4.512   6.494
    2PS     H1B 8574   3.748   4.472   6.322
    2PS     C32 8575   3.564   4.574   6.387
    2PS     H2A 8576   3.529   4.553   6.286
    2PS     N31 8577   3.448   4.537   6.485
    2PS    HN1A 8578   3.481   4.584   6.571
    2PS    HN1B 8579   3.357   4.581   6.464
    2PS    HN1C 8580   3.446   4.438   6.512
    2PS     C33 8581   3.608   4.721   6.391
    2PS     O33 8582   3.628   4.120   6.503
    2PS     O34 8583   3.846   4.256   6.520
    2PS     O21 8584   3.766   4.029   6.035
    2PS     C21 8585   3.671   3.936   6.019
    2PS     O22 8586   3.550   3.953   6.022
    2PS     O35 8587   3.562   4.797   6.315
    2PS     O36 8588   3.696   4.756   6.469
    3DHA   C116 8589   4.517   4.180   4.957
    3DHA   H16R 8590   4.512   4.241   4.867
    3DHA   C115 8591   4.419   4.209   5.069
    3DHA   H15R 8592   4.470   4.218   5.165
    3DHA   H15S 8593   4.383   4.308   5.041
    3DHA   C114 8594   4.301   4.113   5.072
    3DHA   H14R 8595   4.272   4.089   4.970
    3DHA   C113 8596   4.220   4.085   5.175
    3DHA   H13R 8597   4.131   4.025   5.157
    3DHA   C112 8598   4.234   4.128   5.318
    3DHA   H12R 8599   4.292   4.220   5.324
    3DHA   H12S 8600   4.139   4.169   5.353
    3DHA   C111 8601   4.297   4.020   5.405
    3DHA   H11R 8602   4.404   4.008   5.391
    3DHA   C110 8603   4.230   3.962   5.508
    3DHA   H10R 8604   4.287   3.906   5.582
    3DHA    C19 8605   4.082   3.973   5.539
    3DHA    H9R 8606   4.045   4.062   5.487
    3DHA    H9S 8607   4.029   3.882   5.511
    3DHA    C18 8608   4.067   3.992   5.687
    3DHA    H8R 8609   4.125   4.076   5.722
    3DHA    C17 8610   3.990   3.920   5.765
    3DHA    H7R 8611   3.988   3.952   5.869
    3DHA    C16 8612   3.921   3.788   5.741
    3DHA    H6R 8613   3.978   3.720   5.679
    3DHA    H6S 8614   3.926   3.729   5.833
    3DHA    C15 8615   3.785   3.800   5.690
    3DHA    H5R 8616   3.777   3.838   5.588
    3DHA    C14 8617   3.676   3.768   5.758
    3DHA    H4R 8618   3.573   3.770   5.721
    3DHA    C13 8619   3.668   3.714   5.902
    3DHA    H3R 8620   3.561   3.705   5.922
    3DHA    H3S 8621   3.713   3.614   5.897
    3DHA    C12 8622   3.724   3.792   6.016
    3DHA    H2R 8623   3.710   3.744   6.114
    3DHA    H2S 8624   3.832   3.797   6.008
    3DHA   C117 8625   4.622   4.094   4.953
    3DHA   H17R 8626   4.688   4.094   4.866
    3DHA   C118 8627   4.654   3.990   5.058
    3DHA   H18R 8628   4.617   3.896   5.016
    3DHA   H18S 8629   4.614   4.031   5.150
    3DHA   C119 8630   4.803   3.983   5.087
    3DHA   H19R 8631   4.860   4.065   5.044
    3DHA   C120 8632   4.867   3.884   5.146
    3DHA   H20R 8633   4.976   3.876   5.144
    3DHA   C121 8634   4.802   3.762   5.209
    3DHA   H21R 8635   4.700   3.787   5.239
    3DHA   H21S 8636   4.841   3.746   5.310
    3DHA   C122 8637   4.807   3.635   5.124
    3DHA   H22R 8638   4.904   3.595   5.094
    3DHA   H22S 8639   4.759   3.640   5.026
    3DHA   H22T 8640   4.768   3.552   5.182
    1ST    C118 8641   3.600   5.110   4.671
    1ST    H18R 8642   3.596   5.086   4.778
    1ST    H18S 8643   3.701   5.143   4.645
    1ST    H18T 8644   3.586   5.014   4.621
    1ST    C117 8645   3.484   5.200   4.636
    1ST    H17R 8646   3.392   5.162   4.681
    1ST    H17S 8647   3.502   5.300   4.677
    1ST    C116 8648   3.457   5.232   4.495
    1ST    H16R 8649   3.366   5.292   4.489
    1ST    H16S 8650   3.538   5.298   4.464
    1ST    C115 8651   3.446   5.105   4.412
    1ST    H15R 8652   3.546   5.069   4.390
    1ST    H15S 8653   3.386   5.026   4.458
    1ST    C114 8654   3.395   5.145   4.271
    1ST    H14R 8655   3.359   5.054   4.221
    1ST    H14S 8656   3.314   5.218   4.276
    1ST    C113 8657   3.503   5.213   4.190
    1ST    H13R 8658   3.552   5.279   4.262
    1ST    H13S 8659   3.580   5.138   4.168
    1ST    C112 8660   3.467   5.283   4.058
    1ST    H12R 8661   3.420   5.379   4.080
    1ST    H12S 8662   3.561   5.324   4.019
    1ST    C111 8663   3.385   5.199   3.966
    1ST    H11R 8664   3.435   5.104   3.948
    1ST    H11S 8665   3.301   5.163   4.026
    1ST    C110 8666   3.322   5.271   3.852
    1ST    H10R 8667   3.253   5.202   3.803
    1ST    H10S 8668   3.264   5.354   3.892
    1ST     C19 8669   3.412   5.328   3.745
    1ST     H9R 8670   3.466   5.415   3.783
    1ST     H9S 8671   3.485   5.253   3.714
    1ST     C18 8672   3.355   5.376   3.610
    1ST     H8R 8673   3.280   5.307   3.569
    1ST     H8S 8674   3.298   5.465   3.639
    1ST     C17 8675   3.456   5.423   3.501
    1ST     H7R 8676   3.527   5.486   3.554
    1ST     H7S 8677   3.518   5.335   3.481
    1ST     C16 8678   3.403   5.482   3.365
    1ST     H6R 8679   3.344   5.400   3.324
    1ST     H6S 8680   3.333   5.563   3.387
    1ST     C15 8681   3.513   5.501   3.263
    1ST     H5R 8682   3.582   5.577   3.300
    1ST     H5S 8683   3.572   5.409   3.272
    1ST     C14 8684   3.468   5.526   3.116
    1ST     H4R 8685   3.390   5.453   3.092
    1ST     H4S 8686   3.438   5.631   3.106
    1ST     C13 8687   3.581   5.512   3.015
    1ST     H3R 8688   3.651   5.593   3.040
    1ST     H3S 8689   3.635   5.418   3.026
    1ST     C12 8690   3.530   5.518   2.865
    1ST     H2R 8691   3.459   5.436   2.851
    1ST     H2S 8692   3.489   5.617   2.841
    2PS     C11 8693   3.636   5.498   2.762
    2PS     O12 8694   3.721   5.411   2.765
    2PS     O11 8695   3.611   5.578   2.660
    2PS      C1 8696   3.676   5.553   2.527
    2PS      HR 8697   3.784   5.535   2.534
    2PS      HS 8698   3.627   5.469   2.479
    2PS      C2 8699   3.645   5.686   2.449
    2PS      HX 8700   3.553   5.730   2.487
    2PS      C3 8701   3.640   5.661   2.297
    2PS      HA 8702   3.562   5.587   2.274
    2PS      HB 8703   3.621   5.756   2.248
    2PS     O31 8704   3.763   5.611   2.243
    2PS     P31 8705   3.779   5.589   2.085
    2PS     O32 8706   3.640   5.519   2.047
    2PS     C31 8707   3.530   5.595   1.984
    2PS     H1A 8708   3.502   5.673   2.056
    2PS     H1B 8709   3.569   5.660   1.904
    2PS     C32 8710   3.433   5.493   1.937
    2PS     H2A 8711   3.480   5.434   1.858
    2PS     N31 8712   3.393   5.396   2.042
    2PS    HN1A 8713   3.317   5.336   2.006
    2PS    HN1B 8714   3.477   5.341   2.067
    2PS    HN1C 8715   3.364   5.447   2.127
    2PS     C33 8716   3.314   5.558   1.871
    2PS     O33 8717   3.791   5.718   2.016
    2PS     O34 8718   3.889   5.492   2.072
    2PS     O21 8719   3.740   5.797   2.484
    2PS     C21 8720   3.706   5.925   2.453
    2PS     O22 8721   3.602   5.957   2.402
    2PS     O35 8722   3.209   5.493   1.882
    2PS     O36 8723   3.322   5.656   1.800
    3DHA   C116 8724   4.382   5.989   3.669
    3DHA   H16R 8725   4.486   6.020   3.663
    3DHA   C115 8726   4.297   6.016   3.551
    3DHA   H15R 8727   4.196   6.036   3.589
    3DHA   H15S 8728   4.323   6.110   3.502
    3DHA   C114 8729   4.300   5.918   3.445
    3DHA   H14R 8730   4.336   5.818   3.464
    3DHA   C113 8731   4.239   5.939   3.331
    3DHA   H13R 8732   4.255   5.858   3.260
    3DHA   C112 8733   4.164   6.046   3.280
    3DHA   H12R 8734   4.184   6.138   3.335
    3DHA   H12S 8735   4.201   6.082   3.184
    3DHA   C111 8736   4.020   6.013   3.268
    3DHA   H11R 8737   3.958   6.029   3.356
    3DHA   C110 8738   3.951   5.979   3.155
    3DHA   H10R 8739   3.843   5.964   3.153
    3DHA    C19 8740   4.005   5.958   3.014
    3DHA    H9R 8741   4.071   6.041   2.987
    3DHA    H9S 8742   4.073   5.872   3.021
    3DHA    C18 8743   3.889   5.930   2.924
    3DHA    H8R 8744   3.860   5.826   2.917
    3DHA    C17 8745   3.825   6.019   2.850
    3DHA    H7R 8746   3.734   5.988   2.801
    3DHA    C16 8747   3.843   6.170   2.843
    3DHA    H6R 8748   3.749   6.225   2.834
    3DHA    H6S 8749   3.885   6.202   2.939
    3DHA    C15 8750   3.928   6.212   2.730
    3DHA    H5R 8751   4.024   6.257   2.754
    3DHA    C14 8752   3.885   6.209   2.602
    3DHA    H4R 8753   3.954   6.244   2.525
    3DHA    C13 8754   3.768   6.142   2.543
    3DHA    H3R 8755   3.689   6.132   2.618
    3DHA    H3S 8756   3.728   6.210   2.468
    3DHA    C12 8757   3.816   6.018   2.476
    3DHA    H2R 8758   3.872   6.030   2.383
    3DHA    H2S 8759   3.886   5.977   2.549
    3DHA   C117 8760   4.351   5.916   3.777
    3DHA   H17R 8761   4.423   5.913   3.858
    3DHA   C118 8762   4.226   5.839   3.803
    3DHA   H18R 8763   4.242   5.735   3.833
    3DHA   H18S 8764   4.162   5.840   3.715
    3DHA   C119 8765   4.145   5.914   3.908
    3DHA   H19R 8766   4.127   6.017   3.881
    3DHA   C120 8767   4.130   5.873   4.036
    3DHA   H20R 8768   4.079   5.943   4.103
    3DHA   C121 8769   4.177   5.746   4.098
    3DHA   H21R 8770   4.233   5.762   4.190
    3DHA   H21S 8771   4.248   5.697   4.031
    3DHA   C122 8772   4.071   5.640   4.112
    3DHA   H22R 8773   4.013   5.671   4.200
    3DHA   H22S 8774   4.123   5.559   4.164
    3DHA   H22T 8775   4.014   5.608   4.025
    1ST    C118 8776   2.908   1.972   2.725
    1ST    H18R 8777   2.871   1.996   2.825
    1ST    H18S 8778   2.921   1.864   2.727
    1ST    H18T 8779   2.831   1.987   2.649
    1ST    C117 8780   3.031   2.054   2.694
    1ST    H17R 8781   3.081   2.017   2.604
    1ST    H17S 8782   2.995   2.152   2.662
    1ST    C116 8783   3.133   2.068   2.802
    1ST    H16R 8784   3.187   1.973   2.810
    1ST    H16S 8785   3.207   2.144   2.776
    1ST    C115 8786   3.075   2.114   2.934
    1ST    H15R 8787   3.027   2.028   2.981
    1ST    H15S 8788   3.164   2.127   2.996
    1ST    C114 8789   2.988   2.240   2.933
    1ST    H14R 8790   2.910   2.226   2.857
    1ST    H14S 8791   2.943   2.250   3.032
    1ST    C113 8792   3.062   2.372   2.900
    1ST    H13R 8793   3.165   2.364   2.934
    1ST    H13S 8794   3.070   2.376   2.791
    1ST    C112 8795   2.994   2.503   2.945
    1ST    H12R 8796   2.985   2.509   3.054
    1ST    H12S 8797   3.050   2.593   2.920
    1ST    C111 8798   2.852   2.528   2.878
    1ST    H11R 8799   2.878   2.530   2.772
    1ST    H11S 8800   2.784   2.446   2.898
    1ST    C110 8801   2.790   2.664   2.911
    1ST    H10R 8802   2.774   2.681   3.017
    1ST    H10S 8803   2.850   2.745   2.870
    1ST     C19 8804   2.652   2.667   2.843
    1ST     H9R 8805   2.663   2.675   2.735
    1ST     H9S 8806   2.600   2.574   2.865
    1ST     C18 8807   2.564   2.784   2.897
    1ST     H8R 8808   2.463   2.773   2.857
    1ST     H8S 8809   2.533   2.778   3.001
    1ST     C17 8810   2.621   2.931   2.866
    1ST     H7R 8811   2.561   2.995   2.931
    1ST     H7S 8812   2.724   2.942   2.898
    1ST     C16 8813   2.626   2.959   2.717
    1ST     H6R 8814   2.659   3.063   2.707
    1ST     H6S 8815   2.699   2.900   2.661
    1ST     C15 8816   2.486   2.934   2.645
    1ST     H5R 8817   2.439   2.837   2.660
    1ST     H5S 8818   2.424   3.010   2.693
    1ST     C14 8819   2.485   2.958   2.492
    1ST     H4R 8820   2.567   3.025   2.466
    1ST     H4S 8821   2.513   2.862   2.447
    1ST     C13 8822   2.342   3.015   2.445
    1ST     H3R 8823   2.312   3.102   2.504
    1ST     H3S 8824   2.328   3.036   2.339
    1ST     C12 8825   2.227   2.918   2.467
    1ST     H2R 8826   2.223   2.903   2.576
    1ST     H2S 8827   2.131   2.959   2.435
    2PS     C11 8828   2.251   2.785   2.414
    2PS     O12 8829   2.297   2.700   2.481
    2PS     O11 8830   2.240   2.766   2.279
    2PS      C1 8831   2.258   2.631   2.228
    2PS      HR 8832   2.285   2.631   2.122
    2PS      HS 8833   2.336   2.582   2.286
    2PS      C2 8834   2.128   2.540   2.254
    2PS      HX 8835   2.156   2.439   2.224
    2PS      C3 8836   2.016   2.598   2.172
    2PS      HA 8837   2.004   2.702   2.202
    2PS      HB 8838   2.057   2.601   2.070
    2PS     O31 8839   1.895   2.514   2.167
    2PS     P31 8840   1.882   2.384   2.087
    2PS     O32 8841   1.845   2.432   1.930
    2PS     C31 8842   1.931   2.487   1.831
    2PS     H1A 8843   1.854   2.531   1.767
    2PS     H1B 8844   1.994   2.565   1.874
    2PS     C32 8845   2.011   2.372   1.761
    2PS     H2A 8846   2.067   2.408   1.675
    2PS     N31 8847   2.118   2.313   1.841
    2PS    HN1A 8848   2.181   2.390   1.869
    2PS    HN1B 8849   2.077   2.272   1.927
    2PS    HN1C 8850   2.167   2.241   1.786
    2PS     C33 8851   1.911   2.270   1.706
    2PS     O33 8852   2.006   2.311   2.087
    2PS     O34 8853   1.760   2.307   2.129
    2PS     O21 8854   2.097   2.527   2.395
    2PS     C21 8855   2.170   2.437   2.464
    2PS     O22 8856   2.241   2.354   2.413
    2PS     O35 8857   1.862   2.272   1.595
    2PS     O36 8858   1.899   2.168   1.772
    3DHA   C116 8859   0.918   2.148   3.135
    3DHA   H16R 8860   0.841   2.091   3.084
    3DHA   C115 8861   1.053   2.128   3.068
    3DHA   H15R 8862   1.115   2.212   3.098
    3DHA   H15S 8863   1.106   2.042   3.109
    3DHA   C114 8864   1.050   2.118   2.924
    3DHA   H14R 8865   0.951   2.107   2.880
    3DHA   C113 8866   1.154   2.134   2.842
    3DHA   H13R 8867   1.127   2.128   2.737
    3DHA   C112 8868   1.298   2.163   2.871
    3DHA   H12R 8869   1.364   2.187   2.788
    3DHA   H12S 8870   1.300   2.255   2.930
    3DHA   C111 8871   1.352   2.060   2.967
    3DHA   H11R 8872   1.288   1.973   2.983
    3DHA   C110 8873   1.470   2.066   3.024
    3DHA   H10R 8874   1.493   1.981   3.088
    3DHA    C19 8875   1.583   2.165   2.997
    3DHA    H9R 8876   1.570   2.197   2.894
    3DHA    H9S 8877   1.572   2.250   3.065
    3DHA    C18 8878   1.721   2.093   3.007
    3DHA    H8R 8879   1.712   2.016   3.083
    3DHA    C17 8880   1.837   2.130   2.950
    3DHA    H7R 8881   1.924   2.065   2.950
    3DHA    C16 8882   1.864   2.234   2.844
    3DHA    H6R 8883   1.901   2.172   2.762
    3DHA    H6S 8884   1.779   2.299   2.822
    3DHA    C15 8885   1.973   2.325   2.891
    3DHA    H5R 8886   1.970   2.367   2.991
    3DHA    C14 8887   2.079   2.361   2.819
[truncated: 1,258,457 more chars]
