# Supplementary material for: Expanding the Paradigm of Structure-Based Drug Design: Molecular Dynamics Simulations Support the Development of New Pyridine-Based Protein Kinase C-Targeted Agonists
Source: J Med Chem. 2023 Apr 3;66(7):4588–602. doi: 10.1021/acs.jmedchem.2c01448 (PMC10108360; doi:10.1021/acs.jmedchem.2c01448)
Supplement: Supplementary file 3 — jm2c01448_si_003.zip [file jm2c01448_si_003.zip › Main_Coordinates_(.gro)/PRD-8b-SDPS-at-100ns.gro]

4 4c3 + 128 sdps membrane in water t= 100000.00000 step= 50000000
36892
    1ST    C118    1   4.670   2.597   4.117
    1ST    H18R    2   4.644   2.579   4.222
    1ST    H18S    3   4.768   2.645   4.117
    1ST    H18T    4   4.671   2.502   4.063
    1ST    C117    5   4.558   2.672   4.059
    1ST    H17R    6   4.582   2.690   3.954
    1ST    H17S    7   4.475   2.605   4.035
    1ST    C116    8   4.503   2.802   4.126
    1ST    H16R    9   4.587   2.864   4.157
    1ST    H16S   10   4.467   2.863   4.043
    1ST    C115   11   4.396   2.771   4.233
    1ST    H15R   12   4.324   2.703   4.187
    1ST    H15S   13   4.434   2.703   4.308
    1ST    C114   14   4.324   2.893   4.300
    1ST    H14R   15   4.392   2.955   4.358
    1ST    H14S   16   4.294   2.972   4.231
    1ST    C113   17   4.208   2.864   4.394
    1ST    H13R   18   4.126   2.822   4.335
    1ST    H13S   19   4.255   2.796   4.465
    1ST    C112   20   4.140   2.985   4.463
    1ST    H12R   21   4.173   3.081   4.423
    1ST    H12S   22   4.035   2.972   4.436
    1ST    C111   23   4.171   2.992   4.608
    1ST    H11R   24   4.137   2.897   4.650
    1ST    H11S   25   4.279   3.002   4.614
    1ST    C110   26   4.093   3.106   4.678
    1ST    H10R   27   4.105   3.208   4.642
    1ST    H10S   28   3.985   3.090   4.673
    1ST     C19   29   4.120   3.109   4.836
    1ST     H9R   30   4.227   3.113   4.858
    1ST     H9S   31   4.078   3.208   4.855
    1ST     C18   32   4.060   3.000   4.916
    1ST     H8R   33   4.096   2.904   4.878
    1ST     H8S   34   4.098   3.008   5.018
    1ST     C17   35   3.908   3.001   4.920
    1ST     H7R   36   3.873   3.090   4.971
    1ST     H7S   37   3.852   3.011   4.826
    1ST     C16   38   3.843   2.880   4.976
    1ST     H6R   39   3.735   2.899   4.985
    1ST     H6S   40   3.845   2.793   4.910
    1ST     C15   41   3.899   2.830   5.103
    1ST     H5R   42   3.859   2.733   5.132
    1ST     H5S   43   4.007   2.812   5.097
    1ST     C14   44   3.875   2.921   5.228
    1ST     H4R   45   3.940   3.008   5.217
    1ST     H4S   46   3.775   2.956   5.255
    1ST     C13   47   3.935   2.853   5.348
    1ST     H3R   48   3.871   2.771   5.382
    1ST     H3S   49   4.039   2.837   5.318
    1ST     C12   50   3.957   2.946   5.463
    1ST     H2R   51   4.017   3.035   5.442
    1ST     H2S   52   3.863   2.983   5.505
    2PS     C11   53   4.022   2.883   5.590
    2PS     O12   54   4.057   2.954   5.684
    2PS     O11   55   4.015   2.742   5.589
    2PS      C1   56   4.014   2.671   5.713
    2PS      HR   57   4.044   2.568   5.689
    2PS      HS   58   4.090   2.717   5.776
    2PS      C2   59   3.879   2.692   5.771
    2PS      HX   60   3.847   2.794   5.751
    2PS      C3   61   3.887   2.677   5.924
    2PS      HA   62   3.950   2.751   5.974
    2PS      HB   63   3.786   2.703   5.958
    2PS     O31   64   3.927   2.547   5.963
    2PS     P31   65   3.858   2.463   6.085
    2PS     O32   66   3.713   2.444   6.035
    2PS     C31   67   3.600   2.521   6.089
    2PS     H1A   68   3.591   2.512   6.198
    2PS     H1B   69   3.617   2.624   6.059
    2PS     C32   70   3.471   2.461   6.030
    2PS     H2A   71   3.468   2.458   5.921
    2PS     N31   72   3.445   2.315   6.074
    2PS    HN1A   73   3.533   2.260   6.067
    2PS    HN1B   74   3.420   2.305   6.174
    2PS    HN1C   75   3.377   2.275   6.008
    2PS     C33   76   3.358   2.558   6.079
    2PS     O33   77   3.930   2.331   6.072
    2PS     O34   78   3.872   2.537   6.214
    2PS     O21   79   3.789   2.605   5.702
    2PS     C21   80   3.660   2.607   5.730
    2PS     O22   81   3.602   2.692   5.791
    2PS     O35   82   3.353   2.591   6.192
    2PS     O36   83   3.266   2.590   6.002
    3DHA   C116   84   3.181   1.800   4.772
    3DHA   H16R   85   3.130   1.894   4.792
    3DHA   C115   86   3.308   1.774   4.848
    3DHA   H15R   87   3.299   1.793   4.955
    3DHA   H15S   88   3.330   1.667   4.841
    3DHA   C114   89   3.421   1.843   4.785
    3DHA   H14R   90   3.474   1.789   4.708
    3DHA   C113   91   3.471   1.963   4.815
    3DHA   H13R   92   3.565   1.992   4.768
    3DHA   C112   93   3.432   2.068   4.910
    3DHA   H12R   94   3.357   2.132   4.863
    3DHA   H12S   95   3.397   2.030   5.006
    3DHA   C111   96   3.557   2.154   4.927
    3DHA   H11R   97   3.630   2.135   4.848
    3DHA   C110   98   3.572   2.238   5.027
    3DHA   H10R   99   3.660   2.303   5.025
    3DHA    C19  100   3.479   2.267   5.133
    3DHA    H9R  101   3.413   2.182   5.153
    3DHA    H9S  102   3.536   2.278   5.226
    3DHA    C18  103   3.403   2.392   5.101
    3DHA    H8R  104   3.385   2.403   4.995
    3DHA    C17  105   3.369   2.490   5.182
    3DHA    H7R  106   3.317   2.573   5.133
    3DHA    C16  107   3.399   2.517   5.319
    3DHA    H6R  108   3.318   2.581   5.355
    3DHA    H6S  109   3.392   2.425   5.378
    3DHA    C15  110   3.534   2.590   5.334
    3DHA    H5R  111   3.553   2.670   5.262
    3DHA    C14  112   3.628   2.560   5.425
    3DHA    H4R  113   3.722   2.614   5.438
    3DHA    C13  114   3.617   2.448   5.528
    3DHA    H3R  115   3.538   2.375   5.511
    3DHA    H3S  116   3.702   2.379   5.519
    3DHA    C12  117   3.586   2.487   5.669
    3DHA    H2R  118   3.480   2.503   5.691
    3DHA    H2S  119   3.620   2.403   5.729
    3DHA   C117  120   3.118   1.717   4.686
    3DHA   H17R  121   3.020   1.749   4.650
    3DHA   C118  122   3.148   1.571   4.648
    3DHA   H18R  123   3.103   1.504   4.721
    3DHA   H18S  124   3.256   1.556   4.641
    3DHA   C119  125   3.074   1.540   4.524
    3DHA   H19R  126   2.975   1.584   4.529
    3DHA   C120  127   3.100   1.447   4.432
    3DHA   H20R  128   3.025   1.431   4.354
    3DHA   C121  129   3.236   1.373   4.437
    3DHA   H21R  130   3.230   1.267   4.464
    3DHA   H21S  131   3.319   1.418   4.491
    3DHA   C122  132   3.276   1.367   4.288
    3DHA   H22R  133   3.326   1.461   4.261
    3DHA   H22S  134   3.192   1.349   4.220
    3DHA   H22T  135   3.352   1.293   4.261
    1ST    C118  136   1.049   0.961   4.520
    1ST    H18R  137   1.062   0.919   4.620
    1ST    H18S  138   1.043   0.883   4.444
    1ST    H18T  139   0.955   1.017   4.515
    1ST    C117  140   1.157   1.054   4.488
    1ST    H17R  141   1.167   1.140   4.554
    1ST    H17S  142   1.249   0.995   4.495
    1ST    C116  143   1.156   1.113   4.345
    1ST    H16R  144   1.148   1.036   4.268
    1ST    H16S  145   1.065   1.170   4.328
    1ST    C115  146   1.273   1.196   4.311
    1ST    H15R  147   1.271   1.283   4.376
    1ST    H15S  148   1.372   1.152   4.328
    1ST    C114  149   1.274   1.234   4.161
    1ST    H14R  150   1.242   1.164   4.083
    1ST    H14S  151   1.201   1.315   4.151
    1ST    C113  152   1.401   1.310   4.116
    1ST    H13R  153   1.380   1.365   4.024
    1ST    H13S  154   1.423   1.385   4.192
    1ST    C112  155   1.527   1.228   4.089
    1ST    H12R  156   1.546   1.185   4.188
    1ST    H12S  157   1.504   1.149   4.018
    1ST    C111  158   1.651   1.308   4.042
    1ST    H11R  159   1.731   1.238   4.017
    1ST    H11S  160   1.623   1.366   3.954
    1ST    C110  161   1.702   1.413   4.139
    1ST    H10R  162   1.763   1.478   4.077
    1ST    H10S  163   1.625   1.482   4.175
    1ST     C19  164   1.778   1.351   4.258
    1ST     H9R  165   1.706   1.284   4.306
    1ST     H9S  166   1.862   1.299   4.212
    1ST     C18  167   1.835   1.459   4.353
    1ST     H8R  168   1.910   1.524   4.307
    1ST     H8S  169   1.750   1.516   4.391
    1ST     C17  170   1.903   1.396   4.477
    1ST     H7R  171   1.841   1.319   4.523
    1ST     H7S  172   1.989   1.335   4.449
    1ST     C16  173   1.933   1.496   4.589
    1ST     H6R  174   2.011   1.563   4.554
    1ST     H6S  175   1.847   1.560   4.611
    1ST     C15  176   1.976   1.416   4.713
    1ST     H5R  177   1.909   1.332   4.734
    1ST     H5S  178   2.064   1.353   4.700
    1ST     C14  179   1.987   1.490   4.844
    1ST     H4R  180   2.047   1.581   4.835
    1ST     H4S  181   1.886   1.524   4.870
    1ST     C13  182   2.042   1.413   4.951
    1ST     H3R  183   1.992   1.316   4.950
    1ST     H3S  184   2.149   1.405   4.927
    1ST     C12  185   2.042   1.483   5.085
    1ST     H2R  186   2.084   1.583   5.074
    1ST     H2S  187   1.942   1.485   5.130
    2PS     C11  188   2.134   1.406   5.179
    2PS     O12  189   2.250   1.427   5.197
    2PS     O11  190   2.070   1.299   5.219
    2PS      C1  191   2.146   1.199   5.298
    2PS      HR  192   2.209   1.136   5.235
    2PS      HS  193   2.200   1.246   5.381
    2PS      C2  194   2.032   1.113   5.368
    2PS      HX  195   1.951   1.178   5.401
    2PS      C3  196   2.083   1.037   5.491
    2PS      HA  197   2.093   1.117   5.565
    2PS      HB  198   2.010   0.959   5.515
    2PS     O31  199   2.204   0.968   5.463
    2PS     P31  200   2.301   0.916   5.584
    2PS     O32  201   2.319   1.038   5.684
    2PS     C31  202   2.368   1.167   5.641
    2PS     H1A  203   2.459   1.148   5.584
    2PS     H1B  204   2.284   1.208   5.584
    2PS     C32  205   2.413   1.255   5.754
    2PS     H2A  206   2.319   1.294   5.792
    2PS     N31  207   2.480   1.192   5.874
    2PS    HN1A  208   2.541   1.114   5.846
    2PS    HN1B  209   2.554   1.256   5.908
    2PS    HN1C  210   2.422   1.169   5.956
    2PS     C33  211   2.481   1.371   5.706
    2PS     O33  212   2.223   0.820   5.664
    2PS     O34  213   2.438   0.887   5.540
    2PS     O21  214   1.987   1.022   5.262
    2PS     C21  215   1.872   0.952   5.276
    2PS     O22  216   1.807   0.954   5.383
    2PS     O35  217   2.592   1.405   5.748
    2PS     O36  218   2.412   1.443   5.642
    3DHA   C116  219   2.478   1.166   3.989
    3DHA   H16R  220   2.527   1.071   3.967
    3DHA   C115  221   2.350   1.142   4.057
    3DHA   H15R  222   2.268   1.197   4.011
    3DHA   H15S  223   2.327   1.035   4.049
    3DHA   C114  224   2.357   1.177   4.202
    3DHA   H14R  225   2.433   1.253   4.219
    3DHA   C113  226   2.293   1.117   4.302
    3DHA   H13R  227   2.318   1.137   4.406
    3DHA   C112  228   2.202   1.002   4.294
    3DHA   H12R  229   2.242   0.936   4.217
    3DHA   H12S  230   2.200   0.940   4.384
    3DHA   C111  231   2.060   1.042   4.263
    3DHA   H11R  232   2.048   1.061   4.157
    3DHA   C110  233   1.958   1.054   4.353
    3DHA   H10R  234   1.859   1.078   4.313
    3DHA    C19  235   1.950   1.020   4.493
    3DHA    H9R  236   2.039   1.055   4.546
    3DHA    H9S  237   1.859   1.063   4.536
    3DHA    C18  238   1.944   0.869   4.496
    3DHA    H8R  239   1.957   0.819   4.401
    3DHA    C17  240   1.948   0.798   4.612
    3DHA    H7R  241   1.951   0.690   4.600
    3DHA    C16  242   1.936   0.861   4.754
    3DHA    H6R  243   2.011   0.813   4.817
    3DHA    H6S  244   1.948   0.969   4.741
    3DHA    C15  245   1.807   0.833   4.820
    3DHA    H5R  246   1.741   0.791   4.745
    3DHA    C14  247   1.773   0.874   4.941
    3DHA    H4R  248   1.666   0.862   4.956
    3DHA    C13  249   1.854   0.944   5.036
    3DHA    H3R  250   1.960   0.945   5.009
    3DHA    H3S  251   1.822   1.048   5.041
    3DHA    C12  252   1.832   0.871   5.162
    3DHA    H2R  253   1.728   0.838   5.167
    3DHA    H2S  254   1.893   0.781   5.161
    3DHA   C117  255   2.524   1.283   3.953
    3DHA   H17R  256   2.631   1.293   3.934
    3DHA   C118  257   2.451   1.414   3.962
    3DHA   H18R  258   2.399   1.425   4.057
    3DHA   H18S  259   2.376   1.400   3.884
    3DHA   C119  260   2.540   1.528   3.944
    3DHA   H19R  261   2.600   1.555   4.031
    3DHA   C120  262   2.561   1.598   3.829
    3DHA   H20R  263   2.637   1.675   3.827
    3DHA   C121  264   2.490   1.574   3.696
    3DHA   H21R  265   2.426   1.660   3.675
    3DHA   H21S  266   2.431   1.483   3.701
    3DHA   C122  267   2.588   1.564   3.579
    3DHA   H22R  268   2.631   1.467   3.603
    3DHA   H22S  269   2.668   1.638   3.576
    3DHA   H22T  270   2.544   1.559   3.479
    1ST    C118  271   3.329   3.663   4.319
    1ST    H18R  272   3.341   3.766   4.285
    1ST    H18S  273   3.225   3.630   4.317
    1ST    H18T  274   3.379   3.600   4.245
    1ST    C117  275   3.383   3.629   4.453
    1ST    H17R  276   3.491   3.637   4.438
    1ST    H17S  277   3.366   3.521   4.456
    1ST    C116  278   3.309   3.678   4.575
    1ST    H16R  279   3.204   3.649   4.568
    1ST    H16S  280   3.351   3.616   4.655
    1ST    C115  281   3.322   3.827   4.609
    1ST    H15R  282   3.254   3.882   4.544
    1ST    H15S  283   3.280   3.843   4.709
    1ST    C114  284   3.467   3.881   4.613
    1ST    H14R  285   3.469   3.988   4.633
    1ST    H14S  286   3.510   3.867   4.514
    1ST    C113  287   3.567   3.832   4.719
    1ST    H13R  288   3.603   3.729   4.712
    1ST    H13S  289   3.662   3.883   4.702
    1ST    C112  290   3.513   3.857   4.860
    1ST    H12R  291   3.523   3.965   4.872
    1ST    H12S  292   3.410   3.824   4.865
    1ST    C111  293   3.607   3.824   4.974
    1ST    H11R  294   3.682   3.904   4.975
    1ST    H11S  295   3.559   3.829   5.072
    1ST    C110  296   3.698   3.697   4.965
    1ST    H10R  297   3.642   3.619   4.913
    1ST    H10S  298   3.781   3.717   4.898
    1ST     C19  299   3.746   3.642   5.102
    1ST     H9R  300   3.801   3.720   5.155
    1ST     H9S  301   3.657   3.625   5.164
    1ST     C18  302   3.825   3.512   5.077
    1ST     H8R  303   3.757   3.427   5.072
    1ST     H8S  304   3.876   3.509   4.981
    1ST     C17  305   3.929   3.485   5.189
    1ST     H7R  306   4.005   3.417   5.152
    1ST     H7S  307   3.973   3.584   5.202
    1ST     C16  308   3.864   3.435   5.319
    1ST     H6R  309   3.764   3.478   5.322
    1ST     H6S  310   3.850   3.328   5.306
    1ST     C15  311   3.950   3.462   5.438
    1ST     H5R  312   4.033   3.396   5.415
    1ST     H5S  313   3.985   3.565   5.438
    1ST     C14  314   3.887   3.433   5.573
    1ST     H4R  315   3.804   3.503   5.584
    1ST     H4S  316   3.853   3.329   5.578
    1ST     C13  317   3.988   3.452   5.694
    1ST     H3R  318   4.083   3.417   5.653
    1ST     H3S  319   4.003   3.560   5.705
    1ST     C12  320   3.941   3.379   5.821
    1ST     H2R  321   3.840   3.413   5.847
    1ST     H2S  322   3.943   3.272   5.799
    2PS     C11  323   4.038   3.388   5.934
    2PS     O12  324   4.020   3.349   6.050
    2PS     O11  325   4.157   3.437   5.895
    2PS      C1  326   4.263   3.444   5.990
    2PS      HR  327   4.342   3.504   5.944
    2PS      HS  328   4.236   3.504   6.077
    2PS      C2  329   4.315   3.304   6.018
    2PS      HX  330   4.239   3.240   6.063
    2PS      C3  331   4.436   3.288   6.112
    2PS      HA  332   4.530   3.300   6.058
    2PS      HB  333   4.441   3.360   6.195
    2PS     O31  334   4.411   3.161   6.166
    2PS     P31  335   4.501   3.103   6.291
    2PS     O32  336   4.459   3.176   6.430
    2PS     C31  337   4.344   3.135   6.498
    2PS     H1A  338   4.254   3.152   6.438
    2PS     H1B  339   4.347   3.029   6.521
    2PS     C32  340   4.346   3.202   6.637
    2PS     H2A  341   4.442   3.181   6.684
    2PS     N31  342   4.341   3.358   6.634
    2PS    HN1A  343   4.252   3.386   6.589
    2PS    HN1B  344   4.339   3.402   6.727
    2PS    HN1C  345   4.420   3.400   6.583
    2PS     C33  346   4.246   3.130   6.724
    2PS     O33  347   4.471   2.960   6.302
    2PS     O34  348   4.638   3.149   6.269
    2PS     O21  349   4.351   3.241   5.894
    2PS     C21  350   4.336   3.108   5.874
    2PS     O22  351   4.269   3.032   5.943
    2PS     O35  352   4.268   3.122   6.841
    2PS     O36  353   4.139   3.117   6.672
    3DHA   C116  354   4.295   2.731   5.352
    3DHA   H16R  355   4.274   2.827   5.400
    3DHA   C115  356   4.313   2.748   5.202
    3DHA   H15R  357   4.294   2.657   5.143
    3DHA   H15S  358   4.238   2.820   5.168
    3DHA   C114  359   4.453   2.788   5.168
    3DHA   H14R  360   4.520   2.712   5.208
    3DHA   C113  361   4.492   2.895   5.106
    3DHA   H13R  362   4.598   2.908   5.085
    3DHA   C112  363   4.409   3.001   5.047
    3DHA   H12R  364   4.410   2.989   4.938
    3DHA   H12S  365   4.305   2.984   5.073
    3DHA   C111  366   4.459   3.141   5.075
    3DHA   H11R  367   4.564   3.148   5.050
    3DHA   C110  368   4.379   3.238   5.122
    3DHA   H10R  369   4.424   3.327   5.164
    3DHA    C19  370   4.233   3.226   5.164
    3DHA    H9R  371   4.200   3.324   5.199
    3DHA    H9S  372   4.168   3.216   5.076
    3DHA    C18  373   4.210   3.124   5.273
    3DHA    H8R  374   4.130   3.055   5.248
    3DHA    C17  375   4.272   3.123   5.392
    3DHA    H7R  376   4.250   3.037   5.455
    3DHA    C16  377   4.382   3.213   5.440
    3DHA    H6R  378   4.401   3.293   5.369
    3DHA    H6S  379   4.355   3.260   5.535
    3DHA    C15  380   4.511   3.140   5.464
    3DHA    H5R  381   4.558   3.104   5.373
    3DHA    C14  382   4.565   3.128   5.581
    3DHA    H4R  383   4.662   3.079   5.584
    3DHA    C13  384   4.506   3.149   5.712
    3DHA    H3R  385   4.582   3.135   5.789
    3DHA    H3S  386   4.484   3.256   5.723
    3DHA    C12  387   4.380   3.062   5.737
    3DHA    H2R  388   4.299   3.067   5.663
    3DHA    H2S  389   4.420   2.960   5.737
    3DHA   C117  390   4.282   2.617   5.422
    3DHA   H17R  391   4.257   2.626   5.527
    3DHA   C118  392   4.275   2.478   5.381
    3DHA   H18R  393   4.367   2.425   5.405
    3DHA   H18S  394   4.273   2.463   5.273
    3DHA   C119  395   4.163   2.402   5.448
    3DHA   H19R  396   4.184   2.331   5.528
    3DHA   C120  397   4.036   2.401   5.413
    3DHA   H20R  398   3.969   2.339   5.473
    3DHA   C121  399   3.968   2.482   5.304
    3DHA   H21R  400   4.006   2.582   5.283
    3DHA   H21S  401   3.862   2.495   5.329
    3DHA   C122  402   3.963   2.406   5.175
    3DHA   H22R  403   4.066   2.391   5.142
    3DHA   H22S  404   3.903   2.464   5.105
    3DHA   H22T  405   3.925   2.304   5.180
    1ST    C118  406   5.924   1.653   3.821
    1ST    H18R  407   5.857   1.649   3.907
    1ST    H18S  408   5.873   1.687   3.730
    1ST    H18T  409   5.986   1.740   3.844
    1ST    C117  410   5.997   1.518   3.803
    1ST    H17R  411   5.933   1.448   3.749
    1ST    H17S  412   6.083   1.536   3.738
    1ST    C116  413   6.047   1.454   3.930
    1ST    H16R  414   6.129   1.382   3.919
    1ST    H16S  415   6.085   1.530   3.999
    1ST    C115  416   5.929   1.398   3.998
    1ST    H15R  417   5.845   1.467   4.000
    1ST    H15S  418   5.890   1.302   3.963
    1ST    C114  419   5.966   1.386   4.147
    1ST    H14R  420   6.059   1.336   4.172
    1ST    H14S  421   5.974   1.478   4.206
    1ST    C113  422   5.852   1.311   4.209
    1ST    H13R  423   5.757   1.364   4.211
    1ST    H13S  424   5.835   1.218   4.155
    1ST    C112  425   5.862   1.290   4.366
    1ST    H12R  426   5.964   1.264   4.398
    1ST    H12S  427   5.848   1.381   4.424
    1ST    C111  428   5.770   1.191   4.426
    1ST    H11R  429   5.763   1.220   4.531
    1ST    H11S  430   5.669   1.206   4.385
    1ST    C110  431   5.817   1.048   4.408
    1ST    H10R  432   5.820   1.015   4.304
    1ST    H10S  433   5.917   1.037   4.450
    1ST     C19  434   5.734   0.951   4.478
    1ST     H9R  435   5.725   0.984   4.582
    1ST     H9S  436   5.644   0.954   4.417
    1ST     C18  437   5.794   0.807   4.460
    1ST     H8R  438   5.807   0.792   4.353
    1ST     H8S  439   5.881   0.777   4.518
    1ST     C17  440   5.696   0.702   4.496
    1ST     H7R  441   5.615   0.692   4.424
    1ST     H7S  442   5.756   0.611   4.487
    1ST     C16  443   5.640   0.711   4.633
    1ST     H6R  444   5.565   0.790   4.627
    1ST     H6S  445   5.570   0.631   4.657
    1ST     C15  446   5.748   0.735   4.741
    1ST     H5R  447   5.815   0.651   4.757
    1ST     H5S  448   5.815   0.817   4.715
    1ST     C14  449   5.665   0.752   4.874
    1ST     H4R  450   5.579   0.818   4.860
    1ST     H4S  451   5.617   0.658   4.901
    1ST     C13  452   5.738   0.810   4.987
    1ST     H3R  453   5.778   0.908   4.959
    1ST     H3S  454   5.661   0.817   5.064
    1ST     C12  455   5.853   0.731   5.038
    1ST     H2R  456   5.811   0.638   5.078
    1ST     H2S  457   5.921   0.691   4.963
    2PS     C11  458   5.907   0.792   5.166
    2PS     O12  459   6.007   0.761   5.222
    2PS     O11  460   5.826   0.890   5.220
    2PS      C1  461   5.846   0.919   5.366
    2PS      HR  462   5.864   0.824   5.418
    2PS      HS  463   5.941   0.971   5.380
    2PS      C2  464   5.724   0.993   5.435
    2PS      HX  465   5.718   1.084   5.376
    2PS      C3  466   5.752   1.028   5.583
    2PS      HA  467   5.770   0.943   5.649
    2PS      HB  468   5.843   1.087   5.599
    2PS     O31  469   5.655   1.111   5.637
    2PS     P31  470   5.655   1.155   5.793
    2PS     O32  471   5.653   1.015   5.872
    2PS     C31  472   5.555   0.917   5.842
    2PS     H1A  473   5.462   0.974   5.836
    2PS     H1B  474   5.562   0.861   5.749
    2PS     C32  475   5.559   0.817   5.962
    2PS     H2A  476   5.650   0.761   5.938
    2PS     N31  477   5.578   0.876   6.102
    2PS    HN1A  478   5.598   0.805   6.175
    2PS    HN1B  479   5.651   0.949   6.110
    2PS    HN1C  480   5.485   0.914   6.123
    2PS     C33  481   5.443   0.723   5.938
    2PS     O33  482   5.770   1.240   5.830
    2PS     O34  483   5.524   1.207   5.816
    2PS     O21  484   5.617   0.901   5.402
    2PS     C21  485   5.479   0.926   5.418
    2PS     O22  486   5.439   1.028   5.468
    2PS     O35  487   5.335   0.747   5.983
    2PS     O36  488   5.483   0.612   5.902
    3DHA   C116  489   5.024   0.746   4.241
    3DHA   H16R  490   4.948   0.778   4.311
    3DHA   C115  491   5.158   0.817   4.253
    3DHA   H15R  492   5.210   0.764   4.333
    3DHA   H15S  493   5.222   0.808   4.165
    3DHA   C114  494   5.139   0.957   4.300
    3DHA   H14R  495   5.042   0.999   4.272
    3DHA   C113  496   5.227   1.032   4.366
    3DHA   H13R  497   5.185   1.130   4.390
    3DHA   C112  498   5.371   1.011   4.410
    3DHA   H12R  499   5.405   0.910   4.387
    3DHA   H12S  500   5.426   1.089   4.357
    3DHA   C111  501   5.399   1.036   4.553
    3DHA   H11R  502   5.455   1.124   4.583
    3DHA   C110  503   5.356   0.964   4.653
    3DHA   H10R  504   5.395   0.998   4.748
    3DHA    C19  505   5.259   0.846   4.659
    3DHA    H9R  506   5.210   0.841   4.562
    3DHA    H9S  507   5.314   0.752   4.666
    3DHA    C18  508   5.145   0.845   4.760
    3DHA    H8R  509   5.046   0.876   4.726
    3DHA    C17  510   5.153   0.804   4.884
    3DHA    H7R  511   5.064   0.815   4.946
    3DHA    C16  512   5.276   0.781   4.958
    3DHA    H6R  513   5.262   0.715   5.044
    3DHA    H6S  514   5.346   0.746   4.882
    3DHA    C15  515   5.329   0.918   5.007
    3DHA    H5R  516   5.373   0.981   4.930
    3DHA    C14  517   5.337   0.944   5.139
    3DHA    H4R  518   5.381   1.039   5.169
    3DHA    C13  519   5.287   0.870   5.264
    3DHA    H3R  520   5.218   0.943   5.306
    3DHA    H3S  521   5.219   0.791   5.231
    3DHA    C12  522   5.392   0.815   5.363
    3DHA    H2R  523   5.333   0.764   5.440
    3DHA    H2S  524   5.452   0.737   5.316
    3DHA   C117  525   4.990   0.642   4.161
    3DHA   H17R  526   4.891   0.600   4.178
    3DHA   C118  527   5.077   0.574   4.059
    3DHA   H18R  528   5.094   0.468   4.082
    3DHA   H18S  529   5.172   0.627   4.054
    3DHA   C119  530   5.012   0.571   3.927
    3DHA   H19R  531   4.949   0.485   3.904
    3DHA   C120  532   5.037   0.657   3.830
    3DHA   H20R  533   4.996   0.652   3.730
    3DHA   C121  534   5.111   0.785   3.852
    3DHA   H21R  535   5.213   0.773   3.814
    3DHA   H21S  536   5.110   0.807   3.959
    3DHA   C122  537   5.034   0.894   3.800
    3DHA   H22R  538   5.097   0.983   3.789
    3DHA   H22S  539   4.957   0.911   3.875
    3DHA   H22T  540   5.003   0.869   3.698
    1ST    C118  541   7.109  -0.125   3.966
    1ST    H18R  542   7.113  -0.229   4.000
    1ST    H18S  543   7.188  -0.070   4.017
    1ST    H18T  544   7.141  -0.106   3.863
    1ST    C117  545   6.979  -0.059   4.011
    1ST    H17R  546   6.982   0.043   3.972
    1ST    H17S  547   6.900  -0.101   3.948
    1ST    C116  548   6.944  -0.072   4.166
    1ST    H16R  549   6.844  -0.034   4.190
    1ST    H16S  550   6.932  -0.177   4.194
    1ST    C115  551   7.030   0.006   4.269
    1ST    H15R  552   7.136  -0.016   4.251
    1ST    H15S  553   7.016   0.113   4.257
    1ST    C114  554   6.999  -0.028   4.418
    1ST    H14R  555   6.983  -0.136   4.431
    1ST    H14S  556   7.086  -0.004   4.479
    1ST    C113  557   6.886   0.050   4.476
    1ST    H13R  558   6.929   0.150   4.485
    1ST    H13S  559   6.807   0.077   4.405
    1ST    C112  560   6.829  -0.004   4.605
    1ST    H12R  561   6.829  -0.112   4.592
    1ST    H12S  562   6.906   0.008   4.682
    1ST    C111  563   6.694   0.050   4.650
    1ST    H11R  564   6.703   0.158   4.643
    1ST    H11S  565   6.614   0.027   4.579
    1ST    C110  566   6.657  -0.006   4.790
    1ST    H10R  567   6.662  -0.115   4.788
    1ST    H10S  568   6.728   0.024   4.868
    1ST     C19  569   6.529   0.042   4.851
    1ST     H9R  570   6.533   0.151   4.849
    1ST     H9S  571   6.442   0.018   4.789
    1ST     C18  572   6.501  -0.002   4.995
    1ST     H8R  573   6.492  -0.111   4.993
    1ST     H8S  574   6.582   0.025   5.064
    1ST     C17  575   6.383   0.068   5.058
    1ST     H7R  576   6.395   0.051   5.165
    1ST     H7S  577   6.411   0.171   5.037
    1ST     C16  578   6.235   0.029   5.018
    1ST     H6R  579   6.208   0.022   4.912
    1ST     H6S  580   6.221  -0.074   5.050
    1ST     C15  581   6.119   0.097   5.087
    1ST     H5R  582   6.116   0.197   5.045
    1ST     H5S  583   6.021   0.066   5.050
    1ST     C14  584   6.125   0.096   5.239
    1ST     H4R  585   6.137  -0.011   5.260
    1ST     H4S  586   6.222   0.136   5.269
    1ST     C13  587   6.019   0.164   5.327
    1ST     H3R  588   6.006   0.268   5.296
    1ST     H3S  589   5.925   0.110   5.308
    1ST     C12  590   6.052   0.166   5.472
    1ST     H2R  591   6.085   0.074   5.519
    1ST     H2S  592   6.127   0.242   5.493
    2PS     C11  593   5.932   0.215   5.549
    2PS     O12  594   5.821   0.212   5.509
    2PS     O11  595   5.969   0.275   5.669
    2PS      C1  596   5.871   0.364   5.730
    2PS      HR  597   5.768   0.328   5.727
    2PS      HS  598   5.896   0.368   5.836
    2PS      C2  599   5.891   0.500   5.664
    2PS      HX  600   5.999   0.520   5.664
    2PS      C3  601   5.825   0.614   5.749
    2PS      HA  602   5.717   0.610   5.737
    2PS      HB  603   5.842   0.593   5.855
    2PS     O31  604   5.875   0.743   5.704
    2PS     P31  605   6.018   0.787   5.749
    2PS     O32  606   5.990   0.908   5.852
    2PS     C31  607   5.925   0.883   5.980
    2PS     H1A  608   5.818   0.873   5.963
    2PS     H1B  609   5.972   0.797   6.028
    2PS     C32  610   5.942   1.014   6.070
    2PS     H2A  611   6.038   1.000   6.120
    2PS     N31  612   5.961   1.136   5.982
    2PS    HN1A  613   5.877   1.176   5.937
    2PS    HN1B  614   6.001   1.219   6.029
    2PS    HN1C  615   6.026   1.115   5.904
    2PS     C33  616   5.834   1.027   6.177
    2PS     O33  617   6.077   0.678   5.828
    2PS     O34  618   6.092   0.844   5.632
    2PS     O21  619   5.836   0.505   5.528
    2PS     C21  620   5.706   0.499   5.491
    2PS     O22  621   5.618   0.477   5.570
    2PS     O35  622   5.840   0.959   6.274
    2PS     O36  623   5.746   1.113   6.158
    3DHA   C116  624   6.280   0.927   4.398
    3DHA   H16R  625   6.219   1.010   4.435
    3DHA   C115  626   6.218   0.795   4.435
    3DHA   H15R  627   6.110   0.804   4.427
    3DHA   H15S  628   6.228   0.722   4.354
    3DHA   C114  629   6.279   0.735   4.557
    3DHA   H14R  630   6.381   0.767   4.575
    3DHA   C113  631   6.216   0.662   4.645
    3DHA   H13R  632   6.253   0.645   4.746
    3DHA   C112  633   6.098   0.575   4.617
    3DHA   H12R  634   6.018   0.588   4.690
    3DHA   H12S  635   6.067   0.602   4.515
    3DHA   C111  636   6.141   0.430   4.623
    3DHA   H11R  637   6.219   0.406   4.551
    3DHA   C110  638   6.076   0.339   4.694
    3DHA   H10R  639   6.111   0.237   4.686
    3DHA    C19  640   5.961   0.355   4.782
    3DHA    H9R  641   5.876   0.403   4.732
    3DHA    H9S  642   5.919   0.256   4.800
    3DHA    C18  643   5.998   0.418   4.911
    3DHA    H8R  644   6.087   0.480   4.908
    3DHA    C17  645   5.939   0.393   5.026
    3DHA    H7R  646   5.971   0.453   5.112
    3DHA    C16  647   5.813   0.313   5.045
    3DHA    H6R  648   5.808   0.224   4.982
    3DHA    H6S  649   5.814   0.266   5.144
    3DHA    C15  650   5.693   0.397   5.024
    3DHA    H5R  651   5.665   0.403   4.919
    3DHA    C14  652   5.618   0.458   5.124
    3DHA    H4R  653   5.543   0.532   5.098
    3DHA    C13  654   5.623   0.434   5.268
    3DHA    H3R  655   5.523   0.417   5.308
    3DHA    H3S  656   5.668   0.337   5.286
    3DHA    C12  657   5.688   0.545   5.346
    3DHA    H2R  658   5.791   0.557   5.312
    3DHA    H2S  659   5.636   0.642   5.345
    3DHA   C117  660   6.409   0.945   4.356
    3DHA   H17R  661   6.457   1.041   4.344
    3DHA   C118  662   6.491   0.833   4.317
    3DHA   H18R  663   6.466   0.729   4.342
    3DHA   H18S  664   6.591   0.852   4.355
    3DHA   C119  665   6.502   0.838   4.165
    3DHA   H19R  666   6.439   0.910   4.114
    3DHA   C120  667   6.593   0.776   4.088
    3DHA   H20R  668   6.596   0.813   3.986
    3DHA   C121  669   6.687   0.675   4.136
    3DHA   H21R  670   6.708   0.594   4.065
    3DHA   H21S  671   6.649   0.631   4.228
    3DHA   C122  672   6.822   0.747   4.155
    3DHA   H22R  673   6.900   0.678   4.187
    3DHA   H22S  674   6.822   0.829   4.226
    3DHA   H22T  675   6.862   0.783   4.060
    1ST    C118  676   5.552   2.378   4.366
    1ST    H18R  677   5.640   2.351   4.424
    1ST    H18S  678   5.471   2.388   4.439
    1ST    H18T  679   5.565   2.477   4.323
    1ST    C117  680   5.522   2.270   4.260
    1ST    H17R  681   5.424   2.297   4.220
    1ST    H17S  682   5.600   2.277   4.184
    1ST    C116  683   5.507   2.130   4.313
    1ST    H16R  684   5.602   2.087   4.345
    1ST    H16S  685   5.447   2.139   4.404
    1ST    C115  686   5.434   2.031   4.219
    1ST    H15R  687   5.346   2.077   4.172
    1ST    H15S  688   5.495   2.032   4.129
    1ST    C114  689   5.395   1.894   4.266
    1ST    H14R  690   5.351   1.841   4.181
    1ST    H14S  691   5.486   1.841   4.296
    1ST    C113  692   5.288   1.888   4.376
    1ST    H13R  693   5.310   1.943   4.467
    1ST    H13S  694   5.203   1.933   4.324
    1ST    C112  695   5.262   1.748   4.423
    1ST    H12R  696   5.237   1.690   4.334
    1ST    H12S  697   5.355   1.703   4.459
    1ST    C111  698   5.161   1.730   4.538
    1ST    H11R  699   5.197   1.799   4.615
    1ST    H11S  700   5.060   1.764   4.515
    1ST    C110  701   5.153   1.584   4.590
    1ST    H10R  702   5.250   1.539   4.612
    1ST    H10S  703   5.096   1.585   4.684
    1ST     C19  704   5.079   1.485   4.498
    1ST     H9R  705   4.973   1.509   4.485
    1ST     H9S  706   5.109   1.499   4.394
    1ST     C18  707   5.083   1.335   4.547
    1ST     H8R  708   5.000   1.288   4.494
    1ST     H8S  709   5.180   1.294   4.519
    1ST     C17  710   5.049   1.328   4.697
    1ST     H7R  711   5.113   1.402   4.746
    1ST     H7S  712   4.947   1.364   4.714
    1ST     C16  713   5.072   1.191   4.754
    1ST     H6R  714   5.021   1.116   4.693
    1ST     H6S  715   5.180   1.172   4.746
    1ST     C15  716   5.036   1.165   4.899
    1ST     H5R  717   4.930   1.190   4.910
    1ST     H5S  718   5.047   1.060   4.925
    1ST     C14  719   5.121   1.246   4.990
    1ST     H4R  720   5.229   1.243   4.975
    1ST     H4S  721   5.089   1.348   4.970
    1ST     C13  722   5.076   1.232   5.136
    1ST     H3R  723   4.981   1.285   5.147
    1ST     H3S  724   5.073   1.126   5.164
    1ST     C12  725   5.162   1.294   5.240
    1ST     H2R  726   5.267   1.263   5.253
    1ST     H2S  727   5.182   1.398   5.217
    2PS     C11  728   5.088   1.287   5.374
    2PS     O12  729   5.156   1.286   5.473
    2PS     O11  730   4.953   1.283   5.375
    2PS      C1  731   4.890   1.253   5.503
    2PS      HR  732   4.788   1.217   5.490
    2PS      HS  733   4.946   1.181   5.563
    2PS      C2  734   4.867   1.381   5.584
    2PS      HX  735   4.967   1.427   5.584
    2PS      C3  736   4.807   1.356   5.727
    2PS      HA  737   4.706   1.317   5.710
    2PS      HB  738   4.869   1.282   5.778
    2PS     O31  739   4.794   1.472   5.803
    2PS     P31  740   4.754   1.469   5.959
    2PS     O32  741   4.889   1.445   6.047
    2PS     C31  742   4.927   1.310   6.081
    2PS     H1A  743   4.843   1.262   6.131
    2PS     H1B  744   4.951   1.261   5.986
    2PS     C32  745   5.041   1.300   6.181
    2PS     H2A  746   5.133   1.334   6.132
    2PS     N31  747   5.033   1.399   6.297
    2PS    HN1A  748   5.110   1.379   6.364
    2PS    HN1B  749   5.018   1.497   6.268
    2PS    HN1C  750   4.950   1.367   6.349
    2PS     C33  751   5.056   1.158   6.214
    2PS     O33  752   4.704   1.608   5.982
    2PS     O34  753   4.659   1.356   5.991
    2PS     O21  754   4.770   1.465   5.516
    2PS     C21  755   4.816   1.533   5.409
    2PS     O22  756   4.935   1.558   5.387
    2PS     O35  757   5.034   1.119   6.327
    2PS     O36  758   5.119   1.093   6.136
    3DHA   C116  759   4.728   1.976   4.019
    3DHA   H16R  760   4.820   1.987   3.964
    3DHA   C115  761   4.735   2.049   4.151
    3DHA   H15R  762   4.737   2.156   4.131
    3DHA   H15S  763   4.651   2.017   4.212
    3DHA   C114  764   4.858   2.011   4.217
    3DHA   H14R  765   4.950   2.025   4.160
    3DHA   C113  766   4.870   1.958   4.344
    3DHA   H13R  767   4.970   1.931   4.376
    3DHA   C112  768   4.755   1.910   4.423
    3DHA   H12R  769   4.730   1.992   4.490
    3DHA   H12S  770   4.662   1.883   4.372
    3DHA   C111  771   4.784   1.780   4.493
    3DHA   H11R  772   4.820   1.706   4.422
    3DHA   C110  773   4.787   1.752   4.623
    3DHA   H10R  774   4.837   1.661   4.656
    3DHA    C19  775   4.739   1.842   4.728
    3DHA    H9R  776   4.667   1.911   4.685
    3DHA    H9S  777   4.681   1.785   4.801
    3DHA    C18  778   4.849   1.916   4.802
    3DHA    H8R  779   4.888   2.003   4.749
    3DHA    C17  780   4.896   1.892   4.924
    3DHA    H7R  781   4.974   1.957   4.963
    3DHA    C16  782   4.853   1.785   5.018
    3DHA    H6R  783   4.880   1.688   4.974
    3DHA    H6S  784   4.915   1.804   5.106
    3DHA    C15  785   4.705   1.788   5.061
    3DHA    H5R  786   4.650   1.831   4.978
    3DHA    C14  787   4.646   1.763   5.183
    3DHA    H4R  788   4.541   1.784   5.200
    3DHA    C13  789   4.726   1.724   5.300
    3DHA    H3R  790   4.831   1.753   5.297
    3DHA    H3S  791   4.691   1.766   5.394
    3DHA    C12  792   4.707   1.574   5.318
    3DHA    H2R  793   4.611   1.556   5.366
    3DHA    H2S  794   4.718   1.511   5.229
    3DHA   C117  795   4.630   1.897   3.973
    3DHA   H17R  796   4.638   1.850   3.875
    3DHA   C118  797   4.497   1.870   4.056
    3DHA   H18R  798   4.440   1.962   4.073
    3DHA   H18S  799   4.523   1.817   4.148
    3DHA   C119  800   4.423   1.774   3.973
    3DHA   H19R  801   4.477   1.684   3.946
    3DHA   C120  802   4.295   1.777   3.946
    3DHA   H20R  803   4.253   1.701   3.881
    3DHA   C121  804   4.199   1.888   3.969
    3DHA   H21R  805   4.240   1.979   4.013
    3DHA   H21S  806   4.125   1.854   4.043
    3DHA   C122  807   4.105   1.929   3.858
    3DHA   H22R  808   4.166   1.944   3.769
    3DHA   H22S  809   4.060   2.029   3.866
    3DHA   H22T  810   4.039   1.851   3.822
    1ST    C118  811   4.208   2.545   4.843
    1ST    H18R  812   4.173   2.602   4.930
    1ST    H18S  813   4.242   2.624   4.777
    1ST    H18T  814   4.302   2.495   4.866
    1ST    C117  815   4.091   2.452   4.787
    1ST    H17R  816   4.129   2.387   4.707
    1ST    H17S  817   4.059   2.392   4.872
    1ST    C116  818   3.969   2.519   4.739
    1ST    H16R  819   3.926   2.586   4.813
    1ST    H16S  820   3.996   2.588   4.658
    1ST    C115  821   3.864   2.416   4.701
    1ST    H15R  822   3.896   2.368   4.609
    1ST    H15S  823   3.868   2.335   4.774
    1ST    C114  824   3.719   2.452   4.685
    1ST    H14R  825   3.669   2.470   4.780
    1ST    H14S  826   3.730   2.555   4.649
    1ST    C113  827   3.649   2.368   4.583
    1ST    H13R  828   3.709   2.389   4.494
    1ST    H13S  829   3.648   2.261   4.605
    1ST    C112  830   3.501   2.413   4.545
    1ST    H12R  831   3.502   2.518   4.516
    1ST    H12S  832   3.478   2.352   4.457
    1ST    C111  833   3.402   2.376   4.648
    1ST    H11R  834   3.408   2.274   4.686
    1ST    H11S  835   3.413   2.447   4.731
    1ST    C110  836   3.261   2.408   4.605
    1ST    H10R  837   3.243   2.477   4.522
    1ST    H10S  838   3.215   2.321   4.559
    1ST     C19  839   3.178   2.444   4.724
    1ST     H9R  840   3.185   2.372   4.806
    1ST     H9S  841   3.214   2.537   4.770
    1ST     C18  842   3.035   2.465   4.692
    1ST     H8R  843   3.037   2.526   4.601
    1ST     H8S  844   2.995   2.370   4.658
    1ST     C17  845   2.949   2.529   4.808
    1ST     H7R  846   2.954   2.638   4.813
    1ST     H7S  847   2.843   2.516   4.785
    1ST     C16  848   2.987   2.477   4.950
    1ST     H6R  849   2.964   2.370   4.952
    1ST     H6S  850   3.092   2.487   4.977
    1ST     C15  851   2.911   2.542   5.064
    1ST     H5R  852   2.930   2.650   5.066
    1ST     H5S  853   2.803   2.544   5.047
    1ST     C14  854   2.945   2.489   5.199
    1ST     H4R  855   2.943   2.380   5.201
    1ST     H4S  856   3.047   2.516   5.227
    1ST     C13  857   2.859   2.544   5.311
    1ST     H3R  858   2.921   2.549   5.401
    1ST     H3S  859   2.819   2.642   5.283
    1ST     C12  860   2.753   2.443   5.351
    1ST     H2R  861   2.715   2.395   5.260
    1ST     H2S  862   2.804   2.368   5.411
    2PS     C11  863   2.637   2.496   5.437
    2PS     O12  864   2.564   2.419   5.496
    2PS     O11  865   2.619   2.629   5.432
    2PS      C1  866   2.514   2.691   5.508
    2PS      HR  867   2.487   2.790   5.470
    2PS      HS  868   2.424   2.629   5.511
    2PS      C2  869   2.564   2.713   5.655
    2PS      HX  870   2.606   2.618   5.689
    2PS      C3  871   2.454   2.770   5.748
    2PS      HA  872   2.450   2.879   5.739
    2PS      HB  873   2.352   2.734   5.735
    2PS     O31  874   2.492   2.741   5.884
    2PS     P31  875   2.386   2.791   6.003
    2PS     O32  876   2.260   2.695   6.002
    2PS     C31  877   2.259   2.566   6.051
    2PS     H1A  878   2.330   2.507   5.993
    2PS     H1B  879   2.284   2.580   6.157
    2PS     C32  880   2.120   2.511   6.041
    2PS     H2A  881   2.059   2.563   6.115
    2PS     N31  882   2.057   2.544   5.909
    2PS    HN1A  883   1.983   2.481   5.875
    2PS    HN1B  884   2.011   2.637   5.907
    2PS    HN1C  885   2.127   2.546   5.832
    2PS     C33  886   2.118   2.359   6.080
    2PS     O33  887   2.463   2.768   6.125
    2PS     O34  888   2.349   2.936   5.978
    2PS     O21  889   2.673   2.804   5.651
    2PS     C21  890   2.775   2.788   5.735
    2PS     O22  891   2.776   2.705   5.826
    2PS     O35  892   2.113   2.270   5.998
    2PS     O36  893   2.121   2.326   6.198
    3DHA   C116  894   3.720   2.846   4.624
    3DHA   H16R  895   3.768   2.853   4.722
    3DHA   C115  896   3.576   2.839   4.643
    3DHA   H15R  897   3.536   2.804   4.547
    3DHA   H15S  898   3.559   2.758   4.714
    3DHA   C114  899   3.502   2.972   4.675
    3DHA   H14R  900   3.555   3.054   4.629
    3DHA   C113  901   3.399   2.994   4.755
    3DHA   H13R  902   3.363   3.094   4.776
    3DHA   C112  903   3.328   2.870   4.815
    3DHA   H12R  904   3.225   2.902   4.834
    3DHA   H12S  905   3.310   2.791   4.742
    3DHA   C111  906   3.388   2.820   4.945
    3DHA   H11R  907   3.476   2.757   4.935
    3DHA   C110  908   3.344   2.847   5.071
    3DHA   H10R  909   3.395   2.795   5.152
    3DHA    C19  910   3.237   2.943   5.111
    3DHA    H9R  911   3.264   2.986   5.207
    3DHA    H9S  912   3.228   3.033   5.049
    3DHA    C18  913   3.100   2.882   5.125
    3DHA    H8R  914   3.073   2.808   5.049
    3DHA    C17  915   3.021   2.903   5.233
    3DHA    H7R  916   2.925   2.852   5.230
    3DHA    C16  917   3.046   3.007   5.339
    3DHA    H6R  918   3.093   3.096   5.296
    3DHA    H6S  919   2.947   3.040   5.373
    3DHA    C15  920   3.131   2.955   5.448
    3DHA    H5R  921   3.236   2.980   5.436
    3DHA    C14  922   3.101   2.877   5.548
    3DHA    H4R  923   3.182   2.841   5.612
    3DHA    C13  924   2.965   2.810   5.576
    3DHA    H3R  925   2.896   2.813   5.492
    3DHA    H3S  926   2.996   2.706   5.590
    3DHA    C12  927   2.892   2.876   5.690
    3DHA    H2R  928   2.956   2.891   5.777
    3DHA    H2S  929   2.842   2.972   5.671
    3DHA   C117  930   3.795   2.822   4.515
    3DHA   H17R  931   3.902   2.826   4.530
    3DHA   C118  932   3.750   2.795   4.380
    3DHA   H18R  933   3.824   2.837   4.311
    3DHA   H18S  934   3.657   2.850   4.363
    3DHA   C119  935   3.725   2.651   4.343
    3DHA   H19R  936   3.643   2.605   4.397
    3DHA   C120  937   3.789   2.580   4.251
    3DHA   H20R  938   3.763   2.476   4.233
    3DHA   C121  939   3.903   2.639   4.172
    3DHA   H21R  940   3.998   2.626   4.226
    3DHA   H21S  941   3.888   2.744   4.146
    3DHA   C122  942   3.901   2.551   4.052
    3DHA   H22R  943   3.926   2.450   4.085
    3DHA   H22S  944   3.956   2.587   3.965
    3DHA   H22T  945   3.796   2.550   4.022
    1ST    C118  946   1.812   1.976   4.092
    1ST    H18R  947   1.768   1.930   4.003
    1ST    H18S  948   1.907   2.011   4.052
    1ST    H18T  949   1.754   2.066   4.115
    1ST    C117  950   1.848   1.902   4.221
    1ST    H17R  951   1.754   1.862   4.258
    1ST    H17S  952   1.918   1.819   4.208
    1ST    C116  953   1.916   1.987   4.333
    1ST    H16R  954   2.000   2.043   4.289
    1ST    H16S  955   1.846   2.054   4.383
    1ST    C115  956   1.973   1.899   4.444
    1ST    H15R  957   1.902   1.825   4.483
    1ST    H15S  958   2.044   1.832   4.395
    1ST    C114  959   2.045   1.982   4.548
    1ST    H14R  960   2.134   2.021   4.498
    1ST    H14S  961   1.990   2.073   4.574
    1ST    C113  962   2.079   1.908   4.673
    1ST    H13R  963   2.087   1.803   4.644
    1ST    H13S  964   2.178   1.950   4.691
    1ST    C112  965   1.980   1.921   4.792
    1ST    H12R  966   2.027   1.882   4.883
    1ST    H12S  967   1.954   2.023   4.820
    1ST    C111  968   1.844   1.847   4.782
    1ST    H11R  969   1.781   1.901   4.711
    1ST    H11S  970   1.871   1.746   4.751
    1ST    C110  971   1.772   1.834   4.917
    1ST    H10R  972   1.845   1.789   4.984
    1ST    H10S  973   1.760   1.938   4.950
    1ST     C19  974   1.637   1.754   4.914
    1ST     H9R  975   1.571   1.800   4.841
    1ST     H9S  976   1.674   1.668   4.857
    1ST     C18  977   1.574   1.724   5.052
    1ST     H8R  978   1.539   1.822   5.087
    1ST     H8S  979   1.491   1.657   5.029
    1ST     C17  980   1.653   1.658   5.163
    1ST     H7R  981   1.700   1.564   5.133
    1ST     H7S  982   1.740   1.719   5.188
    1ST     C16  983   1.565   1.643   5.286
    1ST     H6R  984   1.480   1.592   5.240
    1ST     H6S  985   1.616   1.573   5.352
    1ST     C15  986   1.514   1.767   5.366
    1ST     H5R  987   1.593   1.808   5.429
    1ST     H5S  988   1.499   1.850   5.297
    1ST     C14  989   1.391   1.749   5.447
    1ST     H4R  990   1.361   1.843   5.493
    1ST     H4S  991   1.322   1.736   5.364
    1ST     C13  992   1.371   1.630   5.540
    1ST     H3R  993   1.275   1.634   5.592
    1ST     H3S  994   1.368   1.538   5.481
    1ST     C12  995   1.460   1.621   5.662
    1ST     H2R  996   1.561   1.630   5.621
    1ST     H2S  997   1.443   1.704   5.731
    2PS     C11  998   1.447   1.504   5.757
    2PS     O12  999   1.480   1.504   5.874
    2PS     O11 1000   1.411   1.394   5.691
    2PS      C1 1001   1.439   1.266   5.758
    2PS      HR 1002   1.462   1.186   5.686
    2PS      HS 1003   1.529   1.271   5.819
    2PS      C2 1004   1.316   1.219   5.841
    2PS      HX 1005   1.270   1.302   5.896
    2PS      C3 1006   1.360   1.129   5.964
    2PS      HA 1007   1.389   1.031   5.926
    2PS      HB 1008   1.451   1.174   6.004
    2PS     O31 1009   1.261   1.122   6.059
    2PS     P31 1010   1.282   1.132   6.211
    2PS     O32 1011   1.335   0.989   6.259
    2PS     C31 1012   1.470   0.958   6.277
    2PS     H1A 1013   1.510   1.004   6.186
    2PS     H1B 1014   1.504   1.026   6.356
    2PS     C32 1015   1.501   0.808   6.307
    2PS     H2A 1016   1.468   0.796   6.411
    2PS     N31 1017   1.430   0.710   6.220
    2PS    HN1A 1018   1.328   0.700   6.234
    2PS    HN1B 1019   1.444   0.741   6.122
    2PS    HN1C 1020   1.478   0.619   6.219
    2PS     C33 1021   1.657   0.789   6.313
    2PS     O33 1022   1.380   1.242   6.214
    2PS     O34 1023   1.149   1.159   6.266
    2PS     O21 1024   1.224   1.154   5.754
    2PS     C21 1025   1.131   1.224   5.688
    2PS     O22 1026   1.116   1.345   5.699
    2PS     O35 1027   1.711   0.842   6.411
    2PS     O36 1028   1.729   0.738   6.232
    3DHA   C116 1029   0.813   1.212   4.872
    3DHA   H16R 1030   0.826   1.264   4.967
    3DHA   C115 1031   0.906   1.258   4.767
    3DHA   H15R 1032   0.902   1.204   4.673
    3DHA   H15S 1033   0.882   1.362   4.741
    3DHA   C114 1034   1.052   1.240   4.812
    3DHA   H14R 1035   1.096   1.146   4.781
    3DHA   C113 1036   1.120   1.340   4.873
    3DHA   H13R 1037   1.223   1.323   4.902
    3DHA   C112 1038   1.068   1.466   4.923
    3DHA   H12R 1039   1.051   1.536   4.841
    3DHA   H12S 1040   0.981   1.439   4.983
    3DHA   C111 1041   1.176   1.521   5.013
    3DHA   H11R 1042   1.244   1.590   4.963
    3DHA   C110 1043   1.182   1.506   5.146
    3DHA   H10R 1044   1.258   1.558   5.203
    3DHA    C19 1045   1.088   1.434   5.236
    3DHA    H9R 1046   1.103   1.465   5.339
    3DHA    H9S 1047   0.985   1.468   5.224
    3DHA    C18 1048   1.093   1.287   5.217
    3DHA    H8R 1049   1.190   1.257   5.178
    3DHA    C17 1050   0.998   1.197   5.237
    3DHA    H7R 1051   1.022   1.092   5.219
    3DHA    C16 1052   0.853   1.221   5.279
    3DHA    H6R 1053   0.853   1.319   5.328
    3DHA    H6S 1054   0.787   1.220   5.191
    3DHA    C15 1055   0.806   1.124   5.375
    3DHA    H5R 1056   0.741   1.054   5.323
    3DHA    C14 1057   0.823   1.103   5.504
    3DHA    H4R 1058   0.766   1.021   5.546
    3DHA    C13 1059   0.904   1.184   5.595
    3DHA    H3R 1060   0.902   1.291   5.572
    3DHA    H3S 1061   0.865   1.170   5.696
    3DHA    C12 1062   1.047   1.141   5.591
    3DHA    H2R 1063   1.048   1.042   5.636
    3DHA    H2S 1064   1.094   1.137   5.492
    3DHA   C117 1065   0.714   1.122   4.860
    3DHA   H17R 1066   0.654   1.104   4.949
    3DHA   C118 1067   0.677   1.027   4.751
    3DHA   H18R 1068   0.654   0.929   4.794
    3DHA   H18S 1069   0.772   1.017   4.699
    3DHA   C119 1070   0.569   1.069   4.652
    3DHA   H19R 1071   0.495   1.142   4.686
    3DHA   C120 1072   0.551   1.029   4.526
    3DHA   H20R 1073   0.466   1.073   4.474
    3DHA   C121 1074   0.620   0.916   4.460
    3DHA   H21R 1075   0.711   0.888   4.513
    3DHA   H21S 1076   0.666   0.936   4.363
    3DHA   C122 1077   0.526   0.799   4.455
    3DHA   H22R 1078   0.436   0.820   4.397
    3DHA   H22S 1079   0.509   0.758   4.555
    3DHA   H22T 1080   0.576   0.721   4.397
    1ST    C118 1081   4.695   0.746   3.923
    1ST    H18R 1082   4.798   0.751   3.887
    1ST    H18S 1083   4.623   0.787   3.852
    1ST    H18T 1084   4.671   0.640   3.925
    1ST    C117 1085   4.672   0.814   4.060
    1ST    H17R 1086   4.565   0.829   4.076
    1ST    H17S 1087   4.710   0.740   4.131
    1ST    C116 1088   4.748   0.944   4.077
    1ST    H16R 1089   4.855   0.922   4.078
    1ST    H16S 1090   4.727   0.996   3.983
    1ST    C115 1091   4.700   1.027   4.190
    1ST    H15R 1092   4.731   1.129   4.163
    1ST    H15S 1093   4.592   1.041   4.197
    1ST    C114 1094   4.762   0.971   4.316
    1ST    H14R 1095   4.710   0.882   4.352
    1ST    H14S 1096   4.865   0.938   4.294
    1ST    C113 1097   4.785   1.072   4.429
    1ST    H13R 1098   4.832   1.030   4.519
    1ST    H13S 1099   4.866   1.135   4.392
    1ST    C112 1100   4.670   1.170   4.458
    1ST    H12R 1101   4.666   1.249   4.383
    1ST    H12S 1102   4.575   1.121   4.439
    1ST    C111 1103   4.681   1.238   4.595
    1ST    H11R 1104   4.783   1.222   4.629
    1ST    H11S 1105   4.659   1.345   4.585
    1ST    C110 1106   4.594   1.181   4.700
    1ST    H10R 1107   4.493   1.211   4.670
    1ST    H10S 1108   4.589   1.072   4.695
    1ST     C19 1109   4.625   1.221   4.847
    1ST     H9R 1110   4.533   1.197   4.901
    1ST     H9S 1111   4.704   1.153   4.881
    1ST     C18 1112   4.665   1.366   4.875
    1ST     H8R 1113   4.667   1.388   4.981
    1ST     H8S 1114   4.758   1.401   4.828
    1ST     C17 1115   4.560   1.470   4.833
    1ST     H7R 1116   4.592   1.571   4.862
    1ST     H7S 1117   4.566   1.475   4.724
    1ST     C16 1118   4.418   1.452   4.879
    1ST     H6R 1119   4.349   1.516   4.825
    1ST     H6S 1120   4.397   1.347   4.856
    1ST     C15 1121   4.390   1.478   5.027
    1ST     H5R 1122   4.294   1.431   5.051
    1ST     H5S 1123   4.465   1.430   5.090
    1ST     C14 1124   4.378   1.627   5.066
    1ST     H4R 1125   4.463   1.690   5.038
    1ST     H4S 1126   4.293   1.657   5.004
    1ST     C13 1127   4.330   1.648   5.211
    1ST     H3R 1128   4.408   1.657   5.287
    1ST     H3S 1129   4.299   1.753   5.213
    1ST     C12 1130   4.212   1.570   5.274
    1ST     H2R 1131   4.128   1.569   5.205
    1ST     H2S 1132   4.242   1.467   5.294
    2PS     C11 1133   4.180   1.627   5.416
    2PS     O12 1134   4.245   1.586   5.509
    2PS     O11 1135   4.104   1.740   5.414
    2PS      C1 1136   4.110   1.815   5.530
    2PS      HR 1137   4.078   1.754   5.615
    2PS      HS 1138   4.212   1.851   5.546
    2PS      C2 1139   4.030   1.950   5.506
    2PS      HX 1140   4.072   2.029   5.569
    2PS      C3 1141   3.878   1.928   5.538
    2PS      HA 1142   3.818   2.019   5.530
    2PS      HB 1143   3.842   1.849   5.471
    2PS     O31 1144   3.871   1.869   5.667
    2PS     P31 1145   3.878   1.954   5.796
    2PS     O32 1146   4.042   1.961   5.828
    2PS     C31 1147   4.095   1.887   5.930
    2PS     H1A 1148   4.033   1.911   6.017
    2PS     H1B 1149   4.082   1.780   5.914
    2PS     C32 1150   4.239   1.937   5.960
    2PS     H2A 1151   4.305   1.902   5.880
    2PS     N31 1152   4.262   2.083   5.937
    2PS    HN1A 1153   4.215   2.145   6.005
    2PS    HN1B 1154   4.360   2.115   5.927
    2PS    HN1C 1155   4.220   2.105   5.845
    2PS     C33 1156   4.292   1.876   6.087
    2PS     O33 1157   3.819   2.085   5.770
    2PS     O34 1158   3.813   1.878   5.907
    2PS     O21 1159   4.050   1.992   5.370
    2PS     C21 1160   4.178   2.025   5.323
    2PS     O22 1161   4.279   2.010   5.382
    2PS     O35 1162   4.329   1.761   6.088
    2PS     O36 1163   4.300   1.951   6.182
    3DHA   C116 1164   4.500   1.448   4.033
    3DHA   H16R 1165   4.429   1.529   4.036
    3DHA   C115 1166   4.528   1.387   4.158
    3DHA   H15R 1167   4.434   1.363   4.208
    3DHA   H15S 1168   4.572   1.286   4.154
    3DHA   C114 1169   4.621   1.477   4.237
    3DHA   H14R 1170   4.719   1.476   4.191
    3DHA   C113 1171   4.595   1.525   4.353
    3DHA   H13R 1172   4.674   1.581   4.404
    3DHA   C112 1173   4.457   1.533   4.420
    3DHA   H12R 1174   4.408   1.435   4.421
    3DHA   H12S 1175   4.462   1.553   4.527
    3DHA   C111 1176   4.360   1.629   4.356
    3DHA   H11R 1177   4.324   1.587   4.262
    3DHA   C110 1178   4.320   1.750   4.397
    3DHA   H10R 1179   4.263   1.804   4.322
    3DHA    C19 1180   4.368   1.815   4.521
    3DHA    H9R 1181   4.475   1.797   4.525
    3DHA    H9S 1182   4.345   1.922   4.523
    3DHA    C18 1183   4.301   1.750   4.634
    3DHA    H8R 1184   4.240   1.664   4.608
    3DHA    C17 1185   4.283   1.800   4.754
    3DHA    H7R 1186   4.219   1.747   4.824
    3DHA    C16 1187   4.346   1.922   4.810
    3DHA    H6R 1188   4.395   1.893   4.903
    3DHA    H6S 1189   4.425   1.958   4.744
    3DHA    C15 1190   4.255   2.037   4.841
    3DHA    H5R 1191   4.225   2.096   4.755
    3DHA    C14 1192   4.221   2.079   4.961
    3DHA    H4R 1193   4.168   2.174   4.956
    3DHA    C13 1194   4.254   2.028   5.090
    3DHA    H3R 1195   4.238   1.920   5.090
    3DHA    H3S 1196   4.357   2.037   5.124
    3DHA    C12 1197   4.164   2.096   5.193
    3DHA    H2R 1198   4.183   2.201   5.218
    3DHA    H2S 1199   4.062   2.092   5.155
    3DHA   C117 1200   4.555   1.418   3.911
    3DHA   H17R 1201   4.527   1.479   3.825
    3DHA   C118 1202   4.643   1.304   3.890
    3DHA   H18R 1203   4.732   1.318   3.953
    3DHA   H18S 1204   4.667   1.307   3.784
    3DHA   C119 1205   4.568   1.179   3.922
    3DHA   H19R 1206   4.553   1.167   4.029
    3DHA   C120 1207   4.503   1.102   3.830
    3DHA   H20R 1208   4.453   1.009   3.857
    3DHA   C121 1209   4.489   1.124   3.681
    3DHA   H21R 1210   4.470   1.227   3.652
    3DHA   H21S 1211   4.390   1.083   3.663
    3DHA   C122 1212   4.585   1.039   3.606
    3DHA   H22R 1213   4.586   0.937   3.644
    3DHA   H22S 1214   4.689   1.070   3.608
    3DHA   H22T 1215   4.564   1.049   3.499
    1ST    C118 1216   3.161   4.936   4.753
    1ST    H18R 1217   3.094   4.979   4.679
    1ST    H18S 1218   3.199   5.019   4.813
    1ST    H18T 1219   3.099   4.879   4.822
    1ST    C117 1220   3.272   4.860   4.677
    1ST    H17R 1221   3.225   4.819   4.588
    1ST    H17S 1222   3.343   4.933   4.639
    1ST    C116 1223   3.337   4.762   4.776
    1ST    H16R 1224   3.402   4.820   4.841
    1ST    H16S 1225   3.265   4.715   4.843
    1ST    C115 1226   3.419   4.652   4.704
    1ST    H15R 1227   3.361   4.600   4.627
    1ST    H15S 1228   3.510   4.691   4.659
    1ST    C114 1229   3.466   4.537   4.796
    1ST    H14R 1230   3.516   4.468   4.729
    1ST    H14S 1231   3.540   4.573   4.868
    1ST    C113 1232   3.356   4.454   4.866
    1ST    H13R 1233   3.302   4.511   4.942
    1ST    H13S 1234   3.288   4.412   4.792
    1ST    C112 1235   3.425   4.337   4.943
    1ST    H12R 1236   3.444   4.266   4.861
    1ST    H12S 1237   3.519   4.373   4.984
    1ST    C111 1238   3.335   4.286   5.056
    1ST    H11R 1239   3.330   4.366   5.131
    1ST    H11S 1240   3.234   4.259   5.024
    1ST    C110 1241   3.375   4.151   5.113
    1ST    H10R 1242   3.358   4.075   5.037
    1ST    H10S 1243   3.482   4.153   5.136
    1ST     C19 1244   3.299   4.109   5.239
    1ST     H9R 1245   3.290   4.197   5.304
    1ST     H9S 1246   3.193   4.092   5.218
    1ST     C18 1247   3.344   3.986   5.317
    1ST     H8R 1248   3.452   4.002   5.319
    1ST     H8S 1249   3.314   3.996   5.422
    1ST     C17 1250   3.309   3.856   5.255
    1ST     H7R 1251   3.199   3.853   5.252
    1ST     H7S 1252   3.340   3.865   5.151
    1ST     C16 1253   3.364   3.723   5.310
    1ST     H6R 1254   3.472   3.723   5.292
    1ST     H6S 1255   3.359   3.735   5.419
    1ST     C15 1256   3.292   3.601   5.259
    1ST     H5R 1257   3.186   3.623   5.272
    1ST     H5S 1258   3.326   3.598   5.155
    1ST     C14 1259   3.327   3.474   5.340
    1ST     H4R 1260   3.298   3.382   5.289
    1ST     H4S 1261   3.435   3.464   5.355
    1ST     C13 1262   3.287   3.473   5.487
    1ST     H3R 1263   3.358   3.416   5.547
    1ST     H3S 1264   3.304   3.577   5.515
    1ST     C12 1265   3.143   3.421   5.510
    1ST     H2R 1266   3.071   3.473   5.447
    1ST     H2S 1267   3.142   3.316   5.479
    2PS     C11 1268   3.093   3.427   5.652
    2PS     O12 1269   3.102   3.525   5.722
    2PS     O11 1270   3.051   3.304   5.695
    2PS      C1 1271   3.003   3.294   5.827
    2PS      HR 1272   3.014   3.189   5.856
    2PS      HS 1273   3.058   3.359   5.896
    2PS      C2 1274   2.858   3.339   5.826
    2PS      HX 1275   2.860   3.446   5.804
    2PS      C3 1276   2.796   3.321   5.968
    2PS      HA 1277   2.688   3.310   5.955
    2PS      HB 1278   2.834   3.231   6.016
    2PS     O31 1279   2.835   3.429   6.052
    2PS     P31 1280   2.756   3.463   6.189
    2PS     O32 1281   2.614   3.527   6.140
    2PS     C31 1282   2.618   3.654   6.078
    2PS     H1A 1283   2.690   3.723   6.123
    2PS     H1B 1284   2.645   3.637   5.974
    2PS     C32 1285   2.476   3.716   6.101
    2PS     H2A 1286   2.460   3.793   6.025
    2PS     N31 1287   2.359   3.626   6.085
    2PS    HN1A 1288   2.373   3.568   6.001
    2PS    HN1B 1289   2.353   3.560   6.164
    2PS    HN1C 1290   2.279   3.691   6.084
    2PS     C33 1291   2.475   3.796   6.226
    2PS     O33 1292   2.737   3.332   6.248
    2PS     O34 1293   2.839   3.566   6.266
    2PS     O21 1294   2.786   3.270   5.726
    2PS     C21 1295   2.675   3.326   5.685
    2PS     O22 1296   2.628   3.426   5.734
    2PS     O35 1297   2.418   3.743   6.316
    2PS     O36 1298   2.563   3.880   6.254
    3DHA   C116 1299   1.902   2.524   4.804
    3DHA   H16R 1300   1.852   2.611   4.843
    3DHA   C115 1301   1.972   2.450   4.910
    3DHA   H15R 1302   1.973   2.344   4.883
    3DHA   H15S 1303   2.071   2.497   4.913
    3DHA   C114 1304   1.891   2.456   5.036
    3DHA   H14R 1305   1.817   2.379   5.055
    3DHA   C113 1306   1.898   2.544   5.135
    3DHA   H13R 1307   1.832   2.524   5.219
    3DHA   C112 1308   1.981   2.663   5.141
    3DHA   H12R 1309   2.053   2.648   5.222
    3DHA   H12S 1310   2.043   2.655   5.051
    3DHA   C111 1311   1.898   2.788   5.152
    3DHA   H11R 1312   1.811   2.782   5.088
    3DHA   C110 1313   1.921   2.899   5.221
    3DHA   H10R 1314   1.846   2.978   5.214
    3DHA    C19 1315   2.049   2.926   5.288
    3DHA    H9R 1316   2.040   2.986   5.379
    3DHA    H9S 1317   2.101   2.835   5.319
    3DHA    C18 1318   2.140   3.006   5.196
    3DHA    H8R 1319   2.108   2.996   5.092
    3DHA    C17 1320   2.243   3.079   5.232
    3DHA    H7R 1321   2.294   3.145   5.162
    3DHA    C16 1322   2.299   3.105   5.372
    3DHA    H6R 1323   2.309   3.211   5.393
    3DHA    H6S 1324   2.228   3.079   5.451
    3DHA    C15 1325   2.432   3.033   5.385
    3DHA    H5R 1326   2.459   2.958   5.311
    3DHA    C14 1327   2.516   3.046   5.484
    3DHA    H4R 1328   2.605   2.984   5.482
    3DHA    C13 1329   2.517   3.140   5.605
    3DHA    H3R 1330   2.420   3.188   5.608
    3DHA    H3S 1331   2.542   3.089   5.699
    3DHA    C12 1332   2.619   3.248   5.569
    3DHA    H2R 1333   2.699   3.217   5.502
    3DHA    H2S 1334   2.556   3.324   5.523
    3DHA   C117 1335   1.874   2.486   4.677
    3DHA   H17R 1336   1.829   2.557   4.608
    3DHA   C118 1337   1.916   2.369   4.611
    3DHA   H18R 1338   1.830   2.305   4.592
    3DHA   H18S 1339   1.989   2.311   4.668
    3DHA   C119 1340   1.977   2.407   4.477
    3DHA   H19R 1341   1.903   2.435   4.403
    3DHA   C120 1342   2.102   2.391   4.429
    3DHA   H20R 1343   2.133   2.408   4.327
    3DHA   C121 1344   2.206   2.327   4.512
    3DHA   H21R 1345   2.181   2.221   4.520
    3DHA   H21S 1346   2.199   2.374   4.610
    3DHA   C122 1347   2.340   2.353   4.444
    3DHA   H22R 1348   2.345   2.448   4.392
    3DHA   H22S 1349   2.369   2.278   4.371
    3DHA   H22T 1350   2.426   2.362   4.511
    1ST    C118 1351   5.497   4.096   4.478
    1ST    H18R 1352   5.455   3.996   4.477
    1ST    H18S 1353   5.594   4.066   4.438
    1ST    H18T 1354   5.436   4.164   4.419
    1ST    C117 1355   5.513   4.138   4.628
    1ST    H17R 1356   5.410   4.126   4.663
    1ST    H17S 1357   5.585   4.077   4.683
    1ST    C116 1358   5.541   4.277   4.656
    1ST    H16R 1359   5.640   4.309   4.624
    1ST    H16S 1360   5.465   4.322   4.593
    1ST    C115 1361   5.533   4.311   4.809
    1ST    H15R 1362   5.444   4.262   4.849
    1ST    H15S 1363   5.622   4.270   4.856
    1ST    C114 1364   5.521   4.463   4.830
    1ST    H14R 1365   5.626   4.491   4.820
    1ST    H14S 1366   5.460   4.511   4.753
    1ST    C113 1367   5.482   4.499   4.969
    1ST    H13R 1368   5.375   4.495   4.989
    1ST    H13S 1369   5.515   4.428   5.046
    1ST    C112 1370   5.527   4.640   5.017
    1ST    H12R 1371   5.632   4.663   4.995
    1ST    H12S 1372   5.482   4.716   4.952
    1ST    C111 1373   5.497   4.667   5.162
    1ST    H11R 1374   5.397   4.626   5.181
    1ST    H11S 1375   5.563   4.602   5.220
    1ST    C110 1376   5.490   4.810   5.212
    1ST    H10R 1377   5.590   4.850   5.229
    1ST    H10S 1378   5.429   4.862   5.138
    1ST     C19 1379   5.404   4.834   5.344
    1ST     H9R 1380   5.305   4.795   5.321
    1ST     H9S 1381   5.428   4.768   5.427
    1ST     C18 1382   5.401   4.983   5.379
    1ST     H8R 1383   5.496   5.023   5.414
    1ST     H8S 1384   5.381   5.043   5.291
    1ST     C17 1385   5.289   5.021   5.477
    1ST     H7R 1386   5.196   4.987   5.431
    1ST     H7S 1387   5.298   4.962   5.569
    1ST     C16 1388   5.288   5.170   5.519
    1ST     H6R 1389   5.261   5.216   5.424
    1ST     H6S 1390   5.205   5.202   5.583
    1ST     C15 1391   5.412   5.233   5.571
    1ST     H5R 1392   5.447   5.178   5.659
    1ST     H5S 1393   5.497   5.221   5.504
    1ST     C14 1394   5.376   5.378   5.623
    1ST     H4R 1395   5.308   5.434   5.559
    1ST     H4S 1396   5.324   5.370   5.718
    1ST     C13 1397   5.496   5.456   5.658
    1ST     H3R 1398   5.557   5.464   5.568
    1ST     H3S 1399   5.483   5.561   5.686
    1ST     C12 1400   5.587   5.405   5.770
    1ST     H2R 1401   5.608   5.298   5.768
    1ST     H2S 1402   5.681   5.460   5.760
    2PS     C11 1403   5.531   5.421   5.914
    2PS     O12 1404   5.428   5.361   5.944
    2PS     O11 1405   5.609   5.492   5.995
    2PS      C1 1406   5.555   5.524   6.123
    2PS      HR 1407   5.484   5.606   6.115
    2PS      HS 1408   5.512   5.439   6.177
    2PS      C2 1409   5.673   5.584   6.201
    2PS      HX 1410   5.734   5.506   6.246
    2PS      C3 1411   5.624   5.663   6.321
    2PS      HA 1412   5.711   5.691   6.381
    2PS      HB 1413   5.559   5.748   6.299
    2PS     O31 1414   5.541   5.564   6.385
    2PS     P31 1415   5.440   5.604   6.508
    2PS     O32 1416   5.303   5.646   6.425
    2PS     C31 1417   5.252   5.570   6.318
    2PS     H1A 1418   5.317   5.560   6.231
    2PS     H1B 1419   5.243   5.465   6.347
    2PS     C32 1420   5.115   5.614   6.270
    2PS     H2A 1421   5.035   5.585   6.338
    2PS     N31 1422   5.120   5.760   6.226
    2PS    HN1A 1423   5.025   5.800   6.217
    2PS    HN1B 1424   5.161   5.804   6.310
    2PS    HN1C 1425   5.182   5.779   6.145
    2PS     C33 1426   5.076   5.519   6.158
    2PS     O33 1427   5.417   5.479   6.584
    2PS     O34 1428   5.489   5.725   6.577
    2PS     O21 1429   5.757   5.665   6.120
    2PS     C21 1430   5.713   5.760   6.037
    2PS     O22 1431   5.599   5.802   6.036
    2PS     O35 1432   5.075   5.401   6.170
    2PS     O36 1433   5.028   5.572   6.063
    3DHA   C116 1434   5.364   5.102   5.005
    3DHA   H16R 1435   5.467   5.087   5.037
    3DHA   C115 1436   5.283   5.203   5.084
    3DHA   H15R 1437   5.177   5.176   5.081
    3DHA   H15S 1438   5.297   5.207   5.192
    3DHA   C114 1439   5.299   5.341   5.034
    3DHA   H14R 1440   5.228   5.372   4.958
    3DHA   C113 1441   5.398   5.414   5.075
    3DHA   H13R 1442   5.407   5.516   5.038
    3DHA   C112 1443   5.499   5.386   5.173
    3DHA   H12R 1444   5.481   5.286   5.213
    3DHA   H12S 1445   5.597   5.379   5.125
    3DHA   C111 1446   5.520   5.492   5.277
    3DHA   H11R 1447   5.432   5.543   5.316
    3DHA   C110 1448   5.631   5.548   5.321
    3DHA   H10R 1449   5.616   5.624   5.397
    3DHA    C19 1450   5.774   5.512   5.293
    3DHA    H9R 1451   5.770   5.430   5.221
    3DHA    H9S 1452   5.811   5.603   5.246
    3DHA    C18 1453   5.843   5.471   5.416
    3DHA    H8R 1454   5.856   5.363   5.420
    3DHA    C17 1455   5.867   5.541   5.528
    3DHA    H7R 1456   5.909   5.496   5.617
    3DHA    C16 1457   5.824   5.680   5.555
    3DHA    H6R 1458   5.801   5.733   5.462
    3DHA    H6S 1459   5.731   5.677   5.614
    3DHA    C15 1460   5.930   5.759   5.619
    3DHA    H5R 1461   5.999   5.810   5.553
    3DHA    C14 1462   5.955   5.758   5.752
    3DHA    H4R 1463   6.028   5.830   5.789
    3DHA    C13 1464   5.876   5.699   5.858
    3DHA    H3R 1465   5.781   5.655   5.826
    3DHA    H3S 1466   5.926   5.616   5.910
    3DHA    C12 1467   5.832   5.809   5.955
    3DHA    H2R 1468   5.913   5.813   6.027
    3DHA    H2S 1469   5.823   5.912   5.920
    3DHA   C117 1470   5.321   5.014   4.911
    3DHA   H17R 1471   5.388   4.949   4.855
    3DHA   C118 1472   5.183   4.993   4.853
    3DHA   H18R 1473   5.189   4.998   4.744
    3DHA   H18S 1474   5.119   5.077   4.881
    3DHA   C119 1475   5.136   4.859   4.902
    3DHA   H19R 1476   5.184   4.778   4.847
    3DHA   C120 1477   5.034   4.833   4.978
    3DHA   H20R 1478   5.009   4.729   4.994
    3DHA   C121 1479   4.942   4.923   5.056
    3DHA   H21R 1480   4.839   4.894   5.034
    3DHA   H21S 1481   4.957   5.026   5.023
    3DHA   C122 1482   4.991   4.912   5.205
    3DHA   H22R 1483   4.982   4.807   5.235
    3DHA   H22S 1484   4.923   4.958   5.277
    3DHA   H22T 1485   5.093   4.949   5.218
    1ST    C118 1486   5.724   4.213   4.000
    1ST    H18R 1487   5.787   4.140   3.948
    1ST    H18S 1488   5.718   4.300   3.934
    1ST    H18T 1489   5.627   4.164   4.014
    1ST    C117 1490   5.803   4.236   4.125
    1ST    H17R 1491   5.808   4.136   4.169
    1ST    H17S 1492   5.903   4.271   4.096
    1ST    C116 1493   5.748   4.334   4.222
    1ST    H16R 1494   5.723   4.423   4.163
    1ST    H16S 1495   5.654   4.304   4.268
    1ST    C115 1496   5.834   4.374   4.332
    1ST    H15R 1497   5.930   4.414   4.299
    1ST    H15S 1498   5.796   4.462   4.384
    1ST    C114 1499   5.878   4.255   4.429
    1ST    H14R 1500   5.791   4.191   4.444
    1ST    H14S 1501   5.955   4.186   4.393
    1ST    C113 1502   5.922   4.297   4.567
    1ST    H13R 1503   6.005   4.367   4.552
    1ST    H13S 1504   5.840   4.361   4.604
    1ST    C112 1505   5.962   4.182   4.659
    1ST    H12R 1506   5.910   4.088   4.636
    1ST    H12S 1507   6.066   4.164   4.630
    1ST    C111 1508   5.957   4.215   4.807
    1ST    H11R 1509   6.007   4.312   4.815
    1ST    H11S 1510   5.858   4.235   4.851
    1ST    C110 1511   6.026   4.103   4.892
    1ST    H10R 1512   5.978   4.006   4.883
    1ST    H10S 1513   6.126   4.082   4.852
    1ST     C19 1514   6.049   4.132   5.033
    1ST     H9R 1515   6.128   4.074   5.080
    1ST     H9S 1516   6.088   4.233   5.017
    1ST     C18 1517   5.922   4.145   5.116
    1ST     H8R 1518   5.853   4.212   5.064
    1ST     H8S 1519   5.875   4.048   5.128
    1ST     C17 1520   5.958   4.206   5.253
    1ST     H7R 1521   6.024   4.134   5.300
    1ST     H7S 1522   6.014   4.300   5.249
    1ST     C16 1523   5.836   4.223   5.346
    1ST     H6R 1524   5.753   4.288   5.319
    1ST     H6S 1525   5.798   4.120   5.348
    1ST     C15 1526   5.881   4.253   5.494
    1ST     H5R 1527   5.791   4.276   5.552
    1ST     H5S 1528   5.922   4.164   5.541
    1ST     C14 1529   5.987   4.364   5.521
    1ST     H4R 1530   6.075   4.343   5.460
    1ST     H4S 1531   5.954   4.457   5.473
    1ST     C13 1532   6.008   4.386   5.672
    1ST     H3R 1533   6.050   4.487   5.674
    1ST     H3S 1534   5.910   4.402   5.717
    1ST     C12 1535   6.089   4.294   5.759
    1ST     H2R 1536   6.053   4.193   5.740
    1ST     H2S 1537   6.196   4.308   5.739
    2PS     C11 1538   6.076   4.325   5.908
    2PS     O12 1539   6.017   4.421   5.951
    2PS     O11 1540   6.129   4.223   5.981
    2PS      C1 1541   6.112   4.209   6.126
    2PS      HR 1542   6.189   4.137   6.154
    2PS      HS 1543   6.152   4.299   6.173
    2PS      C2 1544   5.967   4.170   6.157
    2PS      HX 1545   5.891   4.238   6.119
    2PS      C3 1546   5.936   4.170   6.314
    2PS      HA 1547   5.917   4.273   6.346
    2PS      HB 1548   5.855   4.100   6.334
    2PS     O31 1549   6.047   4.123   6.390
    2PS     P31 1550   6.048   4.128   6.547
    2PS     O32 1551   5.967   3.995   6.590
    2PS     C31 1552   6.034   3.865   6.598
    2PS     H1A 1553   6.126   3.855   6.539
    2PS     H1B 1554   6.070   3.877   6.701
    2PS     C32 1555   5.954   3.739   6.591
    2PS     H2A 1556   5.886   3.717   6.673
    2PS     N31 1557   5.851   3.752   6.470
    2PS    HN1A 1558   5.777   3.680   6.472
    2PS    HN1B 1559   5.805   3.845   6.470
    2PS    HN1C 1560   5.899   3.745   6.379
    2PS     C33 1561   6.036   3.615   6.599
    2PS     O33 1562   6.191   4.107   6.583
    2PS     O34 1563   5.987   4.256   6.583
    2PS     O21 1564   5.938   4.041   6.100
    2PS     C21 1565   5.922   4.030   5.967
    2PS     O22 1566   5.881   4.123   5.899
    2PS     O35 1567   5.970   3.515   6.615
    2PS     O36 1568   6.152   3.615   6.627
    3DHA   C116 1569   6.047   3.860   4.561
    3DHA   H16R 1570   6.070   3.942   4.629
    3DHA   C115 1571   6.060   3.721   4.624
    3DHA   H15R 1572   5.990   3.725   4.707
    3DHA   H15S 1573   6.046   3.651   4.541
    3DHA   C114 1574   6.199   3.704   4.680
    3DHA   H14R 1575   6.277   3.687   4.606
    3DHA   C113 1576   6.236   3.715   4.812
    3DHA   H13R 1577   6.342   3.697   4.832
    3DHA   C112 1578   6.143   3.763   4.923
    3DHA   H12R 1579   6.054   3.805   4.876
    3DHA   H12S 1580   6.109   3.677   4.981
    3DHA   C111 1581   6.225   3.857   5.000
    3DHA   H11R 1582   6.278   3.929   4.938
    3DHA   C110 1583   6.236   3.866   5.132
    3DHA   H10R 1584   6.309   3.937   5.170
    3DHA    C19 1585   6.180   3.780   5.235
    3DHA    H9R 1586   6.206   3.675   5.219
    3DHA    H9S 1587   6.228   3.803   5.330
    3DHA    C18 1588   6.031   3.794   5.250
    3DHA    H8R 1589   5.973   3.746   5.171
    3DHA    C17 1590   5.964   3.834   5.364
    3DHA    H7R 1591   5.856   3.822   5.370
    3DHA    C16 1592   6.017   3.906   5.480
    3DHA    H6R 1593   6.111   3.954   5.454
    3DHA    H6S 1594   5.945   3.983   5.509
    3DHA    C15 1595   6.049   3.807   5.585
    3DHA    H5R 1596   6.125   3.736   5.552
    3DHA    C14 1597   5.988   3.784   5.704
    3DHA    H4R 1598   6.025   3.708   5.773
    3DHA    C13 1599   5.894   3.883   5.777
    3DHA    H3R 1600   5.877   3.977   5.725
    3DHA    H3S 1601   5.796   3.836   5.788
    3DHA    C12 1602   5.959   3.898   5.909
    3DHA    H2R 1603   5.948   3.815   5.980
    3DHA    H2S 1604   6.067   3.904   5.893
    3DHA   C117 1605   6.022   3.903   4.436
    3DHA   H17R 1606   6.028   4.010   4.413
    3DHA   C118 1607   5.985   3.829   4.313
    3DHA   H18R 1608   6.003   3.721   4.318
    3DHA   H18S 1609   6.049   3.860   4.230
    3DHA   C119 1610   5.837   3.838   4.287
    3DHA   H19R 1611   5.786   3.911   4.348
    3DHA   C120 1612   5.769   3.771   4.200
    3DHA   H20R 1613   5.663   3.795   4.200
    3DHA   C121 1614   5.831   3.671   4.108
    3DHA   H21R 1615   5.827   3.572   4.154
    3DHA   H21S 1616   5.939   3.677   4.094
    3DHA   C122 1617   5.742   3.676   3.986
    3DHA   H22R 1618   5.643   3.634   4.002
    3DHA   H22S 1619   5.787   3.618   3.905
    3DHA   H22T 1620   5.731   3.778   3.949
    1ST    C118 1621   5.463   0.352   4.596
    1ST    H18R 1622   5.440   0.246   4.594
    1ST    H18S 1623   5.419   0.398   4.685
    1ST    H18T 1624   5.571   0.368   4.593
    1ST    C117 1625   5.427   0.422   4.468
    1ST    H17R 1626   5.435   0.531   4.470
    1ST    H17S 1627   5.501   0.395   4.392
    1ST    C116 1628   5.280   0.401   4.428
    1ST    H16R 1629   5.270   0.445   4.328
    1ST    H16S 1630   5.266   0.293   4.417
    1ST    C115 1631   5.177   0.462   4.528
    1ST    H15R 1632   5.194   0.422   4.628
    1ST    H15S 1633   5.190   0.571   4.531
    1ST    C114 1634   5.036   0.430   4.485
    1ST    H14R 1635   5.032   0.492   4.395
    1ST    H14S 1636   5.031   0.328   4.447
    1ST    C113 1637   4.925   0.479   4.577
    1ST    H13R 1638   4.827   0.466   4.530
    1ST    H13S 1639   4.903   0.409   4.658
    1ST    C112 1640   4.940   0.626   4.612
    1ST    H12R 1641   5.037   0.630   4.662
    1ST    H12S 1642   4.946   0.691   4.525
    1ST    C111 1643   4.839   0.681   4.714
    1ST    H11R 1644   4.839   0.606   4.793
    1ST    H11S 1645   4.874   0.778   4.749
    1ST    C110 1646   4.696   0.702   4.675
    1ST    H10R 1647   4.695   0.760   4.582
    1ST    H10S 1648   4.649   0.606   4.657
    1ST     C19 1649   4.600   0.776   4.776
    1ST     H9R 1650   4.601   0.722   4.872
    1ST     H9S 1651   4.636   0.878   4.788
    1ST     C18 1652   4.469   0.810   4.715
    1ST     H8R 1653   4.495   0.860   4.622
    1ST     H8S 1654   4.426   0.716   4.677
    1ST     C17 1655   4.363   0.880   4.802
    1ST     H7R 1656   4.410   0.925   4.890
    1ST     H7S 1657   4.320   0.956   4.737
    1ST     C16 1658   4.247   0.796   4.865
    1ST     H6R 1659   4.178   0.746   4.796
    1ST     H6S 1660   4.282   0.724   4.939
    1ST     C15 1661   4.163   0.893   4.945
    1ST     H5R 1662   4.222   0.930   5.028
    1ST     H5S 1663   4.136   0.978   4.881
    1ST     C14 1664   4.046   0.830   5.010
    1ST     H4R 1665   3.964   0.833   4.938
    1ST     H4S 1666   4.070   0.728   5.040
    1ST     C13 1667   3.996   0.905   5.138
    1ST     H3R 1668   3.956   0.827   5.203
    1ST     H3S 1669   4.079   0.937   5.200
    1ST     C12 1670   3.892   1.010   5.121
    1ST     H2R 1671   3.933   1.093   5.062
    1ST     H2S 1672   3.798   0.973   5.081
    2PS     C11 1673   3.860   1.071   5.258
    2PS     O12 1674   3.881   1.181   5.300
    2PS     O11 1675   3.793   0.978   5.332
    2PS      C1 1676   3.728   1.027   5.456
    2PS      HR 1677   3.699   0.941   5.517
    2PS      HS 1678   3.806   1.080   5.510
    2PS      C2 1679   3.605   1.125   5.438
    2PS      HX 1680   3.623   1.199   5.359
    2PS      C3 1681   3.593   1.193   5.571
    2PS      HA 1682   3.591   1.112   5.645
    2PS      HB 1683   3.678   1.257   5.596
    2PS     O31 1684   3.477   1.272   5.567
    2PS     P31 1685   3.405   1.304   5.706
    2PS     O32 1686   3.481   1.432   5.759
    2PS     C31 1687   3.596   1.417   5.842
    2PS     H1A 1688   3.571   1.349   5.924
    2PS     H1B 1689   3.676   1.368   5.787
    2PS     C32 1690   3.653   1.550   5.897
    2PS     H2A 1691   3.749   1.520   5.939
    2PS     N31 1692   3.665   1.658   5.796
    2PS    HN1A 1693   3.709   1.626   5.708
    2PS    HN1B 1694   3.575   1.703   5.772
    2PS    HN1C 1695   3.732   1.731   5.823
    2PS     C33 1696   3.566   1.604   6.013
    2PS     O33 1697   3.260   1.325   5.668
    2PS     O34 1698   3.432   1.191   5.802
    2PS     O21 1699   3.492   1.038   5.414
    2PS     C21 1700   3.469   1.001   5.288
    2PS     O22 1701   3.537   1.028   5.191
    2PS     O35 1702   3.477   1.680   5.991
    2PS     O36 1703   3.604   1.593   6.125
    3DHA   C116 1704   3.769   0.994   4.715
    3DHA   H16R 1705   3.727   1.073   4.776
    3DHA   C115 1706   3.674   0.886   4.690
    3DHA   H15R 1707   3.633   0.890   4.589
    3DHA   H15S 1708   3.729   0.792   4.698
    3DHA   C114 1709   3.556   0.901   4.788
    3DHA   H14R 1710   3.584   0.880   4.891
    3DHA   C113 1711   3.446   0.975   4.772
    3DHA   H13R 1712   3.384   0.996   4.858
    3DHA   C112 1713   3.397   1.040   4.647
    3DHA   H12R 1714   3.368   1.143   4.671
    3DHA   H12S 1715   3.472   1.044   4.568
    3DHA   C111 1716   3.289   0.969   4.586
    3DHA   H11R 1717   3.315   0.874   4.539
    3DHA   C110 1718   3.164   1.009   4.559
    3DHA   H10R 1719   3.103   0.943   4.497
    3DHA    C19 1720   3.084   1.098   4.639
    3DHA    H9R 1721   3.155   1.143   4.708
    3DHA    H9S 1722   3.041   1.174   4.573
    3DHA    C18 1723   2.971   1.021   4.706
    3DHA    H8R 1724   2.870   1.041   4.671
    3DHA    C17 1725   2.991   0.965   4.826
    3DHA    H7R 1726   2.902   0.923   4.871
    3DHA    C16 1727   3.115   0.962   4.909
    3DHA    H6R 1728   3.210   0.969   4.856
    3DHA    H6S 1729   3.131   1.046   4.976
    3DHA    C15 1730   3.111   0.843   4.999
    3DHA    H5R 1731   3.034   0.768   4.985
    3DHA    C14 1732   3.208   0.806   5.087
    3DHA    H4R 1733   3.197   0.715   5.144
    3DHA    C13 1734   3.338   0.876   5.117
    3DHA    H3R 1735   3.432   0.831   5.082
    3DHA    H3S 1736   3.324   0.975   5.073
    3DHA    C12 1737   3.349   0.907   5.266
    3DHA    H2R 1738   3.255   0.954   5.296
    3DHA    H2S 1739   3.361   0.817   5.328
    3DHA   C117 1740   3.892   1.012   4.671
    3DHA   H17R 1741   3.946   1.099   4.707
    3DHA   C118 1742   3.988   0.935   4.593
    3DHA   H18R 1743   3.967   0.828   4.596
    3DHA   H18S 1744   4.083   0.941   4.648
    3DHA   C119 1745   3.998   0.978   4.449
    3DHA   H19R 1746   3.905   0.991   4.396
    3DHA   C120 1747   4.105   1.039   4.386
    3DHA   H20R 1748   4.080   1.080   4.289
    3DHA   C121 1749   4.245   1.063   4.434
    3DHA   H21R 1750   4.253   1.089   4.540
    3DHA   H21S 1751   4.297   1.140   4.377
    3DHA   C122 1752   4.317   0.922   4.428
    3DHA   H22R 1753   4.424   0.938   4.437
    3DHA   H22S 1754   4.301   0.858   4.341
    3DHA   H22T 1755   4.289   0.853   4.508
    1ST    C118 1756   5.757   6.047   4.194
    1ST    H18R 1757   5.707   6.050   4.097
    1ST    H18S 1758   5.848   5.986   4.185
    1ST    H18T 1759   5.787   6.150   4.215
    1ST    C117 1760   5.666   5.992   4.307
    1ST    H17R 1761   5.572   6.046   4.308
    1ST    H17S 1762   5.636   5.893   4.270
    1ST    C116 1763   5.735   6.000   4.446
    1ST    H16R 1764   5.675   5.956   4.525
    1ST    H16S 1765   5.834   5.956   4.436
    1ST    C115 1766   5.763   6.133   4.501
    1ST    H15R 1767   5.841   6.180   4.440
    1ST    H15S 1768   5.676   6.195   4.478
    1ST    C114 1769   5.798   6.128   4.649
    1ST    H14R 1770   5.735   6.051   4.695
    1ST    H14S 1771   5.890   6.069   4.655
    1ST    C113 1772   5.796   6.251   4.739
    1ST    H13R 1773   5.887   6.311   4.727
    1ST    H13S 1774   5.713   6.320   4.723
    1ST    C112 1775   5.797   6.222   4.887
    1ST    H12R 1776   5.720   6.147   4.905
    1ST    H12S 1777   5.889   6.179   4.929
    1ST    C111 1778   5.765   6.352   4.963
    1ST    H11R 1779   5.855   6.412   4.975
    1ST    H11S 1780   5.695   6.417   4.909
    1ST    C110 1781   5.688   6.329   5.099
    1ST    H10R 1782   5.607   6.256   5.087
    1ST    H10S 1783   5.760   6.275   5.161
    1ST     C19 1784   5.649   6.458   5.165
    1ST     H9R 1785   5.726   6.535   5.173
    1ST     H9S 1786   5.577   6.506   5.100
    1ST     C18 1787   5.596   6.429   5.308
    1ST     H8R 1788   5.512   6.360   5.304
    1ST     H8S 1789   5.681   6.404   5.372
    1ST     C17 1790   5.543   6.558   5.370
    1ST     H7R 1791   5.631   6.619   5.391
    1ST     H7S 1792   5.480   6.615   5.301
    1ST     C16 1793   5.463   6.537   5.497
    1ST     H6R 1794   5.370   6.488   5.468
    1ST     H6S 1795   5.513   6.470   5.567
    1ST     C15 1796   5.425   6.676   5.554
    1ST     H5R 1797   5.502   6.753   5.545
    1ST     H5S 1798   5.344   6.706   5.488
    1ST     C14 1799   5.371   6.656   5.695
    1ST     H4R 1800   5.324   6.753   5.713
    1ST     H4S 1801   5.294   6.579   5.683
    1ST     C13 1802   5.469   6.635   5.809
    1ST     H3R 1803   5.520   6.541   5.790
    1ST     H3S 1804   5.551   6.707   5.806
    1ST     C12 1805   5.410   6.634   5.949
    1ST     H2R 1806   5.353   6.726   5.962
    1ST     H2S 1807   5.346   6.546   5.949
    2PS     C11 1808   5.504   6.622   6.067
    2PS     O12 1809   5.596   6.696   6.094
    2PS     O11 1810   5.470   6.512   6.142
    2PS      C1 1811   5.553   6.475   6.260
    2PS      HR 1812   5.617   6.549   6.308
    2PS      HS 1813   5.484   6.431   6.333
    2PS      C2 1814   5.648   6.362   6.214
    2PS      HX 1815   5.591   6.290   6.154
    2PS      C3 1816   5.713   6.304   6.340
    2PS      HA 1817   5.639   6.268   6.412
    2PS      HB 1818   5.776   6.218   6.317
    2PS     O31 1819   5.784   6.395   6.413
    2PS     P31 1820   5.884   6.357   6.536
    2PS     O32 1821   5.987   6.253   6.477
    2PS     C31 1822   6.097   6.298   6.393
    2PS     H1A 1823   6.048   6.370   6.326
    2PS     H1B 1824   6.173   6.351   6.450
    2PS     C32 1825   6.149   6.180   6.318
    2PS     H2A 1826   6.172   6.105   6.394
    2PS     N31 1827   6.047   6.105   6.231
    2PS    HN1A 1828   6.090   6.045   6.158
    2PS    HN1B 1829   5.999   6.033   6.287
    2PS    HN1C 1830   5.976   6.166   6.188
    2PS     C33 1831   6.275   6.220   6.247
    2PS     O33 1832   5.949   6.490   6.563
    2PS     O34 1833   5.815   6.289   6.645
    2PS     O21 1834   5.748   6.420   6.134
    2PS     C21 1835   5.853   6.354   6.075
    2PS     O22 1836   5.867   6.237   6.076
    2PS     O35 1837   6.374   6.192   6.306
    2PS     O36 1838   6.269   6.261   6.134
    3DHA   C116 1839   5.892   5.609   4.951
    3DHA   H16R 1840   5.955   5.624   5.038
    3DHA   C115 1841   5.869   5.738   4.873
    3DHA   H15R 1842   5.864   5.725   4.765
    3DHA   H15S 1843   5.767   5.773   4.890
    3DHA   C114 1844   5.969   5.847   4.913
    3DHA   H14R 1845   6.047   5.857   4.838
    3DHA   C113 1846   5.961   5.934   5.017
    3DHA   H13R 1847   6.037   6.012   5.021
    3DHA   C112 1848   5.884   5.928   5.144
    3DHA   H12R 1849   5.821   6.017   5.152
    3DHA   H12S 1850   5.802   5.855   5.143
    3DHA   C111 1851   5.971   5.906   5.271
    3DHA   H11R 1852   5.999   5.802   5.285
    3DHA   C110 1853   6.023   5.993   5.356
    3DHA   H10R 1854   6.079   5.966   5.445
    3DHA    C19 1855   5.994   6.142   5.351
    3DHA    H9R 1856   6.085   6.203   5.363
    3DHA    H9S 1857   5.965   6.167   5.249
    3DHA    C18 1858   5.880   6.182   5.440
    3DHA    H8R 1859   5.791   6.200   5.381
    3DHA    C17 1860   5.891   6.211   5.568
    3DHA    H7R 1861   5.801   6.247   5.617
    3DHA    C16 1862   6.020   6.226   5.649
    3DHA    H6R 1863   6.021   6.195   5.754
    3DHA    H6S 1864   6.104   6.179   5.598
    3DHA    C15 1865   6.044   6.373   5.665
    3DHA    H5R 1866   6.126   6.408   5.603
    3DHA    C14 1867   5.983   6.456   5.746
    3DHA    H4R 1868   6.020   6.557   5.758
    3DHA    C13 1869   5.879   6.421   5.845
    3DHA    H3R 1870   5.798   6.494   5.834
    3DHA    H3S 1871   5.835   6.322   5.829
    3DHA    C12 1872   5.937   6.435   5.985
    3DHA    H2R 1873   6.041   6.401   5.992
    3DHA    H2S 1874   5.942   6.539   6.017
    3DHA   C117 1875   5.855   5.487   4.915
    3DHA   H17R 1876   5.877   5.401   4.978
    3DHA   C118 1877   5.781   5.438   4.789
    3DHA   H18R 1878   5.850   5.396   4.715
    3DHA   H18S 1879   5.741   5.528   4.742
    3DHA   C119 1880   5.666   5.337   4.818
    3DHA   H19R 1881   5.580   5.381   4.868
    3DHA   C120 1882   5.669   5.206   4.801
    3DHA   H20R 1883   5.573   5.158   4.819
    3DHA   C121 1884   5.786   5.122   4.759
    3DHA   H21R 1885   5.878   5.174   4.730
    3DHA   H21S 1886   5.746   5.064   4.676
    3DHA   C122 1887   5.813   5.035   4.882
    3DHA   H22R 1888   5.859   5.088   4.965
    3DHA   H22S 1889   5.882   4.954   4.854
    3DHA   H22T 1890   5.719   4.996   4.922
    1ST    C118 1891   4.189   0.261   4.093
    1ST    H18R 1892   4.150   0.316   4.007
    1ST    H18S 1893   4.294   0.235   4.077
    1ST    H18T 1894   4.187   0.322   4.183
    1ST    C117 1895   4.114   0.138   4.121
    1ST    H17R 1896   4.126   0.071   4.036
    1ST    H17S 1897   4.163   0.079   4.199
    1ST    C116 1898   3.961   0.156   4.132
    1ST    H16R 1899   3.937   0.230   4.208
    1ST    H16S 1900   3.929   0.187   4.032
    1ST    C115 1901   3.881   0.022   4.161
    1ST    H15R 1902   3.774   0.047   4.159
    1ST    H15S 1903   3.896  -0.040   4.072
    1ST    C114 1904   3.916  -0.046   4.291
    1ST    H14R 1905   3.849  -0.130   4.308
    1ST    H14S 1906   4.011  -0.098   4.274
    1ST    C113 1907   3.908   0.037   4.420
    1ST    H13R 1908   3.966   0.129   4.422
    1ST    H13S 1909   3.803   0.056   4.446
    1ST    C112 1910   3.958  -0.046   4.535
    1ST    H12R 1911   3.895  -0.133   4.553
    1ST    H12S 1912   4.062  -0.077   4.526
    1ST    C111 1913   3.944   0.040   4.667
    1ST    H11R 1914   3.895   0.137   4.656
    1ST    H11S 1915   3.873  -0.012   4.732
    1ST    C110 1916   4.075   0.066   4.740
    1ST    H10R 1917   4.142  -0.019   4.747
    1ST    H10S 1918   4.122   0.127   4.663
    1ST     C19 1919   4.055   0.151   4.872
    1ST     H9R 1920   4.018   0.077   4.943
    1ST     H9S 1921   4.156   0.176   4.906
    1ST     C18 1922   3.982   0.284   4.863
    1ST     H8R 1923   4.016   0.334   4.772
    1ST     H8S 1924   3.875   0.264   4.860
    1ST     C17 1925   3.994   0.376   4.981
    1ST     H7R 1926   3.954   0.320   5.066
    1ST     H7S 1927   4.096   0.398   5.012
    1ST     C16 1928   3.927   0.505   4.953
    1ST     H6R 1929   3.948   0.575   5.034
    1ST     H6S 1930   3.964   0.544   4.858
    1ST     C15 1931   3.775   0.509   4.940
    1ST     H5R 1932   3.743   0.512   4.835
    1ST     H5S 1933   3.725   0.415   4.964
    1ST     C14 1934   3.711   0.607   5.025
    1ST     H4R 1935   3.747   0.708   5.005
    1ST     H4S 1936   3.603   0.613   5.010
    1ST     C13 1937   3.730   0.587   5.177
    1ST     H3R 1938   3.714   0.479   5.185
    1ST     H3S 1939   3.833   0.591   5.215
    1ST     C12 1940   3.642   0.653   5.281
    1ST     H2R 1941   3.652   0.760   5.260
    1ST     H2S 1942   3.536   0.635   5.265
    2PS     C11 1943   3.678   0.627   5.422
    2PS     O12 1944   3.596   0.587   5.504
    2PS     O11 1945   3.805   0.654   5.449
    2PS      C1 1946   3.861   0.638   5.584
    2PS      HR 1947   3.823   0.720   5.645
    2PS      HS 1948   3.835   0.541   5.627
    2PS      C2 1949   4.013   0.649   5.576
    2PS      HX 1950   4.041   0.618   5.475
    2PS      C3 1951   4.090   0.576   5.681
    2PS      HA 1952   4.083   0.610   5.784
    2PS      HB 1953   4.045   0.477   5.678
    2PS     O31 1954   4.222   0.578   5.645
    2PS     P31 1955   4.328   0.508   5.747
    2PS     O32 1956   4.305   0.602   5.876
    2PS     C31 1957   4.360   0.731   5.878
    2PS     H1A 1958   4.469   0.720   5.871
    2PS     H1B 1959   4.319   0.786   5.792
    2PS     C32 1960   4.321   0.809   6.013
    2PS     H2A 1961   4.216   0.837   6.001
    2PS     N31 1962   4.334   0.723   6.144
    2PS    HN1A 1963   4.276   0.638   6.142
    2PS    HN1B 1964   4.430   0.685   6.151
    2PS    HN1C 1965   4.312   0.775   6.230
    2PS     C33 1966   4.400   0.941   6.025
    2PS     O33 1967   4.274   0.372   5.785
    2PS     O34 1968   4.466   0.528   5.689
    2PS     O21 1969   4.043   0.797   5.585
    2PS     C21 1970   4.139   0.848   5.498
    2PS     O22 1971   4.206   0.777   5.422
    2PS     O35 1972   4.428   1.002   5.924
    2PS     O36 1973   4.432   0.980   6.136
    3DHA   C116 1974   5.133   0.509   5.258
    3DHA   H16R 1975   5.124   0.606   5.308
    3DHA   C115 1976   4.996   0.471   5.203
    3DHA   H15R 1977   4.996   0.373   5.155
    3DHA   H15S 1978   4.929   0.471   5.289
    3DHA   C114 1979   4.956   0.569   5.098
    3DHA   H14R 1980   5.003   0.555   5.000
    3DHA   C113 1981   4.882   0.678   5.127
    3DHA   H13R 1982   4.863   0.746   5.044
    3DHA   C112 1983   4.815   0.715   5.259
    3DHA   H12R 1984   4.708   0.733   5.248
    3DHA   H12S 1985   4.832   0.638   5.336
    3DHA   C111 1986   4.870   0.844   5.311
    3DHA   H11R 1987   4.972   0.841   5.348
    3DHA   C110 1988   4.809   0.961   5.304
    3DHA   H10R 1989   4.862   1.052   5.334
    3DHA    C19 1990   4.670   0.983   5.253
    3DHA    H9R 1991   4.648   0.912   5.173
    3DHA    H9S 1992   4.596   0.965   5.332
    3DHA    C18 1993   4.661   1.128   5.205
    3DHA    H8R 1994   4.718   1.148   5.114
    3DHA    C17 1995   4.605   1.229   5.268
    3DHA    H7R 1996   4.610   1.324   5.216
    3DHA    C16 1997   4.531   1.235   5.399
    3DHA    H6R 1998   4.539   1.136   5.445
    3DHA    H6S 1999   4.577   1.295   5.477
    3DHA    C15 2000   4.385   1.272   5.395
    3DHA    H5R 2001   4.372   1.380   5.396
    3DHA    C14 2002   4.281   1.184   5.390
    3DHA    H4R 2003   4.184   1.232   5.383
    3DHA    C13 2004   4.271   1.035   5.397
    3DHA    H3R 2005   4.263   0.992   5.297
    3DHA    H3S 2006   4.362   0.988   5.433
    3DHA    C12 2007   4.156   0.996   5.490
    3DHA    H2R 2008   4.173   1.046   5.585
    3DHA    H2S 2009   4.062   1.035   5.449
    3DHA   C117 2010   5.243   0.435   5.257
    3DHA   H17R 2011   5.337   0.465   5.302
    3DHA   C118 2012   5.255   0.295   5.199
    3DHA   H18R 2013   5.161   0.239   5.195
    3DHA   H18S 2014   5.316   0.232   5.264
    3DHA   C119 2015   5.317   0.309   5.066
    3DHA   H19R 2016   5.415   0.356   5.065
    3DHA   C120 2017   5.253   0.285   4.952
    3DHA   H20R 2018   5.314   0.297   4.863
    3DHA   C121 2019   5.119   0.227   4.919
    3DHA   H21R 2020   5.051   0.303   4.880
    3DHA   H21S 2021   5.061   0.195   5.006
    3DHA   C122 2022   5.113   0.101   4.823
    3DHA   H22R 2023   5.141   0.127   4.720
    3DHA   H22S 2024   5.010   0.067   4.809
    3DHA   H22T 2025   5.164   0.011   4.855
    1ST    C118 2026   5.328   5.226   4.051
    1ST    H18R 2027   5.430   5.238   4.014
    1ST    H18S 2028   5.276   5.170   3.972
    1ST    H18T 2029   5.330   5.164   4.140
    1ST    C117 2030   5.255   5.359   4.082
    1ST    H17R 2031   5.256   5.414   3.988
    1ST    H17S 2032   5.149   5.337   4.092
    1ST    C116 2033   5.321   5.458   4.189
    1ST    H16R 2034   5.361   5.408   4.278
    1ST    H16S 2035   5.421   5.484   4.154
    1ST    C115 2036   5.238   5.572   4.227
    1ST    H15R 2037   5.244   5.646   4.146
    1ST    H15S 2038   5.135   5.537   4.239
    1ST    C114 2039   5.283   5.636   4.357
    1ST    H14R 2040   5.211   5.715   4.380
    1ST    H14S 2041   5.270   5.559   4.434
    1ST    C113 2042   5.422   5.693   4.356
    1ST    H13R 2043   5.487   5.621   4.306
    1ST    H13S 2044   5.428   5.787   4.300
    1ST    C112 2045   5.466   5.733   4.494
    1ST    H12R 2046   5.479   5.637   4.545
    1ST    H12S 2047   5.561   5.786   4.498
    1ST    C111 2048   5.366   5.824   4.570
    1ST    H11R 2049   5.333   5.911   4.512
    1ST    H11S 2050   5.278   5.764   4.592
    1ST    C110 2051   5.415   5.888   4.706
    1ST    H10R 2052   5.453   5.808   4.771
    1ST    H10S 2053   5.491   5.966   4.697
    1ST     C19 2054   5.295   5.960   4.776
    1ST     H9R 2055   5.243   6.026   4.706
    1ST     H9S 2056   5.224   5.882   4.804
    1ST     C18 2057   5.328   6.050   4.896
    1ST     H8R 2058   5.356   5.994   4.986
    1ST     H8S 2059   5.422   6.104   4.885
    1ST     C17 2060   5.213   6.151   4.925
    1ST     H7R 2061   5.201   6.227   4.848
    1ST     H7S 2062   5.120   6.096   4.939
    1ST     C16 2063   5.233   6.231   5.058
    1ST     H6R 2064   5.251   6.157   5.136
    1ST     H6S 2065   5.329   6.283   5.061
    1ST     C15 2066   5.120   6.316   5.107
    1ST     H5R 2067   5.077   6.380   5.029
    1ST     H5S 2068   5.035   6.253   5.135
    1ST     C14 2069   5.152   6.399   5.239
    1ST     H4R 2070   5.162   6.329   5.323
    1ST     H4S 2071   5.246   6.454   5.236
    1ST     C13 2072   5.042   6.495   5.277
    1ST     H3R 2073   5.014   6.569   5.202
    1ST     H3S 2074   4.947   6.441   5.283
    1ST     C12 2075   5.072   6.570   5.404
    1ST     H2R 2076   5.169   6.620   5.397
    1ST     H2S 2077   4.996   6.648   5.413
    2PS     C11 2078   5.069   6.486   5.530
    2PS     O12 2079   5.156   6.404   5.557
    2PS     O11 2080   4.957   6.497   5.607
    2PS      C1 2081   4.927   6.406   5.715
    2PS      HR 2082   4.818   6.411   5.722
    2PS      HS 2083   4.969   6.310   5.685
    2PS      C2 2084   4.992   6.451   5.856
    2PS      HX 2085   4.933   6.401   5.934
    2PS      C3 2086   4.982   6.597   5.879
    2PS      HA 2087   5.055   6.652   5.820
    2PS      HB 2088   4.891   6.635   5.833
    2PS     O31 2089   4.993   6.624   6.018
    2PS     P31 2090   4.993   6.771   6.080
    2PS     O32 2091   4.831   6.818   6.080
    2PS     C31 2092   4.771   6.866   5.967
    2PS     H1A 2093   4.830   6.950   5.928
    2PS     H1B 2094   4.761   6.783   5.897
    2PS     C32 2095   4.635   6.927   5.997
    2PS     H2A 2096   4.578   6.946   5.905
    2PS     N31 2097   4.540   6.849   6.084
    2PS    HN1A 2098   4.513   6.761   6.038
    2PS    HN1B 2099   4.578   6.831   6.178
    2PS    HN1C 2100   4.451   6.902   6.088
    2PS     C33 2101   4.650   7.064   6.067
    2PS     O33 2102   5.038   6.763   6.224
    2PS     O34 2103   5.064   6.870   5.993
    2PS     O21 2104   5.136   6.412   5.874
    2PS     C21 2105   5.151   6.273   5.880
    2PS     O22 2106   5.062   6.191   5.861
    2PS     O35 2107   4.584   7.096   6.166
    2PS     O36 2108   4.715   7.146   6.013
    3DHA   C116 2109   4.826   5.977   5.320
    3DHA   H16R 2110   4.799   5.909   5.400
    3DHA   C115 2111   4.925   6.093   5.357
    3DHA   H15R 2112   4.997   6.121   5.279
    3DHA   H15S 2113   4.868   6.184   5.379
    3DHA   C114 2114   4.988   6.052   5.484
    3DHA   H14R 2115   4.914   6.047   5.563
    3DHA   C113 2116   5.122   6.045   5.508
    3DHA   H13R 2117   5.161   6.026   5.608
    3DHA   C112 2118   5.231   6.051   5.417
    3DHA   H12R 2119   5.214   6.129   5.342
    3DHA   H12S 2120   5.316   6.073   5.482
    3DHA   C111 2121   5.245   5.916   5.355
    3DHA   H11R 2122   5.158   5.875   5.304
    3DHA   C110 2123   5.358   5.834   5.359
    3DHA   H10R 2124   5.353   5.739   5.308
    3DHA    C19 2125   5.484   5.874   5.427
    3DHA    H9R 2126   5.570   5.816   5.394
    3DHA    H9S 2127   5.509   5.979   5.410
    3DHA    C18 2128   5.479   5.858   5.576
    3DHA    H8R 2129   5.422   5.771   5.608
    3DHA    C17 2130   5.524   5.942   5.669
    3DHA    H7R 2131   5.508   5.921   5.774
    3DHA    C16 2132   5.594   6.078   5.654
    3DHA    H6R 2133   5.686   6.064   5.598
    3DHA    H6S 2134   5.529   6.139   5.590
    3DHA    C15 2135   5.612   6.140   5.789
    3DHA    H5R 2136   5.711   6.126   5.831
    3DHA    C14 2137   5.527   6.222   5.848
    3DHA    H4R 2138   5.560   6.292   5.925
    3DHA    C13 2139   5.386   6.253   5.802
    3DHA    H3R 2140   5.385   6.359   5.777
    3DHA    H3S 2141   5.352   6.196   5.715
    3DHA    C12 2142   5.290   6.234   5.920
    3DHA    H2R 2143   5.289   6.131   5.954
    3DHA    H2S 2144   5.314   6.297   6.006
    3DHA   C117 2145   4.776   5.959   5.200
    3DHA   H17R 2146   4.701   5.882   5.181
    3DHA   C118 2147   4.806   6.032   5.081
    3DHA   H18R 2148   4.837   6.131   5.116
    3DHA   H18S 2149   4.715   6.060   5.028
    3DHA   C119 2150   4.907   5.963   4.994
    3DHA   H19R 2151   4.979   5.897   5.042
    3DHA   C120 2152   4.919   5.979   4.859
    3DHA   H20R 2153   4.991   5.913   4.811
    3DHA   C121 2154   4.830   6.058   4.756
    3DHA   H21R 2155   4.897   6.107   4.687
    3DHA   H21S 2156   4.767   6.129   4.810
    3DHA   C122 2157   4.749   5.957   4.682
    3DHA   H22R 2158   4.819   5.880   4.650
    3DHA   H22S 2159   4.704   6.010   4.599
    3DHA   H22T 2160   4.674   5.920   4.753
    1ST    C118 2161   1.844  -0.234   3.473
    1ST    H18R 2162   1.944  -0.206   3.438
    1ST    H18S 2163   1.790  -0.146   3.510
    1ST    H18T 2164   1.785  -0.278   3.393
    1ST    C117 2165   1.851  -0.330   3.589
    1ST    H17R 2166   1.753  -0.378   3.591
    1ST    H17S 2167   1.933  -0.402   3.596
    1ST    C116 2168   1.874  -0.259   3.720
    1ST    H16R 2169   1.983  -0.254   3.717
    1ST    H16S 2170   1.858  -0.151   3.730
    1ST    C115 2171   1.825  -0.335   3.839
    1ST    H15R 2172   1.717  -0.353   3.836
    1ST    H15S 2173   1.853  -0.440   3.826
    1ST    C114 2174   1.870  -0.273   3.975
    1ST    H14R 2175   1.963  -0.216   3.970
    1ST    H14S 2176   1.802  -0.192   4.000
    1ST    C113 2177   1.880  -0.370   4.092
    1ST    H13R 2178   1.783  -0.414   4.115
    1ST    H13S 2179   1.958  -0.440   4.061
    1ST    C112 2180   1.927  -0.308   4.225
    1ST    H12R 2181   1.868  -0.217   4.228
    1ST    H12S 2182   1.870  -0.376   4.290
    1ST    C111 2183   2.076  -0.305   4.251
    1ST    H11R 2184   2.123  -0.397   4.216
    1ST    H11S 2185   2.108  -0.213   4.201
    1ST    C110 2186   2.106  -0.299   4.404
    1ST    H10R 2187   2.048  -0.375   4.456
    1ST    H10S 2188   2.213  -0.319   4.411
    1ST     C19 2189   2.058  -0.180   4.483
    1ST     H9R 2190   2.133  -0.171   4.562
    1ST     H9S 2191   2.071  -0.088   4.426
    1ST     C18 2192   1.922  -0.190   4.557
    1ST     H8R 2193   1.849  -0.235   4.490
    1ST     H8S 2194   1.926  -0.252   4.646
    1ST     C17 2195   1.861  -0.052   4.599
    1ST     H7R 2196   1.857   0.011   4.510
    1ST     H7S 2197   1.756  -0.061   4.626
    1ST     C16 2198   1.939   0.032   4.709
    1ST     H6R 2199   2.037   0.057   4.670
    1ST     H6S 2200   1.869   0.114   4.730
    1ST     C15 2201   1.973  -0.037   4.846
    1ST     H5R 2202   2.013  -0.138   4.838
    1ST     H5S 2203   2.050   0.024   4.895
    1ST     C14 2204   1.848  -0.054   4.936
    1ST     H4R 2205   1.780   0.031   4.929
    1ST     H4S 2206   1.788  -0.135   4.895
    1ST     C13 2207   1.871  -0.065   5.086
    1ST     H3R 2208   1.781  -0.100   5.135
    1ST     H3S 2209   1.944  -0.139   5.119
    1ST     C12 2210   1.913   0.070   5.147
    1ST     H2R 2211   2.009   0.103   5.108
    1ST     H2S 2212   1.852   0.152   5.109
    2PS     C11 2213   1.918   0.043   5.294
    2PS     O12 2214   2.014  -0.000   5.354
    2PS     O11 2215   1.800   0.068   5.356
    2PS      C1 2216   1.793   0.055   5.497
    2PS      HR 2217   1.686   0.062   5.518
    2PS      HS 2218   1.830  -0.044   5.524
    2PS      C2 2219   1.879   0.162   5.576
    2PS      HX 2220   1.971   0.175   5.519
    2PS      C3 2221   1.908   0.133   5.727
    2PS      HA 2222   1.810   0.110   5.769
    2PS      HB 2223   1.971   0.045   5.740
    2PS     O31 2224   1.964   0.238   5.797
    2PS     P31 2225   1.989   0.233   5.956
    2PS     O32 2226   1.840   0.227   6.010
    2PS     C31 2227   1.796   0.326   6.108
    2PS     H1A 2228   1.862   0.331   6.195
    2PS     H1B 2229   1.802   0.416   6.047
    2PS     C32 2230   1.654   0.280   6.145
    2PS     H2A 2231   1.586   0.286   6.059
    2PS     N31 2232   1.652   0.137   6.172
    2PS    HN1A 2233   1.730   0.108   6.232
    2PS    HN1B 2234   1.555   0.115   6.202
    2PS    HN1C 2235   1.674   0.084   6.086
    2PS     C33 2236   1.601   0.369   6.261
    2PS     O33 2237   2.044   0.106   6.000
    2PS     O34 2238   2.060   0.357   5.999
    2PS     O21 2239   1.802   0.285   5.583
    2PS     C21 2240   1.685   0.308   5.643
    2PS     O22 2241   1.621   0.217   5.697
    2PS     O35 2242   1.512   0.438   6.226
    2PS     O36 2243   1.662   0.378   6.363
    3DHA   C116 2244   1.154   0.022   5.571
    3DHA   H16R 2245   1.091  -0.052   5.620
    3DHA   C115 2246   1.260  -0.030   5.475
    3DHA   H15R 2247   1.355   0.021   5.493
    3DHA   H15S 2248   1.282  -0.133   5.503
    3DHA   C114 2249   1.222  -0.021   5.329
    3DHA   H14R 2250   1.115  -0.023   5.309
    3DHA   C113 2251   1.301  -0.001   5.224
    3DHA   H13R 2252   1.261   0.016   5.124
    3DHA   C112 2253   1.454   0.007   5.236
    3DHA   H12R 2254   1.473   0.102   5.286
    3DHA   H12S 2255   1.498  -0.062   5.308
    3DHA   C111 2256   1.511  -0.000   5.098
    3DHA   H11R 2257   1.541  -0.100   5.067
    3DHA   C110 2258   1.515   0.101   5.013
    3DHA   H10R 2259   1.547   0.084   4.910
    3DHA    C19 2260   1.470   0.243   5.028
    3DHA    H9R 2261   1.411   0.280   4.944
    3DHA    H9S 2262   1.403   0.258   5.114
    3DHA    C18 2263   1.586   0.344   5.022
    3DHA    H8R 2264   1.604   0.391   4.926
    3DHA    C17 2265   1.668   0.381   5.121
    3DHA    H7R 2266   1.746   0.455   5.104
    3DHA    C16 2267   1.665   0.330   5.261
    3DHA    H6R 2268   1.655   0.221   5.252
    3DHA    H6S 2269   1.762   0.352   5.305
    3DHA    C15 2270   1.549   0.391   5.335
    3DHA    H5R 2271   1.452   0.370   5.291
    3DHA    C14 2272   1.550   0.462   5.446
    3DHA    H4R 2273   1.457   0.494   5.493
    3DHA    C13 2274   1.660   0.522   5.520
    3DHA    H3R 2275   1.756   0.519   5.468
    3DHA    H3S 2276   1.631   0.627   5.527
    3DHA    C12 2277   1.651   0.450   5.653
    3DHA    H2R 2278   1.718   0.490   5.730
    3DHA    H2S 2279   1.549   0.455   5.694
    3DHA   C117 2280   1.144   0.144   5.611
    3DHA   H17R 2281   1.065   0.168   5.683
    3DHA   C118 2282   1.227   0.262   5.568
    3DHA   H18R 2283   1.262   0.247   5.465
    3DHA   H18S 2284   1.318   0.257   5.628
    3DHA   C119 2285   1.169   0.396   5.577
    3DHA   H19R 2286   1.130   0.425   5.674
    3DHA   C120 2287   1.157   0.485   5.476
    3DHA   H20R 2288   1.119   0.586   5.489
    3DHA   C121 2289   1.195   0.481   5.338
    3DHA   H21R 2290   1.226   0.381   5.309
    3DHA   H21S 2291   1.289   0.538   5.332
    3DHA   C122 2292   1.094   0.528   5.238
    3DHA   H22R 2293   1.034   0.613   5.271
    3DHA   H22S 2294   1.035   0.440   5.211
    3DHA   H22T 2295   1.125   0.561   5.138
    1ST    C118 2296   4.081   1.369   3.490
    1ST    H18R 2297   4.023   1.451   3.447
    1ST    H18S 2298   4.051   1.285   3.427
    1ST    H18T 2299   4.186   1.395   3.477
    1ST    C117 2300   4.045   1.340   3.633
    1ST    H17R 2301   3.937   1.324   3.626
    1ST    H17S 2302   4.089   1.243   3.657
    1ST    C116 2303   4.068   1.443   3.744
    1ST    H16R 2304   4.167   1.489   3.741
    1ST    H16S 2305   4.004   1.531   3.732
    1ST    C115 2306   4.046   1.384   3.887
    1ST    H15R 2307   3.960   1.316   3.882
    1ST    H15S 2308   4.126   1.310   3.893
    1ST    C114 2309   4.027   1.477   4.003
    1ST    H14R 2310   4.112   1.545   4.015
    1ST    H14S 2311   3.945   1.547   3.986
    1ST    C113 2312   4.017   1.397   4.141
    1ST    H13R 2313   3.922   1.345   4.134
    1ST    H13S 2314   4.091   1.316   4.149
    1ST    C112 2315   4.035   1.480   4.271
    1ST    H12R 2316   4.132   1.530   4.279
    1ST    H12S 2317   3.971   1.568   4.277
    1ST    C111 2318   4.018   1.399   4.394
    1ST    H11R 2319   3.914   1.366   4.387
    1ST    H11S 2320   4.075   1.305   4.391
    1ST    C110 2321   4.051   1.462   4.531
    1ST    H10R 2322   4.159   1.469   4.541
    1ST    H10S 2323   4.010   1.563   4.528
    1ST     C19 2324   3.992   1.383   4.643
    1ST     H9R 2325   3.888   1.403   4.667
    1ST     H9S 2326   4.002   1.279   4.613
    1ST     C18 2327   4.070   1.407   4.779
    1ST     H8R 2328   4.173   1.371   4.773
    1ST     H8S 2329   4.062   1.516   4.790
    1ST     C17 2330   4.001   1.346   4.910
    1ST     H7R 2331   3.976   1.240   4.898
    1ST     H7S 2332   4.068   1.363   4.995
    1ST     C16 2333   3.872   1.426   4.962
    1ST     H6R 2334   3.889   1.464   5.063
    1ST     H6S 2335   3.860   1.514   4.898
    1ST     C15 2336   3.745   1.337   4.959
    1ST     H5R 2337   3.734   1.295   4.859
    1ST     H5S 2338   3.755   1.261   5.036
    1ST     C14 2339   3.618   1.419   4.970
    1ST     H4R 2340   3.628   1.468   5.067
    1ST     H4S 2341   3.618   1.500   4.898
    1ST     C13 2342   3.497   1.322   4.966
    1ST     H3R 2343   3.497   1.283   4.864
    1ST     H3S 2344   3.498   1.236   5.033
    1ST     C12 2345   3.361   1.385   4.987
    1ST     H2R 2346   3.376   1.478   4.932
    1ST     H2S 2347   3.277   1.333   4.942
    2PS     C11 2348   3.326   1.413   5.130
    2PS     O12 2349   3.346   1.328   5.217
    2PS     O11 2350   3.292   1.539   5.150
    2PS      C1 2351   3.270   1.594   5.277
    2PS      HR 2352   3.208   1.683   5.269
    2PS      HS 2353   3.215   1.522   5.339
    2PS      C2 2354   3.411   1.630   5.331
    2PS      HX 2355   3.471   1.541   5.306
    2PS      C3 2356   3.410   1.648   5.481
    2PS      HA 2357   3.402   1.549   5.526
    2PS      HB 2358   3.507   1.683   5.517
    2PS     O31 2359   3.310   1.745   5.519
    2PS     P31 2360   3.310   1.799   5.676
    2PS     O32 2361   3.255   1.687   5.772
    2PS     C31 2362   3.121   1.673   5.818
    2PS     H1A 2363   3.094   1.763   5.872
    2PS     H1B 2364   3.053   1.660   5.733
    2PS     C32 2365   3.124   1.549   5.914
    2PS     H2A 2366   3.132   1.459   5.853
    2PS     N31 2367   3.234   1.562   6.013
    2PS    HN1A 2368   3.275   1.469   6.032
    2PS    HN1B 2369   3.307   1.620   5.970
    2PS    HN1C 2370   3.201   1.612   6.097
    2PS     C33 2371   2.993   1.524   5.978
    2PS     O33 2372   3.450   1.836   5.711
    2PS     O34 2373   3.215   1.908   5.696
    2PS     O21 2374   3.469   1.732   5.245
    2PS     C21 2375   3.605   1.749   5.245
    2PS     O22 2376   3.674   1.682   5.321
    2PS     O35 2377   2.950   1.412   5.974
    2PS     O36 2378   2.944   1.610   6.049
    3DHA   C116 2379   3.654   2.071   4.030
    3DHA   H16R 2380   3.719   2.004   3.974
    3DHA   C115 2381   3.710   2.146   4.151
    3DHA   H15R 2382   3.679   2.250   4.142
    3DHA   H15S 2383   3.676   2.106   4.247
    3DHA   C114 2384   3.858   2.143   4.153
    3DHA   H14R 2385   3.899   2.243   4.140
    3DHA   C113 2386   3.932   2.034   4.152
    3DHA   H13R 2387   4.040   2.039   4.136
    3DHA   C112 2388   3.894   1.894   4.180
    3DHA   H12R 2389   3.790   1.882   4.208
    3DHA   H12S 2390   3.900   1.821   4.099
    3DHA   C111 2391   3.979   1.844   4.292
    3DHA   H11R 2392   4.042   1.763   4.256
    3DHA   C110 2393   3.982   1.867   4.421
    3DHA   H10R 2394   4.050   1.813   4.487
    3DHA    C19 2395   3.896   1.970   4.491
    3DHA    H9R 2396   3.951   2.026   4.568
    3DHA    H9S 2397   3.864   2.042   4.415
    3DHA    C18 2398   3.784   1.897   4.567
    3DHA    H8R 2399   3.699   1.883   4.500
    3DHA    C17 2400   3.785   1.847   4.693
    3DHA    H7R 2401   3.696   1.793   4.722
    3DHA    C16 2402   3.901   1.849   4.788
    3DHA    H6R 2403   3.911   1.751   4.835
    3DHA    H6S 2404   3.990   1.883   4.735
    3DHA    C15 2405   3.875   1.956   4.897
    3DHA    H5R 2406   3.873   2.055   4.853
    3DHA    C14 2407   3.830   1.941   5.015
    3DHA    H4R 2408   3.821   2.029   5.079
    3DHA    C13 2409   3.777   1.813   5.081
    3DHA    H3R 2410   3.758   1.726   5.017
    3DHA    H3S 2411   3.857   1.785   5.149
    3DHA    C12 2412   3.656   1.857   5.159
    3DHA    H2R 2413   3.687   1.941   5.222
    3DHA    H2S 2414   3.571   1.884   5.096
    3DHA   C117 2415   3.529   2.073   3.985
    3DHA   H17R 2416   3.505   1.999   3.910
    3DHA   C118 2417   3.416   2.145   4.049
    3DHA   H18R 2418   3.439   2.153   4.156
    3DHA   H18S 2419   3.334   2.074   4.055
    3DHA   C119 2420   3.381   2.275   3.989
    3DHA   H19R 2421   3.350   2.263   3.885
    3DHA   C120 2422   3.381   2.389   4.048
    3DHA   H20R 2423   3.350   2.470   3.982
    3DHA   C121 2424   3.398   2.426   4.189
    3DHA   H21R 2425   3.472   2.503   4.207
    3DHA   H21S 2426   3.431   2.343   4.252
    3DHA   C122 2427   3.263   2.472   4.236
    3DHA   H22R 2428   3.278   2.534   4.324
    3DHA   H22S 2429   3.188   2.401   4.271
    3DHA   H22T 2430   3.223   2.539   4.160
    1ST    C118 2431   4.481   2.322   3.875
    1ST    H18R 2432   4.527   2.370   3.788
    1ST    H18S 2433   4.510   2.219   3.853
    1ST    H18T 2434   4.517   2.350   3.975
    1ST    C117 2435   4.334   2.333   3.861
    1ST    H17R 2436   4.299   2.435   3.844
    1ST    H17S 2437   4.304   2.284   3.768
    1ST    C116 2438   4.264   2.265   3.976
    1ST    H16R 2439   4.162   2.243   3.941
    1ST    H16S 2440   4.305   2.169   4.006
    1ST    C115 2441   4.254   2.351   4.109
    1ST    H15R 2442   4.357   2.389   4.114
    1ST    H15S 2443   4.186   2.436   4.101
    1ST    C114 2444   4.213   2.271   4.233
    1ST    H14R 2445   4.109   2.236   4.231
    1ST    H14S 2446   4.272   2.179   4.230
    1ST    C113 2447   4.235   2.335   4.370
    1ST    H13R 2448   4.183   2.431   4.371
    1ST    H13S 2449   4.177   2.277   4.442
    1ST    C112 2450   4.375   2.373   4.420
    1ST    H12R 2451   4.435   2.426   4.346
    1ST    H12S 2452   4.369   2.441   4.505
    1ST    C111 2453   4.461   2.251   4.452
    1ST    H11R 2454   4.404   2.188   4.521
    1ST    H11S 2455   4.471   2.188   4.363
    1ST    C110 2456   4.606   2.273   4.503
    1ST    H10R 2457   4.663   2.179   4.505
    1ST    H10S 2458   4.656   2.341   4.433
    1ST     C19 2459   4.607   2.344   4.633
    1ST     H9R 2460   4.702   2.398   4.635
    1ST     H9S 2461   4.534   2.426   4.634
    1ST     C18 2462   4.598   2.252   4.753
    1ST     H8R 2463   4.526   2.172   4.740
    1ST     H8S 2464   4.690   2.195   4.768
    1ST     C17 2465   4.575   2.328   4.875
    1ST     H7R 2466   4.653   2.404   4.881
    1ST     H7S 2467   4.475   2.370   4.862
    1ST     C16 2468   4.576   2.243   5.004
    1ST     H6R 2469   4.528   2.299   5.085
    1ST     H6S 2470   4.510   2.162   4.973
    1ST     C15 2471   4.714   2.193   5.045
    1ST     H5R 2472   4.737   2.111   4.975
    1ST     H5S 2473   4.792   2.266   5.022
    1ST     C14 2474   4.717   2.140   5.191
    1ST     H4R 2475   4.676   2.221   5.253
    1ST     H4S 2476   4.649   2.056   5.207
    1ST     C13 2477   4.853   2.100   5.258
    1ST     H3R 2478   4.899   2.024   5.195
    1ST     H3S 2479   4.916   2.188   5.246
    1ST     C12 2480   4.833   2.068   5.405
    1ST     H2R 2481   4.786   2.158   5.447
    1ST     H2S 2482   4.770   1.983   5.431
    2PS     C11 2483   4.968   2.062   5.472
    2PS     O12 2484   5.059   1.994   5.437
    2PS     O11 2485   4.973   2.143   5.577
    2PS      C1 2486   5.098   2.142   5.669
    2PS      HR 2487   5.118   2.039   5.701
    2PS      HS 2488   5.188   2.157   5.609
    2PS      C2 2489   5.075   2.240   5.773
    2PS      HX 2490   5.168   2.251   5.829
    2PS      C3 2491   4.956   2.199   5.872
    2PS      HA 2492   4.868   2.261   5.857
    2PS      HB 2493   4.937   2.091   5.873
    2PS     O31 2494   4.981   2.219   6.010
    2PS     P31 2495   4.867   2.208   6.120
    2PS     O32 2496   4.837   2.048   6.140
    2PS     C31 2497   4.934   1.968   6.204
    2PS     H1A 2498   5.028   1.993   6.155
    2PS     H1B 2499   4.934   1.982   6.312
    2PS     C32 2500   4.889   1.830   6.161
    2PS     H2A 2501   4.789   1.814   6.202
    2PS     N31 2502   4.871   1.823   6.006
    2PS    HN1A 2503   4.958   1.850   5.956
    2PS    HN1B 2504   4.831   1.736   5.968
    2PS    HN1C 2505   4.802   1.888   5.965
    2PS     C33 2506   4.969   1.723   6.220
    2PS     O33 2507   4.918   2.246   6.251
    2PS     O34 2508   4.742   2.272   6.079
    2PS     O21 2509   5.043   2.371   5.719
    2PS     C21 2510   5.094   2.481   5.783
    2PS     O22 2511   5.147   2.474   5.889
    2PS     O35 2512   4.928   1.674   6.325
    2PS     O36 2513   5.078   1.685   6.176
    3DHA   C116 2514   5.187   2.755   4.877
    3DHA   H16R 2515   5.226   2.699   4.792
    3DHA   C115 2516   5.044   2.734   4.890
    3DHA   H15R 2517   5.009   2.759   4.990
    3DHA   H15S 2518   4.982   2.799   4.828
    3DHA   C114 2519   5.005   2.590   4.870
    3DHA   H14R 2520   5.071   2.526   4.812
    3DHA   C113 2521   4.906   2.537   4.934
    3DHA   H13R 2522   4.883   2.434   4.910
    3DHA   C112 2523   4.805   2.608   5.022
    3DHA   H12R 2524   4.824   2.715   5.033
    3DHA   H12S 2525   4.704   2.598   4.983
    3DHA   C111 2526   4.817   2.554   5.169
    3DHA   H11R 2527   4.778   2.452   5.169
    3DHA   C110 2528   4.852   2.613   5.278
    3DHA   H10R 2529   4.859   2.560   5.372
    3DHA    C19 2530   4.906   2.754   5.293
    3DHA    H9R 2531   4.985   2.758   5.368
    3DHA    H9S 2532   4.960   2.770   5.199
    3DHA    C18 2533   4.795   2.849   5.322
    3DHA    H8R 2534   4.773   2.910   5.235
    3DHA    C17 2535   4.724   2.864   5.434
    3DHA    H7R 2536   4.634   2.924   5.440
    3DHA    C16 2537   4.734   2.799   5.569
    3DHA    H6R 2538   4.639   2.791   5.621
    3DHA    H6S 2539   4.773   2.697   5.560
    3DHA    C15 2540   4.830   2.877   5.658
    3DHA    H5R 2541   4.826   2.984   5.639
    3DHA    C14 2542   4.919   2.822   5.739
    3DHA    H4R 2543   4.989   2.890   5.787
    3DHA    C13 2544   4.938   2.677   5.775
    3DHA    H3R 2545   4.931   2.681   5.884
    3DHA    H3S 2546   4.845   2.624   5.753
    3DHA    C12 2547   5.069   2.624   5.723
    3DHA    H2R 2548   5.070   2.607   5.615
    3DHA    H2S 2549   5.157   2.687   5.732
    3DHA   C117 2550   5.277   2.817   4.950
    3DHA   H17R 2551   5.380   2.791   4.926
    3DHA   C118 2552   5.247   2.903   5.069
    3DHA   H18R 2553   5.142   2.918   5.091
    3DHA   H18S 2554   5.289   3.002   5.052
    3DHA   C119 2555   5.302   2.837   5.201
    3DHA   H19R 2556   5.250   2.758   5.254
    3DHA   C120 2557   5.414   2.876   5.257
    3DHA   H20R 2558   5.444   2.810   5.338
    3DHA   C121 2559   5.511   2.981   5.220
    3DHA   H21R 2560   5.545   3.028   5.313
    3DHA   H21S 2561   5.460   3.061   5.166
    3DHA   C122 2562   5.626   2.912   5.159
    3DHA   H22R 2563   5.609   2.884   5.055
    3DHA   H22S 2564   5.662   2.826   5.215
    3DHA   H22T 2565   5.718   2.971   5.152
    1ST    C118 2566   5.788   1.699   4.289
    1ST    H18R 2567   5.741   1.650   4.203
    1ST    H18S 2568   5.896   1.698   4.275
    1ST    H18T 2569   5.764   1.803   4.267
    1ST    C117 2570   5.751   1.663   4.426
    1ST    H17R 2571   5.650   1.705   4.426
    1ST    H17S 2572   5.737   1.555   4.428
    1ST    C116 2573   5.841   1.702   4.542
    1ST    H16R 2574   5.942   1.660   4.536
    1ST    H16S 2575   5.855   1.810   4.532
    1ST    C115 2576   5.782   1.665   4.682
    1ST    H15R 2577   5.764   1.558   4.688
    1ST    H15S 2578   5.847   1.673   4.770
    1ST    C114 2579   5.641   1.737   4.690
    1ST    H14R 2580   5.565   1.694   4.625
    1ST    H14S 2581   5.601   1.710   4.788
    1ST    C113 2582   5.643   1.881   4.680
    1ST    H13R 2583   5.670   1.923   4.583
    1ST    H13S 2584   5.537   1.908   4.686
    1ST    C112 2585   5.721   1.950   4.788
    1ST    H12R 2586   5.704   1.902   4.885
    1ST    H12S 2587   5.825   1.947   4.757
    1ST    C111 2588   5.674   2.094   4.805
    1ST    H11R 2589   5.680   2.155   4.715
    1ST    H11S 2590   5.571   2.102   4.839
    1ST    C110 2591   5.754   2.179   4.906
    1ST    H10R 2592   5.857   2.183   4.870
    1ST    H10S 2593   5.720   2.282   4.891
    1ST     C19 2594   5.741   2.151   5.055
    1ST     H9R 2595   5.635   2.160   5.082
    1ST     H9S 2596   5.770   2.048   5.078
    1ST     C18 2597   5.804   2.250   5.147
    1ST     H8R 2598   5.909   2.257   5.118
    1ST     H8S 2599   5.756   2.347   5.137
    1ST     C17 2600   5.797   2.200   5.289
    1ST     H7R 2601   5.775   2.274   5.366
    1ST     H7S 2602   5.715   2.130   5.305
    1ST     C16 2603   5.929   2.133   5.333
    1ST     H6R 2604   5.973   2.078   5.248
    1ST     H6S 2605   6.002   2.209   5.363
    1ST     C15 2606   5.921   2.036   5.456
    1ST     H5R 2607   5.864   2.075   5.541
    1ST     H5S 2608   5.864   1.951   5.419
    1ST     C14 2609   6.059   2.002   5.500
    1ST     H4R 2610   6.120   1.972   5.415
    1ST     H4S 2611   6.110   2.092   5.537
    1ST     C13 2612   6.070   1.878   5.595
    1ST     H3R 2613   6.037   1.908   5.695
    1ST     H3S 2614   6.006   1.796   5.561
    1ST     C12 2615   6.219   1.844   5.617
    1ST     H2R 2616   6.260   1.796   5.528
    1ST     H2S 2617   6.279   1.932   5.638
    2PS     C11 2618   6.246   1.756   5.732
    2PS     O12 2619   6.158   1.728   5.815
    2PS     O11 2620   6.369   1.706   5.736
    2PS      C1 2621   6.402   1.614   5.842
    2PS      HR 2622   6.506   1.584   5.836
    2PS      HS 2623   6.386   1.666   5.937
    2PS      C2 2624   6.331   1.475   5.825
    2PS      HX 2625   6.225   1.480   5.797
    2PS      C3 2626   6.333   1.401   5.959
    2PS      HA 2627   6.250   1.446   6.012
    2PS      HB 2628   6.314   1.295   5.939
    2PS     O31 2629   6.459   1.427   6.022
    2PS     P31 2630   6.465   1.437   6.185
    2PS     O32 2631   6.343   1.543   6.219
    2PS     C31 2632   6.373   1.661   6.281
    2PS     H1A 2633   6.431   1.644   6.372
    2PS     H1B 2634   6.430   1.716   6.206
    2PS     C32 2635   6.233   1.714   6.302
    2PS     H2A 2636   6.188   1.695   6.204
    2PS     N31 2637   6.149   1.613   6.387
    2PS    HN1A 2638   6.136   1.643   6.485
    2PS    HN1B 2639   6.058   1.601   6.341
    2PS    HN1C 2640   6.185   1.516   6.391
    2PS     C33 2641   6.232   1.863   6.349
    2PS     O33 2642   6.437   1.299   6.241
    2PS     O34 2643   6.593   1.498   6.217
    2PS     O21 2644   6.405   1.398   5.725
    2PS     C21 2645   6.353   1.403   5.598
    2PS     O22 2646   6.259   1.475   5.572
    2PS     O35 2647   6.188   1.881   6.464
    2PS     O36 2648   6.250   1.951   6.268
    3DHA   C116 2649   7.300   1.449   4.497
    3DHA   H16R 2650   7.279   1.360   4.438
    3DHA   C115 2651   7.191   1.527   4.572
    3DHA   H15R 2652   7.242   1.591   4.646
    3DHA   H15S 2653   7.134   1.591   4.505
    3DHA   C114 2654   7.102   1.429   4.638
    3DHA   H14R 2655   7.148   1.339   4.678
    3DHA   C113 2656   6.974   1.441   4.664
    3DHA   H13R 2657   6.928   1.359   4.719
    3DHA   C112 2658   6.881   1.552   4.638
    3DHA   H12R 2659   6.935   1.610   4.563
    3DHA   H12S 2660   6.795   1.521   4.578
    3DHA   C111 2661   6.862   1.620   4.766
    3DHA   H11R 2662   6.936   1.690   4.805
    3DHA   C110 2663   6.767   1.598   4.857
    3DHA   H10R 2664   6.755   1.654   4.949
    3DHA    C19 2665   6.655   1.510   4.841
    3DHA    H9R 2666   6.628   1.515   4.736
    3DHA    H9S 2667   6.695   1.408   4.844
    3DHA    C18 2668   6.541   1.543   4.934
    3DHA    H8R 2669   6.466   1.611   4.892
    3DHA    C17 2670   6.523   1.506   5.060
    3DHA    H7R 2671   6.442   1.544   5.123
    3DHA    C16 2672   6.616   1.419   5.145
    3DHA    H6R 2673   6.710   1.401   5.093
    3DHA    H6S 2674   6.641   1.461   5.243
    3DHA    C15 2675   6.558   1.287   5.172
    3DHA    H5R 2676   6.592   1.208   5.105
    3DHA    C14 2677   6.463   1.255   5.261
    3DHA    H4R 2678   6.418   1.156   5.253
    3DHA    C13 2679   6.392   1.355   5.353
    3DHA    H3R 2680   6.421   1.459   5.338
    3DHA    H3S 2681   6.286   1.343   5.328
    3DHA    C12 2682   6.416   1.307   5.500
    3DHA    H2R 2683   6.373   1.210   5.524
    3DHA    H2S 2684   6.524   1.310   5.519
    3DHA   C117 2685   7.433   1.484   4.495
    3DHA   H17R 2686   7.488   1.427   4.420
    3DHA   C118 2687   7.495   1.603   4.559
    3DHA   H18R 2688   7.545   1.565   4.648
    3DHA   H18S 2689   7.425   1.684   4.581
    3DHA   C119 2690   7.603   1.664   4.468
    3DHA   H19R 2691   7.572   1.747   4.406
    3DHA   C120 2692   7.734   1.624   4.464
    3DHA   H20R 2693   7.793   1.674   4.387
    3DHA   C121 2694   7.790   1.511   4.540
    3DHA   H21R 2695   7.864   1.470   4.471
    3DHA   H21S 2696   7.716   1.435   4.565
    3DHA   C122 2697   7.855   1.567   4.669
    3DHA   H22R 2698   7.916   1.484   4.706
    3DHA   H22S 2699   7.772   1.607   4.728
    3DHA   H22T 2700   7.927   1.645   4.642
    1ST    C118 2701   3.989   3.703   4.505
    1ST    H18R 2702   4.088   3.687   4.549
    1ST    H18S 2703   3.996   3.707   4.396
    1ST    H18T 2704   3.926   3.617   4.529
    1ST    C117 2705   3.924   3.830   4.556
    1ST    H17R 2706   3.824   3.845   4.516
    1ST    H17S 2707   3.901   3.813   4.661
    1ST    C116 2708   4.016   3.953   4.545
    1ST    H16R 2709   4.097   3.936   4.615
    1ST    H16S 2710   4.060   3.972   4.447
    1ST    C115 2711   3.942   4.077   4.585
    1ST    H15R 2712   3.863   4.095   4.512
    1ST    H15S 2713   3.891   4.061   4.681
    1ST    C114 2714   4.019   4.202   4.590
    1ST    H14R 2715   4.091   4.188   4.671
    1ST    H14S 2716   4.082   4.213   4.501
    1ST    C113 2717   3.933   4.333   4.589
    1ST    H13R 2718   3.998   4.410   4.630
    1ST    H13S 2719   3.919   4.365   4.485
    1ST    C112 2720   3.800   4.355   4.667
    1ST    H12R 2721   3.761   4.450   4.631
    1ST    H12S 2722   3.729   4.275   4.646
    1ST    C111 2723   3.823   4.359   4.826
    1ST    H11R 2724   3.928   4.387   4.830
    1ST    H11S 2725   3.764   4.441   4.869
    1ST    C110 2726   3.816   4.229   4.908
    1ST    H10R 2727   3.723   4.175   4.889
    1ST    H10S 2728   3.888   4.152   4.881
    1ST     C19 2729   3.833   4.253   5.055
    1ST     H9R 2730   3.937   4.285   5.067
    1ST     H9S 2731   3.767   4.339   5.067
    1ST     C18 2732   3.799   4.135   5.148
    1ST     H8R 2733   3.695   4.112   5.122
    1ST     H8S 2734   3.851   4.043   5.121
    1ST     C17 2735   3.823   4.166   5.296
    1ST     H7R 2736   3.777   4.083   5.350
    1ST     H7S 2737   3.930   4.154   5.316
    1ST     C16 2738   3.748   4.279   5.360
    1ST     H6R 2739   3.770   4.371   5.304
    1ST     H6S 2740   3.644   4.277   5.326
    1ST     C15 2741   3.765   4.311   5.510
    1ST     H5R 2742   3.774   4.216   5.562
    1ST     H5S 2743   3.863   4.357   5.524
    1ST     C14 2744   3.662   4.408   5.574
    1ST     H4R 2745   3.664   4.507   5.528
    1ST     H4S 2746   3.561   4.373   5.549
    1ST     C13 2747   3.664   4.417   5.728
    1ST     H3R 2748   3.763   4.457   5.752
    1ST     H3S 2749   3.605   4.504   5.757
    1ST     C12 2750   3.624   4.279   5.791
    1ST     H2R 2751   3.527   4.237   5.764
    1ST     H2S 2752   3.696   4.206   5.753
    2PS     C11 2753   3.656   4.276   5.938
    2PS     O12 2754   3.639   4.364   6.017
    2PS     O11 2755   3.699   4.155   5.972
    2PS      C1 2756   3.728   4.132   6.114
    2PS      HR 2757   3.802   4.201   6.153
    2PS      HS 2758   3.636   4.121   6.173
    2PS      C2 2759   3.787   3.988   6.105
    2PS      HX 2760   3.745   3.926   6.025
    2PS      C3 2761   3.773   3.920   6.245
    2PS      HA 2762   3.672   3.936   6.284
    2PS      HB 2763   3.782   3.812   6.235
    2PS     O31 2764   3.877   3.957   6.329
    2PS     P31 2765   3.873   3.931   6.484
    2PS     O32 2766   3.844   3.775   6.495
    2PS     C31 2767   3.933   3.677   6.455
    2PS     H1A 2768   3.931   3.658   6.347
    2PS     H1B 2769   4.032   3.712   6.485
    2PS     C32 2770   3.898   3.546   6.527
    2PS     H2A 2771   3.867   3.560   6.631
    2PS     N31 2772   3.778   3.477   6.463
    2PS    HN1A 2773   3.708   3.543   6.425
    2PS    HN1B 2774   3.817   3.417   6.389
    2PS    HN1C 2775   3.733   3.412   6.530
    2PS     C33 2776   4.026   3.459   6.541
    2PS     O33 2777   4.005   3.957   6.548
    2PS     O34 2778   3.752   4.007   6.533
    2PS     O21 2779   3.931   3.988   6.066
    2PS     C21 2780   3.999   3.874   6.039
    2PS     O22 2781   3.945   3.767   6.023
    2PS     O35 2782   4.122   3.499   6.605
    2PS     O36 2783   4.018   3.342   6.500
    3DHA   C116 2784   4.944   3.113   5.063
    3DHA   H16R 2785   5.048   3.129   5.091
    3DHA   C115 2786   4.842   3.187   5.136
    3DHA   H15R 2787   4.745   3.141   5.118
    3DHA   H15S 2788   4.865   3.194   5.243
    3DHA   C114 2789   4.846   3.332   5.103
    3DHA   H14R 2790   4.905   3.350   5.013
    3DHA   C113 2791   4.793   3.434   5.176
    3DHA   H13R 2792   4.822   3.535   5.147
    3DHA   C112 2793   4.717   3.431   5.302
    3DHA   H12R 2794   4.702   3.332   5.346
    3DHA   H12S 2795   4.754   3.499   5.379
    3DHA   C111 2796   4.577   3.473   5.265
    3DHA   H11R 2797   4.549   3.440   5.165
    3DHA   C110 2798   4.493   3.559   5.327
    3DHA   H10R 2799   4.392   3.575   5.289
    3DHA    C19 2800   4.513   3.614   5.468
    3DHA    H9R 2801   4.613   3.598   5.510
    3DHA    H9S 2802   4.495   3.722   5.466
    3DHA    C18 2803   4.412   3.550   5.562
    3DHA    H8R 2804   4.421   3.444   5.584
    3DHA    C17 2805   4.307   3.603   5.624
    3DHA    H7R 2806   4.245   3.538   5.685
    3DHA    C16 2807   4.275   3.753   5.633
    3DHA    H6R 2808   4.279   3.799   5.534
    3DHA    H6S 2809   4.167   3.769   5.640
    3DHA    C15 2810   4.360   3.831   5.737
    3DHA    H5R 2811   4.466   3.815   5.722
    3DHA    C14 2812   4.312   3.896   5.841
    3DHA    H4R 2813   4.381   3.939   5.913
    3DHA    C13 2814   4.169   3.884   5.871
    3DHA    H3R 2815   4.117   3.967   5.824
    3DHA    H3S 2816   4.120   3.796   5.828
    3DHA    C12 2817   4.141   3.892   6.018
    3DHA    H2R 2818   4.208   3.825   6.072
    3DHA    H2S 2819   4.171   3.987   6.062
    3DHA   C117 2820   4.928   3.031   4.951
    3DHA   H17R 2821   5.012   2.985   4.901
    3DHA   C118 2822   4.800   3.018   4.870
    3DHA   H18R 2823   4.750   3.115   4.867
    3DHA   H18S 2824   4.744   2.938   4.920
    3DHA   C119 2825   4.836   2.975   4.726
    3DHA   H19R 2826   4.932   3.012   4.691
    3DHA   C120 2827   4.757   2.909   4.638
    3DHA   H20R 2828   4.782   2.890   4.534
    3DHA   C121 2829   4.617   2.870   4.678
    3DHA   H21R 2830   4.547   2.907   4.602
    3DHA   H21S 2831   4.587   2.928   4.766
    3DHA   C122 2832   4.593   2.715   4.709
    3DHA   H22R 2833   4.596   2.653   4.620
    3DHA   H22S 2834   4.501   2.702   4.767
    3DHA   H22T 2835   4.674   2.680   4.774
    1ST    C118 2836   0.610   4.457   4.380
    1ST    H18R 2837   0.707   4.438   4.334
    1ST    H18S 2838   0.542   4.449   4.296
    1ST    H18T 2839   0.581   4.381   4.454
    1ST    C117 2840   0.615   4.599   4.435
    1ST    H17R 2841   0.603   4.664   4.348
    1ST    H17S 2842   0.517   4.607   4.484
    1ST    C116 2843   0.727   4.631   4.540
    1ST    H16R 2844   0.729   4.550   4.613
    1ST    H16S 2845   0.823   4.634   4.488
    1ST    C115 2846   0.698   4.759   4.622
    1ST    H15R 2847   0.695   4.843   4.552
    1ST    H15S 2848   0.600   4.768   4.671
    1ST    C114 2849   0.809   4.785   4.724
    1ST    H14R 2850   0.823   4.697   4.787
    1ST    H14S 2851   0.896   4.813   4.664
    1ST    C113 2852   0.765   4.910   4.815
    1ST    H13R 2853   0.747   5.003   4.762
    1ST    H13S 2854   0.680   4.874   4.874
    1ST    C112 2855   0.864   4.956   4.915
    1ST    H12R 2856   0.911   4.863   4.949
    1ST    H12S 2857   0.949   5.003   4.866
    1ST    C111 2858   0.811   5.042   5.020
    1ST    H11R 2859   0.775   5.125   4.959
    1ST    H11S 2860   0.730   4.992   5.073
    1ST    C110 2861   0.923   5.093   5.111
    1ST    H10R 2862   0.977   5.010   5.158
    1ST    H10S 2863   0.989   5.142   5.040
    1ST     C19 2864   0.870   5.207   5.202
    1ST     H9R 2865   0.822   5.289   5.148
    1ST     H9S 2866   0.788   5.153   5.250
    1ST     C18 2867   0.970   5.263   5.302
    1ST     H8R 2868   1.015   5.185   5.364
    1ST     H8S 2869   1.055   5.307   5.250
    1ST     C17 2870   0.909   5.373   5.398
    1ST     H7R 2871   0.860   5.458   5.349
    1ST     H7S 2872   0.826   5.340   5.461
    1ST     C16 2873   1.023   5.424   5.487
    1ST     H6R 2874   1.051   5.342   5.554
    1ST     H6S 2875   1.114   5.428   5.427
    1ST     C15 2876   1.013   5.560   5.565
    1ST     H5R 2877   0.983   5.636   5.493
    1ST     H5S 2878   0.929   5.540   5.632
    1ST     C14 2879   1.139   5.608   5.641
    1ST     H4R 2880   1.175   5.536   5.714
    1ST     H4S 2881   1.220   5.618   5.568
    1ST     C13 2882   1.129   5.735   5.729
    1ST     H3R 2883   1.066   5.706   5.813
    1ST     H3S 2884   1.220   5.771   5.778
    1ST     C12 2885   1.058   5.859   5.666
    1ST     H2R 2886   1.067   5.870   5.557
    1ST     H2S 2887   0.952   5.835   5.677
    2PS     C11 2888   1.090   5.990   5.728
    2PS     O12 2889   1.008   6.077   5.734
    2PS     O11 2890   1.217   6.004   5.768
    2PS      C1 2891   1.266   6.126   5.830
    2PS      HR 2892   1.250   6.210   5.763
    2PS      HS 2893   1.226   6.141   5.931
    2PS      C2 2894   1.417   6.103   5.851
    2PS      HX 2895   1.431   6.004   5.896
    2PS      C3 2896   1.474   6.219   5.940
    2PS      HA 2897   1.490   6.297   5.864
    2PS      HB 2898   1.408   6.263   6.015
    2PS     O31 2899   1.595   6.198   6.012
    2PS     P31 2900   1.668   6.320   6.100
    2PS     O32 2901   1.558   6.363   6.208
    2PS     C31 2902   1.564   6.301   6.334
    2PS     H1A 2903   1.532   6.197   6.318
    2PS     H1B 2904   1.659   6.307   6.387
    2PS     C32 2905   1.458   6.376   6.416
    2PS     H2A 2906   1.487   6.482   6.420
    2PS     N31 2907   1.320   6.370   6.346
    2PS    HN1A 2908   1.267   6.283   6.366
    2PS    HN1B 2909   1.257   6.435   6.396
    2PS    HN1C 2910   1.325   6.387   6.244
    2PS     C33 2911   1.439   6.340   6.555
    2PS     O33 2912   1.789   6.259   6.161
    2PS     O34 2913   1.698   6.426   6.004
    2PS     O21 2914   1.482   6.105   5.718
    2PS     C21 2915   1.606   6.053   5.707
    2PS     O22 2916   1.662   6.001   5.799
    2PS     O35 2917   1.332   6.295   6.596
    2PS     O36 2918   1.534   6.352   6.629
    3DHA   C116 2919   1.268   5.296   4.877
    3DHA   H16R 2920   1.334   5.223   4.922
    3DHA   C115 2921   1.256   5.425   4.960
    3DHA   H15R 2922   1.162   5.476   4.936
    3DHA   H15S 2923   1.252   5.399   5.066
    3DHA   C114 2924   1.378   5.502   4.937
    3DHA   H14R 2925   1.463   5.448   4.897
    3DHA   C113 2926   1.390   5.631   4.968
    3DHA   H13R 2927   1.487   5.677   4.951
    3DHA   C112 2928   1.283   5.721   5.036
    3DHA   H12R 2929   1.294   5.823   4.999
    3DHA   H12S 2930   1.182   5.709   4.998
    3DHA   C111 2931   1.261   5.714   5.180
    3DHA   H11R 2932   1.278   5.613   5.217
    3DHA   C110 2933   1.206   5.809   5.264
    3DHA   H10R 2934   1.196   5.788   5.370
    3DHA    C19 2935   1.148   5.939   5.215
    3DHA    H9R 2936   1.163   5.962   5.109
    3DHA    H9S 2937   1.039   5.934   5.215
    3DHA    C18 2938   1.188   6.054   5.296
    3DHA    H8R 2939   1.113   6.117   5.342
    3DHA    C17 2940   1.311   6.111   5.299
    3DHA    H7R 2941   1.319   6.207   5.349
    3DHA    C16 2942   1.436   6.056   5.235
    3DHA    H6R 2943   1.446   5.958   5.281
    3DHA    H6S 2944   1.419   6.027   5.132
    3DHA    C15 2945   1.551   6.155   5.238
    3DHA    H5R 2946   1.578   6.186   5.137
    3DHA    C14 2947   1.620   6.206   5.344
    3DHA    H4R 2948   1.701   6.276   5.323
    3DHA    C13 2949   1.585   6.183   5.489
    3DHA    H3R 2950   1.593   6.271   5.554
    3DHA    H3S 2951   1.479   6.158   5.502
    3DHA    C12 2952   1.666   6.071   5.564
    3DHA    H2R 2953   1.649   5.978   5.510
    3DHA    H2S 2954   1.770   6.103   5.571
    3DHA   C117 2955   1.206   5.274   4.756
    3DHA   H17R 2956   1.220   5.175   4.712
    3DHA   C118 2957   1.126   5.373   4.684
    3DHA   H18R 2958   1.145   5.371   4.576
    3DHA   H18S 2959   1.150   5.473   4.719
    3DHA   C119 2960   0.974   5.343   4.712
    3DHA   H19R 2961   0.928   5.386   4.801
    3DHA   C120 2962   0.887   5.265   4.642
    3DHA   H20R 2963   0.782   5.253   4.669
    3DHA   C121 2964   0.919   5.177   4.525
    3DHA   H21R 2965   0.882   5.082   4.565
    3DHA   H21S 2966   1.027   5.167   4.525
    3DHA   C122 2967   0.872   5.235   4.386
    3DHA   H22R 2968   0.764   5.247   4.386
    3DHA   H22S 2969   0.887   5.174   4.297
    3DHA   H22T 2970   0.905   5.339   4.374
    1ST    C118 2971   6.367   2.367   3.949
    1ST    H18R 2972   6.341   2.263   3.926
    1ST    H18S 2973   6.476   2.367   3.956
    1ST    H18T 2974   6.343   2.443   3.874
    1ST    C117 2975   6.299   2.421   4.081
    1ST    H17R 2976   6.325   2.524   4.102
    1ST    H17S 2977   6.194   2.432   4.054
    1ST    C116 2978   6.298   2.331   4.203
    1ST    H16R 2979   6.204   2.345   4.256
    1ST    H16S 2980   6.285   2.230   4.163
    1ST    C115 2981   6.426   2.325   4.288
    1ST    H15R 2982   6.428   2.244   4.361
    1ST    H15S 2983   6.507   2.306   4.217
    1ST    C114 2984   6.457   2.458   4.365
    1ST    H14R 2985   6.470   2.542   4.295
    1ST    H14S 2986   6.361   2.491   4.405
    1ST    C113 2987   6.569   2.462   4.470
    1ST    H13R 2988   6.667   2.441   4.425
    1ST    H13S 2989   6.586   2.562   4.511
    1ST    C112 2990   6.551   2.359   4.587
    1ST    H12R 2991   6.509   2.269   4.542
    1ST    H12S 2992   6.650   2.333   4.626
    1ST    C111 2993   6.466   2.390   4.707
    1ST    H11R 2994   6.363   2.399   4.672
    1ST    H11S 2995   6.465   2.306   4.776
    1ST    C110 2996   6.519   2.516   4.781
    1ST    H10R 2997   6.615   2.487   4.825
    1ST    H10S 2998   6.551   2.594   4.711
    1ST     C19 2999   6.420   2.573   4.889
    1ST     H9R 3000   6.328   2.598   4.836
    1ST     H9S 3001   6.404   2.489   4.957
    1ST     C18 3002   6.467   2.702   4.957
    1ST     H8R 3003   6.570   2.689   4.990
    1ST     H8S 3004   6.469   2.776   4.876
    1ST     C17 3005   6.381   2.736   5.082
    1ST     H7R 3006   6.278   2.760   5.055
    1ST     H7S 3007   6.356   2.641   5.131
    1ST     C16 3008   6.455   2.830   5.179
    1ST     H6R 3009   6.549   2.776   5.188
    1ST     H6S 3010   6.479   2.924   5.128
    1ST     C15 3011   6.393   2.849   5.311
    1ST     H5R 3012   6.285   2.853   5.294
    1ST     H5S 3013   6.410   2.771   5.386
    1ST     C14 3014   6.434   2.976   5.386
    1ST     H4R 3015   6.533   2.976   5.433
    1ST     H4S 3016   6.454   3.048   5.307
    1ST     C13 3017   6.348   3.036   5.493
    1ST     H3R 3018   6.368   3.142   5.511
    1ST     H3S 3019   6.245   3.038   5.457
    1ST     C12 3020   6.336   2.971   5.627
    1ST     H2R 3021   6.246   3.014   5.671
    1ST     H2S 3022   6.317   2.864   5.614
    2PS     C11 3023   6.461   2.987   5.709
    2PS     O12 3024   6.560   2.927   5.678
    2PS     O11 3025   6.452   3.066   5.817
    2PS      C1 3026   6.560   3.094   5.902
    2PS      HR 3027   6.604   3.000   5.937
    2PS      HS 3028   6.645   3.140   5.850
    2PS      C2 3029   6.525   3.184   6.021
    2PS      HX 3030   6.622   3.197   6.068
    2PS      C3 3031   6.433   3.121   6.118
    2PS      HA 3032   6.330   3.149   6.097
    2PS      HB 3033   6.441   3.012   6.128
    2PS     O31 3034   6.461   3.161   6.249
    2PS     P31 3035   6.422   3.083   6.383
    2PS     O32 3036   6.515   2.947   6.396
    2PS     C31 3037   6.617   2.935   6.487
    2PS     H1A 3038   6.696   3.004   6.456
    2PS     H1B 3039   6.564   2.964   6.578
    2PS     C32 3040   6.657   2.790   6.502
    2PS     H2A 3041   6.576   2.738   6.554
    2PS     N31 3042   6.671   2.720   6.366
    2PS    HN1A 3043   6.635   2.624   6.380
    2PS    HN1B 3044   6.613   2.758   6.290
    2PS    HN1C 3045   6.766   2.716   6.325
    2PS     C33 3046   6.780   2.765   6.591
    2PS     O33 3047   6.450   3.162   6.507
    2PS     O34 3048   6.286   3.031   6.363
    2PS     O21 3049   6.474   3.307   5.973
    2PS     C21 3050   6.465   3.415   6.055
    2PS     O22 3051   6.528   3.422   6.162
    2PS     O35 3052   6.773   2.668   6.663
    2PS     O36 3053   6.886   2.820   6.559
    3DHA   C116 3054   6.476   4.400   4.944
    3DHA   H16R 3055   6.571   4.448   4.963
    3DHA   C115 3056   6.397   4.351   5.057
    3DHA   H15R 3057   6.410   4.417   5.143
    3DHA   H15S 3058   6.293   4.364   5.027
    3DHA   C114 3059   6.437   4.214   5.096
    3DHA   H14R 3060   6.445   4.146   5.011
    3DHA   C113 3061   6.472   4.165   5.213
    3DHA   H13R 3062   6.516   4.066   5.219
    3DHA   C112 3063   6.476   4.233   5.350
    3DHA   H12R 3064   6.571   4.222   5.404
    3DHA   H12S 3065   6.455   4.340   5.341
    3DHA   C111 3066   6.361   4.190   5.431
    3DHA   H11R 3067   6.267   4.240   5.412
    3DHA   C110 3068   6.362   4.088   5.516
    3DHA   H10R 3069   6.272   4.053   5.565
    3DHA    C19 3070   6.479   4.009   5.554
    3DHA    H9R 3071   6.561   4.035   5.487
    3DHA    H9S 3072   6.517   4.035   5.653
    3DHA    C18 3073   6.442   3.868   5.554
    3DHA    H8R 3074   6.440   3.814   5.459
    3DHA    C17 3075   6.415   3.797   5.656
    3DHA    H7R 3076   6.384   3.693   5.646
    3DHA    C16 3077   6.397   3.851   5.796
    3DHA    H6R 3078   6.385   3.959   5.798
    3DHA    H6S 3079   6.315   3.796   5.843
    3DHA    C15 3080   6.515   3.812   5.869
    3DHA    H5R 3081   6.611   3.845   5.833
    3DHA    C14 3082   6.520   3.725   5.975
    3DHA    H4R 3083   6.618   3.693   6.010
    3DHA    C13 3084   6.407   3.658   6.051
    3DHA    H3R 3085   6.422   3.659   6.159
    3DHA    H3S 3086   6.323   3.728   6.048
    3DHA    C12 3087   6.365   3.519   6.009
    3DHA    H2R 3088   6.274   3.489   6.061
    3DHA    H2S 3089   6.359   3.520   5.900
    3DHA   C117 3090   6.437   4.412   4.819
    3DHA   H17R 3091   6.508   4.466   4.756
    3DHA   C118 3092   6.306   4.356   4.765
    3DHA   H18R 3093   6.228   4.432   4.755
    3DHA   H18S 3094   6.257   4.294   4.840
    3DHA   C119 3095   6.318   4.294   4.632
    3DHA   H19R 3096   6.295   4.352   4.543
    3DHA   C120 3097   6.346   4.159   4.613
    3DHA   H20R 3098   6.343   4.120   4.512
    3DHA   C121 3099   6.388   4.059   4.714
    3DHA   H21R 3100   6.354   3.964   4.673
    3DHA   H21S 3101   6.335   4.077   4.808
    3DHA   C122 3102   6.534   4.038   4.723
    3DHA   H22R 3103   6.574   4.048   4.622
    3DHA   H22S 3104   6.554   3.936   4.757
    3DHA   H22T 3105   6.587   4.098   4.797
    1ST    C118 3106   1.348  -0.481   4.420
    1ST    H18R 3107   1.303  -0.383   4.406
    1ST    H18S 3108   1.330  -0.531   4.515
    1ST    H18T 3109   1.288  -0.542   4.353
    1ST    C117 3110   1.502  -0.477   4.397
    1ST    H17R 3111   1.540  -0.577   4.375
    1ST    H17S 3112   1.520  -0.427   4.302
    1ST    C116 3113   1.584  -0.408   4.508
    1ST    H16R 3114   1.688  -0.396   4.474
    1ST    H16S 3115   1.544  -0.309   4.532
    1ST    C115 3116   1.604  -0.489   4.636
    1ST    H15R 3117   1.508  -0.530   4.666
    1ST    H15S 3118   1.675  -0.568   4.612
    1ST    C114 3119   1.649  -0.412   4.760
    1ST    H14R 3120   1.668  -0.487   4.837
    1ST    H14S 3121   1.745  -0.360   4.760
    1ST    C113 3122   1.559  -0.304   4.816
    1ST    H13R 3123   1.601  -0.248   4.900
    1ST    H13S 3124   1.549  -0.225   4.741
    1ST    C112 3125   1.421  -0.348   4.853
    1ST    H12R 3126   1.388  -0.404   4.766
    1ST    H12S 3127   1.416  -0.414   4.941
    1ST    C111 3128   1.325  -0.235   4.888
    1ST    H11R 3129   1.372  -0.161   4.952
    1ST    H11S 3130   1.307  -0.160   4.810
    1ST    C110 3131   1.184  -0.278   4.935
    1ST    H10R 3132   1.132  -0.341   4.862
    1ST    H10S 3133   1.202  -0.330   5.030
    1ST     C19 3134   1.093  -0.165   4.965
    1ST     H9R 3135   1.158  -0.086   5.003
    1ST     H9S 3136   1.061  -0.145   4.862
    1ST     C18 3137   0.974  -0.192   5.052
    1ST     H8R 3138   0.944  -0.288   5.010
    1ST     H8S 3139   0.992  -0.224   5.155
    1ST     C17 3140   0.862  -0.088   5.041
    1ST     H7R 3141   0.849  -0.043   4.943
    1ST     H7S 3142   0.764  -0.129   5.065
    1ST     C16 3143   0.876   0.023   5.140
    1ST     H6R 3144   0.974   0.072   5.134
    1ST     H6S 3145   0.811   0.101   5.102
    1ST     C15 3146   0.845  -0.022   5.287
    1ST     H5R 3147   0.751  -0.071   5.310
    1ST     H5S 3148   0.908  -0.107   5.314
    1ST     C14 3149   0.856   0.087   5.396
    1ST     H4R 3150   0.846   0.025   5.486
    1ST     H4S 3151   0.957   0.129   5.399
    1ST     C13 3152   0.757   0.201   5.377
    1ST     H3R 3153   0.766   0.232   5.273
    1ST     H3S 3154   0.659   0.154   5.391
    1ST     C12 3155   0.773   0.316   5.482
    1ST     H2R 3156   0.878   0.347   5.485
    1ST     H2S 3157   0.712   0.395   5.438
    2PS     C11 3158   0.741   0.272   5.625
    2PS     O12 3159   0.630   0.249   5.654
    2PS     O11 3160   0.840   0.267   5.716
    2PS      C1 3161   0.816   0.211   5.843
    2PS      HR 3162   0.738   0.133   5.844
    2PS      HS 3163   0.901   0.152   5.877
    2PS      C2 3164   0.781   0.317   5.947
    2PS      HX 3165   0.832   0.411   5.921
    2PS      C3 3166   0.827   0.283   6.090
    2PS      HA 3167   0.936   0.273   6.086
    2PS      HB 3168   0.809   0.374   6.148
    2PS     O31 3169   0.751   0.171   6.135
    2PS     P31 3170   0.765   0.098   6.279
    2PS     O32 3171   0.798  -0.049   6.235
    2PS     C31 3172   0.915  -0.077   6.159
    2PS     H1A 3173   0.903  -0.055   6.053
    2PS     H1B 3174   0.991  -0.010   6.200
    2PS     C32 3175   0.954  -0.225   6.164
    2PS     H2A 3176   0.941  -0.258   6.267
    2PS     N31 3177   0.881  -0.319   6.074
    2PS    HN1A 3178   0.879  -0.281   5.978
    2PS    HN1B 3179   0.931  -0.409   6.072
    2PS    HN1C 3180   0.783  -0.338   6.102
    2PS     C33 3181   1.105  -0.246   6.154
    2PS     O33 3182   0.878   0.157   6.350
    2PS     O34 3183   0.636   0.099   6.347
    2PS     O21 3184   0.637   0.330   5.942
    2PS     C21 3185   0.577   0.445   5.983
    2PS     O22 3186   0.636   0.541   6.037
    2PS     O35 3187   1.179  -0.176   6.089
    2PS     O36 3188   1.159  -0.336   6.218
    3DHA   C116 3189  -0.107   0.434   5.097
    3DHA   H16R 3190  -0.190   0.381   5.142
    3DHA   C115 3191  -0.153   0.548   5.013
    3DHA   H15R 3192  -0.195   0.503   4.923
    3DHA   H15S 3193  -0.243   0.581   5.065
    3DHA   C114 3194  -0.048   0.646   4.983
    3DHA   H14R 3195   0.008   0.630   4.891
    3DHA   C113 3196  -0.030   0.762   5.047
    3DHA   H13R 3197   0.026   0.837   4.991
    3DHA   C112 3198  -0.102   0.804   5.175
    3DHA   H12R 3199  -0.181   0.870   5.139
    3DHA   H12S 3200  -0.133   0.712   5.225
    3DHA   C111 3201  -0.012   0.878   5.264
    3DHA   H11R 3202  -0.013   0.986   5.257
    3DHA   C110 3203   0.066   0.828   5.365
    3DHA   H10R 3204   0.110   0.907   5.426
    3DHA    C19 3205   0.085   0.692   5.404
    3DHA    H9R 3206   0.022   0.667   5.490
    3DHA    H9S 3207   0.055   0.617   5.331
    3DHA    C18 3208   0.226   0.677   5.440
    3DHA    H8R 3209   0.287   0.658   5.352
    3DHA    C17 3210   0.287   0.677   5.559
    3DHA    H7R 3211   0.396   0.670   5.561
    3DHA    C16 3212   0.217   0.711   5.691
    3DHA    H6R 3213   0.279   0.768   5.761
    3DHA    H6S 3214   0.129   0.773   5.672
    3DHA    C15 3215   0.172   0.579   5.747
    3DHA    H5R 3216   0.065   0.564   5.742
    3DHA    C14 3217   0.247   0.476   5.798
    3DHA    H4R 3218   0.191   0.392   5.840
    3DHA    C13 3219   0.393   0.471   5.821
    3DHA    H3R 3220   0.432   0.395   5.753
    3DHA    H3S 3221   0.433   0.568   5.790
    3DHA    C12 3222   0.429   0.441   5.963
    3DHA    H2R 3223   0.368   0.501   6.030
    3DHA    H2S 3224   0.389   0.345   5.996
    3DHA   C117 3225   0.022   0.395   5.120
    3DHA   H17R 3226   0.042   0.305   5.179
    3DHA   C118 3227   0.149   0.447   5.073
    3DHA   H18R 3228   0.201   0.516   5.141
    3DHA   H18S 3229   0.135   0.503   4.980
    3DHA   C119 3230   0.249   0.340   5.049
    3DHA   H19R 3231   0.219   0.287   4.959
    3DHA   C120 3232   0.359   0.309   5.112
    3DHA   H20R 3233   0.424   0.238   5.062
    3DHA   C121 3234   0.428   0.385   5.218
    3DHA   H21R 3235   0.405   0.491   5.226
    3DHA   H21S 3236   0.536   0.374   5.206
    3DHA   C122 3237   0.394   0.317   5.351
    3DHA   H22R 3238   0.421   0.212   5.367
    3DHA   H22S 3239   0.287   0.330   5.366
    3DHA   H22T 3240   0.437   0.372   5.435
    1ST    C118 3241   5.104   4.701   4.526
    1ST    H18R 3242   5.127   4.688   4.420
    1ST    H18S 3243   5.175   4.634   4.576
    1ST    H18T 3244   5.141   4.801   4.549
    1ST    C117 3245   4.960   4.679   4.567
    1ST    H17R 3246   4.928   4.578   4.540
    1ST    H17S 3247   4.972   4.669   4.675
    1ST    C116 3248   4.874   4.794   4.551
    1ST    H16R 3249   4.911   4.873   4.616
    1ST    H16S 3250   4.881   4.830   4.448
    1ST    C115 3251   4.731   4.783   4.605
    1ST    H15R 3252   4.672   4.858   4.552
    1ST    H15S 3253   4.699   4.683   4.576
    1ST    C114 3254   4.721   4.801   4.754
    1ST    H14R 3255   4.764   4.710   4.798
    1ST    H14S 3256   4.779   4.886   4.789
    1ST    C113 3257   4.582   4.815   4.799
    1ST    H13R 3258   4.548   4.908   4.752
    1ST    H13S 3259   4.517   4.733   4.768
    1ST    C112 3260   4.559   4.821   4.951
    1ST    H12R 3261   4.599   4.738   5.009
    1ST    H12S 3262   4.602   4.916   4.985
    1ST    C111 3263   4.411   4.822   4.987
    1ST    H11R 3264   4.363   4.907   4.937
    1ST    H11S 3265   4.363   4.729   4.957
    1ST    C110 3266   4.403   4.839   5.134
    1ST    H10R 3267   4.446   4.755   5.189
    1ST    H10S 3268   4.456   4.926   5.174
    1ST     C19 3269   4.255   4.856   5.178
    1ST     H9R 3270   4.222   4.953   5.139
    1ST     H9S 3271   4.191   4.783   5.129
    1ST     C18 3272   4.233   4.878   5.325
    1ST     H8R 3273   4.304   4.805   5.364
    1ST     H8S 3274   4.264   4.977   5.361
    1ST     C17 3275   4.096   4.826   5.369
    1ST     H7R 3276   4.021   4.902   5.346
    1ST     H7S 3277   4.068   4.732   5.321
    1ST     C16 3278   4.080   4.810   5.520
    1ST     H6R 3279   4.157   4.749   5.568
    1ST     H6S 3280   4.092   4.913   5.555
    1ST     C15 3281   3.935   4.757   5.546
    1ST     H5R 3282   3.862   4.801   5.478
    1ST     H5S 3283   3.923   4.651   5.522
    1ST     C14 3284   3.892   4.769   5.691
    1ST     H4R 3285   3.895   4.875   5.716
    1ST     H4S 3286   3.788   4.736   5.692
    1ST     C13 3287   3.957   4.686   5.794
    1ST     H3R 3288   3.993   4.585   5.773
    1ST     H3S 3289   4.046   4.744   5.819
    1ST     C12 3290   3.870   4.674   5.919
    1ST     H2R 3291   3.842   4.772   5.958
    1ST     H2S 3292   3.776   4.619   5.909
    2PS     C11 3293   3.946   4.602   6.039
    2PS     O12 3294   3.891   4.570   6.141
    2PS     O11 3295   4.078   4.574   6.019
    2PS      C1 3296   4.146   4.491   6.123
    2PS      HR 3297   4.252   4.510   6.110
    2PS      HS 3298   4.116   4.527   6.222
    2PS      C2 3299   4.116   4.341   6.109
    2PS      HX 3300   4.008   4.324   6.105
    2PS      C3 3301   4.175   4.256   6.225
    2PS      HA 3302   4.134   4.300   6.316
    2PS      HB 3303   4.145   4.151   6.217
    2PS     O31 3304   4.320   4.266   6.224
    2PS     P31 3305   4.404   4.231   6.354
    2PS     O32 3306   4.437   4.380   6.411
    2PS     C31 3307   4.344   4.447   6.486
    2PS     H1A 3308   4.267   4.482   6.418
    2PS     H1B 3309   4.299   4.389   6.568
    2PS     C32 3310   4.420   4.567   6.550
    2PS     H2A 3311   4.492   4.539   6.626
    2PS     N31 3312   4.494   4.650   6.442
    2PS    HN1A 3313   4.571   4.601   6.394
    2PS    HN1B 3314   4.428   4.689   6.373
    2PS    HN1C 3315   4.537   4.735   6.482
    2PS     C33 3316   4.313   4.640   6.626
    2PS     O33 3317   4.307   4.168   6.449
    2PS     O34 3318   4.531   4.166   6.311
    2PS     O21 3319   4.173   4.287   5.988
    2PS     C21 3320   4.113   4.302   5.872
    2PS     O22 3321   3.998   4.336   5.862
    2PS     O35 3322   4.280   4.605   6.736
    2PS     O36 3323   4.243   4.721   6.564
    3DHA   C116 3324   4.636   4.201   4.580
    3DHA   H16R 3325   4.706   4.219   4.661
    3DHA   C115 3326   4.569   4.321   4.528
    3DHA   H15R 3327   4.600   4.351   4.427
    3DHA   H15S 3328   4.461   4.304   4.530
    3DHA   C114 3329   4.608   4.426   4.621
    3DHA   H14R 3330   4.702   4.468   4.585
    3DHA   C113 3331   4.549   4.479   4.726
    3DHA   H13R 3332   4.609   4.543   4.790
    3DHA   C112 3333   4.409   4.461   4.770
    3DHA   H12R 3334   4.379   4.559   4.807
    3DHA   H12S 3335   4.357   4.432   4.679
    3DHA   C111 3336   4.399   4.348   4.864
    3DHA   H11R 3337   4.471   4.271   4.838
    3DHA   C110 3338   4.323   4.332   4.968
    3DHA   H10R 3339   4.332   4.243   5.031
    3DHA    C19 3340   4.218   4.430   5.017
    3DHA    H9R 3341   4.203   4.499   4.933
    3DHA    H9S 3342   4.132   4.368   5.044
    3DHA    C18 3343   4.258   4.501   5.138
    3DHA    H8R 3344   4.313   4.593   5.119
    3DHA    C17 3345   4.220   4.470   5.259
    3DHA    H7R 3346   4.250   4.538   5.338
    3DHA    C16 3347   4.133   4.365   5.314
    3DHA    H6R 3348   4.057   4.413   5.375
    3DHA    H6S 3349   4.081   4.321   5.229
    3DHA    C15 3350   4.212   4.261   5.385
    3DHA    H5R 3351   4.264   4.194   5.318
    3DHA    C14 3352   4.200   4.227   5.509
    3DHA    H4R 3353   4.276   4.155   5.537
    3DHA    C13 3354   4.122   4.282   5.624
    3DHA    H3R 3355   4.113   4.388   5.598
    3DHA    H3S 3356   4.022   4.238   5.634
    3DHA    C12 3357   4.203   4.268   5.756
    3DHA    H2R 3358   4.241   4.165   5.765
    3DHA    H2S 3359   4.283   4.342   5.763
    3DHA   C117 3360   4.615   4.070   4.537
    3DHA   H17R 3361   4.671   3.994   4.590
    3DHA   C118 3362   4.496   4.024   4.457
    3DHA   H18R 3363   4.534   4.010   4.355
    3DHA   H18S 3364   4.422   4.104   4.460
    3DHA   C119 3365   4.450   3.897   4.514
    3DHA   H19R 3366   4.491   3.872   4.611
    3DHA   C120 3367   4.363   3.812   4.453
    3DHA   H20R 3368   4.333   3.724   4.509
    3DHA   C121 3369   4.308   3.818   4.316
    3DHA   H21R 3370   4.315   3.921   4.282
    3DHA   H21S 3371   4.203   3.787   4.318
    3DHA   C122 3372   4.394   3.727   4.238
    3DHA   H22R 3373   4.498   3.757   4.252
    3DHA   H22S 3374   4.364   3.723   4.133
    3DHA   H22T 3375   4.396   3.623   4.271
    1ST    C118 3376   1.402   0.274   4.124
    1ST    H18R 3377   1.387   0.219   4.217
    1ST    H18S 3378   1.462   0.199   4.072
    1ST    H18T 3379   1.301   0.277   4.083
    1ST    C117 3380   1.466   0.409   4.148
    1ST    H17R 3381   1.549   0.406   4.218
    1ST    H17S 3382   1.506   0.445   4.053
    1ST    C116 3383   1.371   0.515   4.209
    1ST    H16R 3384   1.285   0.526   4.144
    1ST    H16S 3385   1.323   0.473   4.298
    1ST    C115 3386   1.433   0.653   4.228
    1ST    H15R 3387   1.451   0.692   4.128
    1ST    H15S 3388   1.351   0.716   4.262
    1ST    C114 3389   1.541   0.664   4.330
    1ST    H14R 3390   1.519   0.626   4.430
    1ST    H14S 3391   1.624   0.596   4.306
    1ST    C113 3392   1.600   0.801   4.360
    1ST    H13R 3393   1.678   0.770   4.429
    1ST    H13S 3394   1.631   0.847   4.266
    1ST    C112 3395   1.506   0.898   4.432
    1ST    H12R 3396   1.432   0.939   4.363
    1ST    H12S 3397   1.462   0.834   4.508
    1ST    C111 3398   1.582   1.012   4.504
    1ST    H11R 3399   1.667   0.963   4.550
    1ST    H11S 3400   1.609   1.093   4.436
    1ST    C110 3401   1.510   1.072   4.622
    1ST    H10R 3402   1.446   1.155   4.592
    1ST    H10S 3403   1.439   1.003   4.668
    1ST     C19 3404   1.599   1.132   4.732
    1ST     H9R 3405   1.667   1.054   4.767
    1ST     H9S 3406   1.655   1.215   4.688
    1ST     C18 3407   1.518   1.190   4.852
    1ST     H8R 3408   1.473   1.284   4.822
    1ST     H8S 3409   1.431   1.128   4.873
    1ST     C17 3410   1.597   1.201   4.981
    1ST     H7R 3411   1.646   1.104   4.994
    1ST     H7S 3412   1.688   1.261   4.983
    1ST     C16 3413   1.518   1.232   5.108
    1ST     H6R 3414   1.459   1.323   5.102
    1ST     H6S 3415   1.454   1.146   5.130
    1ST     C15 3416   1.622   1.259   5.221
    1ST     H5R 3417   1.697   1.179   5.220
    1ST     H5S 3418   1.676   1.351   5.202
    1ST     C14 3419   1.557   1.255   5.357
    1ST     H4R 3420   1.492   1.343   5.358
    1ST     H4S 3421   1.495   1.166   5.371
    1ST     C13 3422   1.660   1.238   5.470
    1ST     H3R 3423   1.619   1.214   5.568
    1ST     H3S 3424   1.722   1.151   5.450
    1ST     C12 3425   1.741   1.367   5.488
    1ST     H2R 3426   1.802   1.395   5.402
    1ST     H2S 3427   1.684   1.460   5.495
    2PS     C11 3428   1.834   1.363   5.610
    2PS     O12 3429   1.881   1.263   5.664
    2PS     O11 3430   1.845   1.487   5.658
    2PS      C1 3431   1.930   1.506   5.782
    2PS      HR 3432   1.915   1.606   5.823
    2PS      HS 3433   1.902   1.432   5.857
    2PS      C2 3434   2.080   1.480   5.751
    2PS      HX 3435   2.108   1.383   5.710
    2PS      C3 3436   2.160   1.505   5.877
    2PS      HA 3437   2.136   1.433   5.956
    2PS      HB 3438   2.267   1.496   5.855
    2PS     O31 3439   2.136   1.626   5.949
    2PS     P31 3440   2.244   1.688   6.059
    2PS     O32 3441   2.228   1.587   6.189
    2PS     C31 3442   2.314   1.476   6.204
    2PS     H1A 3443   2.253   1.390   6.234
    2PS     H1B 3444   2.366   1.449   6.111
    2PS     C32 3445   2.417   1.501   6.307
    2PS     H2A 3446   2.482   1.578   6.264
    2PS     N31 3447   2.362   1.575   6.431
    2PS    HN1A 3448   2.324   1.666   6.400
    2PS    HN1B 3449   2.293   1.531   6.493
    2PS    HN1C 3450   2.439   1.598   6.496
    2PS     C33 3451   2.492   1.368   6.326
    2PS     O33 3452   2.379   1.682   5.998
    2PS     O34 3453   2.186   1.815   6.105
    2PS     O21 3454   2.125   1.585   5.656
    2PS     C21 3455   2.111   1.565   5.521
    2PS     O22 3456   2.073   1.459   5.480
    2PS     O35 3457   2.588   1.356   6.262
    2PS     O36 3458   2.458   1.292   6.414
    3DHA   C116 3459   2.376   2.467   5.077
    3DHA   H16R 3460   2.396   2.364   5.105
    3DHA   C115 3461   2.360   2.492   4.930
    3DHA   H15R 3462   2.258   2.461   4.905
    3DHA   H15S 3463   2.369   2.599   4.910
    3DHA   C114 3464   2.465   2.424   4.850
    3DHA   H14R 3465   2.544   2.489   4.815
    3DHA   C113 3466   2.466   2.297   4.805
    3DHA   H13R 3467   2.550   2.268   4.742
    3DHA   C112 3468   2.354   2.208   4.823
    3DHA   H12R 3469   2.259   2.257   4.844
    3DHA   H12S 3470   2.342   2.158   4.727
    3DHA   C111 3471   2.385   2.115   4.937
    3DHA   H11R 3472   2.480   2.064   4.933
    3DHA   C110 3473   2.305   2.094   5.050
    3DHA   H10R 3474   2.350   2.029   5.124
    3DHA    C19 3475   2.158   2.138   5.069
    3DHA    H9R 3476   2.141   2.227   5.009
    3DHA    H9S 3477   2.096   2.060   5.024
    3DHA    C18 3478   2.120   2.156   5.209
    3DHA    H8R 3479   2.170   2.236   5.264
    3DHA    C17 3480   2.029   2.082   5.269
    3DHA    H7R 3481   2.017   2.089   5.377
    3DHA    C16 3482   1.946   1.965   5.212
    3DHA    H6R 3483   1.857   2.007   5.163
    3DHA    H6S 3484   1.988   1.902   5.134
    3DHA    C15 3485   1.891   1.882   5.323
    3DHA    H5R 3486   1.782   1.886   5.322
    3DHA    C14 3487   1.950   1.814   5.420
    3DHA    H4R 3488   1.880   1.754   5.478
    3DHA    C13 3489   2.098   1.801   5.458
    3DHA    H3R 3490   2.143   1.883   5.401
    3DHA    H3S 3491   2.123   1.825   5.561
    3DHA    C12 3492   2.165   1.668   5.430
    3DHA    H2R 3493   2.149   1.650   5.324
    3DHA    H2S 3494   2.272   1.679   5.450
    3DHA   C117 3495   2.388   2.567   5.171
    3DHA   H17R 3496   2.398   2.533   5.274
    3DHA   C118 3497   2.387   2.716   5.144
    3DHA   H18R 3498   2.384   2.776   5.235
    3DHA   H18S 3499   2.298   2.745   5.087
    3DHA   C119 3500   2.517   2.746   5.081
    3DHA   H19R 3501   2.595   2.678   5.112
    3DHA   C120 3502   2.556   2.846   5.000
    3DHA   H20R 3503   2.659   2.861   4.970
    3DHA   C121 3504   2.469   2.966   4.976
    3DHA   H21R 3505   2.538   3.041   5.015
    3DHA   H21S 3506   2.384   2.967   5.045
    3DHA   C122 3507   2.425   3.006   4.832
    3DHA   H22R 3508   2.358   2.937   4.779
    3DHA   H22S 3509   2.513   3.008   4.767
    3DHA   H22T 3510   2.360   3.094   4.840
    1ST    C118 3511   0.634   3.790   4.014
    1ST    H18R 3512   0.563   3.871   3.996
    1ST    H18S 3513   0.598   3.736   4.102
    1ST    H18T 3514   0.623   3.724   3.927
    1ST    C117 3515   0.774   3.850   4.037
    1ST    H17R 3516   0.850   3.773   4.040
    1ST    H17S 3517   0.808   3.907   3.950
    1ST    C116 3518   0.800   3.932   4.166
    1ST    H16R 3519   0.826   3.863   4.247
    1ST    H16S 3520   0.887   3.998   4.153
    1ST    C115 3521   0.687   4.035   4.192
    1ST    H15R 3522   0.679   4.102   4.107
    1ST    H15S 3523   0.596   3.981   4.218
    1ST    C114 3524   0.708   4.140   4.303
    1ST    H14R 3525   0.754   4.229   4.261
    1ST    H14S 3526   0.616   4.178   4.348
    1ST    C113 3527   0.786   4.101   4.427
    1ST    H13R 3528   0.736   4.008   4.457
    1ST    H13S 3529   0.890   4.081   4.397
    1ST    C112 3530   0.786   4.200   4.549
    1ST    H12R 3531   0.829   4.298   4.529
    1ST    H12S 3532   0.687   4.221   4.590
    1ST    C111 3533   0.872   4.140   4.666
    1ST    H11R 3534   0.865   4.031   4.666
    1ST    H11S 3535   0.977   4.159   4.642
    1ST    C110 3536   0.841   4.204   4.809
    1ST    H10R 3537   0.860   4.312   4.813
    1ST    H10S 3538   0.733   4.203   4.824
    1ST     C19 3539   0.939   4.134   4.903
    1ST     H9R 3540   0.914   4.030   4.885
    1ST     H9S 3541   1.035   4.154   4.855
    1ST     C18 3542   0.930   4.178   5.047
    1ST     H8R 3543   0.967   4.276   5.080
    1ST     H8S 3544   0.823   4.178   5.069
    1ST     C17 3545   1.001   4.078   5.136
    1ST     H7R 3546   0.957   3.983   5.106
    1ST     H7S 3547   1.107   4.079   5.110
    1ST     C16 3548   0.983   4.108   5.289
    1ST     H6R 3549   1.054   4.185   5.318
    1ST     H6S 3550   0.885   4.147   5.319
    1ST     C15 3551   1.006   3.982   5.381
    1ST     H5R 3552   0.920   3.916   5.374
    1ST     H5S 3553   1.083   3.917   5.340
    1ST     C14 3554   1.033   4.013   5.536
    1ST     H4R 3555   0.954   4.078   5.574
    1ST     H4S 3556   1.037   3.928   5.604
    1ST     C13 3557   1.166   4.078   5.548
    1ST     H3R 3558   1.239   4.003   5.578
    1ST     H3S 3559   1.209   4.106   5.451
    1ST     C12 3560   1.166   4.204   5.648
    1ST     H2R 3561   1.267   4.245   5.648
    1ST     H2S 3562   1.103   4.281   5.603
    2PS     C11 3563   1.114   4.179   5.785
    2PS     O12 3564   1.128   4.072   5.846
    2PS     O11 3565   1.067   4.297   5.834
    2PS      C1 3566   1.069   4.305   5.978
    2PS      HR 3567   1.001   4.387   6.002
    2PS      HS 3568   1.039   4.215   6.031
    2PS      C2 3569   1.204   4.353   6.033
    2PS      HX 3570   1.284   4.312   5.971
    2PS      C3 3571   1.227   4.329   6.182
    2PS      HA 3572   1.206   4.223   6.201
    2PS      HB 3573   1.333   4.337   6.206
    2PS     O31 3574   1.149   4.401   6.277
    2PS     P31 3575   1.192   4.387   6.429
    2PS     O32 3576   1.268   4.521   6.461
    2PS     C31 3577   1.407   4.534   6.436
    2PS     H1A 3578   1.455   4.478   6.517
    2PS     H1B 3579   1.438   4.490   6.341
    2PS     C32 3580   1.437   4.686   6.442
    2PS     H2A 3581   1.539   4.713   6.413
    2PS     N31 3582   1.347   4.767   6.343
    2PS    HN1A 3583   1.246   4.764   6.361
    2PS    HN1B 3584   1.362   4.869   6.341
    2PS    HN1C 3585   1.354   4.726   6.248
    2PS     C33 3586   1.421   4.730   6.582
    2PS     O33 3587   1.061   4.385   6.504
    2PS     O34 3588   1.288   4.273   6.439
    2PS     O21 3589   1.207   4.496   6.022
    2PS     C21 3590   1.244   4.552   5.903
    2PS     O22 3591   1.286   4.491   5.809
    2PS     O35 3592   1.477   4.666   6.665
    2PS     O36 3593   1.346   4.824   6.604
    3DHA   C116 3594   0.376   4.569   4.878
    3DHA   H16R 3595   0.334   4.659   4.923
    3DHA   C115 3596   0.461   4.499   4.967
    3DHA   H15R 3597   0.433   4.521   5.070
    3DHA   H15S 3598   0.447   4.390   4.972
    3DHA   C114 3599   0.604   4.527   4.945
    3DHA   H14R 3600   0.634   4.481   4.851
    3DHA   C113 3601   0.692   4.581   5.034
    3DHA   H13R 3602   0.798   4.580   5.008
    3DHA   C112 3603   0.661   4.642   5.168
    3DHA   H12R 3604   0.697   4.745   5.166
    3DHA   H12S 3605   0.557   4.660   5.195
    3DHA   C111 3606   0.728   4.569   5.276
    3DHA   H11R 3607   0.681   4.473   5.293
    3DHA   C110 3608   0.829   4.613   5.350
    3DHA   H10R 3609   0.867   4.547   5.427
    3DHA    C19 3610   0.898   4.746   5.335
    3DHA    H9R 3611   1.007   4.742   5.343
    3DHA    H9S 3612   0.886   4.773   5.229
    3DHA    C18 3613   0.846   4.850   5.423
    3DHA    H8R 3614   0.739   4.850   5.404
    3DHA    C17 3615   0.915   4.921   5.512
    3DHA    H7R 3616   0.860   4.996   5.569
    3DHA    C16 3617   1.054   4.891   5.553
    3DHA    H6R 3618   1.067   4.784   5.568
    3DHA    H6S 3619   1.110   4.933   5.469
    3DHA    C15 3620   1.091   4.956   5.678
    3DHA    H5R 3621   1.069   5.063   5.676
    3DHA    C14 3622   1.178   4.908   5.771
    3DHA    H4R 3623   1.200   4.969   5.858
    3DHA    C13 3624   1.240   4.772   5.777
    3DHA    H3R 3625   1.191   4.715   5.698
    3DHA    H3S 3626   1.344   4.789   5.750
    3DHA    C12 3627   1.217   4.699   5.918
    3DHA    H2R 3628   1.285   4.737   5.995
    3DHA    H2S 3629   1.115   4.704   5.957
    3DHA   C117 3630   0.330   4.527   4.759
    3DHA   H17R 3631   0.258   4.588   4.706
    3DHA   C118 3632   0.372   4.398   4.686
    3DHA   H18R 3633   0.449   4.341   4.738
    3DHA   H18S 3634   0.419   4.432   4.594
    3DHA   C119 3635   0.254   4.307   4.654
    3DHA   H19R 3636   0.226   4.246   4.738
    3DHA   C120 3637   0.182   4.294   4.545
    3DHA   H20R 3638   0.104   4.219   4.533
    3DHA   C121 3639   0.213   4.359   4.411
    3DHA   H21R 3640   0.296   4.429   4.417
    3DHA   H21S 3641   0.129   4.423   4.383
    3DHA   C122 3642   0.233   4.253   4.301
    3DHA   H22R 3643   0.323   4.198   4.328
    3DHA   H22S 3644   0.227   4.292   4.199
    3DHA   H22T 3645   0.151   4.182   4.313
    1ST    C118 3646   3.670  -0.962   3.796
    1ST    H18R 3647   3.735  -0.890   3.847
    1ST    H18S 3648   3.605  -0.916   3.721
    1ST    H18T 3649   3.719  -1.025   3.721
    1ST    C117 3650   3.581  -1.037   3.885
    1ST    H17R 3651   3.530  -1.107   3.819
    1ST    H17S 3652   3.635  -1.103   3.954
    1ST    C116 3653   3.472  -0.959   3.962
    1ST    H16R 3654   3.398  -0.919   3.893
    1ST    H16S 3655   3.411  -1.025   4.024
    1ST    C115 3656   3.519  -0.835   4.035
    1ST    H15R 3657   3.612  -0.847   4.092
    1ST    H15S 3658   3.542  -0.767   3.953
    1ST    C114 3659   3.404  -0.784   4.126
    1ST    H14R 3660   3.311  -0.765   4.074
    1ST    H14S 3661   3.380  -0.850   4.209
    1ST    C113 3662   3.449  -0.653   4.191
    1ST    H13R 3663   3.377  -0.639   4.273
    1ST    H13S 3664   3.540  -0.668   4.248
    1ST    C112 3665   3.468  -0.524   4.101
    1ST    H12R 3666   3.557  -0.523   4.037
    1ST    H12S 3667   3.389  -0.511   4.027
    1ST    C111 3668   3.471  -0.392   4.186
    1ST    H11R 3669   3.489  -0.309   4.118
    1ST    H11S 3670   3.370  -0.367   4.220
    1ST    C110 3671   3.585  -0.391   4.297
    1ST    H10R 3672   3.627  -0.491   4.310
    1ST    H10S 3673   3.666  -0.322   4.271
    1ST     C19 3674   3.537  -0.347   4.432
    1ST     H9R 3675   3.476  -0.257   4.422
    1ST     H9S 3676   3.463  -0.422   4.462
    1ST     C18 3677   3.637  -0.336   4.549
    1ST     H8R 3678   3.693  -0.428   4.564
    1ST     H8S 3679   3.709  -0.260   4.517
    1ST     C17 3680   3.578  -0.280   4.677
    1ST     H7R 3681   3.548  -0.177   4.658
    1ST     H7S 3682   3.484  -0.326   4.710
    1ST     C16 3683   3.675  -0.278   4.800
    1ST     H6R 3684   3.656  -0.376   4.845
    1ST     H6S 3685   3.773  -0.269   4.752
    1ST     C15 3686   3.643  -0.172   4.907
    1ST     H5R 3687   3.631  -0.074   4.858
    1ST     H5S 3688   3.542  -0.185   4.948
    1ST     C14 3689   3.754  -0.164   5.023
    1ST     H4R 3690   3.766  -0.263   5.068
    1ST     H4S 3691   3.851  -0.136   4.980
    1ST     C13 3692   3.728  -0.074   5.146
    1ST     H3R 3693   3.653  -0.124   5.208
    1ST     H3S 3694   3.820  -0.075   5.204
    1ST     C12 3695   3.701   0.075   5.115
    1ST     H2R 3696   3.795   0.122   5.084
    1ST     H2S 3697   3.629   0.086   5.034
    2PS     C11 3698   3.666   0.140   5.248
    2PS     O12 3699   3.561   0.205   5.267
    2PS     O11 3700   3.766   0.137   5.341
    2PS      C1 3701   3.758   0.211   5.466
    2PS      HR 3702   3.725   0.313   5.448
    2PS      HS 3703   3.677   0.172   5.529
    2PS      C2 3704   3.895   0.217   5.530
    2PS      HX 3705   3.937   0.118   5.507
    2PS      C3 3706   3.891   0.222   5.687
    2PS      HA 3707   3.839   0.133   5.723
    2PS      HB 3708   3.996   0.220   5.717
    2PS     O31 3709   3.831   0.339   5.748
    2PS     P31 3710   3.765   0.330   5.887
    2PS     O32 3711   3.888   0.303   5.991
    2PS     C31 3712   3.980   0.401   6.028
    2PS     H1A 3713   4.034   0.445   5.943
    2PS     H1B 3714   3.931   0.483   6.082
    2PS     C32 3715   4.090   0.332   6.106
    2PS     H2A 3716   4.052   0.272   6.188
    2PS     N31 3717   4.160   0.240   6.010
    2PS    HN1A 3718   4.231   0.181   6.057
    2PS    HN1B 3719   4.102   0.173   5.957
    2PS    HN1C 3720   4.218   0.287   5.939
    2PS     C33 3721   4.182   0.437   6.160
    2PS     O33 3722   3.710   0.468   5.913
    2PS     O34 3723   3.672   0.212   5.893
    2PS     O21 3724   3.970   0.322   5.457
    2PS     C21 3725   4.101   0.295   5.425
    2PS     O22 3726   4.155   0.192   5.466
    2PS     O35 3727   4.302   0.415   6.149
    2PS     O36 3728   4.135   0.520   6.232
    3DHA   C116 3729   4.591   0.512   4.360
    3DHA   H16R 3730   4.654   0.549   4.440
    3DHA   C115 3731   4.447   0.557   4.349
    3DHA   H15R 3732   4.417   0.647   4.403
    3DHA   H15S 3733   4.428   0.577   4.243
    3DHA   C114 3734   4.350   0.448   4.395
    3DHA   H14R 3735   4.276   0.422   4.319
    3DHA   C113 3736   4.352   0.371   4.511
    3DHA   H13R 3737   4.278   0.292   4.519
    3DHA   C112 3738   4.440   0.388   4.631
    3DHA   H12R 3739   4.484   0.291   4.653
    3DHA   H12S 3740   4.520   0.459   4.607
    3DHA   C111 3741   4.375   0.455   4.745
    3DHA   H11R 3742   4.319   0.541   4.713
    3DHA   C110 3743   4.358   0.425   4.871
    3DHA   H10R 3744   4.298   0.488   4.936
    3DHA    C19 3745   4.425   0.313   4.944
    3DHA    H9R 3746   4.388   0.303   5.047
    3DHA    H9S 3747   4.418   0.215   4.897
    3DHA    C18 3748   4.569   0.348   4.953
    3DHA    H8R 3749   4.630   0.335   4.864
    3DHA    C17 3750   4.641   0.387   5.062
    3DHA    H7R 3751   4.748   0.403   5.059
    3DHA    C16 3752   4.581   0.414   5.194
    3DHA    H6R 3753   4.532   0.322   5.225
    3DHA    H6S 3754   4.647   0.435   5.279
    3DHA    C15 3755   4.482   0.529   5.193
    3DHA    H5R 3756   4.511   0.614   5.132
    3DHA    C14 3757   4.365   0.534   5.253
    3DHA    H4R 3758   4.303   0.621   5.236
    3DHA    C13 3759   4.309   0.436   5.352
    3DHA    H3R 3760   4.374   0.351   5.372
    3DHA    H3S 3761   4.296   0.498   5.441
    3DHA    C12 3762   4.164   0.395   5.320
    3DHA    H2R 3763   4.098   0.481   5.327
    3DHA    H2S 3764   4.156   0.356   5.219
    3DHA   C117 3765   4.644   0.438   4.260
    3DHA   H17R 3766   4.748   0.408   4.257
    3DHA   C118 3767   4.568   0.389   4.140
    3DHA   H18R 3768   4.551   0.474   4.073
    3DHA   H18S 3769   4.465   0.368   4.170
    3DHA   C119 3770   4.640   0.282   4.062
    3DHA   H19R 3771   4.735   0.257   4.109
    3DHA   C120 3772   4.619   0.243   3.936
    3DHA   H20R 3773   4.695   0.190   3.880
    3DHA   C121 3774   4.498   0.279   3.853
    3DHA   H21R 3775   4.520   0.321   3.755
    3DHA   H21S 3776   4.428   0.339   3.911
    3DHA   C122 3777   4.424   0.151   3.829
    3DHA   H22R 3778   4.411   0.093   3.921
    3DHA   H22S 3779   4.448   0.092   3.741
    3DHA   H22T 3780   4.321   0.178   3.803
    1ST    C118 3781   0.697   2.588   4.256
    1ST    H18R 3782   0.635   2.674   4.282
    1ST    H18S 3783   0.627   2.510   4.224
    1ST    H18T 3784   0.736   2.605   4.155
    1ST    C117 3785   0.792   2.529   4.359
    1ST    H17R 3786   0.830   2.435   4.318
    1ST    H17S 3787   0.884   2.585   4.377
    1ST    C116 3788   0.726   2.498   4.494
    1ST    H16R 3789   0.792   2.434   4.553
    1ST    H16S 3790   0.697   2.590   4.545
    1ST    C115 3791   0.597   2.417   4.489
    1ST    H15R 3792   0.527   2.499   4.472
    1ST    H15S 3793   0.605   2.347   4.406
    1ST    C114 3794   0.550   2.343   4.605
    1ST    H14R 3795   0.452   2.301   4.579
    1ST    H14S 3796   0.620   2.263   4.632
    1ST    C113 3797   0.527   2.426   4.728
    1ST    H13R 3798   0.485   2.353   4.798
    1ST    H13S 3799   0.624   2.449   4.773
    1ST    C112 3800   0.423   2.534   4.712
    1ST    H12R 3801   0.436   2.623   4.650
    1ST    H12S 3802   0.343   2.479   4.660
    1ST    C111 3803   0.368   2.589   4.844
    1ST    H11R 3804   0.277   2.650   4.843
    1ST    H11S 3805   0.328   2.499   4.890
    1ST    C110 3806   0.467   2.646   4.950
    1ST    H10R 3807   0.553   2.580   4.962
    1ST    H10S 3808   0.514   2.740   4.921
    1ST     C19 3809   0.412   2.663   5.088
    1ST     H9R 3810   0.489   2.688   5.161
    1ST     H9S 3811   0.354   2.755   5.078
    1ST     C18 3812   0.321   2.549   5.131
    1ST     H8R 3813   0.276   2.556   5.230
    1ST     H8S 3814   0.231   2.549   5.070
    1ST     C17 3815   0.381   2.406   5.131
    1ST     H7R 3816   0.385   2.376   5.026
    1ST     H7S 3817   0.482   2.414   5.172
    1ST     C16 3818   0.303   2.305   5.205
    1ST     H6R 3819   0.199   2.299   5.173
    1ST     H6S 3820   0.352   2.211   5.179
    1ST     C15 3821   0.313   2.299   5.351
    1ST     H5R 3822   0.411   2.302   5.399
    1ST     H5S 3823   0.264   2.388   5.394
    1ST     C14 3824   0.235   2.178   5.405
    1ST     H4R 3825   0.137   2.153   5.366
    1ST     H4S 3826   0.301   2.092   5.397
    1ST     C13 3827   0.215   2.206   5.551
    1ST     H3R 3828   0.308   2.207   5.608
    1ST     H3S 3829   0.158   2.295   5.576
    1ST     C12 3830   0.137   2.093   5.619
    1ST     H2R 3831   0.050   2.064   5.561
    1ST     H2S 3832   0.200   2.004   5.619
    2PS     C11 3833   0.085   2.126   5.751
    2PS     O12 3834   0.151   2.113   5.851
    2PS     O11 3835  -0.039   2.174   5.744
    2PS      C1 3836  -0.109   2.197   5.866
    2PS      HR 3837  -0.214   2.222   5.845
    2PS      HS 3838  -0.102   2.102   5.919
    2PS      C2 3839  -0.053   2.321   5.945
    2PS      HX 3840   0.056   2.330   5.938
    2PS      C3 3841  -0.098   2.323   6.092
    2PS      HA 3842  -0.200   2.364   6.091
    2PS      HB 3843  -0.108   2.219   6.124
    2PS     O31 3844  -0.014   2.399   6.176
    2PS     P31 3845  -0.043   2.436   6.331
    2PS     O32 3846  -0.124   2.572   6.310
    2PS     C31 3847  -0.261   2.587   6.298
    2PS     H1A 3848  -0.293   2.551   6.200
    2PS     H1B 3849  -0.309   2.529   6.377
    2PS     C32 3850  -0.300   2.737   6.303
    2PS     H2A 3851  -0.271   2.772   6.402
    2PS     N31 3852  -0.216   2.816   6.214
    2PS    HN1A 3853  -0.121   2.775   6.208
    2PS    HN1B 3854  -0.264   2.837   6.126
    2PS    HN1C 3855  -0.203   2.908   6.258
    2PS     C33 3856  -0.452   2.761   6.302
    2PS     O33 3857  -0.138   2.340   6.392
    2PS     O34 3858   0.087   2.465   6.393
    2PS     O21 3859  -0.115   2.436   5.890
    2PS     C21 3860  -0.067   2.483   5.774
    2PS     O22 3861   0.039   2.454   5.729
    2PS     O35 3862  -0.535   2.675   6.270
    2PS     O36 3863  -0.491   2.871   6.335
    3DHA   C116 3864  -0.431   1.978   4.487
    3DHA   H16R 3865  -0.497   1.946   4.567
    3DHA   C115 3866  -0.352   2.102   4.516
    3DHA   H15R 3867  -0.315   2.142   4.421
    3DHA   H15S 3868  -0.419   2.176   4.558
    3DHA   C114 3869  -0.246   2.072   4.617
    3DHA   H14R 3870  -0.170   2.001   4.584
    3DHA   C113 3871  -0.235   2.114   4.745
    3DHA   H13R 3872  -0.154   2.092   4.813
    3DHA   C112 3873  -0.336   2.188   4.825
    3DHA   H12R 3874  -0.303   2.288   4.852
    3DHA   H12S 3875  -0.427   2.209   4.769
    3DHA   C111 3876  -0.378   2.106   4.936
    3DHA   H11R 3877  -0.463   2.044   4.912
    3DHA   C110 3878  -0.327   2.101   5.060
    3DHA   H10R 3879  -0.360   2.026   5.132
    3DHA    C19 3880  -0.214   2.187   5.116
    3DHA    H9R 3881  -0.145   2.212   5.035
    3DHA    H9S 3882  -0.258   2.281   5.148
    3DHA    C18 3883  -0.144   2.115   5.230
    3DHA    H8R 3884  -0.102   2.022   5.191
    3DHA    C17 3885  -0.143   2.143   5.362
    3DHA    H7R 3886  -0.112   2.059   5.422
    3DHA    C16 3887  -0.189   2.264   5.432
    3DHA    H6R 3888  -0.289   2.294   5.400
    3DHA    H6S 3889  -0.217   2.250   5.537
    3DHA    C15 3890  -0.091   2.378   5.413
    3DHA    H5R 3891  -0.000   2.364   5.354
    3DHA    C14 3892  -0.102   2.497   5.476
    3DHA    H4R 3893  -0.024   2.572   5.460
    3DHA    C13 3894  -0.205   2.538   5.581
    3DHA    H3R 3895  -0.250   2.625   5.533
    3DHA    H3S 3896  -0.275   2.455   5.594
    3DHA    C12 3897  -0.145   2.589   5.712
    3DHA    H2R 3898  -0.080   2.672   5.685
    3DHA    H2S 3899  -0.229   2.626   5.771
    3DHA   C117 3900  -0.427   1.914   4.374
    3DHA   H17R 3901  -0.493   1.828   4.378
    3DHA   C118 3902  -0.337   1.940   4.260
    3DHA   H18R 3903  -0.254   2.007   4.284
    3DHA   H18S 3904  -0.408   1.977   4.186
    3DHA   C119 3905  -0.295   1.806   4.201
    3DHA   H19R 3906  -0.378   1.736   4.204
    3DHA   C120 3907  -0.171   1.771   4.169
    3DHA   H20R 3908  -0.154   1.675   4.122
    3DHA   C121 3909  -0.056   1.873   4.172
    3DHA   H21R 3910  -0.097   1.974   4.168
    3DHA   H21S 3911   0.010   1.861   4.085
    3DHA   C122 3912   0.032   1.875   4.289
    3DHA   H22R 3913   0.093   1.963   4.309
    3DHA   H22S 3914   0.113   1.804   4.274
    3DHA   H22T 3915  -0.011   1.830   4.379
    1ST    C118 3916   4.926   3.433   4.266
    1ST    H18R 3917   4.925   3.356   4.189
    1ST    H18S 3918   4.937   3.396   4.368
    1ST    H18T 3919   5.014   3.493   4.241
    1ST    C117 3920   4.806   3.531   4.244
    1ST    H17R 3921   4.780   3.541   4.139
    1ST    H17S 3922   4.720   3.481   4.288
    1ST    C116 3923   4.823   3.672   4.300
    1ST    H16R 3924   4.916   3.701   4.250
    1ST    H16S 3925   4.751   3.744   4.262
    1ST    C115 3926   4.851   3.687   4.452
    1ST    H15R 3927   4.952   3.649   4.471
    1ST    H15S 3928   4.831   3.791   4.477
    1ST    C114 3929   4.756   3.611   4.538
    1ST    H14R 3930   4.658   3.597   4.492
    1ST    H14S 3931   4.806   3.515   4.553
    1ST    C113 3932   4.736   3.676   4.677
    1ST    H13R 3933   4.828   3.677   4.737
    1ST    H13S 3934   4.714   3.781   4.659
    1ST    C112 3935   4.613   3.628   4.755
    1ST    H12R 3936   4.517   3.626   4.703
    1ST    H12S 3937   4.634   3.522   4.772
    1ST    C111 3938   4.600   3.695   4.895
    1ST    H11R 3939   4.519   3.651   4.953
    1ST    H11S 3940   4.693   3.672   4.947
    1ST    C110 3941   4.597   3.849   4.887
    1ST    H10R 3942   4.691   3.886   4.846
    1ST    H10S 3943   4.511   3.887   4.832
    1ST     C19 3944   4.594   3.908   5.033
    1ST     H9R 3945   4.504   3.877   5.085
    1ST     H9S 3946   4.673   3.862   5.093
    1ST     C18 3947   4.614   4.062   5.040
    1ST     H8R 3948   4.705   4.098   4.991
    1ST     H8S 3949   4.540   4.100   4.970
    1ST     C17 3950   4.573   4.122   5.172
    1ST     H7R 3951   4.599   4.228   5.174
    1ST     H7S 3952   4.465   4.113   5.187
    1ST     C16 3953   4.641   4.059   5.295
    1ST     H6R 3954   4.633   3.951   5.300
    1ST     H6S 3955   4.748   4.081   5.296
    1ST     C15 3956   4.588   4.115   5.431
    1ST     H5R 3957   4.594   4.224   5.435
    1ST     H5S 3958   4.479   4.108   5.432
    1ST     C14 3959   4.646   4.054   5.551
    1ST     H4R 3960   4.609   3.953   5.565
    1ST     H4S 3961   4.754   4.045   5.538
    1ST     C13 3962   4.625   4.146   5.679
    1ST     H3R 3963   4.518   4.167   5.686
    1ST     H3S 3964   4.641   4.091   5.772
    1ST     C12 3965   4.701   4.280   5.678
    1ST     H2R 3966   4.806   4.254   5.668
    1ST     H2S 3967   4.676   4.351   5.599
    2PS     C11 3968   4.687   4.360   5.806
    2PS     O12 3969   4.593   4.342   5.881
    2PS     O11 3970   4.780   4.462   5.822
    2PS      C1 3971   4.776   4.558   5.934
    2PS      HR 3972   4.673   4.595   5.933
    2PS      HS 3973   4.794   4.505   6.028
    2PS      C2 3974   4.879   4.673   5.909
    2PS      HX 3975   4.979   4.638   5.938
    2PS      C3 3976   4.836   4.799   5.997
    2PS      HA 3977   4.761   4.866   5.954
    2PS      HB 3978   4.810   4.769   6.098
    2PS     O31 3979   4.955   4.875   6.002
    2PS     P31 3980   4.964   5.003   6.094
    2PS     O32 3981   4.942   4.946   6.232
    2PS     C31 3982   5.039   4.895   6.320
    2PS     H1A 3983   5.075   4.804   6.273
    2PS     H1B 3984   5.120   4.966   6.336
    2PS     C32 3985   4.984   4.847   6.455
    2PS     H2A 3986   4.949   4.935   6.509
    2PS     N31 3987   4.871   4.746   6.442
    2PS    HN1A 3988   4.877   4.684   6.360
    2PS    HN1B 3989   4.874   4.683   6.524
    2PS    HN1C 3990   4.788   4.806   6.444
    2PS     C33 3991   5.103   4.800   6.539
    2PS     O33 3992   5.099   5.053   6.082
    2PS     O34 3993   4.854   5.093   6.066
    2PS     O21 3994   4.875   4.715   5.767
    2PS     C21 3995   4.977   4.786   5.719
    2PS     O22 3996   5.088   4.775   5.758
    2PS     O35 3997   5.084   4.695   6.595
    2PS     O36 3998   5.211   4.854   6.539
    3DHA   C116 3999   4.643   5.180   4.650
    3DHA   H16R 4000   4.566   5.146   4.718
    3DHA   C115 4001   4.737   5.272   4.715
    3DHA   H15R 4002   4.814   5.290   4.640
    3DHA   H15S 4003   4.697   5.371   4.737
    3DHA   C114 4004   4.791   5.219   4.840
    3DHA   H14R 4005   4.892   5.182   4.827
    3DHA   C113 4006   4.734   5.224   4.961
    3DHA   H13R 4007   4.782   5.173   5.044
    3DHA   C112 4008   4.596   5.283   5.003
    3DHA   H12R 4009   4.532   5.316   4.922
    3DHA   H12S 4010   4.548   5.205   5.063
    3DHA   C111 4011   4.631   5.395   5.101
    3DHA   H11R 4012   4.690   5.477   5.059
    3DHA   C110 4013   4.598   5.382   5.231
    3DHA   H10R 4014   4.624   5.467   5.294
    3DHA    C19 4015   4.511   5.286   5.299
    3DHA    H9R 4016   4.412   5.288   5.252
    3DHA    H9S 4017   4.552   5.185   5.290
    3DHA    C18 4018   4.504   5.321   5.443
    3DHA    H8R 4019   4.440   5.405   5.466
    3DHA    C17 4020   4.561   5.252   5.543
    3DHA    H7R 4021   4.526   5.271   5.644
    3DHA    C16 4022   4.653   5.136   5.529
    3DHA    H6R 4023   4.595   5.058   5.480
    3DHA    H6S 4024   4.741   5.157   5.469
    3DHA    C15 4025   4.681   5.081   5.672
    3DHA    H5R 4026   4.604   5.104   5.745
    3DHA    C14 4027   4.797   5.029   5.720
    3DHA    H4R 4028   4.797   5.013   5.827
    3DHA    C13 4029   4.921   5.009   5.646
    3DHA    H3R 4030   4.924   5.077   5.561
    3DHA    H3S 4031   5.006   5.039   5.708
    3DHA    C12 4032   4.935   4.867   5.595
    3DHA    H2R 4033   4.837   4.840   5.555
    3DHA    H2S 4034   5.015   4.864   5.520
    3DHA   C117 4035   4.629   5.135   4.524
    3DHA   H17R 4036   4.540   5.073   4.511
    3DHA   C118 4037   4.717   5.173   4.409
    3DHA   H18R 4038   4.750   5.080   4.363
    3DHA   H18S 4039   4.808   5.221   4.444
    3DHA   C119 4040   4.637   5.254   4.314
    3DHA   H19R 4041   4.550   5.202   4.273
    3DHA   C120 4042   4.655   5.380   4.282
    3DHA   H20R 4043   4.593   5.416   4.201
    3DHA   C121 4044   4.746   5.480   4.354
    3DHA   H21R 4045   4.795   5.449   4.446
    3DHA   H21S 4046   4.684   5.565   4.383
    3DHA   C122 4047   4.867   5.521   4.269
    3DHA   H22R 4048   4.928   5.588   4.330
    3DHA   H22S 4049   4.825   5.589   4.194
    3DHA   H22T 4050   4.926   5.442   4.223
    1ST    C118 4051   3.375   0.799   3.573
    1ST    H18R 4052   3.468   0.832   3.526
    1ST    H18S 4053   3.329   0.869   3.643
    1ST    H18T 4054   3.301   0.780   3.495
    1ST    C117 4055   3.411   0.677   3.649
    1ST    H17R 4056   3.320   0.649   3.702
    1ST    H17S 4057   3.437   0.596   3.582
    1ST    C116 4058   3.515   0.699   3.752
    1ST    H16R 4059   3.608   0.735   3.709
    1ST    H16S 4060   3.476   0.777   3.818
    1ST    C115 4061   3.537   0.567   3.832
    1ST    H15R 4062   3.441   0.523   3.860
    1ST    H15S 4063   3.578   0.494   3.762
    1ST    C114 4064   3.630   0.592   3.956
    1ST    H14R 4065   3.703   0.668   3.927
    1ST    H14S 4066   3.590   0.634   4.048
    1ST    C113 4067   3.716   0.473   3.991
    1ST    H13R 4068   3.789   0.440   3.917
    1ST    H13S 4069   3.766   0.519   4.077
    1ST    C112 4070   3.645   0.345   4.031
    1ST    H12R 4071   3.587   0.297   3.952
    1ST    H12S 4072   3.724   0.272   4.050
    1ST    C111 4073   3.558   0.355   4.151
    1ST    H11R 4074   3.630   0.383   4.228
    1ST    H11S 4075   3.496   0.445   4.144
    1ST    C110 4076   3.478   0.220   4.180
    1ST    H10R 4077   3.398   0.197   4.110
    1ST    H10S 4078   3.547   0.138   4.156
    1ST     C19 4079   3.442   0.212   4.329
    1ST     H9R 4080   3.389   0.300   4.365
    1ST     H9S 4081   3.366   0.134   4.338
    1ST     C18 4082   3.559   0.180   4.429
    1ST     H8R 4083   3.624   0.105   4.383
    1ST     H8S 4084   3.631   0.262   4.428
    1ST     C17 4085   3.504   0.147   4.566
    1ST     H7R 4086   3.424   0.072   4.568
    1ST     H7S 4087   3.586   0.102   4.621
    1ST     C16 4088   3.446   0.260   4.635
    1ST     H6R 4089   3.528   0.329   4.655
    1ST     H6S 4090   3.371   0.310   4.573
    1ST     C15 4091   3.392   0.222   4.781
    1ST     H5R 4092   3.287   0.197   4.762
    1ST     H5S 4093   3.439   0.134   4.824
    1ST     C14 4094   3.395   0.345   4.879
    1ST     H4R 4095   3.500   0.368   4.901
    1ST     H4S 4096   3.346   0.434   4.838
    1ST     C13 4097   3.330   0.316   5.014
    1ST     H3R 4098   3.221   0.321   5.003
    1ST     H3S 4099   3.358   0.217   5.051
    1ST     C12 4100   3.357   0.421   5.118
    1ST     H2R 4101   3.460   0.428   5.151
    1ST     H2S 4102   3.341   0.524   5.085
    2PS     C11 4103   3.269   0.404   5.237
    2PS     O12 4104   3.236   0.296   5.281
    2PS     O11 4105   3.240   0.518   5.299
    2PS      C1 4106   3.164   0.511   5.423
    2PS      HR 4107   3.086   0.434   5.419
    2PS      HS 4108   3.233   0.482   5.502
    2PS      C2 4109   3.104   0.654   5.452
    2PS      HX 4110   3.193   0.718   5.449
    2PS      C3 4111   3.033   0.658   5.591
    2PS      HA 4112   2.927   0.636   5.577
    2PS      HB 4113   3.075   0.580   5.655
    2PS     O31 4114   3.041   0.785   5.652
    2PS     P31 4115   2.945   0.824   5.768
    2PS     O32 4116   3.001   0.756   5.894
    2PS     C31 4117   3.123   0.803   5.941
    2PS     H1A 4118   3.199   0.797   5.863
    2PS     H1B 4119   3.116   0.910   5.965
    2PS     C32 4120   3.152   0.711   6.057
    2PS     H2A 4121   3.058   0.700   6.112
    2PS     N31 4122   3.187   0.565   6.016
    2PS    HN1A 4123   3.184   0.502   6.098
    2PS    HN1B 4124   3.126   0.522   5.944
    2PS    HN1C 4125   3.286   0.561   5.987
    2PS     C33 4126   3.243   0.791   6.141
    2PS     O33 4127   2.949   0.974   5.786
    2PS     O34 4128   2.810   0.772   5.744
    2PS     O21 4129   3.012   0.691   5.344
    2PS     C21 4130   2.981   0.817   5.337
    2PS     O22 4131   3.037   0.907   5.397
    2PS     O35 4132   3.349   0.824   6.093
    2PS     O36 4133   3.195   0.845   6.240
    3DHA   C116 4134   1.926   0.381   4.615
    3DHA   H16R 4135   1.820   0.367   4.594
    3DHA   C115 4136   1.949   0.458   4.739
    3DHA   H15R 4137   2.027   0.533   4.723
    3DHA   H15S 4138   1.853   0.506   4.758
    3DHA   C114 4139   1.975   0.368   4.852
    3DHA   H14R 4140   1.966   0.262   4.828
    3DHA   C113 4141   2.030   0.404   4.966
    3DHA   H13R 4142   2.077   0.333   5.034
    3DHA   C112 4143   2.064   0.545   5.000
    3DHA   H12R 4144   2.165   0.567   4.964
    3DHA   H12S 4145   1.997   0.611   4.944
    3DHA   C111 4146   2.063   0.577   5.144
    3DHA   H11R 4147   1.996   0.519   5.207
    3DHA   C110 4148   2.134   0.674   5.207
    3DHA   H10R 4149   2.127   0.692   5.314
    3DHA    C19 4150   2.225   0.772   5.144
    3DHA    H9R 4151   2.198   0.777   5.038
    3DHA    H9S 4152   2.217   0.875   5.180
    3DHA    C18 4153   2.359   0.714   5.147
    3DHA    H8R 4154   2.369   0.612   5.113
    3DHA    C17 4155   2.473   0.775   5.178
    3DHA    H7R 4156   2.564   0.717   5.163
    3DHA    C16 4157   2.497   0.920   5.209
    3DHA    H6R 4158   2.399   0.968   5.201
    3DHA    H6S 4159   2.526   0.929   5.313
    3DHA    C15 4160   2.589   0.987   5.110
    3DHA    H5R 4161   2.544   1.013   5.015
    3DHA    C14 4162   2.719   1.014   5.130
    3DHA    H4R 4163   2.777   1.059   5.050
    3DHA    C13 4164   2.802   0.979   5.247
    3DHA    H3R 4165   2.884   1.050   5.266
    3DHA    H3S 4166   2.745   0.993   5.339
    3DHA    C12 4167   2.868   0.835   5.236
    3DHA    H2R 4168   2.785   0.766   5.251
    3DHA    H2S 4169   2.904   0.815   5.135
    3DHA   C117 4170   2.010   0.356   4.513
    3DHA   H17R 4171   1.967   0.324   4.419
    3DHA   C118 4172   2.147   0.397   4.519
    3DHA   H18R 4173   2.195   0.366   4.611
    3DHA   H18S 4174   2.160   0.505   4.510
    3DHA   C119 4175   2.204   0.320   4.402
    3DHA   H19R 4176   2.194   0.213   4.412
    3DHA   C120 4177   2.246   0.377   4.288
    3DHA   H20R 4178   2.288   0.317   4.208
    3DHA   C121 4179   2.262   0.517   4.267
    3DHA   H21R 4180   2.298   0.517   4.164
    3DHA   H21S 4181   2.337   0.547   4.341
    3DHA   C122 4182   2.132   0.601   4.259
    3DHA   H22R 4183   2.136   0.693   4.201
    3DHA   H22S 4184   2.111   0.629   4.363
    3DHA   H22T 4185   2.047   0.540   4.229
    1ST    C118 4186   6.797   1.185   4.283
    1ST    H18R 4187   6.749   1.251   4.355
    1ST    H18S 4188   6.905   1.203   4.282
    1ST    H18T 4189   6.774   1.086   4.321
    1ST    C117 4190   6.737   1.214   4.142
    1ST    H17R 4191   6.784   1.301   4.096
    1ST    H17S 4192   6.757   1.128   4.078
    1ST    C116 4193   6.583   1.220   4.149
    1ST    H16R 4194   6.546   1.267   4.057
    1ST    H16S 4195   6.525   1.128   4.141
    1ST    C115 4196   6.509   1.297   4.259
    1ST    H15R 4197   6.525   1.245   4.354
    1ST    H15S 4198   6.569   1.389   4.258
    1ST    C114 4199   6.370   1.338   4.227
    1ST    H14R 4200   6.366   1.365   4.121
    1ST    H14S 4201   6.292   1.263   4.243
    1ST    C113 4202   6.320   1.461   4.304
    1ST    H13R 4203   6.394   1.540   4.288
    1ST    H13S 4204   6.227   1.494   4.258
    1ST    C112 4205   6.288   1.431   4.450
    1ST    H12R 4206   6.205   1.360   4.448
    1ST    H12S 4207   6.379   1.386   4.490
    1ST    C111 4208   6.228   1.544   4.525
    1ST    H11R 4209   6.303   1.623   4.529
    1ST    H11S 4210   6.136   1.590   4.488
    1ST    C110 4211   6.211   1.515   4.676
    1ST    H10R 4212   6.121   1.456   4.695
    1ST    H10S 4213   6.298   1.459   4.713
    1ST     C19 4214   6.202   1.644   4.759
    1ST     H9R 4215   6.290   1.707   4.749
    1ST     H9S 4216   6.118   1.701   4.718
    1ST     C18 4217   6.168   1.624   4.910
    1ST     H8R 4218   6.065   1.590   4.924
    1ST     H8S 4219   6.225   1.533   4.930
    1ST     C17 4220   6.189   1.748   5.006
    1ST     H7R 4221   6.288   1.785   4.981
    1ST     H7S 4222   6.117   1.829   4.992
    1ST     C16 4223   6.186   1.703   5.155
    1ST     H6R 4224   6.269   1.635   5.174
    1ST     H6S 4225   6.218   1.794   5.206
    1ST     C15 4226   6.055   1.651   5.219
    1ST     H5R 4227   6.032   1.552   5.179
    1ST     H5S 4228   6.090   1.633   5.321
    1ST     C14 4229   5.938   1.744   5.211
    1ST     H4R 4230   5.976   1.845   5.227
    1ST     H4S 4231   5.917   1.744   5.104
    1ST     C13 4232   5.821   1.708   5.297
    1ST     H3R 4233   5.797   1.604   5.273
    1ST     H3S 4234   5.846   1.711   5.403
    1ST     C12 4235   5.695   1.790   5.265
    1ST     H2R 4236   5.709   1.894   5.233
    1ST     H2S 4237   5.634   1.742   5.189
    2PS     C11 4238   5.604   1.789   5.391
    2PS     O12 4239   5.598   1.700   5.478
    2PS     O11 4240   5.519   1.894   5.394
    2PS      C1 4241   5.446   1.912   5.521
    2PS      HR 4242   5.385   2.001   5.508
    2PS      HS 4243   5.379   1.826   5.528
    2PS      C2 4244   5.542   1.938   5.640
    2PS      HX 4245   5.635   1.884   5.624
    2PS      C3 4246   5.478   1.879   5.770
    2PS      HA 4247   5.468   1.771   5.757
    2PS      HB 4248   5.544   1.895   5.856
    2PS     O31 4249   5.349   1.929   5.784
    2PS     P31 4250   5.267   1.921   5.922
    2PS     O32 4251   5.286   2.071   5.979
    2PS     C31 4252   5.410   2.116   6.047
    2PS     H1A 4253   5.413   2.058   6.140
    2PS     H1B 4254   5.501   2.090   5.993
    2PS     C32 4255   5.389   2.265   6.069
    2PS     H2A 4256   5.409   2.318   5.975
    2PS     N31 4257   5.255   2.293   6.123
    2PS    HN1A 4258   5.258   2.255   6.219
    2PS    HN1B 4259   5.230   2.393   6.131
    2PS    HN1C 4260   5.176   2.239   6.084
    2PS     C33 4261   5.489   2.308   6.170
    2PS     O33 4262   5.125   1.904   5.880
    2PS     O34 4263   5.345   1.830   6.009
    2PS     O21 4264   5.570   2.080   5.652
    2PS     C21 4265   5.658   2.131   5.743
    2PS     O22 4266   5.738   2.064   5.795
    2PS     O35 4267   5.453   2.298   6.287
    2PS     O36 4268   5.586   2.365   6.137
    3DHA   C116 4269   5.224   2.140   4.810
    3DHA   H16R 4270   5.301   2.083   4.860
    3DHA   C115 4271   5.162   2.247   4.894
    3DHA   H15R 4272   5.235   2.328   4.900
    3DHA   H15S 4273   5.080   2.297   4.842
    3DHA   C114 4274   5.126   2.187   5.028
    3DHA   H14R 4275   5.021   2.168   5.047
    3DHA   C113 4276   5.211   2.173   5.134
    3DHA   H13R 4277   5.173   2.138   5.230
    3DHA   C112 4278   5.362   2.212   5.137
    3DHA   H12R 4279   5.411   2.171   5.225
    3DHA   H12S 4280   5.406   2.159   5.052
    3DHA   C111 4281   5.396   2.355   5.120
    3DHA   H11R 4282   5.468   2.375   5.041
    3DHA   C110 4283   5.336   2.461   5.175
    3DHA   H10R 4284   5.363   2.561   5.141
    3DHA    C19 4285   5.216   2.469   5.267
    3DHA    H9R 4286   5.155   2.552   5.230
    3DHA    H9S 4287   5.156   2.379   5.251
    3DHA    C18 4288   5.229   2.487   5.414
    3DHA    H8R 4289   5.126   2.484   5.448
    3DHA    C17 4290   5.337   2.492   5.495
    3DHA    H7R 4291   5.320   2.500   5.602
    3DHA    C16 4292   5.477   2.483   5.451
    3DHA    H6R 4293   5.496   2.376   5.466
    3DHA    H6S 4294   5.492   2.509   5.347
    3DHA    C15 4295   5.564   2.560   5.544
    3DHA    H5R 4296   5.544   2.667   5.542
    3DHA    C14 4297   5.649   2.509   5.633
    3DHA    H4R 4298   5.706   2.581   5.692
    3DHA    C13 4299   5.684   2.361   5.650
    3DHA    H3R 4300   5.649   2.294   5.571
    3DHA    H3S 4301   5.791   2.354   5.632
    3DHA    C12 4302   5.646   2.282   5.776
    3DHA    H2R 4303   5.706   2.295   5.867
    3DHA    H2S 4304   5.541   2.296   5.801
    3DHA   C117 4305   5.193   2.102   4.683
    3DHA   H17R 4306   5.246   2.013   4.649
    3DHA   C118 4307   5.098   2.150   4.585
    3DHA   H18R 4308   5.007   2.184   4.636
    3DHA   H18S 4309   5.075   2.069   4.516
    3DHA   C119 4310   5.170   2.259   4.503
    3DHA   H19R 4311   5.279   2.262   4.504
    3DHA   C120 4312   5.106   2.355   4.439
    3DHA   H20R 4313   5.170   2.430   4.393
    3DHA   C121 4314   4.956   2.375   4.419
    3DHA   H21R 4315   4.905   2.316   4.496
    3DHA   H21S 4316   4.925   2.326   4.326
    3DHA   C122 4317   4.913   2.518   4.415
    3DHA   H22R 4318   4.995   2.584   4.387
    3DHA   H22S 4319   4.879   2.553   4.513
    3DHA   H22T 4320   4.836   2.537   4.341
    1ST    C118 4321   1.565   5.833   3.957
    1ST    H18R 4322   1.605   5.772   4.038
    1ST    H18S 4323   1.625   5.924   3.967
    1ST    H18T 4324   1.600   5.791   3.863
    1ST    C117 4325   1.413   5.847   3.945
    1ST    H17R 4326   1.389   5.879   3.843
    1ST    H17S 4327   1.357   5.753   3.945
    1ST    C116 4328   1.355   5.951   4.035
    1ST    H16R 4329   1.357   5.911   4.137
    1ST    H16S 4330   1.407   6.047   4.038
    1ST    C115 4331   1.209   5.974   4.016
    1ST    H15R 4332   1.204   6.006   3.912
    1ST    H15S 4333   1.146   5.885   4.019
    1ST    C114 4334   1.142   6.068   4.105
    1ST    H14R 4335   1.127   6.023   4.204
    1ST    H14S 4336   1.212   6.151   4.113
    1ST    C113 4337   1.016   6.133   4.044
    1ST    H13R 4338   1.037   6.203   3.963
    1ST    H13S 4339   0.946   6.059   4.005
    1ST    C112 4340   0.927   6.224   4.130
    1ST    H12R 4341   0.966   6.326   4.121
    1ST    H12S 4342   0.824   6.224   4.094
    1ST    C111 4343   0.929   6.196   4.281
    1ST    H11R 4344   0.896   6.094   4.303
    1ST    H11S 4345   1.031   6.194   4.321
    1ST    C110 4346   0.842   6.297   4.363
    1ST    H10R 4347   0.887   6.396   4.371
    1ST    H10S 4348   0.754   6.322   4.303
    1ST     C19 4349   0.805   6.252   4.500
    1ST     H9R 4350   0.880   6.196   4.557
    1ST     H9S 4351   0.777   6.335   4.566
    1ST     C18 4352   0.684   6.161   4.493
    1ST     H8R 4353   0.609   6.201   4.424
    1ST     H8S 4354   0.710   6.068   4.442
    1ST     C17 4355   0.632   6.119   4.632
    1ST     H7R 4356   0.531   6.081   4.611
    1ST     H7S 4357   0.689   6.043   4.685
    1ST     C16 4358   0.616   6.233   4.731
    1ST     H6R 4359   0.714   6.276   4.751
    1ST     H6S 4360   0.565   6.319   4.685
    1ST     C15 4361   0.552   6.194   4.850
    1ST     H5R 4362   0.471   6.122   4.834
    1ST     H5S 4363   0.626   6.154   4.919
    1ST     C14 4364   0.478   6.307   4.918
    1ST     H4R 4365   0.526   6.404   4.922
    1ST     H4S 4366   0.383   6.322   4.866
    1ST     C13 4367   0.455   6.273   5.063
    1ST     H3R 4368   0.391   6.185   5.076
    1ST     H3S 4369   0.546   6.235   5.109
    1ST     C12 4370   0.408   6.387   5.157
    1ST     H2R 4371   0.488   6.454   5.185
    1ST     H2S 4372   0.347   6.454   5.096
    2PS     C11 4373   0.331   6.345   5.282
    2PS     O12 4374   0.242   6.265   5.278
    2PS     O11 4375   0.384   6.408   5.389
    2PS      C1 4376   0.333   6.384   5.519
    2PS      HR 4377   0.319   6.275   5.524
    2PS      HS 4378   0.397   6.417   5.601
    2PS      C2 4379   0.207   6.456   5.536
    2PS      HX 4380   0.219   6.545   5.473
    2PS      C3 4381   0.172   6.499   5.682
    2PS      HA 4382   0.229   6.583   5.722
    2PS      HB 4383   0.069   6.533   5.682
    2PS     O31 4384   0.177   6.383   5.765
    2PS     P31 4385   0.105   6.372   5.907
    2PS     O32 4386   0.215   6.393   6.024
    2PS     C31 4387   0.205   6.518   6.097
    2PS     H1A 4388   0.210   6.598   6.022
    2PS     H1B 4389   0.111   6.516   6.152
    2PS     C32 4390   0.318   6.535   6.204
    2PS     H2A 4391   0.313   6.445   6.266
    2PS     N31 4392   0.456   6.536   6.135
    2PS    HN1A 4393   0.444   6.592   6.049
    2PS    HN1B 4394   0.535   6.560   6.198
    2PS    HN1C 4395   0.479   6.441   6.101
    2PS     C33 4396   0.284   6.643   6.307
    2PS     O33 4397   0.009   6.480   5.917
    2PS     O34 4398   0.050   6.237   5.917
    2PS     O21 4399   0.099   6.379   5.486
    2PS     C21 4400  -0.006   6.437   5.421
    2PS     O22 4401  -0.021   6.559   5.410
    2PS     O35 4402   0.218   6.616   6.406
    2PS     O36 4403   0.314   6.760   6.276
    3DHA   C116 4404  -0.431   6.284   4.068
    3DHA   H16R 4405  -0.522   6.341   4.088
    3DHA   C115 4406  -0.395   6.172   4.165
    3DHA   H15R 4407  -0.448   6.081   4.135
    3DHA   H15S 4408  -0.288   6.154   4.174
    3DHA   C114 4409  -0.444   6.212   4.299
    3DHA   H14R 4410  -0.551   6.234   4.291
    3DHA   C113 4411  -0.372   6.222   4.414
    3DHA   H13R 4412  -0.417   6.232   4.513
    3DHA   C112 4413  -0.224   6.194   4.437
    3DHA   H12R 4414  -0.188   6.175   4.336
    3DHA   H12S 4415  -0.168   6.280   4.476
    3DHA   C111 4416  -0.192   6.077   4.527
    3DHA   H11R 4417  -0.170   5.985   4.473
    3DHA   C110 4418  -0.175   6.091   4.661
    3DHA   H10R 4419  -0.149   6.006   4.724
    3DHA    C19 4420  -0.183   6.222   4.740
    3DHA    H9R 4421  -0.093   6.249   4.796
    3DHA    H9S 4422  -0.184   6.306   4.670
    3DHA    C18 4423  -0.300   6.208   4.841
    3DHA    H8R 4424  -0.400   6.236   4.807
    3DHA    C17 4425  -0.285   6.177   4.967
    3DHA    H7R 4426  -0.376   6.179   5.026
    3DHA    C16 4427  -0.164   6.122   5.029
    3DHA    H6R 4428  -0.128   6.038   4.969
    3DHA    H6S 4429  -0.086   6.199   5.032
    3DHA    C15 4430  -0.206   6.080   5.163
    3DHA    H5R 4431  -0.290   6.012   5.153
    3DHA    C14 4432  -0.162   6.109   5.286
    3DHA    H4R 4433  -0.221   6.065   5.366
    3DHA    C13 4434  -0.055   6.211   5.316
    3DHA    H3R 4435   0.017   6.165   5.384
    3DHA    H3S 4436   0.004   6.238   5.228
    3DHA    C12 4437  -0.115   6.341   5.382
    3DHA    H2R 4438  -0.194   6.392   5.326
    3DHA    H2S 4439  -0.151   6.295   5.474
    3DHA   C117 4440  -0.364   6.317   3.957
    3DHA   H17R 4441  -0.401   6.398   3.895
    3DHA   C118 4442  -0.235   6.268   3.912
    3DHA   H18R 4443  -0.249   6.215   3.818
    3DHA   H18S 4444  -0.197   6.190   3.979
    3DHA   C119 4445  -0.125   6.368   3.903
    3DHA   H19R 4446  -0.145   6.472   3.926
    3DHA   C120 4447  -0.001   6.337   3.873
    3DHA   H20R 4448   0.079   6.411   3.871
    3DHA   C121 4449   0.049   6.205   3.850
    3DHA   H21R 4450  -0.004   6.174   3.760
    3DHA   H21S 4451   0.034   6.145   3.940
    3DHA   C122 4452   0.199   6.217   3.822
    3DHA   H22R 4453   0.256   6.254   3.907
    3DHA   H22S 4454   0.208   6.288   3.739
    3DHA   H22T 4455   0.244   6.123   3.788
    1ST    C118 4456   3.339   5.207   4.059
    1ST    H18R 4457   3.441   5.230   4.091
    1ST    H18S 4458   3.308   5.303   4.017
    1ST    H18T 4459   3.343   5.139   3.974
    1ST    C117 4460   3.259   5.162   4.178
    1ST    H17R 4461   3.176   5.109   4.131
    1ST    H17S 4462   3.325   5.095   4.233
    1ST    C116 4463   3.223   5.278   4.276
    1ST    H16R 4464   3.308   5.343   4.300
    1ST    H16S 4465   3.156   5.340   4.218
    1ST    C115 4466   3.148   5.215   4.396
    1ST    H15R 4467   3.050   5.179   4.363
    1ST    H15S 4468   3.204   5.131   4.438
    1ST    C114 4469   3.114   5.302   4.518
    1ST    H14R 4470   3.105   5.409   4.496
    1ST    H14S 4471   3.022   5.280   4.573
    1ST    C113 4472   3.229   5.294   4.622
    1ST    H13R 4473   3.257   5.189   4.629
    1ST    H13S 4474   3.314   5.358   4.598
    1ST    C112 4475   3.175   5.338   4.763
    1ST    H12R 4476   3.140   5.441   4.755
    1ST    H12S 4477   3.088   5.278   4.787
    1ST    C111 4478   3.272   5.319   4.874
    1ST    H11R 4479   3.303   5.215   4.875
    1ST    H11S 4480   3.357   5.383   4.850
    1ST    C110 4481   3.214   5.352   5.008
    1ST    H10R 4482   3.132   5.282   5.025
    1ST    H10S 4483   3.287   5.320   5.083
    1ST     C19 4484   3.181   5.494   5.032
    1ST     H9R 4485   3.262   5.567   5.022
    1ST     H9S 4486   3.105   5.520   4.958
    1ST     C18 4487   3.113   5.516   5.167
    1ST     H8R 4488   3.060   5.611   5.178
    1ST     H8S 4489   3.036   5.440   5.178
    1ST     C17 4490   3.203   5.491   5.295
    1ST     H7R 4491   3.237   5.390   5.273
    1ST     H7S 4492   3.287   5.560   5.298
    1ST     C16 4493   3.132   5.490   5.429
    1ST     H6R 4494   3.077   5.583   5.447
    1ST     H6S 4495   3.051   5.417   5.418
    1ST     C15 4496   3.222   5.449   5.550
    1ST     H5R 4497   3.249   5.344   5.540
    1ST     H5S 4498   3.318   5.502   5.556
    1ST     C14 4499   3.161   5.485   5.687
    1ST     H4R 4500   3.161   5.592   5.706
    1ST     H4S 4501   3.056   5.456   5.698
    1ST     C13 4502   3.226   5.409   5.802
    1ST     H3R 4503   3.334   5.426   5.797
    1ST     H3S 4504   3.195   5.461   5.893
    1ST     C12 4505   3.193   5.261   5.808
    1ST     H2R 4506   3.095   5.235   5.769
    1ST     H2S 4507   3.251   5.199   5.739
    2PS     C11 4508   3.205   5.216   5.955
    2PS     O12 4509   3.253   5.292   6.045
    2PS     O11 4510   3.180   5.086   5.964
    2PS      C1 4511   3.193   5.016   6.096
    2PS      HR 4512   3.300   5.004   6.113
    2PS      HS 4513   3.149   5.075   6.177
    2PS      C2 4514   3.138   4.876   6.089
    2PS      HX 4515   3.037   4.892   6.048
    2PS      C3 4516   3.132   4.814   6.226
    2PS      HA 4517   3.082   4.884   6.294
    2PS      HB 4518   3.069   4.725   6.220
    2PS     O31 4519   3.258   4.783   6.281
    2PS     P31 4520   3.287   4.751   6.436
    2PS     O32 4521   3.263   4.894   6.514
    2PS     C31 4522   3.264   4.901   6.656
    2PS     H1A 4523   3.206   4.823   6.707
    2PS     H1B 4524   3.368   4.893   6.689
    2PS     C32 4525   3.210   5.043   6.684
    2PS     H2A 4526   3.267   5.110   6.619
    2PS     N31 4527   3.072   5.072   6.627
    2PS    HN1A 4528   3.060   5.081   6.525
    2PS    HN1B 4529   3.003   5.001   6.656
    2PS    HN1C 4530   3.026   5.159   6.660
    2PS     C33 4531   3.238   5.079   6.824
    2PS     O33 4532   3.190   4.649   6.477
    2PS     O34 4533   3.436   4.716   6.446
    2PS     O21 4534   3.228   4.806   5.995
    2PS     C21 4535   3.164   4.710   5.921
    2PS     O22 4536   3.052   4.670   5.938
    2PS     O35 4537   3.149   5.039   6.898
    2PS     O36 4538   3.330   5.156   6.857
    3DHA   C116 4539   4.045   4.840   4.889
    3DHA   H16R 4540   4.096   4.921   4.941
    3DHA   C115 4541   3.917   4.811   4.960
    3DHA   H15R 4542   3.879   4.902   5.005
    3DHA   H15S 4543   3.828   4.791   4.899
    3DHA   C114 4544   3.929   4.708   5.069
    3DHA   H14R 4545   4.032   4.673   5.079
    3DHA   C113 4546   3.827   4.651   5.132
    3DHA   H13R 4547   3.846   4.574   5.207
    3DHA   C112 4548   3.688   4.682   5.092
    3DHA   H12R 4549   3.657   4.782   5.124
    3DHA   H12S 4550   3.674   4.669   4.985
    3DHA   C111 4551   3.605   4.584   5.171
    3DHA   H11R 4552   3.660   4.511   5.229
    3DHA   C110 4553   3.470   4.593   5.193
    3DHA   H10R 4554   3.418   4.517   5.251
    3DHA    C19 4555   3.388   4.714   5.150
    3DHA    H9R 4556   3.411   4.791   5.223
    3DHA    H9S 4557   3.414   4.760   5.054
    3DHA    C18 4558   3.241   4.685   5.165
    3DHA    H8R 4559   3.198   4.632   5.080
    3DHA    C17 4560   3.167   4.693   5.272
    3DHA    H7R 4561   3.061   4.669   5.269
    3DHA    C16 4562   3.209   4.740   5.410
    3DHA    H6R 4563   3.263   4.833   5.391
    3DHA    H6S 4564   3.124   4.761   5.475
    3DHA    C15 4565   3.296   4.638   5.473
    3DHA    H5R 4566   3.388   4.619   5.419
    3DHA    C14 4567   3.290   4.577   5.591
    3DHA    H4R 4568   3.373   4.514   5.620
    3DHA    C13 4569   3.188   4.591   5.698
    3DHA    H3R 4570   3.110   4.665   5.677
    3DHA    H3S 4571   3.131   4.501   5.720
    3DHA    C12 4572   3.255   4.654   5.814
    3DHA    H2R 4573   3.316   4.576   5.860
    3DHA    H2S 4574   3.332   4.728   5.791
    3DHA   C117 4575   4.126   4.785   4.798
    3DHA   H17R 4576   4.224   4.826   4.774
    3DHA   C118 4577   4.088   4.671   4.719
    3DHA   H18R 4578   4.000   4.625   4.764
    3DHA   H18S 4579   4.161   4.591   4.730
    3DHA   C119 4580   4.067   4.720   4.580
    3DHA   H19R 4581   3.997   4.801   4.565
    3DHA   C120 4582   4.125   4.672   4.469
    3DHA   H20R 4583   4.094   4.705   4.370
    3DHA   C121 4584   4.219   4.555   4.460
    3DHA   H21R 4585   4.188   4.498   4.373
    3DHA   H21S 4586   4.202   4.479   4.536
    3DHA   C122 4587   4.351   4.625   4.455
    3DHA   H22R 4588   4.428   4.558   4.494
    3DHA   H22S 4589   4.352   4.698   4.536
    3DHA   H22T 4590   4.389   4.687   4.373
    1ST    C118 4591   3.952   5.506   4.018
    1ST    H18R 4592   4.011   5.505   3.926
    1ST    H18S 4593   3.917   5.609   4.020
    1ST    H18T 4594   3.863   5.443   4.012
    1ST    C117 4595   4.029   5.474   4.147
    1ST    H17R 4596   3.955   5.441   4.220
    1ST    H17S 4597   4.099   5.394   4.121
    1ST    C116 4598   4.113   5.596   4.198
    1ST    H16R 4599   4.133   5.672   4.122
    1ST    H16S 4600   4.039   5.639   4.265
    1ST    C115 4601   4.241   5.572   4.278
    1ST    H15R 4602   4.297   5.542   4.189
    1ST    H15S 4603   4.282   5.660   4.329
    1ST    C114 4604   4.223   5.454   4.382
    1ST    H14R 4605   4.140   5.475   4.449
    1ST    H14S 4606   4.193   5.361   4.334
    1ST    C113 4607   4.339   5.420   4.479
    1ST    H13R 4608   4.319   5.329   4.537
    1ST    H13S 4609   4.433   5.397   4.428
    1ST    C112 4610   4.363   5.537   4.575
    1ST    H12R 4611   4.406   5.620   4.519
    1ST    H12S 4612   4.267   5.562   4.622
    1ST    C111 4613   4.462   5.503   4.681
    1ST    H11R 4614   4.429   5.424   4.748
    1ST    H11S 4615   4.544   5.464   4.620
    1ST    C110 4616   4.519   5.620   4.759
    1ST    H10R 4617   4.627   5.609   4.762
    1ST    H10S 4618   4.496   5.712   4.704
    1ST     C19 4619   4.456   5.631   4.897
    1ST     H9R 4620   4.350   5.607   4.885
    1ST     H9S 4621   4.495   5.554   4.964
    1ST     C18 4622   4.473   5.763   4.970
    1ST     H8R 4623   4.581   5.772   4.983
    1ST     H8S 4624   4.462   5.855   4.912
    1ST     C17 4625   4.410   5.785   5.113
    1ST     H7R 4626   4.449   5.885   5.138
    1ST     H7S 4627   4.302   5.798   5.111
    1ST     C16 4628   4.453   5.672   5.199
    1ST     H6R 4629   4.399   5.582   5.168
    1ST     H6S 4630   4.560   5.654   5.184
    1ST     C15 4631   4.434   5.698   5.353
    1ST     H5R 4632   4.500   5.629   5.407
    1ST     H5S 4633   4.480   5.795   5.370
    1ST     C14 4634   4.291   5.698   5.404
    1ST     H4R 4635   4.237   5.792   5.384
    1ST     H4S 4636   4.244   5.621   5.343
    1ST     C13 4637   4.279   5.654   5.549
    1ST     H3R 4638   4.351   5.579   5.583
    1ST     H3S 4639   4.310   5.747   5.597
    1ST     C12 4640   4.142   5.622   5.589
    1ST     H2R 4641   4.074   5.703   5.561
    1ST     H2S 4642   4.118   5.526   5.543
    2PS     C11 4643   4.120   5.613   5.740
    2PS     O12 4644   4.205   5.638   5.825
    2PS     O11 4645   3.992   5.583   5.772
    2PS      C1 4646   3.966   5.579   5.919
    2PS      HR 4647   4.037   5.507   5.960
    2PS      HS 4648   3.981   5.681   5.956
    2PS      C2 4649   3.827   5.527   5.941
    2PS      HX 4650   3.751   5.577   5.880
    2PS      C3 4651   3.776   5.547   6.086
    2PS      HA 4652   3.763   5.654   6.105
    2PS      HB 4653   3.677   5.501   6.096
    2PS     O31 4654   3.879   5.488   6.169
    2PS     P31 4655   3.868   5.456   6.326
    2PS     O32 4656   3.925   5.586   6.401
    2PS     C31 4657   3.854   5.710   6.418
    2PS     H1A 4658   3.856   5.758   6.320
    2PS     H1B 4659   3.751   5.704   6.455
    2PS     C32 4660   3.932   5.802   6.513
    2PS     H2A 4661   3.938   5.757   6.612
    2PS     N31 4662   4.079   5.796   6.470
    2PS    HN1A 4663   4.112   5.702   6.443
    2PS    HN1B 4664   4.097   5.855   6.387
    2PS    HN1C 4665   4.140   5.835   6.543
    2PS     C33 4666   3.872   5.941   6.531
    2PS     O33 4667   3.728   5.437   6.369
    2PS     O34 4668   3.962   5.347   6.358
    2PS     O21 4669   3.825   5.382   5.908
    2PS     C21 4670   3.706   5.328   5.890
    2PS     O22 4671   3.602   5.388   5.902
    2PS     O35 4672   3.839   5.982   6.635
    2PS     O36 4673   3.827   5.989   6.428
    3DHA   C116 4674   3.632   5.281   4.724
    3DHA   H16R 4675   3.536   5.248   4.685
    3DHA   C115 4676   3.737   5.176   4.739
    3DHA   H15R 4677   3.787   5.155   4.645
    3DHA   H15S 4678   3.803   5.201   4.823
    3DHA   C114 4679   3.668   5.049   4.780
    3DHA   H14R 4680   3.646   4.985   4.694
    3DHA   C113 4681   3.615   5.015   4.899
    3DHA   H13R 4682   3.553   4.928   4.917
    3DHA   C112 4683   3.622   5.101   5.016
    3DHA   H12R 4684   3.711   5.075   5.074
    3DHA   H12S 4685   3.647   5.204   4.988
    3DHA   C111 4686   3.488   5.094   5.092
    3DHA   H11R 4687   3.398   5.097   5.032
    3DHA   C110 4688   3.476   5.094   5.226
    3DHA   H10R 4689   3.375   5.092   5.268
    3DHA    C19 4690   3.586   5.086   5.320
    3DHA    H9R 4691   3.679   5.118   5.273
    3DHA    H9S 4692   3.577   5.156   5.404
    3DHA    C18 4693   3.614   4.948   5.368
    3DHA    H8R 4694   3.668   4.890   5.292
    3DHA    C17 4695   3.583   4.896   5.483
    3DHA    H7R 4696   3.618   4.795   5.503
    3DHA    C16 4697   3.517   4.966   5.597
    3DHA    H6R 4698   3.544   5.072   5.594
    3DHA    H6S 4699   3.409   4.962   5.583
    3DHA    C15 4700   3.555   4.906   5.728
    3DHA    H5R 4701   3.555   4.797   5.729
    3DHA    C14 4702   3.590   4.969   5.833
    3DHA    H4R 4703   3.620   4.901   5.913
    3DHA    C13 4704   3.586   5.114   5.859
    3DHA    H3R 4705   3.523   5.165   5.786
    3DHA    H3S 4706   3.534   5.129   5.955
    3DHA    C12 4707   3.720   5.178   5.861
    3DHA    H2R 4708   3.772   5.134   5.946
    3DHA    H2S 4709   3.779   5.163   5.771
    3DHA   C117 4710   3.639   5.408   4.763
    3DHA   H17R 4711   3.548   5.466   4.766
    3DHA   C118 4712   3.750   5.481   4.832
    3DHA   H18R 4713   3.833   5.479   4.761
    3DHA   H18S 4714   3.787   5.411   4.906
    3DHA   C119 4715   3.716   5.619   4.875
    3DHA   H19R 4716   3.720   5.695   4.797
    3DHA   C120 4717   3.679   5.663   4.995
    3DHA   H20R 4718   3.657   5.769   5.005
    3DHA   C121 4719   3.712   5.596   5.126
    3DHA   H21R 4720   3.764   5.668   5.189
    3DHA   H21S 4721   3.791   5.523   5.105
    3DHA   C122 4722   3.581   5.543   5.197
    3DHA   H22R 4723   3.498   5.613   5.186
    3DHA   H22S 4724   3.601   5.533   5.303
    3DHA   H22T 4725   3.548   5.448   5.152
    1ST    C118 4726   5.646   2.699   3.835
    1ST    H18R 4727   5.621   2.601   3.795
    1ST    H18S 4728   5.672   2.765   3.752
    1ST    H18T 4729   5.555   2.731   3.886
    1ST    C117 4730   5.764   2.694   3.933
    1ST    H17R 4731   5.833   2.625   3.884
    1ST    H17S 4732   5.804   2.795   3.950
    1ST    C116 4733   5.742   2.643   4.074
    1ST    H16R 4734   5.669   2.712   4.118
    1ST    H16S 4735   5.693   2.545   4.073
    1ST    C115 4736   5.857   2.654   4.174
    1ST    H15R 4737   5.942   2.586   4.162
    1ST    H15S 4738   5.908   2.748   4.153
    1ST    C114 4739   5.822   2.649   4.326
    1ST    H14R 4740   5.740   2.720   4.339
    1ST    H14S 4741   5.798   2.545   4.349
    1ST    C113 4742   5.948   2.685   4.412
    1ST    H13R 4743   6.018   2.606   4.382
    1ST    H13S 4744   5.994   2.781   4.388
    1ST    C112 4745   5.927   2.673   4.560
    1ST    H12R 4746   5.868   2.756   4.599
    1ST    H12S 4747   5.853   2.597   4.581
    1ST    C111 4748   6.052   2.655   4.639
    1ST    H11R 4749   6.113   2.568   4.611
    1ST    H11S 4750   6.112   2.743   4.617
    1ST    C110 4751   6.019   2.650   4.782
    1ST    H10R 4752   6.115   2.681   4.823
    1ST    H10S 4753   5.952   2.729   4.816
    1ST     C19 4754   6.001   2.507   4.844
    1ST     H9R 4755   5.898   2.469   4.845
    1ST     H9S 4756   6.053   2.437   4.778
    1ST     C18 4757   6.060   2.483   4.980
    1ST     H8R 4758   6.035   2.380   5.003
    1ST     H8S 4759   6.169   2.482   4.982
    1ST     C17 4760   6.006   2.572   5.094
    1ST     H7R 4761   6.024   2.678   5.077
    1ST     H7S 4762   5.900   2.548   5.103
    1ST     C16 4763   6.063   2.531   5.225
    1ST     H6R 4764   6.046   2.423   5.237
    1ST     H6S 4765   6.168   2.560   5.226
    1ST     C15 4766   5.994   2.587   5.344
    1ST     H5R 4767   5.892   2.547   5.345
    1ST     H5S 4768   6.045   2.553   5.435
    1ST     C14 4769   5.960   2.729   5.357
    1ST     H4R 4770   6.052   2.782   5.383
    1ST     H4S 4771   5.935   2.779   5.263
    1ST     C13 4772   5.852   2.756   5.464
    1ST     H3R 4773   5.759   2.700   5.457
    1ST     H3S 4774   5.891   2.709   5.555
    1ST     C12 4775   5.836   2.905   5.492
    1ST     H2R 4776   5.936   2.944   5.512
    1ST     H2S 4777   5.796   2.958   5.405
    2PS     C11 4778   5.740   2.934   5.606
    2PS     O12 4779   5.765   3.012   5.692
    2PS     O11 4780   5.628   2.861   5.600
    2PS      C1 4781   5.543   2.878   5.722
    2PS      HR 4782   5.475   2.792   5.721
    2PS      HS 4783   5.596   2.855   5.814
    2PS      C2 4784   5.474   3.017   5.732
    2PS      HX 4785   5.524   3.101   5.684
    2PS      C3 4786   5.440   3.056   5.879
    2PS      HA 4787   5.532   3.080   5.934
    2PS      HB 4788   5.373   3.141   5.888
    2PS     O31 4789   5.402   2.938   5.939
    2PS     P31 4790   5.357   2.922   6.096
    2PS     O32 4791   5.491   2.890   6.170
    2PS     C31 4792   5.502   2.841   6.298
    2PS     H1A 4793   5.482   2.922   6.369
    2PS     H1B 4794   5.424   2.766   6.307
    2PS     C32 4795   5.642   2.783   6.318
    2PS     H2A 4796   5.635   2.682   6.278
    2PS     N31 4797   5.760   2.851   6.242
    2PS    HN1A 4798   5.780   2.947   6.275
    2PS    HN1B 4799   5.842   2.788   6.239
    2PS    HN1C 4800   5.742   2.884   6.145
    2PS     C33 4801   5.646   2.747   6.463
    2PS     O33 4802   5.308   3.051   6.148
    2PS     O34 4803   5.268   2.800   6.115
    2PS     O21 4804   5.352   3.000   5.650
    2PS     C21 4805   5.273   3.113   5.644
    2PS     O22 4806   5.315   3.228   5.666
    2PS     O35 4807   5.695   2.824   6.540
    2PS     O36 4808   5.613   2.634   6.495
    3DHA   C116 4809   5.446   3.256   4.679
    3DHA   H16R 4810   5.465   3.363   4.675
    3DHA   C115 4811   5.327   3.231   4.595
    3DHA   H15R 4812   5.302   3.308   4.522
    3DHA   H15S 4813   5.350   3.144   4.533
    3DHA   C114 4814   5.211   3.187   4.679
    3DHA   H14R 4815   5.201   3.081   4.699
    3DHA   C113 4816   5.122   3.263   4.733
    3DHA   H13R 4817   5.035   3.219   4.781
    3DHA   C112 4818   5.104   3.410   4.713
    3DHA   H12R 4819   5.197   3.450   4.670
    3DHA   H12S 4820   5.028   3.417   4.634
    3DHA   C111 4821   5.049   3.483   4.835
    3DHA   H11R 4822   4.945   3.513   4.826
    3DHA   C110 4823   5.102   3.480   4.949
    3DHA   H10R 4824   5.040   3.525   5.026
    3DHA    C19 4825   5.242   3.431   4.990
    3DHA    H9R 4826   5.229   3.325   5.016
    3DHA    H9S 4827   5.309   3.426   4.904
    3DHA    C18 4828   5.299   3.513   5.104
    3DHA    H8R 4829   5.377   3.576   5.063
    3DHA    C17 4830   5.277   3.507   5.235
    3DHA    H7R 4831   5.331   3.567   5.308
    3DHA    C16 4832   5.190   3.417   5.309
    3DHA    H6R 4833   5.199   3.445   5.414
    3DHA    H6S 4834   5.085   3.434   5.284
    3DHA    C15 4835   5.233   3.274   5.293
    3DHA    H5R 4836   5.290   3.257   5.201
    3DHA    C14 4837   5.187   3.167   5.358
    3DHA    H4R 4838   5.223   3.071   5.323
    3DHA    C13 4839   5.093   3.170   5.474
    3DHA    H3R 4840   5.067   3.264   5.522
    3DHA    H3S 4841   4.992   3.136   5.450
    3DHA    C12 4842   5.137   3.071   5.583
    3DHA    H2R 4843   5.064   3.074   5.664
    3DHA    H2S 4844   5.147   2.972   5.538
    3DHA   C117 4845   5.535   3.174   4.736
    3DHA   H17R 4846   5.628   3.209   4.780
    3DHA   C118 4847   5.509   3.023   4.754
    3DHA   H18R 4848   5.402   3.013   4.775
    3DHA   H18S 4849   5.561   2.991   4.845
    3DHA   C119 4850   5.550   2.942   4.631
    3DHA   H19R 4851   5.545   3.001   4.540
    3DHA   C120 4852   5.600   2.818   4.627
    3DHA   H20R 4853   5.632   2.763   4.538
    3DHA   C121 4854   5.606   2.722   4.747
    3DHA   H21R 4855   5.581   2.772   4.841
    3DHA   H21S 4856   5.708   2.685   4.762
    3DHA   C122 4857   5.520   2.594   4.716
    3DHA   H22R 4858   5.415   2.625   4.719
    3DHA   H22S 4859   5.523   2.508   4.783
    3DHA   H22T 4860   5.551   2.547   4.623
    1ST    C118 4861   1.304   3.307   4.465
    1ST    H18R 4862   1.306   3.356   4.367
    1ST    H18S 4863   1.211   3.339   4.512
    1ST    H18T 4864   1.292   3.200   4.447
    1ST    C117 4865   1.429   3.323   4.543
    1ST    H17R 4866   1.423   3.274   4.640
    1ST    H17S 4867   1.512   3.288   4.480
    1ST    C116 4868   1.459   3.472   4.576
    1ST    H16R 4869   1.396   3.537   4.514
    1ST    H16S 4870   1.427   3.496   4.678
    1ST    C115 4871   1.609   3.505   4.544
    1ST    H15R 4872   1.662   3.437   4.611
    1ST    H15S 4873   1.631   3.488   4.438
    1ST    C114 4874   1.646   3.648   4.592
    1ST    H14R 4875   1.590   3.711   4.523
    1ST    H14S 4876   1.589   3.656   4.685
    1ST    C113 4877   1.798   3.676   4.591
    1ST    H13R 4878   1.845   3.657   4.494
    1ST    H13S 4879   1.802   3.782   4.616
    1ST    C112 4880   1.875   3.584   4.691
    1ST    H12R 4881   1.813   3.546   4.772
    1ST    H12S 4882   1.906   3.497   4.632
    1ST    C111 4883   1.992   3.657   4.758
    1ST    H11R 4884   2.058   3.587   4.809
    1ST    H11S 4885   2.058   3.704   4.684
    1ST    C110 4886   1.969   3.775   4.860
    1ST    H10R 4887   1.926   3.864   4.812
    1ST    H10S 4888   1.907   3.727   4.935
    1ST     C19 4889   2.108   3.819   4.917
    1ST     H9R 4890   2.154   3.724   4.946
    1ST     H9S 4891   2.172   3.857   4.837
    1ST     C18 4892   2.101   3.945   5.004
    1ST     H8R 4893   2.201   3.972   5.038
    1ST     H8S 4894   2.069   4.027   4.939
    1ST     C17 4895   2.009   3.944   5.117
    1ST     H7R 4896   1.910   3.961   5.074
    1ST     H7S 4897   2.006   3.847   5.166
    1ST     C16 4898   2.029   4.048   5.222
    1ST     H6R 4899   2.130   4.042   5.264
    1ST     H6S 4900   2.020   4.146   5.175
    1ST     C15 4901   1.931   4.028   5.338
    1ST     H5R 4902   1.826   4.040   5.307
    1ST     H5S 4903   1.944   3.926   5.375
    1ST     C14 4904   1.963   4.125   5.455
    1ST     H4R 4905   2.069   4.106   5.472
    1ST     H4S 4906   1.962   4.225   5.412
    1ST     C13 4907   1.877   4.106   5.577
    1ST     H3R 4908   1.770   4.109   5.556
    1ST     H3S 4909   1.912   4.023   5.639
    1ST     C12 4910   1.900   4.225   5.674
    1ST     H2R 4911   2.007   4.240   5.693
    1ST     H2S 4912   1.859   4.317   5.632
    2PS     C11 4913   1.835   4.201   5.809
    2PS     O12 4914   1.726   4.153   5.828
    2PS     O11 4915   1.907   4.245   5.916
    2PS      C1 4916   1.851   4.241   6.043
    2PS      HR 4917   1.774   4.164   6.055
    2PS      HS 4918   1.926   4.204   6.115
    2PS      C2 4919   1.799   4.374   6.092
    2PS      HX 4920   1.871   4.455   6.082
    2PS      C3 4921   1.739   4.361   6.236
    2PS      HA 4922   1.646   4.306   6.222
    2PS      HB 4923   1.798   4.293   6.298
    2PS     O31 4924   1.728   4.486   6.304
    2PS     P31 4925   1.859   4.534   6.400
    2PS     O32 4926   1.865   4.420   6.512
    2PS     C31 4927   1.967   4.327   6.519
    2PS     H1A 4928   1.968   4.275   6.423
    2PS     H1B 4929   2.063   4.377   6.532
    2PS     C32 4930   1.925   4.241   6.636
    2PS     H2A 4931   1.909   4.300   6.726
    2PS     N31 4932   1.797   4.164   6.610
    2PS    HN1A 4933   1.804   4.083   6.546
    2PS    HN1B 4934   1.753   4.129   6.697
    2PS    HN1C 4935   1.723   4.214   6.557
    2PS     C33 4936   2.030   4.145   6.674
    2PS     O33 4937   1.979   4.513   6.317
    2PS     O34 4938   1.828   4.662   6.471
    2PS     O21 4939   1.680   4.425   6.006
    2PS     C21 4940   1.701   4.461   5.878
    2PS     O22 4941   1.816   4.484   5.843
    2PS     O35 4942   2.131   4.134   6.609
    2PS     O36 4943   2.008   4.071   6.770
    3DHA   C116 4944   1.705   4.369   4.356
    3DHA   H16R 4945   1.793   4.428   4.381
    3DHA   C115 4946   1.656   4.286   4.470
    3DHA   H15R 4947   1.608   4.196   4.432
    3DHA   H15S 4948   1.753   4.254   4.506
    3DHA   C114 4949   1.572   4.355   4.569
    3DHA   H14R 4950   1.465   4.364   4.553
    3DHA   C113 4951   1.610   4.385   4.692
    3DHA   H13R 4952   1.539   4.417   4.767
    3DHA   C112 4953   1.747   4.370   4.755
    3DHA   H12R 4954   1.824   4.337   4.684
    3DHA   H12S 4955   1.782   4.466   4.793
    3DHA   C111 4956   1.736   4.273   4.871
    3DHA   H11R 4957   1.682   4.184   4.840
    3DHA   C110 4958   1.762   4.286   5.001
    3DHA   H10R 4959   1.747   4.207   5.075
    3DHA    C19 4960   1.809   4.416   5.065
    3DHA    H9R 4961   1.840   4.402   5.168
    3DHA    H9S 4962   1.897   4.450   5.010
    3DHA    C18 4963   1.690   4.504   5.078
    3DHA    H8R 4964   1.632   4.539   4.993
    3DHA    C17 4965   1.635   4.545   5.191
    3DHA    H7R 4966   1.551   4.610   5.169
    3DHA    C16 4967   1.678   4.536   5.334
    3DHA    H6R 4968   1.717   4.436   5.355
    3DHA    H6S 4969   1.753   4.614   5.351
    3DHA    C15 4970   1.558   4.557   5.422
    3DHA    H5R 4971   1.472   4.578   5.360
    3DHA    C14 4972   1.550   4.559   5.553
    3DHA    H4R 4973   1.456   4.569   5.606
    3DHA    C13 4974   1.653   4.531   5.654
    3DHA    H3R 4975   1.723   4.461   5.609
    3DHA    H3S 4976   1.703   4.628   5.659
    3DHA    C12 4977   1.588   4.487   5.785
    3DHA    H2R 4978   1.529   4.572   5.819
    3DHA    H2S 4979   1.534   4.392   5.784
    3DHA   C117 4980   1.638   4.390   4.247
    3DHA   H17R 4981   1.674   4.455   4.167
    3DHA   C118 4982   1.508   4.319   4.228
    3DHA   H18R 4983   1.445   4.344   4.313
    3DHA   H18S 4984   1.517   4.211   4.234
    3DHA   C119 4985   1.433   4.361   4.106
    3DHA   H19R 4986   1.349   4.430   4.117
    3DHA   C120 4987   1.457   4.319   3.985
    3DHA   H20R 4988   1.395   4.359   3.905
    3DHA   C121 4989   1.581   4.239   3.942
    3DHA   H21R 4990   1.654   4.221   4.021
    3DHA   H21S 4991   1.623   4.293   3.857
    3DHA   C122 4992   1.514   4.114   3.890
    3DHA   H22R 4993   1.479   4.056   3.976
    3DHA   H22S 4994   1.595   4.056   3.846
    3DHA   H22T 4995   1.436   4.130   3.814
    1ST    C118 4996   0.215   2.143   3.776
    1ST    H18R 4997   0.111   2.142   3.810
    1ST    H18S 4998   0.225   2.084   3.685
    1ST    H18T 4999   0.239   2.247   3.750
    1ST    C117 5000   0.307   2.081   3.872
    1ST    H17R 5001   0.284   1.974   3.879
    1ST    H17S 5002   0.410   2.087   3.834
    1ST    C116 5003   0.312   2.154   4.005
    1ST    H16R 5004   0.367   2.246   3.983
    1ST    H16S 5005   0.210   2.176   4.036
    1ST    C115 5006   0.369   2.073   4.124
    1ST    H15R 5007   0.328   1.972   4.130
    1ST    H15S 5008   0.472   2.053   4.094
    1ST    C114 5009   0.351   2.135   4.270
    1ST    H14R 5010   0.437   2.202   4.281
    1ST    H14S 5011   0.266   2.203   4.277
    1ST    C113 5012   0.340   2.028   4.386
    1ST    H13R 5013   0.299   1.934   4.349
    1ST    H13S 5014   0.438   1.996   4.420
    1ST    C112 5015   0.262   2.082   4.510
    1ST    H12R 5016   0.265   2.191   4.505
    1ST    H12S 5017   0.155   2.067   4.497
    1ST    C111 5018   0.296   2.005   4.642
    1ST    H11R 5019   0.269   1.899   4.640
    1ST    H11S 5020   0.402   1.997   4.670
    1ST    C110 5021   0.216   2.059   4.760
    1ST    H10R 5022   0.229   2.167   4.768
    1ST    H10S 5023   0.109   2.053   4.743
    1ST     C19 5024   0.261   2.000   4.889
    1ST     H9R 5025   0.333   1.922   4.864
    1ST     H9S 5026   0.331   2.069   4.937
    1ST     C18 5027   0.136   1.959   4.980
    1ST     H8R 5028   0.077   2.047   5.005
    1ST     H8S 5029   0.062   1.902   4.924
    1ST     C17 5030   0.184   1.885   5.106
    1ST     H7R 5031   0.248   1.800   5.081
    1ST     H7S 5032   0.245   1.954   5.163
    1ST     C16 5033   0.085   1.843   5.203
    1ST     H6R 5034   0.043   1.932   5.251
    1ST     H6S 5035   0.004   1.786   5.157
    1ST     C15 5036   0.148   1.761   5.321
    1ST     H5R 5037   0.197   1.670   5.288
    1ST     H5S 5038   0.222   1.830   5.362
    1ST     C14 5039   0.051   1.719   5.431
    1ST     H4R 5040  -0.015   1.802   5.456
    1ST     H4S 5041  -0.011   1.645   5.380
    1ST     C13 5042   0.111   1.647   5.551
    1ST     H3R 5043   0.028   1.603   5.606
    1ST     H3S 5044   0.170   1.562   5.516
    1ST     C12 5045   0.184   1.732   5.659
    1ST     H2R 5046   0.253   1.805   5.616
    1ST     H2S 5047   0.103   1.788   5.706
    2PS     C11 5048   0.266   1.653   5.756
    2PS     O12 5049   0.350   1.705   5.827
    2PS     O11 5050   0.227   1.525   5.764
    2PS      C1 5051   0.283   1.441   5.864
    2PS      HR 5052   0.392   1.453   5.867
    2PS      HS 5053   0.246   1.479   5.960
    2PS      C2 5054   0.243   1.297   5.836
    2PS      HX 5055   0.145   1.305   5.789
    2PS      C3 5056   0.246   1.205   5.960
    2PS      HA 5057   0.152   1.219   6.013
    2PS      HB 5058   0.255   1.098   5.937
    2PS     O31 5059   0.356   1.245   6.049
    2PS     P31 5060   0.438   1.133   6.134
    2PS     O32 5061   0.325   1.062   6.224
    2PS     C31 5062   0.276   1.127   6.336
    2PS     H1A 5063   0.365   1.144   6.398
    2PS     H1B 5064   0.250   1.227   6.302
    2PS     C32 5065   0.164   1.045   6.397
    2PS     H2A 5066   0.124   1.100   6.483
    2PS     N31 5067   0.038   1.060   6.312
    2PS    HN1A 5068   0.011   1.157   6.288
    2PS    HN1B 5069   0.069   1.017   6.223
    2PS    HN1C 5070  -0.041   1.009   6.354
    2PS     C33 5071   0.207   0.905   6.441
    2PS     O33 5072   0.492   1.027   6.043
    2PS     O34 5073   0.534   1.201   6.225
    2PS     O21 5074   0.337   1.232   5.746
    2PS     C21 5075   0.289   1.113   5.703
    2PS     O22 5076   0.172   1.072   5.721
    2PS     O35 5077   0.262   0.900   6.547
    2PS     O36 5078   0.171   0.807   6.386
    3DHA   C116 5079   0.376   0.435   4.487
    3DHA   H16R 5080   0.282   0.432   4.432
    3DHA   C115 5081   0.357   0.424   4.633
    3DHA   H15R 5082   0.326   0.321   4.650
    3DHA   H15S 5083   0.448   0.427   4.694
    3DHA   C114 5084   0.242   0.503   4.684
    3DHA   H14R 5085   0.145   0.479   4.642
    3DHA   C113 5086   0.245   0.616   4.751
    3DHA   H13R 5087   0.158   0.676   4.772
    3DHA   C112 5088   0.366   0.679   4.814
    3DHA   H12R 5089   0.454   0.616   4.802
    3DHA   H12S 5090   0.387   0.779   4.774
    3DHA   C111 5091   0.343   0.688   4.956
    3DHA   H11R 5092   0.349   0.592   5.006
    3DHA   C110 5093   0.313   0.793   5.028
    3DHA   H10R 5094   0.305   0.787   5.136
    3DHA    C19 5095   0.286   0.932   4.975
    3DHA    H9R 5096   0.277   0.941   4.867
    3DHA    H9S 5097   0.187   0.957   5.014
    3DHA    C18 5098   0.394   1.036   5.009
    3DHA    H8R 5099   0.469   1.054   4.932
    3DHA    C17 5100   0.409   1.103   5.122
    3DHA    H7R 5101   0.487   1.177   5.132
    3DHA    C16 5102   0.331   1.087   5.248
    3DHA    H6R 5103   0.223   1.075   5.238
    3DHA    H6S 5104   0.358   0.995   5.300
    3DHA    C15 5105   0.333   1.211   5.344
    3DHA    H5R 5106   0.283   1.296   5.299
    3DHA    C14 5107   0.390   1.228   5.463
    3DHA    H4R 5108   0.373   1.318   5.522
    3DHA    C13 5109   0.470   1.119   5.529
    3DHA    H3R 5110   0.515   1.060   5.448
    3DHA    H3S 5111   0.551   1.163   5.587
    3DHA    C12 5112   0.390   1.032   5.631
    3DHA    H2R 5113   0.333   0.954   5.579
    3DHA    H2S 5114   0.457   0.977   5.698
    3DHA   C117 5115   0.493   0.446   4.424
    3DHA   H17R 5116   0.488   0.445   4.315
    3DHA   C118 5117   0.628   0.433   4.491
    3DHA   H18R 5118   0.633   0.489   4.585
    3DHA   H18S 5119   0.697   0.481   4.420
    3DHA   C119 5120   0.645   0.286   4.500
    3DHA   H19R 5121   0.631   0.236   4.405
    3DHA   C120 5122   0.672   0.211   4.602
    3DHA   H20R 5123   0.681   0.104   4.581
    3DHA   C121 5124   0.696   0.257   4.742
    3DHA   H21R 5125   0.714   0.364   4.746
    3DHA   H21S 5126   0.797   0.223   4.768
    3DHA   C122 5127   0.604   0.207   4.848
    3DHA   H22R 5128   0.619   0.100   4.864
    3DHA   H22S 5129   0.501   0.232   4.825
    3DHA   H22T 5130   0.607   0.255   4.946
    1ST    C118 5131   1.502  -0.127   4.125
    1ST    H18R 5132   1.458  -0.227   4.117
    1ST    H18S 5133   1.582  -0.118   4.052
    1ST    H18T 5134   1.419  -0.073   4.079
    1ST    C117 5135   1.523  -0.073   4.275
    1ST    H17R 5136   1.598  -0.137   4.323
    1ST    H17S 5137   1.584   0.018   4.278
    1ST    C116 5138   1.402  -0.074   4.373
    1ST    H16R 5139   1.341   0.006   4.331
    1ST    H16S 5140   1.346  -0.168   4.369
    1ST    C115 5141   1.434  -0.036   4.512
    1ST    H15R 5142   1.356  -0.069   4.581
    1ST    H15S 5143   1.521  -0.100   4.530
    1ST    C114 5144   1.460   0.116   4.532
    1ST    H14R 5145   1.542   0.148   4.467
    1ST    H14S 5146   1.370   0.175   4.515
    1ST    C113 5147   1.519   0.155   4.668
    1ST    H13R 5148   1.446   0.131   4.746
    1ST    H13S 5149   1.620   0.117   4.686
    1ST    C112 5150   1.556   0.302   4.677
    1ST    H12R 5151   1.632   0.307   4.756
    1ST    H12S 5152   1.605   0.327   4.583
    1ST    C111 5153   1.434   0.389   4.686
    1ST    H11R 5154   1.383   0.388   4.590
    1ST    H11S 5155   1.369   0.349   4.764
    1ST    C110 5156   1.475   0.528   4.727
    1ST    H10R 5157   1.554   0.531   4.802
    1ST    H10S 5158   1.503   0.580   4.635
    1ST     C19 5159   1.355   0.601   4.791
    1ST     H9R 5160   1.301   0.645   4.707
    1ST     H9S 5161   1.277   0.543   4.840
    1ST     C18 5162   1.401   0.722   4.882
    1ST     H8R 5163   1.462   0.701   4.971
    1ST     H8S 5164   1.457   0.798   4.828
    1ST     C17 5165   1.276   0.798   4.932
    1ST     H7R 5166   1.229   0.844   4.845
    1ST     H7S 5167   1.211   0.723   4.978
    1ST     C16 5168   1.320   0.896   5.050
    1ST     H6R 5169   1.426   0.918   5.035
    1ST     H6S 5170   1.260   0.985   5.033
    1ST     C15 5171   1.279   0.841   5.196
    1ST     H5R 5172   1.173   0.818   5.195
    1ST     H5S 5173   1.335   0.749   5.214
    1ST     C14 5174   1.303   0.947   5.308
    1ST     H4R 5175   1.408   0.974   5.297
    1ST     H4S 5176   1.241   1.034   5.283
    1ST     C13 5177   1.277   0.905   5.449
    1ST     H3R 5178   1.305   0.986   5.516
    1ST     H3S 5179   1.171   0.889   5.469
    1ST     C12 5180   1.354   0.781   5.501
    1ST     H2R 5181   1.326   0.701   5.432
    1ST     H2S 5182   1.460   0.802   5.485
    2PS     C11 5183   1.320   0.738   5.637
    2PS     O12 5184   1.385   0.655   5.702
    2PS     O11 5185   1.213   0.809   5.690
    2PS      C1 5186   1.196   0.784   5.832
    2PS      HR 5187   1.181   0.677   5.846
    2PS      HS 5188   1.286   0.830   5.874
    2PS      C2 5189   1.075   0.855   5.895
    2PS      HX 5190   1.075   0.962   5.871
    2PS      C3 5191   1.058   0.833   6.050
    2PS      HA 5192   1.132   0.893   6.103
    2PS      HB 5193   0.956   0.846   6.086
    2PS     O31 5194   1.094   0.700   6.079
    2PS     P31 5195   1.084   0.647   6.229
    2PS     O32 5196   0.934   0.656   6.274
    2PS     C31 5197   0.885   0.588   6.391
    2PS     H1A 5198   0.902   0.481   6.377
    2PS     H1B 5199   0.938   0.614   6.483
    2PS     C32 5200   0.736   0.636   6.416
    2PS     H2A 5201   0.725   0.741   6.442
    2PS     N31 5202   0.650   0.617   6.289
    2PS    HN1A 5203   0.588   0.694   6.260
    2PS    HN1B 5204   0.705   0.605   6.203
    2PS    HN1C 5205   0.597   0.528   6.288
    2PS     C33 5206   0.672   0.555   6.529
    2PS     O33 5207   1.122   0.507   6.222
    2PS     O34 5208   1.169   0.731   6.318
    2PS     O21 5209   0.964   0.789   5.830
    2PS     C21 5210   0.845   0.857   5.835
    2PS     O22 5211   0.849   0.979   5.863
    2PS     O35 5212   0.562   0.583   6.570
    2PS     O36 5213   0.721   0.455   6.578
    3DHA   C116 5214   1.121   0.520   4.485
    3DHA   H16R 5215   1.199   0.580   4.441
    3DHA   C115 5216   1.038   0.604   4.574
    3DHA   H15R 5217   1.066   0.707   4.556
    3DHA   H15S 5218   0.933   0.603   4.545
    3DHA   C114 5219   1.053   0.574   4.715
    3DHA   H14R 5220   1.123   0.493   4.733
    3DHA   C113 5221   0.985   0.626   4.824
    3DHA   H13R 5222   1.008   0.592   4.925
    3DHA   C112 5223   0.884   0.736   4.832
    3DHA   H12R 5224   0.900   0.801   4.746
    3DHA   H12S 5225   0.781   0.699   4.836
    3DHA   C111 5226   0.913   0.816   4.950
    3DHA   H11R 5227   0.994   0.889   4.943
    3DHA   C110 5228   0.853   0.799   5.071
    3DHA   H10R 5229   0.888   0.859   5.156
    3DHA    C19 5230   0.734   0.713   5.100
    3DHA    H9R 5231   0.689   0.669   5.011
    3DHA    H9S 5232   0.768   0.636   5.170
    3DHA    C18 5233   0.627   0.789   5.178
    3DHA    H8R 5234   0.588   0.872   5.118
    3DHA    C17 5235   0.599   0.778   5.310
    3DHA    H7R 5236   0.525   0.836   5.365
    3DHA    C16 5237   0.659   0.676   5.394
    3DHA    H6R 5238   0.580   0.641   5.462
    3DHA    H6S 5239   0.671   0.586   5.333
    3DHA    C15 5240   0.788   0.710   5.457
    3DHA    H5R 5241   0.868   0.748   5.395
    3DHA    C14 5242   0.825   0.695   5.583
    3DHA    H4R 5243   0.927   0.721   5.609
    3DHA    C13 5244   0.744   0.648   5.697
    3DHA    H3R 5245   0.648   0.606   5.665
    3DHA    H3S 5246   0.798   0.572   5.753
    3DHA    C12 5247   0.724   0.777   5.786
    3DHA    H2R 5248   0.649   0.833   5.729
    3DHA    H2S 5249   0.672   0.760   5.880
    3DHA   C117 5250   1.116   0.388   4.461
    3DHA   H17R 5251   1.191   0.345   4.394
    3DHA   C118 5252   1.005   0.294   4.508
    3DHA   H18R 5253   0.909   0.346   4.505
    3DHA   H18S 5254   1.030   0.273   4.612
    3DHA   C119 5255   1.010   0.166   4.424
    3DHA   H19R 5256   1.027   0.071   4.475
    3DHA   C120 5257   0.990   0.154   4.288
    3DHA   H20R 5258   0.996   0.052   4.250
    3DHA   C121 5259   0.945   0.265   4.199
    3DHA   H21R 5260   1.016   0.288   4.119
    3DHA   H21S 5261   0.943   0.358   4.255
    3DHA   C122 5262   0.810   0.234   4.141
    3DHA   H22R 5263   0.806   0.143   4.081
    3DHA   H22S 5264   0.762   0.312   4.081
    3DHA   H22T 5265   0.752   0.222   4.232
    1ST    C118 5266   4.591   3.277   4.441
    1ST    H18R 5267   4.522   3.328   4.373
    1ST    H18S 5268   4.673   3.237   4.381
    1ST    H18T 5269   4.645   3.354   4.497
    1ST    C117 5270   4.532   3.186   4.551
    1ST    H17R 5271   4.451   3.123   4.512
    1ST    H17S 5272   4.620   3.123   4.562
    1ST    C116 5273   4.488   3.252   4.686
    1ST    H16R 5274   4.459   3.172   4.755
    1ST    H16S 5275   4.580   3.293   4.728
    1ST    C115 5276   4.387   3.366   4.673
    1ST    H15R 5277   4.420   3.452   4.615
    1ST    H15S 5278   4.296   3.332   4.624
    1ST    C114 5279   4.344   3.428   4.814
    1ST    H14R 5280   4.300   3.346   4.872
    1ST    H14S 5281   4.439   3.450   4.863
    1ST    C113 5282   4.249   3.551   4.795
    1ST    H13R 5283   4.288   3.626   4.727
    1ST    H13S 5284   4.158   3.517   4.746
    1ST    C112 5285   4.205   3.618   4.917
    1ST    H12R 5286   4.138   3.567   4.987
    1ST    H12S 5287   4.293   3.627   4.982
    1ST    C111 5288   4.142   3.752   4.888
    1ST    H11R 5289   4.228   3.788   4.830
    1ST    H11S 5290   4.072   3.759   4.805
    1ST    C110 5291   4.108   3.839   5.012
    1ST    H10R 5292   4.072   3.937   4.980
    1ST    H10S 5293   4.021   3.791   5.057
    1ST     C19 5294   4.209   3.854   5.127
    1ST     H9R 5295   4.260   3.760   5.148
    1ST     H9S 5296   4.283   3.920   5.083
    1ST     C18 5297   4.159   3.915   5.258
    1ST     H8R 5298   4.249   3.919   5.321
    1ST     H8S 5299   4.139   4.022   5.244
    1ST     C17 5300   4.049   3.843   5.333
    1ST     H7R 5301   3.974   3.845   5.254
    1ST     H7S 5302   4.083   3.742   5.354
    1ST     C16 5303   4.020   3.920   5.460
    1ST     H6R 5304   4.115   3.938   5.511
    1ST     H6S 5305   3.974   4.015   5.433
    1ST     C15 5306   3.920   3.848   5.560
    1ST     H5R 5307   3.843   3.821   5.488
    1ST     H5S 5308   3.961   3.757   5.604
    1ST     C14 5309   3.846   3.915   5.668
    1ST     H4R 5310   3.900   3.955   5.754
    1ST     H4S 5311   3.797   4.004   5.626
    1ST     C13 5312   3.735   3.834   5.742
    1ST     H3R 5313   3.794   3.768   5.805
    1ST     H3S 5314   3.689   3.900   5.816
    1ST     C12 5315   3.615   3.787   5.658
    1ST     H2R 5316   3.562   3.880   5.640
    1ST     H2S 5317   3.634   3.748   5.558
    2PS     C11 5318   3.518   3.687   5.726
    2PS     O12 5319   3.520   3.565   5.708
    2PS     O11 5320   3.439   3.746   5.815
    2PS      C1 5321   3.342   3.673   5.898
    2PS      HR 5322   3.273   3.749   5.936
    2PS      HS 5323   3.290   3.604   5.832
    2PS      C2 5324   3.415   3.598   6.011
    2PS      HX 5325   3.340   3.555   6.078
    2PS      C3 5326   3.513   3.697   6.076
    2PS      HA 5327   3.598   3.713   6.010
    2PS      HB 5328   3.468   3.796   6.086
    2PS     O31 5329   3.562   3.648   6.204
    2PS     P31 5330   3.464   3.610   6.328
    2PS     O32 5331   3.421   3.455   6.309
    2PS     C31 5332   3.373   3.382   6.422
    2PS     H1A 5333   3.351   3.278   6.394
    2PS     H1B 5334   3.450   3.390   6.499
    2PS     C32 5335   3.238   3.436   6.484
    2PS     H2A 5336   3.255   3.520   6.551
    2PS     N31 5337   3.147   3.480   6.369
    2PS    HN1A 5338   3.052   3.507   6.400
    2PS    HN1B 5339   3.198   3.549   6.311
    2PS    HN1C 5340   3.140   3.407   6.297
    2PS     C33 5341   3.181   3.326   6.570
    2PS     O33 5342   3.528   3.634   6.463
    2PS     O34 5343   3.341   3.688   6.302
    2PS     O21 5344   3.499   3.491   5.969
    2PS     C21 5345   3.450   3.365   5.951
    2PS     O22 5346   3.334   3.337   5.955
    2PS     O35 5347   3.200   3.318   6.690
    2PS     O36 5348   3.122   3.235   6.510
    3DHA   C116 5349   3.219   3.359   4.778
    3DHA   H16R 5350   3.220   3.274   4.709
    3DHA   C115 5351   3.305   3.341   4.898
    3DHA   H15R 5352   3.306   3.431   4.960
    3DHA   H15S 5353   3.269   3.259   4.962
    3DHA   C114 5354   3.448   3.314   4.863
    3DHA   H14R 5355   3.483   3.343   4.764
    3DHA   C113 5356   3.532   3.240   4.937
    3DHA   H13R 5357   3.625   3.212   4.888
    3DHA   C112 5358   3.504   3.188   5.077
    3DHA   H12R 5359   3.423   3.248   5.119
    3DHA   H12S 5360   3.481   3.081   5.071
    3DHA   C111 5361   3.616   3.201   5.166
    3DHA   H11R 5362   3.709   3.233   5.121
    3DHA   C110 5363   3.621   3.182   5.302
    3DHA   H10R 5364   3.719   3.194   5.348
    3DHA    C19 5365   3.504   3.137   5.396
    3DHA    H9R 5366   3.527   3.174   5.497
    3DHA    H9S 5367   3.414   3.193   5.371
    3DHA    C18 5368   3.482   2.986   5.387
    3DHA    H8R 5369   3.485   2.945   5.286
    3DHA    C17 5370   3.484   2.912   5.502
    3DHA    H7R 5371   3.483   2.803   5.495
    3DHA    C16 5372   3.473   2.962   5.647
    3DHA    H6R 5373   3.407   3.048   5.637
    3DHA    H6S 5374   3.430   2.878   5.702
    3DHA    C15 5375   3.610   2.992   5.705
    3DHA    H5R 5376   3.677   2.908   5.716
    3DHA    C14 5377   3.643   3.117   5.747
    3DHA    H4R 5378   3.738   3.124   5.800
    3DHA    C13 5379   3.559   3.237   5.756
    3DHA    H3R 5380   3.602   3.325   5.708
    3DHA    H3S 5381   3.465   3.227   5.701
    3DHA    C12 5382   3.548   3.258   5.909
    3DHA    H2R 5383   3.509   3.165   5.951
    3DHA    H2S 5384   3.645   3.273   5.958
    3DHA   C117 5385   3.129   3.452   4.758
    3DHA   H17R 5386   3.057   3.448   4.676
    3DHA   C118 5387   3.078   3.569   4.849
    3DHA   H18R 5388   3.026   3.533   4.938
    3DHA   H18S 5389   3.008   3.631   4.793
    3DHA   C119 5390   3.172   3.667   4.901
    3DHA   H19R 5391   3.269   3.626   4.924
    3DHA   C120 5392   3.136   3.796   4.930
    3DHA   H20R 5393   3.212   3.862   4.972
    3DHA   C121 5394   3.003   3.864   4.895
    3DHA   H21R 5395   2.981   3.841   4.791
    3DHA   H21S 5396   3.014   3.972   4.889
    3DHA   C122 5397   2.884   3.823   4.987
    3DHA   H22R 5398   2.898   3.874   5.083
    3DHA   H22S 5399   2.863   3.716   4.981
    3DHA   H22T 5400   2.795   3.867   4.943
    1ST    C118 5401   5.382   4.031   3.916
    1ST    H18R 5402   5.476   3.976   3.912
    1ST    H18S 5403   5.328   4.007   3.824
    1ST    H18T 5404   5.407   4.137   3.918
    1ST    C117 5405   5.304   3.996   4.045
    1ST    H17R 5406   5.361   4.026   4.133
    1ST    H17S 5407   5.213   4.056   4.049
    1ST    C116 5408   5.264   3.850   4.044
    1ST    H16R 5409   5.214   3.824   3.951
    1ST    H16S 5410   5.354   3.787   4.041
    1ST    C115 5411   5.190   3.819   4.171
    1ST    H15R 5412   5.105   3.888   4.172
    1ST    H15S 5413   5.150   3.717   4.165
    1ST    C114 5414   5.261   3.842   4.307
    1ST    H14R 5415   5.361   3.799   4.298
    1ST    H14S 5416   5.287   3.948   4.316
    1ST    C113 5417   5.176   3.799   4.425
    1ST    H13R 5418   5.077   3.845   4.416
    1ST    H13S 5419   5.171   3.690   4.431
    1ST    C112 5420   5.234   3.844   4.561
    1ST    H12R 5421   5.338   3.811   4.575
    1ST    H12S 5422   5.242   3.953   4.566
    1ST    C111 5423   5.146   3.801   4.677
    1ST    H11R 5424   5.050   3.844   4.650
    1ST    H11S 5425   5.129   3.693   4.674
    1ST    C110 5426   5.171   3.854   4.818
    1ST    H10R 5427   5.253   3.797   4.862
    1ST    H10S 5428   5.199   3.959   4.810
    1ST     C19 5429   5.051   3.841   4.916
    1ST     H9R 5430   4.982   3.916   4.878
    1ST     H9S 5431   5.016   3.738   4.901
    1ST     C18 5432   5.087   3.868   5.067
    1ST     H8R 5433   5.182   3.817   5.089
    1ST     H8S 5434   5.105   3.974   5.085
    1ST     C17 5435   4.976   3.820   5.160
    1ST     H7R 5436   4.902   3.900   5.158
    1ST     H7S 5437   4.931   3.734   5.109
    1ST     C16 5438   5.026   3.792   5.306
    1ST     H6R 5439   5.087   3.702   5.311
    1ST     H6S 5440   5.080   3.881   5.339
    1ST     C15 5441   4.913   3.766   5.403
    1ST     H5R 5442   4.848   3.851   5.380
    1ST     H5S 5443   4.861   3.671   5.391
    1ST     C14 5444   4.953   3.757   5.552
    1ST     H4R 5445   4.864   3.727   5.608
    1ST     H4S 5446   5.010   3.664   5.562
    1ST     C13 5447   5.023   3.870   5.630
    1ST     H3R 5448   5.126   3.882   5.597
    1ST     H3S 5449   4.962   3.960   5.616
    1ST     C12 5450   5.033   3.842   5.780
    1ST     H2R 5451   4.931   3.812   5.803
    1ST     H2S 5452   5.101   3.759   5.801
    2PS     C11 5453   5.070   3.961   5.863
    2PS     O12 5454   5.183   3.952   5.908
    2PS     O11 5455   4.981   4.058   5.877
    2PS      C1 5456   5.009   4.173   5.962
    2PS      HR 5457   4.917   4.231   5.957
    2PS      HS 5458   5.032   4.141   6.064
    2PS      C2 5459   5.124   4.251   5.909
    2PS      HX 5460   5.206   4.185   5.881
    2PS      C3 5461   5.172   4.347   6.022
    2PS      HA 5462   5.242   4.296   6.088
    2PS      HB 5463   5.233   4.415   5.962
    2PS     O31 5464   5.071   4.423   6.086
    2PS     P31 5465   5.091   4.541   6.187
    2PS     O32 5466   5.138   4.474   6.320
    2PS     C31 5467   5.052   4.403   6.404
    2PS     H1A 5468   4.966   4.463   6.435
    2PS     H1B 5469   5.016   4.309   6.362
    2PS     C32 5470   5.130   4.354   6.527
    2PS     H2A 5471   5.203   4.278   6.501
    2PS     N31 5472   5.217   4.469   6.582
    2PS    HN1A 5473   5.163   4.557   6.586
    2PS    HN1B 5474   5.250   4.448   6.678
    2PS    HN1C 5475   5.295   4.495   6.520
    2PS     C33 5476   5.029   4.309   6.634
    2PS     O33 5477   5.195   4.633   6.135
    2PS     O34 5478   4.957   4.590   6.229
    2PS     O21 5479   5.077   4.331   5.797
    2PS     C21 5480   5.169   4.377   5.710
    2PS     O22 5481   5.290   4.355   5.715
    2PS     O35 5482   5.014   4.189   6.650
    2PS     O36 5483   4.967   4.395   6.692
    3DHA   C116 5484   5.697   3.913   4.893
    3DHA   H16R 5485   5.751   3.985   4.955
    3DHA   C115 5486   5.578   3.842   4.952
    3DHA   H15R 5487   5.532   3.775   4.878
    3DHA   H15S 5488   5.615   3.781   5.034
    3DHA   C114 5489   5.466   3.937   4.990
    3DHA   H14R 5490   5.396   3.954   4.909
    3DHA   C113 5491   5.430   3.996   5.097
    3DHA   H13R 5492   5.341   4.057   5.094
    3DHA   C112 5493   5.494   4.008   5.230
    3DHA   H12R 5494   5.592   3.961   5.230
    3DHA   H12S 5495   5.506   4.113   5.259
    3DHA   C111 5496   5.404   3.941   5.327
    3DHA   H11R 5497   5.417   3.833   5.327
    3DHA   C110 5498   5.327   3.996   5.425
    3DHA   H10R 5499   5.284   3.923   5.493
    3DHA    C19 5500   5.301   4.142   5.455
    3DHA    H9R 5501   5.312   4.161   5.562
    3DHA    H9S 5502   5.372   4.208   5.405
    3DHA    C18 5503   5.164   4.182   5.417
    3DHA    H8R 5504   5.091   4.114   5.460
    3DHA    C17 5505   5.124   4.260   5.319
    3DHA    H7R 5506   5.016   4.268   5.308
    3DHA    C16 5507   5.199   4.369   5.248
    3DHA    H6R 5508   5.304   4.366   5.277
    3DHA    H6S 5509   5.200   4.348   5.140
    3DHA    C15 5510   5.139   4.504   5.269
    3DHA    H5R 5511   5.084   4.552   5.188
    3DHA    C14 5512   5.148   4.571   5.385
    3DHA    H4R 5513   5.103   4.670   5.393
    3DHA    C13 5514   5.213   4.522   5.516
    3DHA    H3R 5515   5.295   4.453   5.498
    3DHA    H3S 5516   5.262   4.608   5.561
    3DHA    C12 5517   5.106   4.459   5.600
    3DHA    H2R 5518   5.064   4.551   5.643
    3DHA    H2S 5519   5.030   4.403   5.546
    3DHA   C117 5520   5.744   3.899   4.770
    3DHA   H17R 5521   5.826   3.965   4.746
    3DHA   C118 5522   5.682   3.823   4.656
    3DHA   H18R 5523   5.721   3.865   4.563
    3DHA   H18S 5524   5.577   3.849   4.647
    3DHA   C119 5525   5.724   3.680   4.655
    3DHA   H19R 5526   5.785   3.645   4.737
    3DHA   C120 5527   5.697   3.586   4.569
    3DHA   H20R 5528   5.744   3.490   4.592
    3DHA   C121 5529   5.615   3.587   4.449
    3DHA   H21R 5530   5.676   3.544   4.369
    3DHA   H21S 5531   5.593   3.688   4.414
    3DHA   C122 5532   5.488   3.506   4.461
    3DHA   H22R 5533   5.508   3.403   4.490
    3DHA   H22S 5534   5.432   3.511   4.367
    3DHA   H22T 5535   5.414   3.545   4.531
    1ST    C118 5536   1.021   4.375   4.129
    1ST    H18R 5537   1.066   4.376   4.029
    1ST    H18S 5538   0.936   4.443   4.123
    1ST    H18T 5539   0.976   4.279   4.156
    1ST    C117 5540   1.119   4.414   4.237
    1ST    H17R 5541   1.201   4.343   4.225
    1ST    H17S 5542   1.161   4.512   4.214
    1ST    C116 5543   1.060   4.399   4.374
    1ST    H16R 5544   0.963   4.449   4.377
    1ST    H16S 5545   1.046   4.292   4.386
    1ST    C115 5546   1.155   4.441   4.485
    1ST    H15R 5547   1.243   4.380   4.503
    1ST    H15S 5548   1.205   4.533   4.453
    1ST    C114 5549   1.085   4.471   4.619
    1ST    H14R 5550   1.027   4.560   4.595
    1ST    H14S 5551   1.016   4.392   4.648
    1ST    C113 5552   1.177   4.507   4.733
    1ST    H13R 5553   1.250   4.428   4.752
    1ST    H13S 5554   1.242   4.594   4.720
    1ST    C112 5555   1.089   4.532   4.852
    1ST    H12R 5556   1.030   4.622   4.833
    1ST    H12S 5557   1.009   4.459   4.855
    1ST    C111 5558   1.163   4.544   4.984
    1ST    H11R 5559   1.093   4.554   5.067
    1ST    H11S 5560   1.223   4.454   5.004
    1ST    C110 5561   1.251   4.672   4.987
    1ST    H10R 5562   1.319   4.661   5.072
    1ST    H10S 5563   1.318   4.668   4.901
    1ST     C19 5564   1.168   4.805   4.991
    1ST     H9R 5565   1.131   4.834   4.892
    1ST     H9S 5566   1.073   4.797   5.044
    1ST     C18 5567   1.258   4.926   5.018
    1ST     H8R 5568   1.351   4.920   4.961
    1ST     H8S 5569   1.212   5.017   4.979
    1ST     C17 5570   1.306   4.944   5.165
    1ST     H7R 5571   1.219   4.936   5.231
    1ST     H7S 5572   1.382   4.873   5.199
    1ST     C16 5573   1.375   5.077   5.187
    1ST     H6R 5574   1.472   5.084   5.138
    1ST     H6S 5575   1.309   5.156   5.149
    1ST     C15 5576   1.398   5.096   5.334
    1ST     H5R 5577   1.319   5.049   5.392
    1ST     H5S 5578   1.483   5.036   5.365
    1ST     C14 5579   1.427   5.237   5.378
    1ST     H4R 5580   1.508   5.283   5.321
    1ST     H4S 5581   1.336   5.298   5.373
    1ST     C13 5582   1.468   5.248   5.528
    1ST     H3R 5583   1.556   5.183   5.541
    1ST     H3S 5584   1.493   5.351   5.552
    1ST     C12 5585   1.369   5.198   5.638
    1ST     H2R 5586   1.292   5.273   5.655
    1ST     H2S 5587   1.322   5.102   5.616
    2PS     C11 5588   1.451   5.181   5.761
    2PS     O12 5589   1.430   5.091   5.835
    2PS     O11 5590   1.537   5.292   5.789
    2PS      C1 5591   1.594   5.304   5.923
    2PS      HR 5592   1.534   5.266   6.006
    2PS      HS 5593   1.686   5.247   5.932
    2PS      C2 5594   1.610   5.458   5.952
    2PS      HX 5595   1.652   5.466   6.053
    2PS      C3 5596   1.481   5.534   5.942
    2PS      HA 5597   1.467   5.566   5.839
    2PS      HB 5598   1.398   5.464   5.956
    2PS     O31 5599   1.465   5.645   6.036
    2PS     P31 5600   1.393   5.622   6.182
    2PS     O32 5601   1.242   5.629   6.147
    2PS     C31 5602   1.175   5.747   6.098
    2PS     H1A 5603   1.200   5.836   6.155
    2PS     H1B 5604   1.194   5.756   5.990
    2PS     C32 5605   1.027   5.719   6.125
    2PS     H2A 5606   1.000   5.622   6.084
    2PS     N31 5607   1.001   5.705   6.276
    2PS    HN1A 5608   0.901   5.704   6.303
    2PS    HN1B 5609   1.048   5.621   6.312
    2PS    HN1C 5610   1.046   5.787   6.320
    2PS     C33 5611   0.944   5.825   6.056
    2PS     O33 5612   1.420   5.481   6.217
    2PS     O34 5613   1.436   5.732   6.267
    2PS     O21 5614   1.704   5.507   5.855
    2PS     C21 5615   1.757   5.632   5.872
    2PS     O22 5616   1.734   5.719   5.959
    2PS     O35 5617   0.954   5.938   6.097
    2PS     O36 5618   0.859   5.785   5.986
    3DHA   C116 5619   1.623   5.199   4.470
    3DHA   H16R 5620   1.539   5.266   4.487
    3DHA   C115 5621   1.712   5.156   4.573
    3DHA   H15R 5622   1.653   5.150   4.664
    3DHA   H15S 5623   1.749   5.056   4.548
    3DHA   C114 5624   1.828   5.244   4.594
    3DHA   H14R 5625   1.893   5.259   4.509
    3DHA   C113 5626   1.868   5.316   4.698
    3DHA   H13R 5627   1.960   5.373   4.703
    3DHA   C112 5628   1.803   5.310   4.835
    3DHA   H12R 5629   1.764   5.411   4.849
    3DHA   H12S 5630   1.719   5.240   4.839
    3DHA   C111 5631   1.902   5.295   4.942
    3DHA   H11R 5632   2.004   5.279   4.909
    3DHA   C110 5633   1.888   5.330   5.073
    3DHA   H10R 5634   1.981   5.328   5.129
    3DHA    C19 5635   1.765   5.332   5.155
    3DHA    H9R 5636   1.693   5.275   5.095
    3DHA    H9S 5637   1.778   5.286   5.253
    3DHA    C18 5638   1.703   5.464   5.172
    3DHA    H8R 5639   1.635   5.491   5.092
    3DHA    C17 5640   1.721   5.546   5.274
    3DHA    H7R 5641   1.673   5.643   5.264
    3DHA    C16 5642   1.821   5.524   5.380
    3DHA    H6R 5643   1.772   5.480   5.467
    3DHA    H6S 5644   1.897   5.455   5.342
    3DHA    C15 5645   1.880   5.662   5.405
    3DHA    H5R 5646   1.936   5.698   5.320
    3DHA    C14 5647   1.870   5.733   5.521
    3DHA    H4R 5648   1.921   5.829   5.525
    3DHA    C13 5649   1.776   5.696   5.636
    3DHA    H3R 5650   1.703   5.775   5.658
    3DHA    H3S 5651   1.714   5.608   5.618
    3DHA    C12 5652   1.853   5.656   5.760
    3DHA    H2R 5653   1.933   5.581   5.764
    3DHA    H2S 5654   1.909   5.746   5.787
    3DHA   C117 5655   1.653   5.176   4.341
    3DHA   H17R 5656   1.584   5.214   4.266
    3DHA   C118 5657   1.766   5.101   4.285
    3DHA   H18R 5658   1.805   5.035   4.363
    3DHA   H18S 5659   1.855   5.161   4.268
    3DHA   C119 5660   1.735   5.034   4.150
    3DHA   H19R 5661   1.794   5.083   4.073
    3DHA   C120 5662   1.654   4.935   4.113
    3DHA   H20R 5663   1.656   4.905   4.009
    3DHA   C121 5664   1.546   4.875   4.204
    3DHA   H21R 5665   1.455   4.876   4.144
    3DHA   H21S 5666   1.521   4.935   4.292
    3DHA   C122 5667   1.575   4.726   4.242
    3DHA   H22R 5668   1.491   4.662   4.271
    3DHA   H22S 5669   1.647   4.727   4.324
    3DHA   H22T 5670   1.628   4.661   4.172
    1ST    C118 5671   2.358   5.678   4.127
    1ST    H18R 5672   2.330   5.654   4.025
    1ST    H18S 5673   2.361   5.788   4.124
    1ST    H18T 5674   2.265   5.668   4.184
    1ST    C117 5675   2.466   5.588   4.186
    1ST    H17R 5676   2.445   5.598   4.293
    1ST    H17S 5677   2.463   5.482   4.161
    1ST    C116 5678   2.608   5.645   4.149
    1ST    H16R 5679   2.636   5.632   4.044
    1ST    H16S 5680   2.599   5.754   4.146
    1ST    C115 5681   2.721   5.624   4.251
    1ST    H15R 5682   2.661   5.611   4.341
    1ST    H15S 5683   2.762   5.524   4.238
    1ST    C114 5684   2.816   5.747   4.263
    1ST    H14R 5685   2.860   5.765   4.165
    1ST    H14S 5686   2.771   5.838   4.303
    1ST    C113 5687   2.929   5.722   4.372
    1ST    H13R 5688   2.881   5.724   4.470
    1ST    H13S 5689   2.974   5.624   4.353
    1ST    C112 5690   3.031   5.832   4.386
    1ST    H12R 5691   3.089   5.840   4.294
    1ST    H12S 5692   2.979   5.928   4.381
    1ST    C111 5693   3.123   5.829   4.511
    1ST    H11R 5694   3.187   5.918   4.516
    1ST    H11S 5695   3.052   5.840   4.593
    1ST    C110 5696   3.212   5.708   4.543
    1ST    H10R 5697   3.158   5.619   4.576
    1ST    H10S 5698   3.264   5.671   4.454
    1ST     C19 5699   3.326   5.727   4.640
    1ST     H9R 5700   3.387   5.637   4.634
    1ST     H9S 5701   3.402   5.798   4.607
    1ST     C18 5702   3.291   5.771   4.783
    1ST     H8R 5703   3.190   5.813   4.785
    1ST     H8S 5704   3.288   5.684   4.848
    1ST     C17 5705   3.386   5.867   4.848
    1ST     H7R 5706   3.482   5.816   4.862
    1ST     H7S 5707   3.394   5.959   4.790
    1ST     C16 5708   3.343   5.897   4.989
    1ST     H6R 5709   3.251   5.956   4.986
    1ST     H6S 5710   3.333   5.812   5.056
    1ST     C15 5711   3.446   5.986   5.062
    1ST     H5R 5712   3.534   5.923   5.073
    1ST     H5S 5713   3.472   6.077   5.008
    1ST     C14 5714   3.406   6.025   5.205
    1ST     H4R 5715   3.303   6.063   5.206
    1ST     H4S 5716   3.394   5.941   5.273
    1ST     C13 5717   3.504   6.124   5.279
    1ST     H3R 5718   3.602   6.075   5.289
    1ST     H3S 5719   3.506   6.210   5.213
    1ST     C12 5720   3.448   6.181   5.409
    1ST     H2R 5721   3.352   6.231   5.404
    1ST     H2S 5722   3.442   6.104   5.487
    2PS     C11 5723   3.552   6.282   5.457
    2PS     O12 5724   3.547   6.403   5.439
    2PS     O11 5725   3.664   6.220   5.502
    2PS      C1 5726   3.763   6.311   5.564
    2PS      HR 5727   3.757   6.417   5.537
    2PS      HS 5728   3.728   6.309   5.667
    2PS      C2 5729   3.904   6.261   5.528
    2PS      HX 5730   3.902   6.159   5.489
    2PS      C3 5731   3.999   6.276   5.649
    2PS      HA 5732   3.995   6.188   5.714
    2PS      HB 5733   4.104   6.278   5.619
    2PS     O31 5734   3.976   6.398   5.719
    2PS     P31 5735   4.050   6.433   5.847
    2PS     O32 5736   4.183   6.501   5.804
    2PS     C31 5737   4.292   6.434   5.761
    2PS     H1A 5738   4.331   6.368   5.840
    2PS     H1B 5739   4.262   6.376   5.673
    2PS     C32 5740   4.409   6.529   5.734
    2PS     H2A 5741   4.490   6.488   5.673
    2PS     N31 5742   4.368   6.660   5.663
    2PS    HN1A 5743   4.290   6.657   5.595
    2PS    HN1B 5744   4.337   6.728   5.734
    2PS    HN1C 5745   4.453   6.701   5.620
    2PS     C33 5746   4.469   6.541   5.868
    2PS     O33 5747   3.967   6.530   5.918
    2PS     O34 5748   4.078   6.319   5.935
    2PS     O21 5749   3.953   6.342   5.422
    2PS     C21 5750   4.058   6.309   5.350
    2PS     O22 5751   4.114   6.205   5.368
    2PS     O35 5752   4.565   6.475   5.906
    2PS     O36 5753   4.431   6.641   5.924
    3DHA   C116 5754   4.086   6.117   4.091
    3DHA   H16R 5755   4.100   6.224   4.106
    3DHA   C115 5756   4.167   6.039   4.185
    3DHA   H15R 5757   4.168   5.931   4.167
    3DHA   H15S 5758   4.271   6.071   4.176
    3DHA   C114 5759   4.119   6.047   4.320
    3DHA   H14R 5760   4.012   6.055   4.335
    3DHA   C113 5761   4.205   6.042   4.422
    3DHA   H13R 5762   4.163   6.051   4.522
    3DHA   C112 5763   4.354   6.023   4.418
    3DHA   H12R 5764   4.379   5.941   4.350
    3DHA   H12S 5765   4.410   6.107   4.376
    3DHA   C111 5766   4.407   5.983   4.545
    3DHA   H11R 5767   4.467   5.892   4.536
    3DHA   C110 5768   4.430   6.049   4.663
    3DHA   H10R 5769   4.486   6.005   4.745
    3DHA    C19 5770   4.387   6.189   4.691
    3DHA    H9R 5771   4.465   6.244   4.744
    3DHA    H9S 5772   4.373   6.248   4.600
    3DHA    C18 5773   4.253   6.196   4.752
    3DHA    H8R 5774   4.178   6.164   4.680
    3DHA    C17 5775   4.216   6.227   4.872
    3DHA    H7R 5776   4.112   6.221   4.904
    3DHA    C16 5777   4.310   6.257   4.980
    3DHA    H6R 5778   4.270   6.213   5.071
    3DHA    H6S 5779   4.414   6.226   4.975
    3DHA    C15 5780   4.305   6.408   4.998
    3DHA    H5R 5781   4.327   6.468   4.910
    3DHA    C14 5782   4.275   6.469   5.105
    3DHA    H4R 5783   4.275   6.577   5.095
    3DHA    C13 5784   4.249   6.409   5.234
    3DHA    H3R 5785   4.302   6.316   5.254
    3DHA    H3S 5786   4.289   6.467   5.318
    3DHA    C12 5787   4.094   6.399   5.234
    3DHA    H2R 5788   4.040   6.493   5.248
    3DHA    H2S 5789   4.046   6.347   5.151
    3DHA   C117 5790   4.006   6.059   4.002
    3DHA   H17R 5791   3.934   6.118   3.947
    3DHA   C118 5792   3.984   5.913   3.973
    3DHA   H18R 5793   3.883   5.884   3.943
    3DHA   H18S 5794   4.013   5.858   4.063
    3DHA   C119 5795   4.081   5.870   3.874
    3DHA   H19R 5796   4.186   5.865   3.903
    3DHA   C120 5797   4.041   5.840   3.746
    3DHA   H20R 5798   4.120   5.825   3.673
    3DHA   C121 5799   3.906   5.832   3.683
    3DHA   H21R 5800   3.827   5.877   3.743
    3DHA   H21S 5801   3.885   5.725   3.673
    3DHA   C122 5802   3.888   5.889   3.551
    3DHA   H22R 5803   3.863   5.995   3.560
    3DHA   H22S 5804   3.805   5.844   3.498
    3DHA   H22T 5805   3.975   5.894   3.485
    1ST    C118 5806   1.035   3.195   4.818
    1ST    H18R 5807   1.021   3.163   4.714
    1ST    H18S 5808   1.007   3.301   4.813
    1ST    H18T 5809   0.956   3.161   4.885
    1ST    C117 5810   1.178   3.174   4.863
    1ST    H17R 5811   1.234   3.257   4.820
    1ST    H17S 5812   1.175   3.187   4.972
    1ST    C116 5813   1.229   3.033   4.831
    1ST    H16R 5814   1.183   2.963   4.901
    1ST    H16S 5815   1.186   3.005   4.735
    1ST    C115 5816   1.381   3.009   4.845
    1ST    H15R 5817   1.438   3.098   4.818
    1ST    H15S 5818   1.403   3.009   4.952
    1ST    C114 5819   1.430   2.886   4.773
    1ST    H14R 5820   1.437   2.796   4.835
    1ST    H14S 5821   1.359   2.863   4.693
    1ST    C113 5822   1.552   2.908   4.679
    1ST    H13R 5823   1.559   2.820   4.616
    1ST    H13S 5824   1.543   2.987   4.605
    1ST    C112 5825   1.678   2.922   4.761
    1ST    H12R 5826   1.669   3.003   4.834
    1ST    H12S 5827   1.676   2.833   4.824
    1ST    C111 5828   1.808   2.932   4.679
    1ST    H11R 5829   1.828   2.843   4.620
    1ST    H11S 5830   1.809   3.015   4.608
    1ST    C110 5831   1.941   2.937   4.764
    1ST    H10R 5832   1.946   2.849   4.830
    1ST    H10S 5833   2.022   2.948   4.693
    1ST     C19 5834   1.948   3.052   4.861
    1ST     H9R 5835   1.863   3.035   4.927
    1ST     H9S 5836   2.032   3.044   4.930
    1ST     C18 5837   1.940   3.186   4.798
    1ST     H8R 5838   2.040   3.208   4.761
    1ST     H8S 5839   1.865   3.208   4.721
    1ST     C17 5840   1.906   3.286   4.903
    1ST     H7R 5841   1.879   3.382   4.859
    1ST     H7S 5842   1.822   3.242   4.958
    1ST     C16 5843   2.030   3.319   4.994
    1ST     H6R 5844   2.070   3.227   5.035
    1ST     H6S 5845   2.115   3.347   4.931
    1ST     C15 5846   2.013   3.418   5.110
    1ST     H5R 5847   2.106   3.429   5.166
    1ST     H5S 5848   1.999   3.521   5.079
    1ST     C14 5849   1.899   3.374   5.214
    1ST     H4R 5850   1.808   3.366   5.155
    1ST     H4S 5851   1.913   3.267   5.226
    1ST     C13 5852   1.880   3.461   5.332
    1ST     H3R 5853   1.975   3.501   5.367
    1ST     H3S 5854   1.836   3.554   5.295
    1ST     C12 5855   1.789   3.397   5.437
    1ST     H2R 5856   1.747   3.476   5.499
    1ST     H2S 5857   1.694   3.357   5.400
    2PS     C11 5858   1.849   3.300   5.536
    2PS     O12 5859   1.945   3.321   5.604
    2PS     O11 5860   1.780   3.190   5.550
    2PS      C1 5861   1.819   3.089   5.642
    2PS      HR 5862   1.779   2.993   5.609
    2PS      HS 5863   1.928   3.078   5.635
    2PS      C2 5864   1.758   3.133   5.776
    2PS      HX 5865   1.791   3.236   5.788
    2PS      C3 5866   1.796   3.043   5.895
    2PS      HA 5867   1.905   3.039   5.906
    2PS      HB 5868   1.754   3.091   5.984
    2PS     O31 5869   1.736   2.920   5.872
    2PS     P31 5870   1.781   2.784   5.947
    2PS     O32 5871   1.707   2.770   6.094
    2PS     C31 5872   1.719   2.878   6.188
    2PS     H1A 5873   1.816   2.927   6.175
    2PS     H1B 5874   1.641   2.954   6.179
    2PS     C32 5875   1.701   2.803   6.319
    2PS     H2A 5876   1.601   2.761   6.320
    2PS     N31 5877   1.794   2.679   6.333
    2PS    HN1A 5878   1.775   2.611   6.257
    2PS    HN1B 5879   1.894   2.703   6.329
    2PS    HN1C 5880   1.782   2.633   6.425
    2PS     C33 5881   1.699   2.895   6.441
    2PS     O33 5882   1.725   2.673   5.862
    2PS     O34 5883   1.929   2.796   5.971
    2PS     O21 5884   1.615   3.130   5.760
    2PS     C21 5885   1.553   3.239   5.722
    2PS     O22 5886   1.608   3.346   5.718
    2PS     O35 5887   1.590   2.938   6.482
    2PS     O36 5888   1.807   2.930   6.493
    3DHA   C116 5889   1.627   3.734   4.955
    3DHA   H16R 5890   1.710   3.755   4.888
    3DHA   C115 5891   1.644   3.600   5.034
    3DHA   H15R 5892   1.751   3.582   5.047
    3DHA   H15S 5893   1.601   3.612   5.133
    3DHA   C114 5894   1.587   3.490   4.957
    3DHA   H14R 5895   1.636   3.457   4.866
    3DHA   C113 5896   1.479   3.412   5.001
    3DHA   H13R 5897   1.456   3.330   4.934
    3DHA   C112 5898   1.417   3.423   5.129
    3DHA   H12R 5899   1.487   3.378   5.199
    3DHA   H12S 5900   1.408   3.528   5.155
    3DHA   C111 5901   1.289   3.344   5.136
    3DHA   H11R 5902   1.297   3.236   5.140
    3DHA   C110 5903   1.160   3.391   5.144
    3DHA   H10R 5904   1.079   3.320   5.154
    3DHA    C19 5905   1.123   3.531   5.142
    3DHA    H9R 5906   1.208   3.592   5.174
    3DHA    H9S 5907   1.102   3.580   5.047
    3DHA    C18 5908   1.019   3.553   5.246
    3DHA    H8R 5909   0.925   3.593   5.209
    3DHA    C17 5910   1.037   3.549   5.382
    3DHA    H7R 5911   0.944   3.571   5.434
    3DHA    C16 5912   1.158   3.515   5.455
    3DHA    H6R 5913   1.240   3.467   5.403
    3DHA    H6S 5914   1.199   3.605   5.501
    3DHA    C15 5915   1.113   3.434   5.582
    3DHA    H5R 5916   1.006   3.426   5.594
    3DHA    C14 5917   1.194   3.355   5.652
    3DHA    H4R 5918   1.142   3.291   5.723
    3DHA    C13 5919   1.340   3.360   5.666
    3DHA    H3R 5920   1.379   3.396   5.570
    3DHA    H3S 5921   1.372   3.427   5.746
    3DHA    C12 5922   1.408   3.224   5.691
    3DHA    H2R 5923   1.367   3.178   5.781
    3DHA    H2S 5924   1.386   3.150   5.614
    3DHA   C117 5925   1.537   3.830   4.973
    3DHA   H17R 5926   1.551   3.920   4.914
    3DHA   C118 5927   1.417   3.835   5.058
    3DHA   H18R 5928   1.356   3.750   5.027
    3DHA   H18S 5929   1.356   3.920   5.027
    3DHA   C119 5930   1.455   3.846   5.207
    3DHA   H19R 5931   1.458   3.753   5.263
    3DHA   C120 5932   1.451   3.961   5.282
    3DHA   H20R 5933   1.457   3.946   5.390
    3DHA   C121 5934   1.426   4.103   5.233
    3DHA   H21R 5935   1.326   4.125   5.269
    3DHA   H21S 5936   1.443   4.104   5.125
    3DHA   C122 5937   1.523   4.206   5.297
    3DHA   H22R 5938   1.629   4.179   5.293
    3DHA   H22S 5939   1.505   4.207   5.405
    3DHA   H22T 5940   1.504   4.296   5.240
    1ST    C118 5941   3.661  -0.093   3.799
    1ST    H18R 5942   3.686  -0.067   3.696
    1ST    H18S 5943   3.592  -0.178   3.799
    1ST    H18T 5944   3.748  -0.121   3.858
    1ST    C117 5945   3.604   0.026   3.873
    1ST    H17R 5946   3.587  -0.003   3.977
    1ST    H17S 5947   3.681   0.103   3.869
    1ST    C116 5948   3.479   0.082   3.817
    1ST    H16R 5949   3.436   0.149   3.892
    1ST    H16S 5950   3.500   0.151   3.735
    1ST    C115 5951   3.372  -0.024   3.782
    1ST    H15R 5952   3.296   0.028   3.724
    1ST    H15S 5953   3.410  -0.086   3.700
    1ST    C114 5954   3.306  -0.108   3.901
    1ST    H14R 5955   3.242  -0.186   3.860
    1ST    H14S 5956   3.395  -0.153   3.946
    1ST    C113 5957   3.216  -0.031   4.003
    1ST    H13R 5958   3.289   0.042   4.038
    1ST    H13S 5959   3.135   0.026   3.959
    1ST    C112 5960   3.180  -0.112   4.127
    1ST    H12R 5961   3.103  -0.181   4.093
    1ST    H12S 5962   3.261  -0.171   4.173
    1ST    C111 5963   3.122  -0.023   4.235
    1ST    H11R 5964   3.180   0.070   4.240
    1ST    H11S 5965   3.017  -0.001   4.212
    1ST    C110 5966   3.125  -0.081   4.371
    1ST    H10R 5967   3.229  -0.104   4.392
    1ST    H10S 5968   3.103  -0.008   4.449
    1ST     C19 5969   3.038  -0.203   4.381
    1ST     H9R 5970   2.932  -0.176   4.388
    1ST     H9S 5971   3.060  -0.266   4.294
    1ST     C18 5972   3.064  -0.289   4.496
    1ST     H8R 5973   2.973  -0.349   4.511
    1ST     H8S 5974   3.134  -0.370   4.478
    1ST     C17 5975   3.083  -0.217   4.630
    1ST     H7R 5976   3.186  -0.181   4.636
    1ST     H7S 5977   3.013  -0.134   4.629
    1ST     C16 5978   3.051  -0.306   4.751
    1ST     H6R 5979   2.952  -0.346   4.727
    1ST     H6S 5980   3.118  -0.391   4.755
    1ST     C15 5981   3.069  -0.238   4.888
    1ST     H5R 5982   2.997  -0.157   4.874
    1ST     H5S 5983   3.044  -0.317   4.959
    1ST     C14 5984   3.212  -0.183   4.925
    1ST     H4R 5985   3.281  -0.265   4.904
    1ST     H4S 5986   3.233  -0.097   4.861
    1ST     C13 5987   3.210  -0.151   5.073
    1ST     H3R 5988   3.211  -0.250   5.119
    1ST     H3S 5989   3.305  -0.103   5.095
    1ST     C12 5990   3.086  -0.066   5.122
    1ST     H2R 5991   3.063   0.025   5.066
    1ST     H2S 5992   3.012  -0.146   5.116
    2PS     C11 5993   3.103  -0.032   5.268
    2PS     O12 5994   3.214  -0.012   5.321
    2PS     O11 5995   2.985  -0.030   5.331
    2PS      C1 5996   2.979   0.003   5.473
    2PS      HR 5997   2.901  -0.043   5.533
    2PS      HS 5998   3.071  -0.035   5.518
    2PS      C2 5999   2.986   0.154   5.489
    2PS      HX 6000   3.074   0.181   5.429
    2PS      C3 6001   3.012   0.198   5.626
    2PS      HA 6002   2.943   0.282   5.644
    2PS      HB 6003   2.987   0.118   5.696
    2PS     O31 6004   3.146   0.240   5.650
    2PS     P31 6005   3.178   0.322   5.780
    2PS     O32 6006   3.211   0.217   5.889
    2PS     C31 6007   3.344   0.202   5.955
    2PS     H1A 6008   3.410   0.157   5.880
    2PS     H1B 6009   3.383   0.295   5.997
    2PS     C32 6010   3.317   0.102   6.067
    2PS     H2A 6011   3.243   0.156   6.127
    2PS     N31 6012   3.264  -0.038   6.015
    2PS    HN1A 6013   3.335  -0.076   5.951
    2PS    HN1B 6014   3.242  -0.109   6.087
    2PS    HN1C 6015   3.170  -0.026   5.973
    2PS     C33 6016   3.438   0.103   6.155
    2PS     O33 6017   3.299   0.406   5.751
    2PS     O34 6018   3.056   0.387   5.818
    2PS     O21 6019   2.863   0.209   5.439
    2PS     C21 6020   2.748   0.209   5.507
    2PS     O22 6021   2.723   0.178   5.626
    2PS     O35 6022   3.443   0.197   6.230
    2PS     O36 6023   3.526   0.027   6.148
    3DHA   C116 6024   3.266   0.664   4.339
    3DHA   H16R 6025   3.176   0.674   4.279
    3DHA   C115 6026   3.247   0.586   4.461
    3DHA   H15R 6027   3.327   0.513   4.465
    3DHA   H15S 6028   3.253   0.648   4.551
    3DHA   C114 6029   3.116   0.516   4.448
    3DHA   H14R 6030   3.117   0.424   4.390
    3DHA   C113 6031   3.010   0.523   4.528
    3DHA   H13R 6032   2.944   0.437   4.515
    3DHA   C112 6033   2.977   0.623   4.633
    3DHA   H12R 6034   2.983   0.726   4.597
    3DHA   H12S 6035   2.872   0.605   4.657
    3DHA   C111 6036   3.052   0.612   4.760
    3DHA   H11R 6037   3.129   0.687   4.775
    3DHA   C110 6038   3.041   0.517   4.848
    3DHA   H10R 6039   3.101   0.515   4.938
    3DHA    C19 6040   2.968   0.383   4.830
    3DHA    H9R 6041   2.871   0.404   4.784
    3DHA    H9S 6042   3.018   0.320   4.756
    3DHA    C18 6043   2.955   0.323   4.969
    3DHA    H8R 6044   3.018   0.236   4.981
    3DHA    C17 6045   2.892   0.370   5.073
    3DHA    H7R 6046   2.906   0.330   5.173
    3DHA    C16 6047   2.821   0.504   5.093
    3DHA    H6R 6048   2.869   0.548   5.181
    3DHA    H6S 6049   2.844   0.572   5.012
    3DHA    C15 6050   2.672   0.472   5.111
    3DHA    H5R 6051   2.613   0.503   5.025
    3DHA    C14 6052   2.614   0.412   5.215
    3DHA    H4R 6053   2.507   0.390   5.212
    3DHA    C13 6054   2.670   0.392   5.346
    3DHA    H3R 6055   2.778   0.410   5.348
    3DHA    H3S 6056   2.643   0.469   5.418
    3DHA    C12 6057   2.633   0.260   5.418
    3DHA    H2R 6058   2.550   0.287   5.484
    3DHA    H2S 6059   2.591   0.183   5.352
    3DHA   C117 6060   3.381   0.721   4.306
    3DHA   H17R 6061   3.389   0.771   4.210
    3DHA   C118 6062   3.502   0.721   4.390
    3DHA   H18R 6063   3.485   0.755   4.492
    3DHA   H18S 6064   3.572   0.800   4.362
    3DHA   C119 6065   3.572   0.583   4.411
    3DHA   H19R 6066   3.509   0.497   4.394
    3DHA   C120 6067   3.700   0.558   4.431
    3DHA   H20R 6068   3.728   0.455   4.450
    3DHA   C121 6069   3.815   0.644   4.456
    3DHA   H21R 6070   3.825   0.649   4.565
    3DHA   H21S 6071   3.791   0.749   4.434
    3DHA   C122 6072   3.949   0.598   4.382
    3DHA   H22R 6073   3.970   0.492   4.396
    3DHA   H22S 6074   4.037   0.640   4.431
    3DHA   H22T 6075   3.938   0.621   4.276
    1ST    C118 6076   2.974   2.861   4.137
    1ST    H18R 6077   3.010   2.837   4.037
    1ST    H18S 6078   2.993   2.968   4.147
    1ST    H18T 6079   2.866   2.852   4.129
    1ST    C117 6080   3.046   2.784   4.254
    1ST    H17R 6081   3.023   2.678   4.239
    1ST    H17S 6082   3.154   2.793   4.246
    1ST    C116 6083   3.006   2.831   4.393
    1ST    H16R 6084   3.050   2.756   4.458
    1ST    H16S 6085   3.059   2.924   4.416
    1ST    C115 6086   2.857   2.871   4.429
    1ST    H15R 6087   2.819   2.956   4.372
    1ST    H15S 6088   2.795   2.786   4.398
    1ST    C114 6089   2.824   2.903   4.573
    1ST    H14R 6090   2.717   2.919   4.587
    1ST    H14S 6091   2.835   2.808   4.627
    1ST    C113 6092   2.899   3.027   4.644
    1ST    H13R 6093   3.005   3.006   4.629
    1ST    H13S 6094   2.880   3.120   4.589
    1ST    C112 6095   2.851   3.043   4.792
    1ST    H12R 6096   2.746   3.018   4.805
    1ST    H12S 6097   2.909   2.963   4.839
    1ST    C111 6098   2.888   3.171   4.849
    1ST    H11R 6099   2.996   3.188   4.847
    1ST    H11S 6100   2.849   3.254   4.791
    1ST    C110 6101   2.849   3.183   4.999
    1ST    H10R 6102   2.742   3.169   5.018
    1ST    H10S 6103   2.903   3.102   5.048
    1ST     C19 6104   2.885   3.318   5.055
    1ST     H9R 6105   2.991   3.342   5.040
    1ST     H9S 6106   2.837   3.388   4.987
    1ST     C18 6107   2.841   3.344   5.200
    1ST     H8R 6108   2.757   3.277   5.222
    1ST     H8S 6109   2.923   3.314   5.266
    1ST     C17 6110   2.811   3.492   5.238
    1ST     H7R 6111   2.909   3.534   5.261
    1ST     H7S 6112   2.773   3.543   5.150
    1ST     C16 6113   2.720   3.516   5.353
    1ST     H6R 6114   2.620   3.477   5.333
    1ST     H6S 6115   2.765   3.466   5.438
    1ST     C15 6116   2.726   3.668   5.406
    1ST     H5R 6117   2.826   3.712   5.409
    1ST     H5S 6118   2.687   3.721   5.319
    1ST     C14 6119   2.655   3.685   5.546
    1ST     H4R 6120   2.546   3.672   5.542
    1ST     H4S 6121   2.694   3.606   5.610
    1ST     C13 6122   2.699   3.821   5.602
    1ST     H3R 6123   2.807   3.807   5.612
    1ST     H3S 6124   2.675   3.899   5.530
    1ST     C12 6125   2.628   3.855   5.738
    1ST     H2R 6126   2.522   3.871   5.719
    1ST     H2S 6127   2.640   3.768   5.803
    2PS     C11 6128   2.685   3.979   5.815
    2PS     O12 6129   2.753   4.061   5.762
    2PS     O11 6130   2.648   3.982   5.946
    2PS      C1 6131   2.685   4.078   6.037
    2PS      HR 6132   2.642   4.169   5.995
    2PS      HS 6133   2.633   4.057   6.130
    2PS      C2 6134   2.838   4.070   6.060
    2PS      HX 6135   2.865   3.967   6.038
    2PS      C3 6136   2.886   4.103   6.203
    2PS      HA 6137   2.856   4.205   6.226
    2PS      HB 6138   2.826   4.037   6.265
    2PS     O31 6139   3.021   4.074   6.219
    2PS     P31 6140   3.122   4.185   6.266
    2PS     O32 6141   3.065   4.237   6.401
    2PS     C31 6142   3.077   4.166   6.524
    2PS     H1A 6143   3.009   4.081   6.526
    2PS     H1B 6144   3.178   4.128   6.537
    2PS     C32 6145   3.033   4.255   6.639
    2PS     H2A 6146   3.116   4.314   6.681
    2PS     N31 6147   2.931   4.361   6.597
    2PS    HN1A 6148   2.908   4.421   6.678
    2PS    HN1B 6149   2.952   4.425   6.519
    2PS    HN1C 6150   2.842   4.318   6.567
    2PS     C33 6151   2.969   4.167   6.743
    2PS     O33 6152   3.251   4.123   6.298
    2PS     O34 6153   3.116   4.297   6.174
    2PS     O21 6154   2.900   4.146   5.957
    2PS     C21 6155   3.021   4.102   5.904
    2PS     O22 6156   3.064   3.991   5.928
    2PS     O35 6157   2.852   4.127   6.727
    2PS     O36 6158   3.035   4.122   6.831
    3DHA   C116 6159   2.991   4.621   4.513
    3DHA   H16R 6160   3.091   4.649   4.481
    3DHA   C115 6161   2.986   4.532   4.633
    3DHA   H15R 6162   2.887   4.487   4.643
    3DHA   H15S 6163   3.065   4.458   4.626
    3DHA   C114 6164   3.009   4.607   4.763
    3DHA   H14R 6165   3.042   4.709   4.750
    3DHA   C113 6166   2.974   4.557   4.884
    3DHA   H13R 6167   2.998   4.605   4.979
    3DHA   C112 6168   2.911   4.425   4.906
    3DHA   H12R 6169   2.859   4.394   4.815
    3DHA   H12S 6170   2.978   4.340   4.915
    3DHA   C111 6171   2.811   4.432   5.024
    3DHA   H11R 6172   2.712   4.468   4.997
    3DHA   C110 6173   2.836   4.401   5.151
    3DHA   H10R 6174   2.769   4.418   5.235
    3DHA    C19 6175   2.972   4.347   5.194
    3DHA    H9R 6176   3.042   4.351   5.110
    3DHA    H9S 6177   3.015   4.412   5.270
    3DHA    C18 6178   2.961   4.205   5.240
    3DHA    H8R 6179   2.962   4.131   5.161
    3DHA    C17 6180   2.955   4.166   5.366
    3DHA    H7R 6181   2.949   4.057   5.373
    3DHA    C16 6182   2.956   4.253   5.490
    3DHA    H6R 6183   2.892   4.339   5.473
    3DHA    H6S 6184   2.915   4.197   5.575
    3DHA    C15 6185   3.096   4.300   5.519
    3DHA    H5R 6186   3.127   4.377   5.448
    3DHA    C14 6187   3.183   4.246   5.602
    3DHA    H4R 6188   3.286   4.281   5.602
    3DHA    C13 6189   3.154   4.141   5.699
    3DHA    H3R 6190   3.074   4.075   5.665
    3DHA    H3S 6191   3.244   4.081   5.714
    3DHA    C12 6192   3.089   4.211   5.820
    3DHA    H2R 6193   3.158   4.256   5.892
    3DHA    H2S 6194   3.011   4.277   5.780
    3DHA   C117 6195   2.897   4.673   4.440
    3DHA   H17R 6196   2.927   4.728   4.351
    3DHA   C118 6197   2.751   4.659   4.445
    3DHA   H18R 6198   2.721   4.575   4.507
    3DHA   H18S 6199   2.712   4.639   4.345
    3DHA   C119 6200   2.681   4.784   4.484
    3DHA   H19R 6201   2.749   4.869   4.490
    3DHA   C120 6202   2.554   4.792   4.524
    3DHA   H20R 6203   2.531   4.895   4.552
    3DHA   C121 6204   2.438   4.698   4.513
    3DHA   H21R 6205   2.471   4.626   4.438
    3DHA   H21S 6206   2.351   4.755   4.480
    3DHA   C122 6207   2.403   4.646   4.656
    3DHA   H22R 6208   2.490   4.601   4.705
    3DHA   H22S 6209   2.318   4.578   4.658
    3DHA   H22T 6210   2.372   4.739   4.706
    1ST    C118 6211   6.402   5.852   4.173
    1ST    H18R 6212   6.304   5.808   4.194
    1ST    H18S 6213   6.397   5.913   4.083
    1ST    H18T 6214   6.418   5.901   4.269
    1ST    C117 6215   6.486   5.725   4.156
    1ST    H17R 6216   6.472   5.672   4.062
    1ST    H17S 6217   6.592   5.748   4.161
    1ST    C116 6218   6.455   5.617   4.267
    1ST    H16R 6219   6.483   5.658   4.365
    1ST    H16S 6220   6.349   5.593   4.276
    1ST    C115 6221   6.527   5.486   4.253
    1ST    H15R 6222   6.537   5.452   4.150
    1ST    H15S 6223   6.633   5.510   4.260
    1ST    C114 6224   6.487   5.383   4.364
    1ST    H14R 6225   6.388   5.341   4.347
    1ST    H14S 6226   6.565   5.306   4.360
    1ST    C113 6227   6.507   5.435   4.511
    1ST    H13R 6228   6.434   5.511   4.537
    1ST    H13S 6229   6.486   5.351   4.578
    1ST    C112 6230   6.643   5.476   4.548
    1ST    H12R 6231   6.724   5.413   4.512
    1ST    H12S 6232   6.660   5.567   4.489
    1ST    C111 6233   6.672   5.496   4.696
    1ST    H11R 6234   6.779   5.485   4.713
    1ST    H11S 6235   6.659   5.603   4.710
    1ST    C110 6236   6.594   5.410   4.810
    1ST    H10R 6237   6.490   5.391   4.783
    1ST    H10S 6238   6.640   5.311   4.805
    1ST     C19 6239   6.613   5.478   4.946
    1ST     H9R 6240   6.713   5.519   4.957
    1ST     H9S 6241   6.553   5.570   4.948
    1ST     C18 6242   6.583   5.388   5.064
    1ST     H8R 6243   6.482   5.347   5.050
    1ST     H8S 6244   6.642   5.297   5.063
    1ST     C17 6245   6.608   5.456   5.200
    1ST     H7R 6246   6.695   5.519   5.182
    1ST     H7S 6247   6.524   5.520   5.229
    1ST     C16 6248   6.646   5.349   5.303
    1ST     H6R 6249   6.705   5.267   5.261
    1ST     H6S 6250   6.722   5.399   5.363
    1ST     C15 6251   6.530   5.291   5.390
    1ST     H5R 6252   6.456   5.369   5.411
    1ST     H5S 6253   6.478   5.207   5.342
    1ST     C14 6254   6.570   5.233   5.522
    1ST     H4R 6255   6.589   5.128   5.500
    1ST     H4S 6256   6.665   5.274   5.556
    1ST     C13 6257   6.467   5.238   5.625
    1ST     H3R 6258   6.416   5.334   5.630
    1ST     H3S 6259   6.389   5.166   5.599
    1ST     C12 6260   6.508   5.217   5.770
    1ST     H2R 6261   6.539   5.114   5.792
    1ST     H2S 6262   6.603   5.264   5.799
    2PS     C11 6263   6.413   5.259   5.875
    2PS     O12 6264   6.406   5.374   5.919
    2PS     O11 6265   6.326   5.159   5.920
    2PS      C1 6266   6.227   5.182   6.022
    2PS      HR 6267   6.184   5.096   6.074
    2PS      HS 6268   6.290   5.229   6.098
    2PS      C2 6269   6.114   5.273   5.978
    2PS      HX 6270   6.163   5.363   5.941
    2PS      C3 6271   6.024   5.312   6.099
    2PS      HA 6272   6.076   5.396   6.145
    2PS      HB 6273   5.932   5.353   6.058
    2PS     O31 6274   5.981   5.196   6.171
    2PS     P31 6275   5.895   5.208   6.309
    2PS     O32 6276   5.756   5.252   6.249
    2PS     C31 6277   5.696   5.188   6.141
    2PS     H1A 6278   5.638   5.262   6.084
    2PS     H1B 6279   5.773   5.146   6.076
    2PS     C32 6280   5.604   5.081   6.201
    2PS     H2A 6281   5.665   5.009   6.256
    2PS     N31 6282   5.489   5.135   6.283
    2PS    HN1A 6283   5.416   5.185   6.230
    2PS    HN1B 6284   5.439   5.058   6.332
    2PS    HN1C 6285   5.525   5.193   6.361
    2PS     C33 6286   5.563   4.987   6.088
    2PS     O33 6287   5.880   5.073   6.357
    2PS     O34 6288   5.944   5.314   6.397
    2PS     O21 6289   6.034   5.206   5.872
    2PS     C21 6290   5.984   5.284   5.771
    2PS     O22 6291   6.001   5.405   5.776
    2PS     O35 6292   5.449   4.981   6.060
    2PS     O36 6293   5.649   4.922   6.033
    3DHA   C116 6294   6.136   5.114   4.337
    3DHA   H16R 6295   6.160   5.209   4.289
    3DHA   C115 6296   6.064   5.143   4.459
    3DHA   H15R 6297   5.967   5.191   4.442
    3DHA   H15S 6298   6.048   5.055   4.521
    3DHA   C114 6299   6.137   5.245   4.539
    3DHA   H14R 6300   6.106   5.347   4.518
    3DHA   C113 6301   6.230   5.228   4.623
    3DHA   H13R 6302   6.272   5.318   4.669
    3DHA   C112 6303   6.275   5.101   4.677
    3DHA   H12R 6304   6.297   5.020   4.608
    3DHA   H12S 6305   6.369   5.120   4.728
    3DHA   C111 6306   6.178   5.063   4.786
    3DHA   H11R 6307   6.117   4.979   4.756
    3DHA   C110 6308   6.164   5.124   4.903
    3DHA   H10R 6309   6.095   5.090   4.979
    3DHA    C19 6310   6.246   5.231   4.963
    3DHA    H9R 6311   6.313   5.181   5.034
    3DHA    H9S 6312   6.298   5.279   4.879
    3DHA    C18 6313   6.150   5.316   5.043
    3DHA    H8R 6314   6.092   5.386   4.984
    3DHA    C17 6315   6.130   5.311   5.174
    3DHA    H7R 6316   6.062   5.389   5.207
    3DHA    C16 6317   6.190   5.223   5.281
    3DHA    H6R 6318   6.270   5.164   5.236
    3DHA    H6S 6319   6.228   5.282   5.364
    3DHA    C15 6320   6.088   5.126   5.330
    3DHA    H5R 6321   6.063   5.070   5.240
    3DHA    C14 6322   6.028   5.118   5.449
    3DHA    H4R 6323   5.949   5.046   5.469
    3DHA    C13 6324   6.063   5.193   5.573
    3DHA    H3R 6325   6.133   5.130   5.628
    3DHA    H3S 6326   6.101   5.295   5.561
    3DHA    C12 6327   5.934   5.205   5.655
    3DHA    H2R 6328   5.847   5.256   5.613
    3DHA    H2S 6329   5.896   5.106   5.683
    3DHA   C117 6330   6.162   4.997   4.281
    3DHA   H17R 6331   6.208   4.993   4.183
    3DHA   C118 6332   6.134   4.865   4.341
    3DHA   H18R 6333   6.125   4.855   4.449
    3DHA   H18S 6334   6.211   4.799   4.301
    3DHA   C119 6335   5.999   4.824   4.288
    3DHA   H19R 6336   5.915   4.881   4.326
    3DHA   C120 6337   5.970   4.736   4.192
    3DHA   H20R 6338   5.866   4.718   4.167
    3DHA   C121 6339   6.064   4.662   4.107
    3DHA   H21R 6340   6.066   4.557   4.139
    3DHA   H21S 6341   6.160   4.711   4.096
    3DHA   C122 6342   6.018   4.665   3.965
    3DHA   H22R 6343   6.091   4.605   3.910
    3DHA   H22S 6344   6.012   4.766   3.923
    3DHA   H22T 6345   5.921   4.622   3.940
    1ST    C118 6346   2.893   4.980   4.003
    1ST    H18R 6347   2.928   4.880   3.975
    1ST    H18S 6348   2.977   5.048   4.019
    1ST    H18T 6349   2.825   5.018   3.927
    1ST    C117 6350   2.823   4.973   4.138
    1ST    H17R 6351   2.744   4.899   4.149
    1ST    H17S 6352   2.896   4.929   4.206
    1ST    C116 6353   2.768   5.115   4.182
    1ST    H16R 6354   2.850   5.186   4.185
    1ST    H16S 6355   2.679   5.150   4.129
    1ST    C115 6356   2.719   5.116   4.320
    1ST    H15R 6357   2.649   5.033   4.326
    1ST    H15S 6358   2.802   5.093   4.388
    1ST    C114 6359   2.665   5.258   4.344
    1ST    H14R 6360   2.744   5.332   4.331
    1ST    H14S 6361   2.590   5.282   4.268
    1ST    C113 6362   2.610   5.266   4.481
    1ST    H13R 6363   2.517   5.322   4.488
    1ST    H13S 6364   2.587   5.164   4.514
    1ST    C112 6365   2.701   5.337   4.584
    1ST    H12R 6366   2.808   5.314   4.584
    1ST    H12S 6367   2.696   5.443   4.557
    1ST    C111 6368   2.639   5.323   4.725
    1ST    H11R 6369   2.542   5.371   4.715
    1ST    H11S 6370   2.615   5.219   4.747
    1ST    C110 6371   2.715   5.396   4.829
    1ST    H10R 6372   2.809   5.345   4.852
    1ST    H10S 6373   2.731   5.501   4.803
    1ST     C19 6374   2.644   5.382   4.962
    1ST     H9R 6375   2.555   5.444   4.956
    1ST     H9S 6376   2.613   5.279   4.978
    1ST     C18 6377   2.735   5.432   5.081
    1ST     H8R 6378   2.832   5.382   5.067
    1ST     H8S 6379   2.766   5.534   5.057
    1ST     C17 6380   2.677   5.401   5.222
    1ST     H7R 6381   2.576   5.442   5.228
    1ST     H7S 6382   2.653   5.297   5.243
    1ST     C16 6383   2.749   5.464   5.338
    1ST     H6R 6384   2.851   5.426   5.341
    1ST     H6S 6385   2.759   5.572   5.329
    1ST     C15 6386   2.691   5.425   5.476
    1ST     H5R 6387   2.586   5.454   5.480
    1ST     H5S 6388   2.690   5.316   5.480
    1ST     C14 6389   2.764   5.479   5.598
    1ST     H4R 6390   2.725   5.428   5.686
    1ST     H4S 6391   2.868   5.450   5.582
    1ST     C13 6392   2.754   5.630   5.615
    1ST     H3R 6393   2.791   5.693   5.534
    1ST     H3S 6394   2.647   5.641   5.633
    1ST     C12 6395   2.833   5.669   5.736
    1ST     H2R 6396   2.941   5.664   5.723
    1ST     H2S 6397   2.799   5.770   5.760
    2PS     C11 6398   2.797   5.585   5.854
    2PS     O12 6399   2.694   5.608   5.916
    2PS     O11 6400   2.890   5.491   5.883
    2PS      C1 6401   2.876   5.396   5.996
    2PS      HR 6402   2.980   5.375   6.022
    2PS      HS 6403   2.838   5.448   6.084
    2PS      C2 6404   2.787   5.278   5.953
    2PS      HX 6405   2.698   5.323   5.908
    2PS      C3 6406   2.759   5.186   6.078
    2PS      HA 6407   2.670   5.227   6.128
    2PS      HB 6408   2.739   5.081   6.056
    2PS     O31 6409   2.873   5.188   6.163
    2PS     P31 6410   2.875   5.145   6.317
    2PS     O32 6411   2.802   5.267   6.384
    2PS     C31 6412   2.877   5.385   6.396
    2PS     H1A 6413   2.985   5.368   6.392
    2PS     H1B 6414   2.852   5.448   6.310
    2PS     C32 6415   2.826   5.448   6.527
    2PS     H2A 6416   2.882   5.541   6.531
    2PS     N31 6417   2.681   5.484   6.531
    2PS    HN1A 6418   2.655   5.566   6.588
    2PS    HN1B 6419   2.639   5.499   6.438
    2PS    HN1C 6420   2.632   5.399   6.564
    2PS     C33 6421   2.876   5.375   6.648
    2PS     O33 6422   2.787   5.026   6.337
    2PS     O34 6423   3.013   5.136   6.370
    2PS     O21 6424   2.869   5.201   5.864
    2PS     C21 6425   2.814   5.111   5.785
    2PS     O22 6426   2.692   5.101   5.784
    2PS     O35 6427   2.990   5.361   6.674
    2PS     O36 6428   2.790   5.340   6.729
    3DHA   C116 6429   2.554   4.601   5.316
    3DHA   H16R 6430   2.461   4.561   5.276
    3DHA   C115 6431   2.600   4.710   5.221
    3DHA   H15R 6432   2.579   4.806   5.268
    3DHA   H15S 6433   2.707   4.698   5.201
    3DHA   C114 6434   2.517   4.714   5.102
    3DHA   H14R 6435   2.410   4.728   5.114
    3DHA   C113 6436   2.559   4.730   4.972
    3DHA   H13R 6437   2.478   4.736   4.900
    3DHA   C112 6438   2.696   4.740   4.919
    3DHA   H12R 6439   2.765   4.688   4.986
    3DHA   H12S 6440   2.698   4.671   4.834
    3DHA   C111 6441   2.734   4.876   4.869
    3DHA   H11R 6442   2.670   4.913   4.789
    3DHA   C110 6443   2.818   4.962   4.926
    3DHA   H10R 6444   2.830   5.060   4.881
    3DHA    C19 6445   2.884   4.932   5.055
    3DHA    H9R 6446   2.902   4.828   5.081
    3DHA    H9S 6447   2.986   4.970   5.051
    3DHA    C18 6448   2.795   5.007   5.152
    3DHA    H8R 6449   2.690   4.978   5.147
    3DHA    C17 6450   2.826   5.090   5.253
    3DHA    H7R 6451   2.747   5.134   5.312
    3DHA    C16 6452   2.965   5.142   5.275
    3DHA    H6R 6453   3.007   5.133   5.174
    3DHA    H6S 6454   2.978   5.248   5.296
    3DHA    C15 6455   3.039   5.039   5.357
    3DHA    H5R 6456   3.113   4.973   5.313
    3DHA    C14 6457   3.040   5.053   5.489
    3DHA    H4R 6458   3.110   4.995   5.548
    3DHA    C13 6459   2.932   5.124   5.568
    3DHA    H3R 6460   2.965   5.219   5.610
    3DHA    H3S 6461   2.846   5.137   5.502
    3DHA    C12 6462   2.900   5.040   5.689
    3DHA    H2R 6463   2.843   4.956   5.649
    3DHA    H2S 6464   2.993   5.014   5.740
    3DHA   C117 6465   2.626   4.557   5.423
    3DHA   H17R 6466   2.588   4.468   5.472
    3DHA   C118 6467   2.744   4.618   5.480
    3DHA   H18R 6468   2.781   4.702   5.420
    3DHA   H18S 6469   2.821   4.542   5.495
    3DHA   C119 6470   2.702   4.672   5.612
    3DHA   H19R 6471   2.653   4.768   5.596
    3DHA   C120 6472   2.714   4.620   5.735
    3DHA   H20R 6473   2.666   4.660   5.824
    3DHA   C121 6474   2.767   4.483   5.763
    3DHA   H21R 6475   2.826   4.487   5.855
    3DHA   H21S 6476   2.842   4.452   5.690
    3DHA   C122 6477   2.657   4.372   5.772
    3DHA   H22R 6478   2.608   4.366   5.869
    3DHA   H22S 6479   2.690   4.270   5.752
    3DHA   H22T 6480   2.584   4.392   5.694
    1ST    C118 6481   4.197   5.048   4.047
    1ST    H18R 6482   4.265   4.963   4.055
    1ST    H18S 6483   4.244   5.144   4.026
    1ST    H18T 6484   4.134   5.027   3.961
    1ST    C117 6485   4.112   5.037   4.180
    1ST    H17R 6486   4.026   5.104   4.184
    1ST    H17S 6487   4.068   4.938   4.192
    1ST    C116 6488   4.200   5.063   4.302
    1ST    H16R 6489   4.274   4.983   4.300
    1ST    H16S 6490   4.256   5.156   4.296
    1ST    C115 6491   4.119   5.069   4.428
    1ST    H15R 6492   4.056   5.157   4.413
    1ST    H15S 6493   4.042   4.992   4.429
    1ST    C114 6494   4.208   5.068   4.563
    1ST    H14R 6495   4.219   4.968   4.605
    1ST    H14S 6496   4.308   5.109   4.548
    1ST    C113 6497   4.130   5.131   4.688
    1ST    H13R 6498   4.075   5.220   4.655
    1ST    H13S 6499   4.055   5.061   4.726
    1ST    C112 6500   4.214   5.171   4.807
    1ST    H12R 6501   4.261   5.083   4.853
    1ST    H12S 6502   4.299   5.228   4.769
    1ST    C111 6503   4.138   5.242   4.914
    1ST    H11R 6504   4.085   5.321   4.860
    1ST    H11S 6505   4.066   5.174   4.959
    1ST    C110 6506   4.224   5.312   5.021
    1ST    H10R 6507   4.278   5.230   5.068
    1ST    H10S 6508   4.299   5.379   4.979
    1ST     C19 6509   4.144   5.386   5.128
    1ST     H9R 6510   4.221   5.422   5.198
    1ST     H9S 6511   4.089   5.473   5.093
    1ST     C18 6512   4.054   5.298   5.203
    1ST     H8R 6513   3.976   5.267   5.134
    1ST     H8S 6514   4.119   5.212   5.221
    1ST     C17 6515   3.977   5.360   5.326
    1ST     H7R 6516   4.026   5.452   5.359
    1ST     H7S 6517   3.880   5.406   5.305
    1ST     C16 6518   3.971   5.267   5.444
    1ST     H6R 6519   3.905   5.312   5.519
    1ST     H6S 6520   3.924   5.175   5.407
    1ST     C15 6521   4.107   5.241   5.506
    1ST     H5R 6522   4.164   5.166   5.450
    1ST     H5S 6523   4.165   5.331   5.490
    1ST     C14 6524   4.086   5.209   5.654
    1ST     H4R 6525   4.036   5.296   5.696
    1ST     H4S 6526   4.016   5.125   5.654
    1ST     C13 6527   4.204   5.181   5.741
    1ST     H3R 6528   4.214   5.073   5.751
    1ST     H3S 6529   4.300   5.212   5.697
    1ST     C12 6530   4.194   5.243   5.885
    1ST     H2R 6531   4.192   5.351   5.875
    1ST     H2S 6532   4.096   5.219   5.927
    2PS     C11 6533   4.301   5.186   5.979
    2PS     O12 6534   4.305   5.204   6.103
    2PS     O11 6535   4.396   5.106   5.924
    2PS      C1 6536   4.508   5.058   6.003
    2PS      HR 6537   4.583   5.028   5.930
    2PS      HS 6538   4.551   5.137   6.064
    2PS      C2 6539   4.468   4.935   6.090
    2PS      HX 6540   4.373   4.955   6.141
    2PS      C3 6541   4.579   4.917   6.199
    2PS      HA 6542   4.592   4.815   6.236
    2PS      HB 6543   4.668   4.965   6.158
    2PS     O31 6544   4.533   4.991   6.309
    2PS     P31 6545   4.612   5.003   6.446
    2PS     O32 6546   4.757   5.075   6.418
    2PS     C31 6547   4.794   5.193   6.482
    2PS     H1A 6548   4.706   5.257   6.491
    2PS     H1B 6549   4.835   5.178   6.582
    2PS     C32 6550   4.897   5.266   6.396
    2PS     H2A 6551   4.989   5.207   6.391
    2PS     N31 6552   4.849   5.281   6.256
    2PS    HN1A 6553   4.907   5.333   6.188
    2PS    HN1B 6554   4.832   5.187   6.217
    2PS    HN1C 6555   4.759   5.330   6.255
    2PS     C33 6556   4.931   5.386   6.483
    2PS     O33 6557   4.537   5.084   6.545
    2PS     O34 6558   4.646   4.863   6.486
    2PS     O21 6559   4.459   4.819   6.003
    2PS     C21 6560   4.339   4.792   5.949
    2PS     O22 6561   4.239   4.854   5.963
    2PS     O35 6562   4.850   5.479   6.495
    2PS     O36 6563   5.027   5.379   6.559
    3DHA   C116 6564   5.181   4.353   4.742
    3DHA   H16R 6565   5.277   4.391   4.776
    3DHA   C115 6566   5.089   4.321   4.852
    3DHA   H15R 6567   5.021   4.239   4.828
    3DHA   H15S 6568   5.140   4.308   4.948
    3DHA   C114 6569   5.016   4.453   4.871
    3DHA   H14R 6570   5.054   4.532   4.807
    3DHA   C113 6571   4.914   4.480   4.952
    3DHA   H13R 6572   4.872   4.580   4.949
    3DHA   C112 6573   4.868   4.393   5.064
    3DHA   H12R 6574   4.888   4.288   5.042
    3DHA   H12S 6575   4.909   4.420   5.162
    3DHA   C111 6576   4.724   4.418   5.064
    3DHA   H11R 6577   4.669   4.347   5.003
    3DHA   C110 6578   4.663   4.504   5.146
    3DHA   H10R 6579   4.555   4.515   5.152
    3DHA    C19 6580   4.731   4.609   5.223
    3DHA    H9R 6581   4.818   4.646   5.167
    3DHA    H9S 6582   4.677   4.704   5.228
    3DHA    C18 6583   4.777   4.559   5.354
    3DHA    H8R 6584   4.873   4.508   5.346
    3DHA    C17 6585   4.727   4.580   5.470
    3DHA    H7R 6586   4.784   4.536   5.551
    3DHA    C16 6587   4.594   4.655   5.495
    3DHA    H6R 6588   4.603   4.748   5.552
    3DHA    H6S 6589   4.562   4.696   5.399
    3DHA    C15 6590   4.482   4.568   5.542
    3DHA    H5R 6591   4.466   4.478   5.483
    3DHA    C14 6592   4.404   4.591   5.643
    3DHA    H4R 6593   4.326   4.519   5.667
    3DHA    C13 6594   4.408   4.714   5.726
    3DHA    H3R 6595   4.511   4.739   5.749
    3DHA    H3S 6596   4.349   4.799   5.690
    3DHA    C12 6597   4.343   4.679   5.860
    3DHA    H2R 6598   4.245   4.633   5.843
    3DHA    H2S 6599   4.410   4.607   5.908
    3DHA   C117 6600   5.145   4.353   4.611
    3DHA   H17R 6601   5.217   4.386   4.536
    3DHA   C118 6602   5.012   4.326   4.550
    3DHA   H18R 6603   4.988   4.391   4.466
    3DHA   H18S 6604   4.936   4.332   4.628
    3DHA   C119 6605   5.025   4.185   4.511
    3DHA   H19R 6606   5.030   4.118   4.596
    3DHA   C120 6607   5.006   4.131   4.393
    3DHA   H20R 6608   5.008   4.023   4.378
    3DHA   C121 6609   4.991   4.202   4.269
    3DHA   H21R 6610   5.037   4.145   4.188
    3DHA   H21S 6611   5.029   4.304   4.263
    3DHA   C122 6612   4.848   4.211   4.235
    3DHA   H22R 6613   4.828   4.265   4.143
    3DHA   H22S 6614   4.800   4.278   4.307
    3DHA   H22T 6615   4.792   4.117   4.228
    1ST    C118 6616   0.824   1.915   4.377
    1ST    H18R 6617   0.782   1.850   4.453
    1ST    H18S 6618   0.919   1.871   4.344
    1ST    H18T 6619   0.753   1.912   4.294
    1ST    C117 6620   0.849   2.055   4.416
    1ST    H17R 6621   0.907   2.109   4.342
    1ST    H17S 6622   0.751   2.103   4.421
    1ST    C116 6623   0.915   2.068   4.552
    1ST    H16R 6624   0.940   2.171   4.581
    1ST    H16S 6625   0.842   2.046   4.631
    1ST    C115 6626   1.034   1.979   4.581
    1ST    H15R 6627   0.992   1.881   4.606
    1ST    H15S 6628   1.103   1.965   4.498
    1ST    C114 6629   1.115   2.008   4.705
    1ST    H14R 6630   1.174   2.099   4.704
    1ST    H14S 6631   1.037   2.026   4.781
    1ST    C113 6632   1.197   1.888   4.750
    1ST    H13R 6633   1.133   1.799   4.752
    1ST    H13S 6634   1.270   1.861   4.674
    1ST    C112 6635   1.274   1.898   4.886
    1ST    H12R 6636   1.322   1.800   4.891
    1ST    H12S 6637   1.349   1.976   4.874
    1ST    C111 6638   1.203   1.938   5.014
    1ST    H11R 6639   1.269   1.932   5.101
    1ST    H11S 6640   1.168   2.041   5.009
    1ST    C110 6641   1.077   1.856   5.053
    1ST    H10R 6642   0.998   1.879   4.982
    1ST    H10S 6643   1.080   1.747   5.057
    1ST     C19 6644   1.024   1.915   5.187
    1ST     H9R 6645   1.101   1.949   5.256
    1ST     H9S 6646   0.961   2.000   5.160
    1ST     C18 6647   0.932   1.811   5.264
    1ST     H8R 6648   0.849   1.790   5.196
    1ST     H8S 6649   0.988   1.717   5.273
    1ST     C17 6650   0.881   1.863   5.401
    1ST     H7R 6651   0.832   1.786   5.460
    1ST     H7S 6652   0.960   1.886   5.473
    1ST     C16 6653   0.767   1.960   5.393
    1ST     H6R 6654   0.686   1.916   5.335
    1ST     H6S 6655   0.727   1.972   5.493
    1ST     C15 6656   0.798   2.105   5.352
    1ST     H5R 6657   0.896   2.125   5.396
    1ST     H5S 6658   0.800   2.110   5.243
    1ST     C14 6659   0.688   2.215   5.376
    1ST     H4R 6660   0.722   2.313   5.340
    1ST     H4S 6661   0.606   2.176   5.315
    1ST     C13 6662   0.662   2.239   5.529
    1ST     H3R 6663   0.567   2.291   5.539
    1ST     H3S 6664   0.650   2.142   5.577
    1ST     C12 6665   0.765   2.316   5.607
    1ST     H2R 6666   0.858   2.263   5.587
    1ST     H2S 6667   0.776   2.417   5.567
    2PS     C11 6668   0.738   2.326   5.753
    2PS     O12 6669   0.628   2.346   5.807
    2PS     O11 6670   0.858   2.306   5.808
    2PS      C1 6671   0.866   2.269   5.946
    2PS      HR 6672   0.970   2.265   5.978
    2PS      HS 6673   0.825   2.355   6.000
    2PS      C2 6674   0.782   2.149   5.990
    2PS      HX 6675   0.675   2.170   5.977
    2PS      C3 6676   0.820   2.116   6.133
    2PS      HA 6677   0.788   2.188   6.209
    2PS      HB 6678   0.762   2.026   6.152
    2PS     O31 6679   0.965   2.098   6.142
    2PS     P31 6680   1.034   2.060   6.282
    2PS     O32 6681   1.043   1.905   6.277
    2PS     C31 6682   0.925   1.820   6.298
    2PS     H1A 6683   0.888   1.832   6.400
    2PS     H1B 6684   0.853   1.854   6.222
    2PS     C32 6685   0.961   1.669   6.282
    2PS     H2A 6686   0.983   1.659   6.175
    2PS     N31 6687   1.082   1.625   6.360
    2PS    HN1A 6688   1.059   1.652   6.457
    2PS    HN1B 6689   1.087   1.522   6.365
    2PS    HN1C 6690   1.169   1.670   6.327
    2PS     C33 6691   0.835   1.587   6.309
    2PS     O33 6692   1.173   2.111   6.278
    2PS     O34 6693   0.941   2.105   6.381
    2PS     O21 6694   0.819   2.037   5.895
    2PS     C21 6695   0.752   1.917   5.897
    2PS     O22 6696   0.665   1.881   5.974
    2PS     O35 6697   0.787   1.531   6.214
    2PS     O36 6698   0.785   1.583   6.423
    3DHA   C116 6699   0.601   1.949   4.892
    3DHA   H16R 6700   0.575   1.901   4.798
    3DHA   C115 6701   0.625   1.853   4.998
    3DHA   H15R 6702   0.656   1.915   5.082
    3DHA   H15S 6703   0.539   1.793   5.030
    3DHA   C114 6704   0.734   1.754   4.972
    3DHA   H14R 6705   0.827   1.798   4.939
    3DHA   C113 6706   0.721   1.619   4.959
    3DHA   H13R 6707   0.803   1.564   4.912
    3DHA   C112 6708   0.599   1.538   4.996
    3DHA   H12R 6709   0.512   1.595   5.031
    3DHA   H12S 6710   0.571   1.479   4.909
    3DHA   C111 6711   0.640   1.454   5.110
    3DHA   H11R 6712   0.711   1.376   5.085
    3DHA   C110 6713   0.595   1.460   5.235
    3DHA   H10R 6714   0.627   1.393   5.315
    3DHA    C19 6715   0.480   1.541   5.289
    3DHA    H9R 6716   0.423   1.579   5.204
    3DHA    H9S 6717   0.404   1.483   5.343
    3DHA    C18 6718   0.525   1.658   5.368
    3DHA    H8R 6719   0.533   1.756   5.320
    3DHA    C17 6720   0.575   1.653   5.491
    3DHA    H7R 6721   0.612   1.749   5.525
    3DHA    C16 6722   0.599   1.539   5.580
    3DHA    H6R 6723   0.543   1.557   5.672
    3DHA    H6S 6724   0.562   1.448   5.532
    3DHA    C15 6725   0.746   1.522   5.618
    3DHA    H5R 6726   0.797   1.452   5.553
    3DHA    C14 6727   0.810   1.585   5.717
    3DHA    H4R 6728   0.917   1.576   5.733
    3DHA    C13 6729   0.761   1.678   5.823
    3DHA    H3R 6730   0.652   1.676   5.817
    3DHA    H3S 6731   0.800   1.652   5.922
    3DHA    C12 6732   0.806   1.819   5.788
    3DHA    H2R 6733   0.914   1.821   5.773
    3DHA    H2S 6734   0.776   1.864   5.693
    3DHA   C117 6735   0.611   2.085   4.893
    3DHA   H17R 6736   0.607   2.155   4.811
    3DHA   C118 6737   0.648   2.182   5.007
    3DHA   H18R 6738   0.620   2.131   5.099
    3DHA   H18S 6739   0.596   2.278   5.002
    3DHA   C119 6740   0.801   2.196   5.001
    3DHA   H19R 6741   0.850   2.113   4.951
    3DHA   C120 6742   0.871   2.306   5.035
    3DHA   H20R 6743   0.979   2.307   5.020
    3DHA   C121 6744   0.835   2.426   5.105
    3DHA   H21R 6745   0.745   2.413   5.166
    3DHA   H21S 6746   0.822   2.502   5.027
    3DHA   C122 6747   0.943   2.477   5.192
    3DHA   H22R 6748   0.898   2.556   5.253
    3DHA   H22S 6749   1.033   2.508   5.140
    3DHA   H22T 6750   0.963   2.403   5.269
    1ST    C118 6751   3.227   6.814   3.829
    1ST    H18R 6752   3.208   6.712   3.795
    1ST    H18S 6753   3.269   6.802   3.929
    1ST    H18T 6754   3.313   6.852   3.773
    1ST    C117 6755   3.109   6.909   3.821
    1ST    H17R 6756   3.130   6.984   3.897
    1ST    H17S 6757   3.102   6.967   3.729
    1ST    C116 6758   2.978   6.842   3.847
    1ST    H16R 6759   2.899   6.889   3.787
    1ST    H16S 6760   2.982   6.741   3.807
    1ST    C115 6761   2.936   6.844   3.990
    1ST    H15R 6762   3.015   6.828   4.064
    1ST    H15S 6763   2.902   6.942   4.027
    1ST    C114 6764   2.812   6.744   4.011
    1ST    H14R 6765   2.733   6.763   3.938
    1ST    H14S 6766   2.846   6.642   3.992
    1ST    C113 6767   2.737   6.754   4.142
    1ST    H13R 6768   2.659   6.679   4.128
    1ST    H13S 6769   2.809   6.736   4.223
    1ST    C112 6770   2.659   6.889   4.169
    1ST    H12R 6771   2.723   6.976   4.154
    1ST    H12S 6772   2.585   6.902   4.090
    1ST    C111 6773   2.602   6.916   4.308
    1ST    H11R 6774   2.554   7.013   4.322
    1ST    H11S 6775   2.519   6.849   4.329
    1ST    C110 6776   2.701   6.905   4.429
    1ST    H10R 6777   2.734   6.801   4.436
    1ST    H10S 6778   2.792   6.963   4.414
    1ST     C19 6779   2.634   6.938   4.555
    1ST     H9R 6780   2.714   6.924   4.629
    1ST     H9S 6781   2.614   7.045   4.556
    1ST     C18 6782   2.532   6.851   4.614
    1ST     H8R 6783   2.438   6.886   4.570
    1ST     H8S 6784   2.530   6.749   4.575
    1ST     C17 6785   2.533   6.842   4.771
    1ST     H7R 6786   2.628   6.827   4.822
    1ST     H7S 6787   2.500   6.939   4.808
    1ST     C16 6788   2.435   6.733   4.823
    1ST     H6R 6789   2.343   6.717   4.766
    1ST     H6S 6790   2.466   6.631   4.803
    1ST     C15 6791   2.415   6.743   4.974
    1ST     H5R 6792   2.508   6.751   5.030
    1ST     H5S 6793   2.372   6.842   4.987
    1ST     C14 6794   2.332   6.628   5.022
    1ST     H4R 6795   2.228   6.637   4.989
    1ST     H4S 6796   2.349   6.534   4.969
    1ST     C13 6797   2.325   6.605   5.177
    1ST     H3R 6798   2.272   6.510   5.189
    1ST     H3S 6799   2.424   6.579   5.213
    1ST     C12 6800   2.259   6.711   5.255
    1ST     H2R 6801   2.300   6.809   5.229
    1ST     H2S 6802   2.152   6.712   5.229
    2PS     C11 6803   2.274   6.693   5.407
    2PS     O12 6804   2.205   6.757   5.486
    2PS     O11 6805   2.376   6.606   5.451
    2PS      C1 6806   2.376   6.580   5.592
    2PS      HR 6807   2.456   6.508   5.609
    2PS      HS 6808   2.393   6.676   5.643
    2PS      C2 6809   2.253   6.503   5.639
    2PS      HX 6810   2.161   6.548   5.601
    2PS      C3 6811   2.250   6.492   5.786
    2PS      HA 6812   2.238   6.593   5.826
    2PS      HB 6813   2.174   6.427   5.831
    2PS     O31 6814   2.380   6.447   5.832
    2PS     P31 6815   2.436   6.493   5.975
    2PS     O32 6816   2.314   6.450   6.067
    2PS     C31 6817   2.279   6.312   6.074
    2PS     H1A 6818   2.254   6.269   5.977
    2PS     H1B 6819   2.360   6.256   6.120
    2PS     C32 6820   2.152   6.307   6.171
    2PS     H2A 6821   2.172   6.373   6.256
    2PS     N31 6822   2.030   6.369   6.115
    2PS    HN1A 6823   1.940   6.367   6.166
    2PS    HN1B 6824   2.053   6.466   6.087
    2PS    HN1C 6825   2.009   6.319   6.027
    2PS     C33 6826   2.140   6.163   6.226
    2PS     O33 6827   2.561   6.412   6.008
    2PS     O34 6828   2.441   6.640   5.968
    2PS     O21 6829   2.257   6.376   5.575
    2PS     C21 6830   2.145   6.301   5.562
    2PS     O22 6831   2.049   6.322   5.633
    2PS     O35 6832   2.115   6.065   6.160
    2PS     O36 6833   2.162   6.160   6.351
    3DHA   C116 6834   2.485   6.013   5.132
    3DHA   H16R 6835   2.543   6.100   5.101
    3DHA   C115 6836   2.345   6.047   5.160
    3DHA   H15R 6837   2.282   5.964   5.127
    3DHA   H15S 6838   2.342   6.059   5.268
    3DHA   C114 6839   2.310   6.182   5.104
    3DHA   H14R 6840   2.287   6.253   5.183
    3DHA   C113 6841   2.290   6.209   4.976
    3DHA   H13R 6842   2.262   6.310   4.945
    3DHA   C112 6843   2.301   6.105   4.864
    3DHA   H12R 6844   2.380   6.136   4.796
    3DHA   H12S 6845   2.339   6.008   4.897
    3DHA   C111 6846   2.175   6.088   4.791
    3DHA   H11R 6847   2.188   6.124   4.689
    3DHA   C110 6848   2.051   6.055   4.826
    3DHA   H10R 6849   1.971   6.060   4.753
    3DHA    C19 6850   2.006   6.013   4.954
    3DHA    H9R 6851   1.945   5.923   4.943
    3DHA    H9S 6852   2.091   5.995   5.019
    3DHA    C18 6853   1.926   6.113   5.026
    3DHA    H8R 6854   1.911   6.205   4.971
    3DHA    C17 6855   1.866   6.096   5.144
    3DHA    H7R 6856   1.804   6.178   5.180
    3DHA    C16 6857   1.868   5.975   5.235
    3DHA    H6R 6858   1.808   5.996   5.323
    3DHA    H6S 6859   1.804   5.900   5.189
    3DHA    C15 6860   2.011   5.931   5.275
    3DHA    H5R 6861   2.049   5.846   5.220
    3DHA    C14 6862   2.088   5.972   5.374
    3DHA    H4R 6863   2.185   5.925   5.391
    3DHA    C13 6864   2.053   6.081   5.475
    3DHA    H3R 6865   1.949   6.111   5.465
    3DHA    H3S 6866   2.054   6.050   5.580
    3DHA    C12 6867   2.156   6.194   5.456
    3DHA    H2R 6868   2.257   6.151   5.460
    3DHA    H2S 6869   2.137   6.240   5.360
    3DHA   C117 6870   2.543   5.892   5.141
    3DHA   H17R 6871   2.645   5.879   5.105
    3DHA   C118 6872   2.472   5.772   5.195
    3DHA   H18R 6873   2.379   5.808   5.239
    3DHA   H18S 6874   2.531   5.738   5.280
    3DHA   C119 6875   2.464   5.669   5.089
    3DHA   H19R 6876   2.563   5.653   5.048
    3DHA   C120 6877   2.360   5.600   5.047
    3DHA   H20R 6878   2.378   5.535   4.962
    3DHA   C121 6879   2.217   5.620   5.090
    3DHA   H21R 6880   2.217   5.690   5.173
    3DHA   H21S 6881   2.185   5.521   5.123
    3DHA   C122 6882   2.135   5.664   4.978
    3DHA   H22R 6883   2.133   5.583   4.906
    3DHA   H22S 6884   2.175   5.755   4.933
    3DHA   H22T 6885   2.036   5.688   5.018
    1ST    C118 6886  -0.037   6.926   4.334
    1ST    H18R 6887   0.043   6.986   4.377
    1ST    H18S 6888  -0.125   6.945   4.396
    1ST    H18T 6889  -0.063   6.959   4.232
    1ST    C117 6890  -0.014   6.776   4.331
    1ST    H17R 6891   0.083   6.761   4.283
    1ST    H17S 6892   0.008   6.748   4.434
    1ST    C116 6893  -0.133   6.691   4.268
    1ST    H16R 6894  -0.221   6.727   4.322
    1ST    H16S 6895  -0.151   6.726   4.166
    1ST    C115 6896  -0.111   6.538   4.285
    1ST    H15R 6897  -0.096   6.536   4.393
    1ST    H15S 6898  -0.203   6.486   4.257
    1ST    C114 6899   0.017   6.490   4.217
    1ST    H14R 6900   0.014   6.523   4.113
    1ST    H14S 6901   0.103   6.545   4.256
    1ST    C113 6902   0.047   6.343   4.231
    1ST    H13R 6903  -0.050   6.296   4.216
    1ST    H13S 6904   0.112   6.309   4.150
    1ST    C112 6905   0.117   6.294   4.358
    1ST    H12R 6906   0.209   6.350   4.378
    1ST    H12S 6907   0.053   6.307   4.445
    1ST    C111 6908   0.163   6.147   4.348
    1ST    H11R 6909   0.078   6.082   4.324
    1ST    H11S 6910   0.223   6.145   4.256
    1ST    C110 6911   0.231   6.078   4.460
    1ST    H10R 6912   0.252   5.977   4.424
    1ST    H10S 6913   0.328   6.127   4.472
    1ST     C19 6914   0.171   6.070   4.595
    1ST     H9R 6915   0.179   6.170   4.637
    1ST     H9S 6916   0.068   6.034   4.600
    1ST     C18 6917   0.246   5.972   4.687
    1ST     H8R 6918   0.220   5.868   4.666
    1ST     H8S 6919   0.354   5.991   4.683
    1ST     C17 6920   0.188   5.991   4.827
    1ST     H7R 6921   0.223   6.089   4.859
    1ST     H7S 6922   0.079   6.001   4.828
    1ST     C16 6923   0.245   5.896   4.932
    1ST     H6R 6924   0.213   5.793   4.911
    1ST     H6S 6925   0.354   5.887   4.921
    1ST     C15 6926   0.212   5.933   5.073
    1ST     H5R 6927   0.229   6.038   5.100
    1ST     H5S 6928   0.105   5.914   5.084
    1ST     C14 6929   0.298   5.851   5.178
    1ST     H4R 6930   0.272   5.746   5.169
    1ST     H4S 6931   0.404   5.872   5.161
    1ST     C13 6932   0.265   5.895   5.319
    1ST     H3R 6933   0.342   5.854   5.385
    1ST     H3S 6934   0.300   5.997   5.336
    1ST     C12 6935   0.125   5.879   5.376
    1ST     H2R 6936   0.050   5.914   5.305
    1ST     H2S 6937   0.124   5.772   5.394
    2PS     C11 6938   0.109   5.942   5.515
    2PS     O12 6939   0.001   5.967   5.561
    2PS     O11 6940   0.229   5.965   5.576
    2PS      C1 6941   0.218   6.045   5.700
    2PS      HR 6942   0.205   6.151   5.675
    2PS      HS 6943   0.135   5.997   5.754
    2PS      C2 6944   0.351   6.028   5.772
    2PS      HX 6945   0.369   5.923   5.795
    2PS      C3 6946   0.366   6.115   5.902
    2PS      HA 6947   0.378   6.218   5.871
    2PS      HB 6948   0.279   6.102   5.967
    2PS     O31 6949   0.479   6.081   5.980
    2PS     P31 6950   0.522   6.180   6.090
    2PS     O32 6951   0.389   6.202   6.182
    2PS     C31 6952   0.365   6.130   6.299
    2PS     H1A 6953   0.373   6.021   6.287
    2PS     H1B 6954   0.435   6.159   6.377
    2PS     C32 6955   0.215   6.161   6.337
    2PS     H2A 6956   0.203   6.266   6.366
    2PS     N31 6957   0.116   6.153   6.218
    2PS    HN1A 6958   0.141   6.204   6.132
    2PS    HN1B 6959   0.099   6.054   6.191
    2PS    HN1C 6960   0.028   6.194   6.253
    2PS     C33 6961   0.182   6.088   6.465
    2PS     O33 6962   0.624   6.114   6.169
    2PS     O34 6963   0.554   6.299   6.019
    2PS     O21 6964   0.449   6.072   5.679
    2PS     C21 6965   0.585   6.053   5.696
    2PS     O22 6966   0.621   5.974   5.779
    2PS     O35 6967   0.116   6.139   6.548
    2PS     O36 6968   0.230   5.975   6.485
    3DHA   C116 6969   1.021   5.581   4.346
    3DHA   H16R 6970   1.027   5.508   4.426
    3DHA   C115 6971   1.079   5.716   4.378
    3DHA   H15R 6972   1.171   5.713   4.319
    3DHA   H15S 6973   1.013   5.799   4.351
    3DHA   C114 6974   1.115   5.717   4.522
    3DHA   H14R 6975   1.197   5.648   4.542
    3DHA   C113 6976   1.059   5.778   4.628
    3DHA   H13R 6977   1.104   5.758   4.724
    3DHA   C112 6978   0.949   5.885   4.621
    3DHA   H12R 6979   0.970   5.941   4.529
    3DHA   H12S 6980   0.855   5.830   4.609
    3DHA   C111 6981   0.958   5.974   4.742
    3DHA   H11R 6982   1.004   6.071   4.727
    3DHA   C110 6983   0.888   5.949   4.857
    3DHA   H10R 6984   0.901   6.025   4.934
    3DHA    C19 6985   0.805   5.840   4.908
    3DHA    H9R 6986   0.703   5.878   4.913
    3DHA    H9S 6987   0.802   5.757   4.837
    3DHA    C18 6988   0.850   5.776   5.037
    3DHA    H8R 6989   0.921   5.694   5.033
    3DHA    C17 6990   0.800   5.813   5.161
    3DHA    H7R 6991   0.850   5.774   5.249
    3DHA    C16 6992   0.689   5.916   5.193
    3DHA    H6R 6993   0.627   5.936   5.106
    3DHA    H6S 6994   0.609   5.882   5.258
    3DHA    C15 6995   0.745   6.050   5.240
    3DHA    H5R 6996   0.767   6.121   5.161
    3DHA    C14 6997   0.759   6.080   5.368
    3DHA    H4R 6998   0.776   6.187   5.383
    3DHA    C13 6999   0.716   6.005   5.489
    3DHA    H3R 7000   0.640   5.929   5.467
    3DHA    H3S 7001   0.805   5.959   5.533
    3DHA    C12 7002   0.668   6.109   5.586
    3DHA    H2R 7003   0.751   6.159   5.636
    3DHA    H2S 7004   0.608   6.188   5.540
    3DHA   C117 7005   0.957   5.550   4.232
    3DHA   H17R 7006   0.939   5.444   4.214
    3DHA   C118 7007   0.928   5.642   4.111
    3DHA   H18R 7008   0.935   5.743   4.153
    3DHA   H18S 7009   0.840   5.612   4.055
    3DHA   C119 7010   1.048   5.628   4.016
    3DHA   H19R 7011   1.146   5.618   4.062
    3DHA   C120 7012   1.046   5.620   3.880
    3DHA   H20R 7013   1.143   5.633   3.832
    3DHA   C121 7014   0.930   5.623   3.782
    3DHA   H21R 7015   0.941   5.686   3.693
    3DHA   H21S 7016   0.843   5.661   3.835
    3DHA   C122 7017   0.907   5.486   3.739
    3DHA   H22R 7018   0.828   5.500   3.666
    3DHA   H22S 7019   0.863   5.416   3.811
    3DHA   H22T 7020   0.997   5.436   3.700
    1ST    C118 7021   5.435   4.453   4.003
    1ST    H18R 7022   5.522   4.517   4.023
    1ST    H18S 7023   5.435   4.452   3.894
    1ST    H18T 7024   5.462   4.355   4.043
    1ST    C117 7025   5.307   4.503   4.058
    1ST    H17R 7026   5.298   4.609   4.031
    1ST    H17S 7027   5.230   4.447   4.006
    1ST    C116 7028   5.271   4.476   4.206
    1ST    H16R 7029   5.174   4.520   4.228
    1ST    H16S 7030   5.235   4.375   4.229
    1ST    C115 7031   5.369   4.529   4.313
    1ST    H15R 7032   5.319   4.519   4.409
    1ST    H15S 7033   5.466   4.480   4.321
    1ST    C114 7034   5.414   4.672   4.297
    1ST    H14R 7035   5.492   4.662   4.221
    1ST    H14S 7036   5.335   4.728   4.248
    1ST    C113 7037   5.479   4.744   4.414
    1ST    H13R 7038   5.491   4.844   4.373
    1ST    H13S 7039   5.410   4.738   4.498
    1ST    C112 7040   5.613   4.691   4.457
    1ST    H12R 7041   5.605   4.585   4.479
    1ST    H12S 7042   5.664   4.677   4.362
    1ST    C111 7043   5.694   4.758   4.560
    1ST    H11R 7044   5.727   4.859   4.537
    1ST    H11S 7045   5.628   4.765   4.648
    1ST    C110 7046   5.814   4.673   4.600
    1ST    H10R 7047   5.792   4.566   4.590
    1ST    H10S 7048   5.888   4.696   4.523
    1ST     C19 7049   5.874   4.714   4.738
    1ST     H9R 7050   5.916   4.812   4.710
    1ST     H9S 7051   5.796   4.723   4.813
    1ST     C18 7052   5.988   4.623   4.778
    1ST     H8R 7053   5.945   4.526   4.802
    1ST     H8S 7054   6.061   4.615   4.697
    1ST     C17 7055   6.050   4.676   4.911
    1ST     H7R 7056   6.144   4.626   4.935
    1ST     H7S 7057   6.086   4.776   4.886
    1ST     C16 7058   5.958   4.687   5.029
    1ST     H6R 7059   5.869   4.749   5.012
    1ST     H6S 7060   5.902   4.594   5.039
    1ST     C15 7061   6.030   4.711   5.163
    1ST     H5R 7062   6.084   4.617   5.169
    1ST     H5S 7063   6.101   4.791   5.142
    1ST     C14 7064   5.950   4.743   5.291
    1ST     H4R 7065   5.884   4.830   5.281
    1ST     H4S 7066   5.891   4.655   5.319
    1ST     C13 7067   6.040   4.751   5.412
    1ST     H3R 7068   6.095   4.657   5.418
    1ST     H3S 7069   6.108   4.836   5.398
    1ST     C12 7070   5.954   4.766   5.535
    1ST     H2R 7071   5.868   4.826   5.503
    1ST     H2S 7072   5.904   4.669   5.541
    2PS     C11 7073   6.027   4.803   5.659
    2PS     O12 7074   5.966   4.825   5.762
    2PS     O11 7075   6.162   4.807   5.652
    2PS      C1 7076   6.234   4.855   5.779
    2PS      HR 7077   6.327   4.907   5.756
    2PS      HS 7078   6.166   4.922   5.832
    2PS      C2 7079   6.273   4.735   5.861
    2PS      HX 7080   6.184   4.674   5.878
    2PS      C3 7081   6.331   4.790   5.999
    2PS      HA 7082   6.248   4.839   6.051
    2PS      HB 7083   6.365   4.705   6.059
    2PS     O31 7084   6.442   4.882   5.985
    2PS     P31 7085   6.509   4.942   6.122
    2PS     O32 7086   6.645   4.865   6.135
    2PS     C31 7087   6.649   4.723   6.162
    2PS     H1A 7088   6.614   4.712   6.265
    2PS     H1B 7089   6.590   4.667   6.089
    2PS     C32 7090   6.795   4.674   6.149
    2PS     H2A 7091   6.830   4.678   6.046
    2PS     N31 7092   6.906   4.749   6.231
    2PS    HN1A 7093   6.918   4.847   6.200
    2PS    HN1B 7094   6.877   4.753   6.330
    2PS    HN1C 7095   7.000   4.706   6.233
    2PS     C33 7096   6.799   4.530   6.179
    2PS     O33 7097   6.529   5.088   6.105
    2PS     O34 7098   6.424   4.903   6.237
    2PS     O21 7099   6.374   4.655   5.792
    2PS     C21 7100   6.390   4.531   5.838
    2PS     O22 7101   6.342   4.483   5.944
    2PS     O35 7102   6.846   4.489   6.286
    2PS     O36 7103   6.781   4.447   6.093
    3DHA   C116 7104   6.555   4.700   5.067
    3DHA   H16R 7105   6.612   4.608   5.079
    3DHA   C115 7106   6.509   4.778   5.182
    3DHA   H15R 7107   6.597   4.824   5.226
    3DHA   H15S 7108   6.431   4.850   5.155
    3DHA   C114 7109   6.441   4.690   5.282
    3DHA   H14R 7110   6.391   4.606   5.233
    3DHA   C113 7111   6.416   4.714   5.413
    3DHA   H13R 7112   6.362   4.639   5.471
    3DHA   C112 7113   6.479   4.829   5.494
    3DHA   H12R 7114   6.542   4.897   5.436
    3DHA   H12S 7115   6.401   4.897   5.526
    3DHA   C111 7116   6.551   4.796   5.625
    3DHA   H11R 7117   6.507   4.835   5.716
    3DHA   C110 7118   6.663   4.730   5.636
    3DHA   H10R 7119   6.713   4.722   5.732
    3DHA    C19 7120   6.736   4.672   5.527
    3DHA    H9R 7121   6.695   4.573   5.509
    3DHA    H9S 7122   6.709   4.723   5.434
    3DHA    C18 7123   6.882   4.660   5.553
    3DHA    H8R 7124   6.950   4.716   5.488
    3DHA    C17 7125   6.936   4.588   5.647
    3DHA    H7R 7126   7.045   4.587   5.657
    3DHA    C16 7127   6.866   4.493   5.739
    3DHA    H6R 7128   6.940   4.445   5.804
    3DHA    H6S 7129   6.803   4.542   5.813
    3DHA    C15 7130   6.799   4.383   5.669
    3DHA    H5R 7131   6.862   4.337   5.593
    3DHA    C14 7132   6.675   4.337   5.700
    3DHA    H4R 7133   6.642   4.244   5.653
    3DHA    C13 7134   6.590   4.388   5.814
    3DHA    H3R 7135   6.560   4.300   5.872
    3DHA    H3S 7136   6.645   4.459   5.876
    3DHA    C12 7137   6.477   4.452   5.739
    3DHA    H2R 7138   6.521   4.517   5.662
    3DHA    H2S 7139   6.414   4.377   5.690
    3DHA   C117 7140   6.521   4.723   4.933
    3DHA   H17R 7141   6.556   4.654   4.857
    3DHA   C118 7142   6.451   4.841   4.871
    3DHA   H18R 7143   6.468   4.920   4.944
    3DHA   H18S 7144   6.343   4.834   4.857
    3DHA   C119 7145   6.506   4.870   4.732
    3DHA   H19R 7146   6.588   4.941   4.738
    3DHA   C120 7147   6.461   4.826   4.613
    3DHA   H20R 7148   6.508   4.859   4.520
    3DHA   C121 7149   6.353   4.718   4.582
    3DHA   H21R 7150   6.259   4.766   4.556
    3DHA   H21S 7151   6.330   4.657   4.670
    3DHA   C122 7152   6.394   4.630   4.470
    3DHA   H22R 7153   6.308   4.563   4.465
    3DHA   H22S 7154   6.480   4.574   4.505
    3DHA   H22T 7155   6.403   4.682   4.374
    1ST    C118 7156   1.107   2.407   3.931
    1ST    H18R 7157   0.999   2.422   3.922
    1ST    H18S 7158   1.155   2.445   3.841
    1ST    H18T 7159   1.141   2.471   4.013
    1ST    C117 7160   1.132   2.261   3.970
    1ST    H17R 7161   1.063   2.238   4.052
    1ST    H17S 7162   1.099   2.196   3.889
    1ST    C116 7163   1.273   2.241   4.002
    1ST    H16R 7164   1.337   2.263   3.916
    1ST    H16S 7165   1.298   2.293   4.095
    1ST    C115 7166   1.317   2.091   4.009
    1ST    H15R 7167   1.269   2.027   3.935
    1ST    H15S 7168   1.423   2.068   3.997
    1ST    C114 7169   1.261   2.014   4.132
    1ST    H14R 7170   1.152   2.017   4.124
    1ST    H14S 7171   1.284   1.909   4.118
    1ST    C113 7172   1.309   2.052   4.271
    1ST    H13R 7173   1.249   2.139   4.300
    1ST    H13S 7174   1.294   1.976   4.349
    1ST    C112 7175   1.460   2.072   4.278
    1ST    H12R 7176   1.513   2.013   4.203
    1ST    H12S 7177   1.486   2.168   4.233
    1ST    C111 7178   1.513   2.056   4.422
    1ST    H11R 7179   1.475   1.964   4.467
    1ST    H11S 7180   1.621   2.039   4.416
    1ST    C110 7181   1.481   2.173   4.510
    1ST    H10R 7182   1.524   2.263   4.464
    1ST    H10S 7183   1.373   2.189   4.518
    1ST     C19 7184   1.560   2.165   4.646
    1ST     H9R 7185   1.508   2.092   4.710
    1ST     H9S 7186   1.661   2.128   4.628
    1ST     C18 7187   1.555   2.302   4.721
    1ST     H8R 7188   1.643   2.352   4.681
    1ST     H8S 7189   1.467   2.359   4.691
    1ST     C17 7190   1.577   2.291   4.870
    1ST     H7R 7191   1.660   2.222   4.888
    1ST     H7S 7192   1.610   2.387   4.911
    1ST     C16 7193   1.457   2.246   4.956
    1ST     H6R 7194   1.371   2.307   4.925
    1ST     H6S 7195   1.449   2.141   4.928
    1ST     C15 7196   1.483   2.252   5.108
    1ST     H5R 7197   1.516   2.350   5.143
    1ST     H5S 7198   1.395   2.233   5.169
    1ST     C14 7199   1.580   2.140   5.158
    1ST     H4R 7200   1.542   2.043   5.124
    1ST     H4S 7201   1.675   2.159   5.107
    1ST     C13 7202   1.611   2.141   5.314
    1ST     H3R 7203   1.523   2.094   5.360
    1ST     H3S 7204   1.690   2.067   5.328
    1ST     C12 7205   1.648   2.277   5.381
    1ST     H2R 7206   1.739   2.317   5.336
    1ST     H2S 7207   1.570   2.351   5.364
    2PS     C11 7208   1.651   2.274   5.534
    2PS     O12 7209   1.699   2.366   5.598
    2PS     O11 7210   1.597   2.165   5.589
    2PS      C1 7211   1.569   2.158   5.731
    2PS      HR 7212   1.655   2.180   5.795
    2PS      HS 7213   1.497   2.238   5.751
    2PS      C2 7214   1.532   2.009   5.779
    2PS      HX 7215   1.536   2.026   5.887
    2PS      C3 7216   1.637   1.911   5.723
    2PS      HA 7217   1.605   1.857   5.633
    2PS      HB 7218   1.725   1.965   5.688
    2PS     O31 7219   1.679   1.818   5.818
    2PS     P31 7220   1.740   1.856   5.964
    2PS     O32 7221   1.624   1.887   6.064
    2PS     C31 7222   1.546   1.779   6.118
    2PS     H1A 7223   1.506   1.723   6.033
    2PS     H1B 7224   1.604   1.703   6.170
    2PS     C32 7225   1.431   1.838   6.208
    2PS     H2A 7226   1.479   1.894   6.288
    2PS     N31 7227   1.350   1.950   6.145
    2PS    HN1A 7228   1.413   2.025   6.112
    2PS    HN1B 7229   1.293   1.911   6.068
    2PS    HN1C 7230   1.287   1.999   6.210
    2PS     C33 7231   1.349   1.734   6.279
    2PS     O33 7232   1.813   1.744   6.014
    2PS     O34 7233   1.815   1.978   5.948
    2PS     O21 7234   1.403   1.968   5.730
    2PS     C21 7235   1.297   2.004   5.793
    2PS     O22 7236   1.309   2.071   5.895
    2PS     O35 7237   1.297   1.651   6.213
    2PS     O36 7238   1.327   1.740   6.394
    3DHA   C116 7239   1.382   3.082   5.355
    3DHA   H16R 7240   1.364   3.190   5.358
    3DHA   C115 7241   1.256   3.001   5.336
    3DHA   H15R 7242   1.213   3.006   5.236
    3DHA   H15S 7243   1.280   2.895   5.351
    3DHA   C114 7244   1.154   3.042   5.437
    3DHA   H14R 7245   1.109   3.136   5.405
    3DHA   C113 7246   1.111   2.974   5.547
    3DHA   H13R 7247   1.031   3.025   5.600
    3DHA   C112 7248   1.162   2.844   5.604
    3DHA   H12R 7249   1.266   2.860   5.629
    3DHA   H12S 7250   1.116   2.820   5.700
    3DHA   C111 7251   1.127   2.732   5.510
    3DHA   H11R 7252   1.106   2.766   5.409
    3DHA   C110 7253   1.126   2.604   5.535
    3DHA   H10R 7254   1.097   2.533   5.457
    3DHA    C19 7255   1.172   2.548   5.669
    3DHA    H9R 7256   1.205   2.629   5.735
    3DHA    H9S 7257   1.094   2.495   5.723
    3DHA    C18 7258   1.281   2.452   5.646
    3DHA    H8R 7259   1.354   2.467   5.724
    3DHA    C17 7260   1.303   2.353   5.558
    3DHA    H7R 7261   1.396   2.298   5.569
    3DHA    C16 7262   1.209   2.302   5.454
    3DHA    H6R 7263   1.110   2.327   5.494
    3DHA    H6S 7264   1.227   2.360   5.364
    3DHA    C15 7265   1.217   2.153   5.432
    3DHA    H5R 7266   1.268   2.113   5.345
    3DHA    C14 7267   1.173   2.059   5.511
    3DHA    H4R 7268   1.193   1.955   5.485
    3DHA    C13 7269   1.103   2.056   5.639
    3DHA    H3R 7270   1.097   2.152   5.691
    3DHA    H3S 7271   0.998   2.036   5.615
    3DHA    C12 7272   1.169   1.953   5.734
    3DHA    H2R 7273   1.098   1.933   5.814
    3DHA    H2S 7274   1.183   1.855   5.689
    3DHA   C117 7275   1.511   3.047   5.364
    3DHA   H17R 7276   1.594   3.118   5.361
    3DHA   C118 7277   1.564   2.902   5.356
    3DHA   H18R 7278   1.497   2.837   5.413
    3DHA   H18S 7279   1.665   2.900   5.396
    3DHA   C119 7280   1.568   2.859   5.208
    3DHA   H19R 7281   1.621   2.930   5.146
    3DHA   C120 7282   1.517   2.743   5.160
    3DHA   H20R 7283   1.535   2.718   5.056
    3DHA   C121 7284   1.451   2.641   5.242
    3DHA   H21R 7285   1.415   2.679   5.338
    3DHA   H21S 7286   1.515   2.556   5.263
    3DHA   C122 7287   1.326   2.596   5.162
    3DHA   H22R 7288   1.267   2.517   5.208
    3DHA   H22S 7289   1.362   2.554   5.068
    3DHA   H22T 7290   1.259   2.679   5.139
    1ST    C118 7291   5.250   3.308   4.007
    1ST    H18R 7292   5.211   3.407   3.984
    1ST    H18S 7293   5.174   3.262   4.070
    1ST    H18T 7294   5.278   3.253   3.916
    1ST    C117 7295   5.382   3.316   4.084
    1ST    H17R 7296   5.446   3.387   4.032
    1ST    H17S 7297   5.361   3.367   4.179
    1ST    C116 7298   5.465   3.177   4.102
    1ST    H16R 7299   5.403   3.107   4.160
    1ST    H16S 7300   5.470   3.129   4.004
    1ST    C115 7301   5.602   3.201   4.176
    1ST    H15R 7302   5.675   3.241   4.105
    1ST    H15S 7303   5.591   3.271   4.259
    1ST    C114 7304   5.661   3.071   4.235
    1ST    H14R 7305   5.598   3.048   4.321
    1ST    H14S 7306   5.642   2.998   4.156
    1ST    C113 7307   5.814   3.075   4.269
    1ST    H13R 7308   5.856   2.976   4.287
    1ST    H13S 7309   5.869   3.098   4.178
    1ST    C112 7310   5.846   3.167   4.392
    1ST    H12R 7311   5.841   3.267   4.349
    1ST    H12S 7312   5.764   3.160   4.465
    1ST    C111 7313   5.983   3.147   4.449
    1ST    H11R 7314   5.993   3.044   4.485
    1ST    H11S 7315   6.055   3.160   4.367
    1ST    C110 7316   6.030   3.239   4.562
    1ST    H10R 7317   6.134   3.216   4.587
    1ST    H10S 7318   6.023   3.338   4.516
    1ST     C19 7319   5.932   3.236   4.681
    1ST     H9R 7320   5.832   3.239   4.639
    1ST     H9S 7321   5.940   3.145   4.741
    1ST     C18 7322   5.936   3.360   4.773
    1ST     H8R 7323   6.043   3.372   4.795
    1ST     H8S 7324   5.912   3.450   4.716
    1ST     C17 7325   5.856   3.353   4.902
    1ST     H7R 7326   5.840   3.454   4.941
    1ST     H7S 7327   5.750   3.336   4.888
    1ST     C16 7328   5.916   3.255   5.004
    1ST     H6R 7329   5.935   3.160   4.954
    1ST     H6S 7330   6.012   3.291   5.043
    1ST     C15 7331   5.832   3.247   5.130
    1ST     H5R 7332   5.737   3.195   5.111
    1ST     H5S 7333   5.877   3.184   5.206
    1ST     C14 7334   5.819   3.378   5.205
    1ST     H4R 7335   5.917   3.425   5.198
    1ST     H4S 7336   5.745   3.432   5.146
    1ST     C13 7337   5.772   3.371   5.347
    1ST     H3R 7338   5.819   3.301   5.417
    1ST     H3S 7339   5.797   3.468   5.389
    1ST     C12 7340   5.622   3.344   5.360
    1ST     H2R 7341   5.567   3.378   5.272
    1ST     H2S 7342   5.615   3.236   5.371
    2PS     C11 7343   5.568   3.397   5.483
    2PS     O12 7344   5.468   3.464   5.486
    2PS     O11 7345   5.625   3.344   5.593
    2PS      C1 7346   5.587   3.395   5.734
    2PS      HR 7347   5.609   3.502   5.735
    2PS      HS 7348   5.482   3.374   5.759
    2PS      C2 7349   5.682   3.319   5.829
    2PS      HX 7350   5.670   3.212   5.808
    2PS      C3 7351   5.658   3.344   5.983
    2PS      HA 7352   5.710   3.438   6.003
    2PS      HB 7353   5.552   3.353   6.006
    2PS     O31 7354   5.714   3.243   6.062
    2PS     P31 7355   5.727   3.260   6.221
    2PS     O32 7356   5.573   3.287   6.270
    2PS     C31 7357   5.528   3.210   6.373
    2PS     H1A 7358   5.531   3.107   6.337
    2PS     H1B 7359   5.590   3.219   6.462
    2PS     C32 7360   5.386   3.252   6.410
    2PS     H2A 7361   5.389   3.347   6.463
    2PS     N31 7362   5.306   3.288   6.286
    2PS    HN1A 7363   5.357   3.351   6.222
    2PS    HN1B 7364   5.300   3.202   6.230
    2PS    HN1C 7365   5.209   3.321   6.301
    2PS     C33 7366   5.325   3.149   6.503
    2PS     O33 7367   5.778   3.129   6.278
    2PS     O34 7368   5.809   3.377   6.254
    2PS     O21 7369   5.810   3.373   5.793
    2PS     C21 7370   5.923   3.317   5.828
    2PS     O22 7371   5.932   3.212   5.892
    2PS     O35 7372   5.387   3.124   6.605
    2PS     O36 7373   5.210   3.114   6.491
    3DHA   C116 7374   6.367   3.058   4.583
    3DHA   H16R 7375   6.370   3.167   4.588
    3DHA   C115 7376   6.406   2.988   4.715
    3DHA   H15R 7377   6.438   2.889   4.682
    3DHA   H15S 7378   6.498   3.035   4.750
    3DHA   C114 7379   6.290   2.982   4.805
    3DHA   H14R 7380   6.228   2.897   4.777
    3DHA   C113 7381   6.267   3.061   4.904
    3DHA   H13R 7382   6.174   3.039   4.955
    3DHA   C112 7383   6.354   3.178   4.946
    3DHA   H12R 7384   6.385   3.168   5.050
    3DHA   H12S 7385   6.444   3.180   4.885
    3DHA   C111 7386   6.281   3.303   4.923
    3DHA   H11R 7387   6.253   3.316   4.819
    3DHA   C110 7388   6.243   3.393   5.021
    3DHA   H10R 7389   6.184   3.480   4.994
    3DHA    C19 7390   6.286   3.378   5.171
    3DHA    H9R 7391   6.391   3.353   5.180
    3DHA    H9S 7392   6.272   3.470   5.228
    3DHA    C18 7393   6.209   3.275   5.245
    3DHA    H8R 7394   6.214   3.176   5.199
    3DHA    C17 7395   6.142   3.288   5.362
    3DHA    H7R 7396   6.087   3.207   5.410
    3DHA    C16 7397   6.114   3.415   5.441
    3DHA    H6R 7398   6.106   3.495   5.367
    3DHA    H6S 7399   6.018   3.417   5.492
    3DHA    C15 7400   6.231   3.448   5.534
    3DHA    H5R 7401   6.309   3.512   5.495
    3DHA    C14 7402   6.242   3.404   5.658
    3DHA    H4R 7403   6.328   3.433   5.720
    3DHA    C13 7404   6.147   3.308   5.728
    3DHA    H3R 7405   6.092   3.257   5.649
    3DHA    H3S 7406   6.193   3.230   5.789
    3DHA    C12 7407   6.050   3.393   5.800
    3DHA    H2R 7408   6.085   3.430   5.897
    3DHA    H2S 7409   6.025   3.488   5.753
    3DHA   C117 7410   6.325   3.008   4.465
    3DHA   H17R 7411   6.299   3.075   4.384
    3DHA   C118 7412   6.313   2.864   4.418
    3DHA   H18R 7413   6.208   2.840   4.401
    3DHA   H18S 7414   6.347   2.806   4.504
    3DHA   C119 7415   6.399   2.838   4.301
    3DHA   H19R 7416   6.505   2.849   4.319
    3DHA   C120 7417   6.347   2.797   4.190
    3DHA   H20R 7418   6.408   2.766   4.105
    3DHA   C121 7419   6.194   2.784   4.155
    3DHA   H21R 7420   6.142   2.722   4.228
    3DHA   H21S 7421   6.187   2.740   4.056
    3DHA   C122 7422   6.123   2.920   4.151
    3DHA   H22R 7423   6.170   2.983   4.227
    3DHA   H22S 7424   6.020   2.916   4.185
    3DHA   H22T 7425   6.131   2.972   4.055
    1ST    C118 7426   1.832   5.808   4.253
    1ST    H18R 7427   1.800   5.704   4.260
    1ST    H18S 7428   1.835   5.822   4.144
    1ST    H18T 7429   1.755   5.873   4.294
    1ST    C117 7430   1.971   5.838   4.328
    1ST    H17R 7431   2.051   5.782   4.280
    1ST    H17S 7432   2.022   5.932   4.307
    1ST    C116 7433   1.973   5.792   4.470
    1ST    H16R 7434   1.923   5.865   4.534
    1ST    H16S 7435   1.920   5.697   4.479
    1ST    C115 7436   2.113   5.796   4.536
    1ST    H15R 7437   2.162   5.889   4.509
    1ST    H15S 7438   2.092   5.806   4.643
    1ST    C114 7439   2.220   5.686   4.505
    1ST    H14R 7440   2.183   5.584   4.517
    1ST    H14S 7441   2.264   5.699   4.405
    1ST    C113 7442   2.335   5.695   4.601
    1ST    H13R 7443   2.308   5.706   4.706
    1ST    H13S 7444   2.389   5.600   4.594
    1ST    C112 7445   2.430   5.805   4.582
    1ST    H12R 7446   2.442   5.815   4.474
    1ST    H12S 7447   2.396   5.901   4.619
    1ST    C111 7448   2.567   5.777   4.644
    1ST    H11R 7449   2.556   5.732   4.744
    1ST    H11S 7450   2.617   5.695   4.592
    1ST    C110 7451   2.666   5.897   4.645
    1ST    H10R 7452   2.701   5.926   4.545
    1ST    H10S 7453   2.619   5.987   4.683
    1ST     C19 7454   2.803   5.877   4.721
    1ST     H9R 7455   2.848   5.785   4.684
    1ST     H9S 7456   2.870   5.953   4.681
    1ST     C18 7457   2.800   5.897   4.872
    1ST     H8R 7458   2.755   5.992   4.903
    1ST     H8S 7459   2.732   5.819   4.907
    1ST     C17 7460   2.933   5.893   4.938
    1ST     H7R 7461   2.992   5.814   4.893
    1ST     H7S 7462   2.978   5.990   4.916
    1ST     C16 7463   2.918   5.884   5.091
    1ST     H6R 7464   2.861   5.974   5.116
    1ST     H6S 7465   2.859   5.799   5.124
    1ST     C15 7466   3.051   5.906   5.161
    1ST     H5R 7467   3.119   5.828   5.124
    1ST     H5S 7468   3.092   5.997   5.116
    1ST     C14 7469   3.042   5.937   5.313
    1ST     H4R 7470   2.978   5.869   5.369
    1ST     H4S 7471   3.143   5.922   5.353
    1ST     C13 7472   2.982   6.078   5.331
    1ST     H3R 7473   2.996   6.139   5.241
    1ST     H3S 7474   2.875   6.055   5.335
    1ST     C12 7475   3.037   6.148   5.457
    1ST     H2R 7476   3.138   6.188   5.444
    1ST     H2S 7477   2.984   6.237   5.492
    2PS     C11 7478   3.036   6.059   5.570
    2PS     O12 7479   2.934   6.000   5.606
    2PS     O11 7480   3.162   6.048   5.626
    2PS      C1 7481   3.177   5.961   5.745
    2PS      HR 7482   3.100   6.003   5.810
    2PS      HS 7483   3.149   5.858   5.723
    2PS      C2 7484   3.324   5.976   5.796
    2PS      HX 7485   3.332   5.948   5.901
    2PS      C3 7486   3.367   6.122   5.787
    2PS      HA 7487   3.367   6.151   5.681
    2PS      HB 7488   3.291   6.187   5.831
    2PS     O31 7489   3.498   6.134   5.843
    2PS     P31 7490   3.549   6.267   5.906
    2PS     O32 7491   3.494   6.256   6.050
    2PS     C31 7492   3.534   6.153   6.143
    2PS     H1A 7493   3.492   6.060   6.104
    2PS     H1B 7494   3.642   6.145   6.158
    2PS     C32 7495   3.466   6.191   6.273
    2PS     H2A 7496   3.488   6.118   6.351
    2PS     N31 7497   3.518   6.325   6.329
    2PS    HN1A 7498   3.461   6.350   6.411
    2PS    HN1B 7499   3.621   6.331   6.335
    2PS    HN1C 7500   3.499   6.406   6.268
    2PS     C33 7501   3.319   6.183   6.252
    2PS     O33 7502   3.695   6.275   5.919
    2PS     O34 7503   3.474   6.376   5.845
    2PS     O21 7504   3.399   5.892   5.717
    2PS     C21 7505   3.419   5.764   5.756
    2PS     O22 7506   3.382   5.713   5.860
    2PS     O35 7507   3.272   6.083   6.293
    2PS     O36 7508   3.256   6.281   6.218
    3DHA   C116 7509   3.959   5.629   4.546
    3DHA   H16R 7510   4.044   5.575   4.588
    3DHA   C115 7511   3.956   5.775   4.582
    3DHA   H15R 7512   3.953   5.834   4.490
    3DHA   H15S 7513   3.854   5.797   4.614
    3DHA   C114 7514   4.074   5.831   4.661
    3DHA   H14R 7515   4.168   5.829   4.606
    3DHA   C113 7516   4.083   5.892   4.779
    3DHA   H13R 7517   4.181   5.927   4.810
    3DHA   C112 7518   3.980   5.914   4.885
    3DHA   H12R 7519   3.991   6.019   4.911
    3DHA   H12S 7520   3.876   5.903   4.854
    3DHA   C111 7521   4.011   5.817   4.994
    3DHA   H11R 7522   4.026   5.716   4.955
    3DHA   C110 7523   3.999   5.846   5.119
    3DHA   H10R 7524   4.011   5.761   5.186
    3DHA    C19 7525   3.957   5.980   5.181
    3DHA    H9R 7526   4.023   6.011   5.262
    3DHA    H9S 7527   3.949   6.062   5.109
    3DHA    C18 7528   3.819   5.968   5.233
    3DHA    H8R 7529   3.744   6.021   5.176
    3DHA    C17 7530   3.778   5.915   5.347
    3DHA    H7R 7531   3.675   5.924   5.379
    3DHA    C16 7532   3.858   5.824   5.436
    3DHA    H6R 7533   3.951   5.806   5.381
    3DHA    H6S 7534   3.887   5.871   5.529
    3DHA    C15 7535   3.794   5.687   5.459
    3DHA    H5R 7536   3.847   5.605   5.411
    3DHA    C14 7537   3.711   5.656   5.560
    3DHA    H4R 7538   3.694   5.552   5.586
    3DHA    C13 7539   3.645   5.740   5.654
    3DHA    H3R 7540   3.693   5.748   5.752
    3DHA    H3S 7541   3.650   5.844   5.621
    3DHA    C12 7542   3.498   5.686   5.653
    3DHA    H2R 7543   3.453   5.709   5.556
    3DHA    H2S 7544   3.496   5.579   5.673
    3DHA   C117 7545   3.874   5.570   4.467
    3DHA   H17R 7546   3.884   5.464   4.447
    3DHA   C118 7547   3.763   5.635   4.392
    3DHA   H18R 7548   3.790   5.615   4.288
    3DHA   H18S 7549   3.754   5.743   4.407
    3DHA   C119 7550   3.641   5.561   4.431
    3DHA   H19R 7551   3.586   5.616   4.507
    3DHA   C120 7552   3.588   5.445   4.391
    3DHA   H20R 7553   3.498   5.405   4.437
    3DHA   C121 7554   3.635   5.359   4.282
    3DHA   H21R 7555   3.697   5.407   4.206
    3DHA   H21S 7556   3.550   5.338   4.217
    3DHA   C122 7557   3.679   5.229   4.343
    3DHA   H22R 7558   3.606   5.172   4.400
    3DHA   H22S 7559   3.773   5.239   4.399
    3DHA   H22T 7560   3.695   5.150   4.269
    1ST    C118 7561  -0.023   3.146   3.948
    1ST    H18R 7562  -0.131   3.146   3.960
    1ST    H18S 7563   0.022   3.078   3.875
    1ST    H18T 7564  -0.002   3.245   3.906
    1ST    C117 7565   0.047   3.146   4.082
    1ST    H17R 7566   0.043   3.055   4.142
    1ST    H17S 7567   0.155   3.153   4.067
    1ST    C116 7568   0.010   3.270   4.165
    1ST    H16R 7569   0.036   3.362   4.113
    1ST    H16S 7570  -0.098   3.263   4.173
    1ST    C115 7571   0.064   3.255   4.302
    1ST    H15R 7572   0.007   3.178   4.354
    1ST    H15S 7573   0.169   3.228   4.292
    1ST    C114 7574   0.051   3.379   4.383
    1ST    H14R 7575   0.078   3.476   4.339
    1ST    H14S 7576  -0.055   3.395   4.402
    1ST    C113 7577   0.118   3.356   4.520
    1ST    H13R 7578   0.099   3.255   4.557
    1ST    H13S 7579   0.226   3.370   4.508
    1ST    C112 7580   0.077   3.456   4.626
    1ST    H12R 7581   0.103   3.559   4.601
    1ST    H12S 7582  -0.032   3.456   4.637
    1ST    C111 7583   0.122   3.427   4.759
    1ST    H11R 7584   0.066   3.342   4.799
    1ST    H11S 7585   0.228   3.400   4.757
    1ST    C110 7586   0.119   3.544   4.860
    1ST    H10R 7587   0.173   3.623   4.807
    1ST    H10S 7588   0.016   3.577   4.877
    1ST     C19 7589   0.179   3.520   4.994
    1ST     H9R 7590   0.141   3.422   5.025
    1ST     H9S 7591   0.282   3.494   4.967
    1ST     C18 7592   0.184   3.637   5.091
    1ST     H8R 7593   0.234   3.724   5.048
    1ST     H8S 7594   0.087   3.687   5.093
    1ST     C17 7595   0.243   3.599   5.229
    1ST     H7R 7596   0.187   3.518   5.277
    1ST     H7S 7597   0.343   3.558   5.215
    1ST     C16 7598   0.244   3.723   5.318
    1ST     H6R 7599   0.260   3.815   5.261
    1ST     H6S 7600   0.142   3.739   5.352
    1ST     C15 7601   0.345   3.719   5.430
    1ST     H5R 7602   0.349   3.621   5.479
    1ST     H5S 7603   0.446   3.738   5.393
    1ST     C14 7604   0.308   3.831   5.528
    1ST     H4R 7605   0.286   3.918   5.465
    1ST     H4S 7606   0.219   3.801   5.584
    1ST     C13 7607   0.412   3.856   5.636
    1ST     H3R 7608   0.433   3.761   5.686
    1ST     H3S 7609   0.508   3.874   5.587
    1ST     C12 7610   0.372   3.968   5.736
    1ST     H2R 7611   0.371   4.061   5.678
    1ST     H2S 7612   0.270   3.966   5.773
    2PS     C11 7613   0.465   3.996   5.853
    2PS     O12 7614   0.433   4.076   5.940
    2PS     O11 7615   0.578   3.926   5.863
    2PS      C1 7616   0.662   3.915   5.982
    2PS      HR 7617   0.756   3.873   5.948
    2PS      HS 7618   0.679   4.019   6.010
    2PS      C2 7619   0.608   3.843   6.101
    2PS      HX 7620   0.523   3.898   6.141
    2PS      C3 7621   0.707   3.827   6.218
    2PS      HA 7622   0.799   3.778   6.185
    2PS      HB 7623   0.728   3.929   6.252
    2PS     O31 7624   0.639   3.757   6.317
    2PS     P31 7625   0.673   3.766   6.472
    2PS     O32 7626   0.571   3.878   6.527
    2PS     C31 7627   0.429   3.870   6.516
    2PS     H1A 7628   0.401   3.825   6.421
    2PS     H1B 7629   0.384   3.816   6.600
    2PS     C32 7630   0.372   4.010   6.519
    2PS     H2A 7631   0.264   3.997   6.525
    2PS     N31 7632   0.423   4.083   6.649
    2PS    HN1A 7633   0.380   4.050   6.737
    2PS    HN1B 7634   0.525   4.090   6.663
    2PS    HN1C 7635   0.386   4.179   6.641
    2PS     C33 7636   0.403   4.085   6.392
    2PS     O33 7637   0.652   3.629   6.523
    2PS     O34 7638   0.811   3.820   6.476
    2PS     O21 7639   0.580   3.707   6.062
    2PS     C21 7640   0.463   3.684   5.999
    2PS     O22 7641   0.370   3.762   6.014
    2PS     O35 7642   0.319   4.097   6.313
    2PS     O36 7643   0.512   4.142   6.379
    3DHA   C116 7644   0.239   2.942   4.850
    3DHA   H16R 7645   0.188   2.859   4.898
    3DHA   C115 7646   0.247   3.062   4.946
    3DHA   H15R 7647   0.254   3.160   4.897
    3DHA   H15S 7648   0.157   3.068   5.006
    3DHA   C114 7649   0.372   3.037   5.027
    3DHA   H14R 7650   0.469   3.042   4.978
    3DHA   C113 7651   0.374   2.990   5.155
    3DHA   H13R 7652   0.469   2.953   5.191
    3DHA   C112 7653   0.263   3.003   5.251
    3DHA   H12R 7654   0.187   3.074   5.219
    3DHA   H12S 7655   0.211   2.908   5.269
    3DHA   C111 7656   0.323   3.047   5.381
    3DHA   H11R 7657   0.369   2.971   5.444
    3DHA   C110 7658   0.322   3.172   5.430
    3DHA   H10R 7659   0.366   3.193   5.527
    3DHA    C19 7660   0.253   3.290   5.375
    3DHA    H9R 7661   0.323   3.366   5.409
    3DHA    H9S 7662   0.252   3.281   5.266
    3DHA    C18 7663   0.110   3.307   5.429
    3DHA    H8R 7664   0.046   3.242   5.371
    3DHA    C17 7665   0.065   3.382   5.529
    3DHA    H7R 7666  -0.043   3.382   5.537
    3DHA    C16 7667   0.132   3.452   5.637
    3DHA    H6R 7668   0.184   3.545   5.614
    3DHA    H6S 7669   0.059   3.482   5.713
    3DHA    C15 7670   0.222   3.359   5.709
    3DHA    H5R 7671   0.219   3.260   5.664
    3DHA    C14 7672   0.304   3.393   5.807
    3DHA    H4R 7673   0.367   3.313   5.845
    3DHA    C13 7674   0.319   3.533   5.869
    3DHA    H3R 7675   0.288   3.611   5.799
    3DHA    H3S 7676   0.238   3.538   5.942
    3DHA    C12 7677   0.460   3.557   5.919
    3DHA    H2R 7678   0.487   3.482   5.994
    3DHA    H2S 7679   0.532   3.560   5.837
    3DHA   C117 7680   0.256   2.940   4.713
    3DHA   H17R 7681   0.241   2.841   4.670
    3DHA   C118 7682   0.302   3.034   4.611
    3DHA   H18R 7683   0.296   3.140   4.639
    3DHA   H18S 7684   0.235   3.028   4.525
    3DHA   C119 7685   0.443   2.998   4.566
    3DHA   H19R 7686   0.521   3.042   4.629
    3DHA   C120 7687   0.479   2.909   4.472
    3DHA   H20R 7688   0.581   2.874   4.464
    3DHA   C121 7689   0.403   2.859   4.353
    3DHA   H21R 7690   0.470   2.852   4.267
    3DHA   H21S 7691   0.334   2.940   4.327
    3DHA   C122 7692   0.309   2.732   4.365
    3DHA   H22R 7693   0.224   2.750   4.432
    3DHA   H22S 7694   0.362   2.652   4.416
    3DHA   H22T 7695   0.267   2.700   4.270
    1ST    C118 7696  -0.821   5.024   4.184
    1ST    H18R 7697  -0.899   5.057   4.115
    1ST    H18S 7698  -0.873   5.033   4.279
    1ST    H18T 7699  -0.801   4.920   4.159
    1ST    C117 7700  -0.699   5.109   4.165
    1ST    H17R 7701  -0.626   5.071   4.238
    1ST    H17S 7702  -0.662   5.105   4.063
    1ST    C116 7703  -0.733   5.268   4.198
    1ST    H16R 7704  -0.782   5.303   4.108
    1ST    H16S 7705  -0.810   5.280   4.275
    1ST    C115 7706  -0.617   5.355   4.228
    1ST    H15R 7707  -0.569   5.329   4.322
    1ST    H15S 7708  -0.549   5.350   4.143
    1ST    C114 7709  -0.661   5.504   4.261
    1ST    H14R 7710  -0.761   5.532   4.228
    1ST    H14S 7711  -0.674   5.515   4.369
    1ST    C113 7712  -0.570   5.616   4.218
    1ST    H13R 7713  -0.556   5.611   4.109
    1ST    H13S 7714  -0.622   5.712   4.226
    1ST    C112 7715  -0.434   5.613   4.286
    1ST    H12R 7716  -0.374   5.524   4.270
    1ST    H12S 7717  -0.368   5.684   4.234
    1ST    C111 7718  -0.435   5.659   4.436
    1ST    H11R 7719  -0.450   5.768   4.436
    1ST    H11S 7720  -0.516   5.610   4.490
    1ST    C110 7721  -0.302   5.644   4.508
    1ST    H10R 7722  -0.290   5.536   4.517
    1ST    H10S 7723  -0.212   5.684   4.461
    1ST     C19 7724  -0.304   5.689   4.655
    1ST     H9R 7725  -0.343   5.790   4.662
    1ST     H9S 7726  -0.367   5.627   4.720
    1ST     C18 7727  -0.168   5.683   4.724
    1ST     H8R 7728  -0.117   5.587   4.736
    1ST     H8S 7729  -0.090   5.734   4.667
    1ST     C17 7730  -0.170   5.756   4.864
    1ST     H7R 7731  -0.066   5.775   4.894
    1ST     H7S 7732  -0.219   5.854   4.860
    1ST     C16 7733  -0.240   5.678   4.973
    1ST     H6R 7734  -0.336   5.631   4.950
    1ST     H6S 7735  -0.174   5.591   4.974
    1ST     C15 7736  -0.239   5.751   5.107
    1ST     H5R 7737  -0.143   5.802   5.116
    1ST     H5S 7738  -0.310   5.834   5.112
    1ST     C14 7739  -0.257   5.654   5.221
    1ST     H4R 7740  -0.362   5.624   5.229
    1ST     H4S 7741  -0.197   5.564   5.207
    1ST     C13 7742  -0.215   5.705   5.353
    1ST     H3R 7743  -0.107   5.688   5.358
    1ST     H3S 7744  -0.219   5.814   5.356
    1ST     C12 7745  -0.285   5.644   5.474
    1ST     H2R 7746  -0.391   5.666   5.459
    1ST     H2S 7747  -0.278   5.535   5.483
    2PS     C11 7748  -0.225   5.695   5.603
    2PS     O12 7749  -0.256   5.798   5.648
    2PS     O11 7750  -0.122   5.620   5.639
    2PS      C1 7751  -0.048   5.668   5.756
    2PS      HR 7752  -0.013   5.770   5.738
    2PS      HS 7753  -0.111   5.661   5.845
    2PS      C2 7754   0.086   5.590   5.772
    2PS      HX 7755   0.066   5.485   5.753
    2PS      C3 7756   0.142   5.604   5.920
    2PS      HA 7757   0.091   5.534   5.986
    2PS      HB 7758   0.244   5.567   5.920
    2PS     O31 7759   0.143   5.731   5.967
    2PS     P31 7760   0.173   5.768   6.112
    2PS     O32 7761   0.331   5.777   6.103
    2PS     C31 7762   0.423   5.736   6.200
    2PS     H1A 7763   0.419   5.801   6.288
    2PS     H1B 7764   0.384   5.641   6.237
    2PS     C32 7765   0.562   5.719   6.136
    2PS     H2A 7766   0.557   5.655   6.047
    2PS     N31 7767   0.614   5.850   6.076
    2PS    HN1A 7768   0.556   5.879   5.995
    2PS    HN1B 7769   0.603   5.932   6.137
    2PS    HN1C 7770   0.714   5.855   6.051
    2PS     C33 7771   0.651   5.653   6.238
    2PS     O33 7772   0.112   5.897   6.136
    2PS     O34 7773   0.130   5.660   6.206
    2PS     O21 7774   0.178   5.643   5.678
    2PS     C21 7775   0.291   5.564   5.660
    2PS     O22 7776   0.293   5.450   5.703
    2PS     O35 7777   0.685   5.537   6.215
    2PS     O36 7778   0.728   5.720   6.303
    3DHA   C116 7779   0.406   5.691   4.353
    3DHA   H16R 7780   0.324   5.759   4.375
    3DHA   C115 7781   0.519   5.716   4.443
    3DHA   H15R 7782   0.547   5.821   4.437
    3DHA   H15S 7783   0.483   5.711   4.546
    3DHA   C114 7784   0.633   5.624   4.413
    3DHA   H14R 7785   0.662   5.620   4.308
    3DHA   C113 7786   0.687   5.548   4.503
    3DHA   H13R 7787   0.751   5.466   4.472
    3DHA   C112 7788   0.665   5.556   4.651
    3DHA   H12R 7789   0.757   5.519   4.697
    3DHA   H12S 7790   0.658   5.656   4.693
    3DHA   C111 7791   0.547   5.473   4.698
    3DHA   H11R 7792   0.466   5.477   4.626
    3DHA   C110 7793   0.519   5.425   4.821
    3DHA   H10R 7794   0.426   5.372   4.841
    3DHA    C19 7795   0.604   5.425   4.942
    3DHA    H9R 7796   0.708   5.410   4.911
    3DHA    H9S 7797   0.600   5.525   4.985
    3DHA    C18 7798   0.557   5.329   5.044
    3DHA    H8R 7799   0.580   5.224   5.025
    3DHA    C17 7800   0.507   5.363   5.167
    3DHA    H7R 7801   0.487   5.293   5.248
    3DHA    C16 7802   0.484   5.512   5.204
    3DHA    H6R 7803   0.460   5.569   5.115
    3DHA    H6S 7804   0.390   5.525   5.258
    3DHA    C15 7805   0.599   5.560   5.284
    3DHA    H5R 7806   0.683   5.594   5.224
    3DHA    C14 7807   0.610   5.580   5.420
    3DHA    H4R 7808   0.706   5.610   5.461
    3DHA    C13 7809   0.511   5.528   5.521
    3DHA    H3R 7810   0.469   5.435   5.483
    3DHA    H3S 7811   0.569   5.492   5.606
    3DHA    C12 7812   0.395   5.620   5.563
    3DHA    H2R 7813   0.433   5.706   5.619
    3DHA    H2S 7814   0.354   5.661   5.470
    3DHA   C117 7815   0.382   5.596   4.260
    3DHA   H17R 7816   0.283   5.604   4.216
    3DHA   C118 7817   0.466   5.487   4.206
    3DHA   H18R 7818   0.499   5.425   4.290
    3DHA   H18S 7819   0.554   5.528   4.156
    3DHA   C119 7820   0.395   5.408   4.109
    3DHA   H19R 7821   0.291   5.390   4.135
    3DHA   C120 7822   0.447   5.352   4.000
    3DHA   H20R 7823   0.378   5.300   3.934
    3DHA   C121 7824   0.578   5.360   3.935
    3DHA   H21R 7825   0.634   5.440   3.986
    3DHA   H21S 7826   0.582   5.394   3.831
    3DHA   C122 7827   0.642   5.227   3.944
    3DHA   H22R 7828   0.598   5.145   3.887
    3DHA   H22S 7829   0.637   5.201   4.049
    3DHA   H22T 7830   0.747   5.220   3.913
    1ST    C118 7831   5.409   6.235   4.192
    1ST    H18R 7832   5.385   6.267   4.091
    1ST    H18S 7833   5.333   6.165   4.227
    1ST    H18T 7834   5.506   6.186   4.181
    1ST    C117 7835   5.425   6.347   4.281
    1ST    H17R 7836   5.450   6.317   4.383
    1ST    H17S 7837   5.501   6.412   4.237
    1ST    C116 7838   5.313   6.445   4.304
    1ST    H16R 7839   5.341   6.522   4.375
    1ST    H16S 7840   5.278   6.495   4.214
    1ST    C115 7841   5.189   6.370   4.375
    1ST    H15R 7842   5.153   6.288   4.312
    1ST    H15S 7843   5.226   6.339   4.473
    1ST    C114 7844   5.071   6.465   4.410
    1ST    H14R 7845   5.106   6.538   4.483
    1ST    H14S 7846   5.036   6.521   4.322
    1ST    C113 7847   4.954   6.385   4.469
    1ST    H13R 7848   4.928   6.315   4.389
    1ST    H13S 7849   5.005   6.330   4.548
    1ST    C112 7850   4.843   6.466   4.517
    1ST    H12R 7851   4.880   6.543   4.584
    1ST    H12S 7852   4.798   6.515   4.431
    1ST    C111 7853   4.736   6.384   4.585
    1ST    H11R 7854   4.706   6.309   4.512
    1ST    H11S 7855   4.772   6.325   4.669
    1ST    C110 7856   4.622   6.473   4.632
    1ST    H10R 7857   4.631   6.562   4.569
    1ST    H10S 7858   4.517   6.445   4.628
    1ST     C19 7859   4.642   6.531   4.778
    1ST     H9R 7860   4.720   6.607   4.778
    1ST     H9S 7861   4.555   6.595   4.793
    1ST     C18 7862   4.649   6.431   4.891
    1ST     H8R 7863   4.567   6.361   4.878
    1ST     H8S 7864   4.742   6.376   4.873
    1ST     C17 7865   4.646   6.495   5.031
    1ST     H7R 7866   4.717   6.578   5.030
    1ST     H7S 7867   4.546   6.538   5.034
    1ST     C16 7868   4.653   6.402   5.154
    1ST     H6R 7869   4.580   6.322   5.143
    1ST     H6S 7870   4.750   6.352   5.153
    1ST     C15 7871   4.626   6.478   5.289
    1ST     H5R 7872   4.698   6.561   5.283
    1ST     H5S 7873   4.523   6.509   5.306
    1ST     C14 7874   4.668   6.398   5.423
    1ST     H4R 7875   4.771   6.362   5.419
    1ST     H4S 7876   4.660   6.463   5.510
    1ST     C13 7877   4.599   6.261   5.437
    1ST     H3R 7878   4.494   6.285   5.454
    1ST     H3S 7879   4.608   6.196   5.349
    1ST     C12 7880   4.641   6.185   5.567
    1ST     H2R 7881   4.749   6.170   5.565
    1ST     H2S 7882   4.617   6.255   5.648
    2PS     C11 7883   4.561   6.055   5.577
    2PS     O12 7884   4.452   6.038   5.527
    2PS     O11 7885   4.626   5.972   5.657
    2PS      C1 7886   4.554   5.844   5.703
    2PS      HR 7887   4.464   5.876   5.757
    2PS      HS 7888   4.526   5.770   5.627
    2PS      C2 7889   4.649   5.779   5.802
    2PS      HX 7890   4.594   5.693   5.841
    2PS      C3 7891   4.702   5.875   5.901
    2PS      HA 7892   4.790   5.926   5.862
    2PS      HB 7893   4.623   5.946   5.929
    2PS     O31 7894   4.728   5.804   6.022
    2PS     P31 7895   4.770   5.885   6.154
    2PS     O32 7896   4.638   5.963   6.207
    2PS     C31 7897   4.554   5.920   6.314
    2PS     H1A 7898   4.462   5.862   6.301
    2PS     H1B 7899   4.622   5.883   6.391
    2PS     C32 7900   4.487   6.049   6.371
    2PS     H2A 7901   4.567   6.110   6.412
    2PS     N31 7902   4.420   6.135   6.264
    2PS    HN1A 7903   4.387   6.229   6.291
    2PS    HN1B 7904   4.500   6.156   6.203
    2PS    HN1C 7905   4.345   6.076   6.223
    2PS     C33 7906   4.389   5.999   6.477
    2PS     O33 7907   4.835   5.794   6.249
    2PS     O34 7908   4.859   5.984   6.098
    2PS     O21 7909   4.773   5.735   5.736
    2PS     C21 7910   4.765   5.623   5.663
    2PS     O22 7911   4.662   5.560   5.636
    2PS     O35 7912   4.269   6.011   6.456
    2PS     O36 7913   4.431   5.943   6.570
    3DHA   C116 7914   5.402   5.251   4.531
    3DHA   H16R 7915   5.495   5.307   4.523
    3DHA   C115 7916   5.329   5.279   4.656
    3DHA   H15R 7917   5.234   5.224   4.662
    3DHA   H15S 7918   5.384   5.241   4.743
    3DHA   C114 7919   5.308   5.425   4.690
    3DHA   H14R 7920   5.395   5.468   4.740
    3DHA   C113 7921   5.203   5.503   4.688
    3DHA   H13R 7922   5.209   5.607   4.719
    3DHA   C112 7923   5.060   5.459   4.652
    3DHA   H12R 7924   5.052   5.404   4.558
    3DHA   H12S 7925   5.019   5.390   4.726
    3DHA   C111 7926   4.973   5.581   4.668
    3DHA   H11R 7927   4.962   5.636   4.575
    3DHA   C110 7928   4.918   5.620   4.784
    3DHA   H10R 7929   4.856   5.709   4.795
    3DHA    C19 7930   4.928   5.551   4.915
    3DHA    H9R 7931   4.831   5.572   4.962
    3DHA    H9S 7932   4.937   5.443   4.903
    3DHA    C18 7933   5.029   5.600   5.010
    3DHA    H8R 7934   5.109   5.659   4.966
    3DHA    C17 7935   5.023   5.591   5.145
    3DHA    H7R 7936   5.110   5.631   5.197
    3DHA    C16 7937   4.942   5.489   5.221
    3DHA    H6R 7938   4.857   5.537   5.272
    3DHA    H6S 7939   4.901   5.421   5.146
    3DHA    C15 7940   5.025   5.414   5.317
    3DHA    H5R 7941   5.122   5.378   5.282
    3DHA    C14 7942   5.007   5.401   5.450
    3DHA    H4R 7943   5.086   5.351   5.506
    3DHA    C13 7944   4.888   5.442   5.539
    3DHA    H3R 7945   4.802   5.431   5.472
    3DHA    H3S 7946   4.877   5.359   5.609
    3DHA    C12 7947   4.894   5.580   5.599
    3DHA    H2R 7948   4.977   5.587   5.670
    3DHA    H2S 7949   4.931   5.644   5.519
    3DHA   C117 7950   5.362   5.165   4.436
    3DHA   H17R 7951   5.417   5.152   4.344
    3DHA   C118 7952   5.232   5.086   4.433
    3DHA   H18R 7953   5.191   5.082   4.534
    3DHA   H18S 7954   5.247   4.985   4.396
    3DHA   C119 7955   5.136   5.166   4.349
    3DHA   H19R 7956   5.133   5.265   4.393
    3DHA   C120 7957   5.055   5.131   4.249
    3DHA   H20R 7958   4.999   5.210   4.200
    3DHA   C121 7959   5.048   4.991   4.197
    3DHA   H21R 7960   4.965   4.930   4.230
    3DHA   H21S 7961   5.144   4.941   4.211
    3DHA   C122 7962   5.021   5.012   4.045
    3DHA   H22R 7963   5.120   5.016   4.001
    3DHA   H22S 7964   4.988   5.110   4.009
    3DHA   H22T 7965   4.957   4.932   4.006
    1ST    C118 7966   2.036   3.551   4.165
    1ST    H18R 7967   2.050   3.598   4.068
    1ST    H18S 7968   1.931   3.529   4.187
    1ST    H18T 7969   2.078   3.451   4.162
    1ST    C117 7970   2.072   3.634   4.285
    1ST    H17R 7971   2.160   3.691   4.255
    1ST    H17S 7972   2.005   3.716   4.311
    1ST    C116 7973   2.105   3.566   4.419
    1ST    H16R 7974   2.112   3.643   4.496
    1ST    H16S 7975   2.028   3.496   4.452
    1ST    C115 7976   2.233   3.479   4.419
    1ST    H15R 7977   2.213   3.391   4.357
    1ST    H15S 7978   2.318   3.528   4.373
    1ST    C114 7979   2.265   3.419   4.556
    1ST    H14R 7980   2.176   3.402   4.617
    1ST    H14S 7981   2.306   3.318   4.550
    1ST    C113 7982   2.357   3.494   4.654
    1ST    H13R 7983   2.443   3.527   4.595
    1ST    H13S 7984   2.313   3.584   4.697
    1ST    C112 7985   2.426   3.410   4.760
    1ST    H12R 7986   2.360   3.383   4.843
    1ST    H12S 7987   2.444   3.313   4.714
    1ST    C111 7988   2.550   3.479   4.819
    1ST    H11R 7989   2.614   3.408   4.872
    1ST    H11S 7990   2.617   3.513   4.740
    1ST    C110 7991   2.515   3.600   4.908
    1ST    H10R 7992   2.607   3.655   4.929
    1ST    H10S 7993   2.463   3.681   4.855
    1ST     C19 7994   2.442   3.583   5.038
    1ST     H9R 7995   2.347   3.532   5.024
    1ST     H9S 7996   2.492   3.507   5.098
    1ST     C18 7997   2.431   3.712   5.117
    1ST     H8R 7998   2.525   3.740   5.165
    1ST     H8S 7999   2.401   3.785   5.042
    1ST     C17 8000   2.327   3.690   5.226
    1ST     H7R 8001   2.231   3.660   5.185
    1ST     H7S 8002   2.357   3.606   5.290
    1ST     C16 8003   2.310   3.815   5.310
    1ST     H6R 8004   2.396   3.856   5.362
    1ST     H6S 8005   2.312   3.899   5.240
    1ST     C15 8006   2.209   3.808   5.425
    1ST     H5R 8007   2.183   3.908   5.460
    1ST     H5S 8008   2.113   3.770   5.389
    1ST     C14 8009   2.249   3.715   5.547
    1ST     H4R 8010   2.301   3.622   5.527
    1ST     H4S 8011   2.334   3.765   5.595
    1ST     C13 8012   2.144   3.699   5.661
    1ST     H3R 8013   2.190   3.649   5.747
    1ST     H3S 8014   2.119   3.802   5.688
    1ST     C12 8015   2.020   3.615   5.644
    1ST     H2R 8016   1.963   3.634   5.553
    1ST     H2S 8017   2.045   3.510   5.655
    2PS     C11 8018   1.931   3.641   5.758
    2PS     O12 8019   1.922   3.563   5.853
    2PS     O11 8020   1.882   3.762   5.771
    2PS      C1 8021   1.827   3.806   5.899
    2PS      HR 8022   1.767   3.893   5.871
    2PS      HS 8023   1.757   3.738   5.946
    2PS      C2 8024   1.936   3.839   5.995
    2PS      HX 8025   2.000   3.750   5.994
    2PS      C3 8026   1.901   3.866   6.134
    2PS      HA 8027   1.885   3.771   6.185
    2PS      HB 8028   1.975   3.929   6.183
    2PS     O31 8029   1.784   3.943   6.147
    2PS     P31 8030   1.719   3.965   6.290
    2PS     O32 8031   1.651   3.828   6.316
    2PS     C31 8032   1.574   3.764   6.215
    2PS     H1A 8033   1.483   3.823   6.202
    2PS     H1B 8034   1.632   3.742   6.125
    2PS     C32 8035   1.534   3.626   6.259
    2PS     H2A 8036   1.602   3.545   6.232
    2PS     N31 8037   1.528   3.624   6.408
    2PS    HN1A 8038   1.452   3.680   6.450
    2PS    HN1B 8039   1.511   3.528   6.442
    2PS    HN1C 8040   1.620   3.663   6.431
    2PS     C33 8041   1.412   3.575   6.188
    2PS     O33 8042   1.817   3.980   6.400
    2PS     O34 8043   1.613   4.071   6.277
    2PS     O21 8044   2.013   3.945   5.948
    2PS     C21 8045   2.146   3.947   5.964
    2PS     O22 8046   2.205   3.849   5.999
    2PS     O35 8047   1.306   3.592   6.233
    2PS     O36 8048   1.437   3.519   6.082
    3DHA   C116 8049   2.496   3.874   4.603
    3DHA   H16R 8050   2.389   3.887   4.587
    3DHA   C115 8051   2.555   3.907   4.738
    3DHA   H15R 8052   2.471   3.909   4.807
    3DHA   H15S 8053   2.624   3.830   4.774
    3DHA   C114 8054   2.624   4.041   4.736
    3DHA   H14R 8055   2.663   4.060   4.636
    3DHA   C113 8056   2.624   4.136   4.833
    3DHA   H13R 8057   2.683   4.222   4.801
    3DHA   C112 8058   2.551   4.138   4.963
    3DHA   H12R 8059   2.547   4.242   4.996
    3DHA   H12S 8060   2.444   4.117   4.955
    3DHA   C111 8061   2.607   4.042   5.061
    3DHA   H11R 8062   2.641   3.952   5.010
    3DHA   C110 8063   2.630   4.046   5.191
    3DHA   H10R 8064   2.689   3.964   5.231
    3DHA    C19 8065   2.595   4.161   5.277
    3DHA    H9R 8066   2.659   4.158   5.365
    3DHA    H9S 8067   2.601   4.252   5.216
    3DHA    C18 8068   2.443   4.155   5.293
    3DHA    H8R 8069   2.388   4.140   5.201
    3DHA    C17 8070   2.382   4.137   5.412
    3DHA    H7R 8071   2.273   4.139   5.406
    3DHA    C16 8072   2.432   4.145   5.554
    3DHA    H6R 8073   2.439   4.046   5.601
    3DHA    H6S 8074   2.533   4.184   5.539
    3DHA    C15 8075   2.364   4.244   5.639
    3DHA    H5R 8076   2.389   4.349   5.629
    3DHA    C14 8077   2.275   4.212   5.739
    3DHA    H4R 8078   2.226   4.292   5.794
    3DHA    C13 8079   2.228   4.075   5.773
    3DHA    H3R 8080   2.128   4.049   5.737
    3DHA    H3S 8081   2.285   3.987   5.741
    3DHA    C12 8082   2.212   4.074   5.924
    3DHA    H2R 8083   2.310   4.084   5.972
    3DHA    H2S 8084   2.145   4.156   5.949
    3DHA   C117 8085   2.557   3.842   4.493
    3DHA   H17R 8086   2.491   3.831   4.407
    3DHA   C118 8087   2.701   3.816   4.475
    3DHA   H18R 8088   2.719   3.711   4.449
    3DHA   H18S 8089   2.740   3.827   4.577
    3DHA   C119 8090   2.772   3.910   4.378
    3DHA   H19R 8091   2.720   3.928   4.285
    3DHA   C120 8092   2.895   3.955   4.386
    3DHA   H20R 8093   2.938   4.010   4.302
    3DHA   C121 8094   2.977   3.962   4.517
    3DHA   H21R 8095   3.039   3.872   4.524
    3DHA   H21S 8096   2.905   3.959   4.599
    3DHA   C122 8097   3.052   4.095   4.524
    3DHA   H22R 8098   3.116   4.095   4.612
    3DHA   H22S 8099   2.980   4.175   4.545
    3DHA   H22T 8100   3.119   4.092   4.438
    1ST    C118 8101   1.405   4.127   4.755
    1ST    H18R 8102   1.466   4.099   4.842
    1ST    H18S 8103   1.375   4.230   4.777
    1ST    H18T 8104   1.464   4.140   4.665
    1ST    C117 8105   1.275   4.060   4.748
    1ST    H17R 8106   1.227   4.077   4.845
    1ST    H17S 8107   1.203   4.107   4.680
    1ST    C116 8108   1.292   3.909   4.721
    1ST    H16R 8109   1.312   3.896   4.614
    1ST    H16S 8110   1.384   3.870   4.765
    1ST    C115 8111   1.175   3.819   4.754
    1ST    H15R 8112   1.166   3.816   4.863
    1ST    H15S 8113   1.087   3.873   4.721
    1ST    C114 8114   1.185   3.674   4.692
    1ST    H14R 8115   1.219   3.677   4.588
    1ST    H14S 8116   1.261   3.611   4.738
    1ST    C113 8117   1.060   3.593   4.712
    1ST    H13R 8118   1.082   3.497   4.665
    1ST    H13S 8119   1.031   3.566   4.814
    1ST    C112 8120   0.934   3.635   4.649
    1ST    H12R 8121   0.909   3.735   4.685
    1ST    H12S 8122   0.941   3.643   4.541
    1ST    C111 8123   0.822   3.527   4.663
    1ST    H11R 8124   0.739   3.567   4.603
    1ST    H11S 8125   0.858   3.430   4.628
    1ST    C110 8126   0.777   3.526   4.818
    1ST    H10R 8127   0.847   3.492   4.895
    1ST    H10S 8128   0.747   3.627   4.846
    1ST     C19 8129   0.664   3.431   4.844
    1ST     H9R 8130   0.590   3.454   4.767
    1ST     H9S 8131   0.699   3.329   4.828
    1ST     C18 8132   0.594   3.446   4.976
    1ST     H8R 8133   0.589   3.551   5.007
    1ST     H8S 8134   0.488   3.425   4.961
    1ST     C17 8135   0.664   3.373   5.094
    1ST     H7R 8136   0.647   3.269   5.063
    1ST     H7S 8137   0.773   3.379   5.096
    1ST     C16 8138   0.600   3.392   5.225
    1ST     H6R 8139   0.597   3.498   5.253
    1ST     H6S 8140   0.495   3.361   5.220
    1ST     C15 8141   0.689   3.341   5.338
    1ST     H5R 8142   0.680   3.233   5.323
    1ST     H5S 8143   0.796   3.362   5.327
    1ST     C14 8144   0.636   3.398   5.472
    1ST     H4R 8145   0.654   3.506   5.468
    1ST     H4S 8146   0.527   3.391   5.472
    1ST     C13 8147   0.674   3.318   5.600
    1ST     H3R 8148   0.779   3.338   5.618
    1ST     H3S 8149   0.622   3.362   5.685
    1ST     C12 8150   0.646   3.168   5.590
    1ST     H2R 8151   0.542   3.139   5.579
    1ST     H2S 8152   0.705   3.122   5.510
    2PS     C11 8153   0.697   3.109   5.721
    2PS     O12 8154   0.672   3.145   5.832
    2PS     O11 8155   0.759   2.990   5.694
    2PS      C1 8156   0.770   2.888   5.787
    2PS      HR 8157   0.831   2.806   5.748
    2PS      HS 8158   0.812   2.940   5.873
    2PS      C2 8159   0.626   2.823   5.825
    2PS      HX 8160   0.550   2.899   5.846
    2PS      C3 8161   0.653   2.740   5.957
    2PS      HA 8162   0.719   2.657   5.929
    2PS      HB 8163   0.695   2.807   6.033
    2PS     O31 8164   0.537   2.685   6.010
    2PS     P31 8165   0.436   2.764   6.109
    2PS     O32 8166   0.333   2.838   6.008
    2PS     C31 8167   0.280   2.771   5.895
    2PS     H1A 8168   0.257   2.846   5.819
    2PS     H1B 8169   0.350   2.700   5.851
    2PS     C32 8170   0.154   2.697   5.935
    2PS     H2A 8171   0.106   2.673   5.840
    2PS     N31 8172   0.178   2.562   5.999
    2PS    HN1A 8173   0.092   2.511   6.027
    2PS    HN1B 8174   0.242   2.505   5.942
    2PS    HN1C 8175   0.238   2.577   6.081
    2PS     C33 8176   0.054   2.779   6.013
    2PS     O33 8177   0.357   2.666   6.182
    2PS     O34 8178   0.508   2.860   6.189
    2PS     O21 8179   0.593   2.726   5.732
    2PS     C21 8180   0.548   2.769   5.617
    2PS     O22 8181   0.507   2.880   5.602
    2PS     O35 8182   0.067   2.774   6.132
    2PS     O36 8183  -0.050   2.794   5.956
    3DHA   C116 8184   1.191   2.459   4.737
    3DHA   H16R 8185   1.277   2.439   4.801
    3DHA   C115 8186   1.078   2.537   4.796
    3DHA   H15R 8187   0.980   2.510   4.756
    3DHA   H15S 8188   1.070   2.523   4.904
    3DHA   C114 8189   1.101   2.681   4.766
    3DHA   H14R 8190   1.198   2.718   4.798
    3DHA   C113 8191   1.021   2.773   4.701
    3DHA   H13R 8192   1.064   2.873   4.692
    3DHA   C112 8193   0.875   2.769   4.659
    3DHA   H12R 8194   0.865   2.765   4.550
    3DHA   H12S 8195   0.829   2.676   4.694
    3DHA   C111 8196   0.804   2.897   4.696
    3DHA   H11R 8197   0.793   2.963   4.610
    3DHA   C110 8198   0.756   2.933   4.816
    3DHA   H10R 8199   0.716   3.035   4.814
    3DHA    C19 8200   0.747   2.849   4.943
    3DHA    H9R 8201   0.661   2.865   5.007
    3DHA    H9S 8202   0.741   2.745   4.911
    3DHA    C18 8203   0.872   2.885   5.018
    3DHA    H8R 8204   0.965   2.872   4.964
    3DHA    C17 8205   0.882   2.916   5.147
    3DHA    H7R 8206   0.987   2.918   5.174
    3DHA    C16 8207   0.788   2.938   5.262
    3DHA    H6R 8208   0.817   3.041   5.287
    3DHA    H6S 8209   0.680   2.941   5.246
    3DHA    C15 8210   0.836   2.856   5.370
    3DHA    H5R 8211   0.941   2.877   5.388
    3DHA    C14 8212   0.773   2.751   5.428
    3DHA    H4R 8213   0.833   2.682   5.487
    3DHA    C13 8214   0.638   2.712   5.395
    3DHA    H3R 8215   0.577   2.793   5.355
    3DHA    H3S 8216   0.627   2.641   5.313
    3DHA    C12 8217   0.553   2.662   5.507
    3DHA    H2R 8218   0.453   2.652   5.465
    3DHA    H2S 8219   0.599   2.569   5.543
    3DHA   C117 8220   1.196   2.414   4.610
    3DHA   H17R 8221   1.269   2.344   4.569
    3DHA   C118 8222   1.101   2.459   4.511
    3DHA   H18R 8223   1.052   2.552   4.543
    3DHA   H18S 8224   1.017   2.391   4.496
    3DHA   C119 8225   1.171   2.496   4.376
    3DHA   H19R 8226   1.137   2.425   4.301
    3DHA   C120 8227   1.277   2.575   4.347
    3DHA   H20R 8228   1.309   2.568   4.243
    3DHA   C121 8229   1.339   2.673   4.445
    3DHA   H21R 8230   1.418   2.612   4.490
    3DHA   H21S 8231   1.266   2.701   4.522
    3DHA   C122 8232   1.405   2.790   4.368
    3DHA   H22R 8233   1.335   2.818   4.289
    3DHA   H22S 8234   1.504   2.760   4.334
    3DHA   H22T 8235   1.405   2.872   4.440
    1ST    C118 8236   2.150   4.986   4.288
    1ST    H18R 8237   2.151   5.070   4.218
    1ST    H18S 8238   2.047   4.953   4.303
    1ST    H18T 8239   2.201   4.903   4.238
    1ST    C117 8240   2.221   5.025   4.416
    1ST    H17R 8241   2.219   4.935   4.477
    1ST    H17S 8242   2.319   5.061   4.386
    1ST    C116 8243   2.124   5.128   4.484
    1ST    H16R 8244   2.083   5.202   4.415
    1ST    H16S 8245   2.039   5.070   4.519
    1ST    C115 8246   2.182   5.192   4.616
    1ST    H15R 8247   2.281   5.237   4.605
    1ST    H15S 8248   2.125   5.281   4.644
    1ST    C114 8249   2.196   5.097   4.733
    1ST    H14R 8250   2.264   5.022   4.693
    1ST    H14S 8251   2.102   5.045   4.752
    1ST    C113 8252   2.256   5.152   4.855
    1ST    H13R 8253   2.345   5.205   4.821
    1ST    H13S 8254   2.192   5.223   4.908
    1ST    C112 8255   2.303   5.054   4.967
    1ST    H12R 8256   2.219   4.991   4.997
    1ST    H12S 8257   2.376   4.987   4.920
    1ST    C111 8258   2.368   5.114   5.087
    1ST    H11R 8259   2.393   5.032   5.154
    1ST    H11S 8260   2.464   5.162   5.065
    1ST    C110 8261   2.283   5.208   5.178
    1ST    H10R 8262   2.312   5.310   5.151
    1ST    H10S 8263   2.179   5.217   5.144
    1ST     C19 8264   2.304   5.187   5.328
    1ST     H9R 8265   2.316   5.080   5.345
    1ST     H9S 8266   2.397   5.239   5.351
    1ST     C18 8267   2.189   5.244   5.420
    1ST     H8R 8268   2.095   5.197   5.389
    1ST     H8S 8269   2.195   5.199   5.519
    1ST     C17 8270   2.172   5.394   5.420
    1ST     H7R 8271   2.142   5.418   5.318
    1ST     H7S 8272   2.083   5.419   5.480
    1ST     C16 8273   2.305   5.459   5.456
    1ST     H6R 8274   2.357   5.395   5.528
    1ST     H6S 8275   2.355   5.469   5.360
    1ST     C15 8276   2.311   5.605   5.518
    1ST     H5R 8277   2.411   5.633   5.550
    1ST     H5S 8278   2.283   5.670   5.435
    1ST     C14 8279   2.222   5.630   5.638
    1ST     H4R 8280   2.123   5.588   5.617
    1ST     H4S 8281   2.268   5.583   5.725
    1ST     C13 8282   2.203   5.784   5.674
    1ST     H3R 8283   2.154   5.836   5.591
    1ST     H3S 8284   2.123   5.802   5.747
    1ST     C12 8285   2.333   5.848   5.707
    1ST     H2R 8286   2.370   5.811   5.803
    1ST     H2S 8287   2.418   5.822   5.644
    2PS     C11 8288   2.331   6.000   5.726
    2PS     O12 8289   2.240   6.069   5.771
    2PS     O11 8290   2.454   6.048   5.688
    2PS      C1 8291   2.492   6.182   5.733
    2PS      HR 8292   2.422   6.255   5.690
    2PS      HS 8293   2.495   6.184   5.842
    2PS      C2 8294   2.630   6.213   5.676
    2PS      HX 8295   2.673   6.118   5.645
    2PS      C3 8296   2.720   6.275   5.784
    2PS      HA 8297   2.675   6.374   5.788
    2PS      HB 8298   2.712   6.212   5.873
    2PS     O31 8299   2.854   6.294   5.746
    2PS     P31 8300   2.958   6.357   5.849
    2PS     O32 8301   2.905   6.494   5.886
    2PS     C31 8302   2.861   6.528   6.015
    2PS     H1A 8303   2.769   6.477   6.047
    2PS     H1B 8304   2.943   6.517   6.086
    2PS     C32 8305   2.826   6.674   6.001
    2PS     H2A 8306   2.913   6.722   5.956
    2PS     N31 8307   2.707   6.710   5.906
    2PS    HN1A 8308   2.728   6.670   5.813
    2PS    HN1B 8309   2.619   6.668   5.941
    2PS    HN1C 8310   2.695   6.812   5.892
    2PS     C33 8311   2.799   6.736   6.136
    2PS     O33 8312   2.966   6.267   5.965
    2PS     O34 8313   3.088   6.377   5.781
    2PS     O21 8314   2.625   6.313   5.562
    2PS     C21 8315   2.647   6.275   5.432
    2PS     O22 8316   2.667   6.158   5.403
    2PS     O35 8317   2.705   6.694   6.202
    2PS     O36 8318   2.870   6.824   6.173
    3DHA   C116 8319   2.686   6.237   4.152
    3DHA   H16R 8320   2.791   6.209   4.158
    3DHA   C115 8321   2.664   6.386   4.156
    3DHA   H15R 8322   2.721   6.438   4.078
    3DHA   H15S 8323   2.563   6.410   4.123
    3DHA   C114 8324   2.693   6.442   4.296
    3DHA   H14R 8325   2.798   6.441   4.324
    3DHA   C113 8326   2.612   6.501   4.379
    3DHA   H13R 8327   2.650   6.536   4.474
    3DHA   C112 8328   2.464   6.508   4.371
    3DHA   H12R 8329   2.422   6.587   4.308
    3DHA   H12S 8330   2.415   6.418   4.330
    3DHA   C111 8331   2.416   6.527   4.509
    3DHA   H11R 8332   2.342   6.605   4.524
    3DHA   C110 8333   2.440   6.444   4.616
    3DHA   H10R 8334   2.388   6.469   4.708
    3DHA    C19 8335   2.525   6.320   4.615
    3DHA    H9R 8336   2.482   6.241   4.678
    3DHA    H9S 8337   2.517   6.279   4.514
    3DHA    C18 8338   2.669   6.343   4.646
    3DHA    H8R 8339   2.725   6.347   4.553
    3DHA    C17 8340   2.722   6.322   4.765
    3DHA    H7R 8341   2.831   6.319   4.774
    3DHA    C16 8342   2.654   6.321   4.891
    3DHA    H6R 8343   2.548   6.341   4.876
    3DHA    H6S 8344   2.662   6.234   4.956
    3DHA    C15 8345   2.685   6.446   4.974
    3DHA    H5R 8346   2.709   6.536   4.918
    3DHA    C14 8347   2.697   6.451   5.107
    3DHA    H4R 8348   2.732   6.540   5.158
    3DHA    C13 8349   2.684   6.334   5.193
    3DHA    H3R 8350   2.597   6.281   5.154
    3DHA    H3S 8351   2.776   6.275   5.197
    3DHA    C12 8352   2.654   6.388   5.332
    3DHA    H2R 8353   2.736   6.453   5.363
    3DHA    H2S 8354   2.556   6.436   5.339
    3DHA   C117 8355   2.587   6.141   4.137
    3DHA   H17R 8356   2.613   6.036   4.135
    3DHA   C118 8357   2.444   6.175   4.116
    3DHA   H18R 8358   2.411   6.241   4.197
    3DHA   H18S 8359   2.391   6.081   4.135
    3DHA   C119 8360   2.422   6.221   3.978
    3DHA   H19R 8361   2.480   6.308   3.949
    3DHA   C120 8362   2.347   6.162   3.884
    3DHA   H20R 8363   2.352   6.211   3.786
    3DHA   C121 8364   2.245   6.048   3.903
    3DHA   H21R 8365   2.156   6.074   3.846
    3DHA   H21S 8366   2.199   6.046   4.001
    3DHA   C122 8367   2.302   5.916   3.858
    3DHA   H22R 8368   2.384   5.889   3.926
    3DHA   H22S 8369   2.346   5.922   3.758
    3DHA   H22T 8370   2.223   5.841   3.852
    1ST    C118 8371   0.617   4.833   4.038
    1ST    H18R 8372   0.544   4.879   3.971
    1ST    H18S 8373   0.641   4.903   4.118
    1ST    H18T 8374   0.592   4.737   4.084
    1ST    C117 8375   0.754   4.826   3.963
    1ST    H17R 8376   0.758   4.761   3.876
    1ST    H17S 8377   0.772   4.925   3.921
    1ST    C116 8378   0.881   4.783   4.048
    1ST    H16R 8379   0.878   4.678   4.075
    1ST    H16S 8380   0.961   4.790   3.974
    1ST    C115 8381   0.902   4.850   4.183
    1ST    H15R 8382   0.905   4.958   4.169
    1ST    H15S 8383   0.821   4.815   4.248
    1ST    C114 8384   1.034   4.808   4.249
    1ST    H14R 8385   1.039   4.701   4.268
    1ST    H14S 8386   1.111   4.832   4.175
    1ST    C113 8387   1.070   4.881   4.379
    1ST    H13R 8388   1.069   4.988   4.356
    1ST    H13S 8389   1.000   4.856   4.459
    1ST    C112 8390   1.207   4.859   4.432
    1ST    H12R 8391   1.232   4.753   4.437
    1ST    H12S 8392   1.284   4.897   4.365
    1ST    C111 8393   1.229   4.899   4.578
    1ST    H11R 8394   1.172   4.986   4.610
    1ST    H11S 8395   1.199   4.824   4.652
    1ST    C110 8396   1.371   4.934   4.611
    1ST    H10R 8397   1.410   5.026   4.567
    1ST    H10S 8398   1.373   4.950   4.719
    1ST     C19 8399   1.458   4.808   4.579
    1ST     H9R 8400   1.396   4.728   4.619
    1ST     H9S 8401   1.470   4.802   4.470
    1ST     C18 8402   1.601   4.798   4.631
    1ST     H8R 8403   1.651   4.708   4.596
    1ST     H8S 8404   1.665   4.873   4.585
    1ST     C17 8405   1.612   4.814   4.780
    1ST     H7R 8406   1.530   4.880   4.809
    1ST     H7S 8407   1.590   4.717   4.825
    1ST     C16 8408   1.744   4.872   4.839
    1ST     H6R 8409   1.825   4.817   4.789
    1ST     H6S 8410   1.756   4.974   4.802
    1ST     C15 8411   1.741   4.871   4.995
    1ST     H5R 8412   1.649   4.917   5.033
    1ST     H5S 8413   1.718   4.768   5.021
    1ST     C14 8414   1.869   4.922   5.057
    1ST     H4R 8415   1.936   4.838   5.040
    1ST     H4S 8416   1.904   5.016   5.015
    1ST     C13 8417   1.855   4.942   5.209
    1ST     H3R 8418   1.802   5.034   5.238
    1ST     H3S 8419   1.790   4.865   5.251
    1ST     C12 8420   1.997   4.935   5.275
    1ST     H2R 8421   2.050   4.839   5.269
    1ST     H2S 8422   2.067   5.007   5.232
    2PS     C11 8423   1.990   4.982   5.414
    2PS     O12 8424   1.895   5.050   5.456
    2PS     O11 8425   2.093   4.939   5.490
    2PS      C1 8426   2.084   4.974   5.634
    2PS      HR 8427   2.184   4.974   5.680
    2PS      HS 8428   2.041   5.073   5.649
    2PS      C2 8429   1.993   4.876   5.710
    2PS      HX 8430   1.889   4.903   5.694
    2PS      C3 8431   2.029   4.889   5.855
    2PS      HA 8432   1.965   4.821   5.913
    2PS      HB 8433   2.133   4.863   5.874
    2PS     O31 8434   1.999   5.024   5.887
    2PS     P31 8435   2.049   5.085   6.030
    2PS     O32 8436   1.947   5.023   6.149
    2PS     C31 8437   1.820   5.066   6.159
    2PS     H1A 8438   1.815   5.168   6.197
    2PS     H1B 8439   1.770   5.068   6.062
    2PS     C32 8440   1.743   4.962   6.248
    2PS     H2A 8441   1.716   4.878   6.183
    2PS     N31 8442   1.819   4.908   6.364
    2PS    HN1A 8443   1.916   4.895   6.328
    2PS    HN1B 8444   1.825   4.969   6.446
    2PS    HN1C 8445   1.786   4.813   6.389
    2PS     C33 8446   1.603   5.019   6.268
    2PS     O33 8447   2.184   5.027   6.053
    2PS     O34 8448   2.027   5.240   6.035
    2PS     O21 8449   2.022   4.736   5.668
    2PS     C21 8450   2.143   4.684   5.654
    2PS     O22 8451   2.252   4.731   5.688
    2PS     O35 8452   1.536   4.961   6.350
    2PS     O36 8453   1.553   5.107   6.206
    3DHA   C116 8454   2.098   4.002   4.381
    3DHA   H16R 8455   2.205   4.009   4.392
    3DHA   C115 8456   2.012   4.020   4.502
    3DHA   H15R 8457   1.942   4.104   4.501
    3DHA   H15S 8458   1.958   3.924   4.506
    3DHA   C114 8459   2.102   4.035   4.624
    3DHA   H14R 8460   2.088   3.952   4.694
    3DHA   C113 8461   2.180   4.133   4.657
    3DHA   H13R 8462   2.240   4.135   4.748
    3DHA   C112 8463   2.194   4.264   4.581
    3DHA   H12R 8464   2.297   4.299   4.586
    3DHA   H12S 8465   2.192   4.254   4.473
    3DHA   C111 8466   2.099   4.372   4.627
    3DHA   H11R 8467   2.020   4.393   4.555
    3DHA   C110 8468   2.090   4.432   4.748
    3DHA   H10R 8469   2.017   4.512   4.753
    3DHA    C19 8470   2.197   4.426   4.861
    3DHA    H9R 8471   2.288   4.382   4.818
    3DHA    H9S 8472   2.243   4.523   4.881
    3DHA    C18 8473   2.167   4.346   4.987
    3DHA    H8R 8474   2.163   4.238   4.975
    3DHA    C17 8475   2.162   4.403   5.107
    3DHA    H7R 8476   2.146   4.328   5.185
    3DHA    C16 8477   2.161   4.536   5.148
    3DHA    H6R 8478   2.260   4.564   5.185
    3DHA    H6S 8479   2.154   4.611   5.070
    3DHA    C15 8480   2.047   4.564   5.237
    3DHA    H5R 8481   1.956   4.594   5.185
    3DHA    C14 8482   2.050   4.563   5.368
    3DHA    H4R 8483   1.956   4.589   5.417
    3DHA    C13 8484   2.162   4.530   5.461
    3DHA    H3R 8485   2.180   4.425   5.439
    3DHA    H3S 8486   2.254   4.580   5.429
    3DHA    C12 8487   2.138   4.539   5.604
    3DHA    H2R 8488   2.037   4.504   5.625
    3DHA    H2S 8489   2.198   4.467   5.660
    3DHA   C117 8490   2.059   4.010   4.257
    3DHA   H17R 8491   2.132   4.001   4.177
    3DHA   C118 8492   1.916   3.991   4.206
    3DHA   H18R 8493   1.856   4.082   4.222
    3DHA   H18S 8494   1.871   3.906   4.259
    3DHA   C119 8495   1.911   3.941   4.061
    3DHA   H19R 8496   1.882   3.836   4.056
    3DHA   C120 8497   1.936   4.012   3.948
    3DHA   H20R 8498   1.932   3.969   3.848
    3DHA   C121 8499   1.976   4.157   3.942
    3DHA   H21R 8500   2.023   4.191   4.035
    3DHA   H21S 8501   1.891   4.221   3.920
    3DHA   C122 8502   2.085   4.172   3.838
    3DHA   H22R 8503   2.140   4.265   3.822
    3DHA   H22S 8504   2.047   4.147   3.739
    3DHA   H22T 8505   2.156   4.094   3.866
    1ST    C118 8506   0.322   4.667   4.245
    1ST    H18R 8507   0.398   4.700   4.317
    1ST    H18S 8508   0.356   4.704   4.148
    1ST    H18T 8509   0.314   4.558   4.240
    1ST    C117 8510   0.187   4.737   4.278
    1ST    H17R 8511   0.105   4.673   4.248
    1ST    H17S 8512   0.179   4.751   4.386
    1ST    C116 8513   0.171   4.879   4.217
    1ST    H16R 8514   0.155   4.881   4.109
    1ST    H16S 8515   0.073   4.905   4.258
    1ST    C115 8516   0.270   4.996   4.257
    1ST    H15R 8517   0.373   4.964   4.240
    1ST    H15S 8518   0.261   5.087   4.197
    1ST    C114 8519   0.269   5.038   4.405
    1ST    H14R 8520   0.178   5.094   4.422
    1ST    H14S 8521   0.267   4.952   4.472
    1ST    C113 8522   0.371   5.138   4.442
    1ST    H13R 8523   0.476   5.109   4.433
    1ST    H13S 8524   0.369   5.232   4.385
    1ST    C112 8525   0.355   5.175   4.582
    1ST    H12R 8526   0.422   5.261   4.590
    1ST    H12S 8527   0.253   5.196   4.615
    1ST    C111 8528   0.403   5.056   4.672
    1ST    H11R 8529   0.386   4.951   4.645
    1ST    H11S 8530   0.510   5.066   4.659
    1ST    C110 8531   0.341   5.075   4.814
    1ST    H10R 8532   0.338   5.180   4.841
    1ST    H10S 8533   0.240   5.034   4.809
    1ST     C19 8534   0.419   5.001   4.926
    1ST     H9R 8535   0.445   4.899   4.894
    1ST     H9S 8536   0.518   5.047   4.928
    1ST     C18 8537   0.351   5.014   5.070
    1ST     H8R 8538   0.285   5.100   5.080
    1ST     H8S 8539   0.280   4.932   5.086
    1ST     C17 8540   0.440   5.001   5.185
    1ST     H7R 8541   0.477   4.899   5.183
    1ST     H7S 8542   0.524   5.068   5.167
    1ST     C16 8543   0.377   5.039   5.317
    1ST     H6R 8544   0.335   5.140   5.317
    1ST     H6S 8545   0.287   4.977   5.314
    1ST     C15 8546   0.459   5.009   5.435
    1ST     H5R 8547   0.500   4.909   5.416
    1ST     H5S 8548   0.555   5.060   5.427
    1ST     C14 8549   0.395   5.032   5.568
    1ST     H4R 8550   0.374   5.139   5.564
    1ST     H4S 8551   0.299   4.981   5.575
    1ST     C13 8552   0.485   5.003   5.688
    1ST     H3R 8553   0.549   4.918   5.666
    1ST     H3S 8554   0.557   5.085   5.692
    1ST     C12 8555   0.413   5.010   5.822
    1ST     H2R 8556   0.361   5.106   5.814
    1ST     H2S 8557   0.335   4.936   5.841
    2PS     C11 8558   0.510   4.997   5.939
    2PS     O12 8559   0.481   4.958   6.051
    2PS     O11 8560   0.636   5.049   5.909
    2PS      C1 8561   0.740   5.054   6.011
    2PS      HR 8562   0.825   5.111   5.972
    2PS      HS 8563   0.711   5.103   6.104
    2PS      C2 8564   0.791   4.914   6.042
    2PS      HX 8565   0.710   4.854   6.085
    2PS      C3 8566   0.917   4.915   6.129
    2PS      HA 8567   0.974   4.824   6.115
    2PS      HB 8568   0.984   4.995   6.095
    2PS     O31 8569   0.884   4.930   6.264
    2PS     P31 8570   1.004   4.924   6.369
    2PS     O32 8571   1.107   5.039   6.334
    2PS     C31 8572   1.067   5.169   6.360
    2PS     H1A 8573   1.002   5.202   6.279
    2PS     H1B 8574   1.015   5.168   6.456
    2PS     C32 8575   1.186   5.266   6.359
    2PS     H2A 8576   1.260   5.239   6.434
    2PS     N31 8577   1.260   5.258   6.226
    2PS    HN1A 8578   1.308   5.167   6.231
    2PS    HN1B 8579   1.199   5.260   6.143
    2PS    HN1C 8580   1.325   5.338   6.221
    2PS     C33 8581   1.127   5.406   6.385
    2PS     O33 8582   0.946   4.945   6.502
    2PS     O34 8583   1.080   4.800   6.349
    2PS     O21 8584   0.825   4.833   5.926
    2PS     C21 8585   0.738   4.738   5.876
    2PS     O22 8586   0.628   4.721   5.928
    2PS     O35 8587   1.189   5.483   6.459
    2PS     O36 8588   1.041   5.447   6.317
    3DHA   C116 8589   0.462   4.057   4.606
    3DHA   H16R 8590   0.477   4.161   4.581
    3DHA   C115 8591   0.493   4.024   4.746
    3DHA   H15R 8592   0.552   3.932   4.743
    3DHA   H15S 8593   0.552   4.106   4.786
    3DHA   C114 8594   0.374   3.997   4.836
    3DHA   H14R 8595   0.301   3.936   4.782
    3DHA   C113 8596   0.362   4.028   4.966
    3DHA   H13R 8597   0.265   4.015   5.013
    3DHA   C112 8598   0.455   4.104   5.052
    3DHA   H12R 8599   0.530   4.029   5.080
    3DHA   H12S 8600   0.502   4.192   5.007
    3DHA   C111 8601   0.381   4.166   5.169
    3DHA   H11R 8602   0.273   4.161   5.161
    3DHA   C110 8603   0.432   4.200   5.284
    3DHA   H10R 8604   0.375   4.244   5.364
    3DHA    C19 8605   0.580   4.194   5.312
    3DHA    H9R 8606   0.643   4.154   5.232
    3DHA    H9S 8607   0.609   4.298   5.327
    3DHA    C18 8608   0.617   4.101   5.423
    3DHA    H8R 8609   0.634   3.999   5.387
    3DHA    C17 8610   0.670   4.133   5.543
    3DHA    H7R 8611   0.710   4.049   5.600
    3DHA    C16 8612   0.671   4.271   5.616
    3DHA    H6R 8613   0.574   4.313   5.588
    3DHA    H6S 8614   0.653   4.252   5.722
    3DHA    C15 8615   0.791   4.352   5.582
    3DHA    H5R 8616   0.839   4.315   5.492
    3DHA    C14 8617   0.847   4.451   5.655
    3DHA    H4R 8618   0.946   4.479   5.622
    3DHA    C13 8619   0.778   4.513   5.772
    3DHA    H3R 8620   0.670   4.498   5.767
    3DHA    H3S 8621   0.815   4.484   5.870
    3DHA    C12 8622   0.804   4.665   5.759
    3DHA    H2R 8623   0.903   4.709   5.745
    3DHA    H2S 8624   0.765   4.700   5.663
    3DHA   C117 8625   0.428   3.975   4.512
    3DHA   H17R 8626   0.413   4.012   4.411
    3DHA   C118 8627   0.395   3.826   4.528
    3DHA   H18R 8628   0.422   3.783   4.625
    3DHA   H18S 8629   0.457   3.766   4.461
    3DHA   C119 8630   0.244   3.805   4.498
    3DHA   H19R 8631   0.179   3.850   4.573
    3DHA   C120 8632   0.187   3.749   4.397
    3DHA   H20R 8633   0.080   3.737   4.386
    3DHA   C121 8634   0.258   3.693   4.278
    3DHA   H21R 8635   0.209   3.600   4.248
    3DHA   H21S 8636   0.359   3.660   4.305
    3DHA   C122 8637   0.282   3.798   4.166
    3DHA   H22R 8638   0.364   3.866   4.188
    3DHA   H22S 8639   0.197   3.867   4.162
    3DHA   H22T 8640   0.308   3.745   4.074
    1ST    C118 8641   4.865   5.313   3.412
    1ST    H18R 8642   4.966   5.353   3.400
    1ST    H18S 8643   4.839   5.281   3.312
    1ST    H18T 8644   4.870   5.223   3.474
    1ST    C117 8645   4.777   5.414   3.482
    1ST    H17R 8646   4.822   5.464   3.568
    1ST    H17S 8647   4.761   5.493   3.407
    1ST    C116 8648   4.649   5.370   3.543
    1ST    H16R 8649   4.674   5.310   3.630
    1ST    H16S 8650   4.582   5.452   3.568
    1ST    C115 8651   4.564   5.278   3.463
    1ST    H15R 8652   4.607   5.179   3.450
    1ST    H15S 8653   4.474   5.259   3.522
    1ST    C114 8654   4.509   5.337   3.324
    1ST    H14R 8655   4.457   5.432   3.336
    1ST    H14S 8656   4.595   5.352   3.259
    1ST    C113 8657   4.398   5.250   3.257
    1ST    H13R 8658   4.324   5.232   3.335
    1ST    H13S 8659   4.344   5.304   3.178
    1ST    C112 8660   4.454   5.108   3.207
    1ST    H12R 8661   4.448   5.030   3.283
    1ST    H12S 8662   4.376   5.082   3.134
    1ST    C111 8663   4.596   5.114   3.140
    1ST    H11R 8664   4.669   5.134   3.219
    1ST    H11S 8665   4.628   5.016   3.105
    1ST    C110 8666   4.597   5.212   3.022
    1ST    H10R 8667   4.579   5.171   2.922
    1ST    H10S 8668   4.523   5.289   3.040
    1ST     C19 8669   4.728   5.294   3.008
    1ST     H9R 8670   4.766   5.352   3.092
    1ST     H9S 8671   4.816   5.230   2.998
    1ST     C18 8672   4.733   5.384   2.879
    1ST     H8R 8673   4.642   5.444   2.875
    1ST     H8S 8674   4.820   5.450   2.876
    1ST     C17 8675   4.732   5.304   2.740
    1ST     H7R 8676   4.800   5.219   2.747
    1ST     H7S 8677   4.632   5.260   2.733
    1ST     C16 8678   4.789   5.389   2.616
    1ST     H6R 8679   4.704   5.450   2.587
    1ST     H6S 8680   4.863   5.462   2.650
    1ST     C15 8681   4.837   5.316   2.490
    1ST     H5R 8682   4.828   5.390   2.410
    1ST     H5S 8683   4.945   5.300   2.497
    1ST     C14 8684   4.756   5.181   2.472
    1ST     H4R 8685   4.761   5.120   2.562
    1ST     H4S 8686   4.650   5.203   2.456
    1ST     C13 8687   4.798   5.101   2.346
    1ST     H3R 8688   4.796   5.159   2.253
    1ST     H3S 8689   4.895   5.051   2.357
    1ST     C12 8690   4.719   4.972   2.337
    1ST     H2R 8691   4.721   4.906   2.424
    1ST     H2S 8692   4.610   4.976   2.324
    2PS     C11 8693   4.768   4.889   2.220
    2PS     O12 8694   4.730   4.902   2.104
    2PS     O11 8695   4.874   4.806   2.253
    2PS      C1 8696   4.954   4.736   2.156
    2PS      HR 8697   4.999   4.656   2.216
    2PS      HS 8698   4.879   4.692   2.089
    2PS      C2 8699   5.055   4.817   2.080
    2PS      HX 8700   5.013   4.914   2.051
    2PS      C3 8701   5.104   4.740   1.964
    2PS      HA 8702   5.176   4.667   2.002
    2PS      HB 8703   5.025   4.681   1.917
    2PS     O31 8704   5.162   4.826   1.866
    2PS     P31 8705   5.226   4.776   1.732
    2PS     O32 8706   5.345   4.691   1.778
    2PS     C31 8707   5.463   4.753   1.813
    2PS     H1A 8708   5.496   4.833   1.746
    2PS     H1B 8709   5.451   4.793   1.914
    2PS     C32 8710   5.577   4.660   1.820
    2PS     H2A 8711   5.663   4.706   1.868
    2PS     N31 8712   5.548   4.537   1.896
    2PS    HN1A 8713   5.475   4.477   1.856
    2PS    HN1B 8714   5.625   4.470   1.910
    2PS    HN1C 8715   5.523   4.566   1.992
    2PS     C33 8716   5.608   4.626   1.674
    2PS     O33 8717   5.129   4.682   1.667
    2PS     O34 8718   5.274   4.885   1.650
    2PS     O21 8719   5.168   4.846   2.170
    2PS     C21 8720   5.159   4.958   2.247
    2PS     O22 8721   5.085   5.052   2.214
    2PS     O35 8722   5.679   4.706   1.618
    2PS     O36 8723   5.577   4.523   1.622
    3DHA   C116 8724   5.282   4.731   3.404
    3DHA   H16R 8725   5.339   4.647   3.365
    3DHA   C115 8726   5.198   4.812   3.312
    3DHA   H15R 8727   5.181   4.757   3.220
    3DHA   H15S 8728   5.102   4.835   3.361
    3DHA   C114 8729   5.273   4.931   3.262
    3DHA   H14R 8730   5.379   4.914   3.248
    3DHA   C113 8731   5.217   5.044   3.225
    3DHA   H13R 8732   5.282   5.120   3.181
    3DHA   C112 8733   5.077   5.087   3.235
    3DHA   H12R 8734   5.044   5.095   3.339
    3DHA   H12S 8735   5.076   5.190   3.200
    3DHA   C111 8736   4.980   4.999   3.158
    3DHA   H11R 8737   4.889   4.977   3.213
    3DHA   C110 8738   4.991   4.961   3.030
    3DHA   H10R 8739   4.910   4.913   2.976
    3DHA    C19 8740   5.105   4.991   2.927
    3DHA    H9R 8741   5.175   5.067   2.963
    3DHA    H9S 8742   5.171   4.905   2.922
    3DHA    C18 8743   5.040   5.024   2.793
    3DHA    H8R 8744   4.977   5.112   2.791
    3DHA    C17 8745   5.062   4.946   2.683
    3DHA    H7R 8746   5.012   4.964   2.589
    3DHA    C16 8747   5.158   4.831   2.673
    3DHA    H6R 8748   5.264   4.857   2.677
    3DHA    H6S 8749   5.134   4.761   2.753
    3DHA    C15 8750   5.137   4.754   2.548
    3DHA    H5R 8751   5.050   4.688   2.550
    3DHA    C14 8752   5.208   4.760   2.439
    3DHA    H4R 8753   5.178   4.699   2.353
    3DHA    C13 8754   5.320   4.849   2.399
    3DHA    H3R 8755   5.388   4.869   2.483
    3DHA    H3S 8756   5.370   4.809   2.311
    3DHA    C12 8757   5.258   4.978   2.356
    3DHA    H2R 8758   5.210   5.024   2.443
    3DHA    H2S 8759   5.342   5.036   2.317
    3DHA   C117 8760   5.300   4.772   3.520
    3DHA   H17R 8761   5.374   4.723   3.582
    3DHA   C118 8762   5.255   4.898   3.593
    3DHA   H18R 8763   5.175   4.956   3.546
    3DHA   H18S 8764   5.332   4.975   3.589
    3DHA   C119 8765   5.235   4.881   3.742
    3DHA   H19R 8766   5.140   4.832   3.763
    3DHA   C120 8767   5.324   4.891   3.846
    3DHA   H20R 8768   5.294   4.866   3.947
    3DHA   C121 8769   5.470   4.931   3.847
    3DHA   H21R 8770   5.475   5.030   3.893
    3DHA   H21S 8771   5.511   4.944   3.747
    3DHA   C122 8772   5.552   4.834   3.930
    3DHA   H22R 8773   5.653   4.876   3.937
    3DHA   H22S 8774   5.559   4.739   3.878
    3DHA   H22T 8775   5.516   4.829   4.033
    1ST    C118 8776   3.791   3.369   4.594
    1ST    H18R 8777   3.882   3.426   4.613
    1ST    H18S 8778   3.756   3.322   4.686
    1ST    H18T 8779   3.719   3.448   4.572
    1ST    C117 8780   3.790   3.273   4.479
    1ST    H17R 8781   3.844   3.317   4.395
    1ST    H17S 8782   3.837   3.184   4.522
    1ST    C116 8783   3.641   3.235   4.431
    1ST    H16R 8784   3.608   3.158   4.501
    1ST    H16S 8785   3.579   3.323   4.451
    1ST    C115 8786   3.628   3.188   4.286
    1ST    H15R 8787   3.692   3.102   4.265
    1ST    H15S 8788   3.522   3.166   4.268
    1ST    C114 8789   3.654   3.300   4.185
    1ST    H14R 8790   3.563   3.359   4.197
    1ST    H14S 8791   3.737   3.364   4.216
    1ST    C113 8792   3.646   3.265   4.033
    1ST    H13R 8793   3.731   3.216   3.986
    1ST    H13S 8794   3.574   3.183   4.033
    1ST    C112 8795   3.611   3.389   3.959
    1ST    H12R 8796   3.515   3.423   3.998
    1ST    H12S 8797   3.679   3.469   3.989
    1ST    C111 8798   3.596   3.378   3.813
    1ST    H11R 8799   3.588   3.478   3.770
    1ST    H11S 8800   3.695   3.344   3.780
    1ST    C110 8801   3.504   3.270   3.757
    1ST    H10R 8802   3.529   3.168   3.789
    1ST    H10S 8803   3.402   3.289   3.790
    1ST     C19 8804   3.500   3.264   3.605
    1ST     H9R 8805   3.487   3.368   3.576
    1ST     H9S 8806   3.594   3.219   3.574
    1ST     C18 8807   3.376   3.192   3.556
    1ST     H8R 8808   3.367   3.090   3.595
    1ST     H8S 8809   3.294   3.242   3.607
    1ST     C17 8810   3.350   3.199   3.395
    1ST     H7R 8811   3.356   3.300   3.354
    1ST     H7S 8812   3.435   3.144   3.353
    1ST     C16 8813   3.216   3.135   3.354
    1ST     H6R 8814   3.234   3.031   3.384
    1ST     H6S 8815   3.137   3.167   3.422
    1ST     C15 8816   3.186   3.139   3.207
    1ST     H5R 8817   3.100   3.076   3.185
    1ST     H5S 8818   3.142   3.232   3.171
    1ST     C14 8819   3.291   3.085   3.102
    1ST     H4R 8820   3.377   3.153   3.106
    1ST     H4S 8821   3.311   2.985   3.140
    1ST     C13 8822   3.243   3.096   2.962
    1ST     H3R 8823   3.163   3.023   2.951
    1ST     H3S 8824   3.209   3.198   2.941
    1ST     C12 8825   3.348   3.057   2.863
    1ST     H2R 8826   3.432   3.123   2.883
    1ST     H2S 8827   3.385   2.955   2.873
    2PS     C11 8828   3.293   3.083   2.722
    2PS     O12 8829   3.351   3.139   2.631
    2PS     O11 8830   3.168   3.029   2.706
    2PS      C1 8831   3.101   3.049   2.579
    2PS      HR 8832   3.083   3.157   2.567
    2PS      HS 8833   3.150   2.998   2.496
    2PS      C2 8834   2.967   2.972   2.596
    2PS      HX 8835   3.007   2.878   2.634
    2PS      C3 8836   2.900   2.955   2.456
    2PS      HA 8837   2.976   2.910   2.391
    2PS      HB 8838   2.819   2.884   2.474
    2PS     O31 8839   2.844   3.074   2.400
    2PS     P31 8840   2.757   3.074   2.264
    2PS     O32 8841   2.849   3.047   2.140
    2PS     C31 8842   2.890   2.917   2.108
    2PS     H1A 8843   2.969   2.888   2.178
    2PS     H1B 8844   2.808   2.845   2.117
    2PS     C32 8845   2.949   2.912   1.962
    2PS     H2A 8846   2.877   2.941   1.885
    2PS     N31 8847   3.052   3.018   1.951
    2PS    HN1A 8848   3.126   3.004   2.021
    2PS    HN1B 8849   3.103   3.023   1.862
    2PS    HN1C 8850   3.011   3.111   1.972
    2PS     C33 8851   2.990   2.770   1.926
    2PS     O33 8852   2.648   2.973   2.280
    2PS     O34 8853   2.704   3.213   2.256
    2PS     O21 8854   2.878   3.037   2.686
    2PS     C21 8855   2.783   2.959   2.742
    2PS     O22 8856   2.779   2.838   2.739
    2PS     O35 8857   3.008   2.685   2.014
    2PS     O36 8858   3.000   2.736   1.811
    3DHA   C116 8859   2.578   2.965   4.071
    3DHA   H16R 8860   2.523   3.015   4.150
    3DHA   C115 8861   2.656   3.064   3.978
    3DHA   H15R 8862   2.748   3.089   4.032
    3DHA   H15S 8863   2.700   3.023   3.886
    3DHA   C114 8864   2.586   3.192   3.946
    3DHA   H14R 8865   2.592   3.265   4.026
    3DHA   C113 8866   2.518   3.220   3.834
    3DHA   H13R 8867   2.466   3.316   3.828
    3DHA   C112 8868   2.488   3.131   3.719
    3DHA   H12R 8869   2.462   3.029   3.745
    3DHA   H12S 8870   2.393   3.164   3.675
    3DHA   C111 8871   2.611   3.140   3.626
    3DHA   H11R 8872   2.680   3.224   3.633
    3DHA   C110 8873   2.633   3.049   3.524
    3DHA   H10R 8874   2.719   3.067   3.460
    3DHA    C19 8875   2.555   2.925   3.494
    3DHA    H9R 8876   2.620   2.843   3.462
    3DHA    H9S 8877   2.503   2.881   3.579
    3DHA    C18 8878   2.448   2.952   3.389
    3DHA    H8R 8879   2.347   2.958   3.428
    3DHA    C17 8880   2.474   2.969   3.258
    3DHA    H7R 8881   2.388   2.997   3.197
    3DHA    C16 8882   2.605   2.978   3.181
    3DHA    H6R 8883   2.681   2.961   3.257
    3DHA    H6S 8884   2.610   2.914   3.092
    3DHA    C15 8885   2.613   3.126   3.143
    3DHA    H5R 8886   2.557   3.197   3.203
    3DHA    C14 8887   2.672   3.172   3.038
[truncated: 1,260,257 more chars]
