# Supplementary material for: Expanding the Paradigm of Structure-Based Drug Design: Molecular Dynamics Simulations Support the Development of New Pyridine-Based Protein Kinase C-Targeted Agonists
Source: J Med Chem. 2023 Apr 3;66(7):4588–602. doi: 10.1021/acs.jmedchem.2c01448 (PMC10108360; doi:10.1021/acs.jmedchem.2c01448)
Supplement: Supplementary file 3 — jm2c01448_si_003.zip [file jm2c01448_si_003.zip › Main_Topologies_(.itp)/ffbonded.itp]

;dummy file to cheat gromacs to work with collective top file, made by Saara Lautala in 2018
;parameters read from *.itp files.

[ bondtypes ]
;some bonds

[ constrainttypes ]
;some constraints

[ angletypes ]
;some angles

[ dihedraltypes ]
;some dihedrals

[ dihedraltypes ]
;some improper dihedrals
