# Supplementary material for: Expanding the Paradigm of Structure-Based Drug Design: Molecular Dynamics Simulations Support the Development of New Pyridine-Based Protein Kinase C-Targeted Agonists
Source: J Med Chem. 2023 Apr 3;66(7):4588–602. doi: 10.1021/acs.jmedchem.2c01448 (PMC10108360; doi:10.1021/acs.jmedchem.2c01448)
Supplement: Supplementary file 3 — jm2c01448_si_003.zip [file jm2c01448_si_003.zip › Main_Topologies_(.itp)/ffnonbonded.itp]

;'Dummy' Force-Field file made by Saara Lautala Dec 18 2018; modified 17.9.2019; modified 2nd time 3.9.2020, checked 1.12.2020, edited 14.1.2021
;All atomtypes from drug molecules and lipids to be read here, while charges and bonded parameters come from separate itp files.

;Please cite these papers:
;
;1) J. Wang, R.M. Wolf, J.W Caldwell, P.A. Kollman, and D.A Case,
;   Development and testing of a general amber force field.
;   J. Comput. Chem., 25: 1157-1174. (2004) https://doi.org/10.1002/jcc.20035
;
;2) R. Salomon-Ferrer, D.A. Case, R.C. Walker,
;   An overview of the Amber biomolecular simulation package, Wiley Interdiscip. Rev. Comput. Mol. Sci. 3 (2013) 198-210.
;   doi:10.1002/wcms.1121

;3) C.J. Dickson, B.D. Madej, A.A. Skjevik, R.M. Betz, K. Teigen, I.R. Gould, R.C. Walker,
;   Lipid14: The amber lipid force field, J. Chem. Theory Comput. 10 (2014) 865-879
;   doi:10.1021/ct4010307
;
;4) I.R. Gould, A.A. Skjevik, C.J. Dickson, B.D. Madej, R.C. Walker,
;   Lipid17: A Comprehensive AMBER Force Field for the Simulation of Zwitterionic and Anionic Lipids, 2018, in prep.
;
;5) R. Salomon-Ferrer, D.A. Case, R.C. Walker,
;   An overview of the Amber biomolecular simulation package, Wiley Interdiscip. Rev. Comput. Mol. Sci. 3 (2013) 198-210.
;   doi:10.1002/wcms.1121
;
;6) S. Lautala, R. Provenzani, I. Tarvainen, K. Sirna, S. T. Karhu, E. Grazhdankin, A. K. Lehtinen,
;   H. Sa’d, A. Koivuniemi, H. Xhaard, R. K. Tuominen, V. Talman, A. Bunker and J. Yli-Kauhaluoma
;   Expanding the Paradigm of Structure-based Drug Design: Molecular Dynamics Simulations Support
;   the Development of New Pyridine-based Protein Kinase C–Targeted Agonists, ACS Central Science, 2022, in press.
;===================================================================================================================================================


[ atomtypes ]
; name    at.num    mass    charge ptype  sigma      epsilon
;-*-*-gaff-*-*-*-*-*-*-*-*-*-*-*-*-*-*-*-*-*-*-*-*-*-*-*-*-*-*-*-*-*-*-*-*-*-*-*-*-*-*
ca             6  12.010000  0.00000000  A     0.33996695       0.359824 ;ligands
ha             1   1.008000  0.00000000  A     0.25996425        0.06276 ;ligands
c              6  12.010000  0.00000000  A     0.33996695       0.359824 ;ligands
o              8  16.000000  0.00000000  A     0.29599219        0.87864 ;ligands
os             8  16.000000  0.00000000  A     0.30000123        0.71128 ;ligands
c3             6  12.010000  0.00000000  A     0.33996695      0.4577296 ;ligands
h1             1   1.008000  0.00000000  A      0.2471353      0.0656888 ;ligands
f              9  19.000000  0.00000000  A     0.31181455       0.255224 ;ligands
oh             8  16.000000  0.00000000  A     0.30664734      0.8803136 ;ligands
ho             1   1.008000  0.00000000  A              0              0 ;ligands
nb             7  14.010000  0.00000000  A     0.32499985        0.71128 ;ligands
n              7  14.010000  0.00000000  A     0.32499985        0.71128 ;ligands
c2             6  12.010000  0.00000000  A     0.33996695       0.359824 ;ligands
h4             1   1.008000  0.00000000  A     0.25105526        0.06276 ;ligands
hn             1   1.008000  0.00000000  A     0.10690785      0.0656888 ;ligands
hc             1   1.008000  0.00000000  A     0.26495328      0.0656888 ;ligands
na             7  14.010000  0.00000000  A     0.32499985        0.71128 ;ligands
;-*-*-lipid17-*-*-*-*-*-*-*-*-*-*-*-*-*-*-*-*-*-*-*-*-*-*-*-*-*-*-*-*-*-*-*-*-*-*-*-*
cD             6  12.010000  0.00000000  A     0.33996695      0.4577296 ;sdps
hL             1   1.008000  0.00000000  A     0.26014243        0.04184 ;sdps
cC             6  12.010000  0.00000000  A     0.33996695        0.29288 ;sdps
oC             8  16.000000  0.00000000  A     0.29399658        0.58576 ;sdps
oS             8  16.000000  0.00000000  A     0.29399658        0.50208 ;sdps
cA             6  12.010000  0.00000000  A     0.33996695      0.4577296 ;sdps
hE             1   1.008000  0.00000000  A      0.2471353      0.0656888 ;sdps
oT             8  16.000000  0.00000000  A     0.29399658        0.50208 ;sdps
pA            15  30.970000  0.00000000  A     0.37417746         0.8368 ;sdps
hX             1   1.008000  0.00000000  A     0.19599772      0.0656888 ;sdps
nA             7  14.010000  0.00000000  A     0.32499985        0.71128 ;sdps
hN             1   1.008000  0.00000000  A     0.10690785      0.0656888 ;sdps
oP             8  16.000000  0.00000000  A     0.29399658        0.58576 ;sdps
oO             8  16.000000  0.00000000  A     0.29399658        0.58576 ;sdps
cB             6  12.010000  0.00000000  A     0.33996695       0.359824 ;sdps
hB             1   1.008000  0.00000000  A     0.22272468       0.029288 ;sdps
;-*-*-water-*-*-*-*-*-*-*-*-*-*-*-*-*-*-*-*-*-*-*-*-*-*-*-*-*-*-*-*-*-*-*-*-*-*-*-*-*
;amber99sb water
OW             8     16.00   0.0000      A      3.15061e-01    6.36386e-01 ;Gromacs 5.1.5 amber99sb tip3p water copied
HW             1     1.008   0.0000      A      0.00000e+00    0.00000e+00 ;Gromacs 5.1.5 amber99sb tip3p water copied
