# Supplementary material for: Expanding the Paradigm of Structure-Based Drug Design: Molecular Dynamics Simulations Support the Development of New Pyridine-Based Protein Kinase C-Targeted Agonists
Source: J Med Chem. 2023 Apr 3;66(7):4588–602. doi: 10.1021/acs.jmedchem.2c01448 (PMC10108360; doi:10.1021/acs.jmedchem.2c01448)
Supplement: Supplementary file 3 — jm2c01448_si_003.zip [file jm2c01448_si_003.zip › Main_Topologies_(.itp)/HMI-1a3-gaff.itp]

;===================================================================================================================================================
;This is an internal topology file for HMI-1a3 (1A3) in GAFF force field (1) which has been created using AmberTools18 (2).
;The topology file has been created in 2022 by Saara Lautala.
;
;Please cite these papers:
;
;
;1) J. Wang, R.M. Wolf, J.W Caldwell, P.A. Kollman, and D.A Case,
;   Development and testing of a general amber force field.
;   J. Comput. Chem., 25: 1157-1174. (2004) https://doi.org/10.1002/jcc.20035
;
;2) R. Salomon-Ferrer, D.A. Case, R.C. Walker,
;   An overview of the Amber biomolecular simulation package, Wiley Interdiscip. Rev. Comput. Mol. Sci. 3 (2013) 198-210.
;   doi:10.1002/wcms.1121
;
;3) S. Lautala, R. Provenzani, I. Tarvainen, K. Sirna, S. T. Karhu, E. Grazhdankin, A. K. Lehtinen,
;   H. Sa’d, A. Koivuniemi, H. Xhaard, R. K. Tuominen, V. Talman, A. Bunker and J. Yli-Kauhaluoma
;   Expanding the Paradigm of Structure-based Drug Design: Molecular Dynamics Simulations Support
;   the Development of New Pyridine-based Protein Kinase C–Targeted Agonists, ACS Central Science, 2022, in press.
;===================================================================================================================================================

[ moleculetype ]
; Name            nrexcl
1A3          3

[ atoms ]
;   nr       type  resnr residue  atom   cgnr    charge       mass  typeB    chargeB      massB
; residue    1 1A3 rtp 1A3 q 0.0
    1         ca      1    1A3     C1      1 -0.18106200  12.010000   ; qtot -0.181062
    2         ca      1    1A3     C2      2 -0.16240700  12.010000   ; qtot -0.343469
    3         ha      1    1A3     H1      3 0.12834900   1.008000   ; qtot -0.215120
    4         ca      1    1A3     C3      4 0.06029600  12.010000   ; qtot -0.154824
    5         ca      1    1A3     C4      5 -0.16240700  12.010000   ; qtot -0.317231
    6         ha      1    1A3     H2      6 0.12834900   1.008000   ; qtot -0.188882
    7         ca      1    1A3     C5      7 -0.18106200  12.010000   ; qtot -0.369944
    8         ca      1    1A3     C6      8 -0.02783100  12.010000   ; qtot -0.397775
    9         ha      1    1A3     H3      9 0.13779300   1.008000   ; qtot -0.259982
   10          c      1    1A3     C7     10 0.83059100  12.010000   ; qtot 0.570609
   11          o      1    1A3     O1     11 -0.59383900  16.000000   ; qtot -0.023230
   12         os      1    1A3     O2     12 -0.36428700  16.000000   ; qtot -0.387517
   13         c3      1    1A3     C8     13 -0.00288800  12.010000   ; qtot -0.390405
   14         h1      1    1A3     H4     14 0.09759300   1.008000   ; qtot -0.292812
   15         h1      1    1A3     H5     15 0.09759300   1.008000   ; qtot -0.195219
   16         ca      1    1A3     C9     16 0.11423900  12.010000   ; qtot -0.080980
   17         ca      1    1A3    C10     17 -0.17476400  12.010000   ; qtot -0.255744
   18         ha      1    1A3     H6     18 0.15783900   1.008000   ; qtot -0.097905
   19         ca      1    1A3    C11     19 -0.12879700  12.010000   ; qtot -0.226702
   20         ha      1    1A3     H7     20 0.14381900   1.008000   ; qtot -0.082883
   21         ca      1    1A3    C12     21 -0.13261700  12.010000   ; qtot -0.215500
   22         ha      1    1A3     H8     22 0.14940400   1.008000   ; qtot -0.066096
   23         ca      1    1A3    C13     23 -0.06854300  12.010000   ; qtot -0.134639
   24         ca      1    1A3    C14     24 -0.21068700  12.010000   ; qtot -0.345326
   25         ha      1    1A3     H9     25 0.16281000   1.008000   ; qtot -0.182516
   26         c3      1    1A3    C15     26 0.72511900  12.010000   ; qtot 0.542603
   27          f      1    1A3     F1     27 -0.23870200  19.000000   ; qtot 0.303901
   28          f      1    1A3     F2     28 -0.23870200  19.000000   ; qtot 0.065199
   29          f      1    1A3     F3     29 -0.23870200  19.000000   ; qtot -0.173503
   30          c      1    1A3    C16     30 0.83059100  12.010000   ; qtot 0.657088
   31          o      1    1A3     O3     31 -0.59383900  16.000000   ; qtot 0.063249
   32         os      1    1A3     O4     32 -0.36428700  16.000000   ; qtot -0.301038
   33         c3      1    1A3    C17     33 -0.00288800  12.010000   ; qtot -0.303926
   34         h1      1    1A3    H10     34 0.09759300   1.008000   ; qtot -0.206333
   35         h1      1    1A3    H11     35 0.09759300   1.008000   ; qtot -0.108740
   36         ca      1    1A3    C18     36 0.11423900  12.010000   ; qtot 0.005499
   37         ca      1    1A3    C19     37 -0.17476400  12.010000   ; qtot -0.169265
   38         ha      1    1A3    H12     38 0.15783900   1.008000   ; qtot -0.011426
   39         ca      1    1A3    C20     39 -0.12879700  12.010000   ; qtot -0.140223
   40         ha      1    1A3    H13     40 0.14381900   1.008000   ; qtot 0.003596
   41         ca      1    1A3    C21     41 -0.13261700  12.010000   ; qtot -0.129021
   42         ha      1    1A3    H14     42 0.14940400   1.008000   ; qtot 0.020383
   43         ca      1    1A3    C22     43 -0.06854300  12.010000   ; qtot -0.048160
   44         ca      1    1A3    C23     44 -0.21068700  12.010000   ; qtot -0.258847
   45         ha      1    1A3    H15     45 0.16281000   1.008000   ; qtot -0.096037
   46         c3      1    1A3    C24     46 0.72511900  12.010000   ; qtot 0.629082
   47          f      1    1A3     F4     47 -0.23870200  19.000000   ; qtot 0.390380
   48          f      1    1A3     F5     48 -0.23870200  19.000000   ; qtot 0.151678
   49          f      1    1A3     F6     49 -0.23870200  19.000000   ; qtot -0.087024
   50         c3      1    1A3    C25     50 0.32775600  12.010000   ; qtot 0.240732
   51         h1      1    1A3    H16     51 -0.00154600   1.008000   ; qtot 0.239186
   52         h1      1    1A3    H17     52 -0.00154600   1.008000   ; qtot 0.237640
   53         oh      1    1A3     O5     53 -0.64818300  16.000000   ; qtot -0.410543
   54         ho      1    1A3    H18     54 0.41054400   1.008000   ; qtot 0.000001

[ bonds ]
;    ai     aj funct         c0         c1         c2         c3
      1      2     1   0.13984 385848.480000
      1      8     1   0.13984 385848.480000
      1     30     1   0.14906 289449.120000
      2      4     1   0.13984 385848.480000
      4      5     1   0.13984 385848.480000
      4     50     1   0.15156 268612.800000
      5      7     1   0.13984 385848.480000
      7      8     1   0.13984 385848.480000
      7     10     1   0.14906 289449.120000
     10     11     1   0.12183 533627.360000
     10     12     1   0.13584 327021.440000
     12     13     1   0.14316 258236.480000
     13     16     1   0.15156 268612.800000
     16     17     1   0.13984 385848.480000
     16     24     1   0.13984 385848.480000
     17     19     1   0.13984 385848.480000
     19     21     1   0.13984 385848.480000
     21     23     1   0.13984 385848.480000
     23     24     1   0.13984 385848.480000
     23     26     1   0.15156 268612.800000
     26     27     1   0.13497 298653.920000
     26     28     1   0.13497 298653.920000
     26     29     1   0.13497 298653.920000
     30     31     1   0.12183 533627.360000
     30     32     1   0.13584 327021.440000
     32     33     1   0.14316 258236.480000
     33     36     1   0.15156 268612.800000
     36     37     1   0.13984 385848.480000
     36     44     1   0.13984 385848.480000
     37     39     1   0.13984 385848.480000
     39     41     1   0.13984 385848.480000
     41     43     1   0.13984 385848.480000
     43     44     1   0.13984 385848.480000
     43     46     1   0.15156 268612.800000
     46     47     1   0.13497 298653.920000
     46     48     1   0.13497 298653.920000
     46     49     1   0.13497 298653.920000
     50     53     1   0.14233 265014.560000
      2      3     1   0.10860 289365.440000
      5      6     1   0.10860 289365.440000
      8      9     1   0.10860 289365.440000
     13     14     1   0.10969 276646.080000
     13     15     1   0.10969 276646.080000
     17     18     1   0.10860 289365.440000
     19     20     1   0.10860 289365.440000
     21     22     1   0.10860 289365.440000
     24     25     1   0.10860 289365.440000
     33     34     1   0.10969 276646.080000
     33     35     1   0.10969 276646.080000
     37     38     1   0.10860 289365.440000
     39     40     1   0.10860 289365.440000
     41     42     1   0.10860 289365.440000
     44     45     1   0.10860 289365.440000
     50     51     1   0.10969 276646.080000
     50     52     1   0.10969 276646.080000
     53     54     1   0.09730 310787.520000

[ pairs ]
;    ai     aj funct         c0         c1         c2         c3
      1      5     1
      1     50     1
      1     10     1
      1     33     1
      2      7     1
      2     31     1
      2     32     1
      2     53     1
      8      4     1
     30      4     1
      4     10     1
      5     53     1
      5     11     1
      5     12     1
      7     50     1
     30      7     1
      7     13     1
      8     31     1
      8     32     1
      8     11     1
      8     12     1
     10     16     1
     11     13     1
     12     17     1
     12     24     1
     13     19     1
     13     23     1
     16     21     1
     16     26     1
     17     23     1
     19     24     1
     19     26     1
     21     27     1
     21     28     1
     21     29     1
     24     27     1
     24     28     1
     24     29     1
     30     36     1
     31     33     1
     32     37     1
     32     44     1
     33     39     1
     33     43     1
     36     41     1
     36     46     1
     37     43     1
     39     44     1
     39     46     1
     41     47     1
     41     48     1
     41     49     1
     44     47     1
     44     48     1
     44     49     1
      2      9     1
      2      6     1
      2     51     1
      2     52     1
      8      3     1
     30      3     1
      3      5     1
      3     50     1
      4     54     1
      5     51     1
      5     52     1
      5      9     1
      6     50     1
      6      8     1
      6     10     1
     30      9     1
      9     10     1
     10     14     1
     10     15     1
     13     18     1
     13     25     1
     14     17     1
     14     24     1
     15     17     1
     15     24     1
     16     20     1
     17     25     1
     17     22     1
     18     24     1
     18     20     1
     18     21     1
     20     22     1
     20     23     1
     21     25     1
     22     24     1
     22     26     1
     25     26     1
     30     34     1
     30     35     1
     33     38     1
     33     45     1
     34     37     1
     34     44     1
     35     37     1
     35     44     1
     36     40     1
     37     45     1
     37     42     1
     38     44     1
     38     40     1
     38     41     1
     40     42     1
     40     43     1
     41     45     1
     42     44     1
     42     46     1
     45     46     1
     51     54     1
     52     54     1

[ angles ]
;    ai     aj     ak funct         c0         c1         c2         c3
      1      2      4     1   120.0200517 557.308800
      1      8      7     1   120.0200517 557.308800
      1     30     31     1   122.6000525 574.881600
      1     30     32     1   112.4400481 579.902400
      2      1      8     1   120.0200517 557.308800
      2      1     30     1   120.3300516 538.062400
      2      4      5     1   120.0200517 557.308800
      2      4     50     1   120.7700517 531.368000
      4      5      7     1   120.0200517 557.308800
      4     50     53     1   110.6200476 568.187200
      5      4     50     1   120.7700517 531.368000
      5      7      8     1   120.0200517 557.308800
      5      7     10     1   120.3300516 538.062400
      7     10     11     1   122.6000525 574.881600
      7     10     12     1   112.4400481 579.902400
      8      1     30     1   120.3300516 538.062400
      8      7     10     1   120.3300516 538.062400
     10     12     13     1   115.9800495 529.694400
     11     10     12     1   123.2500525 630.110400
     12     13     16     1   108.9500470 571.534400
     13     16     17     1   120.7700517 531.368000
     13     16     24     1   120.7700517 531.368000
     16     17     19     1   120.0200517 557.308800
     16     24     23     1   120.0200517 557.308800
     17     16     24     1   120.0200517 557.308800
     17     19     21     1   120.0200517 557.308800
     19     21     23     1   120.0200517 557.308800
     21     23     24     1   120.0200517 557.308800
     21     23     26     1   120.7700517 531.368000
     23     26     27     1   111.7700478 552.288000
     23     26     28     1   111.7700478 552.288000
     23     26     29     1   111.7700478 552.288000
     24     23     26     1   120.7700517 531.368000
     27     26     28     1   107.3600461 593.291200
     27     26     29     1   107.3600461 593.291200
     28     26     29     1   107.3600461 593.291200
     30     32     33     1   115.9800495 529.694400
     31     30     32     1   123.2500525 630.110400
     32     33     36     1   108.9500470 571.534400
     33     36     37     1   120.7700517 531.368000
     33     36     44     1   120.7700517 531.368000
     36     37     39     1   120.0200517 557.308800
     36     44     43     1   120.0200517 557.308800
     37     36     44     1   120.0200517 557.308800
     37     39     41     1   120.0200517 557.308800
     39     41     43     1   120.0200517 557.308800
     41     43     44     1   120.0200517 557.308800
     41     43     46     1   120.7700517 531.368000
     43     46     47     1   111.7700478 552.288000
     43     46     48     1   111.7700478 552.288000
     43     46     49     1   111.7700478 552.288000
     44     43     46     1   120.7700517 531.368000
     47     46     48     1   107.3600461 593.291200
     47     46     49     1   107.3600461 593.291200
     48     46     49     1   107.3600461 593.291200
      1      2      3     1   119.8800511 403.337600
      1      8      9     1   119.8800511 403.337600
      3      2      4     1   119.8800511 403.337600
      4      5      6     1   119.8800511 403.337600
      4     50     51     1   109.5600471 393.296000
      4     50     52     1   109.5600471 393.296000
      6      5      7     1   119.8800511 403.337600
      7      8      9     1   119.8800511 403.337600
     12     13     14     1   109.7800468 425.094400
     12     13     15     1   109.7800468 425.094400
     14     13     15     1   108.4600466 328.025600
     14     13     16     1   109.5600471 393.296000
     15     13     16     1   109.5600471 393.296000
     16     17     18     1   119.8800511 403.337600
     16     24     25     1   119.8800511 403.337600
     17     19     20     1   119.8800511 403.337600
     18     17     19     1   119.8800511 403.337600
     19     21     22     1   119.8800511 403.337600
     20     19     21     1   119.8800511 403.337600
     22     21     23     1   119.8800511 403.337600
     23     24     25     1   119.8800511 403.337600
     32     33     34     1   109.7800468 425.094400
     32     33     35     1   109.7800468 425.094400
     34     33     35     1   108.4600466 328.025600
     34     33     36     1   109.5600471 393.296000
     35     33     36     1   109.5600471 393.296000
     36     37     38     1   119.8800511 403.337600
     36     44     45     1   119.8800511 403.337600
     37     39     40     1   119.8800511 403.337600
     38     37     39     1   119.8800511 403.337600
     39     41     42     1   119.8800511 403.337600
     40     39     41     1   119.8800511 403.337600
     42     41     43     1   119.8800511 403.337600
     43     44     45     1   119.8800511 403.337600
     50     53     54     1   107.2600461 396.643200
     51     50     52     1   108.4600466 328.025600
     51     50     53     1   110.2600474 425.931200
     52     50     53     1   110.2600474 425.931200

[ dihedrals ]
;    ai     aj     ak     al funct         c0         c1         c2         c3         c4         c5
      1      2      4      5     1  180.0000771  15.1670000  2
      1      2      4     50     1  180.0000771  15.1670000  2
      1      8      7      5     1  180.0000771  15.1670000  2
      1      8      7     10     1  180.0000771  15.1670000  2
      1     30     32     33     1  180.0000771  11.2968000  2
      2      1      8      7     1  180.0000771  15.1670000  2
      2      1     30     31     1  180.0000771  4.1840000  2
      2      1     30     32     1  180.0000771  4.1840000  2
      2      4      5      7     1  180.0000771  15.1670000  2
      2      4     50     53     1  0.0000000  0.0000000  2
      8      1      2      4     1  180.0000771  15.1670000  2
     30      1      2      4     1  180.0000771  15.1670000  2
      4      5      7      8     1  180.0000771  15.1670000  2
      4      5      7     10     1  180.0000771  15.1670000  2
      5      4     50     53     1  0.0000000  0.0000000  2
      5      7     10     11     1  180.0000771  4.1840000  2
      5      7     10     12     1  180.0000771  4.1840000  2
      7      5      4     50     1  180.0000771  15.1670000  2
     30      1      8      7     1  180.0000771  15.1670000  2
      7     10     12     13     1  180.0000771  11.2968000  2
      8      1     30     31     1  180.0000771  4.1840000  2
      8      1     30     32     1  180.0000771  4.1840000  2
      8      7     10     11     1  180.0000771  4.1840000  2
      8      7     10     12     1  180.0000771  4.1840000  2
     10     12     13     16     1  0.0000000  1.6038667  3
     11     10     12     13     1  180.0000771  5.8576000  1
     11     10     12     13     1  180.0000771  11.2968000  2
     12     13     16     17     1  0.0000000  0.0000000  2
     12     13     16     24     1  0.0000000  0.0000000  2
     13     16     17     19     1  180.0000771  15.1670000  2
     13     16     24     23     1  180.0000771  15.1670000  2
     16     17     19     21     1  180.0000771  15.1670000  2
     16     24     23     21     1  180.0000771  15.1670000  2
     16     24     23     26     1  180.0000771  15.1670000  2
     17     16     24     23     1  180.0000771  15.1670000  2
     17     19     21     23     1  180.0000771  15.1670000  2
     19     17     16     24     1  180.0000771  15.1670000  2
     19     21     23     24     1  180.0000771  15.1670000  2
     19     21     23     26     1  180.0000771  15.1670000  2
     21     23     26     27     1  0.0000000  0.0000000  2
     21     23     26     28     1  0.0000000  0.0000000  2
     21     23     26     29     1  0.0000000  0.0000000  2
     24     23     26     27     1  0.0000000  0.0000000  2
     24     23     26     28     1  0.0000000  0.0000000  2
     24     23     26     29     1  0.0000000  0.0000000  2
     30     32     33     36     1  0.0000000  1.6038667  3
     31     30     32     33     1  180.0000771  5.8576000  1
     31     30     32     33     1  180.0000771  11.2968000  2
     32     33     36     37     1  0.0000000  0.0000000  2
     32     33     36     44     1  0.0000000  0.0000000  2
     33     36     37     39     1  180.0000771  15.1670000  2
     33     36     44     43     1  180.0000771  15.1670000  2
     36     37     39     41     1  180.0000771  15.1670000  2
     36     44     43     41     1  180.0000771  15.1670000  2
     36     44     43     46     1  180.0000771  15.1670000  2
     37     36     44     43     1  180.0000771  15.1670000  2
     37     39     41     43     1  180.0000771  15.1670000  2
     39     37     36     44     1  180.0000771  15.1670000  2
     39     41     43     44     1  180.0000771  15.1670000  2
     39     41     43     46     1  180.0000771  15.1670000  2
     41     43     46     47     1  0.0000000  0.0000000  2
     41     43     46     48     1  0.0000000  0.0000000  2
     41     43     46     49     1  0.0000000  0.0000000  2
     44     43     46     47     1  0.0000000  0.0000000  2
     44     43     46     48     1  0.0000000  0.0000000  2
     44     43     46     49     1  0.0000000  0.0000000  2
      8      1      2     30     4  180.0000771  4.6024000  2
      2      5      4     50     4  180.0000771  4.6024000  2
     10      5      7      8     4  180.0000771  4.6024000  2
      7     11     10     12     4  180.0000771  4.6024000  2
     13     17     16     24     4  180.0000771  4.6024000  2
     26     21     23     24     4  180.0000771  4.6024000  2
      1     31     30     32     4  180.0000771  4.6024000  2
     33     37     36     44     4  180.0000771  4.6024000  2
     46     41     43     44     4  180.0000771  4.6024000  2
      2      1      8      9     1  180.0000771  15.1670000  2
      2      4      5      6     1  180.0000771  15.1670000  2
      2      4     50     51     1  0.0000000  0.0000000  2
      2      4     50     52     1  0.0000000  0.0000000  2
      8      1      2      3     1  180.0000771  15.1670000  2
     30      1      2      3     1  180.0000771  15.1670000  2
      3      2      4      5     1  180.0000771  15.1670000  2
      3      2      4     50     1  180.0000771  15.1670000  2
      4     50     53     54     1  0.0000000  0.6973333  3
      5      4     50     51     1  0.0000000  0.0000000  2
      5      4     50     52     1  0.0000000  0.0000000  2
      5      7      8      9     1  180.0000771  15.1670000  2
      6      5      4     50     1  180.0000771  15.1670000  2
      6      5      7      8     1  180.0000771  15.1670000  2
      6      5      7     10     1  180.0000771  15.1670000  2
     30      1      8      9     1  180.0000771  15.1670000  2
      9      8      7     10     1  180.0000771  15.1670000  2
     10     12     13     14     1  0.0000000  1.6038667  3
     10     12     13     15     1  0.0000000  1.6038667  3
     13     16     17     18     1  180.0000771  15.1670000  2
     13     16     24     25     1  180.0000771  15.1670000  2
     14     13     16     17     1  0.0000000  0.0000000  2
     14     13     16     24     1  0.0000000  0.0000000  2
     15     13     16     17     1  0.0000000  0.0000000  2
     15     13     16     24     1  0.0000000  0.0000000  2
     16     17     19     20     1  180.0000771  15.1670000  2
     17     16     24     25     1  180.0000771  15.1670000  2
     17     19     21     22     1  180.0000771  15.1670000  2
     18     17     16     24     1  180.0000771  15.1670000  2
     18     17     19     20     1  180.0000771  15.1670000  2
     18     17     19     21     1  180.0000771  15.1670000  2
     20     19     21     22     1  180.0000771  15.1670000  2
     20     19     21     23     1  180.0000771  15.1670000  2
     21     23     24     25     1  180.0000771  15.1670000  2
     22     21     23     24     1  180.0000771  15.1670000  2
     22     21     23     26     1  180.0000771  15.1670000  2
     25     24     23     26     1  180.0000771  15.1670000  2
     30     32     33     34     1  0.0000000  1.6038667  3
     30     32     33     35     1  0.0000000  1.6038667  3
     33     36     37     38     1  180.0000771  15.1670000  2
     33     36     44     45     1  180.0000771  15.1670000  2
     34     33     36     37     1  0.0000000  0.0000000  2
     34     33     36     44     1  0.0000000  0.0000000  2
     35     33     36     37     1  0.0000000  0.0000000  2
     35     33     36     44     1  0.0000000  0.0000000  2
     36     37     39     40     1  180.0000771  15.1670000  2
     37     36     44     45     1  180.0000771  15.1670000  2
     37     39     41     42     1  180.0000771  15.1670000  2
     38     37     36     44     1  180.0000771  15.1670000  2
     38     37     39     40     1  180.0000771  15.1670000  2
     38     37     39     41     1  180.0000771  15.1670000  2
     40     39     41     42     1  180.0000771  15.1670000  2
     40     39     41     43     1  180.0000771  15.1670000  2
     41     43     44     45     1  180.0000771  15.1670000  2
     42     41     43     44     1  180.0000771  15.1670000  2
     42     41     43     46     1  180.0000771  15.1670000  2
     45     44     43     46     1  180.0000771  15.1670000  2
     51     50     53     54     1  0.0000000  0.6973333  3
     52     50     53     54     1  0.0000000  0.6973333  3
      1      4      2      3     4  180.0000771  4.6024000  2
      4      7      5      6     4  180.0000771  4.6024000  2
      1      7      8      9     4  180.0000771  4.6024000  2
     16     19     17     18     4  180.0000771  4.6024000  2
     17     21     19     20     4  180.0000771  4.6024000  2
     19     23     21     22     4  180.0000771  4.6024000  2
     16     23     24     25     4  180.0000771  4.6024000  2
     36     39     37     38     4  180.0000771  4.6024000  2
     37     41     39     40     4  180.0000771  4.6024000  2
     39     43     41     42     4  180.0000771  4.6024000  2
     36     43     44     45     4  180.0000771  4.6024000  2
