# Supplementary material for: Expanding the Paradigm of Structure-Based Drug Design: Molecular Dynamics Simulations Support the Development of New Pyridine-Based Protein Kinase C-Targeted Agonists
Source: J Med Chem. 2023 Apr 3;66(7):4588–602. doi: 10.1021/acs.jmedchem.2c01448 (PMC10108360; doi:10.1021/acs.jmedchem.2c01448)
Supplement: Supplementary file 3 — jm2c01448_si_003.zip [file jm2c01448_si_003.zip › Main_Topologies_(.itp)/ions.itp]

;;;;;;;;;;;;;;;;;;;;;;;;;;;;;;;;;;;;;;
; Topology of ions for gromacs using ;
; sigma (nm) and epsilon (kJ/mol)    ;
; Author: Hector Martinez-Seara      ;
; v.6.1                              ;
;;;;;;;;;;;;;;;;;;;;;;;;;;;;;;;;;;;;;;


;;;;;;;;;;;;;;;;;;;;;;;;;;;;;;;;;;;;;;
;###        CALCIUM               ###;
;;;;;;;;;;;;;;;;;;;;;;;;;;;;;;;;;;;;;;

[ moleculetype ]
; Name   nrexcl
CA_d          1
; DOI: 10.1021/jp064661f ; Dang2006

[ atoms ]
;   nr    type   resnr  residu    atom    cgnr        charge          mass
     1    Ca_d      1       CA      CA       1           2.0      40.07800

;;;;;;;;;;;;;;;;;;;;;;;;;;;;;;;;;;;;;;

[ moleculetype ]
; Name   nrexcl
CA_g0         1
; DOI: 10.1002/jcc.20090 ; Gromos 53a6 FF, exact conversion from C6,C12 to sigma,epsilon

[ atoms ]
;   nr    type   resnr  residu    atom    cgnr        charge          mass
     1    Ca_g0      1       CA      CA       1           2.0        40.078
;;;;;;;;;;;;;;;;;;;;;;;;;;;;;;;;;;;;;;

[ moleculetype ]
; Name   nrexcl
CA_g          1
; DOI: 10.1021/jp5005693, minor modification from Ca_g0

[ atoms ]
;   nr    type   resnr  residu    atom    cgnr        charge          mass
     1    Ca_g      1       CA      CA       1           2.0        40.078

;;;;;;;;;;;;;;;;;;;;;;;;;;;;;;;;;;;;;;

[ moleculetype ]
; Name   nrexcl
CA_s          1
; DOI: 10.1021/jp5005693 ; Jungwirth2014 ; scaled ; ECCR (Note: Based on Ca_g)

[ atoms ]
;   nr    type   resnr  residu    atom    cgnr        charge          mass
     1    Ca_s       1      CA      CA       1           1.5      40.07800
;;;;;;;;;;;;;;;;;;;;;;;;;;;;;;;;;;;;;;

[ moleculetype ]
; Name   nrexcl
CA_2s         1
; DOI: unpublished ; Jungwirth2016 ; scaled ; ECCR+~5% sigma ; (Note: Based on Ca_g); (preferred parameters)

[ atoms ]
;   nr    type   resnr  residu    atom    cgnr        charge          mass
     1    Ca_2s      1      CA      CA       1           1.5      40.07800


;;;;;;;;;;;;;;;;;;;;;;;;;;;;;;;;;;;;;;
;###        CHLORINE              ###;
;;;;;;;;;;;;;;;;;;;;;;;;;;;;;;;;;;;;;;

[ moleculetype ]
; Name   nrexcl
CL_d          1
; DOI: 10.1063/1.466363 ; Dang1994

[ atoms ]
;   nr    type   resnr  residu    atom    cgnr        charge          mass
     1    Cl_d       1      CL      CL       1          -1.0      35.45300
;;;;;;;;;;;;;;;;;;;;;;;;;;;;;;;;;;;;;;

[ moleculetype ]
; Name   nrexcl
CL_2d          1
; DOI: 10.1021/jp064661f ; Dang2006

[ atoms ]
;   nr    type   resnr  residu    atom    cgnr        charge          mass
     1   Cl_2d       1      CL      CL       1          -1.0      35.45300

;;;;;;;;;;;;;;;;;;;;;;;;;;;;;;;;;;;;;;
[ moleculetype ]
; Name   nrexcl
CL_o           1
; DOI: 10.1021/ja00316a012 ; OPLSAA FF 

[ atoms ]
;   nr    type   resnr  residu    atom    cgnr        charge          mass
     1   Cl_o        1      CL      CL       1          -1.0      35.45300

;;;;;;;;;;;;;;;;;;;;;;;;;;;;;;;;;;;;;;

[ moleculetype ]
; Name   nrexcl
CL_r          1
; DOI: 10.1016/S0006-3495(96)79511-5  ; Roux1996

[ atoms ]
;   nr    type   resnr  residu    atom    cgnr        charge          mass
     1    Cl_r       1      CL      CL       1          -1.0      35.45300
;;;;;;;;;;;;;;;;;;;;;;;;;;;;;;;;;;;;;;

[ moleculetype ]
; Name   nrexcl
CL_s          1
; DOI: 10.1021/jp5005693 ; Jungwirth2014a ; scaled

[ atoms ]
;   nr    type   resnr  residu    atom    cgnr        charge          mass
     1    Cl_s       1      CL      CL       1         -0.75      35.45300
;;;;;;;;;;;;;;;;;;;;;;;;;;;;;;;;;;;;;;

[ moleculetype ]
; Name   nrexcl
CL_2s          1
; DOI: 10.1080/00268976.2013.875231 ; Jungwirth2014b ; scaled (Note: Based on Cl_o)

[ atoms ]
;   nr    type   resnr  residu    atom    cgnr        charge          mass
     1   Cl_2s       1      CL      CL       1         -0.75      35.45300


;;;;;;;;;;;;;;;;;;;;;;;;;;;;;;;;;;;;;;
;###        POTASSIUM              ###;
;;;;;;;;;;;;;;;;;;;;;;;;;;;;;;;;;;;;;;

[ moleculetype ]
; Name   nrexcl
K_d          1
; DOI: 10.1021/jp064661f ; Dang2006

[ atoms ]
;   nr    type   resnr  residu    atom    cgnr        charge          mass
     1     K_d       1       K       K       1           1.0      39.09830
;;;;;;;;;;;;;;;;;;;;;;;;;;;;;;;;;;;;;;

[ moleculetype ]
; Name   nrexcl
K_r          1
; DOI: 10.1063/1.466711 ; Roux1994

[ atoms ]
;   nr    type   resnr  residu    atom    cgnr        charge          mass
     1     K_r       1       K       K       1           1.0      39.09830
;;;;;;;;;;;;;;;;;;;;;;;;;;;;;;;;;;;;;;

[ moleculetype ]
; Name   nrexcl
K_s           1
; DOI: 10.1021/jp3008267 ; Mason2012 ; scaled

[ atoms ]
;   nr    type   resnr  residu    atom    cgnr        charge          mass
     1     K_s       1       K       K       1         0.750      39.09830

;;;;;;;;;;;;;;;;;;;;;;;;;;;;;;;;;;;;;;
;###        LITHIUM               ###;
;;;;;;;;;;;;;;;;;;;;;;;;;;;;;;;;;;;;;;

[ moleculetype ]
; Name   nrexcl
LI_s           1
; DOI: 10.1080/00268976.2013.875231 ; Pluharova2014; scaled

[ atoms ]
;   nr    type   resnr  residu    atom    cgnr        charge          mass
     1    Li_s       1      LI      LI       1         0.750       6.94100

;;;;;;;;;;;;;;;;;;;;;;;;;;;;;;;;;;;;;;
;###        MAGNESIUM             ###;
;;;;;;;;;;;;;;;;;;;;;;;;;;;;;;;;;;;;;;

[ moleculetype ]
; Name   nrexcl
MG_c         1
; DOI: 10.1021/jp909132a; Callahan2010; full charges 

[ atoms ]
;   nr    type   resnr  residu    atom    cgnr        charge          mass
     1    Mg_c      1      MG      MG       1           2.00       24.305
;;;;;;;;;;;;;;;;;;;;;;;;;;;;;;;;;;;;;;;;;;;;

[ moleculetype ]
; Name   nrexcl
MG_ss        1
; DOI:10.1021/acs.jpcb.7b09612; Duboué-Dijon2017; MG_scaled charge "small" version

[ atoms ]
;   nr    type   resnr  residu    atom    cgnr        charge          mass
     1    Mg_ss     1      MG      MG       1           1.50       24.305
;;;;;;;;;;;;;;;;;;;;;;;;;;;;;;;;;;;;;;;;;;;;

[ moleculetype ]
; Name   nrexcl
MG_sb        1
; DOI:10.1021/acs.jpcb.7b09612; Duboué-Dijon2017; MG_scaled charge "big" version

[ atoms ]
;   nr    type   resnr  residu    atom    cgnr        charge          mass
     1    Mg_sb     1      MG      MG       1           1.50       24.305


;;;;;;;;;;;;;;;;;;;;;;;;;;;;;;;;;;;;;;
;###        SODIUM                ###;
;;;;;;;;;;;;;;;;;;;;;;;;;;;;;;;;;;;;;;

[ moleculetype ]
; Name   nrexcl
NA_d          1
; DOI: 10.1063/1.466363 ; Dang1994

[ atoms ]
;   nr    type   resnr  residu    atom    cgnr        charge          mass
     1    Na_d       1      NA      NA       1           1.0      22.98977
;;;;;;;;;;;;;;;;;;;;;;;;;;;;;;;;;;;;;;

[ moleculetype ]
; Name   nrexcl
NA_r          1
; DOI: 10.1063/1.466711 ; Roux1994

[ atoms ]
;   nr    type   resnr  residu    atom    cgnr        charge          mass
     1    Na_r       1      NA      NA       1           1.0      22.98977
;;;;;;;;;;;;;;;;;;;;;;;;;;;;;;;;;;;;;;

[ moleculetype ]
; Name   nrexcl
NA_s          1
; DOI: DOI: 10.1021/acs.jpcb.5b05221 ; Jungwirth2015 ; scaled

[ atoms ]
;   nr    type   resnr  residu    atom    cgnr        charge          mass
     1    Na_s       1      NA      NA       1          0.75      22.98977
;;;;;;;;;;;;;;;;;;;;;;;;;;;;;;;;;;;;;;
