# Supplementary material for: Expanding the Paradigm of Structure-Based Drug Design: Molecular Dynamics Simulations Support the Development of New Pyridine-Based Protein Kinase C-Targeted Agonists
Source: J Med Chem. 2023 Apr 3;66(7):4588–602. doi: 10.1021/acs.jmedchem.2c01448 (PMC10108360; doi:10.1021/acs.jmedchem.2c01448)
Supplement: Supplementary file 3 — jm2c01448_si_003.zip [file jm2c01448_si_003.zip › Main_Topologies_(.itp)/PRD_5a_gaff.itp]

;===================================================================================================================================================
;This is an internal topology file for PRD 5a (P5A) in GAFF force field (1) which has been created using AmberTools18 (2).
;The topology file has been created in 2020 by Saara Lautala.
;
;Please cite these papers:
;
;
;1) J. Wang, R.M. Wolf, J.W Caldwell, P.A. Kollman, and D.A Case,
;   Development and testing of a general amber force field.
;   J. Comput. Chem., 25: 1157-1174. (2004) https://doi.org/10.1002/jcc.20035
;
;2) R. Salomon-Ferrer, D.A. Case, R.C. Walker,
;   An overview of the Amber biomolecular simulation package, Wiley Interdiscip. Rev. Comput. Mol. Sci. 3 (2013) 198-210.
;   doi:10.1002/wcms.1121
;
;3) S. Lautala, R. Provenzani, I. Tarvainen, K. Sirna, S. T. Karhu, E. Grazhdankin, A. K. Lehtinen,
;   H. Sa’d, A. Koivuniemi, H. Xhaard, R. K. Tuominen, V. Talman, A. Bunker and J. Yli-Kauhaluoma
;   Expanding the Paradigm of Structure-based Drug Design: Molecular Dynamics Simulations Support
;   the Development of New Pyridine-based Protein Kinase C–Targeted Agonists, ACS Central Science, 2022, in press.
;===================================================================================================================================================


[ moleculetype ]
; Name            nrexcl
P5A          3

[ atoms ]
;   nr       type  resnr residue  atom   cgnr    charge       mass  typeB    chargeB      massB
; residue    1 P5A rtp P5A q -0.0
    1         ca      1    P5A     C1      1 0.42906550  12.010000   ; qtot 0.429065 ; edited 0.4290650 to 0.4290655 to set tot. charge to 0.
    2         ca      1    P5A     C2      2 -0.49103700  12.010000   ; qtot -0.061972
    3         ha      1    P5A     H1      3 0.20056600   1.008000   ; qtot 0.138594
    4         ca      1    P5A     C3      4 0.36445500  12.010000   ; qtot 0.503049
    5         ca      1    P5A     C4      5 -0.49103700  12.010000   ; qtot 0.012012
    6         ha      1    P5A     H2      6 0.20056600   1.008000   ; qtot 0.212578
    7         ca      1    P5A     C5      7 0.42906550  12.010000   ; qtot 0.641643 ; edited 0.42906500 to 0.4290655 to set tot. charge to 0.
    8         nb      1    P5A     N1      8 -0.66607800  14.010000   ; qtot -0.024435
    9          c      1    P5A     C6      9 0.71979800  12.010000   ; qtot 0.695363
   10          o      1    P5A     O1     10 -0.58945100  16.000000   ; qtot 0.105912
   11         os      1    P5A     O2     11 -0.39305500  16.000000   ; qtot -0.287143
   12         c3      1    P5A     C7     12 0.16504700  12.010000   ; qtot -0.122096
   13         h1      1    P5A     H3     13 0.06665300   1.008000   ; qtot -0.055443
   14         h1      1    P5A     H4     14 0.06665300   1.008000   ; qtot 0.011210
   15         ca      1    P5A     C8     15 0.04433600  12.010000   ; qtot 0.055546
   16         ca      1    P5A     C9     16 -0.05970100  12.010000   ; qtot -0.004155
   17         ha      1    P5A     H5     17 0.09266600   1.008000   ; qtot 0.088511
   18         ca      1    P5A    C10     18 -0.13253700  12.010000   ; qtot -0.044026
   19         ha      1    P5A     H6     19 0.14743900   1.008000   ; qtot 0.103413
   20         ca      1    P5A    C11     20 -0.19345000  12.010000   ; qtot -0.090037
   21         ha      1    P5A     H7     21 0.16341400   1.008000   ; qtot 0.073377
   22         ca      1    P5A    C12     22 -0.04230400  12.010000   ; qtot 0.031073
   23         ca      1    P5A    C13     23 -0.22977500  12.010000   ; qtot -0.198702
   24         ha      1    P5A     H8     24 0.15463700   1.008000   ; qtot -0.044065
   25         c3      1    P5A    C14     25 0.71837300  12.010000   ; qtot 0.674308
   26          f      1    P5A     F1     26 -0.23698500  19.000000   ; qtot 0.437323
   27          f      1    P5A     F2     27 -0.23698500  19.000000   ; qtot 0.200338
   28          f      1    P5A     F3     28 -0.23698500  19.000000   ; qtot -0.036647
   29          c      1    P5A    C15     29 0.71979800  12.010000   ; qtot 0.683151
   30          o      1    P5A     O3     30 -0.58945100  16.000000   ; qtot 0.093700
   31         os      1    P5A     O4     31 -0.39305500  16.000000   ; qtot -0.299355
   32         c3      1    P5A    C16     32 0.16504700  12.010000   ; qtot -0.134308
   33         h1      1    P5A     H9     33 0.06665300   1.008000   ; qtot -0.067655
   34         h1      1    P5A    H10     34 0.06665300   1.008000   ; qtot -0.001002
   35         ca      1    P5A    C17     35 0.04433600  12.010000   ; qtot 0.043334
   36         ca      1    P5A    C18     36 -0.05970100  12.010000   ; qtot -0.016367
   37         ha      1    P5A    H11     37 0.09266600   1.008000   ; qtot 0.076299
   38         ca      1    P5A    C19     38 -0.13253700  12.010000   ; qtot -0.056238
   39         ha      1    P5A    H12     39 0.14743900   1.008000   ; qtot 0.091201
   40         ca      1    P5A    C20     40 -0.19345000  12.010000   ; qtot -0.102249
   41         ha      1    P5A    H13     41 0.16341400   1.008000   ; qtot 0.061165
   42         ca      1    P5A    C21     42 -0.04230400  12.010000   ; qtot 0.018861
   43         ca      1    P5A    C22     43 -0.22977500  12.010000   ; qtot -0.210914
   44         ha      1    P5A    H14     44 0.15463700   1.008000   ; qtot -0.056277
   45         c3      1    P5A    C23     45 0.71837300  12.010000   ; qtot 0.662096
   46          f      1    P5A     F4     46 -0.23698500  19.000000   ; qtot 0.425111
   47          f      1    P5A     F5     47 -0.23698500  19.000000   ; qtot 0.188126
   48          f      1    P5A     F6     48 -0.23698500  19.000000   ; qtot -0.048859
   49         c3      1    P5A    C24     49 0.27608400  12.010000   ; qtot 0.227225
   50         h1      1    P5A    H15     50 -0.01236300   1.008000   ; qtot 0.214862
   51         h1      1    P5A    H16     51 -0.01236300   1.008000   ; qtot 0.202499
   52         oh      1    P5A     O5     52 -0.60785700  16.000000   ; qtot -0.405358
   53         ho      1    P5A    H17     53 0.40535700   1.008000   ; qtot -0.000000

[ bonds ]
;    ai     aj funct         c0         c1         c2         c3
      1      2     1   0.13984 385848.480000
      1      8     1   0.13390 408358.400000
      1     29     1   0.14906 289449.120000
      2      4     1   0.13984 385848.480000
      4      5     1   0.13984 385848.480000
      4     49     1   0.15156 268612.800000
      5      7     1   0.13984 385848.480000
      7      8     1   0.13390 408358.400000
      7      9     1   0.14906 289449.120000
      9     10     1   0.12183 533627.360000
      9     11     1   0.13584 327021.440000
     11     12     1   0.14316 258236.480000
     12     15     1   0.15156 268612.800000
     15     16     1   0.13984 385848.480000
     15     23     1   0.13984 385848.480000
     16     18     1   0.13984 385848.480000
     18     20     1   0.13984 385848.480000
     20     22     1   0.13984 385848.480000
     22     23     1   0.13984 385848.480000
     22     25     1   0.15156 268612.800000
     25     26     1   0.13497 298653.920000
     25     27     1   0.13497 298653.920000
     25     28     1   0.13497 298653.920000
     29     30     1   0.12183 533627.360000
     29     31     1   0.13584 327021.440000
     31     32     1   0.14316 258236.480000
     32     35     1   0.15156 268612.800000
     35     36     1   0.13984 385848.480000
     35     43     1   0.13984 385848.480000
     36     38     1   0.13984 385848.480000
     38     40     1   0.13984 385848.480000
     40     42     1   0.13984 385848.480000
     42     43     1   0.13984 385848.480000
     42     45     1   0.15156 268612.800000
     45     46     1   0.13497 298653.920000
     45     47     1   0.13497 298653.920000
     45     48     1   0.13497 298653.920000
     49     52     1   0.14233 265014.560000
      2      3     1   0.10860 289365.440000
      5      6     1   0.10860 289365.440000
     12     13     1   0.10969 276646.080000
     12     14     1   0.10969 276646.080000
     16     17     1   0.10860 289365.440000
     18     19     1   0.10860 289365.440000
     20     21     1   0.10860 289365.440000
     23     24     1   0.10860 289365.440000
     32     33     1   0.10969 276646.080000
     32     34     1   0.10969 276646.080000
     36     37     1   0.10860 289365.440000
     38     39     1   0.10860 289365.440000
     40     41     1   0.10860 289365.440000
     43     44     1   0.10860 289365.440000
     49     50     1   0.10969 276646.080000
     49     51     1   0.10969 276646.080000
     52     53     1   0.09730 310787.520000

[ pairs ]
;    ai     aj funct         c0         c1         c2         c3
      1      5     1
      1     49     1
      1      9     1
      1     32     1
      2      7     1
      2     30     1
      2     31     1
      2     52     1
      8      4     1
     29      4     1
      4      9     1
      5     52     1
      5     10     1
      5     11     1
      7     49     1
     29      7     1
      7     12     1
      8     30     1
      8     31     1
      8     10     1
      8     11     1
      9     15     1
     10     12     1
     11     16     1
     11     23     1
     12     18     1
     12     22     1
     15     20     1
     15     25     1
     16     22     1
     18     23     1
     18     25     1
     20     26     1
     20     27     1
     20     28     1
     23     26     1
     23     27     1
     23     28     1
     29     35     1
     30     32     1
     31     36     1
     31     43     1
     32     38     1
     32     42     1
     35     40     1
     35     45     1
     36     42     1
     38     43     1
     38     45     1
     40     46     1
     40     47     1
     40     48     1
     43     46     1
     43     47     1
     43     48     1
      2      6     1
      2     50     1
      2     51     1
      8      3     1
     29      3     1
      3      5     1
      3     49     1
      4     53     1
      5     50     1
      5     51     1
      6     49     1
      6      8     1
      6      9     1
      9     13     1
      9     14     1
     12     17     1
     12     24     1
     13     16     1
     13     23     1
     14     16     1
     14     23     1
     15     19     1
     16     24     1
     16     21     1
     17     23     1
     17     19     1
     17     20     1
     19     21     1
     19     22     1
     20     24     1
     21     23     1
     21     25     1
     24     25     1
     29     33     1
     29     34     1
     32     37     1
     32     44     1
     33     36     1
     33     43     1
     34     36     1
     34     43     1
     35     39     1
     36     44     1
     36     41     1
     37     43     1
     37     39     1
     37     40     1
     39     41     1
     39     42     1
     40     44     1
     41     43     1
     41     45     1
     44     45     1
     50     53     1
     51     53     1

[ angles ]
;    ai     aj     ak funct         c0         c1         c2         c3
      1      2      4     1   120.0200517 557.308800
      1      8      7     1   117.2200505 571.534400
      1     29     30     1   122.6000525 574.881600
      1     29     31     1   112.4400481 579.902400
      2      1      8     1   122.9400526 575.718400
      2      1     29     1   120.3300516 538.062400
      2      4      5     1   120.0200517 557.308800
      2      4     49     1   120.7700517 531.368000
      4      5      7     1   120.0200517 557.308800
      4     49     52     1   110.6200476 568.187200
      5      4     49     1   120.7700517 531.368000
      5      7      8     1   122.9400526 575.718400
      5      7      9     1   120.3300516 538.062400
      7      9     10     1   122.6000525 574.881600
      7      9     11     1   112.4400481 579.902400
      8      1     29     1   117.7800502 566.513600
      8      7      9     1   117.7800502 566.513600
      9     11     12     1   115.9800495 529.694400
     10      9     11     1   123.2500525 630.110400
     11     12     15     1   108.9500470 571.534400
     12     15     16     1   120.7700517 531.368000
     12     15     23     1   120.7700517 531.368000
     15     16     18     1   120.0200517 557.308800
     15     23     22     1   120.0200517 557.308800
     16     15     23     1   120.0200517 557.308800
     16     18     20     1   120.0200517 557.308800
     18     20     22     1   120.0200517 557.308800
     20     22     23     1   120.0200517 557.308800
     20     22     25     1   120.7700517 531.368000
     22     25     26     1   111.7700478 552.288000
     22     25     27     1   111.7700478 552.288000
     22     25     28     1   111.7700478 552.288000
     23     22     25     1   120.7700517 531.368000
     26     25     27     1   107.3600461 593.291200
     26     25     28     1   107.3600461 593.291200
     27     25     28     1   107.3600461 593.291200
     29     31     32     1   115.9800495 529.694400
     30     29     31     1   123.2500525 630.110400
     31     32     35     1   108.9500470 571.534400
     32     35     36     1   120.7700517 531.368000
     32     35     43     1   120.7700517 531.368000
     35     36     38     1   120.0200517 557.308800
     35     43     42     1   120.0200517 557.308800
     36     35     43     1   120.0200517 557.308800
     36     38     40     1   120.0200517 557.308800
     38     40     42     1   120.0200517 557.308800
     40     42     43     1   120.0200517 557.308800
     40     42     45     1   120.7700517 531.368000
     42     45     46     1   111.7700478 552.288000
     42     45     47     1   111.7700478 552.288000
     42     45     48     1   111.7700478 552.288000
     43     42     45     1   120.7700517 531.368000
     46     45     47     1   107.3600461 593.291200
     46     45     48     1   107.3600461 593.291200
     47     45     48     1   107.3600461 593.291200
      1      2      3     1   119.8800511 403.337600
      3      2      4     1   119.8800511 403.337600
      4      5      6     1   119.8800511 403.337600
      4     49     50     1   109.5600471 393.296000
      4     49     51     1   109.5600471 393.296000
      6      5      7     1   119.8800511 403.337600
     11     12     13     1   109.7800468 425.094400
     11     12     14     1   109.7800468 425.094400
     13     12     14     1   108.4600466 328.025600
     13     12     15     1   109.5600471 393.296000
     14     12     15     1   109.5600471 393.296000
     15     16     17     1   119.8800511 403.337600
     15     23     24     1   119.8800511 403.337600
     16     18     19     1   119.8800511 403.337600
     17     16     18     1   119.8800511 403.337600
     18     20     21     1   119.8800511 403.337600
     19     18     20     1   119.8800511 403.337600
     21     20     22     1   119.8800511 403.337600
     22     23     24     1   119.8800511 403.337600
     31     32     33     1   109.7800468 425.094400
     31     32     34     1   109.7800468 425.094400
     33     32     34     1   108.4600466 328.025600
     33     32     35     1   109.5600471 393.296000
     34     32     35     1   109.5600471 393.296000
     35     36     37     1   119.8800511 403.337600
     35     43     44     1   119.8800511 403.337600
     36     38     39     1   119.8800511 403.337600
     37     36     38     1   119.8800511 403.337600
     38     40     41     1   119.8800511 403.337600
     39     38     40     1   119.8800511 403.337600
     41     40     42     1   119.8800511 403.337600
     42     43     44     1   119.8800511 403.337600
     49     52     53     1   107.2600461 396.643200
     50     49     51     1   108.4600466 328.025600
     50     49     52     1   110.2600474 425.931200
     51     49     52     1   110.2600474 425.931200

[ dihedrals ]
;    ai     aj     ak     al funct         c0         c1         c2         c3         c4         c5
      1      2      4      5     1  180.0000771  15.1670000  2
      1      2      4     49     1  180.0000771  15.1670000  2
      1      8      7      5     1  180.0000771  20.0832000  2
      1      8      7      9     1  180.0000771  20.0832000  2
      1     29     31     32     1  180.0000771  11.2968000  2
      2      1      8      7     1  180.0000771  20.0832000  2
      2      1     29     30     1  180.0000771  4.1840000  2
      2      1     29     31     1  180.0000771  4.1840000  2
      2      4      5      7     1  180.0000771  15.1670000  2
      2      4     49     52     1  0.0000000  0.0000000  2
      8      1      2      4     1  180.0000771  15.1670000  2
     29      1      2      4     1  180.0000771  15.1670000  2
      4      5      7      8     1  180.0000771  15.1670000  2
      4      5      7      9     1  180.0000771  15.1670000  2
      5      4     49     52     1  0.0000000  0.0000000  2
      5      7      9     10     1  180.0000771  4.1840000  2
      5      7      9     11     1  180.0000771  4.1840000  2
      7      5      4     49     1  180.0000771  15.1670000  2
     29      1      8      7     1  180.0000771  20.0832000  2
      7      9     11     12     1  180.0000771  11.2968000  2
      8      1     29     30     1  180.0000771  4.1840000  2
      8      1     29     31     1  180.0000771  4.1840000  2
      8      7      9     10     1  180.0000771  4.1840000  2
      8      7      9     11     1  180.0000771  4.1840000  2
      9     11     12     15     1  0.0000000  1.6038667  3
     10      9     11     12     1  180.0000771  5.8576000  1
     10      9     11     12     1  180.0000771  11.2968000  2
     11     12     15     16     1  0.0000000  0.0000000  2
     11     12     15     23     1  0.0000000  0.0000000  2
     12     15     16     18     1  180.0000771  15.1670000  2
     12     15     23     22     1  180.0000771  15.1670000  2
     15     16     18     20     1  180.0000771  15.1670000  2
     15     23     22     20     1  180.0000771  15.1670000  2
     15     23     22     25     1  180.0000771  15.1670000  2
     16     15     23     22     1  180.0000771  15.1670000  2
     16     18     20     22     1  180.0000771  15.1670000  2
     18     16     15     23     1  180.0000771  15.1670000  2
     18     20     22     23     1  180.0000771  15.1670000  2
     18     20     22     25     1  180.0000771  15.1670000  2
     20     22     25     26     1  0.0000000  0.0000000  2
     20     22     25     27     1  0.0000000  0.0000000  2
     20     22     25     28     1  0.0000000  0.0000000  2
     23     22     25     26     1  0.0000000  0.0000000  2
     23     22     25     27     1  0.0000000  0.0000000  2
     23     22     25     28     1  0.0000000  0.0000000  2
     29     31     32     35     1  0.0000000  1.6038667  3
     30     29     31     32     1  180.0000771  5.8576000  1
     30     29     31     32     1  180.0000771  11.2968000  2
     31     32     35     36     1  0.0000000  0.0000000  2
     31     32     35     43     1  0.0000000  0.0000000  2
     32     35     36     38     1  180.0000771  15.1670000  2
     32     35     43     42     1  180.0000771  15.1670000  2
     35     36     38     40     1  180.0000771  15.1670000  2
     35     43     42     40     1  180.0000771  15.1670000  2
     35     43     42     45     1  180.0000771  15.1670000  2
     36     35     43     42     1  180.0000771  15.1670000  2
     36     38     40     42     1  180.0000771  15.1670000  2
     38     36     35     43     1  180.0000771  15.1670000  2
     38     40     42     43     1  180.0000771  15.1670000  2
     38     40     42     45     1  180.0000771  15.1670000  2
     40     42     45     46     1  0.0000000  0.0000000  2
     40     42     45     47     1  0.0000000  0.0000000  2
     40     42     45     48     1  0.0000000  0.0000000  2
     43     42     45     46     1  0.0000000  0.0000000  2
     43     42     45     47     1  0.0000000  0.0000000  2
     43     42     45     48     1  0.0000000  0.0000000  2
      8      1      2     29     4  180.0000771  4.6024000  2
      2      5      4     49     4  180.0000771  4.6024000  2
      9      5      7      8     4  180.0000771  4.6024000  2
      7     10      9     11     4  180.0000771  4.6024000  2
     12     16     15     23     4  180.0000771  4.6024000  2
     25     20     22     23     4  180.0000771  4.6024000  2
      1     30     29     31     4  180.0000771  4.6024000  2
     32     36     35     43     4  180.0000771  4.6024000  2
     45     40     42     43     4  180.0000771  4.6024000  2
      2      4      5      6     1  180.0000771  15.1670000  2
      2      4     49     50     1  0.0000000  0.0000000  2
      2      4     49     51     1  0.0000000  0.0000000  2
      8      1      2      3     1  180.0000771  15.1670000  2
     29      1      2      3     1  180.0000771  15.1670000  2
      3      2      4      5     1  180.0000771  15.1670000  2
      3      2      4     49     1  180.0000771  15.1670000  2
      4     49     52     53     1  0.0000000  0.6973333  3
      5      4     49     50     1  0.0000000  0.0000000  2
      5      4     49     51     1  0.0000000  0.0000000  2
      6      5      4     49     1  180.0000771  15.1670000  2
      6      5      7      8     1  180.0000771  15.1670000  2
      6      5      7      9     1  180.0000771  15.1670000  2
      9     11     12     13     1  0.0000000  1.6038667  3
      9     11     12     14     1  0.0000000  1.6038667  3
     12     15     16     17     1  180.0000771  15.1670000  2
     12     15     23     24     1  180.0000771  15.1670000  2
     13     12     15     16     1  0.0000000  0.0000000  2
     13     12     15     23     1  0.0000000  0.0000000  2
     14     12     15     16     1  0.0000000  0.0000000  2
     14     12     15     23     1  0.0000000  0.0000000  2
     15     16     18     19     1  180.0000771  15.1670000  2
     16     15     23     24     1  180.0000771  15.1670000  2
     16     18     20     21     1  180.0000771  15.1670000  2
     17     16     15     23     1  180.0000771  15.1670000  2
     17     16     18     19     1  180.0000771  15.1670000  2
     17     16     18     20     1  180.0000771  15.1670000  2
     19     18     20     21     1  180.0000771  15.1670000  2
     19     18     20     22     1  180.0000771  15.1670000  2
     20     22     23     24     1  180.0000771  15.1670000  2
     21     20     22     23     1  180.0000771  15.1670000  2
     21     20     22     25     1  180.0000771  15.1670000  2
     24     23     22     25     1  180.0000771  15.1670000  2
     29     31     32     33     1  0.0000000  1.6038667  3
     29     31     32     34     1  0.0000000  1.6038667  3
     32     35     36     37     1  180.0000771  15.1670000  2
     32     35     43     44     1  180.0000771  15.1670000  2
     33     32     35     36     1  0.0000000  0.0000000  2
     33     32     35     43     1  0.0000000  0.0000000  2
     34     32     35     36     1  0.0000000  0.0000000  2
     34     32     35     43     1  0.0000000  0.0000000  2
     35     36     38     39     1  180.0000771  15.1670000  2
     36     35     43     44     1  180.0000771  15.1670000  2
     36     38     40     41     1  180.0000771  15.1670000  2
     37     36     35     43     1  180.0000771  15.1670000  2
     37     36     38     39     1  180.0000771  15.1670000  2
     37     36     38     40     1  180.0000771  15.1670000  2
     39     38     40     41     1  180.0000771  15.1670000  2
     39     38     40     42     1  180.0000771  15.1670000  2
     40     42     43     44     1  180.0000771  15.1670000  2
     41     40     42     43     1  180.0000771  15.1670000  2
     41     40     42     45     1  180.0000771  15.1670000  2
     44     43     42     45     1  180.0000771  15.1670000  2
     50     49     52     53     1  0.0000000  0.6973333  3
     51     49     52     53     1  0.0000000  0.6973333  3
      1      4      2      3     4  180.0000771  4.6024000  2
      4      7      5      6     4  180.0000771  4.6024000  2
     15     18     16     17     4  180.0000771  4.6024000  2
     16     20     18     19     4  180.0000771  4.6024000  2
     18     22     20     21     4  180.0000771  4.6024000  2
     15     22     23     24     4  180.0000771  4.6024000  2
     35     38     36     37     4  180.0000771  4.6024000  2
     36     40     38     39     4  180.0000771  4.6024000  2
     38     42     40     41     4  180.0000771  4.6024000  2
     35     42     43     44     4  180.0000771  4.6024000  2
