# Supplementary material for: Expanding the Paradigm of Structure-Based Drug Design: Molecular Dynamics Simulations Support the Development of New Pyridine-Based Protein Kinase C-Targeted Agonists
Source: J Med Chem. 2023 Apr 3;66(7):4588–602. doi: 10.1021/acs.jmedchem.2c01448 (PMC10108360; doi:10.1021/acs.jmedchem.2c01448)
Supplement: Supplementary file 3 — jm2c01448_si_003.zip [file jm2c01448_si_003.zip › Main_Topologies_(.itp)/PRD_5b_gaff.itp]

;===================================================================================================================================================
;This is an internal topology file for PRD 5b (P5B) in GAFF force field (1) which has been created using AmberTools18 (2).
;The topology file has been created in 2020 by Saara Lautala.
;
;Please cite these papers:
;
;
;1) J. Wang, R.M. Wolf, J.W Caldwell, P.A. Kollman, and D.A Case,
;   Development and testing of a general amber force field.
;   J. Comput. Chem., 25: 1157-1174. (2004) https://doi.org/10.1002/jcc.20035
;
;2) R. Salomon-Ferrer, D.A. Case, R.C. Walker,
;   An overview of the Amber biomolecular simulation package, Wiley Interdiscip. Rev. Comput. Mol. Sci. 3 (2013) 198-210.
;   doi:10.1002/wcms.1121
;
;3) S. Lautala, R. Provenzani, I. Tarvainen, K. Sirna, S. T. Karhu, E. Grazhdankin, A. K. Lehtinen,
;   H. Sa’d, A. Koivuniemi, H. Xhaard, R. K. Tuominen, V. Talman, A. Bunker and J. Yli-Kauhaluoma
;   Expanding the Paradigm of Structure-based Drug Design: Molecular Dynamics Simulations Support
;   the Development of New Pyridine-based Protein Kinase C–Targeted Agonists, ACS Central Science, 2022, in press.
;===================================================================================================================================================


[ moleculetype ]
; Name            nrexcl
P5B          3

[ atoms ]
;   nr       type  resnr residue  atom   cgnr    charge       mass  typeB    chargeB      massB
; residue    1 MOL rtp MOL q -0.0
    1         ca      1    P5B     C1      1 0.51767400  12.010000   ; qtot 0.517674
    2         ca      1    P5B     C2      2 -0.57411900  12.010000   ; qtot -0.056445
    3         ha      1    P5B     H1      3 0.20946300   1.008000   ; qtot 0.153018
    4         ca      1    P5B     C3      4 0.34727100  12.010000   ; qtot 0.500289
    5         ca      1    P5B     C4      5 -0.57411900  12.010000   ; qtot -0.073830
    6         ha      1    P5B     H2      6 0.20946300   1.008000   ; qtot 0.135633
    7         ca      1    P5B     C5      7 0.51767400  12.010000   ; qtot 0.653307
    8         nb      1    P5B     N1      8 -0.71205300  14.010000   ; qtot -0.058746
    9          c      1    P5B     C6      9 0.72985600  12.010000   ; qtot 0.671110
   10          o      1    P5B     O1     10 -0.56579900  16.000000   ; qtot 0.105311
   11         os      1    P5B     O2     11 -0.52118000  16.000000   ; qtot -0.415869
   12         c3      1    P5B     C7     12 0.33849100  12.010000   ; qtot -0.077378
   13         c3      1    P5B     C8     13 -0.00298700  12.010000   ; qtot -0.080365
   14         hc      1    P5B     H3     14 0.01364800   1.008000   ; qtot -0.066717
   15         hc      1    P5B     H4     15 0.01364800   1.008000   ; qtot -0.053069
   16         c3      1    P5B     C9     16 -0.05030400  12.010000   ; qtot -0.103373
   17         hc      1    P5B     H5     17 0.01282100   1.008000   ; qtot -0.090552
   18         hc      1    P5B     H6     18 0.01282100   1.008000   ; qtot -0.077731
   19         hc      1    P5B     H7     19 0.01282100   1.008000   ; qtot -0.064910
   20         h1      1    P5B     H8     20 0.02685000   1.008000   ; qtot -0.038060
   21         c3      1    P5B    C10     21 -0.18578700  12.010000   ; qtot -0.223847
   22         hc      1    P5B     H9     22 0.05299300   1.008000   ; qtot -0.170854
   23         hc      1    P5B    H10     23 0.05299300   1.008000   ; qtot -0.117861
   24         c3      1    P5B    C11     24 0.00372700  12.010000   ; qtot -0.114134
   25         hc      1    P5B    H11     25 0.00105900   1.008000   ; qtot -0.113075
   26         hc      1    P5B    H12     26 0.00105900   1.008000   ; qtot -0.112016
   27         c3      1    P5B    C12     27 0.18238100  12.010000   ; qtot 0.070365
   28         hc      1    P5B    H13     28 -0.02683000   1.008000   ; qtot 0.043535
   29         hc      1    P5B    H14     29 -0.02683000   1.008000   ; qtot 0.016705
   30         c3      1    P5B    C13     30 -0.26588400  12.010000   ; qtot -0.249179
   31         hc      1    P5B    H15     31 0.05967400   1.008000   ; qtot -0.189505
   32         hc      1    P5B    H16     32 0.05967400   1.008000   ; qtot -0.129831
   33         hc      1    P5B    H17     33 0.05967400   1.008000   ; qtot -0.070157
   34          c      1    P5B    C14     34 0.72985600  12.010000   ; qtot 0.659699
   35          o      1    P5B     O3     35 -0.56579900  16.000000   ; qtot 0.093900
   36         os      1    P5B     O4     36 -0.52118000  16.000000   ; qtot -0.427280
   37         c3      1    P5B    C15     37 0.33849100  12.010000   ; qtot -0.088789
   38         c3      1    P5B    C16     38 -0.00298700  12.010000   ; qtot -0.091776
   39         hc      1    P5B    H18     39 0.01364800   1.008000   ; qtot -0.078128
   40         hc      1    P5B    H19     40 0.01364800   1.008000   ; qtot -0.064480
   41         c3      1    P5B    C17     41 -0.05030400  12.010000   ; qtot -0.114784
   42         hc      1    P5B    H20     42 0.01282100   1.008000   ; qtot -0.101963
   43         hc      1    P5B    H21     43 0.01282100   1.008000   ; qtot -0.089142
   44         hc      1    P5B    H22     44 0.01282100   1.008000   ; qtot -0.076321
   45         h1      1    P5B    H23     45 0.02685000   1.008000   ; qtot -0.049471
   46         c3      1    P5B    C18     46 -0.18578700  12.010000   ; qtot -0.235258
   47         hc      1    P5B    H24     47 0.05299300   1.008000   ; qtot -0.182265
   48         hc      1    P5B    H25     48 0.05299300   1.008000   ; qtot -0.129272
   49         c3      1    P5B    C19     49 0.00372700  12.010000   ; qtot -0.125545
   50         hc      1    P5B    H26     50 0.00105900   1.008000   ; qtot -0.124486
   51         hc      1    P5B    H27     51 0.00105900   1.008000   ; qtot -0.123427
   52         c3      1    P5B    C20     52 0.18238100  12.010000   ; qtot 0.058954
   53         hc      1    P5B    H28     53 -0.02683000   1.008000   ; qtot 0.032124
   54         hc      1    P5B    H29     54 -0.02683000   1.008000   ; qtot 0.005294
   55         c3      1    P5B    C21     55 -0.26588400  12.010000   ; qtot -0.260590
   56         hc      1    P5B    H30     56 0.05967400   1.008000   ; qtot -0.200916
   57         hc      1    P5B    H31     57 0.05967400   1.008000   ; qtot -0.141242
   58         hc      1    P5B    H32     58 0.05967400   1.008000   ; qtot -0.081568
   59         c3      1    P5B    C22     59 0.34703100  12.010000   ; qtot 0.265463
   60         h1      1    P5B    H33     60 -0.01117900   1.008000   ; qtot 0.254284
   61         h1      1    P5B    H34     61 -0.01117900   1.008000   ; qtot 0.243105
   62         oh      1    P5B     O5     62 -0.66070700  16.000000   ; qtot -0.417602
   63         ho      1    P5B    H35     63 0.41759900   1.008000   ; qtot -0.000003

[ bonds ]
;    ai     aj funct         c0         c1         c2         c3
      1      2     1   0.13984 385848.480000
      1      8     1   0.13390 408358.400000
      1     34     1   0.14906 289449.120000
      2      4     1   0.13984 385848.480000
      4      5     1   0.13984 385848.480000
      4     59     1   0.15156 268612.800000
      5      7     1   0.13984 385848.480000
      7      8     1   0.13390 408358.400000
      7      9     1   0.14906 289449.120000
      9     10     1   0.12183 533627.360000
      9     11     1   0.13584 327021.440000
     11     12     1   0.14316 258236.480000
     12     13     1   0.15375 251793.120000
     12     21     1   0.15375 251793.120000
     13     16     1   0.15375 251793.120000
     21     24     1   0.15375 251793.120000
     24     27     1   0.15375 251793.120000
     27     30     1   0.15375 251793.120000
     34     35     1   0.12183 533627.360000
     34     36     1   0.13584 327021.440000
     36     37     1   0.14316 258236.480000
     37     38     1   0.15375 251793.120000
     37     46     1   0.15375 251793.120000
     38     41     1   0.15375 251793.120000
     46     49     1   0.15375 251793.120000
     49     52     1   0.15375 251793.120000
     52     55     1   0.15375 251793.120000
     59     62     1   0.14233 265014.560000
      2      3     1   0.10860 289365.440000
      5      6     1   0.10860 289365.440000
     12     20     1   0.10969 276646.080000
     13     14     1   0.10969 276646.080000
     13     15     1   0.10969 276646.080000
     16     17     1   0.10969 276646.080000
     16     18     1   0.10969 276646.080000
     16     19     1   0.10969 276646.080000
     21     22     1   0.10969 276646.080000
     21     23     1   0.10969 276646.080000
     24     25     1   0.10969 276646.080000
     24     26     1   0.10969 276646.080000
     27     28     1   0.10969 276646.080000
     27     29     1   0.10969 276646.080000
     30     31     1   0.10969 276646.080000
     30     32     1   0.10969 276646.080000
     30     33     1   0.10969 276646.080000
     37     45     1   0.10969 276646.080000
     38     39     1   0.10969 276646.080000
     38     40     1   0.10969 276646.080000
     41     42     1   0.10969 276646.080000
     41     43     1   0.10969 276646.080000
     41     44     1   0.10969 276646.080000
     46     47     1   0.10969 276646.080000
     46     48     1   0.10969 276646.080000
     49     50     1   0.10969 276646.080000
     49     51     1   0.10969 276646.080000
     52     53     1   0.10969 276646.080000
     52     54     1   0.10969 276646.080000
     55     56     1   0.10969 276646.080000
     55     57     1   0.10969 276646.080000
     55     58     1   0.10969 276646.080000
     59     60     1   0.10969 276646.080000
     59     61     1   0.10969 276646.080000
     62     63     1   0.09730 310787.520000

[ pairs ]
;    ai     aj funct         c0         c1         c2         c3
      1      5     1
      1     59     1
      1      9     1
      1     37     1
      2      7     1
      2     35     1
      2     36     1
      2     62     1
      8      4     1
     34      4     1
      4      9     1
      5     62     1
      5     10     1
      5     11     1
      7     59     1
     34      7     1
      7     12     1
      8     35     1
      8     36     1
      8     10     1
      8     11     1
      9     13     1
      9     21     1
     10     12     1
     11     16     1
     11     24     1
     12     27     1
     13     24     1
     16     21     1
     21     30     1
     34     38     1
     34     46     1
     35     37     1
     36     41     1
     36     49     1
     37     52     1
     38     49     1
     41     46     1
     46     55     1
      2      6     1
      2     60     1
      2     61     1
      8      3     1
     34      3     1
      3      5     1
      3     59     1
      4     63     1
      5     60     1
      5     61     1
      6     59     1
      6      8     1
      6      9     1
      9     20     1
     11     14     1
     11     15     1
     11     22     1
     11     23     1
     12     17     1
     12     18     1
     12     19     1
     12     25     1
     12     26     1
     13     22     1
     13     23     1
     14     20     1
     14     21     1
     14     17     1
     14     18     1
     14     19     1
     15     20     1
     15     21     1
     15     17     1
     15     18     1
     15     19     1
     16     20     1
     20     22     1
     20     23     1
     20     24     1
     21     28     1
     21     29     1
     22     25     1
     22     26     1
     22     27     1
     23     25     1
     23     26     1
     23     27     1
     24     31     1
     24     32     1
     24     33     1
     25     28     1
     25     29     1
     25     30     1
     26     28     1
     26     29     1
     26     30     1
     28     31     1
     28     32     1
     28     33     1
     29     31     1
     29     32     1
     29     33     1
     34     45     1
     36     39     1
     36     40     1
     36     47     1
     36     48     1
     37     42     1
     37     43     1
     37     44     1
     37     50     1
     37     51     1
     38     47     1
     38     48     1
     39     45     1
     39     46     1
     39     42     1
     39     43     1
     39     44     1
     40     45     1
     40     46     1
     40     42     1
     40     43     1
     40     44     1
     41     45     1
     45     47     1
     45     48     1
     45     49     1
     46     53     1
     46     54     1
     47     50     1
     47     51     1
     47     52     1
     48     50     1
     48     51     1
     48     52     1
     49     56     1
     49     57     1
     49     58     1
     50     53     1
     50     54     1
     50     55     1
     51     53     1
     51     54     1
     51     55     1
     53     56     1
     53     57     1
     53     58     1
     54     56     1
     54     57     1
     54     58     1
     60     63     1
     61     63     1

[ angles ]
;    ai     aj     ak funct         c0         c1         c2         c3
      1      2      4     1   120.0200517 557.308800
      1      8      7     1   117.2200505 571.534400
      1     34     35     1   122.6000525 574.881600
      1     34     36     1   112.4400481 579.902400
      2      1      8     1   122.9400526 575.718400
      2      1     34     1   120.3300516 538.062400
      2      4      5     1   120.0200517 557.308800
      2      4     59     1   120.7700517 531.368000
      4      5      7     1   120.0200517 557.308800
      4     59     62     1   110.6200476 568.187200
      5      4     59     1   120.7700517 531.368000
      5      7      8     1   122.9400526 575.718400
      5      7      9     1   120.3300516 538.062400
      7      9     10     1   122.6000525 574.881600
      7      9     11     1   112.4400481 579.902400
      8      1     34     1   117.7800502 566.513600
      8      7      9     1   117.7800502 566.513600
      9     11     12     1   115.9800495 529.694400
     10      9     11     1   123.2500525 630.110400
     11     12     13     1   107.9700462 569.024000
     11     12     21     1   107.9700462 569.024000
     12     13     16     1   111.5100476 526.347200
     12     21     24     1   111.5100476 526.347200
     13     12     21     1   111.5100476 526.347200
     21     24     27     1   111.5100476 526.347200
     24     27     30     1   111.5100476 526.347200
     34     36     37     1   115.9800495 529.694400
     35     34     36     1   123.2500525 630.110400
     36     37     38     1   107.9700462 569.024000
     36     37     46     1   107.9700462 569.024000
     37     38     41     1   111.5100476 526.347200
     37     46     49     1   111.5100476 526.347200
     38     37     46     1   111.5100476 526.347200
     46     49     52     1   111.5100476 526.347200
     49     52     55     1   111.5100476 526.347200
      1      2      3     1   119.8800511 403.337600
      3      2      4     1   119.8800511 403.337600
      4      5      6     1   119.8800511 403.337600
      4     59     60     1   109.5600471 393.296000
      4     59     61     1   109.5600471 393.296000
      6      5      7     1   119.8800511 403.337600
     11     12     20     1   109.7800468 425.094400
     12     13     14     1   109.8000471 387.438400
     12     13     15     1   109.8000471 387.438400
     12     21     22     1   109.8000471 387.438400
     12     21     23     1   109.8000471 387.438400
     13     12     20     1   109.5600471 388.275200
     13     16     17     1   109.8000471 387.438400
     13     16     18     1   109.8000471 387.438400
     13     16     19     1   109.8000471 387.438400
     14     13     15     1   107.5800459 329.699200
     14     13     16     1   109.8000471 387.438400
     15     13     16     1   109.8000471 387.438400
     17     16     18     1   107.5800459 329.699200
     17     16     19     1   107.5800459 329.699200
     18     16     19     1   107.5800459 329.699200
     20     12     21     1   109.5600471 388.275200
     21     24     25     1   109.8000471 387.438400
     21     24     26     1   109.8000471 387.438400
     22     21     23     1   107.5800459 329.699200
     22     21     24     1   109.8000471 387.438400
     23     21     24     1   109.8000471 387.438400
     24     27     28     1   109.8000471 387.438400
     24     27     29     1   109.8000471 387.438400
     25     24     26     1   107.5800459 329.699200
     25     24     27     1   109.8000471 387.438400
     26     24     27     1   109.8000471 387.438400
     27     30     31     1   109.8000471 387.438400
     27     30     32     1   109.8000471 387.438400
     27     30     33     1   109.8000471 387.438400
     28     27     29     1   107.5800459 329.699200
     28     27     30     1   109.8000471 387.438400
     29     27     30     1   109.8000471 387.438400
     31     30     32     1   107.5800459 329.699200
     31     30     33     1   107.5800459 329.699200
     32     30     33     1   107.5800459 329.699200
     36     37     45     1   109.7800468 425.094400
     37     38     39     1   109.8000471 387.438400
     37     38     40     1   109.8000471 387.438400
     37     46     47     1   109.8000471 387.438400
     37     46     48     1   109.8000471 387.438400
     38     37     45     1   109.5600471 388.275200
     38     41     42     1   109.8000471 387.438400
     38     41     43     1   109.8000471 387.438400
     38     41     44     1   109.8000471 387.438400
     39     38     40     1   107.5800459 329.699200
     39     38     41     1   109.8000471 387.438400
     40     38     41     1   109.8000471 387.438400
     42     41     43     1   107.5800459 329.699200
     42     41     44     1   107.5800459 329.699200
     43     41     44     1   107.5800459 329.699200
     45     37     46     1   109.5600471 388.275200
     46     49     50     1   109.8000471 387.438400
     46     49     51     1   109.8000471 387.438400
     47     46     48     1   107.5800459 329.699200
     47     46     49     1   109.8000471 387.438400
     48     46     49     1   109.8000471 387.438400
     49     52     53     1   109.8000471 387.438400
     49     52     54     1   109.8000471 387.438400
     50     49     51     1   107.5800459 329.699200
     50     49     52     1   109.8000471 387.438400
     51     49     52     1   109.8000471 387.438400
     52     55     56     1   109.8000471 387.438400
     52     55     57     1   109.8000471 387.438400
     52     55     58     1   109.8000471 387.438400
     53     52     54     1   107.5800459 329.699200
     53     52     55     1   109.8000471 387.438400
     54     52     55     1   109.8000471 387.438400
     56     55     57     1   107.5800459 329.699200
     56     55     58     1   107.5800459 329.699200
     57     55     58     1   107.5800459 329.699200
     59     62     63     1   107.2600461 396.643200
     60     59     61     1   108.4600466 328.025600
     60     59     62     1   110.2600474 425.931200
     61     59     62     1   110.2600474 425.931200

[ dihedrals ]
;    ai     aj     ak     al funct         c0         c1         c2         c3         c4         c5
      1      2      4      5     1  180.0000771  15.1670000  2
      1      2      4     59     1  180.0000771  15.1670000  2
      1      8      7      5     1  180.0000771  20.0832000  2
      1      8      7      9     1  180.0000771  20.0832000  2
      1     34     36     37     1  180.0000771  11.2968000  2
      2      1      8      7     1  180.0000771  20.0832000  2
      2      1     34     35     1  180.0000771  4.1840000  2
      2      1     34     36     1  180.0000771  4.1840000  2
      2      4      5      7     1  180.0000771  15.1670000  2
      2      4     59     62     1  0.0000000  0.0000000  2
      8      1      2      4     1  180.0000771  15.1670000  2
     34      1      2      4     1  180.0000771  15.1670000  2
      4      5      7      8     1  180.0000771  15.1670000  2
      4      5      7      9     1  180.0000771  15.1670000  2
      5      4     59     62     1  0.0000000  0.0000000  2
      5      7      9     10     1  180.0000771  4.1840000  2
      5      7      9     11     1  180.0000771  4.1840000  2
      7      5      4     59     1  180.0000771  15.1670000  2
     34      1      8      7     1  180.0000771  20.0832000  2
      7      9     11     12     1  180.0000771  11.2968000  2
      8      1     34     35     1  180.0000771  4.1840000  2
      8      1     34     36     1  180.0000771  4.1840000  2
      8      7      9     10     1  180.0000771  4.1840000  2
      8      7      9     11     1  180.0000771  4.1840000  2
      9     11     12     13     1  180.0000771  3.3472000  1
      9     11     12     13     1  0.0000000  1.6024720  3
      9     11     12     21     1  180.0000771  3.3472000  1
      9     11     12     21     1  0.0000000  1.6024720  3
     10      9     11     12     1  180.0000771  5.8576000  1
     10      9     11     12     1  180.0000771  11.2968000  2
     11     12     13     16     1  0.0000000  0.6508444  3
     11     12     21     24     1  0.0000000  0.6508444  3
     12     21     24     27     1  180.0000771  0.8368000  1
     12     21     24     27     1  180.0000771  1.0460000  2
     12     21     24     27     1  0.0000000  0.7531200  3
     13     12     21     24     1  180.0000771  0.8368000  1
     13     12     21     24     1  180.0000771  1.0460000  2
     13     12     21     24     1  0.0000000  0.7531200  3
     16     13     12     21     1  180.0000771  0.8368000  1
     16     13     12     21     1  180.0000771  1.0460000  2
     16     13     12     21     1  0.0000000  0.7531200  3
     21     24     27     30     1  180.0000771  0.8368000  1
     21     24     27     30     1  180.0000771  1.0460000  2
     21     24     27     30     1  0.0000000  0.7531200  3
     34     36     37     38     1  180.0000771  3.3472000  1
     34     36     37     38     1  0.0000000  1.6024720  3
     34     36     37     46     1  180.0000771  3.3472000  1
     34     36     37     46     1  0.0000000  1.6024720  3
     35     34     36     37     1  180.0000771  5.8576000  1
     35     34     36     37     1  180.0000771  11.2968000  2
     36     37     38     41     1  0.0000000  0.6508444  3
     36     37     46     49     1  0.0000000  0.6508444  3
     37     46     49     52     1  180.0000771  0.8368000  1
     37     46     49     52     1  180.0000771  1.0460000  2
     37     46     49     52     1  0.0000000  0.7531200  3
     38     37     46     49     1  180.0000771  0.8368000  1
     38     37     46     49     1  180.0000771  1.0460000  2
     38     37     46     49     1  0.0000000  0.7531200  3
     41     38     37     46     1  180.0000771  0.8368000  1
     41     38     37     46     1  180.0000771  1.0460000  2
     41     38     37     46     1  0.0000000  0.7531200  3
     46     49     52     55     1  180.0000771  0.8368000  1
     46     49     52     55     1  180.0000771  1.0460000  2
     46     49     52     55     1  0.0000000  0.7531200  3
      8      1      2     34     4  180.0000771  4.6024000  2
      2      5      4     59     4  180.0000771  4.6024000  2
      9      5      7      8     4  180.0000771  4.6024000  2
      7     10      9     11     4  180.0000771  4.6024000  2
      1     35     34     36     4  180.0000771  4.6024000  2
      2      4      5      6     1  180.0000771  15.1670000  2
      2      4     59     60     1  0.0000000  0.0000000  2
      2      4     59     61     1  0.0000000  0.0000000  2
      8      1      2      3     1  180.0000771  15.1670000  2
     34      1      2      3     1  180.0000771  15.1670000  2
      3      2      4      5     1  180.0000771  15.1670000  2
      3      2      4     59     1  180.0000771  15.1670000  2
      4     59     62     63     1  0.0000000  0.6973333  3
      5      4     59     60     1  0.0000000  0.0000000  2
      5      4     59     61     1  0.0000000  0.0000000  2
      6      5      4     59     1  180.0000771  15.1670000  2
      6      5      7      8     1  180.0000771  15.1670000  2
      6      5      7      9     1  180.0000771  15.1670000  2
      9     11     12     20     1  0.0000000  1.6038667  3
     11     12     13     14     1  0.0000000  1.0460000  1
     11     12     13     14     1  0.0000000  0.0000000  3
     11     12     13     15     1  0.0000000  1.0460000  1
     11     12     13     15     1  0.0000000  0.0000000  3
     11     12     21     22     1  0.0000000  1.0460000  1
     11     12     21     22     1  0.0000000  0.0000000  3
     11     12     21     23     1  0.0000000  1.0460000  1
     11     12     21     23     1  0.0000000  0.0000000  3
     12     13     16     17     1  0.0000000  0.6694400  3
     12     13     16     18     1  0.0000000  0.6694400  3
     12     13     16     19     1  0.0000000  0.6694400  3
     12     21     24     25     1  0.0000000  0.6694400  3
     12     21     24     26     1  0.0000000  0.6694400  3
     13     12     21     22     1  0.0000000  0.6694400  3
     13     12     21     23     1  0.0000000  0.6694400  3
     14     13     12     20     1  0.0000000  0.6508444  3
     14     13     12     21     1  0.0000000  0.6694400  3
     14     13     16     17     1  0.0000000  0.6276000  3
     14     13     16     18     1  0.0000000  0.6276000  3
     14     13     16     19     1  0.0000000  0.6276000  3
     15     13     12     20     1  0.0000000  0.6508444  3
     15     13     12     21     1  0.0000000  0.6694400  3
     15     13     16     17     1  0.0000000  0.6276000  3
     15     13     16     18     1  0.0000000  0.6276000  3
     15     13     16     19     1  0.0000000  0.6276000  3
     16     13     12     20     1  0.0000000  0.6508444  3
     20     12     21     22     1  0.0000000  0.6508444  3
     20     12     21     23     1  0.0000000  0.6508444  3
     20     12     21     24     1  0.0000000  0.6508444  3
     21     24     27     28     1  0.0000000  0.6694400  3
     21     24     27     29     1  0.0000000  0.6694400  3
     22     21     24     25     1  0.0000000  0.6276000  3
     22     21     24     26     1  0.0000000  0.6276000  3
     22     21     24     27     1  0.0000000  0.6694400  3
     23     21     24     25     1  0.0000000  0.6276000  3
     23     21     24     26     1  0.0000000  0.6276000  3
     23     21     24     27     1  0.0000000  0.6694400  3
     24     27     30     31     1  0.0000000  0.6694400  3
     24     27     30     32     1  0.0000000  0.6694400  3
     24     27     30     33     1  0.0000000  0.6694400  3
     25     24     27     28     1  0.0000000  0.6276000  3
     25     24     27     29     1  0.0000000  0.6276000  3
     25     24     27     30     1  0.0000000  0.6694400  3
     26     24     27     28     1  0.0000000  0.6276000  3
     26     24     27     29     1  0.0000000  0.6276000  3
     26     24     27     30     1  0.0000000  0.6694400  3
     28     27     30     31     1  0.0000000  0.6276000  3
     28     27     30     32     1  0.0000000  0.6276000  3
     28     27     30     33     1  0.0000000  0.6276000  3
     29     27     30     31     1  0.0000000  0.6276000  3
     29     27     30     32     1  0.0000000  0.6276000  3
     29     27     30     33     1  0.0000000  0.6276000  3
     34     36     37     45     1  0.0000000  1.6038667  3
     36     37     38     39     1  0.0000000  1.0460000  1
     36     37     38     39     1  0.0000000  0.0000000  3
     36     37     38     40     1  0.0000000  1.0460000  1
     36     37     38     40     1  0.0000000  0.0000000  3
     36     37     46     47     1  0.0000000  1.0460000  1
     36     37     46     47     1  0.0000000  0.0000000  3
     36     37     46     48     1  0.0000000  1.0460000  1
     36     37     46     48     1  0.0000000  0.0000000  3
     37     38     41     42     1  0.0000000  0.6694400  3
     37     38     41     43     1  0.0000000  0.6694400  3
     37     38     41     44     1  0.0000000  0.6694400  3
     37     46     49     50     1  0.0000000  0.6694400  3
     37     46     49     51     1  0.0000000  0.6694400  3
     38     37     46     47     1  0.0000000  0.6694400  3
     38     37     46     48     1  0.0000000  0.6694400  3
     39     38     37     45     1  0.0000000  0.6508444  3
     39     38     37     46     1  0.0000000  0.6694400  3
     39     38     41     42     1  0.0000000  0.6276000  3
     39     38     41     43     1  0.0000000  0.6276000  3
     39     38     41     44     1  0.0000000  0.6276000  3
     40     38     37     45     1  0.0000000  0.6508444  3
     40     38     37     46     1  0.0000000  0.6694400  3
     40     38     41     42     1  0.0000000  0.6276000  3
     40     38     41     43     1  0.0000000  0.6276000  3
     40     38     41     44     1  0.0000000  0.6276000  3
     41     38     37     45     1  0.0000000  0.6508444  3
     45     37     46     47     1  0.0000000  0.6508444  3
     45     37     46     48     1  0.0000000  0.6508444  3
     45     37     46     49     1  0.0000000  0.6508444  3
     46     49     52     53     1  0.0000000  0.6694400  3
     46     49     52     54     1  0.0000000  0.6694400  3
     47     46     49     50     1  0.0000000  0.6276000  3
     47     46     49     51     1  0.0000000  0.6276000  3
     47     46     49     52     1  0.0000000  0.6694400  3
     48     46     49     50     1  0.0000000  0.6276000  3
     48     46     49     51     1  0.0000000  0.6276000  3
     48     46     49     52     1  0.0000000  0.6694400  3
     49     52     55     56     1  0.0000000  0.6694400  3
     49     52     55     57     1  0.0000000  0.6694400  3
     49     52     55     58     1  0.0000000  0.6694400  3
     50     49     52     53     1  0.0000000  0.6276000  3
     50     49     52     54     1  0.0000000  0.6276000  3
     50     49     52     55     1  0.0000000  0.6694400  3
     51     49     52     53     1  0.0000000  0.6276000  3
     51     49     52     54     1  0.0000000  0.6276000  3
     51     49     52     55     1  0.0000000  0.6694400  3
     53     52     55     56     1  0.0000000  0.6276000  3
     53     52     55     57     1  0.0000000  0.6276000  3
     53     52     55     58     1  0.0000000  0.6276000  3
     54     52     55     56     1  0.0000000  0.6276000  3
     54     52     55     57     1  0.0000000  0.6276000  3
     54     52     55     58     1  0.0000000  0.6276000  3
     60     59     62     63     1  0.0000000  0.6973333  3
     61     59     62     63     1  0.0000000  0.6973333  3
      1      4      2      3     4  180.0000771  4.6024000  2
      4      7      5      6     4  180.0000771  4.6024000  2
