# Supplementary material for: Expanding the Paradigm of Structure-Based Drug Design: Molecular Dynamics Simulations Support the Development of New Pyridine-Based Protein Kinase C-Targeted Agonists
Source: J Med Chem. 2023 Apr 3;66(7):4588–602. doi: 10.1021/acs.jmedchem.2c01448 (PMC10108360; doi:10.1021/acs.jmedchem.2c01448)
Supplement: Supplementary file 3 — jm2c01448_si_003.zip [file jm2c01448_si_003.zip › Main_Topologies_(.itp)/PRD_7a_gaff.itp]

;===================================================================================================================================================
;This is an internal topology file for PRD 7a (P7A) in GAFF force field (1) which has been created using AmberTools18 (2).
;The topology file has been created in 2020 by Saara Lautala.
;
;Please cite these papers:
;
;
;1) J. Wang, R.M. Wolf, J.W Caldwell, P.A. Kollman, and D.A Case,
;   Development and testing of a general amber force field.
;   J. Comput. Chem., 25: 1157-1174. (2004) https://doi.org/10.1002/jcc.20035
;
;2) R. Salomon-Ferrer, D.A. Case, R.C. Walker,
;   An overview of the Amber biomolecular simulation package, Wiley Interdiscip. Rev. Comput. Mol. Sci. 3 (2013) 198-210.
;   doi:10.1002/wcms.1121
;
;3) S. Lautala, R. Provenzani, I. Tarvainen, K. Sirna, S. T. Karhu, E. Grazhdankin, A. K. Lehtinen,
;   H. Sa’d, A. Koivuniemi, H. Xhaard, R. K. Tuominen, V. Talman, A. Bunker and J. Yli-Kauhaluoma
;   Expanding the Paradigm of Structure-based Drug Design: Molecular Dynamics Simulations Support
;   the Development of New Pyridine-based Protein Kinase C–Targeted Agonists, ACS Central Science, 2022, in press.
;===================================================================================================================================================

[ moleculetype ]
; Name            nrexcl
P7A          3

[ atoms ]
;   nr       type  resnr residue  atom   cgnr    charge       mass  typeB    chargeB      massB
; residue    1 P7A rtp P7A q -0.0
    1         ca      1    P7A     C1      1 0.40720900  12.010000   ; qtot 0.407209
    2         ca      1    P7A     C2      2 -0.38749400  12.010000   ; qtot 0.019715
    3         ha      1    P7A     H1      3 0.17308400   1.008000   ; qtot 0.192799
    4         ca      1    P7A     C3      4 0.26020100  12.010000   ; qtot 0.453000
    5         ca      1    P7A     C4      5 -0.38749400  12.010000   ; qtot 0.065506
    6         ha      1    P7A     H2      6 0.17308400   1.008000   ; qtot 0.238590
    7         ca      1    P7A     C5      7 0.40720900  12.010000   ; qtot 0.645799
    8         nb      1    P7A     N1      8 -0.69867700  14.010000   ; qtot -0.052878
    9          c      1    P7A     C6      9 0.55904700  12.010000   ; qtot 0.506169
   10          o      1    P7A     O1     10 -0.56978900  16.000000   ; qtot -0.063620
   11          n      1    P7A     N2     11 -0.45188500  14.010000   ; qtot -0.515505
   12         hn      1    P7A     H3     12 0.28904900   1.008000   ; qtot -0.226456
   13         c3      1    P7A     C7     13 -0.04338900  12.010000   ; qtot -0.269845
   14         h1      1    P7A     H4     14 0.09719200   1.008000   ; qtot -0.172653
   15         h1      1    P7A     H5     15 0.09719200   1.008000   ; qtot -0.075461
   16         ca      1    P7A     C8     16 0.13426900  12.010000   ; qtot 0.058808
   17         ca      1    P7A     C9     17 -0.18854500  12.010000   ; qtot -0.129737
   18         ha      1    P7A     H6     18 0.14788300   1.008000   ; qtot 0.018146
   19         ca      1    P7A    C10     19 -0.11405100  12.010000   ; qtot -0.095905
   20         ha      1    P7A     H7     20 0.14686500   1.008000   ; qtot 0.050960
   21         ca      1    P7A    C11     21 -0.14159700  12.010000   ; qtot -0.090637
   22         ha      1    P7A     H8     22 0.15408300   1.008000   ; qtot 0.063446
   23         ca      1    P7A    C12     23 -0.07580100  12.010000   ; qtot -0.012355
   24         ca      1    P7A    C13     24 -0.20183400  12.010000   ; qtot -0.214189
   25         ha      1    P7A     H9     25 0.14964100   1.008000   ; qtot -0.064548
   26         c3      1    P7A    C14     26 0.68612900  12.010000   ; qtot 0.621581
   27          f      1    P7A     F1     27 -0.22767600  19.000000   ; qtot 0.393905
   28          f      1    P7A     F2     28 -0.22767600  19.000000   ; qtot 0.166229
   29          f      1    P7A     F3     29 -0.22767600  19.000000   ; qtot -0.061447
   30          c      1    P7A    C15     30 0.55904700  12.010000   ; qtot 0.497600
   31          o      1    P7A     O2     31 -0.56978900  16.000000   ; qtot -0.072189
   32          n      1    P7A     N3     32 -0.45188500  14.010000   ; qtot -0.524074
   33         hn      1    P7A    H10     33 0.28904900   1.008000   ; qtot -0.235025
   34         c3      1    P7A    C16     34 -0.04338900  12.010000   ; qtot -0.278414
   35         h1      1    P7A    H11     35 0.09719200   1.008000   ; qtot -0.181222
   36         h1      1    P7A    H12     36 0.09719200   1.008000   ; qtot -0.084030
   37         ca      1    P7A    C17     37 0.13426900  12.010000   ; qtot 0.050239
   38         ca      1    P7A    C18     38 -0.18854500  12.010000   ; qtot -0.138306
   39         ha      1    P7A    H13     39 0.14788300   1.008000   ; qtot 0.009577
   40         ca      1    P7A    C19     40 -0.11405100  12.010000   ; qtot -0.104474
   41         ha      1    P7A    H14     41 0.14686500   1.008000   ; qtot 0.042391
   42         ca      1    P7A    C20     42 -0.14159700  12.010000   ; qtot -0.099206
   43         ha      1    P7A    H15     43 0.15408300   1.008000   ; qtot 0.054877
   44         ca      1    P7A    C21     44 -0.07580100  12.010000   ; qtot -0.020924
   45         ca      1    P7A    C22     45 -0.20183400  12.010000   ; qtot -0.222758
   46         ha      1    P7A    H16     46 0.14964100   1.008000   ; qtot -0.073117
   47         c3      1    P7A    C23     47 0.68612900  12.010000   ; qtot 0.613012
   48          f      1    P7A     F4     48 -0.22767600  19.000000   ; qtot 0.385336
   49          f      1    P7A     F5     49 -0.22767600  19.000000   ; qtot 0.157660
   50          f      1    P7A     F6     50 -0.22767600  19.000000   ; qtot -0.070016
   51         c3      1    P7A    C24     51 0.31282200  12.010000   ; qtot 0.242806
   52         h1      1    P7A    H17     52 -0.01783300   1.008000   ; qtot 0.224973
   53         h1      1    P7A    H18     53 -0.01783300   1.008000   ; qtot 0.207140
   54         oh      1    P7A     O3     54 -0.60505300  16.000000   ; qtot -0.397913
   55         ho      1    P7A    H19     55 0.39791200   1.008000   ; qtot -0.000001

[ bonds ]
;    ai     aj funct         c0         c1         c2         c3
      1      2     1   0.13984 385848.480000
      1      8     1   0.13390 408358.400000
      1     30     1   0.14906 289449.120000
      2      4     1   0.13984 385848.480000
      4      5     1   0.13984 385848.480000
      4     51     1   0.15156 268612.800000
      5      7     1   0.13984 385848.480000
      7      8     1   0.13390 408358.400000
      7      9     1   0.14906 289449.120000
      9     10     1   0.12183 533627.360000
      9     11     1   0.13789 357815.680000
     11     13     1   0.14619 275056.160000
     13     16     1   0.15156 268612.800000
     16     17     1   0.13984 385848.480000
     16     24     1   0.13984 385848.480000
     17     19     1   0.13984 385848.480000
     19     21     1   0.13984 385848.480000
     21     23     1   0.13984 385848.480000
     23     24     1   0.13984 385848.480000
     23     26     1   0.15156 268612.800000
     26     27     1   0.13497 298653.920000
     26     28     1   0.13497 298653.920000
     26     29     1   0.13497 298653.920000
     30     31     1   0.12183 533627.360000
     30     32     1   0.13789 357815.680000
     32     34     1   0.14619 275056.160000
     34     37     1   0.15156 268612.800000
     37     38     1   0.13984 385848.480000
     37     45     1   0.13984 385848.480000
     38     40     1   0.13984 385848.480000
     40     42     1   0.13984 385848.480000
     42     44     1   0.13984 385848.480000
     44     45     1   0.13984 385848.480000
     44     47     1   0.15156 268612.800000
     47     48     1   0.13497 298653.920000
     47     49     1   0.13497 298653.920000
     47     50     1   0.13497 298653.920000
     51     54     1   0.14233 265014.560000
      2      3     1   0.10860 289365.440000
      5      6     1   0.10860 289365.440000
     11     12     1   0.10129 337397.760000
     13     14     1   0.10969 276646.080000
     13     15     1   0.10969 276646.080000
     17     18     1   0.10860 289365.440000
     19     20     1   0.10860 289365.440000
     21     22     1   0.10860 289365.440000
     24     25     1   0.10860 289365.440000
     32     33     1   0.10129 337397.760000
     34     35     1   0.10969 276646.080000
     34     36     1   0.10969 276646.080000
     38     39     1   0.10860 289365.440000
     40     41     1   0.10860 289365.440000
     42     43     1   0.10860 289365.440000
     45     46     1   0.10860 289365.440000
     51     52     1   0.10969 276646.080000
     51     53     1   0.10969 276646.080000
     54     55     1   0.09730 310787.520000

[ pairs ]
;    ai     aj funct         c0         c1         c2         c3
      1      5     1
      1     51     1
      1      9     1
      1     34     1
      2      7     1
      2     31     1
      2     32     1
      2     54     1
      8      4     1
     30      4     1
      4      9     1
      5     54     1
      5     10     1
      5     11     1
      7     51     1
     30      7     1
      7     13     1
      8     31     1
      8     32     1
      8     10     1
      8     11     1
      9     16     1
     10     13     1
     11     17     1
     11     24     1
     13     19     1
     13     23     1
     16     21     1
     16     26     1
     17     23     1
     19     24     1
     19     26     1
     21     27     1
     21     28     1
     21     29     1
     24     27     1
     24     28     1
     24     29     1
     30     37     1
     31     34     1
     32     38     1
     32     45     1
     34     40     1
     34     44     1
     37     42     1
     37     47     1
     38     44     1
     40     45     1
     40     47     1
     42     48     1
     42     49     1
     42     50     1
     45     48     1
     45     49     1
     45     50     1
      1     33     1
      2      6     1
      2     52     1
      2     53     1
      8      3     1
     30      3     1
      3      5     1
      3     51     1
      4     55     1
      5     52     1
      5     53     1
      6     51     1
      6      8     1
      6      9     1
      7     12     1
      9     14     1
      9     15     1
     10     12     1
     12     14     1
     12     15     1
     12     16     1
     13     18     1
     13     25     1
     14     17     1
     14     24     1
     15     17     1
     15     24     1
     16     20     1
     17     25     1
     17     22     1
     18     24     1
     18     20     1
     18     21     1
     20     22     1
     20     23     1
     21     25     1
     22     24     1
     22     26     1
     25     26     1
     30     35     1
     30     36     1
     31     33     1
     33     35     1
     33     36     1
     33     37     1
     34     39     1
     34     46     1
     35     38     1
     35     45     1
     36     38     1
     36     45     1
     37     41     1
     38     46     1
     38     43     1
     39     45     1
     39     41     1
     39     42     1
     41     43     1
     41     44     1
     42     46     1
     43     45     1
     43     47     1
     46     47     1
     52     55     1
     53     55     1

[ angles ]
;    ai     aj     ak funct         c0         c1         c2         c3
      1      2      4     1   120.0200517 557.308800
      1      8      7     1   117.2200505 571.534400
      1     30     31     1   122.6000525 574.881600
      1     30     32     1   115.2500497 566.513600
      2      1      8     1   122.9400526 575.718400
      2      1     30     1   120.3300516 538.062400
      2      4      5     1   120.0200517 557.308800
      2      4     51     1   120.7700517 531.368000
      4      5      7     1   120.0200517 557.308800
      4     51     54     1   110.6200476 568.187200
      5      4     51     1   120.7700517 531.368000
      5      7      8     1   122.9400526 575.718400
      5      7      9     1   120.3300516 538.062400
      7      9     10     1   122.6000525 574.881600
      7      9     11     1   115.2500497 566.513600
      8      1     30     1   117.7800502 566.513600
      8      7      9     1   117.7800502 566.513600
      9     11     13     1   120.6900519 530.531200
     10      9     11     1   123.0500530 620.905600
     11     13     16     1   112.3800479 553.961600
     13     16     17     1   120.7700517 531.368000
     13     16     24     1   120.7700517 531.368000
     16     17     19     1   120.0200517 557.308800
     16     24     23     1   120.0200517 557.308800
     17     16     24     1   120.0200517 557.308800
     17     19     21     1   120.0200517 557.308800
     19     21     23     1   120.0200517 557.308800
     21     23     24     1   120.0200517 557.308800
     21     23     26     1   120.7700517 531.368000
     23     26     27     1   111.7700478 552.288000
     23     26     28     1   111.7700478 552.288000
     23     26     29     1   111.7700478 552.288000
     24     23     26     1   120.7700517 531.368000
     27     26     28     1   107.3600461 593.291200
     27     26     29     1   107.3600461 593.291200
     28     26     29     1   107.3600461 593.291200
     30     32     34     1   120.6900519 530.531200
     31     30     32     1   123.0500530 620.905600
     32     34     37     1   112.3800479 553.961600
     34     37     38     1   120.7700517 531.368000
     34     37     45     1   120.7700517 531.368000
     37     38     40     1   120.0200517 557.308800
     37     45     44     1   120.0200517 557.308800
     38     37     45     1   120.0200517 557.308800
     38     40     42     1   120.0200517 557.308800
     40     42     44     1   120.0200517 557.308800
     42     44     45     1   120.0200517 557.308800
     42     44     47     1   120.7700517 531.368000
     44     47     48     1   111.7700478 552.288000
     44     47     49     1   111.7700478 552.288000
     44     47     50     1   111.7700478 552.288000
     45     44     47     1   120.7700517 531.368000
     48     47     49     1   107.3600461 593.291200
     48     47     50     1   107.3600461 593.291200
     49     47     50     1   107.3600461 593.291200
      1      2      3     1   119.8800511 403.337600
      3      2      4     1   119.8800511 403.337600
      4      5      6     1   119.8800511 403.337600
      4     51     52     1   109.5600471 393.296000
      4     51     53     1   109.5600471 393.296000
      6      5      7     1   119.8800511 403.337600
      9     11     12     1   117.5500507 404.174400
     11     13     14     1   108.8800464 416.726400
     11     13     15     1   108.8800464 416.726400
     12     11     13     1   117.6800502 383.254400
     14     13     15     1   108.4600466 328.025600
     14     13     16     1   109.5600471 393.296000
     15     13     16     1   109.5600471 393.296000
     16     17     18     1   119.8800511 403.337600
     16     24     25     1   119.8800511 403.337600
     17     19     20     1   119.8800511 403.337600
     18     17     19     1   119.8800511 403.337600
     19     21     22     1   119.8800511 403.337600
     20     19     21     1   119.8800511 403.337600
     22     21     23     1   119.8800511 403.337600
     23     24     25     1   119.8800511 403.337600
     30     32     33     1   117.5500507 404.174400
     32     34     35     1   108.8800464 416.726400
     32     34     36     1   108.8800464 416.726400
     33     32     34     1   117.6800502 383.254400
     35     34     36     1   108.4600466 328.025600
     35     34     37     1   109.5600471 393.296000
     36     34     37     1   109.5600471 393.296000
     37     38     39     1   119.8800511 403.337600
     37     45     46     1   119.8800511 403.337600
     38     40     41     1   119.8800511 403.337600
     39     38     40     1   119.8800511 403.337600
     40     42     43     1   119.8800511 403.337600
     41     40     42     1   119.8800511 403.337600
     43     42     44     1   119.8800511 403.337600
     44     45     46     1   119.8800511 403.337600
     51     54     55     1   107.2600461 396.643200
     52     51     53     1   108.4600466 328.025600
     52     51     54     1   110.2600474 425.931200
     53     51     54     1   110.2600474 425.931200

[ dihedrals ]
;    ai     aj     ak     al funct         c0         c1         c2         c3         c4         c5
      1      2      4      5     1  180.0000771  15.1670000  2
      1      2      4     51     1  180.0000771  15.1670000  2
      1      8      7      5     1  180.0000771  20.0832000  2
      1      8      7      9     1  180.0000771  20.0832000  2
      1     30     32     34     1  180.0000771  10.4600000  2
      2      1      8      7     1  180.0000771  20.0832000  2
      2      1     30     31     1  180.0000771  4.1840000  2
      2      1     30     32     1  180.0000771  4.1840000  2
      2      4      5      7     1  180.0000771  15.1670000  2
      2      4     51     54     1  0.0000000  0.0000000  2
      8      1      2      4     1  180.0000771  15.1670000  2
     30      1      2      4     1  180.0000771  15.1670000  2
      4      5      7      8     1  180.0000771  15.1670000  2
      4      5      7      9     1  180.0000771  15.1670000  2
      5      4     51     54     1  0.0000000  0.0000000  2
      5      7      9     10     1  180.0000771  4.1840000  2
      5      7      9     11     1  180.0000771  4.1840000  2
      7      5      4     51     1  180.0000771  15.1670000  2
     30      1      8      7     1  180.0000771  20.0832000  2
      7      9     11     13     1  180.0000771  10.4600000  2
      8      1     30     31     1  180.0000771  4.1840000  2
      8      1     30     32     1  180.0000771  4.1840000  2
      8      7      9     10     1  180.0000771  4.1840000  2
      8      7      9     11     1  180.0000771  4.1840000  2
      9     11     13     16     1  0.0000000  0.0000000  2
     10      9     11     13     1  180.0000771  10.4600000  2
     11     13     16     17     1  0.0000000  0.0000000  2
     11     13     16     24     1  0.0000000  0.0000000  2
     13     16     17     19     1  180.0000771  15.1670000  2
     13     16     24     23     1  180.0000771  15.1670000  2
     16     17     19     21     1  180.0000771  15.1670000  2
     16     24     23     21     1  180.0000771  15.1670000  2
     16     24     23     26     1  180.0000771  15.1670000  2
     17     16     24     23     1  180.0000771  15.1670000  2
     17     19     21     23     1  180.0000771  15.1670000  2
     19     17     16     24     1  180.0000771  15.1670000  2
     19     21     23     24     1  180.0000771  15.1670000  2
     19     21     23     26     1  180.0000771  15.1670000  2
     21     23     26     27     1  0.0000000  0.0000000  2
     21     23     26     28     1  0.0000000  0.0000000  2
     21     23     26     29     1  0.0000000  0.0000000  2
     24     23     26     27     1  0.0000000  0.0000000  2
     24     23     26     28     1  0.0000000  0.0000000  2
     24     23     26     29     1  0.0000000  0.0000000  2
     30     32     34     37     1  0.0000000  0.0000000  2
     31     30     32     34     1  180.0000771  10.4600000  2
     32     34     37     38     1  0.0000000  0.0000000  2
     32     34     37     45     1  0.0000000  0.0000000  2
     34     37     38     40     1  180.0000771  15.1670000  2
     34     37     45     44     1  180.0000771  15.1670000  2
     37     38     40     42     1  180.0000771  15.1670000  2
     37     45     44     42     1  180.0000771  15.1670000  2
     37     45     44     47     1  180.0000771  15.1670000  2
     38     37     45     44     1  180.0000771  15.1670000  2
     38     40     42     44     1  180.0000771  15.1670000  2
     40     38     37     45     1  180.0000771  15.1670000  2
     40     42     44     45     1  180.0000771  15.1670000  2
     40     42     44     47     1  180.0000771  15.1670000  2
     42     44     47     48     1  0.0000000  0.0000000  2
     42     44     47     49     1  0.0000000  0.0000000  2
     42     44     47     50     1  0.0000000  0.0000000  2
     45     44     47     48     1  0.0000000  0.0000000  2
     45     44     47     49     1  0.0000000  0.0000000  2
     45     44     47     50     1  0.0000000  0.0000000  2
      8      1      2     30     4  180.0000771  4.6024000  2
      2      5      4     51     4  180.0000771  4.6024000  2
      9      5      7      8     4  180.0000771  4.6024000  2
      7     11      9     10     4  180.0000771  43.9320000  2
     13     17     16     24     4  180.0000771  4.6024000  2
     26     21     23     24     4  180.0000771  4.6024000  2
      1     32     30     31     4  180.0000771  43.9320000  2
     34     38     37     45     4  180.0000771  4.6024000  2
     47     42     44     45     4  180.0000771  4.6024000  2
      1     30     32     33     1  180.0000771  10.4600000  2
      2      4      5      6     1  180.0000771  15.1670000  2
      2      4     51     52     1  0.0000000  0.0000000  2
      2      4     51     53     1  0.0000000  0.0000000  2
      8      1      2      3     1  180.0000771  15.1670000  2
     30      1      2      3     1  180.0000771  15.1670000  2
      3      2      4      5     1  180.0000771  15.1670000  2
      3      2      4     51     1  180.0000771  15.1670000  2
      4     51     54     55     1  0.0000000  0.6973333  3
      5      4     51     52     1  0.0000000  0.0000000  2
      5      4     51     53     1  0.0000000  0.0000000  2
      6      5      4     51     1  180.0000771  15.1670000  2
      6      5      7      8     1  180.0000771  15.1670000  2
      6      5      7      9     1  180.0000771  15.1670000  2
      7      9     11     12     1  180.0000771  10.4600000  2
      9     11     13     14     1  0.0000000  0.0000000  2
      9     11     13     15     1  0.0000000  0.0000000  2
     10      9     11     12     1  0.0000000  8.3680000  1
     10      9     11     12     1  180.0000771  10.4600000  2
     12     11     13     14     1  0.0000000  0.0000000  2
     12     11     13     15     1  0.0000000  0.0000000  2
     12     11     13     16     1  0.0000000  0.0000000  2
     13     16     17     18     1  180.0000771  15.1670000  2
     13     16     24     25     1  180.0000771  15.1670000  2
     14     13     16     17     1  0.0000000  0.0000000  2
     14     13     16     24     1  0.0000000  0.0000000  2
     15     13     16     17     1  0.0000000  0.0000000  2
     15     13     16     24     1  0.0000000  0.0000000  2
     16     17     19     20     1  180.0000771  15.1670000  2
     17     16     24     25     1  180.0000771  15.1670000  2
     17     19     21     22     1  180.0000771  15.1670000  2
     18     17     16     24     1  180.0000771  15.1670000  2
     18     17     19     20     1  180.0000771  15.1670000  2
     18     17     19     21     1  180.0000771  15.1670000  2
     20     19     21     22     1  180.0000771  15.1670000  2
     20     19     21     23     1  180.0000771  15.1670000  2
     21     23     24     25     1  180.0000771  15.1670000  2
     22     21     23     24     1  180.0000771  15.1670000  2
     22     21     23     26     1  180.0000771  15.1670000  2
     25     24     23     26     1  180.0000771  15.1670000  2
     30     32     34     35     1  0.0000000  0.0000000  2
     30     32     34     36     1  0.0000000  0.0000000  2
     31     30     32     33     1  0.0000000  8.3680000  1
     31     30     32     33     1  180.0000771  10.4600000  2
     33     32     34     35     1  0.0000000  0.0000000  2
     33     32     34     36     1  0.0000000  0.0000000  2
     33     32     34     37     1  0.0000000  0.0000000  2
     34     37     38     39     1  180.0000771  15.1670000  2
     34     37     45     46     1  180.0000771  15.1670000  2
     35     34     37     38     1  0.0000000  0.0000000  2
     35     34     37     45     1  0.0000000  0.0000000  2
     36     34     37     38     1  0.0000000  0.0000000  2
     36     34     37     45     1  0.0000000  0.0000000  2
     37     38     40     41     1  180.0000771  15.1670000  2
     38     37     45     46     1  180.0000771  15.1670000  2
     38     40     42     43     1  180.0000771  15.1670000  2
     39     38     37     45     1  180.0000771  15.1670000  2
     39     38     40     41     1  180.0000771  15.1670000  2
     39     38     40     42     1  180.0000771  15.1670000  2
     41     40     42     43     1  180.0000771  15.1670000  2
     41     40     42     44     1  180.0000771  15.1670000  2
     42     44     45     46     1  180.0000771  15.1670000  2
     43     42     44     45     1  180.0000771  15.1670000  2
     43     42     44     47     1  180.0000771  15.1670000  2
     46     45     44     47     1  180.0000771  15.1670000  2
     52     51     54     55     1  0.0000000  0.6973333  3
     53     51     54     55     1  0.0000000  0.6973333  3
      1      4      2      3     4  180.0000771  4.6024000  2
      4      7      5      6     4  180.0000771  4.6024000  2
      9     13     11     12     4  180.0000771  4.6024000  2
     16     19     17     18     4  180.0000771  4.6024000  2
     17     21     19     20     4  180.0000771  4.6024000  2
     19     23     21     22     4  180.0000771  4.6024000  2
     16     23     24     25     4  180.0000771  4.6024000  2
     30     34     32     33     4  180.0000771  4.6024000  2
     37     40     38     39     4  180.0000771  4.6024000  2
     38     42     40     41     4  180.0000771  4.6024000  2
     40     44     42     43     4  180.0000771  4.6024000  2
     37     44     45     46     4  180.0000771  4.6024000  2
