# Supplementary material for: Expanding the Paradigm of Structure-Based Drug Design: Molecular Dynamics Simulations Support the Development of New Pyridine-Based Protein Kinase C-Targeted Agonists
Source: J Med Chem. 2023 Apr 3;66(7):4588–602. doi: 10.1021/acs.jmedchem.2c01448 (PMC10108360; doi:10.1021/acs.jmedchem.2c01448)
Supplement: Supplementary file 3 — jm2c01448_si_003.zip [file jm2c01448_si_003.zip › Main_Topologies_(.itp)/PRD_7b_gaff.itp]

;===================================================================================================================================================
;This is an internal topology file for PRD 7b (P7B) in GAFF force field (1) which has been created using AmberTools18 (2).
;The topology file has been created in 2020 by Saara Lautala.
;
;Please cite these papers:
;
;
;1) J. Wang, R.M. Wolf, J.W Caldwell, P.A. Kollman, and D.A Case,
;   Development and testing of a general amber force field.
;   J. Comput. Chem., 25: 1157-1174. (2004) https://doi.org/10.1002/jcc.20035
;
;2) R. Salomon-Ferrer, D.A. Case, R.C. Walker,
;   An overview of the Amber biomolecular simulation package, Wiley Interdiscip. Rev. Comput. Mol. Sci. 3 (2013) 198-210.
;   doi:10.1002/wcms.1121
;
;3) S. Lautala, R. Provenzani, I. Tarvainen, K. Sirna, S. T. Karhu, E. Grazhdankin, A. K. Lehtinen,
;   H. Sa’d, A. Koivuniemi, H. Xhaard, R. K. Tuominen, V. Talman, A. Bunker and J. Yli-Kauhaluoma
;   Expanding the Paradigm of Structure-based Drug Design: Molecular Dynamics Simulations Support
;   the Development of New Pyridine-based Protein Kinase C–Targeted Agonists, ACS Central Science, 2022, in press.
;===================================================================================================================================================

[ moleculetype ]
; Name            nrexcl
P7B          3

[ atoms ]
;   nr       type  resnr residue  atom   cgnr    charge       mass  typeB    chargeB      massB
; residue    1 P7B rtp P7B q -0.0
    1         ca      1    P7B     C1      1 0.45410000  12.010000   ; qtot 0.454100
    2         ca      1    P7B     C2      2 -0.43420600  12.010000   ; qtot 0.019894
    3         ha      1    P7B     H1      3 0.18451800   1.008000   ; qtot 0.204412
    4         ca      1    P7B     C3      4 0.28260000  12.010000   ; qtot 0.487012
    5         ca      1    P7B     C4      5 -0.43420600  12.010000   ; qtot 0.052806
    6         ha      1    P7B     H2      6 0.18451800   1.008000   ; qtot 0.237324
    7         ca      1    P7B     C5      7 0.45410000  12.010000   ; qtot 0.691424
    8         nb      1    P7B     N1      8 -0.72042300  14.010000   ; qtot -0.028999
    9          c      1    P7B     C6      9 0.58173800  12.010000   ; qtot 0.552739
   10          o      1    P7B     O1     10 -0.57989500  16.000000   ; qtot -0.027156
   11          n      1    P7B     N2     11 -0.62598500  14.010000   ; qtot -0.653141
   12         hn      1    P7B     H3     12 0.33193300   1.008000   ; qtot -0.321208
   13         c3      1    P7B     C7     13 0.21488300  12.010000   ; qtot -0.106325
   14         c3      1    P7B     C8     14 0.22991700  12.010000   ; qtot 0.123592
   15         hc      1    P7B     H4     15 -0.06255500   1.008000   ; qtot 0.061037
   16         hc      1    P7B     H5     16 -0.06255500   1.008000   ; qtot -0.001518
   17         c3      1    P7B     C9     17 -0.20805600  12.010000   ; qtot -0.209574
   18         hc      1    P7B     H6     18 0.05508500   1.008000   ; qtot -0.154489
   19         hc      1    P7B     H7     19 0.05508500   1.008000   ; qtot -0.099404
   20         hc      1    P7B     H8     20 0.05508500   1.008000   ; qtot -0.044319
   21         h1      1    P7B     H9     21 0.02294200   1.008000   ; qtot -0.021377
   22         c3      1    P7B    C10     22 -0.29697600  12.010000   ; qtot -0.318353
   23         hc      1    P7B    H10     23 0.10938700   1.008000   ; qtot -0.208966
   24         hc      1    P7B    H11     24 0.10938700   1.008000   ; qtot -0.099579
   25         c3      1    P7B    C11     25 -0.01099400  12.010000   ; qtot -0.110573
   26         hc      1    P7B    H12     26 0.01634100   1.008000   ; qtot -0.094232
   27         hc      1    P7B    H13     27 0.01634100   1.008000   ; qtot -0.077891
   28         c3      1    P7B    C12     28 0.15149800  12.010000   ; qtot 0.073607
   29         hc      1    P7B    H14     29 -0.01975100   1.008000   ; qtot 0.053856
   30         hc      1    P7B    H15     30 -0.01975100   1.008000   ; qtot 0.034105
   31         c3      1    P7B    C13     31 -0.21630200  12.010000   ; qtot -0.182197
   32         hc      1    P7B    H16     32 0.04465900   1.008000   ; qtot -0.137538
   33         hc      1    P7B    H17     33 0.04465900   1.008000   ; qtot -0.092879
   34         hc      1    P7B    H18     34 0.04465900   1.008000   ; qtot -0.048220
   35          c      1    P7B    C14     35 0.58173800  12.010000   ; qtot 0.533518
   36          o      1    P7B     O2     36 -0.57989500  16.000000   ; qtot -0.046377
   37          n      1    P7B     N3     37 -0.62598500  14.010000   ; qtot -0.672362
   38         hn      1    P7B    H19     38 0.33193300   1.008000   ; qtot -0.340429
   39         c3      1    P7B    C15     39 0.21488300  12.010000   ; qtot -0.125546
   40         c3      1    P7B    C16     40 0.22991700  12.010000   ; qtot 0.104371
   41         hc      1    P7B    H20     41 -0.06255500   1.008000   ; qtot 0.041816
   42         hc      1    P7B    H21     42 -0.06255500   1.008000   ; qtot -0.020739
   43         c3      1    P7B    C17     43 -0.20805600  12.010000   ; qtot -0.228795
   44         hc      1    P7B    H22     44 0.05508500   1.008000   ; qtot -0.173710
   45         hc      1    P7B    H23     45 0.05508500   1.008000   ; qtot -0.118625
   46         hc      1    P7B    H24     46 0.05508500   1.008000   ; qtot -0.063540
   47         h1      1    P7B    H25     47 0.02294200   1.008000   ; qtot -0.040598
   48         c3      1    P7B    C18     48 -0.29697600  12.010000   ; qtot -0.337574
   49         hc      1    P7B    H26     49 0.10938700   1.008000   ; qtot -0.228187
   50         hc      1    P7B    H27     50 0.10938700   1.008000   ; qtot -0.118800
   51         c3      1    P7B    C19     51 -0.01099400  12.010000   ; qtot -0.129794
   52         hc      1    P7B    H28     52 0.01634100   1.008000   ; qtot -0.113453
   53         hc      1    P7B    H29     53 0.01634100   1.008000   ; qtot -0.097112
   54         c3      1    P7B    C20     54 0.15149800  12.010000   ; qtot 0.054386
   55         hc      1    P7B    H30     55 -0.01975100   1.008000   ; qtot 0.034635
   56         hc      1    P7B    H31     56 -0.01975100   1.008000   ; qtot 0.014884
   57         c3      1    P7B    C21     57 -0.21630200  12.010000   ; qtot -0.201418
   58         hc      1    P7B    H32     58 0.04465900   1.008000   ; qtot -0.156759
   59         hc      1    P7B    H33     59 0.04465900   1.008000   ; qtot -0.112100
   60         hc      1    P7B    H34     60 0.04465900   1.008000   ; qtot -0.067441
   61         c3      1    P7B    C22     61 0.34497900  12.010000   ; qtot 0.277538
   62         h1      1    P7B    H35     62 -0.03016000   1.008000   ; qtot 0.247378
   63         h1      1    P7B    H36     63 -0.03016000   1.008000   ; qtot 0.217218
   64         oh      1    P7B     O3     64 -0.61786800  16.000000   ; qtot -0.400650
   65         ho      1    P7B    H37     65 0.40064800   1.008000   ; qtot -0.000002

[ bonds ]
;    ai     aj funct         c0         c1         c2         c3
      1      2     1   0.13984 385848.480000
      1      8     1   0.13390 408358.400000
      1     35     1   0.14906 289449.120000
      2      4     1   0.13984 385848.480000
      4      5     1   0.13984 385848.480000
      4     61     1   0.15156 268612.800000
      5      7     1   0.13984 385848.480000
      7      8     1   0.13390 408358.400000
      7      9     1   0.14906 289449.120000
      9     10     1   0.12183 533627.360000
      9     11     1   0.13789 357815.680000
     11     13     1   0.14619 275056.160000
     13     14     1   0.15375 251793.120000
     13     22     1   0.15375 251793.120000
     14     17     1   0.15375 251793.120000
     22     25     1   0.15375 251793.120000
     25     28     1   0.15375 251793.120000
     28     31     1   0.15375 251793.120000
     35     36     1   0.12183 533627.360000
     35     37     1   0.13789 357815.680000
     37     39     1   0.14619 275056.160000
     39     40     1   0.15375 251793.120000
     39     48     1   0.15375 251793.120000
     40     43     1   0.15375 251793.120000
     48     51     1   0.15375 251793.120000
     51     54     1   0.15375 251793.120000
     54     57     1   0.15375 251793.120000
     61     64     1   0.14233 265014.560000
      2      3     1   0.10860 289365.440000
      5      6     1   0.10860 289365.440000
     11     12     1   0.10129 337397.760000
     13     21     1   0.10969 276646.080000
     14     15     1   0.10969 276646.080000
     14     16     1   0.10969 276646.080000
     17     18     1   0.10969 276646.080000
     17     19     1   0.10969 276646.080000
     17     20     1   0.10969 276646.080000
     22     23     1   0.10969 276646.080000
     22     24     1   0.10969 276646.080000
     25     26     1   0.10969 276646.080000
     25     27     1   0.10969 276646.080000
     28     29     1   0.10969 276646.080000
     28     30     1   0.10969 276646.080000
     31     32     1   0.10969 276646.080000
     31     33     1   0.10969 276646.080000
     31     34     1   0.10969 276646.080000
     37     38     1   0.10129 337397.760000
     39     47     1   0.10969 276646.080000
     40     41     1   0.10969 276646.080000
     40     42     1   0.10969 276646.080000
     43     44     1   0.10969 276646.080000
     43     45     1   0.10969 276646.080000
     43     46     1   0.10969 276646.080000
     48     49     1   0.10969 276646.080000
     48     50     1   0.10969 276646.080000
     51     52     1   0.10969 276646.080000
     51     53     1   0.10969 276646.080000
     54     55     1   0.10969 276646.080000
     54     56     1   0.10969 276646.080000
     57     58     1   0.10969 276646.080000
     57     59     1   0.10969 276646.080000
     57     60     1   0.10969 276646.080000
     61     62     1   0.10969 276646.080000
     61     63     1   0.10969 276646.080000
     64     65     1   0.09730 310787.520000

[ pairs ]
;    ai     aj funct         c0         c1         c2         c3
      1      5     1
      1     61     1
      1      9     1
      1     39     1
      2      7     1
      2     36     1
      2     37     1
      2     64     1
      8      4     1
     35      4     1
      4      9     1
      5     64     1
      5     10     1
      5     11     1
      7     61     1
     35      7     1
      7     13     1
      8     36     1
      8     37     1
      8     10     1
      8     11     1
      9     14     1
      9     22     1
     10     13     1
     11     17     1
     11     25     1
     13     28     1
     14     25     1
     17     22     1
     22     31     1
     35     40     1
     35     48     1
     36     39     1
     37     43     1
     37     51     1
     39     54     1
     40     51     1
     43     48     1
     48     57     1
      1     38     1
      2      6     1
      2     62     1
      2     63     1
      8      3     1
     35      3     1
      3      5     1
      3     61     1
      4     65     1
      5     62     1
      5     63     1
      6     61     1
      6      8     1
      6      9     1
      7     12     1
      9     21     1
     10     12     1
     11     15     1
     11     16     1
     11     23     1
     11     24     1
     12     14     1
     12     21     1
     12     22     1
     13     18     1
     13     19     1
     13     20     1
     13     26     1
     13     27     1
     14     23     1
     14     24     1
     15     21     1
     15     22     1
     15     18     1
     15     19     1
     15     20     1
     16     21     1
     16     22     1
     16     18     1
     16     19     1
     16     20     1
     17     21     1
     21     23     1
     21     24     1
     21     25     1
     22     29     1
     22     30     1
     23     26     1
     23     27     1
     23     28     1
     24     26     1
     24     27     1
     24     28     1
     25     32     1
     25     33     1
     25     34     1
     26     29     1
     26     30     1
     26     31     1
     27     29     1
     27     30     1
     27     31     1
     29     32     1
     29     33     1
     29     34     1
     30     32     1
     30     33     1
     30     34     1
     35     47     1
     36     38     1
     37     41     1
     37     42     1
     37     49     1
     37     50     1
     38     40     1
     38     47     1
     38     48     1
     39     44     1
     39     45     1
     39     46     1
     39     52     1
     39     53     1
     40     49     1
     40     50     1
     41     47     1
     41     48     1
     41     44     1
     41     45     1
     41     46     1
     42     47     1
     42     48     1
     42     44     1
     42     45     1
     42     46     1
     43     47     1
     47     49     1
     47     50     1
     47     51     1
     48     55     1
     48     56     1
     49     52     1
     49     53     1
     49     54     1
     50     52     1
     50     53     1
     50     54     1
     51     58     1
     51     59     1
     51     60     1
     52     55     1
     52     56     1
     52     57     1
     53     55     1
     53     56     1
     53     57     1
     55     58     1
     55     59     1
     55     60     1
     56     58     1
     56     59     1
     56     60     1
     62     65     1
     63     65     1

[ angles ]
;    ai     aj     ak funct         c0         c1         c2         c3
      1      2      4     1   120.0200517 557.308800
      1      8      7     1   117.2200505 571.534400
      1     35     36     1   122.6000525 574.881600
      1     35     37     1   115.2500497 566.513600
      2      1      8     1   122.9400526 575.718400
      2      1     35     1   120.3300516 538.062400
      2      4      5     1   120.0200517 557.308800
      2      4     61     1   120.7700517 531.368000
      4      5      7     1   120.0200517 557.308800
      4     61     64     1   110.6200476 568.187200
      5      4     61     1   120.7700517 531.368000
      5      7      8     1   122.9400526 575.718400
      5      7      9     1   120.3300516 538.062400
      7      9     10     1   122.6000525 574.881600
      7      9     11     1   115.2500497 566.513600
      8      1     35     1   117.7800502 566.513600
      8      7      9     1   117.7800502 566.513600
      9     11     13     1   120.6900519 530.531200
     10      9     11     1   123.0500530 620.905600
     11     13     14     1   111.6100477 551.451200
     11     13     22     1   111.6100477 551.451200
     13     14     17     1   111.5100476 526.347200
     13     22     25     1   111.5100476 526.347200
     14     13     22     1   111.5100476 526.347200
     22     25     28     1   111.5100476 526.347200
     25     28     31     1   111.5100476 526.347200
     35     37     39     1   120.6900519 530.531200
     36     35     37     1   123.0500530 620.905600
     37     39     40     1   111.6100477 551.451200
     37     39     48     1   111.6100477 551.451200
     39     40     43     1   111.5100476 526.347200
     39     48     51     1   111.5100476 526.347200
     40     39     48     1   111.5100476 526.347200
     48     51     54     1   111.5100476 526.347200
     51     54     57     1   111.5100476 526.347200
      1      2      3     1   119.8800511 403.337600
      3      2      4     1   119.8800511 403.337600
      4      5      6     1   119.8800511 403.337600
      4     61     62     1   109.5600471 393.296000
      4     61     63     1   109.5600471 393.296000
      6      5      7     1   119.8800511 403.337600
      9     11     12     1   117.5500507 404.174400
     11     13     21     1   108.8800464 416.726400
     12     11     13     1   117.6800502 383.254400
     13     14     15     1   109.8000471 387.438400
     13     14     16     1   109.8000471 387.438400
     13     22     23     1   109.8000471 387.438400
     13     22     24     1   109.8000471 387.438400
     14     13     21     1   109.5600471 388.275200
     14     17     18     1   109.8000471 387.438400
     14     17     19     1   109.8000471 387.438400
     14     17     20     1   109.8000471 387.438400
     15     14     16     1   107.5800459 329.699200
     15     14     17     1   109.8000471 387.438400
     16     14     17     1   109.8000471 387.438400
     18     17     19     1   107.5800459 329.699200
     18     17     20     1   107.5800459 329.699200
     19     17     20     1   107.5800459 329.699200
     21     13     22     1   109.5600471 388.275200
     22     25     26     1   109.8000471 387.438400
     22     25     27     1   109.8000471 387.438400
     23     22     24     1   107.5800459 329.699200
     23     22     25     1   109.8000471 387.438400
     24     22     25     1   109.8000471 387.438400
     25     28     29     1   109.8000471 387.438400
     25     28     30     1   109.8000471 387.438400
     26     25     27     1   107.5800459 329.699200
     26     25     28     1   109.8000471 387.438400
     27     25     28     1   109.8000471 387.438400
     28     31     32     1   109.8000471 387.438400
     28     31     33     1   109.8000471 387.438400
     28     31     34     1   109.8000471 387.438400
     29     28     30     1   107.5800459 329.699200
     29     28     31     1   109.8000471 387.438400
     30     28     31     1   109.8000471 387.438400
     32     31     33     1   107.5800459 329.699200
     32     31     34     1   107.5800459 329.699200
     33     31     34     1   107.5800459 329.699200
     35     37     38     1   117.5500507 404.174400
     37     39     47     1   108.8800464 416.726400
     38     37     39     1   117.6800502 383.254400
     39     40     41     1   109.8000471 387.438400
     39     40     42     1   109.8000471 387.438400
     39     48     49     1   109.8000471 387.438400
     39     48     50     1   109.8000471 387.438400
     40     39     47     1   109.5600471 388.275200
     40     43     44     1   109.8000471 387.438400
     40     43     45     1   109.8000471 387.438400
     40     43     46     1   109.8000471 387.438400
     41     40     42     1   107.5800459 329.699200
     41     40     43     1   109.8000471 387.438400
     42     40     43     1   109.8000471 387.438400
     44     43     45     1   107.5800459 329.699200
     44     43     46     1   107.5800459 329.699200
     45     43     46     1   107.5800459 329.699200
     47     39     48     1   109.5600471 388.275200
     48     51     52     1   109.8000471 387.438400
     48     51     53     1   109.8000471 387.438400
     49     48     50     1   107.5800459 329.699200
     49     48     51     1   109.8000471 387.438400
     50     48     51     1   109.8000471 387.438400
     51     54     55     1   109.8000471 387.438400
     51     54     56     1   109.8000471 387.438400
     52     51     53     1   107.5800459 329.699200
     52     51     54     1   109.8000471 387.438400
     53     51     54     1   109.8000471 387.438400
     54     57     58     1   109.8000471 387.438400
     54     57     59     1   109.8000471 387.438400
     54     57     60     1   109.8000471 387.438400
     55     54     56     1   107.5800459 329.699200
     55     54     57     1   109.8000471 387.438400
     56     54     57     1   109.8000471 387.438400
     58     57     59     1   107.5800459 329.699200
     58     57     60     1   107.5800459 329.699200
     59     57     60     1   107.5800459 329.699200
     61     64     65     1   107.2600461 396.643200
     62     61     63     1   108.4600466 328.025600
     62     61     64     1   110.2600474 425.931200
     63     61     64     1   110.2600474 425.931200

[ dihedrals ]
;    ai     aj     ak     al funct         c0         c1         c2         c3         c4         c5
      1      2      4      5     1  180.0000771  15.1670000  2
      1      2      4     61     1  180.0000771  15.1670000  2
      1      8      7      5     1  180.0000771  20.0832000  2
      1      8      7      9     1  180.0000771  20.0832000  2
      1     35     37     39     1  180.0000771  10.4600000  2
      2      1      8      7     1  180.0000771  20.0832000  2
      2      1     35     36     1  180.0000771  4.1840000  2
      2      1     35     37     1  180.0000771  4.1840000  2
      2      4      5      7     1  180.0000771  15.1670000  2
      2      4     61     64     1  0.0000000  0.0000000  2
      8      1      2      4     1  180.0000771  15.1670000  2
     35      1      2      4     1  180.0000771  15.1670000  2
      4      5      7      8     1  180.0000771  15.1670000  2
      4      5      7      9     1  180.0000771  15.1670000  2
      5      4     61     64     1  0.0000000  0.0000000  2
      5      7      9     10     1  180.0000771  4.1840000  2
      5      7      9     11     1  180.0000771  4.1840000  2
      7      5      4     61     1  180.0000771  15.1670000  2
     35      1      8      7     1  180.0000771  20.0832000  2
      7      9     11     13     1  180.0000771  10.4600000  2
      8      1     35     36     1  180.0000771  4.1840000  2
      8      1     35     37     1  180.0000771  4.1840000  2
      8      7      9     10     1  180.0000771  4.1840000  2
      8      7      9     11     1  180.0000771  4.1840000  2
      9     11     13     14     1  0.0000000  2.2175200  1
      9     11     13     14     1  0.0000000  0.0000000  2
      9     11     13     14     1  180.0000771  0.6276000  3
      9     11     13     14     1  180.0000771  2.0920000  4
      9     11     13     22     1  0.0000000  2.2175200  1
      9     11     13     22     1  0.0000000  0.0000000  2
      9     11     13     22     1  180.0000771  0.6276000  3
      9     11     13     22     1  180.0000771  2.0920000  4
     10      9     11     13     1  180.0000771  10.4600000  2
     11     13     14     17     1  0.0000000  0.6508444  3
     11     13     22     25     1  0.0000000  0.6508444  3
     13     22     25     28     1  180.0000771  0.8368000  1
     13     22     25     28     1  180.0000771  1.0460000  2
     13     22     25     28     1  0.0000000  0.7531200  3
     14     13     22     25     1  180.0000771  0.8368000  1
     14     13     22     25     1  180.0000771  1.0460000  2
     14     13     22     25     1  0.0000000  0.7531200  3
     17     14     13     22     1  180.0000771  0.8368000  1
     17     14     13     22     1  180.0000771  1.0460000  2
     17     14     13     22     1  0.0000000  0.7531200  3
     22     25     28     31     1  180.0000771  0.8368000  1
     22     25     28     31     1  180.0000771  1.0460000  2
     22     25     28     31     1  0.0000000  0.7531200  3
     35     37     39     40     1  0.0000000  2.2175200  1
     35     37     39     40     1  0.0000000  0.0000000  2
     35     37     39     40     1  180.0000771  0.6276000  3
     35     37     39     40     1  180.0000771  2.0920000  4
     35     37     39     48     1  0.0000000  2.2175200  1
     35     37     39     48     1  0.0000000  0.0000000  2
     35     37     39     48     1  180.0000771  0.6276000  3
     35     37     39     48     1  180.0000771  2.0920000  4
     36     35     37     39     1  180.0000771  10.4600000  2
     37     39     40     43     1  0.0000000  0.6508444  3
     37     39     48     51     1  0.0000000  0.6508444  3
     39     48     51     54     1  180.0000771  0.8368000  1
     39     48     51     54     1  180.0000771  1.0460000  2
     39     48     51     54     1  0.0000000  0.7531200  3
     40     39     48     51     1  180.0000771  0.8368000  1
     40     39     48     51     1  180.0000771  1.0460000  2
     40     39     48     51     1  0.0000000  0.7531200  3
     43     40     39     48     1  180.0000771  0.8368000  1
     43     40     39     48     1  180.0000771  1.0460000  2
     43     40     39     48     1  0.0000000  0.7531200  3
     48     51     54     57     1  180.0000771  0.8368000  1
     48     51     54     57     1  180.0000771  1.0460000  2
     48     51     54     57     1  0.0000000  0.7531200  3
      8      1      2     35     4  180.0000771  4.6024000  2
      2      5      4     61     4  180.0000771  4.6024000  2
      9      5      7      8     4  180.0000771  4.6024000  2
      7     11      9     10     4  180.0000771  43.9320000  2
      1     37     35     36     4  180.0000771  43.9320000  2
      1     35     37     38     1  180.0000771  10.4600000  2
      2      4      5      6     1  180.0000771  15.1670000  2
      2      4     61     62     1  0.0000000  0.0000000  2
      2      4     61     63     1  0.0000000  0.0000000  2
      8      1      2      3     1  180.0000771  15.1670000  2
     35      1      2      3     1  180.0000771  15.1670000  2
      3      2      4      5     1  180.0000771  15.1670000  2
      3      2      4     61     1  180.0000771  15.1670000  2
      4     61     64     65     1  0.0000000  0.6973333  3
      5      4     61     62     1  0.0000000  0.0000000  2
      5      4     61     63     1  0.0000000  0.0000000  2
      6      5      4     61     1  180.0000771  15.1670000  2
      6      5      7      8     1  180.0000771  15.1670000  2
      6      5      7      9     1  180.0000771  15.1670000  2
      7      9     11     12     1  180.0000771  10.4600000  2
      9     11     13     21     1  0.0000000  0.0000000  2
     10      9     11     12     1  0.0000000  8.3680000  1
     10      9     11     12     1  180.0000771  10.4600000  2
     11     13     14     15     1  0.0000000  0.6508444  3
     11     13     14     16     1  0.0000000  0.6508444  3
     11     13     22     23     1  0.0000000  0.6508444  3
     11     13     22     24     1  0.0000000  0.6508444  3
     12     11     13     14     1  0.0000000  0.0000000  2
     12     11     13     21     1  0.0000000  0.0000000  2
     12     11     13     22     1  0.0000000  0.0000000  2
     13     14     17     18     1  0.0000000  0.6694400  3
     13     14     17     19     1  0.0000000  0.6694400  3
     13     14     17     20     1  0.0000000  0.6694400  3
     13     22     25     26     1  0.0000000  0.6694400  3
     13     22     25     27     1  0.0000000  0.6694400  3
     14     13     22     23     1  0.0000000  0.6694400  3
     14     13     22     24     1  0.0000000  0.6694400  3
     15     14     13     21     1  0.0000000  0.6508444  3
     15     14     13     22     1  0.0000000  0.6694400  3
     15     14     17     18     1  0.0000000  0.6276000  3
     15     14     17     19     1  0.0000000  0.6276000  3
     15     14     17     20     1  0.0000000  0.6276000  3
     16     14     13     21     1  0.0000000  0.6508444  3
     16     14     13     22     1  0.0000000  0.6694400  3
     16     14     17     18     1  0.0000000  0.6276000  3
     16     14     17     19     1  0.0000000  0.6276000  3
     16     14     17     20     1  0.0000000  0.6276000  3
     17     14     13     21     1  0.0000000  0.6508444  3
     21     13     22     23     1  0.0000000  0.6508444  3
     21     13     22     24     1  0.0000000  0.6508444  3
     21     13     22     25     1  0.0000000  0.6508444  3
     22     25     28     29     1  0.0000000  0.6694400  3
     22     25     28     30     1  0.0000000  0.6694400  3
     23     22     25     26     1  0.0000000  0.6276000  3
     23     22     25     27     1  0.0000000  0.6276000  3
     23     22     25     28     1  0.0000000  0.6694400  3
     24     22     25     26     1  0.0000000  0.6276000  3
     24     22     25     27     1  0.0000000  0.6276000  3
     24     22     25     28     1  0.0000000  0.6694400  3
     25     28     31     32     1  0.0000000  0.6694400  3
     25     28     31     33     1  0.0000000  0.6694400  3
     25     28     31     34     1  0.0000000  0.6694400  3
     26     25     28     29     1  0.0000000  0.6276000  3
     26     25     28     30     1  0.0000000  0.6276000  3
     26     25     28     31     1  0.0000000  0.6694400  3
     27     25     28     29     1  0.0000000  0.6276000  3
     27     25     28     30     1  0.0000000  0.6276000  3
     27     25     28     31     1  0.0000000  0.6694400  3
     29     28     31     32     1  0.0000000  0.6276000  3
     29     28     31     33     1  0.0000000  0.6276000  3
     29     28     31     34     1  0.0000000  0.6276000  3
     30     28     31     32     1  0.0000000  0.6276000  3
     30     28     31     33     1  0.0000000  0.6276000  3
     30     28     31     34     1  0.0000000  0.6276000  3
     35     37     39     47     1  0.0000000  0.0000000  2
     36     35     37     38     1  0.0000000  8.3680000  1
     36     35     37     38     1  180.0000771  10.4600000  2
     37     39     40     41     1  0.0000000  0.6508444  3
     37     39     40     42     1  0.0000000  0.6508444  3
     37     39     48     49     1  0.0000000  0.6508444  3
     37     39     48     50     1  0.0000000  0.6508444  3
     38     37     39     40     1  0.0000000  0.0000000  2
     38     37     39     47     1  0.0000000  0.0000000  2
     38     37     39     48     1  0.0000000  0.0000000  2
     39     40     43     44     1  0.0000000  0.6694400  3
     39     40     43     45     1  0.0000000  0.6694400  3
     39     40     43     46     1  0.0000000  0.6694400  3
     39     48     51     52     1  0.0000000  0.6694400  3
     39     48     51     53     1  0.0000000  0.6694400  3
     40     39     48     49     1  0.0000000  0.6694400  3
     40     39     48     50     1  0.0000000  0.6694400  3
     41     40     39     47     1  0.0000000  0.6508444  3
     41     40     39     48     1  0.0000000  0.6694400  3
     41     40     43     44     1  0.0000000  0.6276000  3
     41     40     43     45     1  0.0000000  0.6276000  3
     41     40     43     46     1  0.0000000  0.6276000  3
     42     40     39     47     1  0.0000000  0.6508444  3
     42     40     39     48     1  0.0000000  0.6694400  3
     42     40     43     44     1  0.0000000  0.6276000  3
     42     40     43     45     1  0.0000000  0.6276000  3
     42     40     43     46     1  0.0000000  0.6276000  3
     43     40     39     47     1  0.0000000  0.6508444  3
     47     39     48     49     1  0.0000000  0.6508444  3
     47     39     48     50     1  0.0000000  0.6508444  3
     47     39     48     51     1  0.0000000  0.6508444  3
     48     51     54     55     1  0.0000000  0.6694400  3
     48     51     54     56     1  0.0000000  0.6694400  3
     49     48     51     52     1  0.0000000  0.6276000  3
     49     48     51     53     1  0.0000000  0.6276000  3
     49     48     51     54     1  0.0000000  0.6694400  3
     50     48     51     52     1  0.0000000  0.6276000  3
     50     48     51     53     1  0.0000000  0.6276000  3
     50     48     51     54     1  0.0000000  0.6694400  3
     51     54     57     58     1  0.0000000  0.6694400  3
     51     54     57     59     1  0.0000000  0.6694400  3
     51     54     57     60     1  0.0000000  0.6694400  3
     52     51     54     55     1  0.0000000  0.6276000  3
     52     51     54     56     1  0.0000000  0.6276000  3
     52     51     54     57     1  0.0000000  0.6694400  3
     53     51     54     55     1  0.0000000  0.6276000  3
     53     51     54     56     1  0.0000000  0.6276000  3
     53     51     54     57     1  0.0000000  0.6694400  3
     55     54     57     58     1  0.0000000  0.6276000  3
     55     54     57     59     1  0.0000000  0.6276000  3
     55     54     57     60     1  0.0000000  0.6276000  3
     56     54     57     58     1  0.0000000  0.6276000  3
     56     54     57     59     1  0.0000000  0.6276000  3
     56     54     57     60     1  0.0000000  0.6276000  3
     62     61     64     65     1  0.0000000  0.6973333  3
     63     61     64     65     1  0.0000000  0.6973333  3
      1      4      2      3     4  180.0000771  4.6024000  2
      4      7      5      6     4  180.0000771  4.6024000  2
      9     13     11     12     4  180.0000771  4.6024000  2
     35     39     37     38     4  180.0000771  4.6024000  2
