# Supplementary material for: Expanding the Paradigm of Structure-Based Drug Design: Molecular Dynamics Simulations Support the Development of New Pyridine-Based Protein Kinase C-Targeted Agonists
Source: J Med Chem. 2023 Apr 3;66(7):4588–602. doi: 10.1021/acs.jmedchem.2c01448 (PMC10108360; doi:10.1021/acs.jmedchem.2c01448)
Supplement: Supplementary file 3 — jm2c01448_si_003.zip [file jm2c01448_si_003.zip › Main_Topologies_(.itp)/PRD_7c_gaff.itp]

;===================================================================================================================================================
;This is an internal topology file for PRD 7c (P7C) in GAFF force field (1) which has been created using AmberTools18 (2).
;The topology file has been created in 2020 by Saara Lautala.
;
;Please cite these papers:
;
;
;1) J. Wang, R.M. Wolf, J.W Caldwell, P.A. Kollman, and D.A Case,
;   Development and testing of a general amber force field.
;   J. Comput. Chem., 25: 1157-1174. (2004) https://doi.org/10.1002/jcc.20035
;
;2) R. Salomon-Ferrer, D.A. Case, R.C. Walker,
;   An overview of the Amber biomolecular simulation package, Wiley Interdiscip. Rev. Comput. Mol. Sci. 3 (2013) 198-210.
;   doi:10.1002/wcms.1121
;
;3) S. Lautala, R. Provenzani, I. Tarvainen, K. Sirna, S. T. Karhu, E. Grazhdankin, A. K. Lehtinen,
;   H. Sa’d, A. Koivuniemi, H. Xhaard, R. K. Tuominen, V. Talman, A. Bunker and J. Yli-Kauhaluoma
;   Expanding the Paradigm of Structure-based Drug Design: Molecular Dynamics Simulations Support
;   the Development of New Pyridine-based Protein Kinase C–Targeted Agonists, ACS Central Science, 2022, in press.
;===================================================================================================================================================

[ moleculetype ]
; Name            nrexcl
P7C          3

[ atoms ]
;   nr       type  resnr residue  atom   cgnr    charge       mass  typeB    chargeB      massB
; residue    1 P7C rtp P7C q 0.0
    1         ca      1    P7C     C1      1 0.34611800  12.010000   ; qtot 0.346118
    2         ca      1    P7C     C2      2 -0.36354200  12.010000   ; qtot -0.017424
    3         ha      1    P7C     H1      3 0.17150700   1.008000   ; qtot 0.154083
    4         ca      1    P7C     C3      4 0.24075200  12.010000   ; qtot 0.394835
    5         ca      1    P7C     C4      5 -0.36354200  12.010000   ; qtot 0.031293
    6         ha      1    P7C     H2      6 0.17150700   1.008000   ; qtot 0.202800
    7         ca      1    P7C     C5      7 0.34611800  12.010000   ; qtot 0.548918
    8         nb      1    P7C     N1      8 -0.61687200  14.010000   ; qtot -0.067954
    9          c      1    P7C     C6      9 0.61346600  12.010000   ; qtot 0.545512
   10          o      1    P7C     O1     10 -0.59085400  16.000000   ; qtot -0.045342
   11          n      1    P7C     N2     11 -0.52875000  14.010000   ; qtot -0.574092
   12         c3      1    P7C     C7     12 0.04596200  12.010000   ; qtot -0.528130
   13         hn      1    P7C     H3     13 0.28067900   1.008000   ; qtot -0.247451
   14         c3      1    P7C     C8     14 0.00762400  12.010000   ; qtot -0.239827
   15         h1      1    P7C     H4     15 0.06502700   1.008000   ; qtot -0.174800
   16         h1      1    P7C     H5     16 0.06502700   1.008000   ; qtot -0.109773
   17         c3      1    P7C     C9     17 -0.08543100  12.010000   ; qtot -0.195204
   18         hc      1    P7C     H6     18 0.02497600   1.008000   ; qtot -0.170228
   19         hc      1    P7C     H7     19 0.02497600   1.008000   ; qtot -0.145252
   20         c3      1    P7C    C10     20 0.06115500  12.010000   ; qtot -0.084097
   21         hc      1    P7C     H8     21 0.02448400   1.008000   ; qtot -0.059613
   22         hc      1    P7C     H9     22 0.02448400   1.008000   ; qtot -0.035129
   23         c3      1    P7C    C11     23 0.00463200  12.010000   ; qtot -0.030497
   24         hc      1    P7C    H10     24 -0.01687300   1.008000   ; qtot -0.047370
   25         hc      1    P7C    H11     25 -0.01687300   1.008000   ; qtot -0.064243
   26         c3      1    P7C    C12     26 -0.04362300  12.010000   ; qtot -0.107866
   27         hc      1    P7C    H12     27 -0.00283000   1.008000   ; qtot -0.110696
   28         hc      1    P7C    H13     28 -0.00283000   1.008000   ; qtot -0.113526
   29         c3      1    P7C    C13     29 0.14380700  12.010000   ; qtot 0.030281
   30         hc      1    P7C    H14     30 0.01064800   1.008000   ; qtot 0.040929
   31         hc      1    P7C    H15     31 0.01064800   1.008000   ; qtot 0.051577
   32         c3      1    P7C    C14     32 -0.22508500  12.010000   ; qtot -0.173508
   33         hc      1    P7C    H16     33 -0.02192500   1.008000   ; qtot -0.195433
   34         hc      1    P7C    H17     34 -0.02192500   1.008000   ; qtot -0.217358
   35         hc      1    P7C    H18     35 0.05004400   1.008000   ; qtot -0.167314
   36         hc      1    P7C    H19     36 0.05004400   1.008000   ; qtot -0.117270
   37         hc      1    P7C    H20     37 0.05004400   1.008000   ; qtot -0.067226
   38          c      1    P7C    C15     38 0.61346600  12.010000   ; qtot 0.546240
   39          o      1    P7C     O2     39 -0.59085400  16.000000   ; qtot -0.044614
   40          n      1    P7C     N3     40 -0.52875000  14.010000   ; qtot -0.573364
   41         c3      1    P7C    C16     41 0.04596200  12.010000   ; qtot -0.527402
   42         hn      1    P7C    H21     42 0.28067900   1.008000   ; qtot -0.246723
   43         c3      1    P7C    C17     43 0.00762400  12.010000   ; qtot -0.239099
   44         h1      1    P7C    H22     44 0.06502700   1.008000   ; qtot -0.174072
   45         h1      1    P7C    H23     45 0.06502700   1.008000   ; qtot -0.109045
   46         c3      1    P7C    C18     46 -0.08543100  12.010000   ; qtot -0.194476
   47         hc      1    P7C    H24     47 0.02497600   1.008000   ; qtot -0.169500
   48         hc      1    P7C    H25     48 0.02497600   1.008000   ; qtot -0.144524
   49         c3      1    P7C    C19     49 0.06115500  12.010000   ; qtot -0.083369
   50         hc      1    P7C    H26     50 0.02448400   1.008000   ; qtot -0.058885
   51         hc      1    P7C    H27     51 0.02448400   1.008000   ; qtot -0.034401
   52         c3      1    P7C    C20     52 0.00463200  12.010000   ; qtot -0.029769
   53         hc      1    P7C    H28     53 -0.01687300   1.008000   ; qtot -0.046642
   54         hc      1    P7C    H29     54 -0.01687300   1.008000   ; qtot -0.063515
   55         c3      1    P7C    C21     55 -0.04362300  12.010000   ; qtot -0.107138
   56         hc      1    P7C    H30     56 -0.00283000   1.008000   ; qtot -0.109968
   57         hc      1    P7C    H31     57 -0.00283000   1.008000   ; qtot -0.112798
   58         c3      1    P7C    C22     58 0.14380700  12.010000   ; qtot 0.031009
   59         hc      1    P7C    H32     59 0.01064800   1.008000   ; qtot 0.041657
   60         hc      1    P7C    H33     60 0.01064800   1.008000   ; qtot 0.052305
   61         c3      1    P7C    C23     61 -0.22508500  12.010000   ; qtot -0.172780
   62         hc      1    P7C    H34     62 -0.02192500   1.008000   ; qtot -0.194705
   63         hc      1    P7C    H35     63 -0.02192500   1.008000   ; qtot -0.216630
   64         hc      1    P7C    H36     64 0.05004400   1.008000   ; qtot -0.166586
   65         hc      1    P7C    H37     65 0.05004400   1.008000   ; qtot -0.116542
   66         hc      1    P7C    H38     66 0.05004400   1.008000   ; qtot -0.066498
   67         c3      1    P7C    C24     67 0.32088800  12.010000   ; qtot 0.254390
   68         h1      1    P7C    H39     68 -0.02125000   1.008000   ; qtot 0.233140
   69         h1      1    P7C    H40     69 -0.02125000   1.008000   ; qtot 0.211890
   70         oh      1    P7C     O3     70 -0.61181300  16.000000   ; qtot -0.399923
   71         ho      1    P7C    H41     71 0.39992500   1.008000   ; qtot 0.000002

[ bonds ]
;    ai     aj funct         c0         c1         c2         c3
      1      2     1   0.13984 385848.480000
      1      8     1   0.13390 408358.400000
      1     38     1   0.14906 289449.120000
      2      4     1   0.13984 385848.480000
      4      5     1   0.13984 385848.480000
      4     67     1   0.15156 268612.800000
      5      7     1   0.13984 385848.480000
      7      8     1   0.13390 408358.400000
      7      9     1   0.14906 289449.120000
      9     10     1   0.12183 533627.360000
      9     11     1   0.13789 357815.680000
     11     12     1   0.14619 275056.160000
     12     14     1   0.15375 251793.120000
     14     17     1   0.15375 251793.120000
     17     20     1   0.15375 251793.120000
     20     23     1   0.15375 251793.120000
     23     26     1   0.15375 251793.120000
     26     29     1   0.15375 251793.120000
     29     32     1   0.15375 251793.120000
     38     39     1   0.12183 533627.360000
     38     40     1   0.13789 357815.680000
     40     41     1   0.14619 275056.160000
     41     43     1   0.15375 251793.120000
     43     46     1   0.15375 251793.120000
     46     49     1   0.15375 251793.120000
     49     52     1   0.15375 251793.120000
     52     55     1   0.15375 251793.120000
     55     58     1   0.15375 251793.120000
     58     61     1   0.15375 251793.120000
     67     70     1   0.14233 265014.560000
      2      3     1   0.10860 289365.440000
      5      6     1   0.10860 289365.440000
     11     13     1   0.10129 337397.760000
     12     15     1   0.10969 276646.080000
     12     16     1   0.10969 276646.080000
     14     18     1   0.10969 276646.080000
     14     19     1   0.10969 276646.080000
     17     21     1   0.10969 276646.080000
     17     22     1   0.10969 276646.080000
     20     24     1   0.10969 276646.080000
     20     25     1   0.10969 276646.080000
     23     27     1   0.10969 276646.080000
     23     28     1   0.10969 276646.080000
     26     30     1   0.10969 276646.080000
     26     31     1   0.10969 276646.080000
     29     33     1   0.10969 276646.080000
     29     34     1   0.10969 276646.080000
     32     35     1   0.10969 276646.080000
     32     36     1   0.10969 276646.080000
     32     37     1   0.10969 276646.080000
     40     42     1   0.10129 337397.760000
     41     44     1   0.10969 276646.080000
     41     45     1   0.10969 276646.080000
     43     47     1   0.10969 276646.080000
     43     48     1   0.10969 276646.080000
     46     50     1   0.10969 276646.080000
     46     51     1   0.10969 276646.080000
     49     53     1   0.10969 276646.080000
     49     54     1   0.10969 276646.080000
     52     56     1   0.10969 276646.080000
     52     57     1   0.10969 276646.080000
     55     59     1   0.10969 276646.080000
     55     60     1   0.10969 276646.080000
     58     62     1   0.10969 276646.080000
     58     63     1   0.10969 276646.080000
     61     64     1   0.10969 276646.080000
     61     65     1   0.10969 276646.080000
     61     66     1   0.10969 276646.080000
     67     68     1   0.10969 276646.080000
     67     69     1   0.10969 276646.080000
     70     71     1   0.09730 310787.520000

[ pairs ]
;    ai     aj funct         c0         c1         c2         c3
      1      5     1
      1     67     1
      1      9     1
      1     41     1
      2      7     1
      2     39     1
      2     40     1
      2     70     1
      8      4     1
     38      4     1
      4      9     1
      5     70     1
      5     10     1
      5     11     1
      7     67     1
     38      7     1
      7     12     1
      8     39     1
      8     40     1
      8     10     1
      8     11     1
      9     14     1
     10     12     1
     11     17     1
     12     20     1
     14     23     1
     17     26     1
     20     29     1
     23     32     1
     38     43     1
     39     41     1
     40     46     1
     41     49     1
     43     52     1
     46     55     1
     49     58     1
     52     61     1
      1     42     1
      2      6     1
      2     68     1
      2     69     1
      8      3     1
     38      3     1
      3      5     1
      3     67     1
      4     71     1
      5     68     1
      5     69     1
      6     67     1
      6      8     1
      6      9     1
      7     13     1
      9     15     1
      9     16     1
     10     13     1
     11     18     1
     11     19     1
     12     21     1
     12     22     1
     13     14     1
     13     15     1
     13     16     1
     14     24     1
     14     25     1
     15     17     1
     15     18     1
     15     19     1
     16     17     1
     16     18     1
     16     19     1
     17     27     1
     17     28     1
     18     20     1
     18     21     1
     18     22     1
     19     20     1
     19     21     1
     19     22     1
     20     30     1
     20     31     1
     21     23     1
     21     24     1
     21     25     1
     22     23     1
     22     24     1
     22     25     1
     23     33     1
     23     34     1
     24     26     1
     24     27     1
     24     28     1
     25     26     1
     25     27     1
     25     28     1
     26     35     1
     26     36     1
     26     37     1
     27     29     1
     27     30     1
     27     31     1
     28     29     1
     28     30     1
     28     31     1
     30     32     1
     30     33     1
     30     34     1
     31     32     1
     31     33     1
     31     34     1
     33     35     1
     33     36     1
     33     37     1
     34     35     1
     34     36     1
     34     37     1
     38     44     1
     38     45     1
     39     42     1
     40     47     1
     40     48     1
     41     50     1
     41     51     1
     42     43     1
     42     44     1
     42     45     1
     43     53     1
     43     54     1
     44     46     1
     44     47     1
     44     48     1
     45     46     1
     45     47     1
     45     48     1
     46     56     1
     46     57     1
     47     49     1
     47     50     1
     47     51     1
     48     49     1
     48     50     1
     48     51     1
     49     59     1
     49     60     1
     50     52     1
     50     53     1
     50     54     1
     51     52     1
     51     53     1
     51     54     1
     52     62     1
     52     63     1
     53     55     1
     53     56     1
     53     57     1
     54     55     1
     54     56     1
     54     57     1
     55     64     1
     55     65     1
     55     66     1
     56     58     1
     56     59     1
     56     60     1
     57     58     1
     57     59     1
     57     60     1
     59     61     1
     59     62     1
     59     63     1
     60     61     1
     60     62     1
     60     63     1
     62     64     1
     62     65     1
     62     66     1
     63     64     1
     63     65     1
     63     66     1
     68     71     1
     69     71     1

[ angles ]
;    ai     aj     ak funct         c0         c1         c2         c3
      1      2      4     1   120.0200517 557.308800
      1      8      7     1   117.2200505 571.534400
      1     38     39     1   122.6000525 574.881600
      1     38     40     1   115.2500497 566.513600
      2      1      8     1   122.9400526 575.718400
      2      1     38     1   120.3300516 538.062400
      2      4      5     1   120.0200517 557.308800
      2      4     67     1   120.7700517 531.368000
      4      5      7     1   120.0200517 557.308800
      4     67     70     1   110.6200476 568.187200
      5      4     67     1   120.7700517 531.368000
      5      7      8     1   122.9400526 575.718400
      5      7      9     1   120.3300516 538.062400
      7      9     10     1   122.6000525 574.881600
      7      9     11     1   115.2500497 566.513600
      8      1     38     1   117.7800502 566.513600
      8      7      9     1   117.7800502 566.513600
      9     11     12     1   120.6900519 530.531200
     10      9     11     1   123.0500530 620.905600
     11     12     14     1   111.6100477 551.451200
     12     14     17     1   111.5100476 526.347200
     14     17     20     1   111.5100476 526.347200
     17     20     23     1   111.5100476 526.347200
     20     23     26     1   111.5100476 526.347200
     23     26     29     1   111.5100476 526.347200
     26     29     32     1   111.5100476 526.347200
     38     40     41     1   120.6900519 530.531200
     39     38     40     1   123.0500530 620.905600
     40     41     43     1   111.6100477 551.451200
     41     43     46     1   111.5100476 526.347200
     43     46     49     1   111.5100476 526.347200
     46     49     52     1   111.5100476 526.347200
     49     52     55     1   111.5100476 526.347200
     52     55     58     1   111.5100476 526.347200
     55     58     61     1   111.5100476 526.347200
      1      2      3     1   119.8800511 403.337600
      3      2      4     1   119.8800511 403.337600
      4      5      6     1   119.8800511 403.337600
      4     67     68     1   109.5600471 393.296000
      4     67     69     1   109.5600471 393.296000
      6      5      7     1   119.8800511 403.337600
      9     11     13     1   117.5500507 404.174400
     11     12     15     1   108.8800464 416.726400
     11     12     16     1   108.8800464 416.726400
     12     11     13     1   117.6800502 383.254400
     12     14     18     1   109.8000471 387.438400
     12     14     19     1   109.8000471 387.438400
     14     12     15     1   109.5600471 388.275200
     14     12     16     1   109.5600471 388.275200
     14     17     21     1   109.8000471 387.438400
     14     17     22     1   109.8000471 387.438400
     15     12     16     1   108.4600466 328.025600
     17     14     18     1   109.8000471 387.438400
     17     14     19     1   109.8000471 387.438400
     17     20     24     1   109.8000471 387.438400
     17     20     25     1   109.8000471 387.438400
     18     14     19     1   107.5800459 329.699200
     20     17     21     1   109.8000471 387.438400
     20     17     22     1   109.8000471 387.438400
     20     23     27     1   109.8000471 387.438400
     20     23     28     1   109.8000471 387.438400
     21     17     22     1   107.5800459 329.699200
     23     20     24     1   109.8000471 387.438400
     23     20     25     1   109.8000471 387.438400
     23     26     30     1   109.8000471 387.438400
     23     26     31     1   109.8000471 387.438400
     24     20     25     1   107.5800459 329.699200
     26     23     27     1   109.8000471 387.438400
     26     23     28     1   109.8000471 387.438400
     26     29     33     1   109.8000471 387.438400
     26     29     34     1   109.8000471 387.438400
     27     23     28     1   107.5800459 329.699200
     29     26     30     1   109.8000471 387.438400
     29     26     31     1   109.8000471 387.438400
     29     32     35     1   109.8000471 387.438400
     29     32     36     1   109.8000471 387.438400
     29     32     37     1   109.8000471 387.438400
     30     26     31     1   107.5800459 329.699200
     32     29     33     1   109.8000471 387.438400
     32     29     34     1   109.8000471 387.438400
     33     29     34     1   107.5800459 329.699200
     35     32     36     1   107.5800459 329.699200
     35     32     37     1   107.5800459 329.699200
     36     32     37     1   107.5800459 329.699200
     38     40     42     1   117.5500507 404.174400
     40     41     44     1   108.8800464 416.726400
     40     41     45     1   108.8800464 416.726400
     41     40     42     1   117.6800502 383.254400
     41     43     47     1   109.8000471 387.438400
     41     43     48     1   109.8000471 387.438400
     43     41     44     1   109.5600471 388.275200
     43     41     45     1   109.5600471 388.275200
     43     46     50     1   109.8000471 387.438400
     43     46     51     1   109.8000471 387.438400
     44     41     45     1   108.4600466 328.025600
     46     43     47     1   109.8000471 387.438400
     46     43     48     1   109.8000471 387.438400
     46     49     53     1   109.8000471 387.438400
     46     49     54     1   109.8000471 387.438400
     47     43     48     1   107.5800459 329.699200
     49     46     50     1   109.8000471 387.438400
     49     46     51     1   109.8000471 387.438400
     49     52     56     1   109.8000471 387.438400
     49     52     57     1   109.8000471 387.438400
     50     46     51     1   107.5800459 329.699200
     52     49     53     1   109.8000471 387.438400
     52     49     54     1   109.8000471 387.438400
     52     55     59     1   109.8000471 387.438400
     52     55     60     1   109.8000471 387.438400
     53     49     54     1   107.5800459 329.699200
     55     52     56     1   109.8000471 387.438400
     55     52     57     1   109.8000471 387.438400
     55     58     62     1   109.8000471 387.438400
     55     58     63     1   109.8000471 387.438400
     56     52     57     1   107.5800459 329.699200
     58     55     59     1   109.8000471 387.438400
     58     55     60     1   109.8000471 387.438400
     58     61     64     1   109.8000471 387.438400
     58     61     65     1   109.8000471 387.438400
     58     61     66     1   109.8000471 387.438400
     59     55     60     1   107.5800459 329.699200
     61     58     62     1   109.8000471 387.438400
     61     58     63     1   109.8000471 387.438400
     62     58     63     1   107.5800459 329.699200
     64     61     65     1   107.5800459 329.699200
     64     61     66     1   107.5800459 329.699200
     65     61     66     1   107.5800459 329.699200
     67     70     71     1   107.2600461 396.643200
     68     67     69     1   108.4600466 328.025600
     68     67     70     1   110.2600474 425.931200
     69     67     70     1   110.2600474 425.931200

[ dihedrals ]
;    ai     aj     ak     al funct         c0         c1         c2         c3         c4         c5
      1      2      4      5     1  180.0000771  15.1670000  2
      1      2      4     67     1  180.0000771  15.1670000  2
      1      8      7      5     1  180.0000771  20.0832000  2
      1      8      7      9     1  180.0000771  20.0832000  2
      1     38     40     41     1  180.0000771  10.4600000  2
      2      1      8      7     1  180.0000771  20.0832000  2
      2      1     38     39     1  180.0000771  4.1840000  2
      2      1     38     40     1  180.0000771  4.1840000  2
      2      4      5      7     1  180.0000771  15.1670000  2
      2      4     67     70     1  0.0000000  0.0000000  2
      8      1      2      4     1  180.0000771  15.1670000  2
     38      1      2      4     1  180.0000771  15.1670000  2
      4      5      7      8     1  180.0000771  15.1670000  2
      4      5      7      9     1  180.0000771  15.1670000  2
      5      4     67     70     1  0.0000000  0.0000000  2
      5      7      9     10     1  180.0000771  4.1840000  2
      5      7      9     11     1  180.0000771  4.1840000  2
      7      5      4     67     1  180.0000771  15.1670000  2
     38      1      8      7     1  180.0000771  20.0832000  2
      7      9     11     12     1  180.0000771  10.4600000  2
      8      1     38     39     1  180.0000771  4.1840000  2
      8      1     38     40     1  180.0000771  4.1840000  2
      8      7      9     10     1  180.0000771  4.1840000  2
      8      7      9     11     1  180.0000771  4.1840000  2
      9     11     12     14     1  0.0000000  2.2175200  1
      9     11     12     14     1  0.0000000  0.0000000  2
      9     11     12     14     1  180.0000771  0.6276000  3
      9     11     12     14     1  180.0000771  2.0920000  4
     10      9     11     12     1  180.0000771  10.4600000  2
     11     12     14     17     1  0.0000000  0.6508444  3
     12     14     17     20     1  180.0000771  0.8368000  1
     12     14     17     20     1  180.0000771  1.0460000  2
     12     14     17     20     1  0.0000000  0.7531200  3
     14     17     20     23     1  180.0000771  0.8368000  1
     14     17     20     23     1  180.0000771  1.0460000  2
     14     17     20     23     1  0.0000000  0.7531200  3
     17     20     23     26     1  180.0000771  0.8368000  1
     17     20     23     26     1  180.0000771  1.0460000  2
     17     20     23     26     1  0.0000000  0.7531200  3
     20     23     26     29     1  180.0000771  0.8368000  1
     20     23     26     29     1  180.0000771  1.0460000  2
     20     23     26     29     1  0.0000000  0.7531200  3
     23     26     29     32     1  180.0000771  0.8368000  1
     23     26     29     32     1  180.0000771  1.0460000  2
     23     26     29     32     1  0.0000000  0.7531200  3
     38     40     41     43     1  0.0000000  2.2175200  1
     38     40     41     43     1  0.0000000  0.0000000  2
     38     40     41     43     1  180.0000771  0.6276000  3
     38     40     41     43     1  180.0000771  2.0920000  4
     39     38     40     41     1  180.0000771  10.4600000  2
     40     41     43     46     1  0.0000000  0.6508444  3
     41     43     46     49     1  180.0000771  0.8368000  1
     41     43     46     49     1  180.0000771  1.0460000  2
     41     43     46     49     1  0.0000000  0.7531200  3
     43     46     49     52     1  180.0000771  0.8368000  1
     43     46     49     52     1  180.0000771  1.0460000  2
     43     46     49     52     1  0.0000000  0.7531200  3
     46     49     52     55     1  180.0000771  0.8368000  1
     46     49     52     55     1  180.0000771  1.0460000  2
     46     49     52     55     1  0.0000000  0.7531200  3
     49     52     55     58     1  180.0000771  0.8368000  1
     49     52     55     58     1  180.0000771  1.0460000  2
     49     52     55     58     1  0.0000000  0.7531200  3
     52     55     58     61     1  180.0000771  0.8368000  1
     52     55     58     61     1  180.0000771  1.0460000  2
     52     55     58     61     1  0.0000000  0.7531200  3
      8      1      2     38     4  180.0000771  4.6024000  2
      2      5      4     67     4  180.0000771  4.6024000  2
      9      5      7      8     4  180.0000771  4.6024000  2
      7     11      9     10     4  180.0000771  43.9320000  2
      1     40     38     39     4  180.0000771  43.9320000  2
      1     38     40     42     1  180.0000771  10.4600000  2
      2      4      5      6     1  180.0000771  15.1670000  2
      2      4     67     68     1  0.0000000  0.0000000  2
      2      4     67     69     1  0.0000000  0.0000000  2
      8      1      2      3     1  180.0000771  15.1670000  2
     38      1      2      3     1  180.0000771  15.1670000  2
      3      2      4      5     1  180.0000771  15.1670000  2
      3      2      4     67     1  180.0000771  15.1670000  2
      4     67     70     71     1  0.0000000  0.6973333  3
      5      4     67     68     1  0.0000000  0.0000000  2
      5      4     67     69     1  0.0000000  0.0000000  2
      6      5      4     67     1  180.0000771  15.1670000  2
      6      5      7      8     1  180.0000771  15.1670000  2
      6      5      7      9     1  180.0000771  15.1670000  2
      7      9     11     13     1  180.0000771  10.4600000  2
      9     11     12     15     1  0.0000000  0.0000000  2
      9     11     12     16     1  0.0000000  0.0000000  2
     10      9     11     13     1  0.0000000  8.3680000  1
     10      9     11     13     1  180.0000771  10.4600000  2
     11     12     14     18     1  0.0000000  0.6508444  3
     11     12     14     19     1  0.0000000  0.6508444  3
     12     14     17     21     1  0.0000000  0.6694400  3
     12     14     17     22     1  0.0000000  0.6694400  3
     13     11     12     14     1  0.0000000  0.0000000  2
     13     11     12     15     1  0.0000000  0.0000000  2
     13     11     12     16     1  0.0000000  0.0000000  2
     14     17     20     24     1  0.0000000  0.6694400  3
     14     17     20     25     1  0.0000000  0.6694400  3
     15     12     14     17     1  0.0000000  0.6508444  3
     15     12     14     18     1  0.0000000  0.6508444  3
     15     12     14     19     1  0.0000000  0.6508444  3
     16     12     14     17     1  0.0000000  0.6508444  3
     16     12     14     18     1  0.0000000  0.6508444  3
     16     12     14     19     1  0.0000000  0.6508444  3
     17     20     23     27     1  0.0000000  0.6694400  3
     17     20     23     28     1  0.0000000  0.6694400  3
     18     14     17     20     1  0.0000000  0.6694400  3
     18     14     17     21     1  0.0000000  0.6276000  3
     18     14     17     22     1  0.0000000  0.6276000  3
     19     14     17     20     1  0.0000000  0.6694400  3
     19     14     17     21     1  0.0000000  0.6276000  3
     19     14     17     22     1  0.0000000  0.6276000  3
     20     23     26     30     1  0.0000000  0.6694400  3
     20     23     26     31     1  0.0000000  0.6694400  3
     21     17     20     23     1  0.0000000  0.6694400  3
     21     17     20     24     1  0.0000000  0.6276000  3
     21     17     20     25     1  0.0000000  0.6276000  3
     22     17     20     23     1  0.0000000  0.6694400  3
     22     17     20     24     1  0.0000000  0.6276000  3
     22     17     20     25     1  0.0000000  0.6276000  3
     23     26     29     33     1  0.0000000  0.6694400  3
     23     26     29     34     1  0.0000000  0.6694400  3
     24     20     23     26     1  0.0000000  0.6694400  3
     24     20     23     27     1  0.0000000  0.6276000  3
     24     20     23     28     1  0.0000000  0.6276000  3
     25     20     23     26     1  0.0000000  0.6694400  3
     25     20     23     27     1  0.0000000  0.6276000  3
     25     20     23     28     1  0.0000000  0.6276000  3
     26     29     32     35     1  0.0000000  0.6694400  3
     26     29     32     36     1  0.0000000  0.6694400  3
     26     29     32     37     1  0.0000000  0.6694400  3
     27     23     26     29     1  0.0000000  0.6694400  3
     27     23     26     30     1  0.0000000  0.6276000  3
     27     23     26     31     1  0.0000000  0.6276000  3
     28     23     26     29     1  0.0000000  0.6694400  3
     28     23     26     30     1  0.0000000  0.6276000  3
     28     23     26     31     1  0.0000000  0.6276000  3
     30     26     29     32     1  0.0000000  0.6694400  3
     30     26     29     33     1  0.0000000  0.6276000  3
     30     26     29     34     1  0.0000000  0.6276000  3
     31     26     29     32     1  0.0000000  0.6694400  3
     31     26     29     33     1  0.0000000  0.6276000  3
     31     26     29     34     1  0.0000000  0.6276000  3
     33     29     32     35     1  0.0000000  0.6276000  3
     33     29     32     36     1  0.0000000  0.6276000  3
     33     29     32     37     1  0.0000000  0.6276000  3
     34     29     32     35     1  0.0000000  0.6276000  3
     34     29     32     36     1  0.0000000  0.6276000  3
     34     29     32     37     1  0.0000000  0.6276000  3
     38     40     41     44     1  0.0000000  0.0000000  2
     38     40     41     45     1  0.0000000  0.0000000  2
     39     38     40     42     1  0.0000000  8.3680000  1
     39     38     40     42     1  180.0000771  10.4600000  2
     40     41     43     47     1  0.0000000  0.6508444  3
     40     41     43     48     1  0.0000000  0.6508444  3
     41     43     46     50     1  0.0000000  0.6694400  3
     41     43     46     51     1  0.0000000  0.6694400  3
     42     40     41     43     1  0.0000000  0.0000000  2
     42     40     41     44     1  0.0000000  0.0000000  2
     42     40     41     45     1  0.0000000  0.0000000  2
     43     46     49     53     1  0.0000000  0.6694400  3
     43     46     49     54     1  0.0000000  0.6694400  3
     44     41     43     46     1  0.0000000  0.6508444  3
     44     41     43     47     1  0.0000000  0.6508444  3
     44     41     43     48     1  0.0000000  0.6508444  3
     45     41     43     46     1  0.0000000  0.6508444  3
     45     41     43     47     1  0.0000000  0.6508444  3
     45     41     43     48     1  0.0000000  0.6508444  3
     46     49     52     56     1  0.0000000  0.6694400  3
     46     49     52     57     1  0.0000000  0.6694400  3
     47     43     46     49     1  0.0000000  0.6694400  3
     47     43     46     50     1  0.0000000  0.6276000  3
     47     43     46     51     1  0.0000000  0.6276000  3
     48     43     46     49     1  0.0000000  0.6694400  3
     48     43     46     50     1  0.0000000  0.6276000  3
     48     43     46     51     1  0.0000000  0.6276000  3
     49     52     55     59     1  0.0000000  0.6694400  3
     49     52     55     60     1  0.0000000  0.6694400  3
     50     46     49     52     1  0.0000000  0.6694400  3
     50     46     49     53     1  0.0000000  0.6276000  3
     50     46     49     54     1  0.0000000  0.6276000  3
     51     46     49     52     1  0.0000000  0.6694400  3
     51     46     49     53     1  0.0000000  0.6276000  3
     51     46     49     54     1  0.0000000  0.6276000  3
     52     55     58     62     1  0.0000000  0.6694400  3
     52     55     58     63     1  0.0000000  0.6694400  3
     53     49     52     55     1  0.0000000  0.6694400  3
     53     49     52     56     1  0.0000000  0.6276000  3
     53     49     52     57     1  0.0000000  0.6276000  3
     54     49     52     55     1  0.0000000  0.6694400  3
     54     49     52     56     1  0.0000000  0.6276000  3
     54     49     52     57     1  0.0000000  0.6276000  3
     55     58     61     64     1  0.0000000  0.6694400  3
     55     58     61     65     1  0.0000000  0.6694400  3
     55     58     61     66     1  0.0000000  0.6694400  3
     56     52     55     58     1  0.0000000  0.6694400  3
     56     52     55     59     1  0.0000000  0.6276000  3
     56     52     55     60     1  0.0000000  0.6276000  3
     57     52     55     58     1  0.0000000  0.6694400  3
     57     52     55     59     1  0.0000000  0.6276000  3
     57     52     55     60     1  0.0000000  0.6276000  3
     59     55     58     61     1  0.0000000  0.6694400  3
     59     55     58     62     1  0.0000000  0.6276000  3
     59     55     58     63     1  0.0000000  0.6276000  3
     60     55     58     61     1  0.0000000  0.6694400  3
     60     55     58     62     1  0.0000000  0.6276000  3
     60     55     58     63     1  0.0000000  0.6276000  3
     62     58     61     64     1  0.0000000  0.6276000  3
     62     58     61     65     1  0.0000000  0.6276000  3
     62     58     61     66     1  0.0000000  0.6276000  3
     63     58     61     64     1  0.0000000  0.6276000  3
     63     58     61     65     1  0.0000000  0.6276000  3
     63     58     61     66     1  0.0000000  0.6276000  3
     68     67     70     71     1  0.0000000  0.6973333  3
     69     67     70     71     1  0.0000000  0.6973333  3
      1      4      2      3     4  180.0000771  4.6024000  2
      4      7      5      6     4  180.0000771  4.6024000  2
      9     12     11     13     4  180.0000771  4.6024000  2
     38     41     40     42     4  180.0000771  4.6024000  2
