# Supplementary material for: Expanding the Paradigm of Structure-Based Drug Design: Molecular Dynamics Simulations Support the Development of New Pyridine-Based Protein Kinase C-Targeted Agonists
Source: J Med Chem. 2023 Apr 3;66(7):4588–602. doi: 10.1021/acs.jmedchem.2c01448 (PMC10108360; doi:10.1021/acs.jmedchem.2c01448)
Supplement: Supplementary file 3 — jm2c01448_si_003.zip [file jm2c01448_si_003.zip › Main_Topologies_(.itp)/PRD_8a_gaff.itp]

;===================================================================================================================================================
;This is an internal topology file for PRD 8a (P8A) in GAFF force field (1) which has been created using AmberTools18 (2).
;The topology file has been created in 2021 by Saara Lautala.
;
;Please cite these papers:
;
;
;1) J. Wang, R.M. Wolf, J.W Caldwell, P.A. Kollman, and D.A Case,
;   Development and testing of a general amber force field.
;   J. Comput. Chem., 25: 1157-1174. (2004) https://doi.org/10.1002/jcc.20035
;
;2) R. Salomon-Ferrer, D.A. Case, R.C. Walker,
;   An overview of the Amber biomolecular simulation package, Wiley Interdiscip. Rev. Comput. Mol. Sci. 3 (2013) 198-210.
;   doi:10.1002/wcms.1121
;
;3) S. Lautala, R. Provenzani, I. Tarvainen, K. Sirna, S. T. Karhu, E. Grazhdankin, A. K. Lehtinen,
;   H. Sa’d, A. Koivuniemi, H. Xhaard, R. K. Tuominen, V. Talman, A. Bunker and J. Yli-Kauhaluoma
;   Expanding the Paradigm of Structure-based Drug Design: Molecular Dynamics Simulations Support
;   the Development of New Pyridine-based Protein Kinase C–Targeted Agonists, ACS Central Science, 2022, in press.
;===================================================================================================================================================

[ moleculetype ]
; Name            nrexcl
P8A          3

[ atoms ]
;   nr       type  resnr residue  atom   cgnr    charge       mass  typeB    chargeB      massB
; residue    1 P8A rtp P8A q -0.0
    1         ca      1    P8A     C1      1 0.47172900  12.010000   ; qtot 0.471729
    2         ca      1    P8A     C2      2 -0.53267800  12.010000   ; qtot -0.060949
    3         ha      1    P8A     H1      3 0.21460400   1.008000   ; qtot 0.153655
    4         ca      1    P8A     C3      4 0.35996400  12.010000   ; qtot 0.513619
    5         ca      1    P8A     C4      5 -0.53267800  12.010000   ; qtot -0.019059
    6         ha      1    P8A     H2      6 0.21460400   1.008000   ; qtot 0.195545
    7         ca      1    P8A     C5      7 0.47172900  12.010000   ; qtot 0.667274
    8         nb      1    P8A     N1      8 -0.61883200  14.010000   ; qtot 0.048442
    9          c      1    P8A     C6      9 0.51495100  12.010000   ; qtot 0.563393
   10          o      1    P8A     O1     10 -0.59075100  16.000000   ; qtot -0.027358
   11          n      1    P8A     N2     11 -0.13394900  14.010000   ; qtot -0.161307
   12         c3      1    P8A     C7     12 -0.31756300  12.010000   ; qtot -0.478870
   13         h1      1    P8A     H3     13 0.12653300   1.008000   ; qtot -0.352337
   14         h1      1    P8A     H4     14 0.12653300   1.008000   ; qtot -0.225804
   15         h1      1    P8A     H5     15 0.12653300   1.008000   ; qtot -0.099271
   16         c3      1    P8A     C8     16 -0.23391000  12.010000   ; qtot -0.333181
   17         h1      1    P8A     H6     17 0.13334300   1.008000   ; qtot -0.199838
   18         h1      1    P8A     H7     18 0.13334300   1.008000   ; qtot -0.066495
   19         ca      1    P8A     C9     19 0.22907900  12.010000   ; qtot 0.162584
   20         ca      1    P8A    C10     20 -0.21400800  12.010000   ; qtot -0.051424
   21         ha      1    P8A     H8     21 0.18635800   1.008000   ; qtot 0.134934
   22         ca      1    P8A    C11     22 -0.13927000  12.010000   ; qtot -0.004336
   23         ha      1    P8A     H9     23 0.14359800   1.008000   ; qtot 0.139262
   24         ca      1    P8A    C12     24 -0.11694900  12.010000   ; qtot 0.022313
   25         ha      1    P8A    H10     25 0.14393000   1.008000   ; qtot 0.166243
   26         ca      1    P8A    C13     26 -0.07530600  12.010000   ; qtot 0.090937
   27         ca      1    P8A    C14     27 -0.26101000  12.010000   ; qtot -0.170073
   28         ha      1    P8A    H11     28 0.16344600   1.008000   ; qtot -0.006627
   29         c3      1    P8A    C15     29 0.71172100  12.010000   ; qtot 0.705094
   30          f      1    P8A     F1     30 -0.23614300  19.000000   ; qtot 0.468951
   31          f      1    P8A     F2     31 -0.23614300  19.000000   ; qtot 0.232808
   32          f      1    P8A     F3     32 -0.23614300  19.000000   ; qtot -0.003335
   33          c      1    P8A    C16     33 0.51495100  12.010000   ; qtot 0.511616
   34          o      1    P8A     O2     34 -0.59075100  16.000000   ; qtot -0.079135
   35          n      1    P8A     N3     35 -0.13394900  14.010000   ; qtot -0.213084
   36         c3      1    P8A    C17     36 -0.31756300  12.010000   ; qtot -0.530647
   37         h1      1    P8A    H12     37 0.12653300   1.008000   ; qtot -0.404114
   38         h1      1    P8A    H13     38 0.12653300   1.008000   ; qtot -0.277581
   39         h1      1    P8A    H14     39 0.12653300   1.008000   ; qtot -0.151048
   40         c3      1    P8A    C18     40 -0.23391000  12.010000   ; qtot -0.384958
   41         h1      1    P8A    H15     41 0.13334300   1.008000   ; qtot -0.251615
   42         h1      1    P8A    H16     42 0.13334300   1.008000   ; qtot -0.118272
   43         ca      1    P8A    C19     43 0.22907900  12.010000   ; qtot 0.110807
   44         ca      1    P8A    C20     44 -0.21400800  12.010000   ; qtot -0.103201
   45         ha      1    P8A    H17     45 0.18635800   1.008000   ; qtot 0.083157
   46         ca      1    P8A    C21     46 -0.13927000  12.010000   ; qtot -0.056113
   47         ha      1    P8A    H18     47 0.14359800   1.008000   ; qtot 0.087485
   48         ca      1    P8A    C22     48 -0.11694900  12.010000   ; qtot -0.029464
   49         ha      1    P8A    H19     49 0.14393000   1.008000   ; qtot 0.114466
   50         ca      1    P8A    C23     50 -0.07530600  12.010000   ; qtot 0.039160
   51         ca      1    P8A    C24     51 -0.26101000  12.010000   ; qtot -0.221850
   52         ha      1    P8A    H20     52 0.16344600   1.008000   ; qtot -0.058404
   53         c3      1    P8A    C25     53 0.71172100  12.010000   ; qtot 0.653317
   54          f      1    P8A     F4     54 -0.23614300  19.000000   ; qtot 0.417174
   55          f      1    P8A     F5     55 -0.23614300  19.000000   ; qtot 0.181031
   56          f      1    P8A     F6     56 -0.23614300  19.000000   ; qtot -0.055112
   57         c3      1    P8A    C26     57 0.35495700  12.010000   ; qtot 0.299845
   58         h1      1    P8A    H21     58 -0.03632100   1.008000   ; qtot 0.263524
   59         h1      1    P8A    H22     59 -0.03632100   1.008000   ; qtot 0.227203
   60         oh      1    P8A     O3     60 -0.63680800  16.000000   ; qtot -0.409605
   61         ho      1    P8A    H23     61 0.40960400   1.008000   ; qtot -0.000001

[ bonds ]
;    ai     aj funct         c0         c1         c2         c3
      1      2     1   0.13984 385848.480000
      1      8     1   0.13390 408358.400000
      1     33     1   0.14906 289449.120000
      2      4     1   0.13984 385848.480000
      4      5     1   0.13984 385848.480000
      4     57     1   0.15156 268612.800000
      5      7     1   0.13984 385848.480000
      7      8     1   0.13390 408358.400000
      7      9     1   0.14906 289449.120000
      9     10     1   0.12183 533627.360000
      9     11     1   0.13789 357815.680000
     11     12     1   0.14619 275056.160000
     11     16     1   0.14619 275056.160000
     16     19     1   0.15156 268612.800000
     19     20     1   0.13984 385848.480000
     19     27     1   0.13984 385848.480000
     20     22     1   0.13984 385848.480000
     22     24     1   0.13984 385848.480000
     24     26     1   0.13984 385848.480000
     26     27     1   0.13984 385848.480000
     26     29     1   0.15156 268612.800000
     29     30     1   0.13497 298653.920000
     29     31     1   0.13497 298653.920000
     29     32     1   0.13497 298653.920000
     33     34     1   0.12183 533627.360000
     33     35     1   0.13789 357815.680000
     35     36     1   0.14619 275056.160000
     35     40     1   0.14619 275056.160000
     40     43     1   0.15156 268612.800000
     43     44     1   0.13984 385848.480000
     43     51     1   0.13984 385848.480000
     44     46     1   0.13984 385848.480000
     46     48     1   0.13984 385848.480000
     48     50     1   0.13984 385848.480000
     50     51     1   0.13984 385848.480000
     50     53     1   0.15156 268612.800000
     53     54     1   0.13497 298653.920000
     53     55     1   0.13497 298653.920000
     53     56     1   0.13497 298653.920000
     57     60     1   0.14233 265014.560000
      2      3     1   0.10860 289365.440000
      5      6     1   0.10860 289365.440000
     12     13     1   0.10969 276646.080000
     12     14     1   0.10969 276646.080000
     12     15     1   0.10969 276646.080000
     16     17     1   0.10969 276646.080000
     16     18     1   0.10969 276646.080000
     20     21     1   0.10860 289365.440000
     22     23     1   0.10860 289365.440000
     24     25     1   0.10860 289365.440000
     27     28     1   0.10860 289365.440000
     36     37     1   0.10969 276646.080000
     36     38     1   0.10969 276646.080000
     36     39     1   0.10969 276646.080000
     40     41     1   0.10969 276646.080000
     40     42     1   0.10969 276646.080000
     44     45     1   0.10860 289365.440000
     46     47     1   0.10860 289365.440000
     48     49     1   0.10860 289365.440000
     51     52     1   0.10860 289365.440000
     57     58     1   0.10969 276646.080000
     57     59     1   0.10969 276646.080000
     60     61     1   0.09730 310787.520000

[ pairs ]
;    ai     aj funct         c0         c1         c2         c3
      1      5     1
      1     57     1
      1      9     1
      1     36     1
      1     40     1
      2      7     1
      2     34     1
      2     35     1
      2     60     1
      8      4     1
     33      4     1
      4      9     1
      5     60     1
      5     10     1
      5     11     1
      7     57     1
     33      7     1
      7     12     1
      7     16     1
      8     34     1
      8     35     1
      8     10     1
      8     11     1
      9     19     1
     10     12     1
     10     16     1
     11     20     1
     11     27     1
     12     19     1
     16     22     1
     16     26     1
     19     24     1
     19     29     1
     20     26     1
     22     27     1
     22     29     1
     24     30     1
     24     31     1
     24     32     1
     27     30     1
     27     31     1
     27     32     1
     33     43     1
     34     36     1
     34     40     1
     35     44     1
     35     51     1
     36     43     1
     40     46     1
     40     50     1
     43     48     1
     43     53     1
     44     50     1
     46     51     1
     46     53     1
     48     54     1
     48     55     1
     48     56     1
     51     54     1
     51     55     1
     51     56     1
      2      6     1
      2     58     1
      2     59     1
      8      3     1
     33      3     1
      3      5     1
      3     57     1
      4     61     1
      5     58     1
      5     59     1
      6     57     1
      6      8     1
      6      9     1
      9     13     1
      9     14     1
      9     15     1
      9     17     1
      9     18     1
     12     17     1
     12     18     1
     13     16     1
     14     16     1
     15     16     1
     16     21     1
     16     28     1
     17     20     1
     17     27     1
     18     20     1
     18     27     1
     19     23     1
     20     28     1
     20     25     1
     21     27     1
     21     23     1
     21     24     1
     23     25     1
     23     26     1
     24     28     1
     25     27     1
     25     29     1
     28     29     1
     33     37     1
     33     38     1
     33     39     1
     33     41     1
     33     42     1
     36     41     1
     36     42     1
     37     40     1
     38     40     1
     39     40     1
     40     45     1
     40     52     1
     41     44     1
     41     51     1
     42     44     1
     42     51     1
     43     47     1
     44     52     1
     44     49     1
     45     51     1
     45     47     1
     45     48     1
     47     49     1
     47     50     1
     48     52     1
     49     51     1
     49     53     1
     52     53     1
     58     61     1
     59     61     1

[ angles ]
;    ai     aj     ak funct         c0         c1         c2         c3
      1      2      4     1   120.0200517 557.308800
      1      8      7     1   117.2200505 571.534400
      1     33     34     1   122.6000525 574.881600
      1     33     35     1   115.2500497 566.513600
      2      1      8     1   122.9400526 575.718400
      2      1     33     1   120.3300516 538.062400
      2      4      5     1   120.0200517 557.308800
      2      4     57     1   120.7700517 531.368000
      4      5      7     1   120.0200517 557.308800
      4     57     60     1   110.6200476 568.187200
      5      4     57     1   120.7700517 531.368000
      5      7      8     1   122.9400526 575.718400
      5      7      9     1   120.3300516 538.062400
      7      9     10     1   122.6000525 574.881600
      7      9     11     1   115.2500497 566.513600
      8      1     33     1   117.7800502 566.513600
      8      7      9     1   117.7800502 566.513600
      9     11     12     1   120.6900519 530.531200
      9     11     16     1   120.6900519 530.531200
     10      9     11     1   123.0500530 620.905600
     11     16     19     1   112.3800479 553.961600
     12     11     16     1   115.6400494 527.184000
     16     19     20     1   120.7700517 531.368000
     16     19     27     1   120.7700517 531.368000
     19     20     22     1   120.0200517 557.308800
     19     27     26     1   120.0200517 557.308800
     20     19     27     1   120.0200517 557.308800
     20     22     24     1   120.0200517 557.308800
     22     24     26     1   120.0200517 557.308800
     24     26     27     1   120.0200517 557.308800
     24     26     29     1   120.7700517 531.368000
     26     29     30     1   111.7700478 552.288000
     26     29     31     1   111.7700478 552.288000
     26     29     32     1   111.7700478 552.288000
     27     26     29     1   120.7700517 531.368000
     30     29     31     1   107.3600461 593.291200
     30     29     32     1   107.3600461 593.291200
     31     29     32     1   107.3600461 593.291200
     33     35     36     1   120.6900519 530.531200
     33     35     40     1   120.6900519 530.531200
     34     33     35     1   123.0500530 620.905600
     35     40     43     1   112.3800479 553.961600
     36     35     40     1   115.6400494 527.184000
     40     43     44     1   120.7700517 531.368000
     40     43     51     1   120.7700517 531.368000
     43     44     46     1   120.0200517 557.308800
     43     51     50     1   120.0200517 557.308800
     44     43     51     1   120.0200517 557.308800
     44     46     48     1   120.0200517 557.308800
     46     48     50     1   120.0200517 557.308800
     48     50     51     1   120.0200517 557.308800
     48     50     53     1   120.7700517 531.368000
     50     53     54     1   111.7700478 552.288000
     50     53     55     1   111.7700478 552.288000
     50     53     56     1   111.7700478 552.288000
     51     50     53     1   120.7700517 531.368000
     54     53     55     1   107.3600461 593.291200
     54     53     56     1   107.3600461 593.291200
     55     53     56     1   107.3600461 593.291200
      1      2      3     1   119.8800511 403.337600
      3      2      4     1   119.8800511 403.337600
      4      5      6     1   119.8800511 403.337600
      4     57     58     1   109.5600471 393.296000
      4     57     59     1   109.5600471 393.296000
      6      5      7     1   119.8800511 403.337600
     11     12     13     1   108.8800464 416.726400
     11     12     14     1   108.8800464 416.726400
     11     12     15     1   108.8800464 416.726400
     11     16     17     1   108.8800464 416.726400
     11     16     18     1   108.8800464 416.726400
     13     12     14     1   108.4600466 328.025600
     13     12     15     1   108.4600466 328.025600
     14     12     15     1   108.4600466 328.025600
     17     16     18     1   108.4600466 328.025600
     17     16     19     1   109.5600471 393.296000
     18     16     19     1   109.5600471 393.296000
     19     20     21     1   119.8800511 403.337600
     19     27     28     1   119.8800511 403.337600
     20     22     23     1   119.8800511 403.337600
     21     20     22     1   119.8800511 403.337600
     22     24     25     1   119.8800511 403.337600
     23     22     24     1   119.8800511 403.337600
     25     24     26     1   119.8800511 403.337600
     26     27     28     1   119.8800511 403.337600
     35     36     37     1   108.8800464 416.726400
     35     36     38     1   108.8800464 416.726400
     35     36     39     1   108.8800464 416.726400
     35     40     41     1   108.8800464 416.726400
     35     40     42     1   108.8800464 416.726400
     37     36     38     1   108.4600466 328.025600
     37     36     39     1   108.4600466 328.025600
     38     36     39     1   108.4600466 328.025600
     41     40     42     1   108.4600466 328.025600
     41     40     43     1   109.5600471 393.296000
     42     40     43     1   109.5600471 393.296000
     43     44     45     1   119.8800511 403.337600
     43     51     52     1   119.8800511 403.337600
     44     46     47     1   119.8800511 403.337600
     45     44     46     1   119.8800511 403.337600
     46     48     49     1   119.8800511 403.337600
     47     46     48     1   119.8800511 403.337600
     49     48     50     1   119.8800511 403.337600
     50     51     52     1   119.8800511 403.337600
     57     60     61     1   107.2600461 396.643200
     58     57     59     1   108.4600466 328.025600
     58     57     60     1   110.2600474 425.931200
     59     57     60     1   110.2600474 425.931200

[ dihedrals ]
;    ai     aj     ak     al funct         c0         c1         c2         c3         c4         c5
      1      2      4      5     1  180.0000771  15.1670000  2
      1      2      4     57     1  180.0000771  15.1670000  2
      1      8      7      5     1  180.0000771  20.0832000  2
      1      8      7      9     1  180.0000771  20.0832000  2
      1     33     35     36     1  180.0000771  10.4600000  2
      1     33     35     40     1  180.0000771  10.4600000  2
      2      1      8      7     1  180.0000771  20.0832000  2
      2      1     33     34     1  180.0000771  4.1840000  2
      2      1     33     35     1  180.0000771  4.1840000  2
      2      4      5      7     1  180.0000771  15.1670000  2
      2      4     57     60     1  0.0000000  0.0000000  2
      8      1      2      4     1  180.0000771  15.1670000  2
     33      1      2      4     1  180.0000771  15.1670000  2
      4      5      7      8     1  180.0000771  15.1670000  2
      4      5      7      9     1  180.0000771  15.1670000  2
      5      4     57     60     1  0.0000000  0.0000000  2
      5      7      9     10     1  180.0000771  4.1840000  2
      5      7      9     11     1  180.0000771  4.1840000  2
      7      5      4     57     1  180.0000771  15.1670000  2
     33      1      8      7     1  180.0000771  20.0832000  2
      7      9     11     12     1  180.0000771  10.4600000  2
      7      9     11     16     1  180.0000771  10.4600000  2
      8      1     33     34     1  180.0000771  4.1840000  2
      8      1     33     35     1  180.0000771  4.1840000  2
      8      7      9     10     1  180.0000771  4.1840000  2
      8      7      9     11     1  180.0000771  4.1840000  2
      9     11     16     19     1  0.0000000  0.0000000  2
     10      9     11     12     1  180.0000771  10.4600000  2
     10      9     11     16     1  180.0000771  10.4600000  2
     11     16     19     20     1  0.0000000  0.0000000  2
     11     16     19     27     1  0.0000000  0.0000000  2
     12     11     16     19     1  0.0000000  0.0000000  2
     16     19     20     22     1  180.0000771  15.1670000  2
     16     19     27     26     1  180.0000771  15.1670000  2
     19     20     22     24     1  180.0000771  15.1670000  2
     19     27     26     24     1  180.0000771  15.1670000  2
     19     27     26     29     1  180.0000771  15.1670000  2
     20     19     27     26     1  180.0000771  15.1670000  2
     20     22     24     26     1  180.0000771  15.1670000  2
     22     20     19     27     1  180.0000771  15.1670000  2
     22     24     26     27     1  180.0000771  15.1670000  2
     22     24     26     29     1  180.0000771  15.1670000  2
     24     26     29     30     1  0.0000000  0.0000000  2
     24     26     29     31     1  0.0000000  0.0000000  2
     24     26     29     32     1  0.0000000  0.0000000  2
     27     26     29     30     1  0.0000000  0.0000000  2
     27     26     29     31     1  0.0000000  0.0000000  2
     27     26     29     32     1  0.0000000  0.0000000  2
     33     35     40     43     1  0.0000000  0.0000000  2
     34     33     35     36     1  180.0000771  10.4600000  2
     34     33     35     40     1  180.0000771  10.4600000  2
     35     40     43     44     1  0.0000000  0.0000000  2
     35     40     43     51     1  0.0000000  0.0000000  2
     36     35     40     43     1  0.0000000  0.0000000  2
     40     43     44     46     1  180.0000771  15.1670000  2
     40     43     51     50     1  180.0000771  15.1670000  2
     43     44     46     48     1  180.0000771  15.1670000  2
     43     51     50     48     1  180.0000771  15.1670000  2
     43     51     50     53     1  180.0000771  15.1670000  2
     44     43     51     50     1  180.0000771  15.1670000  2
     44     46     48     50     1  180.0000771  15.1670000  2
     46     44     43     51     1  180.0000771  15.1670000  2
     46     48     50     51     1  180.0000771  15.1670000  2
     46     48     50     53     1  180.0000771  15.1670000  2
     48     50     53     54     1  0.0000000  0.0000000  2
     48     50     53     55     1  0.0000000  0.0000000  2
     48     50     53     56     1  0.0000000  0.0000000  2
     51     50     53     54     1  0.0000000  0.0000000  2
     51     50     53     55     1  0.0000000  0.0000000  2
     51     50     53     56     1  0.0000000  0.0000000  2
      8      1      2     33     4  180.0000771  4.6024000  2
      2      5      4     57     4  180.0000771  4.6024000  2
      9      5      7      8     4  180.0000771  4.6024000  2
      7     11      9     10     4  180.0000771  43.9320000  2
      9     12     11     16     4  180.0000771  4.6024000  2
     16     20     19     27     4  180.0000771  4.6024000  2
     29     24     26     27     4  180.0000771  4.6024000  2
      1     35     33     34     4  180.0000771  43.9320000  2
     33     36     35     40     4  180.0000771  4.6024000  2
     40     44     43     51     4  180.0000771  4.6024000  2
     53     48     50     51     4  180.0000771  4.6024000  2
      2      4      5      6     1  180.0000771  15.1670000  2
      2      4     57     58     1  0.0000000  0.0000000  2
      2      4     57     59     1  0.0000000  0.0000000  2
      8      1      2      3     1  180.0000771  15.1670000  2
     33      1      2      3     1  180.0000771  15.1670000  2
      3      2      4      5     1  180.0000771  15.1670000  2
      3      2      4     57     1  180.0000771  15.1670000  2
      4     57     60     61     1  0.0000000  0.6973333  3
      5      4     57     58     1  0.0000000  0.0000000  2
      5      4     57     59     1  0.0000000  0.0000000  2
      6      5      4     57     1  180.0000771  15.1670000  2
      6      5      7      8     1  180.0000771  15.1670000  2
      6      5      7      9     1  180.0000771  15.1670000  2
      9     11     12     13     1  0.0000000  0.0000000  2
      9     11     12     14     1  0.0000000  0.0000000  2
      9     11     12     15     1  0.0000000  0.0000000  2
      9     11     16     17     1  0.0000000  0.0000000  2
      9     11     16     18     1  0.0000000  0.0000000  2
     12     11     16     17     1  0.0000000  0.0000000  2
     12     11     16     18     1  0.0000000  0.0000000  2
     13     12     11     16     1  0.0000000  0.0000000  2
     14     12     11     16     1  0.0000000  0.0000000  2
     15     12     11     16     1  0.0000000  0.0000000  2
     16     19     20     21     1  180.0000771  15.1670000  2
     16     19     27     28     1  180.0000771  15.1670000  2
     17     16     19     20     1  0.0000000  0.0000000  2
     17     16     19     27     1  0.0000000  0.0000000  2
     18     16     19     20     1  0.0000000  0.0000000  2
     18     16     19     27     1  0.0000000  0.0000000  2
     19     20     22     23     1  180.0000771  15.1670000  2
     20     19     27     28     1  180.0000771  15.1670000  2
     20     22     24     25     1  180.0000771  15.1670000  2
     21     20     19     27     1  180.0000771  15.1670000  2
     21     20     22     23     1  180.0000771  15.1670000  2
     21     20     22     24     1  180.0000771  15.1670000  2
     23     22     24     25     1  180.0000771  15.1670000  2
     23     22     24     26     1  180.0000771  15.1670000  2
     24     26     27     28     1  180.0000771  15.1670000  2
     25     24     26     27     1  180.0000771  15.1670000  2
     25     24     26     29     1  180.0000771  15.1670000  2
     28     27     26     29     1  180.0000771  15.1670000  2
     33     35     36     37     1  0.0000000  0.0000000  2
     33     35     36     38     1  0.0000000  0.0000000  2
     33     35     36     39     1  0.0000000  0.0000000  2
     33     35     40     41     1  0.0000000  0.0000000  2
     33     35     40     42     1  0.0000000  0.0000000  2
     36     35     40     41     1  0.0000000  0.0000000  2
     36     35     40     42     1  0.0000000  0.0000000  2
     37     36     35     40     1  0.0000000  0.0000000  2
     38     36     35     40     1  0.0000000  0.0000000  2
     39     36     35     40     1  0.0000000  0.0000000  2
     40     43     44     45     1  180.0000771  15.1670000  2
     40     43     51     52     1  180.0000771  15.1670000  2
     41     40     43     44     1  0.0000000  0.0000000  2
     41     40     43     51     1  0.0000000  0.0000000  2
     42     40     43     44     1  0.0000000  0.0000000  2
     42     40     43     51     1  0.0000000  0.0000000  2
     43     44     46     47     1  180.0000771  15.1670000  2
     44     43     51     52     1  180.0000771  15.1670000  2
     44     46     48     49     1  180.0000771  15.1670000  2
     45     44     43     51     1  180.0000771  15.1670000  2
     45     44     46     47     1  180.0000771  15.1670000  2
     45     44     46     48     1  180.0000771  15.1670000  2
     47     46     48     49     1  180.0000771  15.1670000  2
     47     46     48     50     1  180.0000771  15.1670000  2
     48     50     51     52     1  180.0000771  15.1670000  2
     49     48     50     51     1  180.0000771  15.1670000  2
     49     48     50     53     1  180.0000771  15.1670000  2
     52     51     50     53     1  180.0000771  15.1670000  2
     58     57     60     61     1  0.0000000  0.6973333  3
     59     57     60     61     1  0.0000000  0.6973333  3
      1      4      2      3     4  180.0000771  4.6024000  2
      4      7      5      6     4  180.0000771  4.6024000  2
     19     22     20     21     4  180.0000771  4.6024000  2
     20     24     22     23     4  180.0000771  4.6024000  2
     22     26     24     25     4  180.0000771  4.6024000  2
     19     26     27     28     4  180.0000771  4.6024000  2
     43     46     44     45     4  180.0000771  4.6024000  2
     44     48     46     47     4  180.0000771  4.6024000  2
     46     50     48     49     4  180.0000771  4.6024000  2
     43     50     51     52     4  180.0000771  4.6024000  2
