# Supplementary material for: Expanding the Paradigm of Structure-Based Drug Design: Molecular Dynamics Simulations Support the Development of New Pyridine-Based Protein Kinase C-Targeted Agonists
Source: J Med Chem. 2023 Apr 3;66(7):4588–602. doi: 10.1021/acs.jmedchem.2c01448 (PMC10108360; doi:10.1021/acs.jmedchem.2c01448)
Supplement: Supplementary file 3 — jm2c01448_si_003.zip [file jm2c01448_si_003.zip › Main_Topologies_(.itp)/PRD_8b_gaff.itp]

;===================================================================================================================================================
;This is an internal topology file for PRD 8b (P8B) in GAFF force field (1) which has been created using AmberTools18 (2).
;The topology file has been created in 2021 by Saara Lautala.
;
;Please cite these papers:
;
;
;1) J. Wang, R.M. Wolf, J.W Caldwell, P.A. Kollman, and D.A Case,
;   Development and testing of a general amber force field.
;   J. Comput. Chem., 25: 1157-1174. (2004) https://doi.org/10.1002/jcc.20035
;
;2) R. Salomon-Ferrer, D.A. Case, R.C. Walker,
;   An overview of the Amber biomolecular simulation package, Wiley Interdiscip. Rev. Comput. Mol. Sci. 3 (2013) 198-210.
;   doi:10.1002/wcms.1121
;
;3) S. Lautala, R. Provenzani, I. Tarvainen, K. Sirna, S. T. Karhu, E. Grazhdankin, A. K. Lehtinen,
;   H. Sa’d, A. Koivuniemi, H. Xhaard, R. K. Tuominen, V. Talman, A. Bunker and J. Yli-Kauhaluoma
;   Expanding the Paradigm of Structure-based Drug Design: Molecular Dynamics Simulations Support
;   the Development of New Pyridine-based Protein Kinase C–Targeted Agonists, ACS Central Science, 2022, in press.
;===================================================================================================================================================

[ moleculetype ]
; Name            nrexcl
P8B          3

[ atoms ]
;   nr       type  resnr residue  atom   cgnr    charge       mass  typeB    chargeB      massB
; residue    1 P8B rtp P8B q -0.0
    1         ca      1    P8B     C1      1 0.55268300  12.010000   ; qtot 0.552683
    2         ca      1    P8B     C2      2 -0.62336500  12.010000   ; qtot -0.070682
    3         ha      1    P8B     H1      3 0.23172200   1.008000   ; qtot 0.161040
    4         ca      1    P8B     C3      4 0.37395700  12.010000   ; qtot 0.534997
    5         ca      1    P8B     C4      5 -0.62336500  12.010000   ; qtot -0.088368
    6         ha      1    P8B     H2      6 0.23172200   1.008000   ; qtot 0.143354
    7         ca      1    P8B     C5      7 0.55268300  12.010000   ; qtot 0.696037
    8         nb      1    P8B     N1      8 -0.69132800  14.010000   ; qtot 0.004709
    9          c      1    P8B     C6      9 0.55808100  12.010000   ; qtot 0.562790
   10          o      1    P8B     O1     10 -0.60665200  16.000000   ; qtot -0.043862
   11          n      1    P8B     N2     11 -0.26340100  14.010000   ; qtot -0.307263
   12         c3      1    P8B     C7     12 -0.26077400  12.010000   ; qtot -0.568037
   13         h1      1    P8B     H3     13 0.10596600   1.008000   ; qtot -0.462071
   14         h1      1    P8B     H4     14 0.10596600   1.008000   ; qtot -0.356105
   15         h1      1    P8B     H5     15 0.10596600   1.008000   ; qtot -0.250139
   16         c3      1    P8B     C8     16 0.11536500  12.010000   ; qtot -0.134774
   17         h1      1    P8B     H6     17 0.06506200   1.008000   ; qtot -0.069712
   18         c3      1    P8B     C9     18 0.05874800  12.010000   ; qtot -0.010964
   19         hc      1    P8B     H7     19 0.00228800   1.008000   ; qtot -0.008676
   20         hc      1    P8B     H8     20 0.00228800   1.008000   ; qtot -0.006388
   21         c3      1    P8B    C10     21 -0.11558200  12.010000   ; qtot -0.121970
   22         hc      1    P8B     H9     22 0.02681100   1.008000   ; qtot -0.095159
   23         hc      1    P8B    H10     23 0.02681100   1.008000   ; qtot -0.068348
   24         hc      1    P8B    H11     24 0.02681100   1.008000   ; qtot -0.041537
   25         c3      1    P8B    C11     25 -0.12236600  12.010000   ; qtot -0.163903
   26         hc      1    P8B    H12     26 0.04518200   1.008000   ; qtot -0.118721
   27         hc      1    P8B    H13     27 0.04518200   1.008000   ; qtot -0.073539
   28         c3      1    P8B    C12     28 -0.02529300  12.010000   ; qtot -0.098832
   29         hc      1    P8B    H14     29 0.01663300   1.008000   ; qtot -0.082199
   30         hc      1    P8B    H15     30 0.01663300   1.008000   ; qtot -0.065566
   31         c3      1    P8B    C13     31 0.14519900  12.010000   ; qtot 0.079633
   32         hc      1    P8B    H16     32 -0.02190500   1.008000   ; qtot 0.057728
   33         hc      1    P8B    H17     33 -0.02190500   1.008000   ; qtot 0.035823
   34         c3      1    P8B    C14     34 -0.22500000  12.010000   ; qtot -0.189177
   35         hc      1    P8B    H18     35 0.05023600   1.008000   ; qtot -0.138941
   36         hc      1    P8B    H19     36 0.05023600   1.008000   ; qtot -0.088705
   37         hc      1    P8B    H20     37 0.05023600   1.008000   ; qtot -0.038469
   38          c      1    P8B    C15     38 0.55808100  12.010000   ; qtot 0.519612
   39          o      1    P8B     O2     39 -0.60665200  16.000000   ; qtot -0.087040
   40          n      1    P8B     N3     40 -0.26340100  14.010000   ; qtot -0.350441
   41         c3      1    P8B    C16     41 -0.26077400  12.010000   ; qtot -0.611215
   42         h1      1    P8B    H21     42 0.10596600   1.008000   ; qtot -0.505249
   43         h1      1    P8B    H22     43 0.10596600   1.008000   ; qtot -0.399283
   44         h1      1    P8B    H23     44 0.10596600   1.008000   ; qtot -0.293317
   45         c3      1    P8B    C17     45 0.11536500  12.010000   ; qtot -0.177952
   46         h1      1    P8B    H24     46 0.06506200   1.008000   ; qtot -0.112890
   47         c3      1    P8B    C18     47 0.05874800  12.010000   ; qtot -0.054142
   48         hc      1    P8B    H25     48 0.00228800   1.008000   ; qtot -0.051854
   49         hc      1    P8B    H26     49 0.00228800   1.008000   ; qtot -0.049566
   50         c3      1    P8B    C19     50 -0.11558200  12.010000   ; qtot -0.165148
   51         hc      1    P8B    H27     51 0.02681100   1.008000   ; qtot -0.138337
   52         hc      1    P8B    H28     52 0.02681100   1.008000   ; qtot -0.111526
   53         hc      1    P8B    H29     53 0.02681100   1.008000   ; qtot -0.084715
   54         c3      1    P8B    C20     54 -0.12236600  12.010000   ; qtot -0.207081
   55         hc      1    P8B    H30     55 0.04518200   1.008000   ; qtot -0.161899
   56         hc      1    P8B    H31     56 0.04518200   1.008000   ; qtot -0.116717
   57         c3      1    P8B    C21     57 -0.02529300  12.010000   ; qtot -0.142010
   58         hc      1    P8B    H32     58 0.01663300   1.008000   ; qtot -0.125377
   59         hc      1    P8B    H33     59 0.01663300   1.008000   ; qtot -0.108744
   60         c3      1    P8B    C22     60 0.14519900  12.010000   ; qtot 0.036455
   61         hc      1    P8B    H34     61 -0.02190500   1.008000   ; qtot 0.014550
   62         hc      1    P8B    H35     62 -0.02190500   1.008000   ; qtot -0.007355
   63         c3      1    P8B    C23     63 -0.22500000  12.010000   ; qtot -0.232355
   64         hc      1    P8B    H36     64 0.05023600   1.008000   ; qtot -0.182119
   65         hc      1    P8B    H37     65 0.05023600   1.008000   ; qtot -0.131883
   66         hc      1    P8B    H38     66 0.05023600   1.008000   ; qtot -0.081647
   67         c3      1    P8B    C24     67 0.35109600  12.010000   ; qtot 0.269449
   68         h1      1    P8B    H39     68 -0.00812800   1.008000   ; qtot 0.261321
   69         h1      1    P8B    H40     69 -0.00812800   1.008000   ; qtot 0.253193
   70         oh      1    P8B     O3     70 -0.66111400  16.000000   ; qtot -0.407921
   71         ho      1    P8B    H41     71 0.40792000   1.008000   ; qtot -0.000001

[ bonds ]
;    ai     aj funct         c0         c1         c2         c3
      1      2     1   0.13984 385848.480000
      1      8     1   0.13390 408358.400000
      1     38     1   0.14906 289449.120000
      2      4     1   0.13984 385848.480000
      4      5     1   0.13984 385848.480000
      4     67     1   0.15156 268612.800000
      5      7     1   0.13984 385848.480000
      7      8     1   0.13390 408358.400000
      7      9     1   0.14906 289449.120000
      9     10     1   0.12183 533627.360000
      9     11     1   0.13789 357815.680000
     11     12     1   0.14619 275056.160000
     11     16     1   0.14619 275056.160000
     16     18     1   0.15375 251793.120000
     16     25     1   0.15375 251793.120000
     18     21     1   0.15375 251793.120000
     25     28     1   0.15375 251793.120000
     28     31     1   0.15375 251793.120000
     31     34     1   0.15375 251793.120000
     38     39     1   0.12183 533627.360000
     38     40     1   0.13789 357815.680000
     40     41     1   0.14619 275056.160000
     40     45     1   0.14619 275056.160000
     45     47     1   0.15375 251793.120000
     45     54     1   0.15375 251793.120000
     47     50     1   0.15375 251793.120000
     54     57     1   0.15375 251793.120000
     57     60     1   0.15375 251793.120000
     60     63     1   0.15375 251793.120000
     67     70     1   0.14233 265014.560000
      2      3     1   0.10860 289365.440000
      5      6     1   0.10860 289365.440000
     12     13     1   0.10969 276646.080000
     12     14     1   0.10969 276646.080000
     12     15     1   0.10969 276646.080000
     16     17     1   0.10969 276646.080000
     18     19     1   0.10969 276646.080000
     18     20     1   0.10969 276646.080000
     21     22     1   0.10969 276646.080000
     21     23     1   0.10969 276646.080000
     21     24     1   0.10969 276646.080000
     25     26     1   0.10969 276646.080000
     25     27     1   0.10969 276646.080000
     28     29     1   0.10969 276646.080000
     28     30     1   0.10969 276646.080000
     31     32     1   0.10969 276646.080000
     31     33     1   0.10969 276646.080000
     34     35     1   0.10969 276646.080000
     34     36     1   0.10969 276646.080000
     34     37     1   0.10969 276646.080000
     41     42     1   0.10969 276646.080000
     41     43     1   0.10969 276646.080000
     41     44     1   0.10969 276646.080000
     45     46     1   0.10969 276646.080000
     47     48     1   0.10969 276646.080000
     47     49     1   0.10969 276646.080000
     50     51     1   0.10969 276646.080000
     50     52     1   0.10969 276646.080000
     50     53     1   0.10969 276646.080000
     54     55     1   0.10969 276646.080000
     54     56     1   0.10969 276646.080000
     57     58     1   0.10969 276646.080000
     57     59     1   0.10969 276646.080000
     60     61     1   0.10969 276646.080000
     60     62     1   0.10969 276646.080000
     63     64     1   0.10969 276646.080000
     63     65     1   0.10969 276646.080000
     63     66     1   0.10969 276646.080000
     67     68     1   0.10969 276646.080000
     67     69     1   0.10969 276646.080000
     70     71     1   0.09730 310787.520000

[ pairs ]
;    ai     aj funct         c0         c1         c2         c3
      1      5     1
      1     67     1
      1      9     1
      1     41     1
      1     45     1
      2      7     1
      2     39     1
      2     40     1
      2     70     1
      8      4     1
     38      4     1
      4      9     1
      5     70     1
      5     10     1
      5     11     1
      7     67     1
     38      7     1
      7     12     1
      7     16     1
      8     39     1
      8     40     1
      8     10     1
      8     11     1
      9     18     1
      9     25     1
     10     12     1
     10     16     1
     11     21     1
     11     28     1
     12     18     1
     12     25     1
     16     31     1
     18     28     1
     21     25     1
     25     34     1
     38     47     1
     38     54     1
     39     41     1
     39     45     1
     40     50     1
     40     57     1
     41     47     1
     41     54     1
     45     60     1
     47     57     1
     50     54     1
     54     63     1
      2      6     1
      2     68     1
      2     69     1
      8      3     1
     38      3     1
      3      5     1
      3     67     1
      4     71     1
      5     68     1
      5     69     1
      6     67     1
      6      8     1
      6      9     1
      9     13     1
      9     14     1
      9     15     1
      9     17     1
     11     19     1
     11     20     1
     11     26     1
     11     27     1
     12     17     1
     13     16     1
     14     16     1
     15     16     1
     16     22     1
     16     23     1
     16     24     1
     16     29     1
     16     30     1
     17     19     1
     17     20     1
     17     21     1
     17     26     1
     17     27     1
     17     28     1
     18     26     1
     18     27     1
     19     25     1
     19     22     1
     19     23     1
     19     24     1
     20     25     1
     20     22     1
     20     23     1
     20     24     1
     25     32     1
     25     33     1
     26     29     1
     26     30     1
     26     31     1
     27     29     1
     27     30     1
     27     31     1
     28     35     1
     28     36     1
     28     37     1
     29     32     1
     29     33     1
     29     34     1
     30     32     1
     30     33     1
     30     34     1
     32     35     1
     32     36     1
     32     37     1
     33     35     1
     33     36     1
     33     37     1
     38     42     1
     38     43     1
     38     44     1
     38     46     1
     40     48     1
     40     49     1
     40     55     1
     40     56     1
     41     46     1
     42     45     1
     43     45     1
     44     45     1
     45     51     1
     45     52     1
     45     53     1
     45     58     1
     45     59     1
     46     48     1
     46     49     1
     46     50     1
     46     55     1
     46     56     1
     46     57     1
     47     55     1
     47     56     1
     48     54     1
     48     51     1
     48     52     1
     48     53     1
     49     54     1
     49     51     1
     49     52     1
     49     53     1
     54     61     1
     54     62     1
     55     58     1
     55     59     1
     55     60     1
     56     58     1
     56     59     1
     56     60     1
     57     64     1
     57     65     1
     57     66     1
     58     61     1
     58     62     1
     58     63     1
     59     61     1
     59     62     1
     59     63     1
     61     64     1
     61     65     1
     61     66     1
     62     64     1
     62     65     1
     62     66     1
     68     71     1
     69     71     1

[ angles ]
;    ai     aj     ak funct         c0         c1         c2         c3
      1      2      4     1   120.0200517 557.308800
      1      8      7     1   117.2200505 571.534400
      1     38     39     1   122.6000525 574.881600
      1     38     40     1   115.2500497 566.513600
      2      1      8     1   122.9400526 575.718400
      2      1     38     1   120.3300516 538.062400
      2      4      5     1   120.0200517 557.308800
      2      4     67     1   120.7700517 531.368000
      4      5      7     1   120.0200517 557.308800
      4     67     70     1   110.6200476 568.187200
      5      4     67     1   120.7700517 531.368000
      5      7      8     1   122.9400526 575.718400
      5      7      9     1   120.3300516 538.062400
      7      9     10     1   122.6000525 574.881600
      7      9     11     1   115.2500497 566.513600
      8      1     38     1   117.7800502 566.513600
      8      7      9     1   117.7800502 566.513600
      9     11     12     1   120.6900519 530.531200
      9     11     16     1   120.6900519 530.531200
     10      9     11     1   123.0500530 620.905600
     11     16     18     1   111.6100477 551.451200
     11     16     25     1   111.6100477 551.451200
     12     11     16     1   115.6400494 527.184000
     16     18     21     1   111.5100476 526.347200
     16     25     28     1   111.5100476 526.347200
     18     16     25     1   111.5100476 526.347200
     25     28     31     1   111.5100476 526.347200
     28     31     34     1   111.5100476 526.347200
     38     40     41     1   120.6900519 530.531200
     38     40     45     1   120.6900519 530.531200
     39     38     40     1   123.0500530 620.905600
     40     45     47     1   111.6100477 551.451200
     40     45     54     1   111.6100477 551.451200
     41     40     45     1   115.6400494 527.184000
     45     47     50     1   111.5100476 526.347200
     45     54     57     1   111.5100476 526.347200
     47     45     54     1   111.5100476 526.347200
     54     57     60     1   111.5100476 526.347200
     57     60     63     1   111.5100476 526.347200
      1      2      3     1   119.8800511 403.337600
      3      2      4     1   119.8800511 403.337600
      4      5      6     1   119.8800511 403.337600
      4     67     68     1   109.5600471 393.296000
      4     67     69     1   109.5600471 393.296000
      6      5      7     1   119.8800511 403.337600
     11     12     13     1   108.8800464 416.726400
     11     12     14     1   108.8800464 416.726400
     11     12     15     1   108.8800464 416.726400
     11     16     17     1   108.8800464 416.726400
     13     12     14     1   108.4600466 328.025600
     13     12     15     1   108.4600466 328.025600
     14     12     15     1   108.4600466 328.025600
     16     18     19     1   109.8000471 387.438400
     16     18     20     1   109.8000471 387.438400
     16     25     26     1   109.8000471 387.438400
     16     25     27     1   109.8000471 387.438400
     17     16     18     1   109.5600471 388.275200
     17     16     25     1   109.5600471 388.275200
     18     21     22     1   109.8000471 387.438400
     18     21     23     1   109.8000471 387.438400
     18     21     24     1   109.8000471 387.438400
     19     18     20     1   107.5800459 329.699200
     19     18     21     1   109.8000471 387.438400
     20     18     21     1   109.8000471 387.438400
     22     21     23     1   107.5800459 329.699200
     22     21     24     1   107.5800459 329.699200
     23     21     24     1   107.5800459 329.699200
     25     28     29     1   109.8000471 387.438400
     25     28     30     1   109.8000471 387.438400
     26     25     27     1   107.5800459 329.699200
     26     25     28     1   109.8000471 387.438400
     27     25     28     1   109.8000471 387.438400
     28     31     32     1   109.8000471 387.438400
     28     31     33     1   109.8000471 387.438400
     29     28     30     1   107.5800459 329.699200
     29     28     31     1   109.8000471 387.438400
     30     28     31     1   109.8000471 387.438400
     31     34     35     1   109.8000471 387.438400
     31     34     36     1   109.8000471 387.438400
     31     34     37     1   109.8000471 387.438400
     32     31     33     1   107.5800459 329.699200
     32     31     34     1   109.8000471 387.438400
     33     31     34     1   109.8000471 387.438400
     35     34     36     1   107.5800459 329.699200
     35     34     37     1   107.5800459 329.699200
     36     34     37     1   107.5800459 329.699200
     40     41     42     1   108.8800464 416.726400
     40     41     43     1   108.8800464 416.726400
     40     41     44     1   108.8800464 416.726400
     40     45     46     1   108.8800464 416.726400
     42     41     43     1   108.4600466 328.025600
     42     41     44     1   108.4600466 328.025600
     43     41     44     1   108.4600466 328.025600
     45     47     48     1   109.8000471 387.438400
     45     47     49     1   109.8000471 387.438400
     45     54     55     1   109.8000471 387.438400
     45     54     56     1   109.8000471 387.438400
     46     45     47     1   109.5600471 388.275200
     46     45     54     1   109.5600471 388.275200
     47     50     51     1   109.8000471 387.438400
     47     50     52     1   109.8000471 387.438400
     47     50     53     1   109.8000471 387.438400
     48     47     49     1   107.5800459 329.699200
     48     47     50     1   109.8000471 387.438400
     49     47     50     1   109.8000471 387.438400
     51     50     52     1   107.5800459 329.699200
     51     50     53     1   107.5800459 329.699200
     52     50     53     1   107.5800459 329.699200
     54     57     58     1   109.8000471 387.438400
     54     57     59     1   109.8000471 387.438400
     55     54     56     1   107.5800459 329.699200
     55     54     57     1   109.8000471 387.438400
     56     54     57     1   109.8000471 387.438400
     57     60     61     1   109.8000471 387.438400
     57     60     62     1   109.8000471 387.438400
     58     57     59     1   107.5800459 329.699200
     58     57     60     1   109.8000471 387.438400
     59     57     60     1   109.8000471 387.438400
     60     63     64     1   109.8000471 387.438400
     60     63     65     1   109.8000471 387.438400
     60     63     66     1   109.8000471 387.438400
     61     60     62     1   107.5800459 329.699200
     61     60     63     1   109.8000471 387.438400
     62     60     63     1   109.8000471 387.438400
     64     63     65     1   107.5800459 329.699200
     64     63     66     1   107.5800459 329.699200
     65     63     66     1   107.5800459 329.699200
     67     70     71     1   107.2600461 396.643200
     68     67     69     1   108.4600466 328.025600
     68     67     70     1   110.2600474 425.931200
     69     67     70     1   110.2600474 425.931200

[ dihedrals ]
;    ai     aj     ak     al funct         c0         c1         c2         c3         c4         c5
      1      2      4      5     1  180.0000771  15.1670000  2
      1      2      4     67     1  180.0000771  15.1670000  2
      1      8      7      5     1  180.0000771  20.0832000  2
      1      8      7      9     1  180.0000771  20.0832000  2
      1     38     40     41     1  180.0000771  10.4600000  2
      1     38     40     45     1  180.0000771  10.4600000  2
      2      1      8      7     1  180.0000771  20.0832000  2
      2      1     38     39     1  180.0000771  4.1840000  2
      2      1     38     40     1  180.0000771  4.1840000  2
      2      4      5      7     1  180.0000771  15.1670000  2
      2      4     67     70     1  0.0000000  0.0000000  2
      8      1      2      4     1  180.0000771  15.1670000  2
     38      1      2      4     1  180.0000771  15.1670000  2
      4      5      7      8     1  180.0000771  15.1670000  2
      4      5      7      9     1  180.0000771  15.1670000  2
      5      4     67     70     1  0.0000000  0.0000000  2
      5      7      9     10     1  180.0000771  4.1840000  2
      5      7      9     11     1  180.0000771  4.1840000  2
      7      5      4     67     1  180.0000771  15.1670000  2
     38      1      8      7     1  180.0000771  20.0832000  2
      7      9     11     12     1  180.0000771  10.4600000  2
      7      9     11     16     1  180.0000771  10.4600000  2
      8      1     38     39     1  180.0000771  4.1840000  2
      8      1     38     40     1  180.0000771  4.1840000  2
      8      7      9     10     1  180.0000771  4.1840000  2
      8      7      9     11     1  180.0000771  4.1840000  2
      9     11     16     18     1  0.0000000  2.2175200  1
      9     11     16     18     1  0.0000000  0.0000000  2
      9     11     16     18     1  180.0000771  0.6276000  3
      9     11     16     18     1  180.0000771  2.0920000  4
      9     11     16     25     1  0.0000000  2.2175200  1
      9     11     16     25     1  0.0000000  0.0000000  2
      9     11     16     25     1  180.0000771  0.6276000  3
      9     11     16     25     1  180.0000771  2.0920000  4
     10      9     11     12     1  180.0000771  10.4600000  2
     10      9     11     16     1  180.0000771  10.4600000  2
     11     16     18     21     1  0.0000000  0.6508444  3
     11     16     25     28     1  0.0000000  0.6508444  3
     12     11     16     18     1  0.0000000  0.0000000  2
     12     11     16     25     1  0.0000000  0.0000000  2
     16     25     28     31     1  180.0000771  0.8368000  1
     16     25     28     31     1  180.0000771  1.0460000  2
     16     25     28     31     1  0.0000000  0.7531200  3
     18     16     25     28     1  180.0000771  0.8368000  1
     18     16     25     28     1  180.0000771  1.0460000  2
     18     16     25     28     1  0.0000000  0.7531200  3
     21     18     16     25     1  180.0000771  0.8368000  1
     21     18     16     25     1  180.0000771  1.0460000  2
     21     18     16     25     1  0.0000000  0.7531200  3
     25     28     31     34     1  180.0000771  0.8368000  1
     25     28     31     34     1  180.0000771  1.0460000  2
     25     28     31     34     1  0.0000000  0.7531200  3
     38     40     45     47     1  0.0000000  2.2175200  1
     38     40     45     47     1  0.0000000  0.0000000  2
     38     40     45     47     1  180.0000771  0.6276000  3
     38     40     45     47     1  180.0000771  2.0920000  4
     38     40     45     54     1  0.0000000  2.2175200  1
     38     40     45     54     1  0.0000000  0.0000000  2
     38     40     45     54     1  180.0000771  0.6276000  3
     38     40     45     54     1  180.0000771  2.0920000  4
     39     38     40     41     1  180.0000771  10.4600000  2
     39     38     40     45     1  180.0000771  10.4600000  2
     40     45     47     50     1  0.0000000  0.6508444  3
     40     45     54     57     1  0.0000000  0.6508444  3
     41     40     45     47     1  0.0000000  0.0000000  2
     41     40     45     54     1  0.0000000  0.0000000  2
     45     54     57     60     1  180.0000771  0.8368000  1
     45     54     57     60     1  180.0000771  1.0460000  2
     45     54     57     60     1  0.0000000  0.7531200  3
     47     45     54     57     1  180.0000771  0.8368000  1
     47     45     54     57     1  180.0000771  1.0460000  2
     47     45     54     57     1  0.0000000  0.7531200  3
     50     47     45     54     1  180.0000771  0.8368000  1
     50     47     45     54     1  180.0000771  1.0460000  2
     50     47     45     54     1  0.0000000  0.7531200  3
     54     57     60     63     1  180.0000771  0.8368000  1
     54     57     60     63     1  180.0000771  1.0460000  2
     54     57     60     63     1  0.0000000  0.7531200  3
      8      1      2     38     4  180.0000771  4.6024000  2
      2      5      4     67     4  180.0000771  4.6024000  2
      9      5      7      8     4  180.0000771  4.6024000  2
      7     11      9     10     4  180.0000771  43.9320000  2
      9     12     11     16     4  180.0000771  4.6024000  2
      1     40     38     39     4  180.0000771  43.9320000  2
     38     41     40     45     4  180.0000771  4.6024000  2
      2      4      5      6     1  180.0000771  15.1670000  2
      2      4     67     68     1  0.0000000  0.0000000  2
      2      4     67     69     1  0.0000000  0.0000000  2
      8      1      2      3     1  180.0000771  15.1670000  2
     38      1      2      3     1  180.0000771  15.1670000  2
      3      2      4      5     1  180.0000771  15.1670000  2
      3      2      4     67     1  180.0000771  15.1670000  2
      4     67     70     71     1  0.0000000  0.6973333  3
      5      4     67     68     1  0.0000000  0.0000000  2
      5      4     67     69     1  0.0000000  0.0000000  2
      6      5      4     67     1  180.0000771  15.1670000  2
      6      5      7      8     1  180.0000771  15.1670000  2
      6      5      7      9     1  180.0000771  15.1670000  2
      9     11     12     13     1  0.0000000  0.0000000  2
      9     11     12     14     1  0.0000000  0.0000000  2
      9     11     12     15     1  0.0000000  0.0000000  2
      9     11     16     17     1  0.0000000  0.0000000  2
     11     16     18     19     1  0.0000000  0.6508444  3
     11     16     18     20     1  0.0000000  0.6508444  3
     11     16     25     26     1  0.0000000  0.6508444  3
     11     16     25     27     1  0.0000000  0.6508444  3
     12     11     16     17     1  0.0000000  0.0000000  2
     13     12     11     16     1  0.0000000  0.0000000  2
     14     12     11     16     1  0.0000000  0.0000000  2
     15     12     11     16     1  0.0000000  0.0000000  2
     16     18     21     22     1  0.0000000  0.6694400  3
     16     18     21     23     1  0.0000000  0.6694400  3
     16     18     21     24     1  0.0000000  0.6694400  3
     16     25     28     29     1  0.0000000  0.6694400  3
     16     25     28     30     1  0.0000000  0.6694400  3
     17     16     18     19     1  0.0000000  0.6508444  3
     17     16     18     20     1  0.0000000  0.6508444  3
     17     16     18     21     1  0.0000000  0.6508444  3
     17     16     25     26     1  0.0000000  0.6508444  3
     17     16     25     27     1  0.0000000  0.6508444  3
     17     16     25     28     1  0.0000000  0.6508444  3
     18     16     25     26     1  0.0000000  0.6694400  3
     18     16     25     27     1  0.0000000  0.6694400  3
     19     18     16     25     1  0.0000000  0.6694400  3
     19     18     21     22     1  0.0000000  0.6276000  3
     19     18     21     23     1  0.0000000  0.6276000  3
     19     18     21     24     1  0.0000000  0.6276000  3
     20     18     16     25     1  0.0000000  0.6694400  3
     20     18     21     22     1  0.0000000  0.6276000  3
     20     18     21     23     1  0.0000000  0.6276000  3
     20     18     21     24     1  0.0000000  0.6276000  3
     25     28     31     32     1  0.0000000  0.6694400  3
     25     28     31     33     1  0.0000000  0.6694400  3
     26     25     28     29     1  0.0000000  0.6276000  3
     26     25     28     30     1  0.0000000  0.6276000  3
     26     25     28     31     1  0.0000000  0.6694400  3
     27     25     28     29     1  0.0000000  0.6276000  3
     27     25     28     30     1  0.0000000  0.6276000  3
     27     25     28     31     1  0.0000000  0.6694400  3
     28     31     34     35     1  0.0000000  0.6694400  3
     28     31     34     36     1  0.0000000  0.6694400  3
     28     31     34     37     1  0.0000000  0.6694400  3
     29     28     31     32     1  0.0000000  0.6276000  3
     29     28     31     33     1  0.0000000  0.6276000  3
     29     28     31     34     1  0.0000000  0.6694400  3
     30     28     31     32     1  0.0000000  0.6276000  3
     30     28     31     33     1  0.0000000  0.6276000  3
     30     28     31     34     1  0.0000000  0.6694400  3
     32     31     34     35     1  0.0000000  0.6276000  3
     32     31     34     36     1  0.0000000  0.6276000  3
     32     31     34     37     1  0.0000000  0.6276000  3
     33     31     34     35     1  0.0000000  0.6276000  3
     33     31     34     36     1  0.0000000  0.6276000  3
     33     31     34     37     1  0.0000000  0.6276000  3
     38     40     41     42     1  0.0000000  0.0000000  2
     38     40     41     43     1  0.0000000  0.0000000  2
     38     40     41     44     1  0.0000000  0.0000000  2
     38     40     45     46     1  0.0000000  0.0000000  2
     40     45     47     48     1  0.0000000  0.6508444  3
     40     45     47     49     1  0.0000000  0.6508444  3
     40     45     54     55     1  0.0000000  0.6508444  3
     40     45     54     56     1  0.0000000  0.6508444  3
     41     40     45     46     1  0.0000000  0.0000000  2
     42     41     40     45     1  0.0000000  0.0000000  2
     43     41     40     45     1  0.0000000  0.0000000  2
     44     41     40     45     1  0.0000000  0.0000000  2
     45     47     50     51     1  0.0000000  0.6694400  3
     45     47     50     52     1  0.0000000  0.6694400  3
     45     47     50     53     1  0.0000000  0.6694400  3
     45     54     57     58     1  0.0000000  0.6694400  3
     45     54     57     59     1  0.0000000  0.6694400  3
     46     45     47     48     1  0.0000000  0.6508444  3
     46     45     47     49     1  0.0000000  0.6508444  3
     46     45     47     50     1  0.0000000  0.6508444  3
     46     45     54     55     1  0.0000000  0.6508444  3
     46     45     54     56     1  0.0000000  0.6508444  3
     46     45     54     57     1  0.0000000  0.6508444  3
     47     45     54     55     1  0.0000000  0.6694400  3
     47     45     54     56     1  0.0000000  0.6694400  3
     48     47     45     54     1  0.0000000  0.6694400  3
     48     47     50     51     1  0.0000000  0.6276000  3
     48     47     50     52     1  0.0000000  0.6276000  3
     48     47     50     53     1  0.0000000  0.6276000  3
     49     47     45     54     1  0.0000000  0.6694400  3
     49     47     50     51     1  0.0000000  0.6276000  3
     49     47     50     52     1  0.0000000  0.6276000  3
     49     47     50     53     1  0.0000000  0.6276000  3
     54     57     60     61     1  0.0000000  0.6694400  3
     54     57     60     62     1  0.0000000  0.6694400  3
     55     54     57     58     1  0.0000000  0.6276000  3
     55     54     57     59     1  0.0000000  0.6276000  3
     55     54     57     60     1  0.0000000  0.6694400  3
     56     54     57     58     1  0.0000000  0.6276000  3
     56     54     57     59     1  0.0000000  0.6276000  3
     56     54     57     60     1  0.0000000  0.6694400  3
     57     60     63     64     1  0.0000000  0.6694400  3
     57     60     63     65     1  0.0000000  0.6694400  3
     57     60     63     66     1  0.0000000  0.6694400  3
     58     57     60     61     1  0.0000000  0.6276000  3
     58     57     60     62     1  0.0000000  0.6276000  3
     58     57     60     63     1  0.0000000  0.6694400  3
     59     57     60     61     1  0.0000000  0.6276000  3
     59     57     60     62     1  0.0000000  0.6276000  3
     59     57     60     63     1  0.0000000  0.6694400  3
     61     60     63     64     1  0.0000000  0.6276000  3
     61     60     63     65     1  0.0000000  0.6276000  3
     61     60     63     66     1  0.0000000  0.6276000  3
     62     60     63     64     1  0.0000000  0.6276000  3
     62     60     63     65     1  0.0000000  0.6276000  3
     62     60     63     66     1  0.0000000  0.6276000  3
     68     67     70     71     1  0.0000000  0.6973333  3
     69     67     70     71     1  0.0000000  0.6973333  3
      1      4      2      3     4  180.0000771  4.6024000  2
      4      7      5      6     4  180.0000771  4.6024000  2
