# Supplementary material for: Expanding the Paradigm of Structure-Based Drug Design: Molecular Dynamics Simulations Support the Development of New Pyridine-Based Protein Kinase C-Targeted Agonists
Source: J Med Chem. 2023 Apr 3;66(7):4588–602. doi: 10.1021/acs.jmedchem.2c01448 (PMC10108360; doi:10.1021/acs.jmedchem.2c01448)
Supplement: Supplementary file 3 — jm2c01448_si_003.zip [file jm2c01448_si_003.zip › Main_Topologies_(.itp)/PYR-1gP-gaff-HB-ON.itp]

;===================================================================================================================================================
;This is an internal topology file for PYR-1gP (1GP) in GAFF force field (1) which has been created using AmberTools18 (2).
;Topology includes a dihedral bias potential forcing the intramolecular hydrogen bond on. Biased potentials marked in topology.
;The topology file has been created in 2022 by Saara Lautala.
;
;Please cite these papers:
;
;
;1) J. Wang, R.M. Wolf, J.W Caldwell, P.A. Kollman, and D.A Case,
;   Development and testing of a general amber force field.
;   J. Comput. Chem., 25: 1157-1174. (2004) https://doi.org/10.1002/jcc.20035
;
;2) R. Salomon-Ferrer, D.A. Case, R.C. Walker,
;   An overview of the Amber biomolecular simulation package, Wiley Interdiscip. Rev. Comput. Mol. Sci. 3 (2013) 198-210.
;   doi:10.1002/wcms.1121
;
;3) S. Lautala, R. Provenzani, I. Tarvainen, K. Sirna, S. T. Karhu, E. Grazhdankin, A. K. Lehtinen,
;   H. Sa’d, A. Koivuniemi, H. Xhaard, R. K. Tuominen, V. Talman, A. Bunker and J. Yli-Kauhaluoma
;   Expanding the Paradigm of Structure-based Drug Design: Molecular Dynamics Simulations Support
;   the Development of New Pyridine-based Protein Kinase C–Targeted Agonists, ACS Central Science, 2022, in press.
;===================================================================================================================================================

[ moleculetype ]
; Name            nrexcl
1GP          3

[ atoms ]
;   nr       type  resnr residue  atom   cgnr    charge       mass  typeB    chargeB      massB
; residue    1 1GP rtp 1GP q 0.0
    1         ca      1    1GP     C1      1 0.68553600  12.010000   ; qtot 0.685536
    2         nb      1    1GP     N1      2 -0.94360200  14.010000   ; qtot -0.258066
    3         ca      1    1GP     C2      3 1.03211300  12.010000   ; qtot 0.774047
    4         nb      1    1GP     N2      4 -0.94360200  14.010000   ; qtot -0.169555
    5         ca      1    1GP     C3      5 0.68553600  12.010000   ; qtot 0.515981
    6         ca      1    1GP     C4      6 -0.76039700  12.010000   ; qtot -0.244416
    7         ha      1    1GP     H1      7 0.26195000   1.008000   ; qtot 0.017534
    8          c      1    1GP     C5      8 0.67903300  12.010000   ; qtot 0.696567
    9          o      1    1GP     O1      9 -0.56672800  16.000000   ; qtot 0.129839
   10         os      1    1GP     O2     10 -0.36661000  16.000000   ; qtot -0.236771
   11         c3      1    1GP     C6     11 0.09668700  12.010000   ; qtot -0.140084
   12         h1      1    1GP     H2     12 0.08368300   1.008000   ; qtot -0.056401
   13         h1      1    1GP     H3     13 0.08368300   1.008000   ; qtot 0.027282
   14         ca      1    1GP     C7     14 0.08646400  12.010000   ; qtot 0.113746
   15         ca      1    1GP     C8     15 -0.15750600  12.010000   ; qtot -0.043760
   16         ha      1    1GP     H4     16 0.14354600   1.008000   ; qtot 0.099786
   17         ca      1    1GP     C9     17 -0.09325000  12.010000   ; qtot 0.006536
   18         ha      1    1GP     H5     18 0.14185900   1.008000   ; qtot 0.148395
   19         ca      1    1GP    C10     19 -0.19402600  12.010000   ; qtot -0.045631
   20         ha      1    1GP     H6     20 0.16184100   1.008000   ; qtot 0.116210
   21         ca      1    1GP    C11     21 -0.03640500  12.010000   ; qtot 0.079805
   22         ca      1    1GP    C12     22 -0.21770400  12.010000   ; qtot -0.137899
   23         ha      1    1GP     H7     23 0.15347500   1.008000   ; qtot 0.015576
   24         c3      1    1GP    C13     24 0.70732800  12.010000   ; qtot 0.722904
   25          f      1    1GP     F1     25 -0.23409200  19.000000   ; qtot 0.488812
   26          f      1    1GP     F2     26 -0.23409200  19.000000   ; qtot 0.254720
   27          f      1    1GP     F3     27 -0.23409200  19.000000   ; qtot 0.020628
   28          c      1    1GP    C14     28 0.67903300  12.010000   ; qtot 0.699661
   29          o      1    1GP     O3     29 -0.56672800  16.000000   ; qtot 0.132933
   30         os      1    1GP     O4     30 -0.36661000  16.000000   ; qtot -0.233677
   31         c3      1    1GP    C15     31 0.09668700  12.010000   ; qtot -0.136990
   32         h1      1    1GP     H8     32 0.08368300   1.008000   ; qtot -0.053307
   33         h1      1    1GP     H9     33 0.08368300   1.008000   ; qtot 0.030376
   34         ca      1    1GP    C16     34 0.08646400  12.010000   ; qtot 0.116840
   35         ca      1    1GP    C17     35 -0.15750600  12.010000   ; qtot -0.040666
   36         ha      1    1GP    H10     36 0.14354600   1.008000   ; qtot 0.102880
   37         ca      1    1GP    C18     37 -0.09325000  12.010000   ; qtot 0.009630
   38         ha      1    1GP    H11     38 0.14185900   1.008000   ; qtot 0.151489
   39         ca      1    1GP    C19     39 -0.19402600  12.010000   ; qtot -0.042537
   40         ha      1    1GP    H12     40 0.16184100   1.008000   ; qtot 0.119304
   41         ca      1    1GP    C20     41 -0.03640500  12.010000   ; qtot 0.082899
   42         ca      1    1GP    C21     42 -0.21770400  12.010000   ; qtot -0.134805
   43         ha      1    1GP    H13     43 0.15347500   1.008000   ; qtot 0.018670
   44         c3      1    1GP    C22     44 0.70732800  12.010000   ; qtot 0.725998
   45          f      1    1GP     F4     45 -0.23409200  19.000000   ; qtot 0.491906
   46          f      1    1GP     F5     46 -0.23409200  19.000000   ; qtot 0.257814
   47          f      1    1GP     F6     47 -0.23409200  19.000000   ; qtot 0.023722
   48         c3      1    1GP    C23     48 0.09889500  12.010000   ; qtot 0.122617
   49         h1      1    1GP    H14     49 0.05009000   1.008000   ; qtot 0.172707
   50         h1      1    1GP    H15     50 0.05009000   1.008000   ; qtot 0.222797
   51         oh      1    1GP     O5     51 -0.63093100  16.000000   ; qtot -0.408134
   52         ho      1    1GP    H16     52 0.40813500   1.008000   ; qtot 0.000001

[ bonds ]
;    ai     aj funct         c0         c1         c2         c3
      1      2     1   0.13390 408358.400000
      1      6     1   0.13984 385848.480000
      1     28     1   0.14906 289449.120000
      2      3     1   0.13390 408358.400000
      3      4     1   0.13390 408358.400000
      3     48     1   0.15156 268612.800000
      4      5     1   0.13390 408358.400000
      5      6     1   0.13984 385848.480000
      5      8     1   0.14906 289449.120000
      8      9     1   0.12183 533627.360000
      8     10     1   0.13584 327021.440000
     10     11     1   0.14316 258236.480000
     11     14     1   0.15156 268612.800000
     14     15     1   0.13984 385848.480000
     14     22     1   0.13984 385848.480000
     15     17     1   0.13984 385848.480000
     17     19     1   0.13984 385848.480000
     19     21     1   0.13984 385848.480000
     21     22     1   0.13984 385848.480000
     21     24     1   0.15156 268612.800000
     24     25     1   0.13497 298653.920000
     24     26     1   0.13497 298653.920000
     24     27     1   0.13497 298653.920000
     28     29     1   0.12183 533627.360000
     28     30     1   0.13584 327021.440000
     30     31     1   0.14316 258236.480000
     31     34     1   0.15156 268612.800000
     34     35     1   0.13984 385848.480000
     34     42     1   0.13984 385848.480000
     35     37     1   0.13984 385848.480000
     37     39     1   0.13984 385848.480000
     39     41     1   0.13984 385848.480000
     41     42     1   0.13984 385848.480000
     41     44     1   0.15156 268612.800000
     44     45     1   0.13497 298653.920000
     44     46     1   0.13497 298653.920000
     44     47     1   0.13497 298653.920000
     48     51     1   0.14233 265014.560000
      6      7     1   0.10860 289365.440000
     11     12     1   0.10969 276646.080000
     11     13     1   0.10969 276646.080000
     15     16     1   0.10860 289365.440000
     17     18     1   0.10860 289365.440000
     19     20     1   0.10860 289365.440000
     22     23     1   0.10860 289365.440000
     31     32     1   0.10969 276646.080000
     31     33     1   0.10969 276646.080000
     35     36     1   0.10860 289365.440000
     37     38     1   0.10860 289365.440000
     39     40     1   0.10860 289365.440000
     42     43     1   0.10860 289365.440000
     48     49     1   0.10969 276646.080000
     48     50     1   0.10969 276646.080000
     51     52     1   0.09730 310787.520000

[ pairs ]
;    ai     aj funct         c0         c1         c2         c3
      1      4     1
      1     48     1
      1      8     1
      1     31     1
      2      5     1
      2     29     1
      2     30     1
      2     51     1
      6      3     1
     28      3     1
      3      8     1
      4     51     1
      4      9     1
      4     10     1
      5     48     1
     28      5     1
      5     11     1
      6     29     1
      6     30     1
      6      9     1
      6     10     1
      8     14     1
      9     11     1
     10     15     1
     10     22     1
     11     17     1
     11     21     1
     14     19     1
     14     24     1
     15     21     1
     17     22     1
     17     24     1
     19     25     1
     19     26     1
     19     27     1
     22     25     1
     22     26     1
     22     27     1
     28     34     1
     29     31     1
     30     35     1
     30     42     1
     31     37     1
     31     41     1
     34     39     1
     34     44     1
     35     41     1
     37     42     1
     37     44     1
     39     45     1
     39     46     1
     39     47     1
     42     45     1
     42     46     1
     42     47     1
      2      7     1
      2     49     1
      2     50     1
      3     52     1
      4     49     1
      4     50     1
      4      7     1
     28      7     1
      7      8     1
      8     12     1
      8     13     1
     11     16     1
     11     23     1
     12     15     1
     12     22     1
     13     15     1
     13     22     1
     14     18     1
     15     23     1
     15     20     1
     16     22     1
     16     18     1
     16     19     1
     18     20     1
     18     21     1
     19     23     1
     20     22     1
     20     24     1
     23     24     1
     28     32     1
     28     33     1
     31     36     1
     31     43     1
     32     35     1
     32     42     1
     33     35     1
     33     42     1
     34     38     1
     35     43     1
     35     40     1
     36     42     1
     36     38     1
     36     39     1
     38     40     1
     38     41     1
     39     43     1
     40     42     1
     40     44     1
     43     44     1
     49     52     1
     50     52     1

[ angles ]
;    ai     aj     ak funct         c0         c1         c2         c3
      1      2      3     1   117.2200505 571.534400
      1      6      5     1   120.0200517 557.308800
      1     28     29     1   122.6000525 574.881600
      1     28     30     1   112.4400481 579.902400
      2      1      6     1   122.9400526 575.718400
      2      1     28     1   117.7800502 566.513600
      2      3      4     1   127.2600547 593.291200
      2      3     48     1   116.6800498 563.166400
      3      4      5     1   117.2200505 571.534400
      3     48     51     1   110.6200476 568.187200
      4      3     48     1   116.6800498 563.166400
      4      5      6     1   122.9400526 575.718400
      4      5      8     1   117.7800502 566.513600
      5      8      9     1   122.6000525 574.881600
      5      8     10     1   112.4400481 579.902400
      6      1     28     1   120.3300516 538.062400
      6      5      8     1   120.3300516 538.062400
      8     10     11     1   115.9800495 529.694400
      9      8     10     1   123.2500525 630.110400
     10     11     14     1   108.9500470 571.534400
     11     14     15     1   120.7700517 531.368000
     11     14     22     1   120.7700517 531.368000
     14     15     17     1   120.0200517 557.308800
     14     22     21     1   120.0200517 557.308800
     15     14     22     1   120.0200517 557.308800
     15     17     19     1   120.0200517 557.308800
     17     19     21     1   120.0200517 557.308800
     19     21     22     1   120.0200517 557.308800
     19     21     24     1   120.7700517 531.368000
     21     24     25     1   111.7700478 552.288000
     21     24     26     1   111.7700478 552.288000
     21     24     27     1   111.7700478 552.288000
     22     21     24     1   120.7700517 531.368000
     25     24     26     1   107.3600461 593.291200
     25     24     27     1   107.3600461 593.291200
     26     24     27     1   107.3600461 593.291200
     28     30     31     1   115.9800495 529.694400
     29     28     30     1   123.2500525 630.110400
     30     31     34     1   108.9500470 571.534400
     31     34     35     1   120.7700517 531.368000
     31     34     42     1   120.7700517 531.368000
     34     35     37     1   120.0200517 557.308800
     34     42     41     1   120.0200517 557.308800
     35     34     42     1   120.0200517 557.308800
     35     37     39     1   120.0200517 557.308800
     37     39     41     1   120.0200517 557.308800
     39     41     42     1   120.0200517 557.308800
     39     41     44     1   120.7700517 531.368000
     41     44     45     1   111.7700478 552.288000
     41     44     46     1   111.7700478 552.288000
     41     44     47     1   111.7700478 552.288000
     42     41     44     1   120.7700517 531.368000
     45     44     46     1   107.3600461 593.291200
     45     44     47     1   107.3600461 593.291200
     46     44     47     1   107.3600461 593.291200
      1      6      7     1   119.8800511 403.337600
      3     48     49     1   109.5600471 393.296000
      3     48     50     1   109.5600471 393.296000
      5      6      7     1   119.8800511 403.337600
     10     11     12     1   109.7800468 425.094400
     10     11     13     1   109.7800468 425.094400
     12     11     13     1   108.4600466 328.025600
     12     11     14     1   109.5600471 393.296000
     13     11     14     1   109.5600471 393.296000
     14     15     16     1   119.8800511 403.337600
     14     22     23     1   119.8800511 403.337600
     15     17     18     1   119.8800511 403.337600
     16     15     17     1   119.8800511 403.337600
     17     19     20     1   119.8800511 403.337600
     18     17     19     1   119.8800511 403.337600
     20     19     21     1   119.8800511 403.337600
     21     22     23     1   119.8800511 403.337600
     30     31     32     1   109.7800468 425.094400
     30     31     33     1   109.7800468 425.094400
     32     31     33     1   108.4600466 328.025600
     32     31     34     1   109.5600471 393.296000
     33     31     34     1   109.5600471 393.296000
     34     35     36     1   119.8800511 403.337600
     34     42     43     1   119.8800511 403.337600
     35     37     38     1   119.8800511 403.337600
     36     35     37     1   119.8800511 403.337600
     37     39     40     1   119.8800511 403.337600
     38     37     39     1   119.8800511 403.337600
     40     39     41     1   119.8800511 403.337600
     41     42     43     1   119.8800511 403.337600
     48     51     52     1   107.2600461 396.643200
     49     48     50     1   108.4600466 328.025600
     49     48     51     1   110.2600474 425.931200
     50     48     51     1   110.2600474 425.931200

[ dihedrals ]
;    ai     aj     ak     al funct         c0         c1         c2         c3         c4         c5
      1      2      3      4     1  180.0000771  20.0832000  2
      1      2      3     48     1  180.0000771  20.0832000  2
      1      6      5      4     1  180.0000771  15.1670000  2
      1      6      5      8     1  180.0000771  15.1670000  2
      1     28     30     31     1  180.0000771  11.2968000  2
      2      1      6      5     1  180.0000771  15.1670000  2
      2      1     28     29     1  180.0000771  4.1840000  2
      2      1     28     30     1  180.0000771  4.1840000  2
      2      3      4      5     1  180.0000771  20.0832000  2
      2      3     48     51     1  180.0000000  9.0000000  2  ;NCCO -ON- n-c-c-o ;DIHEDRAL BIAS
      6      1      2      3     1  180.0000771  20.0832000  2
     28      1      2      3     1  180.0000771  20.0832000  2
      3      4      5      6     1  180.0000771  20.0832000  2
      3      4      5      8     1  180.0000771  20.0832000  2
      4      3     48     51     1  180.0000000  9.0000000  2  ;NCCO -ON- n-c-c-o ;DIHEDRAL BIAS
      4      5      8      9     1  180.0000771  4.1840000  2
      4      5      8     10     1  180.0000771  4.1840000  2
      5      4      3     48     1  180.0000771  20.0832000  2
     28      1      6      5     1  180.0000771  15.1670000  2
      5      8     10     11     1  180.0000771  11.2968000  2
      6      1     28     29     1  180.0000771  4.1840000  2
      6      1     28     30     1  180.0000771  4.1840000  2
      6      5      8      9     1  180.0000771  4.1840000  2
      6      5      8     10     1  180.0000771  4.1840000  2
      8     10     11     14     1  0.0000000  1.6038667  3
      9      8     10     11     1  180.0000771  5.8576000  1
      9      8     10     11     1  180.0000771  11.2968000  2
     10     11     14     15     1  0.0000000  0.0000000  2
     10     11     14     22     1  0.0000000  0.0000000  2
     11     14     15     17     1  180.0000771  15.1670000  2
     11     14     22     21     1  180.0000771  15.1670000  2
     14     15     17     19     1  180.0000771  15.1670000  2
     14     22     21     19     1  180.0000771  15.1670000  2
     14     22     21     24     1  180.0000771  15.1670000  2
     15     14     22     21     1  180.0000771  15.1670000  2
     15     17     19     21     1  180.0000771  15.1670000  2
     17     15     14     22     1  180.0000771  15.1670000  2
     17     19     21     22     1  180.0000771  15.1670000  2
     17     19     21     24     1  180.0000771  15.1670000  2
     19     21     24     25     1  0.0000000  0.0000000  2
     19     21     24     26     1  0.0000000  0.0000000  2
     19     21     24     27     1  0.0000000  0.0000000  2
     22     21     24     25     1  0.0000000  0.0000000  2
     22     21     24     26     1  0.0000000  0.0000000  2
     22     21     24     27     1  0.0000000  0.0000000  2
     28     30     31     34     1  0.0000000  1.6038667  3
     29     28     30     31     1  180.0000771  5.8576000  1
     29     28     30     31     1  180.0000771  11.2968000  2
     30     31     34     35     1  0.0000000  0.0000000  2
     30     31     34     42     1  0.0000000  0.0000000  2
     31     34     35     37     1  180.0000771  15.1670000  2
     31     34     42     41     1  180.0000771  15.1670000  2
     34     35     37     39     1  180.0000771  15.1670000  2
     34     42     41     39     1  180.0000771  15.1670000  2
     34     42     41     44     1  180.0000771  15.1670000  2
     35     34     42     41     1  180.0000771  15.1670000  2
     35     37     39     41     1  180.0000771  15.1670000  2
     37     35     34     42     1  180.0000771  15.1670000  2
     37     39     41     42     1  180.0000771  15.1670000  2
     37     39     41     44     1  180.0000771  15.1670000  2
     39     41     44     45     1  0.0000000  0.0000000  2
     39     41     44     46     1  0.0000000  0.0000000  2
     39     41     44     47     1  0.0000000  0.0000000  2
     42     41     44     45     1  0.0000000  0.0000000  2
     42     41     44     46     1  0.0000000  0.0000000  2
     42     41     44     47     1  0.0000000  0.0000000  2
      2      1      6     28     4  180.0000771  4.6024000  2
     48      2      3      4     4  180.0000771  4.6024000  2
      8      6      5      4     4  180.0000771  4.6024000  2
      5      9      8     10     4  180.0000771  4.6024000  2
     15     22     14     11     4  180.0000771  4.6024000  2
     24     19     21     22     4  180.0000771  4.6024000  2
      1     29     28     30     4  180.0000771  4.6024000  2
     31     35     34     42     4  180.0000771  4.6024000  2
     44     39     41     42     4  180.0000771  4.6024000  2
      2      1      6      7     1  180.0000771  15.1670000  2
      2      3     48     49     1  0.0000000  0.0000000  2
      2      3     48     50     1  0.0000000  0.0000000  2
      3     48     51     52     1  180.0000000  18.000000  1  ; HBOND ON --- c-c-o-oh ;DIHEDRAL BIAS
      4      3     48     49     1  0.0000000  0.0000000  2
      4      3     48     50     1  0.0000000  0.0000000  2
      4      5      6      7     1  180.0000771  15.1670000  2
     28      1      6      7     1  180.0000771  15.1670000  2
      7      6      5      8     1  180.0000771  15.1670000  2
      8     10     11     12     1  0.0000000  1.6038667  3
      8     10     11     13     1  0.0000000  1.6038667  3
     11     14     15     16     1  180.0000771  15.1670000  2
     11     14     22     23     1  180.0000771  15.1670000  2
     12     11     14     15     1  0.0000000  0.0000000  2
     12     11     14     22     1  0.0000000  0.0000000  2
     13     11     14     15     1  0.0000000  0.0000000  2
     13     11     14     22     1  0.0000000  0.0000000  2
     14     15     17     18     1  180.0000771  15.1670000  2
     15     14     22     23     1  180.0000771  15.1670000  2
     15     17     19     20     1  180.0000771  15.1670000  2
     16     15     14     22     1  180.0000771  15.1670000  2
     16     15     17     18     1  180.0000771  15.1670000  2
     16     15     17     19     1  180.0000771  15.1670000  2
     18     17     19     20     1  180.0000771  15.1670000  2
     18     17     19     21     1  180.0000771  15.1670000  2
     19     21     22     23     1  180.0000771  15.1670000  2
     20     19     21     22     1  180.0000771  15.1670000  2
     20     19     21     24     1  180.0000771  15.1670000  2
     23     22     21     24     1  180.0000771  15.1670000  2
     28     30     31     32     1  0.0000000  1.6038667  3
     28     30     31     33     1  0.0000000  1.6038667  3
     31     34     35     36     1  180.0000771  15.1670000  2
     31     34     42     43     1  180.0000771  15.1670000  2
     32     31     34     35     1  0.0000000  0.0000000  2
     32     31     34     42     1  0.0000000  0.0000000  2
     33     31     34     35     1  0.0000000  0.0000000  2
     33     31     34     42     1  0.0000000  0.0000000  2
     34     35     37     38     1  180.0000771  15.1670000  2
     35     34     42     43     1  180.0000771  15.1670000  2
     35     37     39     40     1  180.0000771  15.1670000  2
     36     35     34     42     1  180.0000771  15.1670000  2
     36     35     37     38     1  180.0000771  15.1670000  2
     36     35     37     39     1  180.0000771  15.1670000  2
     38     37     39     40     1  180.0000771  15.1670000  2
     38     37     39     41     1  180.0000771  15.1670000  2
     39     41     42     43     1  180.0000771  15.1670000  2
     40     39     41     42     1  180.0000771  15.1670000  2
     40     39     41     44     1  180.0000771  15.1670000  2
     43     42     41     44     1  180.0000771  15.1670000  2
     49     48     51     52     1  0.0000000  0.6973333  3
     50     48     51     52     1  0.0000000  0.6973333  3
      1      5      6      7     4  180.0000771  4.6024000  2
     14     17     15     16     4  180.0000771  4.6024000  2
     15     19     17     18     4  180.0000771  4.6024000  2
     17     21     19     20     4  180.0000771  4.6024000  2
     14     21     22     23     4  180.0000771  4.6024000  2
     34     37     35     36     4  180.0000771  4.6024000  2
     35     39     37     38     4  180.0000771  4.6024000  2
     37     41     39     40     4  180.0000771  4.6024000  2
     34     41     42     43     4  180.0000771  4.6024000  2
