# Supplementary material for: Expanding the Paradigm of Structure-Based Drug Design: Molecular Dynamics Simulations Support the Development of New Pyridine-Based Protein Kinase C-Targeted Agonists
Source: J Med Chem. 2023 Apr 3;66(7):4588–602. doi: 10.1021/acs.jmedchem.2c01448 (PMC10108360; doi:10.1021/acs.jmedchem.2c01448)
Supplement: Supplementary file 3 — jm2c01448_si_003.zip [file jm2c01448_si_003.zip › Main_Topologies_(.itp)/sdps_lipid17.itp]

;===================================================================================================================================================
;This is an internal topology file for 1-stearoyl-2-docosahexaenoyl-sn-glycero-3-phosphatidylserine (SDPS) in LIPID17 force field (1,2) which has been created using AmberTools18 (3).
;The topology file has been created in 2018 by Saara Lautala with the help from Artturi Koivuniemi.
;
;Please cite these papers:
;
;
;1) C.J. Dickson, B.D. Madej, A.A. Skjevik, R.M. Betz, K. Teigen, I.R. Gould, R.C. Walker,
;   Lipid14: The amber lipid force field, J. Chem. Theory Comput. 10 (2014) 865-879
;   doi:10.1021/ct4010307
;
;2) I.R. Gould, A.A. Skjevik, C.J. Dickson, B.D. Madej, R.C. Walker,
;   Lipid17: A Comprehensive AMBER Force Field for the Simulation of Zwitterionic and Anionic Lipids, 2018, in prep.
;
;3) R. Salomon-Ferrer, D.A. Case, R.C. Walker,
;   An overview of the Amber biomolecular simulation package, Wiley Interdiscip. Rev. Comput. Mol. Sci. 3 (2013) 198-210.
;   doi:10.1002/wcms.1121
;
;4) S. Lautala, R. Provenzani, I. Tarvainen, K. Sirna, S. T. Karhu, E. Grazhdankin, A. K. Lehtinen,
;   H. Sa’d, A. Koivuniemi, H. Xhaard, R. K. Tuominen, V. Talman, A. Bunker and J. Yli-Kauhaluoma
;   Expanding the Paradigm of Structure-based Drug Design: Molecular Dynamics Simulations Support
;   the Development of New Pyridine-based Protein Kinase C–Targeted Agonists, ACS Central Science, 2022, in press.
;===================================================================================================================================================

[ moleculetype ]
; Name            nrexcl
SDPS          3

[ atoms ]
;   nr       type  resnr residue  atom   cgnr    charge       mass  typeB    chargeB      massB
; residue    1 ST rtp ST q 0.0
    1         cD      1     ST   C118      1 -0.12006800  12.010000   ; qtot -0.120068
    2         hL      1     ST   H18R      2 0.02793800   1.008000   ; qtot -0.092130
    3         hL      1     ST   H18S      3 0.02793800   1.008000   ; qtot -0.064192
    4         hL      1     ST   H18T      4 0.02793800   1.008000   ; qtot -0.036254
    5         cD      1     ST   C117      5 0.02066500  12.010000   ; qtot -0.015589
    6         hL      1     ST   H17R      6 0.00848300   1.008000   ; qtot -0.007106
    7         hL      1     ST   H17S      7 0.00848300   1.008000   ; qtot 0.001377
    8         cD      1     ST   C116      8 -0.02765400  12.010000   ; qtot -0.026277
    9         hL      1     ST   H16R      9 0.01562700   1.008000   ; qtot -0.010650
   10         hL      1     ST   H16S     10 0.01562700   1.008000   ; qtot 0.004977
   11         cD      1     ST   C115     11 -0.03244400  12.010000   ; qtot -0.027467
   12         hL      1     ST   H15R     12 0.01025300   1.008000   ; qtot -0.017214
   13         hL      1     ST   H15S     13 0.01025300   1.008000   ; qtot -0.006961
   14         cD      1     ST   C114     14 -0.01348900  12.010000   ; qtot -0.020450
   15         hL      1     ST   H14R     15 0.01007300   1.008000   ; qtot -0.010377
   16         hL      1     ST   H14S     16 0.01007300   1.008000   ; qtot -0.000304
   17         cD      1     ST   C113     17 -0.01159000  12.010000   ; qtot -0.011894
   18         hL      1     ST   H13R     18 0.00602200   1.008000   ; qtot -0.005872
   19         hL      1     ST   H13S     19 0.00602200   1.008000   ; qtot 0.000150
   20         cD      1     ST   C112     20 -0.01915300  12.010000   ; qtot -0.019003
   21         hL      1     ST   H12R     21 0.00819800   1.008000   ; qtot -0.010805
   22         hL      1     ST   H12S     22 0.00819800   1.008000   ; qtot -0.002607
   23         cD      1     ST   C111     23 -0.01709300  12.010000   ; qtot -0.019700
   24         hL      1     ST   H11R     24 0.01020600   1.008000   ; qtot -0.009494
   25         hL      1     ST   H11S     25 0.01020600   1.008000   ; qtot 0.000712
   26         cD      1     ST   C110     26 -0.02641800  12.010000   ; qtot -0.025706
   27         hL      1     ST   H10R     27 0.01082500   1.008000   ; qtot -0.014881
   28         hL      1     ST   H10S     28 0.01082500   1.008000   ; qtot -0.004056
   29         cD      1     ST    C19     29 -0.01799700  12.010000   ; qtot -0.022053
   30         hL      1     ST    H9R     30 0.00959500   1.008000   ; qtot -0.012458
   31         hL      1     ST    H9S     31 0.00959500   1.008000   ; qtot -0.002863
   32         cD      1     ST    C18     32 -0.01462300  12.010000   ; qtot -0.017486
   33         hL      1     ST    H8R     33 0.00732600   1.008000   ; qtot -0.010160
   34         hL      1     ST    H8S     34 0.00732600   1.008000   ; qtot -0.002834
   35         cD      1     ST    C17     35 -0.01946900  12.010000   ; qtot -0.022303
   36         hL      1     ST    H7R     36 0.00929200   1.008000   ; qtot -0.013011
   37         hL      1     ST    H7S     37 0.00929200   1.008000   ; qtot -0.003719
   38         cD      1     ST    C16     38 -0.03762700  12.010000   ; qtot -0.041346
   39         hL      1     ST    H6R     39 0.01774000   1.008000   ; qtot -0.023606
   40         hL      1     ST    H6S     40 0.01774000   1.008000   ; qtot -0.005866
   41         cD      1     ST    C15     41 -0.01344300  12.010000   ; qtot -0.019309
   42         hL      1     ST    H5R     42 0.00819100   1.008000   ; qtot -0.011118
   43         hL      1     ST    H5S     43 0.00819100   1.008000   ; qtot -0.002927
   44         cD      1     ST    C14     44 -0.05979200  12.010000   ; qtot -0.062719
   45         hL      1     ST    H4R     45 0.02424100   1.008000   ; qtot -0.038478
   46         hL      1     ST    H4S     46 0.02424100   1.008000   ; qtot -0.014237
   47         cD      1     ST    C13     47 -0.00012800  12.010000   ; qtot -0.014365
   48         hL      1     ST    H3R     48 0.01388600   1.008000   ; qtot -0.000479
   49         hL      1     ST    H3S     49 0.01388600   1.008000   ; qtot 0.013407
   50         cD      1     ST    C12     50 -0.11702000  12.010000   ; qtot -0.103613
   51         hL      1     ST    H2R     51 0.05180700   1.008000   ; qtot -0.051806
   52         hL      1     ST    H2S     52 0.05180700   1.008000   ; qtot 0.000001
; residue    2 PS rtp PS q -1.0
   53         cC      2     PS    C11     53 0.78666600  12.010000   ; qtot 0.786667
   54         oC      2     PS    O12     54 -0.62287000  16.000000   ; qtot 0.163797
   55         oS      2     PS    O11     55 -0.42488200  16.000000   ; qtot -0.261085
   56         cA      2     PS     C1     56 0.01866800  12.010000   ; qtot -0.242417
   57         hE      2     PS     HR     57 0.11407100   1.008000   ; qtot -0.128346
   58         hE      2     PS     HS     58 0.11407100   1.008000   ; qtot -0.014275
   59         cA      2     PS     C2     59 0.12788300  12.010000   ; qtot 0.113608
   60         hE      2     PS     HX     60 0.11572100   1.008000   ; qtot 0.229329
   61         cA      2     PS     C3     61 -0.01181500  12.010000   ; qtot 0.217514
   62         hE      2     PS     HA     62 0.10107100   1.008000   ; qtot 0.318585
   63         hE      2     PS     HB     63 0.10107100   1.008000   ; qtot 0.419656
   64         oT      2     PS    O31     64 -0.40571900  16.000000   ; qtot 0.013937
   65         pA      2     PS    P31     65 1.07449400  30.970000   ; qtot 1.088431
   66         oT      2     PS    O32     66 -0.40571900  16.000000   ; qtot 0.682712
   67         cA      2     PS    C31     67 0.07841900  12.010000   ; qtot 0.761131
   68         hE      2     PS    H1A     68 0.07100100   1.008000   ; qtot 0.832132
   69         hE      2     PS    H1B     69 0.07100100   1.008000   ; qtot 0.903133
   70         cA      2     PS    C32     70 -0.06875000  12.010000   ; qtot 0.834383
   71         hX      2     PS    H2A     71 0.10375200   1.008000   ; qtot 0.938135
   72         nA      2     PS    N31     72 -0.36104900  14.010000   ; qtot 0.577086
   73         hN      2     PS   HN1A     73 0.33888800   1.008000   ; qtot 0.915974
   74         hN      2     PS   HN1B     74 0.33888800   1.008000   ; qtot 1.254862
   75         hN      2     PS   HN1C     75 0.33888800   1.008000   ; qtot 1.593750
   76         cC      2     PS    C33     76 0.81401000  12.010000   ; qtot 2.407760
   77         oP      2     PS    O33     77 -0.79966400  16.000000   ; qtot 1.608096
   78         oP      2     PS    O34     78 -0.79966400  16.000000   ; qtot 0.808432
   79         oS      2     PS    O21     79 -0.40521200  16.000000   ; qtot 0.403220
   80         cC      2     PS    C21     80 0.79882200  12.010000   ; qtot 1.202042
   81         oC      2     PS    O22     81 -0.62847100  16.000000   ; qtot 0.573571
   82         oO      2     PS    O35     82 -0.78678500  16.000000   ; qtot -0.213214
   83         oO      2     PS    O36     83 -0.78678500  16.000000   ; qtot -0.999999
; residue    3 DHA rtp DHA q 0.0
   84         cB      3    DHA   C116     84 -0.23389700  12.010000   ; qtot -1.233896
   85         hB      3    DHA   H16R     85 0.13381200   1.008000   ; qtot -1.100084
   86         cD      3    DHA   C115     86 0.06921500  12.010000   ; qtot -1.030869
   87         hL      3    DHA   H15R     87 0.05834100   1.008000   ; qtot -0.972528
   88         hL      3    DHA   H15S     88 0.05834100   1.008000   ; qtot -0.914187
   89         cB      3    DHA   C114     89 -0.24041900  12.010000   ; qtot -1.154606
   90         hB      3    DHA   H14R     90 0.13833700   1.008000   ; qtot -1.016269
   91         cB      3    DHA   C113     91 -0.21866800  12.010000   ; qtot -1.234937
   92         hB      3    DHA   H13R     92 0.13157500   1.008000   ; qtot -1.103362
   93         cD      3    DHA   C112     93 0.08524500  12.010000   ; qtot -1.018117
   94         hL      3    DHA   H12R     94 0.05342200   1.008000   ; qtot -0.964695
   95         hL      3    DHA   H12S     95 0.05342200   1.008000   ; qtot -0.911273
   96         cB      3    DHA   C111     96 -0.24120500  12.010000   ; qtot -1.152478
   97         hB      3    DHA   H11R     97 0.13630800   1.008000   ; qtot -1.016170
   98         cB      3    DHA   C110     98 -0.22143300  12.010000   ; qtot -1.237603
   99         hB      3    DHA   H10R     99 0.13362800   1.008000   ; qtot -1.103975
  100         cD      3    DHA    C19    100 0.08904300  12.010000   ; qtot -1.014932
  101         hL      3    DHA    H9R    101 0.05425500   1.008000   ; qtot -0.960677
  102         hL      3    DHA    H9S    102 0.05425500   1.008000   ; qtot -0.906422
  103         cB      3    DHA    C18    103 -0.22625400  12.010000   ; qtot -1.132676
  104         hB      3    DHA    H8R    104 0.12814700   1.008000   ; qtot -1.004529
  105         cB      3    DHA    C17    105 -0.22089500  12.010000   ; qtot -1.225424
  106         hB      3    DHA    H7R    106 0.13986300   1.008000   ; qtot -1.085561
  107         cD      3    DHA    C16    107 0.06033700  12.010000   ; qtot -1.025224
  108         hL      3    DHA    H6R    108 0.06351500   1.008000   ; qtot -0.961709
  109         hL      3    DHA    H6S    109 0.06351500   1.008000   ; qtot -0.898194
  110         cB      3    DHA    C15    110 -0.21484500  12.010000   ; qtot -1.113039
  111         hB      3    DHA    H5R    111 0.13250400   1.008000   ; qtot -0.980535
  112         cB      3    DHA    C14    112 -0.28705900  12.010000   ; qtot -1.267594
  113         hB      3    DHA    H4R    113 0.15403800   1.008000   ; qtot -1.113556
  114         cD      3    DHA    C13    114 0.12099900  12.010000   ; qtot -0.992557
  115         hL      3    DHA    H3R    115 0.02609700   1.008000   ; qtot -0.966460
  116         hL      3    DHA    H3S    116 0.02609700   1.008000   ; qtot -0.940363
  117         cD      3    DHA    C12    117 -0.14293600  12.010000   ; qtot -1.083299
  118         hL      3    DHA    H2R    118 0.03754400   1.008000   ; qtot -1.045755
  119         hL      3    DHA    H2S    119 0.03754400   1.008000   ; qtot -1.008211
  120         cB      3    DHA   C117    120 -0.21649900  12.010000   ; qtot -1.224710
  121         hB      3    DHA   H17R    121 0.13212100   1.008000   ; qtot -1.092589
  122         cD      3    DHA   C118    122 0.09271800  12.010000   ; qtot -0.999871
  123         hL      3    DHA   H18R    123 0.05322700   1.008000   ; qtot -0.946644
  124         hL      3    DHA   H18S    124 0.05322700   1.008000   ; qtot -0.893417
  125         cB      3    DHA   C119    125 -0.24683300  12.010000   ; qtot -1.140250
  126         hB      3    DHA   H19R    126 0.13632300   1.008000   ; qtot -1.003927
  127         cB      3    DHA   C120    127 -0.24021600  12.010000   ; qtot -1.244143
  128         hB      3    DHA   H20R    128 0.13304800   1.008000   ; qtot -1.111095
  129         cD      3    DHA   C121    129 0.12202200  12.010000   ; qtot -0.989073
  130         hL      3    DHA   H21R    130 0.01004200   1.008000   ; qtot -0.979031
  131         hL      3    DHA   H21S    131 0.01004200   1.008000   ; qtot -0.968989
  132         cD      3    DHA   C122    132 -0.10891500  12.010000   ; qtot -1.077902 ;changed -0.10891300-0.000002=-0.10891500
  133         hL      3    DHA   H22R    133 0.02596800   1.008000   ; qtot -1.051934
  134         hL      3    DHA   H22S    134 0.02596800   1.008000   ; qtot -1.025966
  135         hL      3    DHA   H22T    135 0.02596800   1.008000   ; qtot -1.000000 ;changed to -1 from -0.999998

[ bonds ]
;    ai     aj funct         c0         c1         c2         c3
     50     53     1   0.15080 274721.440000
     47     50     1   0.15200 200832.000000
     44     47     1   0.15200 200832.000000
     41     44     1   0.15200 200832.000000
     38     41     1   0.15200 200832.000000
     35     38     1   0.15200 200832.000000
     32     35     1   0.15200 200832.000000
     29     32     1   0.15200 200832.000000
     26     29     1   0.15200 200832.000000
     23     26     1   0.15200 200832.000000
     20     23     1   0.15200 200832.000000
     17     20     1   0.15200 200832.000000
     14     17     1   0.15200 200832.000000
     11     14     1   0.15200 200832.000000
      8     11     1   0.15200 200832.000000
      5      8     1   0.15200 200832.000000
      1      5     1   0.15200 200832.000000
     80     81     1   0.12140 542246.400000
     80    117     1   0.15080 274721.440000
     79     80     1   0.13430 344175.840000
     76     82     1   0.12140 542246.400000
     76     83     1   0.12140 542246.400000
     70     72     1   0.14990 245684.480000
     70     76     1   0.15080 274721.440000
     67     70     1   0.15350 253634.080000
     66     67     1   0.14100 267776.000000
     65     66     1   0.16100 192464.000000
     65     77     1   0.14800 439320.000000
     65     78     1   0.14800 439320.000000
     64     65     1   0.16100 192464.000000
     61     64     1   0.14100 267776.000000
     59     61     1   0.15350 253634.080000
     59     79     1   0.14390 252295.200000
     56     59     1   0.15350 253634.080000
     55     56     1   0.14390 252295.200000
     53     54     1   0.12140 542246.400000
     53     55     1   0.13430 344175.840000
    129    132     1   0.15200 200832.000000
    127    129     1   0.14900 274721.440000
    125    127     1   0.13300 376560.000000
    122    125     1   0.14900 274721.440000
    120    122     1   0.14900 274721.440000
    114    117     1   0.15200 200832.000000
    112    114     1   0.14900 274721.440000
    110    112     1   0.13300 376560.000000
    107    110     1   0.14900 274721.440000
    105    107     1   0.14900 274721.440000
    103    105     1   0.13300 376560.000000
    100    103     1   0.14900 274721.440000
     98    100     1   0.14900 274721.440000
     96     98     1   0.13300 376560.000000
     93     96     1   0.14900 274721.440000
     91     93     1   0.14900 274721.440000
     89     91     1   0.13300 376560.000000
     86     89     1   0.14900 274721.440000
     84     86     1   0.14900 274721.440000
     84    120     1   0.13300 376560.000000
     50     51     1   0.10920 282252.640000
     50     52     1   0.10920 282252.640000
     47     49     1   0.10920 282252.640000
     47     48     1   0.10920 282252.640000
     44     45     1   0.10920 282252.640000
     44     46     1   0.10920 282252.640000
     41     43     1   0.10920 282252.640000
     41     42     1   0.10920 282252.640000
     38     39     1   0.10920 282252.640000
     38     40     1   0.10920 282252.640000
     35     37     1   0.10920 282252.640000
     35     36     1   0.10920 282252.640000
     32     33     1   0.10920 282252.640000
     32     34     1   0.10920 282252.640000
     29     31     1   0.10920 282252.640000
     29     30     1   0.10920 282252.640000
     26     27     1   0.10920 282252.640000
     26     28     1   0.10920 282252.640000
     23     25     1   0.10920 282252.640000
     23     24     1   0.10920 282252.640000
     20     21     1   0.10920 282252.640000
     20     22     1   0.10920 282252.640000
     17     19     1   0.10920 282252.640000
     17     18     1   0.10920 282252.640000
     14     15     1   0.10920 282252.640000
     14     16     1   0.10920 282252.640000
     11     13     1   0.10920 282252.640000
     11     12     1   0.10920 282252.640000
      8      9     1   0.10920 282252.640000
      8     10     1   0.10920 282252.640000
      5      7     1   0.10920 282252.640000
      5      6     1   0.10920 282252.640000
      1      4     1   0.10920 282252.640000
      1      3     1   0.10920 282252.640000
      1      2     1   0.10920 282252.640000
     72     73     1   0.10330 308779.200000
     72     74     1   0.10330 308779.200000
     72     75     1   0.10330 308779.200000
     70     71     1   0.10910 283424.160000
     67     68     1   0.10930 281081.120000
     67     69     1   0.10930 281081.120000
     61     62     1   0.10930 281081.120000
     61     63     1   0.10930 281081.120000
     59     60     1   0.10930 281081.120000
     56     57     1   0.10930 281081.120000
     56     58     1   0.10930 281081.120000
    132    133     1   0.10920 282252.640000
    132    134     1   0.10920 282252.640000
    132    135     1   0.10920 282252.640000
    129    130     1   0.10920 282252.640000
    129    131     1   0.10920 282252.640000
    127    128     1   0.10870 288110.240000
    125    126     1   0.10870 288110.240000
    122    123     1   0.10920 282252.640000
    122    124     1   0.10920 282252.640000
    120    121     1   0.10870 288110.240000
    117    118     1   0.10920 282252.640000
    117    119     1   0.10920 282252.640000
    114    115     1   0.10920 282252.640000
    114    116     1   0.10920 282252.640000
    112    113     1   0.10870 288110.240000
    110    111     1   0.10870 288110.240000
    107    108     1   0.10920 282252.640000
    107    109     1   0.10920 282252.640000
    105    106     1   0.10870 288110.240000
    103    104     1   0.10870 288110.240000
    100    101     1   0.10920 282252.640000
    100    102     1   0.10920 282252.640000
     98     99     1   0.10870 288110.240000
     96     97     1   0.10870 288110.240000
     93     94     1   0.10920 282252.640000
     93     95     1   0.10920 282252.640000
     91     92     1   0.10870 288110.240000
     89     90     1   0.10870 288110.240000
     86     87     1   0.10920 282252.640000
     86     88     1   0.10920 282252.640000
     84     85     1   0.10870 288110.240000

[ pairs ]
;    ai     aj funct         c0         c1         c2         c3
     50     56     1
     47     54     1
     47     55     1
     44     53     1
     41     50     1
     38     47     1
     35     44     1
     32     41     1
     29     38     1
     26     35     1
     23     32     1
     20     29     1
     17     26     1
     14     23     1
     11     20     1
      8     17     1
      5     14     1
      1     11     1
     81    114     1
     80    112     1
     79    114     1
     72     82     1
     72     83     1
     67     77     1
     67     78     1
     67     82     1
     67     83     1
     66     72     1
     66     76     1
     65     70     1
     64     79     1
     64     67     1
     61     80     1
     61     66     1
     61     77     1
     61     78     1
     59     65     1
     59     81     1
     59    117     1
     56     64     1
     56     80     1
     55     61     1
     55     79     1
     54     56     1
     53     59     1
    125    132     1
    122    129     1
    120    127     1
    110    117     1
    107    114     1
    105    112     1
    103    110     1
    100    107     1
     98    105     1
     96    103     1
     93    100     1
     91     98     1
     89    120     1
     89     96     1
     86    122     1
     86     93     1
     84     91     1
     84    125     1
     52     54     1
     52     55     1
     51     54     1
     51     55     1
     49     51     1
     49     52     1
     49     53     1
     48     51     1
     48     52     1
     48     53     1
     46     50     1
     46     49     1
     46     48     1
     45     50     1
     45     49     1
     45     48     1
     44     51     1
     44     52     1
     43     47     1
     43     45     1
     43     46     1
     42     47     1
     42     45     1
     42     46     1
     41     49     1
     41     48     1
     40     44     1
     40     43     1
     40     42     1
     39     44     1
     39     43     1
     39     42     1
     38     45     1
     38     46     1
     37     41     1
     37     39     1
     37     40     1
     36     41     1
     36     39     1
     36     40     1
     35     43     1
     35     42     1
     34     38     1
     34     37     1
     34     36     1
     33     38     1
     33     37     1
     33     36     1
     32     39     1
     32     40     1
     31     35     1
     31     33     1
     31     34     1
     30     35     1
     30     33     1
     30     34     1
     29     37     1
     29     36     1
     28     32     1
     28     31     1
     28     30     1
     27     32     1
     27     31     1
     27     30     1
     26     33     1
     26     34     1
     25     29     1
     25     27     1
     25     28     1
     24     29     1
     24     27     1
     24     28     1
     23     31     1
     23     30     1
     22     26     1
     22     25     1
     22     24     1
     21     26     1
     21     25     1
     21     24     1
     20     27     1
     20     28     1
     19     23     1
     19     21     1
     19     22     1
     18     23     1
     18     21     1
     18     22     1
     17     25     1
     17     24     1
     16     20     1
     16     19     1
     16     18     1
     15     20     1
     15     19     1
     15     18     1
     14     21     1
     14     22     1
     13     17     1
     13     15     1
     13     16     1
     12     17     1
     12     15     1
     12     16     1
     11     19     1
     11     18     1
     10     14     1
     10     13     1
     10     12     1
      9     14     1
      9     13     1
      9     12     1
      8     15     1
      8     16     1
      7     11     1
      7      9     1
      7     10     1
      6     11     1
      6      9     1
      6     10     1
      5     13     1
      5     12     1
      4      8     1
      4      7     1
      4      6     1
      3      8     1
      3      7     1
      3      6     1
      2      8     1
      2      7     1
      2      6     1
      1      9     1
      1     10     1
     81    118     1
     81    119     1
     80    115     1
     80    116     1
     79    118     1
     79    119     1
     75     76     1
     74     76     1
     73     76     1
     71     73     1
     71     74     1
     71     75     1
     71     82     1
     71     83     1
     69     71     1
     69     72     1
     69     76     1
     68     71     1
     68     72     1
     68     76     1
     67     73     1
     67     74     1
     67     75     1
     66     71     1
     65     68     1
     65     69     1
     63     79     1
     63     65     1
     62     79     1
     62     65     1
     60     62     1
     60     63     1
     60     64     1
     60     80     1
     58     60     1
     58     61     1
     58     79     1
     57     60     1
     57     61     1
     57     79     1
     56     62     1
     56     63     1
     55     60     1
     53     57     1
     53     58     1
    131    133     1
    131    134     1
    131    135     1
    130    133     1
    130    134     1
    130    135     1
    128    130     1
    128    131     1
    128    132     1
    127    133     1
    127    134     1
    127    135     1
    126    128     1
    126    129     1
    125    130     1
    125    131     1
    124    126     1
    124    127     1
    123    126     1
    123    127     1
    122    128     1
    121    123     1
    121    124     1
    121    125     1
    120    126     1
    116    118     1
    116    119     1
    115    118     1
    115    119     1
    113    115     1
    113    116     1
    113    117     1
    112    118     1
    112    119     1
    111    113     1
    111    114     1
    110    115     1
    110    116     1
    109    111     1
    109    112     1
    108    111     1
    108    112     1
    107    113     1
    106    108     1
    106    109     1
    106    110     1
    105    111     1
    104    106     1
    104    107     1
    103    108     1
    103    109     1
    102    104     1
    102    105     1
    101    104     1
    101    105     1
    100    106     1
     99    101     1
     99    102     1
     99    103     1
     98    104     1
     97     99     1
     97    100     1
     96    101     1
     96    102     1
     95     97     1
     95     98     1
     94     97     1
     94     98     1
     93     99     1
     92     94     1
     92     95     1
     92     96     1
     91     97     1
     90     92     1
     90     93     1
     89     94     1
     89     95     1
     88    120     1
     88     90     1
     88     91     1
     87    120     1
     87     90     1
     87     91     1
     86    121     1
     86     92     1
     85     87     1
     85     88     1
     85     89     1
     85    121     1
     85    122     1
     84     90     1
     84    123     1
     84    124     1

[ angles ]
;    ai     aj     ak funct         c0         c1         c2         c3
     50     53     54     1   123.1100526 569.275040
     50     53     55     1   111.9600481 579.567680
     47     50     53     1   110.5300474 533.794720
     44     47     50     1   113.6000487 528.941280
     41     44     47     1   113.6000487 528.941280
     38     41     44     1   113.6000487 528.941280
     35     38     41     1   113.6000487 528.941280
     32     35     38     1   113.6000487 528.941280
     29     32     35     1   113.6000487 528.941280
     26     29     32     1   113.6000487 528.941280
     23     26     29     1   113.6000487 528.941280
     20     23     26     1   113.6000487 528.941280
     17     20     23     1   113.6000487 528.941280
     14     17     20     1   113.6000487 528.941280
     11     14     17     1   113.6000487 528.941280
      8     11     14     1   113.6000487 528.941280
      5      8     11     1   113.6000487 528.941280
      1      5      8     1   113.6000487 528.941280
     82     76     83     1   130.3800556 654.126560
     81     80    117     1   123.1100526 569.275040
     80    117    114     1   110.5300474 533.794720
     79     80     81     1   123.3300529 635.382240
     79     80    117     1   111.9600481 579.567680
     77     65     78     1   119.9000514 1171.520000
     72     70     76     1   114.2100488 544.505760
     70     76     82     1   123.1100526 569.275040
     70     76     83     1   123.1100526 569.275040
     67     70     72     1   114.3200492 539.317600
     67     70     76     1   110.5300474 533.794720
     66     65     77     1   108.2300464 836.800000
     66     65     78     1   108.2300464 836.800000
     66     67     70     1   109.5000469 418.400000
     65     66     67     1   120.5000516 836.800000
     64     65     66     1   102.6000440 753.120000
     64     65     77     1   108.2300464 836.800000
     64     65     78     1   108.2300464 836.800000
     61     59     79     1   108.4200467 567.183040
     61     64     65     1   120.5000516 836.800000
     59     61     64     1   109.5000469 418.400000
     59     79     80     1   115.1400492 532.455840
     56     59     61     1   110.6300475 528.941280
     56     59     79     1   108.4200467 567.183040
     55     56     59     1   108.4200467 567.183040
     54     53     55     1   123.3300529 635.382240
     53     55     56     1   115.1400492 532.455840
    127    129    132     1   112.3200484 297.064000
    125    127    129     1   124.8800533 406.015360
    122    125    127     1   124.8800533 406.015360
    120    122    125     1   112.0800478 534.966240
    112    114    117     1   112.3200484 297.064000
    110    112    114     1   124.8800533 406.015360
    107    110    112     1   124.8800533 406.015360
    105    107    110     1   112.0800478 534.966240
    103    105    107     1   124.8800533 406.015360
    100    103    105     1   124.8800533 406.015360
     98    100    103     1   112.0800478 534.966240
     96     98    100     1   124.8800533 406.015360
     93     96     98     1   124.8800533 406.015360
     91     93     96     1   112.0800478 534.966240
     89     91     93     1   124.8800533 406.015360
     86     84    120     1   124.8800533 406.015360
     86     89     91     1   124.8800533 406.015360
     84     86     89     1   112.0800478 534.966240
     84    120    122     1   124.8800533 406.015360
     52     50     53     1   109.6800468 394.969600
     51     50     52     1   107.3500457 280.328000
     51     50     53     1   109.6800468 394.969600
     49     47     50     1   110.9700475 298.737600
     48     47     50     1   110.9700475 298.737600
     48     47     49     1   107.3500457 280.328000
     47     50     51     1   110.9700475 298.737600
     47     50     52     1   110.9700475 298.737600
     46     44     47     1   110.9700475 298.737600
     45     44     47     1   110.9700475 298.737600
     45     44     46     1   107.3500457 280.328000
     44     47     49     1   110.9700475 298.737600
     44     47     48     1   110.9700475 298.737600
     43     41     44     1   110.9700475 298.737600
     42     41     44     1   110.9700475 298.737600
     42     41     43     1   107.3500457 280.328000
     41     44     45     1   110.9700475 298.737600
     41     44     46     1   110.9700475 298.737600
     40     38     41     1   110.9700475 298.737600
     39     38     41     1   110.9700475 298.737600
     39     38     40     1   107.3500457 280.328000
     38     41     43     1   110.9700475 298.737600
     38     41     42     1   110.9700475 298.737600
     37     35     38     1   110.9700475 298.737600
     36     35     38     1   110.9700475 298.737600
     36     35     37     1   107.3500457 280.328000
     35     38     39     1   110.9700475 298.737600
     35     38     40     1   110.9700475 298.737600
     34     32     35     1   110.9700475 298.737600
     33     32     35     1   110.9700475 298.737600
     33     32     34     1   107.3500457 280.328000
     32     35     37     1   110.9700475 298.737600
     32     35     36     1   110.9700475 298.737600
     31     29     32     1   110.9700475 298.737600
     30     29     32     1   110.9700475 298.737600
     30     29     31     1   107.3500457 280.328000
     29     32     33     1   110.9700475 298.737600
     29     32     34     1   110.9700475 298.737600
     28     26     29     1   110.9700475 298.737600
     27     26     29     1   110.9700475 298.737600
     27     26     28     1   107.3500457 280.328000
     26     29     31     1   110.9700475 298.737600
     26     29     30     1   110.9700475 298.737600
     25     23     26     1   110.9700475 298.737600
     24     23     26     1   110.9700475 298.737600
     24     23     25     1   107.3500457 280.328000
     23     26     27     1   110.9700475 298.737600
     23     26     28     1   110.9700475 298.737600
     22     20     23     1   110.9700475 298.737600
     21     20     23     1   110.9700475 298.737600
     21     20     22     1   107.3500457 280.328000
     20     23     25     1   110.9700475 298.737600
     20     23     24     1   110.9700475 298.737600
     19     17     20     1   110.9700475 298.737600
     18     17     20     1   110.9700475 298.737600
     18     17     19     1   107.3500457 280.328000
     17     20     21     1   110.9700475 298.737600
     17     20     22     1   110.9700475 298.737600
     16     14     17     1   110.9700475 298.737600
     15     14     17     1   110.9700475 298.737600
     15     14     16     1   107.3500457 280.328000
     14     17     19     1   110.9700475 298.737600
     14     17     18     1   110.9700475 298.737600
     13     11     14     1   110.9700475 298.737600
     12     11     14     1   110.9700475 298.737600
     12     11     13     1   107.3500457 280.328000
     11     14     15     1   110.9700475 298.737600
     11     14     16     1   110.9700475 298.737600
     10      8     11     1   110.9700475 298.737600
      9      8     11     1   110.9700475 298.737600
      9      8     10     1   107.3500457 280.328000
      8     11     13     1   110.9700475 298.737600
      8     11     12     1   110.9700475 298.737600
      7      5      8     1   110.9700475 298.737600
      6      5      8     1   110.9700475 298.737600
      6      5      7     1   107.3500457 280.328000
      5      8      9     1   110.9700475 298.737600
      5      8     10     1   110.9700475 298.737600
      4      1      5     1   110.9700475 298.737600
      3      1      5     1   110.9700475 298.737600
      3      1      4     1   107.3500457 280.328000
      2      1      5     1   110.9700475 298.737600
      2      1      4     1   107.3500457 280.328000
      2      1      3     1   107.3500457 280.328000
      1      5      7     1   110.9700475 298.737600
      1      5      6     1   110.9700475 298.737600
     80    117    118     1   109.6800468 394.969600
     80    117    119     1   109.6800468 394.969600
     74     72     75     1   108.1100462 339.071360
     73     72     74     1   108.1100462 339.071360
     73     72     75     1   108.1100462 339.071360
     71     70     72     1   107.9100461 410.199360
     71     70     76     1   109.5400468 395.220640
     70     72     73     1   110.1100470 386.517920
     70     72     74     1   110.1100470 386.517920
     70     72     75     1   110.1100470 386.517920
     69     67     70     1   110.0700471 387.940480
     68     67     69     1   109.5500472 327.858240
     68     67     70     1   110.0700471 387.940480
     67     70     71     1   111.7400478 385.095360
     66     67     68     1   109.5000469 418.400000
     66     67     69     1   109.5000469 418.400000
     63     61     64     1   109.5000469 418.400000
     62     61     63     1   109.5500472 327.858240
     62     61     64     1   109.5000469 418.400000
     60     59     61     1   110.0700471 387.940480
     60     59     79     1   108.8200469 425.429120
     59     61     62     1   110.0700471 387.940480
     59     61     63     1   110.0700471 387.940480
     58     56     59     1   110.0700471 387.940480
     57     56     58     1   109.5500472 327.858240
     57     56     59     1   110.0700471 387.940480
     56     59     60     1   110.0700471 387.940480
     55     56     57     1   108.8200469 425.429120
     55     56     58     1   108.8200469 425.429120
    134    132    135     1   107.3500457 280.328000
    133    132    134     1   107.3500457 280.328000
    133    132    135     1   107.3500457 280.328000
    131    129    132     1   110.9700475 298.737600
    130    129    131     1   107.3500457 280.328000
    130    129    132     1   110.9700475 298.737600
    129    132    133     1   110.9700475 298.737600
    129    132    134     1   110.9700475 298.737600
    129    132    135     1   110.9700475 298.737600
    128    127    129     1   117.3000503 382.082880
    127    129    130     1   110.4900475 393.547040
    127    129    131     1   110.4900475 393.547040
    126    125    127     1   120.9400517 418.734720
    125    127    128     1   120.9400517 418.734720
    124    122    125     1   110.4900475 393.547040
    123    122    124     1   107.3500457 280.328000
    123    122    125     1   110.4900475 393.547040
    122    125    126     1   117.3000503 382.082880
    121    120    122     1   117.3000503 382.082880
    120    122    123     1   110.4900475 393.547040
    120    122    124     1   110.4900475 393.547040
    118    117    119     1   107.3500457 280.328000
    116    114    117     1   110.9700475 298.737600
    115    114    116     1   107.3500457 280.328000
    115    114    117     1   110.9700475 298.737600
    114    117    118     1   110.9700475 298.737600
    114    117    119     1   110.9700475 298.737600
    113    112    114     1   117.3000503 382.082880
    112    114    115     1   110.4900475 393.547040
    112    114    116     1   110.4900475 393.547040
    111    110    112     1   120.9400517 418.734720
    110    112    113     1   120.9400517 418.734720
    109    107    110     1   110.4900475 393.547040
    108    107    109     1   107.3500457 280.328000
    108    107    110     1   110.4900475 393.547040
    107    110    111     1   117.3000503 382.082880
    106    105    107     1   117.3000503 382.082880
    105    107    108     1   110.4900475 393.547040
    105    107    109     1   110.4900475 393.547040
    104    103    105     1   120.9400517 418.734720
    103    105    106     1   120.9400517 418.734720
    102    100    103     1   110.4900475 393.547040
    101    100    102     1   107.3500457 280.328000
    101    100    103     1   110.4900475 393.547040
    100    103    104     1   117.3000503 382.082880
     99     98    100     1   117.3000503 382.082880
     98    100    101     1   110.4900475 393.547040
     98    100    102     1   110.4900475 393.547040
     97     96     98     1   120.9400517 418.734720
     96     98     99     1   120.9400517 418.734720
     95     93     96     1   110.4900475 393.547040
     94     93     95     1   107.3500457 280.328000
     94     93     96     1   110.4900475 393.547040
     93     96     97     1   117.3000503 382.082880
     92     91     93     1   117.3000503 382.082880
     91     93     94     1   110.4900475 393.547040
     91     93     95     1   110.4900475 393.547040
     90     89     91     1   120.9400517 418.734720
     89     91     92     1   120.9400517 418.734720
     88     86     89     1   110.4900475 393.547040
     87     86     88     1   107.3500457 280.328000
     87     86     89     1   110.4900475 393.547040
     86     89     90     1   117.3000503 382.082880
     85     84     86     1   117.3000503 382.082880
     85     84    120     1   120.9400517 418.734720
     84     86     87     1   110.4900475 393.547040
     84     86     88     1   110.4900475 393.547040
     84    120    121     1   120.9400517 418.734720

[ dihedrals ]
;    ai     aj     ak     al funct         c0         c1         c2         c3         c4         c5
     50     53     55     56     1  180.0000771  11.2968000  2
     47     50     53     54     1  180.0000771  -5.8672232  1
     47     50     53     54     1  180.0000771  0.8087672  2
     47     50     53     54     1  0.0000000  4.0325392  3
     47     50     53     54     1  0.0000000  -0.5660952  4
     47     50     53     54     1  0.0000000  -0.0451872  5
     47     50     53     55     1  180.0000771  -2.2505736  1
     47     50     53     55     1  180.0000771  0.9878424  2
     47     50     53     55     1  0.0000000  3.4208384  3
     47     50     53     55     1  0.0000000  0.3999904  4
     47     50     53     55     1  0.0000000  -0.0761488  5
     44     47     50     53     1  0.0000000  0.6510304  3
     41     44     47     50     1  180.0000771  -0.3033400  1
     41     44     47     50     1  180.0000771  0.0435136  2
     41     44     47     50     1  0.0000000  0.3472720  3
     41     44     47     50     1  0.0000000  0.8305240  4
     41     44     47     50     1  0.0000000  0.6882680  5
     38     41     44     47     1  180.0000771  -0.3033400  1
     38     41     44     47     1  180.0000771  0.0435136  2
     38     41     44     47     1  0.0000000  0.3472720  3
     38     41     44     47     1  0.0000000  0.8305240  4
     38     41     44     47     1  0.0000000  0.6882680  5
     35     38     41     44     1  180.0000771  -0.3033400  1
     35     38     41     44     1  180.0000771  0.0435136  2
     35     38     41     44     1  0.0000000  0.3472720  3
     35     38     41     44     1  0.0000000  0.8305240  4
     35     38     41     44     1  0.0000000  0.6882680  5
     32     35     38     41     1  180.0000771  -0.3033400  1
     32     35     38     41     1  180.0000771  0.0435136  2
     32     35     38     41     1  0.0000000  0.3472720  3
     32     35     38     41     1  0.0000000  0.8305240  4
     32     35     38     41     1  0.0000000  0.6882680  5
     29     32     35     38     1  180.0000771  -0.3033400  1
     29     32     35     38     1  180.0000771  0.0435136  2
     29     32     35     38     1  0.0000000  0.3472720  3
     29     32     35     38     1  0.0000000  0.8305240  4
     29     32     35     38     1  0.0000000  0.6882680  5
     26     29     32     35     1  180.0000771  -0.3033400  1
     26     29     32     35     1  180.0000771  0.0435136  2
     26     29     32     35     1  0.0000000  0.3472720  3
     26     29     32     35     1  0.0000000  0.8305240  4
     26     29     32     35     1  0.0000000  0.6882680  5
     23     26     29     32     1  180.0000771  -0.3033400  1
     23     26     29     32     1  180.0000771  0.0435136  2
     23     26     29     32     1  0.0000000  0.3472720  3
     23     26     29     32     1  0.0000000  0.8305240  4
     23     26     29     32     1  0.0000000  0.6882680  5
     20     23     26     29     1  180.0000771  -0.3033400  1
     20     23     26     29     1  180.0000771  0.0435136  2
     20     23     26     29     1  0.0000000  0.3472720  3
     20     23     26     29     1  0.0000000  0.8305240  4
     20     23     26     29     1  0.0000000  0.6882680  5
     17     20     23     26     1  180.0000771  -0.3033400  1
     17     20     23     26     1  180.0000771  0.0435136  2
     17     20     23     26     1  0.0000000  0.3472720  3
     17     20     23     26     1  0.0000000  0.8305240  4
     17     20     23     26     1  0.0000000  0.6882680  5
     14     17     20     23     1  180.0000771  -0.3033400  1
     14     17     20     23     1  180.0000771  0.0435136  2
     14     17     20     23     1  0.0000000  0.3472720  3
     14     17     20     23     1  0.0000000  0.8305240  4
     14     17     20     23     1  0.0000000  0.6882680  5
     11     14     17     20     1  180.0000771  -0.3033400  1
     11     14     17     20     1  180.0000771  0.0435136  2
     11     14     17     20     1  0.0000000  0.3472720  3
     11     14     17     20     1  0.0000000  0.8305240  4
     11     14     17     20     1  0.0000000  0.6882680  5
      8     11     14     17     1  180.0000771  -0.3033400  1
      8     11     14     17     1  180.0000771  0.0435136  2
      8     11     14     17     1  0.0000000  0.3472720  3
      8     11     14     17     1  0.0000000  0.8305240  4
      8     11     14     17     1  0.0000000  0.6882680  5
      5      8     11     14     1  180.0000771  -0.3033400  1
      5      8     11     14     1  180.0000771  0.0435136  2
      5      8     11     14     1  0.0000000  0.3472720  3
      5      8     11     14     1  0.0000000  0.8305240  4
      5      8     11     14     1  0.0000000  0.6882680  5
      1      5      8     11     1  180.0000771  -0.3033400  1
      1      5      8     11     1  180.0000771  0.0435136  2
      1      5      8     11     1  0.0000000  0.3472720  3
      1      5      8     11     1  0.0000000  0.8305240  4
      1      5      8     11     1  0.0000000  0.6882680  5
     81     80    117    114     1  180.0000771  -5.8672232  1
     81     80    117    114     1  180.0000771  0.8087672  2
     81     80    117    114     1  0.0000000  4.0325392  3
     81     80    117    114     1  0.0000000  -0.5660952  4
     81     80    117    114     1  0.0000000  -0.0451872  5
     80    117    114    112     1  0.0000000  0.6510304  3
     79     80    117    114     1  180.0000771  -2.2505736  1
     79     80    117    114     1  180.0000771  0.9878424  2
     79     80    117    114     1  0.0000000  3.4208384  3
     79     80    117    114     1  0.0000000  0.3999904  4
     79     80    117    114     1  0.0000000  -0.0761488  5
     72     70     76     82     1  180.0000771  0.0000000  2
     72     70     76     83     1  180.0000771  0.0000000  2
     67     66     65     77     1  0.0000000  1.0460000  3
     67     66     65     78     1  0.0000000  1.0460000  3
     67     70     76     82     1  180.0000771  0.0000000  2
     67     70     76     83     1  180.0000771  0.0000000  2
     66     67     70     72     1  0.0000000  0.6510304  3
     66     67     70     76     1  0.0000000  0.6510304  3
     65     66     67     70     1  0.0000000  1.6038667  3
     64     61     59     79     1  0.0000000  4.9162000  2
     64     61     59     79     1  0.0000000  0.6024960  3
     64     65     66     67     1  0.0000000  5.0208000  2
     64     65     66     67     1  0.0000000  1.0460000  3
     61     59     79     80     1  180.0000771  3.3472000  1
     61     59     79     80     1  0.0000000  1.6024720  3
     61     64     65     66     1  0.0000000  5.0208000  2
     61     64     65     66     1  0.0000000  1.0460000  3
     61     64     65     77     1  0.0000000  1.0460000  3
     61     64     65     78     1  0.0000000  1.0460000  3
     59     61     64     65     1  0.0000000  1.6038667  3
     59     79     80     81     1  180.0000771  5.8576000  1
     59     79     80     81     1  180.0000771  11.2968000  2
     59     79     80    117     1  180.0000771  11.2968000  2
     56     59     61     64     1  0.0000000  0.6510304  3
     56     59     79     80     1  180.0000771  3.3472000  1
     56     59     79     80     1  0.0000000  1.6024720  3
     55     56     59     61     1  0.0000000  0.6510304  3
     55     56     59     79     1  0.0000000  4.9162000  2
     55     56     59     79     1  0.0000000  0.6024960  3
     54     53     55     56     1  180.0000771  5.8576000  1
     54     53     55     56     1  180.0000771  11.2968000  2
     53     55     56     59     1  180.0000771  3.3472000  1
     53     55     56     59     1  0.0000000  1.6024720  3
    125    127    129    132     1  0.0000000  3.7940512  1
    125    127    129    132     1  0.0000000  -0.2129656  2
    125    127    129    132     1  0.0000000  -1.0451632  3
    125    127    129    132     1  0.0000000  -0.2945536  4
    125    127    129    132     1  0.0000000  -0.8907736  5
    122    125    127    129     1  180.0000771  1.3405536  1
    122    125    127    129     1  180.0000771  18.3133680  2
    122    125    127    129     1  0.0000000  2.0171064  3
    122    125    127    129     1  0.0000000  0.5711160  4
    122    125    127    129     1  0.0000000  -1.1083416  5
    120    122    125    127     1  0.0000000  1.6380360  1
    120    122    125    127     1  0.0000000  -0.5870152  2
    120    122    125    127     1  0.0000000  0.4184000  3
    120    122    125    127     1  0.0000000  -0.6824104  4
    120    122    125    127     1  0.0000000  0.0317984  5
    110    112    114    117     1  0.0000000  3.7940512  1
    110    112    114    117     1  0.0000000  -0.2129656  2
    110    112    114    117     1  0.0000000  -1.0451632  3
    110    112    114    117     1  0.0000000  -0.2945536  4
    110    112    114    117     1  0.0000000  -0.8907736  5
    107    110    112    114     1  180.0000771  1.3405536  1
    107    110    112    114     1  180.0000771  18.3133680  2
    107    110    112    114     1  0.0000000  2.0171064  3
    107    110    112    114     1  0.0000000  0.5711160  4
    107    110    112    114     1  0.0000000  -1.1083416  5
    105    107    110    112     1  0.0000000  1.6380360  1
    105    107    110    112     1  0.0000000  -0.5870152  2
    105    107    110    112     1  0.0000000  0.4184000  3
    105    107    110    112     1  0.0000000  -0.6824104  4
    105    107    110    112     1  0.0000000  0.0317984  5
    103    105    107    110     1  0.0000000  1.6380360  1
    103    105    107    110     1  0.0000000  -0.5870152  2
    103    105    107    110     1  0.0000000  0.4184000  3
    103    105    107    110     1  0.0000000  -0.6824104  4
    103    105    107    110     1  0.0000000  0.0317984  5
    100    103    105    107     1  180.0000771  1.3405536  1
    100    103    105    107     1  180.0000771  18.3133680  2
    100    103    105    107     1  0.0000000  2.0171064  3
    100    103    105    107     1  0.0000000  0.5711160  4
    100    103    105    107     1  0.0000000  -1.1083416  5
     98    100    103    105     1  0.0000000  1.6380360  1
     98    100    103    105     1  0.0000000  -0.5870152  2
     98    100    103    105     1  0.0000000  0.4184000  3
     98    100    103    105     1  0.0000000  -0.6824104  4
     98    100    103    105     1  0.0000000  0.0317984  5
     96     98    100    103     1  0.0000000  1.6380360  1
     96     98    100    103     1  0.0000000  -0.5870152  2
     96     98    100    103     1  0.0000000  0.4184000  3
     96     98    100    103     1  0.0000000  -0.6824104  4
     96     98    100    103     1  0.0000000  0.0317984  5
     93     96     98    100     1  180.0000771  1.3405536  1
     93     96     98    100     1  180.0000771  18.3133680  2
     93     96     98    100     1  0.0000000  2.0171064  3
     93     96     98    100     1  0.0000000  0.5711160  4
     93     96     98    100     1  0.0000000  -1.1083416  5
     91     93     96     98     1  0.0000000  1.6380360  1
     91     93     96     98     1  0.0000000  -0.5870152  2
     91     93     96     98     1  0.0000000  0.4184000  3
     91     93     96     98     1  0.0000000  -0.6824104  4
     91     93     96     98     1  0.0000000  0.0317984  5
     89     86     84    120     1  0.0000000  1.6380360  1
     89     86     84    120     1  0.0000000  -0.5870152  2
     89     86     84    120     1  0.0000000  0.4184000  3
     89     86     84    120     1  0.0000000  -0.6824104  4
     89     86     84    120     1  0.0000000  0.0317984  5
     89     91     93     96     1  0.0000000  1.6380360  1
     89     91     93     96     1  0.0000000  -0.5870152  2
     89     91     93     96     1  0.0000000  0.4184000  3
     89     91     93     96     1  0.0000000  -0.6824104  4
     89     91     93     96     1  0.0000000  0.0317984  5
     86     84    120    122     1  180.0000771  1.3405536  1
     86     84    120    122     1  180.0000771  18.3133680  2
     86     84    120    122     1  0.0000000  2.0171064  3
     86     84    120    122     1  0.0000000  0.5711160  4
     86     84    120    122     1  0.0000000  -1.1083416  5
     86     89     91     93     1  180.0000771  1.3405536  1
     86     89     91     93     1  180.0000771  18.3133680  2
     86     89     91     93     1  0.0000000  2.0171064  3
     86     89     91     93     1  0.0000000  0.5711160  4
     86     89     91     93     1  0.0000000  -1.1083416  5
     84     86     89     91     1  0.0000000  1.6380360  1
     84     86     89     91     1  0.0000000  -0.5870152  2
     84     86     89     91     1  0.0000000  0.4184000  3
     84     86     89     91     1  0.0000000  -0.6824104  4
     84     86     89     91     1  0.0000000  0.0317984  5
     84    120    122    125     1  0.0000000  1.6380360  1
     84    120    122    125     1  0.0000000  -0.5870152  2
     84    120    122    125     1  0.0000000  0.4184000  3
     84    120    122    125     1  0.0000000  -0.6824104  4
     84    120    122    125     1  0.0000000  0.0317984  5
    117     81     80     79     4  180.0000771  43.9320000  2
     70     82     76     83     4  180.0000771  4.6024000  2
     50     54     53     55     4  180.0000771  43.9320000  2
     52     50     53     54     1  0.0000000  3.3472000  1
     52     50     53     54     1  180.0000771  0.3347200  3
     52     50     53     55     1  180.0000771  0.0000000  2
     51     50     53     54     1  0.0000000  3.3472000  1
     51     50     53     54     1  180.0000771  0.3347200  3
     51     50     53     55     1  180.0000771  0.0000000  2
     49     47     50     51     1  0.0000000  0.6276000  3
     49     47     50     52     1  0.0000000  0.6276000  3
     49     47     50     53     1  0.0000000  0.6510304  3
     48     47     50     51     1  0.0000000  0.6276000  3
     48     47     50     52     1  0.0000000  0.6276000  3
     48     47     50     53     1  0.0000000  0.6510304  3
     46     44     47     50     1  0.0000000  0.6694400  3
     46     44     47     49     1  0.0000000  0.6276000  3
     46     44     47     48     1  0.0000000  0.6276000  3
     45     44     47     50     1  0.0000000  0.6694400  3
     45     44     47     49     1  0.0000000  0.6276000  3
     45     44     47     48     1  0.0000000  0.6276000  3
     44     47     50     51     1  0.0000000  0.6694400  3
     44     47     50     52     1  0.0000000  0.6694400  3
     43     41     44     47     1  0.0000000  0.6694400  3
     43     41     44     45     1  0.0000000  0.6276000  3
     43     41     44     46     1  0.0000000  0.6276000  3
     42     41     44     47     1  0.0000000  0.6694400  3
     42     41     44     45     1  0.0000000  0.6276000  3
     42     41     44     46     1  0.0000000  0.6276000  3
     41     44     47     49     1  0.0000000  0.6694400  3
     41     44     47     48     1  0.0000000  0.6694400  3
     40     38     41     44     1  0.0000000  0.6694400  3
     40     38     41     43     1  0.0000000  0.6276000  3
     40     38     41     42     1  0.0000000  0.6276000  3
     39     38     41     44     1  0.0000000  0.6694400  3
     39     38     41     43     1  0.0000000  0.6276000  3
     39     38     41     42     1  0.0000000  0.6276000  3
     38     41     44     45     1  0.0000000  0.6694400  3
     38     41     44     46     1  0.0000000  0.6694400  3
     37     35     38     41     1  0.0000000  0.6694400  3
     37     35     38     39     1  0.0000000  0.6276000  3
     37     35     38     40     1  0.0000000  0.6276000  3
     36     35     38     41     1  0.0000000  0.6694400  3
     36     35     38     39     1  0.0000000  0.6276000  3
     36     35     38     40     1  0.0000000  0.6276000  3
     35     38     41     43     1  0.0000000  0.6694400  3
     35     38     41     42     1  0.0000000  0.6694400  3
     34     32     35     38     1  0.0000000  0.6694400  3
     34     32     35     37     1  0.0000000  0.6276000  3
     34     32     35     36     1  0.0000000  0.6276000  3
     33     32     35     38     1  0.0000000  0.6694400  3
     33     32     35     37     1  0.0000000  0.6276000  3
     33     32     35     36     1  0.0000000  0.6276000  3
     32     35     38     39     1  0.0000000  0.6694400  3
     32     35     38     40     1  0.0000000  0.6694400  3
     31     29     32     35     1  0.0000000  0.6694400  3
     31     29     32     33     1  0.0000000  0.6276000  3
     31     29     32     34     1  0.0000000  0.6276000  3
     30     29     32     35     1  0.0000000  0.6694400  3
     30     29     32     33     1  0.0000000  0.6276000  3
     30     29     32     34     1  0.0000000  0.6276000  3
     29     32     35     37     1  0.0000000  0.6694400  3
     29     32     35     36     1  0.0000000  0.6694400  3
     28     26     29     32     1  0.0000000  0.6694400  3
     28     26     29     31     1  0.0000000  0.6276000  3
     28     26     29     30     1  0.0000000  0.6276000  3
     27     26     29     32     1  0.0000000  0.6694400  3
     27     26     29     31     1  0.0000000  0.6276000  3
     27     26     29     30     1  0.0000000  0.6276000  3
     26     29     32     33     1  0.0000000  0.6694400  3
     26     29     32     34     1  0.0000000  0.6694400  3
     25     23     26     29     1  0.0000000  0.6694400  3
     25     23     26     27     1  0.0000000  0.6276000  3
     25     23     26     28     1  0.0000000  0.6276000  3
     24     23     26     29     1  0.0000000  0.6694400  3
     24     23     26     27     1  0.0000000  0.6276000  3
     24     23     26     28     1  0.0000000  0.6276000  3
     23     26     29     31     1  0.0000000  0.6694400  3
     23     26     29     30     1  0.0000000  0.6694400  3
     22     20     23     26     1  0.0000000  0.6694400  3
     22     20     23     25     1  0.0000000  0.6276000  3
     22     20     23     24     1  0.0000000  0.6276000  3
     21     20     23     26     1  0.0000000  0.6694400  3
     21     20     23     25     1  0.0000000  0.6276000  3
     21     20     23     24     1  0.0000000  0.6276000  3
     20     23     26     27     1  0.0000000  0.6694400  3
     20     23     26     28     1  0.0000000  0.6694400  3
     19     17     20     23     1  0.0000000  0.6694400  3
     19     17     20     21     1  0.0000000  0.6276000  3
     19     17     20     22     1  0.0000000  0.6276000  3
     18     17     20     23     1  0.0000000  0.6694400  3
     18     17     20     21     1  0.0000000  0.6276000  3
     18     17     20     22     1  0.0000000  0.6276000  3
     17     20     23     25     1  0.0000000  0.6694400  3
     17     20     23     24     1  0.0000000  0.6694400  3
     16     14     17     20     1  0.0000000  0.6694400  3
     16     14     17     19     1  0.0000000  0.6276000  3
     16     14     17     18     1  0.0000000  0.6276000  3
     15     14     17     20     1  0.0000000  0.6694400  3
     15     14     17     19     1  0.0000000  0.6276000  3
     15     14     17     18     1  0.0000000  0.6276000  3
     14     17     20     21     1  0.0000000  0.6694400  3
     14     17     20     22     1  0.0000000  0.6694400  3
     13     11     14     17     1  0.0000000  0.6694400  3
     13     11     14     15     1  0.0000000  0.6276000  3
     13     11     14     16     1  0.0000000  0.6276000  3
     12     11     14     17     1  0.0000000  0.6694400  3
     12     11     14     15     1  0.0000000  0.6276000  3
     12     11     14     16     1  0.0000000  0.6276000  3
     11     14     17     19     1  0.0000000  0.6694400  3
     11     14     17     18     1  0.0000000  0.6694400  3
     10      8     11     14     1  0.0000000  0.6694400  3
     10      8     11     13     1  0.0000000  0.6276000  3
     10      8     11     12     1  0.0000000  0.6276000  3
      9      8     11     14     1  0.0000000  0.6694400  3
      9      8     11     13     1  0.0000000  0.6276000  3
      9      8     11     12     1  0.0000000  0.6276000  3
      8     11     14     15     1  0.0000000  0.6694400  3
      8     11     14     16     1  0.0000000  0.6694400  3
      7      5      8     11     1  0.0000000  0.6694400  3
      7      5      8      9     1  0.0000000  0.6276000  3
      7      5      8     10     1  0.0000000  0.6276000  3
      6      5      8     11     1  0.0000000  0.6694400  3
      6      5      8      9     1  0.0000000  0.6276000  3
      6      5      8     10     1  0.0000000  0.6276000  3
      5      8     11     13     1  0.0000000  0.6694400  3
      5      8     11     12     1  0.0000000  0.6694400  3
      4      1      5      8     1  0.0000000  0.6694400  3
      4      1      5      7     1  0.0000000  0.6276000  3
      4      1      5      6     1  0.0000000  0.6276000  3
      3      1      5      8     1  0.0000000  0.6694400  3
      3      1      5      7     1  0.0000000  0.6276000  3
      3      1      5      6     1  0.0000000  0.6276000  3
      2      1      5      8     1  0.0000000  0.6694400  3
      2      1      5      7     1  0.0000000  0.6276000  3
      2      1      5      6     1  0.0000000  0.6276000  3
      1      5      8      9     1  0.0000000  0.6694400  3
      1      5      8     10     1  0.0000000  0.6694400  3
     81     80    117    118     1  0.0000000  3.3472000  1
     81     80    117    118     1  180.0000771  0.3347200  3
     81     80    117    119     1  0.0000000  3.3472000  1
     81     80    117    119     1  180.0000771  0.3347200  3
     80    117    114    115     1  0.0000000  0.6510304  3
     80    117    114    116     1  0.0000000  0.6510304  3
     79     80    117    118     1  180.0000771  0.0000000  2
     79     80    117    119     1  180.0000771  0.0000000  2
     75     72     70     76     1  0.0000000  0.6510304  3
     74     72     70     76     1  0.0000000  0.6510304  3
     73     72     70     76     1  0.0000000  0.6510304  3
     71     70     72     73     1  0.0000000  0.6510304  3
     71     70     72     74     1  0.0000000  0.6510304  3
     71     70     72     75     1  0.0000000  0.6510304  3
     71     70     76     82     1  180.0000771  0.0000000  2
     71     70     76     83     1  180.0000771  0.0000000  2
     69     67     70     71     1  0.0000000  0.6510304  3
     69     67     70     72     1  0.0000000  0.6510304  3
     69     67     70     76     1  0.0000000  0.6510304  3
     68     67     70     71     1  0.0000000  0.6510304  3
     68     67     70     72     1  0.0000000  0.6510304  3
     68     67     70     76     1  0.0000000  0.6510304  3
     67     70     72     73     1  0.0000000  0.6510304  3
     67     70     72     74     1  0.0000000  0.6510304  3
     67     70     72     75     1  0.0000000  0.6510304  3
     66     67     70     71     1  0.0000000  0.6510304  3
     65     66     67     68     1  0.0000000  1.6038667  3
     65     66     67     69     1  0.0000000  1.6038667  3
     63     61     59     79     1  0.0000000  1.0460000  1
     63     61     59     79     1  0.0000000  0.0000000  3
     63     61     64     65     1  0.0000000  1.6038667  3
     62     61     59     79     1  0.0000000  1.0460000  1
     62     61     59     79     1  0.0000000  0.0000000  3
     62     61     64     65     1  0.0000000  1.6038667  3
     60     59     61     62     1  0.0000000  0.6510304  3
     60     59     61     63     1  0.0000000  0.6510304  3
     60     59     61     64     1  0.0000000  1.0460000  1
     60     59     61     64     1  0.0000000  0.0000000  3
     60     59     79     80     1  0.0000000  1.6037272  3
     58     56     59     60     1  0.0000000  0.6510304  3
     58     56     59     61     1  0.0000000  0.6510304  3
     58     56     59     79     1  0.0000000  1.0460000  1
     58     56     59     79     1  0.0000000  0.0000000  3
     57     56     59     60     1  0.0000000  0.6510304  3
     57     56     59     61     1  0.0000000  0.6510304  3
     57     56     59     79     1  0.0000000  1.0460000  1
     57     56     59     79     1  0.0000000  0.0000000  3
     56     59     61     62     1  0.0000000  0.6510304  3
     56     59     61     63     1  0.0000000  0.6510304  3
     55     56     59     60     1  0.0000000  1.0460000  1
     55     56     59     60     1  0.0000000  0.0000000  3
     53     55     56     57     1  0.0000000  1.6037272  3
     53     55     56     58     1  0.0000000  1.6037272  3
    131    129    132    133     1  0.0000000  0.6276000  3
    131    129    132    134     1  0.0000000  0.6276000  3
    131    129    132    135     1  0.0000000  0.6276000  3
    130    129    132    133     1  0.0000000  0.6276000  3
    130    129    132    134     1  0.0000000  0.6276000  3
    130    129    132    135     1  0.0000000  0.6276000  3
    128    127    129    130     1  0.0000000  0.0000000  2
    128    127    129    131     1  0.0000000  0.0000000  2
    128    127    129    132     1  0.0000000  0.0000000  2
    127    129    132    133     1  0.0000000  0.6510304  3
    127    129    132    134     1  0.0000000  0.6510304  3
    127    129    132    135     1  0.0000000  0.6510304  3
    126    125    127    128     1  180.0000771  27.8236000  2
    126    125    127    129     1  180.0000771  27.8236000  2
    125    127    129    130     1  0.0000000  4.8116000  1
    125    127    129    130     1  180.0000771  1.5899200  3
    125    127    129    131     1  0.0000000  4.8116000  1
    125    127    129    131     1  180.0000771  1.5899200  3
    124    122    125    126     1  0.0000000  0.0000000  2
    124    122    125    127     1  0.0000000  4.8116000  1
    124    122    125    127     1  180.0000771  1.5899200  3
    123    122    125    126     1  0.0000000  0.0000000  2
    123    122    125    127     1  0.0000000  4.8116000  1
    123    122    125    127     1  180.0000771  1.5899200  3
    122    125    127    128     1  180.0000771  27.8236000  2
    121    120    122    123     1  0.0000000  0.0000000  2
    121    120    122    124     1  0.0000000  0.0000000  2
    121    120    122    125     1  0.0000000  0.0000000  2
    120    122    125    126     1  0.0000000  0.0000000  2
    116    114    117    118     1  0.0000000  0.6276000  3
    116    114    117    119     1  0.0000000  0.6276000  3
    115    114    117    118     1  0.0000000  0.6276000  3
    115    114    117    119     1  0.0000000  0.6276000  3
    113    112    114    115     1  0.0000000  0.0000000  2
    113    112    114    116     1  0.0000000  0.0000000  2
    113    112    114    117     1  0.0000000  0.0000000  2
    112    114    117    118     1  0.0000000  0.6510304  3
    112    114    117    119     1  0.0000000  0.6510304  3
    111    110    112    113     1  180.0000771  27.8236000  2
    111    110    112    114     1  180.0000771  27.8236000  2
    110    112    114    115     1  0.0000000  4.8116000  1
    110    112    114    115     1  180.0000771  1.5899200  3
    110    112    114    116     1  0.0000000  4.8116000  1
    110    112    114    116     1  180.0000771  1.5899200  3
    109    107    110    111     1  0.0000000  0.0000000  2
    109    107    110    112     1  0.0000000  4.8116000  1
    109    107    110    112     1  180.0000771  1.5899200  3
    108    107    110    111     1  0.0000000  0.0000000  2
    108    107    110    112     1  0.0000000  4.8116000  1
    108    107    110    112     1  180.0000771  1.5899200  3
    107    110    112    113     1  180.0000771  27.8236000  2
    106    105    107    108     1  0.0000000  0.0000000  2
    106    105    107    109     1  0.0000000  0.0000000  2
    106    105    107    110     1  0.0000000  0.0000000  2
    105    107    110    111     1  0.0000000  0.0000000  2
    104    103    105    106     1  180.0000771  27.8236000  2
    104    103    105    107     1  180.0000771  27.8236000  2
    103    105    107    108     1  0.0000000  4.8116000  1
    103    105    107    108     1  180.0000771  1.5899200  3
    103    105    107    109     1  0.0000000  4.8116000  1
    103    105    107    109     1  180.0000771  1.5899200  3
    102    100    103    104     1  0.0000000  0.0000000  2
    102    100    103    105     1  0.0000000  4.8116000  1
    102    100    103    105     1  180.0000771  1.5899200  3
    101    100    103    104     1  0.0000000  0.0000000  2
    101    100    103    105     1  0.0000000  4.8116000  1
    101    100    103    105     1  180.0000771  1.5899200  3
    100    103    105    106     1  180.0000771  27.8236000  2
     99     98    100    101     1  0.0000000  0.0000000  2
     99     98    100    102     1  0.0000000  0.0000000  2
     99     98    100    103     1  0.0000000  0.0000000  2
     98    100    103    104     1  0.0000000  0.0000000  2
     97     96     98     99     1  180.0000771  27.8236000  2
     97     96     98    100     1  180.0000771  27.8236000  2
     96     98    100    101     1  0.0000000  4.8116000  1
     96     98    100    101     1  180.0000771  1.5899200  3
     96     98    100    102     1  0.0000000  4.8116000  1
     96     98    100    102     1  180.0000771  1.5899200  3
     95     93     96     97     1  0.0000000  0.0000000  2
     95     93     96     98     1  0.0000000  4.8116000  1
     95     93     96     98     1  180.0000771  1.5899200  3
     94     93     96     97     1  0.0000000  0.0000000  2
     94     93     96     98     1  0.0000000  4.8116000  1
     94     93     96     98     1  180.0000771  1.5899200  3
     93     96     98     99     1  180.0000771  27.8236000  2
     92     91     93     94     1  0.0000000  0.0000000  2
     92     91     93     95     1  0.0000000  0.0000000  2
     92     91     93     96     1  0.0000000  0.0000000  2
     91     93     96     97     1  0.0000000  0.0000000  2
     90     89     91     92     1  180.0000771  27.8236000  2
     90     89     91     93     1  180.0000771  27.8236000  2
     89     91     93     94     1  0.0000000  4.8116000  1
     89     91     93     94     1  180.0000771  1.5899200  3
     89     91     93     95     1  0.0000000  4.8116000  1
     89     91     93     95     1  180.0000771  1.5899200  3
     88     86     84    120     1  0.0000000  4.8116000  1
     88     86     84    120     1  180.0000771  1.5899200  3
     88     86     89     90     1  0.0000000  0.0000000  2
     88     86     89     91     1  0.0000000  4.8116000  1
     88     86     89     91     1  180.0000771  1.5899200  3
     87     86     84    120     1  0.0000000  4.8116000  1
     87     86     84    120     1  180.0000771  1.5899200  3
     87     86     89     90     1  0.0000000  0.0000000  2
     87     86     89     91     1  0.0000000  4.8116000  1
     87     86     89     91     1  180.0000771  1.5899200  3
     86     84    120    121     1  180.0000771  27.8236000  2
     86     89     91     92     1  180.0000771  27.8236000  2
     85     84     86     87     1  0.0000000  0.0000000  2
     85     84     86     88     1  0.0000000  0.0000000  2
     85     84     86     89     1  0.0000000  0.0000000  2
     85     84    120    121     1  180.0000771  27.8236000  2
     85     84    120    122     1  180.0000771  27.8236000  2
     84     86     89     90     1  0.0000000  0.0000000  2
     84    120    122    123     1  0.0000000  4.8116000  1
     84    120    122    123     1  180.0000771  1.5899200  3
     84    120    122    124     1  0.0000000  4.8116000  1
     84    120    122    124     1  180.0000771  1.5899200  3
    125    129    127    128     4  180.0000771  4.6024000  2
    127    122    125    126     4  180.0000771  4.6024000  2
     84    122    120    121     4  180.0000771  4.6024000  2
    110    114    112    113     4  180.0000771  4.6024000  2
    112    107    110    111     4  180.0000771  4.6024000  2
    103    107    105    106     4  180.0000771  4.6024000  2
    105    100    103    104     4  180.0000771  4.6024000  2
     96    100     98     99     4  180.0000771  4.6024000  2
     98     93     96     97     4  180.0000771  4.6024000  2
     89     93     91     92     4  180.0000771  4.6024000  2
     91     86     89     90     4  180.0000771  4.6024000  2
    120     86     84     85     4  180.0000771  4.6024000  2
