# Supplementary material for: Expanding the Paradigm of Structure-Based Drug Design: Molecular Dynamics Simulations Support the Development of New Pyridine-Based Protein Kinase C-Targeted Agonists
Source: J Med Chem. 2023 Apr 3;66(7):4588–602. doi: 10.1021/acs.jmedchem.2c01448 (PMC10108360; doi:10.1021/acs.jmedchem.2c01448)
Supplement: Supplementary file 3 — jm2c01448_si_003.zip [file jm2c01448_si_003.zip › SI_Coordinates_(.gro)/HMI-1a3-0-SDPS-at-100ns.gro]

Neutralized and solvated sdps membrane t= 100000.00000 step= 50000000
36808
    1ST    C118    1  -0.312   1.029   4.354
    1ST    H18R    2  -0.407   1.006   4.306
    1ST    H18S    3  -0.246   0.942   4.359
    1ST    H18T    4  -0.259   1.096   4.286
    1ST    C117    5  -0.334   1.088   4.495
    1ST    H17R    6  -0.404   1.171   4.482
    1ST    H17S    7  -0.380   1.023   4.569
    1ST    C116    8  -0.201   1.132   4.556
    1ST    H16R    9  -0.127   1.053   4.540
    1ST    H16S   10  -0.159   1.218   4.503
    1ST    C115   11  -0.213   1.170   4.701
    1ST    H15R   12  -0.262   1.268   4.702
    1ST    H15S   13  -0.288   1.100   4.739
    1ST    C114   14  -0.086   1.159   4.778
    1ST    H14R   15  -0.044   1.060   4.762
    1ST    H14S   16  -0.010   1.228   4.740
    1ST    C113   17  -0.106   1.179   4.937
    1ST    H13R   18  -0.160   1.273   4.949
    1ST    H13S   19  -0.174   1.099   4.969
    1ST    C112   20   0.024   1.168   5.018
    1ST    H12R   21   0.057   1.066   4.998
    1ST    H12S   22   0.089   1.242   4.971
    1ST    C111   23   0.018   1.182   5.163
    1ST    H11R   24  -0.043   1.270   5.184
    1ST    H11S   25  -0.039   1.097   5.202
    1ST    C110   26   0.155   1.195   5.225
    1ST    H10R   27   0.223   1.114   5.197
    1ST    H10S   28   0.206   1.281   5.181
    1ST     C19   29   0.149   1.216   5.377
    1ST     H9R   30   0.118   1.315   5.408
    1ST     H9S   31   0.069   1.159   5.424
    1ST     C18   32   0.281   1.174   5.445
    1ST     H8R   33   0.307   1.069   5.427
    1ST     H8S   34   0.362   1.237   5.406
    1ST     C17   35   0.271   1.166   5.602
    1ST     H7R   36   0.245   1.264   5.644
    1ST     H7S   37   0.195   1.098   5.642
    1ST     C16   38   0.388   1.111   5.671
    1ST     H6R   39   0.408   1.012   5.628
    1ST     H6S   40   0.472   1.175   5.643
    1ST     C15   41   0.391   1.104   5.825
    1ST     H5R   42   0.386   1.204   5.867
    1ST     H5S   43   0.305   1.047   5.861
    1ST     C14   44   0.522   1.038   5.868
    1ST     H4R   45   0.537   0.943   5.817
    1ST     H4S   46   0.614   1.080   5.827
    1ST     C13   47   0.540   1.030   6.020
    1ST     H3R   48   0.502   1.116   6.076
    1ST     H3S   49   0.475   0.945   6.039
    1ST     C12   50   0.681   0.973   6.048
    1ST     H2R   51   0.701   0.889   5.981
    1ST     H2S   52   0.761   1.045   6.027
    2PS     C11   53   0.696   0.929   6.192
    2PS     O12   54   0.783   0.849   6.229
    2PS     O11   55   0.622   0.998   6.277
    2PS      C1   56   0.647   0.994   6.424
    2PS      HR   57   0.552   1.021   6.471
    2PS      HS   58   0.672   0.893   6.457
    2PS      C2   59   0.761   1.089   6.469
    2PS      HX   60   0.843   1.070   6.400
    2PS      C3   61   0.800   1.072   6.612
    2PS      HA   62   0.849   0.976   6.626
    2PS      HB   63   0.876   1.145   6.641
    2PS     O31   64   0.687   1.081   6.699
    2PS     P31   65   0.702   1.036   6.850
    2PS     O32   66   0.819   1.131   6.915
    2PS     C31   67   0.791   1.252   6.964
    2PS     H1A   68   0.773   1.312   6.875
    2PS     H1B   69   0.697   1.254   7.019
    2PS     C32   70   0.906   1.318   7.040
    2PS     H2A   71   0.920   1.250   7.125
    2PS     N31   72   1.041   1.339   6.964
    2PS    HN1A   73   1.110   1.387   7.024
    2PS    HN1B   74   1.083   1.255   6.920
    2PS    HN1C   75   1.029   1.412   6.893
    2PS     C33   76   0.865   1.444   7.115
    2PS     O33   77   0.568   1.060   6.917
    2PS     O34   78   0.757   0.898   6.857
    2PS     O21   79   0.716   1.223   6.461
    2PS     C21   80   0.696   1.289   6.346
    2PS     O22   81   0.736   1.241   6.243
    2PS     O35   82   0.860   1.548   7.054
    2PS     O36   83   0.849   1.443   7.234
    3DHA   C116   84   0.446   2.227   5.581
    3DHA   H16R   85   0.454   2.152   5.502
    3DHA   C115   86   0.451   2.178   5.717
    3DHA   H15R   87   0.499   2.257   5.775
    3DHA   H15S   88   0.350   2.156   5.752
    3DHA   C114   89   0.530   2.053   5.740
    3DHA   H14R   90   0.630   2.071   5.779
    3DHA   C113   91   0.484   1.926   5.737
    3DHA   H13R   92   0.546   1.844   5.772
    3DHA   C112   93   0.346   1.883   5.708
    3DHA   H12R   94   0.296   1.960   5.648
    3DHA   H12S   95   0.346   1.786   5.657
    3DHA   C111   96   0.264   1.868   5.829
    3DHA   H11R   97   0.241   1.964   5.876
    3DHA   C110   98   0.213   1.759   5.890
    3DHA   H10R   99   0.171   1.771   5.990
    3DHA    C19  100   0.227   1.629   5.823
    3DHA    H9R  101   0.139   1.571   5.851
    3DHA    H9S  102   0.220   1.635   5.714
    3DHA    C18  103   0.349   1.551   5.862
    3DHA    H8R  104   0.412   1.552   5.773
    3DHA    C17  105   0.371   1.486   5.976
    3DHA    H7R  106   0.465   1.431   5.979
    3DHA    C16  107   0.273   1.479   6.093
    3DHA    H6R  108   0.173   1.511   6.064
    3DHA    H6S  109   0.253   1.372   6.103
    3DHA    C15  110   0.298   1.538   6.227
    3DHA    H5R  111   0.235   1.624   6.246
    3DHA    C14  112   0.392   1.507   6.318
    3DHA    H4R  113   0.406   1.574   6.403
    3DHA    C13  114   0.484   1.386   6.315
    3DHA    H3R  115   0.445   1.301   6.372
    3DHA    H3S  116   0.484   1.343   6.215
    3DHA    C12  117   0.621   1.417   6.351
    3DHA    H2R  118   0.659   1.478   6.269
    3DHA    H2S  119   0.628   1.484   6.437
    3DHA   C117  120   0.441   2.351   5.535
    3DHA   H17R  121   0.433   2.383   5.431
    3DHA   C118  122   0.434   2.471   5.627
    3DHA   H18R  123   0.527   2.471   5.684
    3DHA   H18S  124   0.352   2.465   5.699
    3DHA   C119  125   0.426   2.596   5.533
    3DHA   H19R  126   0.524   2.641   5.518
    3DHA   C120  127   0.315   2.646   5.470
    3DHA   H20R  128   0.321   2.734   5.407
    3DHA   C121  129   0.180   2.576   5.473
    3DHA   H21R  130   0.127   2.610   5.563
    3DHA   H21S  131   0.185   2.468   5.486
    3DHA   C122  132   0.115   2.623   5.344
    3DHA   H22R  133   0.173   2.594   5.256
    3DHA   H22S  134   0.080   2.726   5.344
    3DHA   H22T  135   0.026   2.560   5.337
    1ST    C118  136   0.542   2.298   4.980
    1ST    H18R  137   0.603   2.322   5.067
    1ST    H18S  138   0.504   2.198   5.002
    1ST    H18T  139   0.459   2.369   4.977
    1ST    C117  140   0.614   2.299   4.847
    1ST    H17R  141   0.552   2.289   4.758
    1ST    H17S  142   0.641   2.402   4.826
    1ST    C116  143   0.735   2.210   4.842
    1ST    H16R  144   0.692   2.111   4.852
    1ST    H16S  145   0.777   2.218   4.742
    1ST    C115  146   0.842   2.253   4.943
    1ST    H15R  147   0.861   2.359   4.930
    1ST    H15S  148   0.809   2.246   5.046
    1ST    C114  149   0.966   2.165   4.949
    1ST    H14R  150   0.959   2.068   4.999
    1ST    H14S  151   0.993   2.120   4.853
    1ST    C113  152   1.075   2.246   5.018
    1ST    H13R  153   1.099   2.342   4.971
    1ST    H13S  154   1.035   2.283   5.113
    1ST    C112  155   1.192   2.150   5.035
    1ST    H12R  156   1.154   2.048   5.032
    1ST    H12S  157   1.255   2.153   4.945
    1ST    C111  158   1.276   2.153   5.165
    1ST    H11R  159   1.348   2.075   5.138
    1ST    H11S  160   1.340   2.241   5.179
    1ST    C110  161   1.201   2.122   5.290
    1ST    H10R  162   1.191   2.210   5.353
    1ST    H10S  163   1.099   2.087   5.273
    1ST     C19  164   1.278   2.015   5.365
    1ST     H9R  165   1.295   1.925   5.305
    1ST     H9S  166   1.371   2.056   5.406
    1ST     C18  167   1.210   1.983   5.497
    1ST     H8R  168   1.178   2.075   5.548
    1ST     H8S  169   1.115   1.942   5.461
    1ST     C17  170   1.282   1.889   5.590
    1ST     H7R  171   1.295   1.793   5.541
    1ST     H7S  172   1.383   1.925   5.608
    1ST     C16  173   1.213   1.877   5.722
    1ST     H6R  174   1.185   1.969   5.772
    1ST     H6S  175   1.111   1.845   5.700
    1ST     C15  176   1.274   1.798   5.828
    1ST     H5R  177   1.189   1.750   5.878
    1ST     H5S  178   1.327   1.712   5.785
    1ST     C14  179   1.361   1.875   5.918
    1ST     H4R  180   1.433   1.923   5.852
    1ST     H4S  181   1.307   1.963   5.954
    1ST     C13  182   1.428   1.801   6.030
    1ST     H3R  183   1.484   1.710   6.011
    1ST     H3S  184   1.510   1.867   6.061
    1ST     C12  185   1.340   1.764   6.147
    1ST     H2R  186   1.289   1.854   6.184
    1ST     H2S  187   1.253   1.704   6.121
    2PS     C11  188   1.409   1.686   6.264
    2PS     O12  189   1.530   1.698   6.280
    2PS     O11  190   1.326   1.606   6.338
    2PS      C1  191   1.390   1.505   6.422
    2PS      HR  192   1.455   1.436   6.367
    2PS      HS  193   1.446   1.564   6.495
    2PS      C2  194   1.276   1.422   6.485
    2PS      HX  195   1.193   1.489   6.509
    2PS      C3  196   1.319   1.343   6.610
    2PS      HA  197   1.342   1.423   6.682
    2PS      HB  198   1.233   1.293   6.656
    2PS     O31  199   1.444   1.272   6.602
    2PS     P31  200   1.512   1.196   6.724
    2PS     O32  201   1.523   1.308   6.836
    2PS     C31  202   1.425   1.318   6.946
    2PS     H1A  203   1.326   1.333   6.900
    2PS     H1B  204   1.422   1.230   7.011
    2PS     C32  205   1.456   1.439   7.035
    2PS     H2A  206   1.543   1.427   7.100
    2PS     N31  207   1.498   1.550   6.940
    2PS    HN1A  208   1.419   1.583   6.882
    2PS    HN1B  209   1.529   1.639   6.982
    2PS    HN1C  210   1.572   1.525   6.872
    2PS     C33  211   1.335   1.483   7.119
    2PS     O33  212   1.421   1.092   6.774
    2PS     O34  213   1.649   1.160   6.693
    2PS     O21  214   1.235   1.326   6.385
    2PS     C21  215   1.111   1.267   6.389
    2PS     O22  216   1.016   1.308   6.455
    2PS     O35  217   1.326   1.599   7.148
    2PS     O36  218   1.244   1.408   7.144
    3DHA   C116  219   0.661   1.463   5.030
    3DHA   H16R  220   0.751   1.505   4.984
    3DHA   C115  221   0.694   1.387   5.155
    3DHA   H15R  222   0.768   1.435   5.220
    3DHA   H15S  223   0.607   1.390   5.222
    3DHA   C114  224   0.724   1.239   5.130
    3DHA   H14R  225   0.690   1.210   5.031
    3DHA   C113  226   0.804   1.152   5.202
    3DHA   H13R  227   0.833   1.056   5.159
    3DHA   C112  228   0.866   1.190   5.339
    3DHA   H12R  229   0.967   1.147   5.338
    3DHA   H12S  230   0.862   1.299   5.340
    3DHA   C111  231   0.779   1.129   5.438
    3DHA   H11R  232   0.678   1.102   5.409
    3DHA   C110  233   0.816   1.113   5.563
    3DHA   H10R  234   0.748   1.073   5.638
    3DHA    C19  235   0.934   1.170   5.624
    3DHA    H9R  236   0.974   1.249   5.559
    3DHA    H9S  237   0.913   1.210   5.723
    3DHA    C18  238   1.038   1.069   5.638
    3DHA    H8R  239   1.054   1.014   5.546
    3DHA    C17  240   1.111   1.033   5.747
    3DHA    H7R  241   1.188   0.957   5.736
    3DHA    C16  242   1.109   1.092   5.880
    3DHA    H6R  243   1.212   1.113   5.910
    3DHA    H6S  244   1.055   1.186   5.890
    3DHA    C15  245   1.068   0.990   5.981
    3DHA    H5R  246   1.057   0.887   5.947
    3DHA    C14  247   1.047   1.018   6.107
    3DHA    H4R  248   1.025   0.933   6.171
    3DHA    C13  249   1.048   1.149   6.178
    3DHA    H3R  250   1.087   1.222   6.107
    3DHA    H3S  251   0.950   1.190   6.203
    3DHA    C12  252   1.115   1.139   6.310
    3DHA    H2R  253   1.059   1.070   6.374
    3DHA    H2S  254   1.218   1.109   6.292
    3DHA   C117  255   0.540   1.478   4.979
    3DHA   H17R  256   0.526   1.544   4.893
    3DHA   C118  257   0.412   1.418   5.023
    3DHA   H18R  258   0.362   1.483   5.095
    3DHA   H18S  259   0.423   1.324   5.077
    3DHA   C119  260   0.327   1.387   4.902
    3DHA   H19R  261   0.356   1.290   4.863
    3DHA   C120  262   0.221   1.456   4.855
    3DHA   H20R  263   0.173   1.419   4.765
    3DHA   C121  264   0.173   1.586   4.906
    3DHA   H21R  265   0.227   1.620   4.995
    3DHA   H21S  266   0.070   1.577   4.943
    3DHA   C122  267   0.169   1.690   4.798
    3DHA   H22R  268   0.162   1.790   4.840
    3DHA   H22S  269   0.083   1.685   4.730
    3DHA   H22T  270   0.260   1.689   4.738
    1ST    C118  271   0.561   6.276   4.811
    1ST    H18R  272   0.605   6.290   4.712
    1ST    H18S  273   0.453   6.283   4.803
    1ST    H18T  274   0.578   6.170   4.835
    1ST    C117  275   0.599   6.353   4.935
    1ST    H17R  276   0.701   6.388   4.914
    1ST    H17S  277   0.550   6.450   4.924
    1ST    C116  278   0.601   6.281   5.075
    1ST    H16R  279   0.682   6.207   5.074
    1ST    H16S  280   0.627   6.349   5.156
    1ST    C115  281   0.462   6.214   5.099
    1ST    H15R  282   0.393   6.296   5.079
    1ST    H15S  283   0.443   6.122   5.043
    1ST    C114  284   0.450   6.164   5.248
    1ST    H14R  285   0.495   6.065   5.264
    1ST    H14S  286   0.485   6.246   5.310
    1ST    C113  287   0.308   6.148   5.303
    1ST    H13R  288   0.250   6.240   5.297
    1ST    H13S  289   0.256   6.091   5.226
    1ST    C112  290   0.299   6.081   5.439
    1ST    H12R  291   0.198   6.102   5.475
    1ST    H12S  292   0.319   5.975   5.419
    1ST    C111  293   0.402   6.127   5.545
    1ST    H11R  294   0.492   6.134   5.483
    1ST    H11S  295   0.380   6.225   5.588
    1ST    C110  296   0.409   6.034   5.664
    1ST    H10R  297   0.312   6.036   5.714
    1ST    H10S  298   0.429   5.935   5.622
    1ST     C19  299   0.515   6.077   5.768
    1ST     H9R  300   0.609   6.081   5.712
    1ST     H9S  301   0.503   6.181   5.798
    1ST     C18  302   0.515   5.984   5.883
    1ST     H8R  303   0.541   5.883   5.852
    1ST     H8S  304   0.584   6.022   5.958
    1ST     C17  305   0.378   5.972   5.951
    1ST     H7R  306   0.327   6.068   5.957
    1ST     H7S  307   0.312   5.903   5.897
    1ST     C16  308   0.397   5.932   6.096
    1ST     H6R  309   0.460   6.004   6.148
    1ST     H6S  310   0.294   5.919   6.131
    1ST     C15  311   0.457   5.792   6.116
    1ST     H5R  312   0.418   5.713   6.051
    1ST     H5S  313   0.558   5.796   6.075
    1ST     C14  314   0.464   5.745   6.263
    1ST     H4R  315   0.369   5.696   6.286
    1ST     H4S  316   0.540   5.667   6.261
    1ST     C13  317   0.510   5.856   6.360
    1ST     H3R  318   0.602   5.900   6.321
    1ST     H3S  319   0.443   5.940   6.380
    1ST     C12  320   0.551   5.811   6.500
    1ST     H2R  321   0.481   5.745   6.551
    1ST     H2S  322   0.641   5.749   6.498
    2PS     C11  323   0.592   5.921   6.593
    2PS     O12  324   0.707   5.969   6.594
    2PS     O11  325   0.486   5.962   6.664
    2PS      C1  326   0.506   6.041   6.778
    2PS      HR  327   0.576   5.988   6.842
    2PS      HS  328   0.558   6.136   6.760
    2PS      C2  329   0.364   6.083   6.838
    2PS      HX  330   0.371   6.169   6.906
    2PS      C3  331   0.317   5.970   6.935
    2PS      HA  332   0.311   5.882   6.870
    2PS      HB  333   0.388   5.952   7.015
    2PS     O31  334   0.185   6.003   6.978
    2PS     P31  335   0.109   5.898   7.071
    2PS     O32  336   0.197   5.895   7.205
    2PS     C31  337   0.222   6.009   7.272
    2PS     H1A  338   0.267   6.083   7.204
    2PS     H1B  339   0.131   6.052   7.315
    2PS     C32  340   0.319   5.986   7.391
    2PS     H2A  341   0.279   5.922   7.469
    2PS     N31  342   0.447   5.928   7.336
    2PS    HN1A  343   0.433   5.839   7.285
    2PS    HN1B  344   0.497   5.985   7.266
    2PS    HN1C  345   0.509   5.901   7.414
    2PS     C33  346   0.338   6.119   7.460
    2PS     O33  347  -0.026   5.952   7.098
    2PS     O34  348   0.123   5.776   7.001
    2PS     O21  349   0.268   6.111   6.732
    2PS     C21  350   0.282   6.230   6.672
    2PS     O22  351   0.346   6.320   6.717
    2PS     O35  352   0.396   6.124   7.569
    2PS     O36  353   0.289   6.219   7.416
    3DHA   C116  354  -0.077   6.195   5.453
    3DHA   H16R  355   0.024   6.160   5.472
    3DHA   C115  356  -0.136   6.287   5.556
    3DHA   H15R  357  -0.243   6.297   5.537
    3DHA   H15S  358  -0.121   6.241   5.654
    3DHA   C114  359  -0.075   6.424   5.548
    3DHA   H14R  360  -0.146   6.503   5.530
    3DHA   C113  361   0.046   6.469   5.572
    3DHA   H13R  362   0.050   6.577   5.576
    3DHA   C112  363   0.165   6.389   5.596
    3DHA   H12R  364   0.140   6.300   5.655
    3DHA   H12S  365   0.206   6.355   5.500
    3DHA   C111  366   0.264   6.484   5.641
    3DHA   H11R  367   0.306   6.540   5.557
    3DHA   C110  368   0.305   6.496   5.763
    3DHA   H10R  369   0.386   6.561   5.794
    3DHA    C19  370   0.270   6.402   5.875
    3DHA    H9R  371   0.257   6.298   5.843
    3DHA    H9S  372   0.357   6.393   5.939
    3DHA    C18  373   0.142   6.452   5.942
    3DHA    H8R  374   0.070   6.501   5.876
    3DHA    C17  375   0.119   6.455   6.075
    3DHA    H7R  376   0.033   6.506   6.117
    3DHA    C16  377   0.200   6.394   6.191
    3DHA    H6R  378   0.304   6.421   6.169
    3DHA    H6S  379   0.183   6.449   6.283
    3DHA    C15  380   0.174   6.246   6.195
    3DHA    H5R  381   0.123   6.215   6.104
    3DHA    C14  382   0.215   6.165   6.291
    3DHA    H4R  383   0.200   6.058   6.281
    3DHA    C13  384   0.288   6.209   6.422
    3DHA    H3R  385   0.362   6.132   6.445
    3DHA    H3S  386   0.343   6.300   6.393
    3DHA    C12  387   0.200   6.235   6.541
    3DHA    H2R  388   0.129   6.318   6.539
    3DHA    H2S  389   0.133   6.149   6.541
    3DHA   C117  390  -0.137   6.158   5.345
    3DHA   H17R  391  -0.083   6.091   5.278
    3DHA   C118  392  -0.278   6.191   5.307
    3DHA   H18R  393  -0.274   6.231   5.206
    3DHA   H18S  394  -0.319   6.273   5.368
    3DHA   C119  395  -0.358   6.071   5.306
    3DHA   H19R  396  -0.301   5.983   5.279
    3DHA   C120  397  -0.487   6.050   5.334
    3DHA   H20R  398  -0.525   5.948   5.345
    3DHA   C121  399  -0.586   6.157   5.378
    3DHA   H21R  400  -0.651   6.181   5.294
    3DHA   H21S  401  -0.532   6.243   5.418
    3DHA   C122  402  -0.676   6.109   5.488
    3DHA   H22R  403  -0.628   6.107   5.586
    3DHA   H22S  404  -0.721   6.013   5.460
    3DHA   H22T  405  -0.762   6.176   5.501
    1ST    C118  406   4.734   3.152   5.847
    1ST    H18R  407   4.782   3.244   5.880
    1ST    H18S  408   4.802   3.080   5.801
    1ST    H18T  409   4.698   3.110   5.941
    1ST    C117  410   4.635   3.171   5.738
    1ST    H17R  411   4.578   3.078   5.735
    1ST    H17S  412   4.554   3.231   5.781
    1ST    C116  413   4.679   3.210   5.598
    1ST    H16R  414   4.588   3.257   5.560
    1ST    H16S  415   4.756   3.286   5.615
    1ST    C115  416   4.718   3.097   5.507
    1ST    H15R  417   4.818   3.059   5.528
    1ST    H15S  418   4.656   3.012   5.536
    1ST    C114  419   4.714   3.115   5.357
    1ST    H14R  420   4.727   3.015   5.315
    1ST    H14S  421   4.614   3.150   5.333
    1ST    C113  422   4.822   3.208   5.301
    1ST    H13R  423   4.823   3.194   5.193
    1ST    H13S  424   4.786   3.311   5.309
    1ST    C112  425   4.961   3.181   5.355
    1ST    H12R  426   4.967   3.194   5.463
    1ST    H12S  427   4.981   3.077   5.331
    1ST    C111  428   5.072   3.259   5.282
    1ST    H11R  429   5.135   3.191   5.223
    1ST    H11S  430   5.031   3.308   5.194
    1ST    C110  431   5.146   3.371   5.362
    1ST    H10R  432   5.216   3.423   5.296
    1ST    H10S  433   5.077   3.451   5.391
    1ST     C19  434   5.229   3.320   5.478
    1ST     H9R  435   5.164   3.284   5.558
    1ST     H9S  436   5.274   3.230   5.435
    1ST     C18  437   5.332   3.415   5.528
    1ST     H8R  438   5.399   3.422   5.442
    1ST     H8S  439   5.297   3.517   5.543
    1ST     C17  440   5.414   3.383   5.646
    1ST     H7R  441   5.454   3.282   5.646
    1ST     H7S  442   5.511   3.431   5.636
    1ST     C16  443   5.347   3.399   5.782
    1ST     H6R  444   5.345   3.506   5.806
    1ST     H6S  445   5.252   3.346   5.775
    1ST     C15  446   5.417   3.332   5.901
    1ST     H5R  447   5.436   3.228   5.872
    1ST     H5S  448   5.514   3.375   5.925
    1ST     C14  449   5.327   3.348   6.028
    1ST     H4R  450   5.324   3.452   6.063
    1ST     H4S  451   5.221   3.335   6.007
    1ST     C13  452   5.368   3.263   6.142
    1ST     H3R  453   5.289   3.233   6.211
    1ST     H3S  454   5.407   3.164   6.115
    1ST     C12  455   5.460   3.333   6.238
    1ST     H2R  456   5.552   3.365   6.189
    1ST     H2S  457   5.409   3.425   6.268
    2PS     C11  458   5.489   3.242   6.359
    2PS     O12  459   5.594   3.181   6.365
    2PS     O11  460   5.395   3.237   6.457
    2PS      C1  461   5.397   3.129   6.551
    2PS      HR  462   5.502   3.105   6.571
    2PS      HS  463   5.357   3.165   6.646
    2PS      C2  464   5.325   3.009   6.498
    2PS      HX  465   5.236   3.047   6.446
    2PS      C3  466   5.282   2.907   6.603
    2PS      HA  467   5.225   2.950   6.685
    2PS      HB  468   5.224   2.830   6.552
    2PS     O31  469   5.400   2.858   6.659
    2PS     P31  470   5.416   2.756   6.778
    2PS     O32  471   5.449   2.847   6.904
    2PS     C31  472   5.579   2.913   6.912
    2PS     H1A  473   5.661   2.842   6.904
    2PS     H1B  474   5.590   2.987   6.832
    2PS     C32  475   5.599   2.983   7.046
    2PS     H2A  476   5.529   3.067   7.050
    2PS     N31  477   5.580   2.889   7.164
    2PS    HN1A  478   5.632   2.802   7.147
    2PS    HN1B  479   5.612   2.919   7.258
    2PS    HN1C  480   5.482   2.858   7.163
    2PS     C33  481   5.730   3.056   7.048
    2PS     O33  482   5.286   2.699   6.812
    2PS     O34  483   5.528   2.671   6.740
    2PS     O21  484   5.398   2.943   6.388
    2PS     C21  485   5.329   2.868   6.303
    2PS     O22  486   5.214   2.833   6.309
    2PS     O35  487   5.815   3.010   7.114
    2PS     O36  488   5.746   3.144   6.968
    3DHA   C116  489   5.797   2.547   5.048
    3DHA   H16R  490   5.699   2.514   5.083
    3DHA   C115  491   5.856   2.649   5.138
    3DHA   H15R  492   5.936   2.610   5.201
    3DHA   H15S  493   5.900   2.730   5.078
    3DHA   C114  494   5.741   2.708   5.221
    3DHA   H14R  495   5.715   2.812   5.205
    3DHA   C113  496   5.667   2.653   5.314
    3DHA   H13R  497   5.586   2.714   5.353
    3DHA   C112  498   5.670   2.522   5.367
    3DHA   H12R  499   5.738   2.464   5.305
    3DHA   H12S  500   5.684   2.506   5.474
    3DHA   C111  501   5.535   2.464   5.323
    3DHA   H11R  502   5.542   2.417   5.225
    3DHA   C110  503   5.412   2.476   5.382
    3DHA   H10R  504   5.328   2.425   5.336
    3DHA    C19  505   5.383   2.537   5.514
    3DHA    H9R  506   5.450   2.622   5.526
    3DHA    H9S  507   5.280   2.573   5.509
    3DHA    C18  508   5.403   2.435   5.629
    3DHA    H8R  509   5.437   2.340   5.589
    3DHA    C17  510   5.408   2.444   5.764
    3DHA    H7R  511   5.439   2.355   5.819
    3DHA    C16  512   5.384   2.577   5.837
    3DHA    H6R  513   5.353   2.639   5.753
    3DHA    H6S  514   5.297   2.575   5.903
    3DHA    C15  515   5.510   2.633   5.904
    3DHA    H5R  516   5.601   2.627   5.844
    3DHA    C14  517   5.519   2.679   6.029
    3DHA    H4R  518   5.610   2.710   6.078
    3DHA    C13  519   5.404   2.707   6.124
    3DHA    H3R  520   5.306   2.707   6.075
    3DHA    H3S  521   5.405   2.637   6.208
    3DHA    C12  522   5.419   2.842   6.192
    3DHA    H2R  523   5.521   2.838   6.230
    3DHA    H2S  524   5.406   2.931   6.130
    3DHA   C117  525   5.842   2.518   4.920
    3DHA   H17R  526   5.792   2.441   4.862
    3DHA   C118  527   5.972   2.553   4.851
    3DHA   H18R  528   6.001   2.472   4.783
    3DHA   H18S  529   6.049   2.566   4.927
    3DHA   C119  530   5.946   2.686   4.785
    3DHA   H19R  531   5.868   2.750   4.826
    3DHA   C120  532   5.999   2.727   4.671
    3DHA   H20R  533   5.971   2.821   4.623
    3DHA   C121  534   6.117   2.665   4.594
    3DHA   H21R  535   6.071   2.617   4.507
    3DHA   H21S  536   6.167   2.583   4.646
    3DHA   C122  537   6.212   2.764   4.550
    3DHA   H22R  538   6.288   2.719   4.486
    3DHA   H22S  539   6.271   2.821   4.622
    3DHA   H22T  540   6.164   2.841   4.488
    1ST    C118  541   5.456   1.790   4.512
    1ST    H18R  542   5.491   1.843   4.601
    1ST    H18S  543   5.353   1.761   4.531
    1ST    H18T  544   5.443   1.841   4.416
    1ST    C117  545   5.536   1.665   4.485
    1ST    H17R  546   5.503   1.626   4.389
    1ST    H17S  547   5.637   1.702   4.471
    1ST    C116  548   5.527   1.560   4.598
    1ST    H16R  549   5.487   1.603   4.690
    1ST    H16S  550   5.452   1.485   4.572
    1ST    C115  551   5.663   1.483   4.609
    1ST    H15R  552   5.673   1.432   4.513
    1ST    H15S  553   5.750   1.545   4.634
    1ST    C114  554   5.660   1.371   4.718
    1ST    H14R  555   5.569   1.311   4.719
    1ST    H14S  556   5.736   1.294   4.699
    1ST    C113  557   5.679   1.433   4.853
    1ST    H13R  558   5.784   1.424   4.881
    1ST    H13S  559   5.671   1.541   4.845
    1ST    C112  560   5.574   1.390   4.953
    1ST    H12R  561   5.478   1.396   4.902
    1ST    H12S  562   5.589   1.282   4.956
    1ST    C111  563   5.579   1.460   5.086
    1ST    H11R  564   5.533   1.559   5.083
    1ST    H11S  565   5.511   1.417   5.159
    1ST    C110  566   5.713   1.478   5.158
    1ST    H10R  567   5.741   1.376   5.181
    1ST    H10S  568   5.785   1.509   5.082
    1ST     C19  569   5.717   1.576   5.275
    1ST     H9R  570   5.662   1.668   5.253
    1ST     H9S  571   5.657   1.550   5.362
    1ST     C18  572   5.844   1.629   5.320
    1ST     H8R  573   5.925   1.555   5.320
    1ST     H8S  574   5.879   1.701   5.246
    1ST     C17  575   5.840   1.699   5.460
    1ST     H7R  576   5.764   1.778   5.459
    1ST     H7S  577   5.795   1.624   5.526
    1ST     C16  578   5.980   1.732   5.514
    1ST     H6R  579   6.028   1.636   5.532
    1ST     H6S  580   6.040   1.788   5.442
    1ST     C15  581   5.979   1.820   5.649
    1ST     H5R  582   6.081   1.832   5.686
    1ST     H5S  583   5.937   1.918   5.628
    1ST     C14  584   5.912   1.758   5.772
    1ST     H4R  585   5.948   1.821   5.853
    1ST     H4S  586   5.805   1.775   5.760
    1ST     C13  587   5.948   1.612   5.786
    1ST     H3R  588   5.941   1.555   5.693
    1ST     H3S  589   6.054   1.608   5.812
    1ST     C12  590   5.864   1.535   5.889
    1ST     H2R  591   5.757   1.551   5.869
    1ST     H2S  592   5.893   1.432   5.870
    2PS     C11  593   5.887   1.572   6.028
    2PS     O12  594   5.923   1.497   6.117
    2PS     O11  595   5.851   1.703   6.052
    2PS      C1  596   5.849   1.748   6.193
    2PS      HR  597   5.797   1.845   6.190
    2PS      HS  598   5.786   1.682   6.253
    2PS      C2  599   5.996   1.768   6.252
    2PS      HX  600   6.055   1.679   6.227
    2PS      C3  601   5.981   1.793   6.404
    2PS      HA  602   5.925   1.884   6.427
    2PS      HB  603   5.925   1.709   6.446
    2PS     O31  604   6.103   1.795   6.473
    2PS     P31  605   6.119   1.847   6.621
    2PS     O32  606   6.085   2.006   6.602
    2PS     C31  607   6.176   2.100   6.543
    2PS     H1A  608   6.266   2.106   6.606
    2PS     H1B  609   6.186   2.059   6.442
    2PS     C32  610   6.100   2.232   6.540
    2PS     H2A  611   6.007   2.231   6.483
    2PS     N31  612   6.052   2.266   6.681
    2PS    HN1A  613   5.979   2.200   6.712
    2PS    HN1B  614   6.124   2.263   6.754
    2PS    HN1C  615   6.008   2.359   6.696
    2PS     C33  616   6.177   2.341   6.482
    2PS     O33  617   6.022   1.777   6.702
    2PS     O34  618   6.258   1.828   6.653
    2PS     O21  619   6.036   1.889   6.191
    2PS     C21  620   6.167   1.916   6.176
    2PS     O22  621   6.261   1.847   6.212
    2PS     O35  622   6.125   2.449   6.500
    2PS     O36  623   6.289   2.320   6.431
    3DHA   C116  624   6.649   1.826   5.083
    3DHA   H16R  625   6.660   1.789   4.981
    3DHA   C115  626   6.563   1.947   5.092
    3DHA   H15R  627   6.556   1.995   4.994
    3DHA   H15S  628   6.464   1.913   5.121
    3DHA   C114  629   6.614   2.056   5.183
    3DHA   H14R  630   6.721   2.049   5.200
    3DHA   C113  631   6.545   2.168   5.215
    3DHA   H13R  632   6.605   2.245   5.262
    3DHA   C112  633   6.395   2.175   5.207
    3DHA   H12R  634   6.378   2.278   5.241
    3DHA   H12S  635   6.368   2.169   5.101
    3DHA   C111  636   6.323   2.078   5.290
    3DHA   H11R  637   6.299   1.983   5.243
    3DHA   C110  638   6.291   2.089   5.422
    3DHA   H10R  639   6.226   2.014   5.465
    3DHA    C19  640   6.330   2.195   5.515
    3DHA    H9R  641   6.360   2.154   5.612
    3DHA    H9S  642   6.427   2.236   5.485
    3DHA    C18  643   6.223   2.301   5.536
    3DHA    H8R  644   6.209   2.372   5.455
    3DHA    C17  645   6.139   2.308   5.642
    3DHA    H7R  646   6.061   2.384   5.641
    3DHA    C16  647   6.145   2.226   5.765
    3DHA    H6R  648   6.052   2.249   5.818
    3DHA    H6S  649   6.132   2.121   5.738
    3DHA    C15  650   6.264   2.255   5.854
    3DHA    H5R  651   6.296   2.358   5.868
    3DHA    C14  652   6.321   2.162   5.936
    3DHA    H4R  653   6.411   2.192   5.989
    3DHA    C13  654   6.262   2.024   5.970
    3DHA    H3R  655   6.187   1.983   5.901
    3DHA    H3S  656   6.342   1.958   6.002
    3DHA    C12  657   6.184   2.039   6.101
    3DHA    H2R  658   6.238   2.110   6.162
    3DHA    H2S  659   6.084   2.072   6.073
    3DHA   C117  660   6.685   1.744   5.181
    3DHA   H17R  661   6.753   1.664   5.153
    3DHA   C118  662   6.668   1.759   5.329
    3DHA   H18R  663   6.604   1.846   5.348
    3DHA   H18S  664   6.761   1.788   5.379
    3DHA   C119  665   6.614   1.639   5.394
    3DHA   H19R  666   6.681   1.558   5.420
    3DHA   C120  667   6.481   1.618   5.402
    3DHA   H20R  668   6.444   1.530   5.454
    3DHA   C121  669   6.382   1.717   5.360
    3DHA   H21R  670   6.424   1.763   5.270
    3DHA   H21S  671   6.362   1.785   5.443
    3DHA   C122  672   6.251   1.640   5.322
    3DHA   H22R  673   6.278   1.567   5.245
    3DHA   H22S  674   6.170   1.702   5.283
    3DHA   H22T  675   6.218   1.584   5.409
    1ST    C118  676   4.394   1.250   5.119
    1ST    H18R  677   4.445   1.229   5.024
    1ST    H18S  678   4.287   1.238   5.102
    1ST    H18T  679   4.423   1.169   5.186
    1ST    C117  680   4.441   1.381   5.183
    1ST    H17R  681   4.541   1.355   5.221
    1ST    H17S  682   4.456   1.451   5.101
    1ST    C116  683   4.347   1.443   5.286
    1ST    H16R  684   4.355   1.551   5.279
    1ST    H16S  685   4.245   1.417   5.256
    1ST    C115  686   4.358   1.391   5.433
    1ST    H15R  687   4.271   1.423   5.490
    1ST    H15S  688   4.355   1.282   5.424
    1ST    C114  689   4.476   1.447   5.511
    1ST    H14R  690   4.567   1.448   5.451
    1ST    H14S  691   4.458   1.552   5.532
    1ST    C113  692   4.497   1.367   5.638
    1ST    H13R  693   4.402   1.379   5.690
    1ST    H13S  694   4.516   1.267   5.597
    1ST    C112  695   4.618   1.405   5.726
    1ST    H12R  696   4.705   1.380   5.665
    1ST    H12S  697   4.639   1.511   5.743
    1ST    C111  698   4.620   1.328   5.860
    1ST    H11R  699   4.697   1.373   5.924
    1ST    H11S  700   4.526   1.335   5.915
    1ST    C110  701   4.642   1.174   5.844
    1ST    H10R  702   4.565   1.127   5.782
    1ST    H10S  703   4.728   1.157   5.778
    1ST     C19  704   4.654   1.092   5.971
    1ST     H9R  705   4.729   1.144   6.031
    1ST     H9S  706   4.555   1.092   6.017
    1ST     C18  707   4.708   0.947   5.962
    1ST     H8R  708   4.649   0.890   5.890
    1ST     H8S  709   4.808   0.957   5.918
    1ST     C17  710   4.723   0.877   6.098
    1ST     H7R  711   4.802   0.927   6.153
    1ST     H7S  712   4.638   0.898   6.162
    1ST     C16  713   4.752   0.715   6.099
    1ST     H6R  714   4.670   0.659   6.054
    1ST     H6S  715   4.837   0.706   6.031
    1ST     C15  716   4.788   0.671   6.244
    1ST     H5R  717   4.859   0.732   6.300
    1ST     H5S  718   4.705   0.662   6.314
    1ST     C14  719   4.840   0.531   6.237
    1ST     H4R  720   4.932   0.539   6.178
    1ST     H4S  721   4.857   0.515   6.343
    1ST     C13  722   4.756   0.418   6.178
    1ST     H3R  723   4.750   0.428   6.070
    1ST     H3S  724   4.810   0.325   6.192
    1ST     C12  725   4.611   0.402   6.233
    1ST     H2R  726   4.549   0.491   6.224
    1ST     H2S  727   4.548   0.328   6.184
    2PS     C11  728   4.624   0.359   6.378
    2PS     O12  729   4.671   0.429   6.469
    2PS     O11  730   4.578   0.232   6.407
    2PS      C1  731   4.599   0.172   6.540
    2PS      HR  732   4.669   0.233   6.598
    2PS      HS  733   4.503   0.187   6.589
    2PS      C2  734   4.636   0.026   6.535
    2PS      HX  735   4.550  -0.034   6.504
    2PS      C3  736   4.678  -0.018   6.671
    2PS      HA  737   4.597  -0.013   6.745
    2PS      HB  738   4.706  -0.122   6.654
    2PS     O31  739   4.783   0.060   6.726
    2PS     P31  740   4.822   0.035   6.885
    2PS     O32  741   4.702   0.117   6.965
    2PS     C31  742   4.724   0.187   7.088
    2PS     H1A  743   4.747   0.114   7.165
    2PS     H1B  744   4.807   0.258   7.083
    2PS     C32  745   4.591   0.255   7.121
    2PS     H2A  746   4.589   0.346   7.060
    2PS     N31  747   4.465   0.182   7.093
    2PS    HN1A  748   4.436   0.171   6.994
    2PS    HN1B  749   4.470   0.087   7.132
    2PS    HN1C  750   4.383   0.227   7.137
    2PS     C33  751   4.619   0.305   7.258
    2PS     O33  752   4.802  -0.110   6.919
    2PS     O34  753   4.953   0.096   6.908
    2PS     O21  754   4.760   0.019   6.454
    2PS     C21  755   4.814  -0.098   6.409
    2PS     O22  756   4.754  -0.205   6.420
    2PS     O35  757   4.666   0.412   7.273
    2PS     O36  758   4.601   0.228   7.350
    3DHA   C116  759   5.195   0.151   5.469
    3DHA   H16R  760   5.130   0.079   5.519
    3DHA   C115  761   5.180   0.294   5.509
    3DHA   H15R  762   5.150   0.311   5.612
    3DHA   H15S  763   5.277   0.342   5.503
    3DHA   C114  764   5.081   0.355   5.413
    3DHA   H14R  765   5.098   0.329   5.309
    3DHA   C113  766   4.975   0.430   5.453
    3DHA   H13R  767   4.913   0.473   5.374
    3DHA   C112  768   4.935   0.461   5.593
    3DHA   H12R  769   5.020   0.521   5.625
    3DHA   H12S  770   4.844   0.521   5.581
    3DHA   C111  771   4.891   0.346   5.667
    3DHA   H11R  772   4.822   0.276   5.619
    3DHA   C110  773   4.919   0.333   5.800
    3DHA   H10R  774   4.882   0.250   5.859
    3DHA    C19  775   5.019   0.416   5.877
    3DHA    H9R  776   5.108   0.406   5.815
    3DHA    H9S  777   4.973   0.514   5.887
    3DHA    C18  778   5.059   0.359   6.006
    3DHA    H8R  779   5.077   0.435   6.081
    3DHA    C17  780   5.065   0.228   6.046
    3DHA    H7R  781   5.078   0.199   6.150
    3DHA    C16  782   5.044   0.109   5.962
    3DHA    H6R  783   4.937   0.091   5.954
    3DHA    H6S  784   5.092   0.120   5.864
    3DHA    C15  785   5.100  -0.017   6.009
    3DHA    H5R  786   5.189  -0.058   5.960
    3DHA    C14  787   5.043  -0.089   6.106
    3DHA    H4R  788   5.087  -0.185   6.134
    3DHA    C13  789   4.926  -0.051   6.188
    3DHA    H3R  790   4.893   0.052   6.168
    3DHA    H3S  791   4.840  -0.103   6.144
    3DHA    C12  792   4.944  -0.077   6.335
    3DHA    H2R  793   5.010  -0.162   6.350
    3DHA    H2S  794   4.989   0.013   6.378
    3DHA   C117  795   5.302   0.107   5.405
    3DHA   H17R  796   5.317   0.001   5.390
    3DHA   C118  797   5.413   0.179   5.334
    3DHA   H18R  798   5.470   0.115   5.267
    3DHA   H18S  799   5.493   0.207   5.403
    3DHA   C119  800   5.382   0.303   5.252
    3DHA   H19R  801   5.416   0.395   5.298
    3DHA   C120  802   5.318   0.309   5.132
    3DHA   H20R  803   5.292   0.401   5.082
    3DHA   C121  804   5.254   0.191   5.074
    3DHA   H21R  805   5.151   0.220   5.052
    3DHA   H21S  806   5.250   0.118   5.155
    3DHA   C122  807   5.338   0.141   4.959
    3DHA   H22R  808   5.442   0.123   4.987
    3DHA   H22S  809   5.324   0.201   4.869
    3DHA   H22T  810   5.301   0.043   4.929
    1ST    C118  811   5.188   2.139   4.507
    1ST    H18R  812   5.113   2.082   4.453
    1ST    H18S  813   5.251   2.066   4.559
    1ST    H18T  814   5.247   2.200   4.439
    1ST    C117  815   5.117   2.232   4.610
    1ST    H17R  816   5.079   2.320   4.558
    1ST    H17S  817   5.027   2.191   4.656
    1ST    C116  818   5.208   2.277   4.724
    1ST    H16R  819   5.147   2.325   4.800
    1ST    H16S  820   5.250   2.185   4.767
    1ST    C115  821   5.311   2.381   4.688
    1ST    H15R  822   5.366   2.329   4.609
    1ST    H15S  823   5.260   2.470   4.651
    1ST    C114  824   5.405   2.416   4.807
    1ST    H14R  825   5.458   2.327   4.841
    1ST    H14S  826   5.476   2.481   4.757
    1ST    C113  827   5.342   2.506   4.916
    1ST    H13R  828   5.264   2.445   4.961
    1ST    H13S  829   5.409   2.516   5.002
    1ST    C112  830   5.303   2.645   4.874
    1ST    H12R  831   5.395   2.685   4.831
    1ST    H12S  832   5.234   2.643   4.788
    1ST    C111  833   5.253   2.730   4.991
    1ST    H11R  834   5.314   2.716   5.081
    1ST    H11S  835   5.271   2.831   4.954
    1ST    C110  836   5.104   2.701   5.006
    1ST    H10R  837   5.065   2.755   4.919
    1ST    H10S  838   5.082   2.595   4.991
    1ST     C19  839   5.037   2.756   5.133
    1ST     H9R  840   5.082   2.852   5.161
    1ST     H9S  841   4.932   2.784   5.120
    1ST     C18  842   5.046   2.658   5.251
    1ST     H8R  843   5.010   2.559   5.221
    1ST     H8S  844   5.151   2.642   5.275
    1ST     C17  845   4.966   2.686   5.385
    1ST     H7R  846   4.857   2.684   5.373
    1ST     H7S  847   4.981   2.611   5.463
    1ST     C16  848   4.998   2.809   5.459
    1ST     H6R  849   4.959   2.894   5.403
    1ST     H6S  850   4.945   2.795   5.553
    1ST     C15  851   5.147   2.846   5.495
    1ST     H5R  852   5.198   2.759   5.536
    1ST     H5S  853   5.205   2.883   5.410
    1ST     C14  854   5.163   2.957   5.609
    1ST     H4R  855   5.268   2.985   5.609
    1ST     H4S  856   5.110   3.046   5.574
    1ST     C13  857   5.117   2.925   5.754
    1ST     H3R  858   5.017   2.882   5.760
    1ST     H3S  859   5.190   2.851   5.788
    1ST     C12  860   5.120   3.062   5.828
    1ST     H2R  861   5.214   3.115   5.810
    1ST     H2S  862   5.049   3.134   5.788
    2PS     C11  863   5.096   3.050   5.977
    2PS     O12  864   5.180   3.025   6.059
    2PS     O11  865   4.965   3.057   6.015
    2PS      C1  866   4.920   3.069   6.155
    2PS      HR  867   4.813   3.048   6.154
    2PS      HS  868   4.956   2.984   6.213
    2PS      C2  869   4.962   3.199   6.227
    2PS      HX  870   5.068   3.193   6.252
    2PS      C3  871   4.892   3.203   6.367
    2PS      HA  872   4.849   3.300   6.392
    2PS      HB  873   4.814   3.127   6.378
    2PS     O31  874   4.976   3.179   6.472
    2PS     P31  875   4.923   3.187   6.625
    2PS     O32  876   4.888   3.337   6.640
    2PS     C31  877   4.984   3.437   6.633
    2PS     H1A  878   5.084   3.397   6.654
    2PS     H1B  879   4.984   3.476   6.531
    2PS     C32  880   4.955   3.554   6.737
    2PS     H2A  881   4.862   3.605   6.709
    2PS     N31  882   4.926   3.513   6.875
    2PS    HN1A  883   5.015   3.506   6.927
    2PS    HN1B  884   4.876   3.587   6.927
    2PS    HN1C  885   4.874   3.425   6.892
    2PS     C33  886   5.066   3.654   6.726
    2PS     O33  887   4.804   3.096   6.628
    2PS     O34  888   5.031   3.168   6.723
    2PS     O21  889   4.924   3.311   6.152
    2PS     C21  890   4.957   3.436   6.190
    2PS     O22  891   5.034   3.471   6.277
    2PS     O35  892   5.082   3.692   6.614
    2PS     O36  893   5.139   3.670   6.825
    3DHA   C116  894   4.712   4.303   5.434
    3DHA   H16R  895   4.654   4.390   5.405
    3DHA   C115  896   4.718   4.194   5.333
    3DHA   H15R  897   4.780   4.229   5.250
    3DHA   H15S  898   4.771   4.104   5.367
    3DHA   C114  899   4.585   4.159   5.286
    3DHA   H14R  900   4.542   4.230   5.216
    3DHA   C113  901   4.516   4.047   5.316
    3DHA   H13R  902   4.427   4.027   5.257
    3DHA   C112  903   4.560   3.939   5.413
    3DHA   H12R  904   4.668   3.924   5.407
    3DHA   H12S  905   4.531   3.971   5.513
    3DHA   C111  906   4.503   3.808   5.383
    3DHA   H11R  907   4.410   3.809   5.328
    3DHA   C110  908   4.548   3.684   5.420
    3DHA   H10R  909   4.489   3.600   5.384
    3DHA    C19  910   4.669   3.646   5.498
    3DHA    H9R  911   4.725   3.588   5.425
    3DHA    H9S  912   4.714   3.743   5.523
    3DHA    C18  913   4.650   3.566   5.621
    3DHA    H8R  914   4.550   3.524   5.634
    3DHA    C17  915   4.742   3.539   5.712
    3DHA    H7R  916   4.719   3.477   5.799
    3DHA    C16  917   4.884   3.581   5.694
    3DHA    H6R  918   4.964   3.509   5.712
    3DHA    H6S  919   4.908   3.614   5.592
    3DHA    C15  920   4.906   3.705   5.780
    3DHA    H5R  921   4.865   3.801   5.749
    3DHA    C14  922   4.955   3.706   5.905
    3DHA    H4R  923   4.961   3.797   5.964
    3DHA    C13  924   5.011   3.587   5.988
    3DHA    H3R  925   5.025   3.501   5.922
    3DHA    H3S  926   5.099   3.615   6.044
    3DHA    C12  927   4.902   3.543   6.091
    3DHA    H2R  928   4.874   3.636   6.142
    3DHA    H2S  929   4.811   3.497   6.052
    3DHA   C117  930   4.758   4.304   5.558
    3DHA   H17R  931   4.739   4.388   5.624
    3DHA   C118  932   4.822   4.195   5.636
    3DHA   H18R  933   4.899   4.144   5.577
    3DHA   H18S  934   4.741   4.130   5.669
    3DHA   C119  935   4.892   4.255   5.745
    3DHA   H19R  936   4.923   4.358   5.734
    3DHA   C120  937   4.939   4.191   5.850
    3DHA   H20R  938   4.988   4.246   5.930
    3DHA   C121  939   4.925   4.046   5.883
    3DHA   H21R  940   5.011   4.014   5.942
    3DHA   H21S  941   4.920   3.983   5.794
    3DHA   C122  942   4.785   4.014   5.938
    3DHA   H22R  943   4.756   4.087   6.013
    3DHA   H22S  944   4.770   3.925   5.999
    3DHA   H22T  945   4.710   3.993   5.861
    1ST    C118  946   1.035   2.837   4.560
    1ST    H18R  947   1.023   2.937   4.603
    1ST    H18S  948   1.063   2.857   4.456
    1ST    H18T  949   1.116   2.794   4.620
    1ST    C117  950   0.917   2.743   4.537
    1ST    H17R  951   0.826   2.777   4.487
    1ST    H17S  952   0.951   2.651   4.490
    1ST    C116  953   0.880   2.669   4.672
    1ST    H16R  954   0.793   2.607   4.651
    1ST    H16S  955   0.961   2.600   4.697
    1ST    C115  956   0.841   2.748   4.792
    1ST    H15R  957   0.822   2.690   4.883
    1ST    H15S  958   0.922   2.819   4.811
    1ST    C114  959   0.723   2.838   4.772
    1ST    H14R  960   0.719   2.891   4.677
    1ST    H14S  961   0.629   2.782   4.761
    1ST    C113  962   0.693   2.945   4.878
    1ST    H13R  963   0.604   3.006   4.859
    1ST    H13S  964   0.663   2.892   4.968
    1ST    C112  965   0.813   3.038   4.914
    1ST    H12R  966   0.901   2.982   4.945
    1ST    H12S  967   0.838   3.084   4.818
    1ST    C111  968   0.774   3.157   4.995
    1ST    H11R  969   0.851   3.234   4.993
    1ST    H11S  970   0.684   3.205   4.957
    1ST    C110  971   0.760   3.119   5.140
    1ST    H10R  972   0.749   3.011   5.155
    1ST    H10S  973   0.858   3.149   5.177
    1ST     C19  974   0.646   3.198   5.193
    1ST     H9R  975   0.656   3.306   5.176
    1ST     H9S  976   0.560   3.176   5.129
    1ST     C18  977   0.629   3.169   5.345
    1ST     H8R  978   0.542   3.227   5.376
    1ST     H8S  979   0.604   3.062   5.346
    1ST     C17  980   0.753   3.186   5.439
    1ST     H7R  981   0.841   3.138   5.397
    1ST     H7S  982   0.777   3.291   5.455
    1ST     C16  983   0.732   3.128   5.576
    1ST     H6R  984   0.642   3.180   5.609
    1ST     H6S  985   0.708   3.023   5.560
    1ST     C15  986   0.847   3.137   5.674
    1ST     H5R  987   0.928   3.087   5.620
    1ST     H5S  988   0.870   3.242   5.690
    1ST     C14  989   0.820   3.067   5.802
    1ST     H4R  990   0.719   3.100   5.827
    1ST     H4S  991   0.811   2.961   5.780
    1ST     C13  992   0.920   3.095   5.911
    1ST     H3R  993   1.019   3.062   5.879
    1ST     H3S  994   0.919   3.203   5.925
    1ST     C12  995   0.876   3.036   6.043
    1ST     H2R  996   0.771   3.064   6.051
    1ST     H2S  997   0.886   2.928   6.051
    2PS     C11  998   0.941   3.091   6.163
    2PS     O12  999   1.055   3.059   6.195
    2PS     O11 1000   0.862   3.192   6.228
    2PS      C1 1001   0.931   3.247   6.341
    2PS      HR 1002   0.979   3.170   6.402
    2PS      HS 1003   1.018   3.305   6.307
    2PS      C2 1004   0.826   3.326   6.425
    2PS      HX 1005   0.887   3.375   6.501
    2PS      C3 1006   0.733   3.227   6.494
    2PS      HA 1007   0.641   3.211   6.437
    2PS      HB 1008   0.781   3.132   6.518
    2PS     O31 1009   0.695   3.288   6.619
    2PS     P31 1010   0.571   3.228   6.699
    2PS     O32 1011   0.633   3.092   6.758
    2PS     C31 1012   0.713   3.085   6.871
    2PS     H1A 1013   0.806   3.137   6.847
    2PS     H1B 1014   0.658   3.132   6.953
    2PS     C32 1015   0.732   2.936   6.914
    2PS     H2A 1016   0.642   2.887   6.950
    2PS     N31 1017   0.787   2.854   6.803
    2PS    HN1A 1018   0.856   2.911   6.752
    2PS    HN1B 1019   0.842   2.772   6.834
    2PS    HN1C 1020   0.714   2.826   6.736
    2PS     C33 1021   0.814   2.932   7.049
    2PS     O33 1022   0.551   3.318   6.814
    2PS     O34 1023   0.455   3.199   6.609
    2PS     O21 1024   0.747   3.412   6.340
    2PS     C21 1025   0.812   3.511   6.279
    2PS     O22 1026   0.932   3.528   6.295
    2PS     O35 1027   0.797   2.849   7.134
    2PS     O36 1028   0.897   3.014   7.067
    3DHA   C116 1029   0.282   3.372   5.098
    3DHA   H16R 1030   0.336   3.353   5.190
    3DHA   C115 1031   0.201   3.495   5.098
    3DHA   H15R 1032   0.148   3.511   5.004
    3DHA   H15S 1033   0.122   3.487   5.172
    3DHA   C114 1034   0.300   3.613   5.116
    3DHA   H14R 1035   0.341   3.658   5.026
    3DHA   C113 1036   0.340   3.665   5.234
    3DHA   H13R 1037   0.420   3.738   5.231
    3DHA   C112 1038   0.305   3.624   5.368
    3DHA   H12R 1039   0.200   3.642   5.393
    3DHA   H12S 1040   0.312   3.516   5.381
    3DHA   C111 1041   0.387   3.692   5.472
    3DHA   H11R 1042   0.345   3.790   5.489
    3DHA   C110 1043   0.511   3.665   5.531
    3DHA   H10R 1044   0.556   3.739   5.596
    3DHA    C19 1045   0.598   3.551   5.508
    3DHA    H9R 1046   0.563   3.469   5.570
    3DHA    H9S 1047   0.574   3.523   5.405
    3DHA    C18 1048   0.742   3.582   5.525
    3DHA    H8R 1049   0.781   3.643   5.444
    3DHA    C17 1050   0.813   3.548   5.629
    3DHA    H7R 1051   0.916   3.582   5.633
    3DHA    C16 1052   0.757   3.487   5.750
    3DHA    H6R 1053   0.692   3.408   5.713
    3DHA    H6S 1054   0.833   3.439   5.813
    3DHA    C15 1055   0.673   3.589   5.826
    3DHA    H5R 1056   0.598   3.638   5.765
    3DHA    C14 1057   0.684   3.618   5.955
    3DHA    H4R 1058   0.613   3.694   5.989
    3DHA    C13 1059   0.780   3.564   6.053
    3DHA    H3R 1060   0.795   3.458   6.036
    3DHA    H3S 1061   0.878   3.612   6.039
    3DHA    C12 1062   0.725   3.582   6.190
    3DHA    H2R 1063   0.713   3.683   6.231
    3DHA    H2S 1064   0.627   3.534   6.195
    3DHA   C117 1065   0.303   3.287   4.999
    3DHA   H17R 1066   0.375   3.206   5.006
    3DHA   C118 1067   0.251   3.297   4.860
    3DHA   H18R 1068   0.156   3.349   4.850
    3DHA   H18S 1069   0.232   3.202   4.809
    3DHA   C119 1070   0.361   3.359   4.772
    3DHA   H19R 1071   0.460   3.321   4.795
    3DHA   C120 1072   0.348   3.454   4.677
    3DHA   H20R 1073   0.436   3.483   4.620
    3DHA   C121 1074   0.213   3.519   4.653
    3DHA   H21R 1075   0.229   3.618   4.609
    3DHA   H21S 1076   0.157   3.521   4.747
    3DHA   C122 1077   0.132   3.441   4.563
    3DHA   H22R 1078   0.133   3.334   4.585
    3DHA   H22S 1079   0.165   3.453   4.459
    3DHA   H22T 1080   0.030   3.478   4.577
    1ST    C118 1081   1.343   3.762   4.827
    1ST    H18R 1082   1.425   3.703   4.869
    1ST    H18S 1083   1.290   3.809   4.910
    1ST    H18T 1084   1.401   3.842   4.780
    1ST    C117 1085   1.252   3.689   4.735
    1ST    H17R 1086   1.149   3.718   4.758
    1ST    H17S 1087   1.273   3.715   4.631
    1ST    C116 1088   1.279   3.537   4.755
    1ST    H16R 1089   1.385   3.522   4.737
    1ST    H16S 1090   1.257   3.505   4.857
    1ST    C115 1091   1.204   3.447   4.654
    1ST    H15R 1092   1.096   3.447   4.671
    1ST    H15S 1093   1.202   3.504   4.561
    1ST    C114 1094   1.271   3.319   4.623
    1ST    H14R 1095   1.240   3.290   4.522
    1ST    H14S 1096   1.379   3.330   4.610
    1ST    C113 1097   1.228   3.208   4.719
    1ST    H13R 1098   1.120   3.206   4.734
    1ST    H13S 1099   1.235   3.111   4.670
    1ST    C112 1100   1.293   3.213   4.856
    1ST    H12R 1101   1.401   3.204   4.848
    1ST    H12S 1102   1.284   3.314   4.897
    1ST    C111 1103   1.236   3.112   4.961
    1ST    H11R 1104   1.129   3.132   4.963
    1ST    H11S 1105   1.253   3.006   4.940
    1ST    C110 1106   1.291   3.128   5.107
    1ST    H10R 1107   1.388   3.077   5.108
    1ST    H10S 1108   1.301   3.233   5.133
    1ST     C19 1109   1.207   3.061   5.216
    1ST     H9R 1110   1.105   3.099   5.216
    1ST     H9S 1111   1.207   2.955   5.191
    1ST     C18 1112   1.266   3.081   5.350
    1ST     H8R 1113   1.368   3.044   5.343
    1ST     H8S 1114   1.275   3.187   5.374
    1ST     C17 1115   1.202   3.009   5.464
    1ST     H7R 1116   1.102   3.046   5.488
    1ST     H7S 1117   1.200   2.904   5.435
    1ST     C16 1118   1.284   3.011   5.586
    1ST     H6R 1119   1.389   2.987   5.565
    1ST     H6S 1120   1.279   3.107   5.638
    1ST     C15 1121   1.226   2.915   5.689
    1ST     H5R 1122   1.120   2.929   5.712
    1ST     H5S 1123   1.217   2.824   5.629
    1ST     C14 1124   1.302   2.904   5.821
    1ST     H4R 1125   1.393   2.848   5.804
    1ST     H4S 1126   1.329   3.004   5.855
    1ST     C13 1127   1.217   2.825   5.921
    1ST     H3R 1128   1.134   2.888   5.954
    1ST     H3S 1129   1.178   2.733   5.876
    1ST     C12 1130   1.296   2.767   6.051
    1ST     H2R 1131   1.327   2.662   6.044
    1ST     H2S 1132   1.384   2.830   6.064
    2PS     C11 1133   1.202   2.760   6.170
    2PS     O12 1134   1.109   2.686   6.167
    2PS     O11 1135   1.242   2.829   6.278
    2PS      C1 1136   1.151   2.838   6.387
    2PS      HR 1137   1.165   2.931   6.442
    2PS      HS 1138   1.049   2.824   6.349
    2PS      C2 1139   1.181   2.724   6.483
    2PS      HX 1140   1.149   2.631   6.437
    2PS      C3 1141   1.106   2.741   6.617
    2PS      HA 1142   1.149   2.834   6.656
    2PS      HB 1143   1.001   2.759   6.595
    2PS     O31 1144   1.142   2.630   6.701
    2PS     P31 1145   1.068   2.601   6.839
    2PS     O32 1146   1.104   2.734   6.930
    2PS     C31 1147   1.238   2.741   6.979
    2PS     H1A 1148   1.263   2.658   7.045
    2PS     H1B 1149   1.306   2.741   6.894
    2PS     C32 1150   1.246   2.868   7.070
    2PS     H2A 1151   1.352   2.893   7.067
    2PS     N31 1152   1.164   2.990   7.023
    2PS    HN1A 1153   1.194   3.079   7.066
    2PS    HN1B 1154   1.166   3.002   6.920
    2PS    HN1C 1155   1.065   2.989   7.053
    2PS     C33 1156   1.226   2.843   7.216
    2PS     O33 1157   0.927   2.605   6.813
    2PS     O34 1158   1.141   2.484   6.895
    2PS     O21 1159   1.327   2.736   6.517
    2PS     C21 1160   1.403   2.622   6.517
    2PS     O22 1161   1.364   2.510   6.534
    2PS     O35 1162   1.290   2.761   7.275
    2PS     O36 1163   1.156   2.923   7.282
    3DHA   C116 1164   1.846   2.641   5.174
    3DHA   H16R 1165   1.766   2.589   5.226
    3DHA   C115 1166   1.946   2.683   5.279
    3DHA   H15R 1167   1.956   2.601   5.350
    3DHA   H15S 1168   2.042   2.698   5.228
    3DHA   C114 1169   1.903   2.808   5.338
    3DHA   H14R 1170   1.922   2.902   5.287
    3DHA   C113 1171   1.837   2.819   5.453
    3DHA   H13R 1172   1.805   2.916   5.490
    3DHA   C112 1173   1.776   2.707   5.525
    3DHA   H12R 1174   1.684   2.725   5.581
    3DHA   H12S 1175   1.753   2.633   5.448
    3DHA   C111 1176   1.869   2.643   5.622
    3DHA   H11R 1177   1.903   2.544   5.595
    3DHA   C110 1178   1.913   2.699   5.737
    3DHA   H10R 1179   1.982   2.635   5.791
    3DHA    C19 1180   1.879   2.830   5.796
    3DHA    H9R 1181   1.929   2.860   5.888
    3DHA    H9S 1182   1.920   2.906   5.729
    3DHA    C18 1183   1.728   2.846   5.818
    3DHA    H8R 1184   1.685   2.901   5.735
    3DHA    C17 1185   1.658   2.820   5.931
    3DHA    H7R 1186   1.550   2.833   5.936
    3DHA    C16 1187   1.708   2.750   6.055
    3DHA    H6R 1188   1.800   2.702   6.022
    3DHA    H6S 1189   1.734   2.818   6.137
    3DHA    C15 1190   1.625   2.634   6.098
    3DHA    H5R 1191   1.634   2.546   6.035
    3DHA    C14 1192   1.562   2.616   6.220
    3DHA    H4R 1193   1.500   2.527   6.229
    3DHA    C13 1194   1.555   2.706   6.337
    3DHA    H3R 1195   1.648   2.763   6.329
    3DHA    H3S 1196   1.477   2.779   6.317
    3DHA    C12 1197   1.549   2.653   6.481
    3DHA    H2R 1198   1.617   2.569   6.491
    3DHA    H2S 1199   1.594   2.722   6.553
    3DHA   C117 1200   1.854   2.648   5.039
    3DHA   H17R 1201   1.774   2.610   4.976
    3DHA   C118 1202   1.971   2.691   4.957
    3DHA   H18R 1203   2.010   2.786   4.995
    3DHA   H18S 1204   1.934   2.712   4.856
    3DHA   C119 1205   2.080   2.589   4.961
    3DHA   H19R 1206   2.063   2.495   5.012
    3DHA   C120 1207   2.198   2.601   4.888
    3DHA   H20R 1208   2.265   2.517   4.877
    3DHA   C121 1209   2.233   2.718   4.804
    3DHA   H21R 1210   2.295   2.790   4.858
    3DHA   H21S 1211   2.146   2.779   4.779
    3DHA   C122 1212   2.301   2.692   4.676
    3DHA   H22R 1213   2.232   2.676   4.593
    3DHA   H22S 1214   2.381   2.618   4.677
    3DHA   H22T 1215   2.356   2.784   4.652
    1ST    C118 1216   4.467   4.178   5.702
    1ST    H18R 1217   4.421   4.177   5.801
    1ST    H18S 1218   4.533   4.266   5.705
    1ST    H18T 1219   4.538   4.097   5.684
    1ST    C117 1220   4.363   4.207   5.595
    1ST    H17R 1221   4.320   4.308   5.605
    1ST    H17S 1222   4.419   4.192   5.503
    1ST    C116 1223   4.244   4.119   5.592
    1ST    H16R 1224   4.266   4.027   5.646
    1ST    H16S 1225   4.164   4.163   5.652
    1ST    C115 1226   4.196   4.080   5.450
    1ST    H15R 1227   4.273   4.022   5.399
    1ST    H15S 1228   4.113   4.015   5.475
    1ST    C114 1229   4.161   4.201   5.360
    1ST    H14R 1230   4.078   4.255   5.406
    1ST    H14S 1231   4.239   4.277   5.364
    1ST    C113 1232   4.116   4.167   5.210
    1ST    H13R 1233   4.191   4.097   5.173
    1ST    H13S 1234   4.024   4.109   5.196
    1ST    C112 1235   4.121   4.290   5.114
    1ST    H12R 1236   4.076   4.252   5.022
    1ST    H12S 1237   4.039   4.357   5.140
    1ST    C111 1238   4.253   4.377   5.114
    1ST    H11R 1239   4.331   4.320   5.166
    1ST    H11S 1240   4.294   4.399   5.015
    1ST    C110 1241   4.236   4.514   5.176
    1ST    H10R 1242   4.292   4.580   5.110
    1ST    H10S 1243   4.135   4.551   5.158
    1ST     C19 1244   4.286   4.527   5.326
    1ST     H9R 1245   4.209   4.480   5.387
    1ST     H9S 1246   4.389   4.492   5.332
    1ST     C18 1247   4.300   4.681   5.365
    1ST     H8R 1248   4.344   4.735   5.280
    1ST     H8S 1249   4.198   4.718   5.370
    1ST     C17 1250   4.382   4.718   5.496
    1ST     H7R 1251   4.488   4.714   5.468
    1ST     H7S 1252   4.367   4.824   5.516
    1ST     C16 1253   4.336   4.645   5.617
    1ST     H6R 1254   4.243   4.693   5.650
    1ST     H6S 1255   4.304   4.542   5.596
    1ST     C15 1256   4.432   4.643   5.739
    1ST     H5R 1257   4.512   4.578   5.704
    1ST     H5S 1258   4.478   4.734   5.778
    1ST     C14 1259   4.371   4.573   5.853
    1ST     H4R 1260   4.285   4.627   5.893
    1ST     H4S 1261   4.324   4.481   5.819
    1ST     C13 1262   4.468   4.536   5.966
    1ST     H3R 1263   4.549   4.471   5.932
    1ST     H3S 1264   4.515   4.622   6.016
    1ST     C12 1265   4.406   4.469   6.087
    1ST     H2R 1266   4.321   4.533   6.111
    1ST     H2S 1267   4.369   4.373   6.051
    2PS     C11 1268   4.498   4.454   6.205
    2PS     O12 1269   4.529   4.549   6.276
    2PS     O11 1270   4.550   4.328   6.208
    2PS      C1 1271   4.639   4.308   6.319
    2PS      HR 1272   4.625   4.391   6.389
    2PS      HS 1273   4.622   4.205   6.351
    2PS      C2 1274   4.782   4.319   6.274
    2PS      HX 1275   4.798   4.236   6.204
    2PS      C3 1276   4.877   4.313   6.395
    2PS      HA 1277   4.881   4.213   6.439
    2PS      HB 1278   4.978   4.333   6.358
    2PS     O31 1279   4.841   4.404   6.500
    2PS     P31 1280   4.951   4.445   6.608
    2PS     O32 1281   4.952   4.309   6.686
    2PS     C31 1282   4.892   4.299   6.816
    2PS     H1A 1283   4.955   4.364   6.876
    2PS     H1B 1284   4.796   4.348   6.801
    2PS     C32 1285   4.886   4.156   6.861
    2PS     H2A 1286   4.826   4.108   6.784
    2PS     N31 1287   5.029   4.095   6.862
    2PS    HN1A 1288   5.022   3.993   6.871
    2PS    HN1B 1289   5.082   4.121   6.777
    2PS    HN1C 1290   5.075   4.128   6.949
    2PS     C33 1291   4.807   4.158   6.980
    2PS     O33 1292   5.087   4.457   6.544
    2PS     O34 1293   4.907   4.562   6.690
    2PS     O21 1294   4.798   4.446   6.210
    2PS     C21 1295   4.907   4.467   6.140
    2PS     O22 1296   4.995   4.381   6.131
    2PS     O35 1297   4.686   4.164   6.966
    2PS     O36 1298   4.863   4.173   7.088
    3DHA   C116 1299   5.067   4.351   5.394
    3DHA   H16R 1300   4.963   4.342   5.425
    3DHA   C115 1301   5.150   4.466   5.449
    3DHA   H15R 1302   5.243   4.490   5.396
    3DHA   H15S 1303   5.084   4.553   5.453
    3DHA   C114 1304   5.178   4.430   5.593
    3DHA   H14R 1305   5.087   4.429   5.653
    3DHA   C113 1306   5.301   4.409   5.658
    3DHA   H13R 1307   5.297   4.406   5.767
    3DHA   C112 1308   5.439   4.425   5.602
    3DHA   H12R 1309   5.488   4.330   5.579
    3DHA   H12S 1310   5.427   4.475   5.505
    3DHA   C111 1311   5.526   4.511   5.690
    3DHA   H11R 1312   5.596   4.453   5.749
    3DHA   C110 1313   5.511   4.643   5.713
    3DHA   H10R 1314   5.584   4.701   5.770
    3DHA    C19 1315   5.410   4.731   5.634
    3DHA    H9R 1316   5.463   4.778   5.551
    3DHA    H9S 1317   5.339   4.660   5.590
    3DHA    C18 1318   5.343   4.847   5.695
    3DHA    H8R 1319   5.385   4.945   5.675
    3DHA    C17 1320   5.243   4.836   5.783
    3DHA    H7R 1321   5.217   4.926   5.837
    3DHA    C16 1322   5.165   4.717   5.829
    3DHA    H6R 1323   5.211   4.622   5.800
    3DHA    H6S 1324   5.156   4.716   5.938
    3DHA    C15 1325   5.028   4.726   5.767
    3DHA    H5R 1326   5.017   4.801   5.689
    3DHA    C14 1327   4.915   4.659   5.808
    3DHA    H4R 1328   4.819   4.679   5.762
    3DHA    C13 1329   4.914   4.555   5.907
    3DHA    H3R 1330   4.838   4.483   5.878
    3DHA    H3S 1331   5.007   4.497   5.906
    3DHA    C12 1332   4.892   4.595   6.051
    3DHA    H2R 1333   4.961   4.678   6.066
    3DHA    H2S 1334   4.796   4.642   6.074
    3DHA   C117 1335   5.123   4.251   5.325
    3DHA   H17R 1336   5.073   4.158   5.298
    3DHA   C118 1337   5.268   4.238   5.281
    3DHA   H18R 1338   5.267   4.145   5.224
    3DHA   H18S 1339   5.330   4.227   5.371
    3DHA   C119 1340   5.309   4.342   5.184
    3DHA   H19R 1341   5.223   4.391   5.139
    3DHA   C120 1342   5.432   4.364   5.140
    3DHA   H20R 1343   5.448   4.429   5.054
    3DHA   C121 1344   5.554   4.305   5.194
    3DHA   H21R 1345   5.608   4.264   5.109
    3DHA   H21S 1346   5.537   4.214   5.253
    3DHA   C122 1347   5.643   4.398   5.287
    3DHA   H22R 1348   5.733   4.344   5.317
    3DHA   H22S 1349   5.595   4.408   5.385
    3DHA   H22T 1350   5.652   4.502   5.255
    1ST    C118 1351   5.314   0.912   4.548
    1ST    H18R 1352   5.407   0.928   4.494
    1ST    H18S 1353   5.252   0.980   4.489
    1ST    H18T 1354   5.283   0.808   4.537
    1ST    C117 1355   5.328   0.958   4.698
    1ST    H17R 1356   5.406   0.902   4.749
    1ST    H17S 1357   5.365   1.060   4.702
    1ST    C116 1358   5.200   0.969   4.775
    1ST    H16R 1359   5.125   0.984   4.696
    1ST    H16S 1360   5.168   0.871   4.811
    1ST    C115 1361   5.184   1.088   4.872
    1ST    H15R 1362   5.195   1.174   4.805
    1ST    H15S 1363   5.081   1.098   4.907
    1ST    C114 1364   5.281   1.087   4.990
    1ST    H14R 1365   5.286   0.984   5.027
    1ST    H14S 1366   5.384   1.100   4.958
    1ST    C113 1367   5.262   1.180   5.105
    1ST    H13R 1368   5.268   1.284   5.072
    1ST    H13S 1369   5.165   1.155   5.148
    1ST    C112 1370   5.381   1.175   5.208
    1ST    H12R 1371   5.390   1.076   5.252
    1ST    H12S 1372   5.478   1.186   5.159
    1ST    C111 1373   5.349   1.274   5.322
    1ST    H11R 1374   5.331   1.376   5.287
    1ST    H11S 1375   5.256   1.240   5.369
    1ST    C110 1376   5.455   1.270   5.433
    1ST    H10R 1377   5.455   1.170   5.477
    1ST    H10S 1378   5.553   1.295   5.391
    1ST     C19 1379   5.425   1.376   5.536
    1ST     H9R 1380   5.388   1.468   5.491
    1ST     H9S 1381   5.331   1.341   5.579
    1ST     C18 1382   5.532   1.399   5.638
    1ST     H8R 1383   5.627   1.429   5.594
    1ST     H8S 1384   5.487   1.463   5.714
    1ST     C17 1385   5.564   1.278   5.725
    1ST     H7R 1386   5.606   1.204   5.657
    1ST     H7S 1387   5.638   1.308   5.800
    1ST     C16 1388   5.446   1.216   5.800
    1ST     H6R 1389   5.379   1.288   5.847
    1ST     H6S 1390   5.395   1.139   5.743
    1ST     C15 1391   5.477   1.127   5.918
    1ST     H5R 1392   5.385   1.081   5.953
    1ST     H5S 1393   5.541   1.046   5.884
    1ST     C14 1394   5.550   1.191   6.044
    1ST     H4R 1395   5.543   1.118   6.124
    1ST     H4S 1396   5.654   1.187   6.014
    1ST     C13 1397   5.502   1.331   6.086
    1ST     H3R 1398   5.511   1.391   5.994
    1ST     H3S 1399   5.395   1.342   6.100
    1ST     C12 1400   5.586   1.386   6.208
    1ST     H2R 1401   5.688   1.414   6.181
    1ST     H2S 1402   5.549   1.486   6.232
    2PS     C11 1403   5.568   1.294   6.325
    2PS     O12 1404   5.644   1.284   6.423
    2PS     O11 1405   5.447   1.230   6.337
    2PS      C1 1406   5.429   1.147   6.452
    2PS      HR 1407   5.516   1.087   6.479
    2PS      HS 1408   5.410   1.212   6.539
    2PS      C2 1409   5.309   1.061   6.429
    2PS      HX 1410   5.223   1.127   6.412
    2PS      C3 1411   5.267   0.967   6.545
    2PS      HA 1412   5.222   1.024   6.627
    2PS      HB 1413   5.195   0.891   6.513
    2PS     O31 1414   5.379   0.908   6.603
    2PS     P31 1415   5.378   0.844   6.749
    2PS     O32 1416   5.447   0.950   6.843
    2PS     C31 1417   5.384   1.065   6.869
    2PS     H1A 1418   5.380   1.128   6.779
    2PS     H1B 1419   5.283   1.045   6.906
    2PS     C32 1420   5.453   1.143   6.985
    2PS     H2A 1421   5.397   1.233   7.011
    2PS     N31 1422   5.459   1.054   7.108
    2PS    HN1A 1423   5.368   1.032   7.151
    2PS    HN1B 1424   5.503   0.963   7.087
    2PS    HN1C 1425   5.521   1.104   7.174
    2PS     C33 1426   5.574   1.206   6.917
    2PS     O33 1427   5.241   0.818   6.791
    2PS     O34 1428   5.473   0.738   6.748
    2PS     O21 1429   5.336   0.988   6.307
    2PS     C21 1430   5.231   0.927   6.242
    2PS     O22 1431   5.114   0.940   6.269
    2PS     O35 1432   5.677   1.144   6.929
    2PS     O36 1433   5.564   1.309   6.849
    3DHA   C116 1434   5.075   0.440   4.862
    3DHA   H16R 1435   5.124   0.367   4.925
    3DHA   C115 1436   5.055   0.569   4.929
    3DHA   H15R 1437   4.985   0.634   4.876
    3DHA   H15S 1438   5.006   0.545   5.023
    3DHA   C114 1439   5.186   0.636   4.946
    3DHA   H14R 1440   5.246   0.633   4.856
    3DHA   C113 1441   5.253   0.682   5.056
    3DHA   H13R 1442   5.349   0.730   5.045
    3DHA   C112 1443   5.192   0.689   5.197
    3DHA   H12R 1444   5.139   0.783   5.211
    3DHA   H12S 1445   5.123   0.605   5.202
    3DHA   C111 1446   5.291   0.660   5.305
    3DHA   H11R 1447   5.346   0.566   5.299
    3DHA   C110 1448   5.329   0.735   5.411
    3DHA   H10R 1449   5.402   0.685   5.475
    3DHA    C19 1450   5.273   0.868   5.437
    3DHA    H9R 1451   5.320   0.935   5.365
    3DHA    H9S 1452   5.164   0.869   5.429
    3DHA    C18 1453   5.328   0.915   5.565
    3DHA    H8R 1454   5.398   0.998   5.566
    3DHA    C17 1455   5.288   0.865   5.686
    3DHA    H7R 1456   5.341   0.895   5.775
    3DHA    C16 1457   5.185   0.770   5.715
    3DHA    H6R 1458   5.101   0.829   5.753
    3DHA    H6S 1459   5.149   0.723   5.624
    3DHA    C15 1460   5.238   0.671   5.817
    3DHA    H5R 1461   5.283   0.583   5.773
    3DHA    C14 1462   5.231   0.671   5.949
    3DHA    H4R 1463   5.265   0.579   5.996
    3DHA    C13 1464   5.178   0.780   6.037
    3DHA    H3R 1465   5.120   0.862   5.993
    3DHA    H3S 1466   5.110   0.735   6.109
    3DHA    C12 1467   5.281   0.843   6.129
    3DHA    H2R 1468   5.337   0.756   6.163
    3DHA    H2S 1469   5.354   0.903   6.074
    3DHA   C117 1470   5.054   0.416   4.733
    3DHA   H17R 1471   5.069   0.320   4.686
    3DHA   C118 1472   5.003   0.511   4.627
    3DHA   H18R 1473   5.088   0.519   4.559
    3DHA   H18S 1474   4.986   0.613   4.661
    3DHA   C119 1475   4.888   0.463   4.546
    3DHA   H19R 1476   4.796   0.515   4.572
    3DHA   C120 1477   4.897   0.378   4.441
    3DHA   H20R 1478   4.808   0.350   4.386
    3DHA   C121 1479   5.013   0.305   4.388
    3DHA   H21R 1480   5.105   0.306   4.446
    3DHA   H21S 1481   5.037   0.338   4.287
    3DHA   C122 1482   4.957   0.160   4.374
    3DHA   H22R 1483   4.933   0.103   4.464
    3DHA   H22S 1484   5.044   0.108   4.334
    3DHA   H22T 1485   4.879   0.151   4.299
    1ST    C118 1486   0.782   2.561   5.143
    1ST    H18R 1487   0.761   2.562   5.036
    1ST    H18S 1488   0.717   2.492   5.196
    1ST    H18T 1489   0.887   2.531   5.156
    1ST    C117 1490   0.763   2.704   5.198
    1ST    H17R 1491   0.774   2.770   5.112
    1ST    H17S 1492   0.662   2.723   5.236
    1ST    C116 1493   0.866   2.743   5.306
    1ST    H16R 1494   0.967   2.758   5.268
    1ST    H16S 1495   0.826   2.838   5.345
    1ST    C115 1496   0.853   2.639   5.415
    1ST    H15R 1497   0.775   2.564   5.399
    1ST    H15S 1498   0.930   2.561   5.409
    1ST    C114 1499   0.851   2.697   5.557
    1ST    H14R 1500   0.950   2.739   5.579
    1ST    H14S 1501   0.786   2.784   5.558
    1ST    C113 1502   0.822   2.604   5.670
    1ST    H13R 1503   0.712   2.609   5.674
    1ST    H13S 1504   0.860   2.505   5.646
    1ST    C112 1505   0.882   2.627   5.803
    1ST    H12R 1506   0.989   2.638   5.785
    1ST    H12S 1507   0.863   2.724   5.850
    1ST    C111 1508   0.869   2.528   5.920
    1ST    H11R 1509   0.952   2.553   5.986
    1ST    H11S 1510   0.780   2.553   5.978
    1ST    C110 1511   0.873   2.378   5.870
    1ST    H10R 1512   0.774   2.347   5.835
    1ST    H10S 1513   0.944   2.374   5.787
    1ST     C19 1514   0.914   2.279   5.983
    1ST     H9R 1515   1.010   2.304   6.028
    1ST     H9S 1516   0.843   2.299   6.064
    1ST     C18 1517   0.910   2.135   5.936
    1ST     H8R 1518   0.814   2.110   5.892
    1ST     H8S 1519   0.981   2.119   5.855
    1ST     C17 1520   0.959   2.035   6.048
    1ST     H7R 1521   1.007   1.951   5.996
    1ST     H7S 1522   1.025   2.086   6.118
    1ST     C16 1523   0.849   1.981   6.141
    1ST     H6R 1524   0.887   1.885   6.177
    1ST     H6S 1525   0.839   2.028   6.239
    1ST     C15 1526   0.720   1.938   6.076
    1ST     H5R 1527   0.668   2.028   6.043
    1ST     H5S 1528   0.747   1.883   5.986
    1ST     C14 1529   0.620   1.859   6.174
    1ST     H4R 1530   0.661   1.758   6.163
    1ST     H4S 1531   0.639   1.880   6.280
    1ST     C13 1532   0.475   1.876   6.148
    1ST     H3R 1533   0.458   1.822   6.055
    1ST     H3S 1534   0.406   1.834   6.221
    1ST     C12 1535   0.431   2.017   6.131
    1ST     H2R 1536   0.474   2.065   6.043
    1ST     H2S 1537   0.322   2.015   6.123
    2PS     C11 1538   0.463   2.105   6.243
    2PS     O12 1539   0.450   2.073   6.361
    2PS     O11 1540   0.519   2.225   6.210
    2PS      C1 1541   0.543   2.319   6.315
    2PS      HR 1542   0.452   2.356   6.363
    2PS      HS 1543   0.608   2.275   6.391
    2PS      C2 1544   0.631   2.437   6.264
    2PS      HX 1545   0.730   2.398   6.236
    2PS      C3 1546   0.648   2.543   6.378
    2PS      HA 1547   0.749   2.524   6.415
    2PS      HB 1548   0.654   2.645   6.339
    2PS     O31 1549   0.559   2.530   6.487
    2PS     P31 1550   0.569   2.620   6.623
    2PS     O32 1551   0.643   2.527   6.724
    2PS     C31 1552   0.568   2.434   6.801
    2PS     H1A 1553   0.504   2.483   6.875
    2PS     H1B 1554   0.505   2.378   6.731
    2PS     C32 1555   0.671   2.336   6.863
    2PS     H2A 1556   0.728   2.283   6.786
    2PS     N31 1557   0.777   2.407   6.949
    2PS    HN1A 1558   0.828   2.325   6.984
    2PS    HN1B 1559   0.824   2.484   6.898
    2PS    HN1C 1560   0.729   2.456   7.026
    2PS     C33 1561   0.593   2.225   6.938
    2PS     O33 1562   0.646   2.744   6.600
    2PS     O34 1563   0.432   2.637   6.678
    2PS     O21 1564   0.562   2.504   6.148
    2PS     C21 1565   0.435   2.545   6.145
    2PS     O22 1566   0.348   2.501   6.212
    2PS     O35 1567   0.523   2.257   7.034
    2PS     O36 1568   0.607   2.106   6.912
    3DHA   C116 1569  -0.321   2.678   5.830
    3DHA   H16R 1570  -0.385   2.695   5.916
    3DHA   C115 1571  -0.205   2.581   5.859
    3DHA   H15R 1572  -0.234   2.476   5.858
    3DHA   H15S 1573  -0.120   2.587   5.790
    3DHA   C114 1574  -0.145   2.609   5.996
    3DHA   H14R 1575  -0.195   2.569   6.084
    3DHA   C113 1576  -0.048   2.698   6.019
    3DHA   H13R 1577  -0.013   2.701   6.122
    3DHA   C112 1578   0.039   2.778   5.921
    3DHA   H12R 1579   0.144   2.782   5.951
    3DHA   H12S 1580   0.047   2.735   5.821
    3DHA   C111 1581  -0.015   2.920   5.910
    3DHA   H11R 1582  -0.101   2.933   5.845
    3DHA   C110 1583   0.002   3.030   5.986
    3DHA   H10R 1584  -0.064   3.114   5.967
    3DHA    C19 1585   0.104   3.045   6.091
    3DHA    H9R 1586   0.051   3.093   6.174
    3DHA    H9S 1587   0.128   2.945   6.127
    3DHA    C18 1588   0.222   3.131   6.045
    3DHA    H8R 1589   0.202   3.237   6.032
    3DHA    C17 1590   0.345   3.095   6.010
    3DHA    H7R 1591   0.421   3.168   5.983
    3DHA    C16 1592   0.410   2.965   6.009
    3DHA    H6R 1593   0.503   2.981   6.064
    3DHA    H6S 1594   0.348   2.908   6.079
    3DHA    C15 1595   0.417   2.903   5.878
    3DHA    H5R 1596   0.382   2.966   5.797
    3DHA    C14 1597   0.466   2.783   5.854
    3DHA    H4R 1598   0.488   2.748   5.754
    3DHA    C13 1599   0.518   2.695   5.966
    3DHA    H3R 1600   0.608   2.650   5.924
    3DHA    H3S 1601   0.545   2.755   6.053
    3DHA    C12 1602   0.400   2.611   6.009
    3DHA    H2R 1603   0.308   2.668   6.027
    3DHA    H2S 1604   0.385   2.531   5.937
    3DHA   C117 1605  -0.339   2.737   5.714
    3DHA   H17R 1606  -0.420   2.810   5.707
    3DHA   C118 1607  -0.270   2.704   5.583
    3DHA   H18R 1608  -0.335   2.722   5.497
    3DHA   H18S 1609  -0.223   2.606   5.573
    3DHA   C119 1610  -0.158   2.791   5.558
    3DHA   H19R 1611  -0.063   2.748   5.588
    3DHA   C120 1612  -0.162   2.915   5.504
    3DHA   H20R 1613  -0.070   2.972   5.494
    3DHA   C121 1614  -0.287   2.985   5.458
    3DHA   H21R 1615  -0.287   3.088   5.495
    3DHA   H21S 1616  -0.372   2.935   5.506
    3DHA   C122 1617  -0.298   2.997   5.308
    3DHA   H22R 1618  -0.398   3.021   5.272
    3DHA   H22S 1619  -0.273   2.905   5.254
    3DHA   H22T 1620  -0.232   3.078   5.278
    1ST    C118 1621   4.675   1.512   4.324
    1ST    H18R 1622   4.763   1.576   4.334
    1ST    H18S 1623   4.588   1.577   4.312
    1ST    H18T 1624   4.684   1.457   4.230
    1ST    C117 1625   4.676   1.404   4.424
    1ST    H17R 1626   4.592   1.336   4.409
    1ST    H17S 1627   4.758   1.335   4.403
    1ST    C116 1628   4.675   1.456   4.571
    1ST    H16R 1629   4.739   1.544   4.578
    1ST    H16S 1630   4.574   1.492   4.590
    1ST    C115 1631   4.703   1.348   4.670
    1ST    H15R 1632   4.645   1.258   4.650
    1ST    H15S 1633   4.805   1.319   4.643
    1ST    C114 1634   4.690   1.388   4.821
    1ST    H14R 1635   4.760   1.471   4.832
    1ST    H14S 1636   4.589   1.419   4.847
    1ST    C113 1637   4.746   1.273   4.902
    1ST    H13R 1638   4.683   1.185   4.908
    1ST    H13S 1639   4.833   1.228   4.854
    1ST    C112 1640   4.786   1.320   5.045
    1ST    H12R 1641   4.853   1.402   5.021
    1ST    H12S 1642   4.704   1.368   5.099
    1ST    C111 1643   4.849   1.208   5.125
    1ST    H11R 1644   4.794   1.115   5.144
    1ST    H11S 1645   4.948   1.185   5.084
    1ST    C110 1646   4.885   1.268   5.263
    1ST    H10R 1647   4.959   1.346   5.247
    1ST    H10S 1648   4.791   1.306   5.303
    1ST     C19 1649   4.940   1.158   5.360
    1ST     H9R 1650   4.884   1.065   5.364
    1ST     H9S 1651   5.032   1.122   5.315
    1ST     C18 1652   4.973   1.222   5.497
    1ST     H8R 1653   5.036   1.311   5.492
    1ST     H8S 1654   4.882   1.252   5.549
    1ST     C17 1655   5.035   1.121   5.595
    1ST     H7R 1656   4.962   1.046   5.625
    1ST     H7S 1657   5.115   1.072   5.540
    1ST     C16 1658   5.096   1.196   5.719
    1ST     H6R 1659   5.196   1.157   5.743
    1ST     H6S 1660   5.117   1.302   5.701
    1ST     C15 1661   5.015   1.182   5.845
    1ST     H5R 1662   4.926   1.243   5.827
    1ST     H5S 1663   4.978   1.080   5.858
    1ST     C14 1664   5.088   1.231   5.971
    1ST     H4R 1665   5.172   1.165   5.996
    1ST     H4S 1666   5.143   1.324   5.952
    1ST     C13 1667   4.997   1.260   6.088
    1ST     H3R 1668   4.926   1.341   6.070
    1ST     H3S 1669   4.936   1.173   6.113
    1ST     C12 1670   5.057   1.300   6.220
    1ST     H2R 1671   5.111   1.220   6.269
    1ST     H2S 1672   5.134   1.375   6.202
    2PS     C11 1673   4.957   1.348   6.325
    2PS     O12 1674   4.839   1.324   6.330
    2PS     O11 1675   5.020   1.428   6.412
    2PS      C1 1676   4.948   1.489   6.518
    2PS      HR 1677   4.860   1.540   6.479
    2PS      HS 1678   4.924   1.412   6.592
    2PS      C2 1679   5.027   1.605   6.576
    2PS      HX 1680   5.129   1.579   6.602
    2PS      C3 1681   4.973   1.656   6.712
    2PS      HA 1682   4.892   1.729   6.703
    2PS      HB 1683   4.935   1.573   6.772
    2PS     O31 1684   5.078   1.716   6.787
    2PS     P31 1685   5.072   1.800   6.927
    2PS     O32 1686   5.077   1.700   7.047
    2PS     C31 1687   4.960   1.623   7.080
    2PS     H1A 1688   4.888   1.692   7.124
    2PS     H1B 1689   4.923   1.569   6.993
    2PS     C32 1690   4.998   1.527   7.195
    2PS     H2A 1691   4.910   1.466   7.217
    2PS     N31 1692   5.104   1.436   7.140
    2PS    HN1A 1693   5.195   1.475   7.111
    2PS    HN1B 1694   5.130   1.359   7.203
    2PS    HN1C 1695   5.064   1.394   7.055
    2PS     C33 1696   5.038   1.614   7.305
    2PS     O33 1697   5.198   1.883   6.935
    2PS     O34 1698   4.944   1.874   6.942
    2PS     O21 1699   5.026   1.716   6.476
    2PS     C21 1700   5.131   1.726   6.388
    2PS     O22 1701   5.229   1.653   6.403
    2PS     O35 1702   4.979   1.718   7.335
    2PS     O36 1703   5.139   1.585   7.370
    3DHA   C116 1704   4.609   1.676   5.065
    3DHA   H16R 1705   4.532   1.634   5.129
    3DHA   C115 1706   4.745   1.674   5.124
    3DHA   H15R 1707   4.824   1.636   5.059
    3DHA   H15S 1708   4.766   1.779   5.145
    3DHA   C114 1709   4.744   1.610   5.258
    3DHA   H14R 1710   4.644   1.585   5.292
    3DHA   C113 1711   4.848   1.594   5.343
    3DHA   H13R 1712   4.837   1.565   5.447
    3DHA   C112 1713   4.990   1.627   5.315
    3DHA   H12R 1714   5.056   1.542   5.303
    3DHA   H12S 1715   5.006   1.661   5.212
    3DHA   C111 1716   5.036   1.741   5.412
    3DHA   H11R 1717   5.058   1.834   5.360
    3DHA   C110 1718   5.049   1.730   5.544
    3DHA   H10R 1719   5.096   1.812   5.597
    3DHA    C19 1720   5.034   1.607   5.630
    3DHA    H9R 1721   4.935   1.571   5.658
    3DHA    H9S 1722   5.072   1.522   5.571
    3DHA    C18 1723   5.113   1.625   5.754
    3DHA    H8R 1724   5.217   1.597   5.738
    3DHA    C17 1725   5.065   1.679   5.867
    3DHA    H7R 1726   5.134   1.695   5.949
    3DHA    C16 1727   4.924   1.726   5.908
    3DHA    H6R 1728   4.932   1.835   5.914
    3DHA    H6S 1729   4.841   1.705   5.841
    3DHA    C15 1730   4.890   1.669   6.050
    3DHA    H5R 1731   4.830   1.579   6.041
    3DHA    C14 1732   4.917   1.710   6.177
    3DHA    H4R 1733   4.880   1.659   6.265
    3DHA    C13 1734   4.981   1.835   6.210
    3DHA    H3R 1735   4.993   1.888   6.116
    3DHA    H3S 1736   4.917   1.898   6.272
    3DHA    C12 1737   5.117   1.834   6.278
    3DHA    H2R 1738   5.185   1.792   6.204
    3DHA    H2S 1739   5.134   1.934   6.319
    3DHA   C117 1740   4.574   1.733   4.953
    3DHA   H17R 1741   4.468   1.732   4.927
    3DHA   C118 1742   4.657   1.778   4.840
    3DHA   H18R 1743   4.726   1.698   4.813
    3DHA   H18S 1744   4.723   1.859   4.871
    3DHA   C119 1745   4.567   1.814   4.723
    3DHA   H19R 1746   4.540   1.731   4.659
    3DHA   C120 1747   4.531   1.938   4.691
    3DHA   H20R 1748   4.454   1.953   4.616
    3DHA   C121 1749   4.567   2.070   4.761
    3DHA   H21R 1750   4.626   2.049   4.849
    3DHA   H21S 1751   4.474   2.120   4.789
    3DHA   C122 1752   4.638   2.152   4.660
    3DHA   H22R 1753   4.654   2.249   4.707
    3DHA   H22S 1754   4.585   2.160   4.565
    3DHA   H22T 1755   4.738   2.110   4.650
    1ST    C118 1756   0.583   5.298   4.749
    1ST    H18R 1757   0.682   5.265   4.717
    1ST    H18S 1758   0.591   5.345   4.848
    1ST    H18T 1759   0.540   5.370   4.679
    1ST    C117 1760   0.484   5.176   4.760
    1ST    H17R 1761   0.388   5.210   4.801
    1ST    H17S 1762   0.462   5.137   4.660
    1ST    C116 1763   0.550   5.068   4.844
    1ST    H16R 1764   0.627   5.001   4.804
    1ST    H16S 1765   0.617   5.118   4.913
    1ST    C115 1766   0.453   4.980   4.921
    1ST    H15R 1767   0.505   4.907   4.984
    1ST    H15S 1768   0.409   5.051   4.992
    1ST    C114 1769   0.356   4.903   4.836
    1ST    H14R 1770   0.304   4.981   4.781
    1ST    H14S 1771   0.392   4.844   4.750
    1ST    C113 1772   0.259   4.813   4.914
    1ST    H13R 1773   0.182   4.872   4.964
    1ST    H13S 1774   0.200   4.753   4.844
    1ST    C112 1775   0.323   4.716   5.015
    1ST    H12R 1776   0.425   4.696   4.982
    1ST    H12S 1777   0.332   4.777   5.105
    1ST    C111 1778   0.241   4.587   5.057
    1ST    H11R 1779   0.153   4.615   5.114
    1ST    H11S 1780   0.207   4.538   4.965
    1ST    C110 1781   0.322   4.486   5.141
    1ST    H10R 1782   0.411   4.463   5.081
    1ST    H10S 1783   0.346   4.546   5.230
    1ST     C19 1784   0.260   4.356   5.188
    1ST     H9R 1785   0.181   4.380   5.260
    1ST     H9S 1786   0.205   4.314   5.104
    1ST     C18 1787   0.355   4.250   5.232
    1ST     H8R 1788   0.292   4.175   5.282
    1ST     H8S 1789   0.415   4.196   5.159
    1ST     C17 1790   0.452   4.283   5.347
    1ST     H7R 1791   0.491   4.188   5.384
    1ST     H7S 1792   0.529   4.346   5.301
    1ST     C16 1793   0.393   4.356   5.466
    1ST     H6R 1794   0.473   4.372   5.538
    1ST     H6S 1795   0.365   4.454   5.425
    1ST     C15 1796   0.276   4.292   5.546
    1ST     H5R 1797   0.207   4.243   5.477
    1ST     H5S 1798   0.313   4.209   5.605
    1ST     C14 1799   0.209   4.387   5.652
    1ST     H4R 1800   0.290   4.402   5.724
    1ST     H4S 1801   0.180   4.479   5.601
    1ST     C13 1802   0.090   4.332   5.722
    1ST     H3R 1803   0.025   4.329   5.634
    1ST     H3S 1804   0.103   4.225   5.740
    1ST     C12 1805   0.021   4.414   5.830
    1ST     H2R 1806  -0.014   4.505   5.781
    1ST     H2S 1807  -0.063   4.363   5.878
    2PS     C11 1808   0.117   4.447   5.942
    2PS     O12 1809   0.208   4.376   5.981
    2PS     O11 1810   0.088   4.567   6.006
    2PS      C1 1811   0.173   4.604   6.108
    2PS      HR 1812   0.215   4.520   6.163
    2PS      HS 1813   0.259   4.651   6.060
    2PS      C2 1814   0.095   4.695   6.201
    2PS      HX 1815   0.149   4.720   6.292
    2PS      C3 1816  -0.051   4.641   6.239
    2PS      HA 1817  -0.121   4.666   6.159
    2PS      HB 1818  -0.053   4.532   6.241
    2PS     O31 1819  -0.090   4.685   6.374
    2PS     P31 1820  -0.201   4.610   6.458
    2PS     O32 1821  -0.115   4.563   6.586
    2PS     C31 1822  -0.003   4.481   6.581
    2PS     H1A 1823  -0.041   4.390   6.534
    2PS     H1B 1824   0.064   4.526   6.507
    2PS     C32 1825   0.058   4.446   6.715
    2PS     H2A 1826   0.118   4.528   6.753
    2PS     N31 1827  -0.050   4.396   6.815
    2PS    HN1A 1828  -0.140   4.445   6.801
    2PS    HN1B 1829  -0.059   4.294   6.801
    2PS    HN1C 1830  -0.017   4.413   6.912
    2PS     C33 1831   0.175   4.349   6.686
    2PS     O33 1832  -0.302   4.701   6.514
    2PS     O34 1833  -0.244   4.485   6.395
    2PS     O21 1834   0.079   4.820   6.133
    2PS     C21 1835   0.181   4.909   6.138
    2PS     O22 1836   0.275   4.896   6.217
    2PS     O35 1837   0.289   4.379   6.720
    2PS     O36 1838   0.164   4.264   6.600
    3DHA   C116 1839   0.669   4.454   4.898
    3DHA   H16R 1840   0.585   4.503   4.849
    3DHA   C115 1841   0.762   4.545   4.970
    3DHA   H15R 1842   0.815   4.489   5.047
    3DHA   H15S 1843   0.834   4.587   4.900
    3DHA   C114 1844   0.691   4.662   5.018
    3DHA   H14R 1845   0.668   4.738   4.944
    3DHA   C113 1846   0.660   4.693   5.141
    3DHA   H13R 1847   0.626   4.794   5.161
    3DHA   C112 1848   0.675   4.619   5.265
    3DHA   H12R 1849   0.578   4.587   5.304
    3DHA   H12S 1850   0.725   4.526   5.240
    3DHA   C111 1851   0.738   4.708   5.365
    3DHA   H11R 1852   0.844   4.732   5.354
    3DHA   C110 1853   0.675   4.779   5.459
    3DHA   H10R 1854   0.727   4.847   5.525
    3DHA    C19 1855   0.525   4.786   5.481
    3DHA    H9R 1856   0.498   4.880   5.528
    3DHA    H9S 1857   0.465   4.787   5.390
    3DHA    C18 1858   0.491   4.670   5.571
    3DHA    H8R 1859   0.517   4.571   5.536
    3DHA    C17 1860   0.418   4.665   5.679
    3DHA    H7R 1861   0.403   4.567   5.724
    3DHA    C16 1862   0.378   4.773   5.772
    3DHA    H6R 1863   0.388   4.736   5.874
    3DHA    H6S 1864   0.455   4.850   5.779
    3DHA    C15 1865   0.243   4.836   5.745
    3DHA    H5R 1866   0.178   4.788   5.671
    3DHA    C14 1867   0.190   4.937   5.813
    3DHA    H4R 1868   0.095   4.987   5.793
    3DHA    C13 1869   0.263   5.009   5.923
    3DHA    H3R 1870   0.359   4.963   5.947
    3DHA    H3S 1871   0.290   5.108   5.884
    3DHA    C12 1872   0.173   5.027   6.046
    3DHA    H2R 1873   0.215   5.104   6.111
    3DHA    H2S 1874   0.072   5.061   6.023
    3DHA   C117 1875   0.671   4.319   4.899
    3DHA   H17R 1876   0.593   4.268   4.844
    3DHA   C118 1877   0.775   4.233   4.969
    3DHA   H18R 1878   0.875   4.274   4.980
    3DHA   H18S 1879   0.790   4.145   4.906
    3DHA   C119 1880   0.728   4.190   5.105
    3DHA   H19R 1881   0.622   4.203   5.128
    3DHA   C120 1882   0.803   4.139   5.200
    3DHA   H20R 1883   0.756   4.118   5.295
    3DHA   C121 1884   0.945   4.092   5.201
    3DHA   H21R 1885   0.971   4.083   5.095
    3DHA   H21S 1886   0.954   3.991   5.243
    3DHA   C122 1887   1.040   4.193   5.259
    3DHA   H22R 1888   1.138   4.156   5.228
    3DHA   H22S 1889   1.044   4.202   5.367
    3DHA   H22T 1890   1.019   4.288   5.208
    1ST    C118 1891   2.720   0.999   4.314
    1ST    H18R 1892   2.801   0.998   4.241
    1ST    H18S 1893   2.641   0.955   4.253
    1ST    H18T 1894   2.729   0.926   4.394
    1ST    C117 1895   2.689   1.140   4.378
    1ST    H17R 1896   2.670   1.217   4.303
    1ST    H17S 1897   2.600   1.144   4.441
    1ST    C116 1898   2.802   1.186   4.469
    1ST    H16R 1899   2.904   1.166   4.436
    1ST    H16S 1900   2.803   1.295   4.467
    1ST    C115 1901   2.782   1.134   4.614
    1ST    H15R 1902   2.691   1.168   4.663
    1ST    H15S 1903   2.767   1.026   4.602
    1ST    C114 1904   2.891   1.176   4.709
    1ST    H14R 1905   2.877   1.136   4.809
    1ST    H14S 1906   2.981   1.129   4.669
    1ST    C113 1907   2.920   1.333   4.713
    1ST    H13R 1908   2.946   1.367   4.612
    1ST    H13S 1909   2.826   1.378   4.745
    1ST    C112 1910   3.042   1.366   4.800
    1ST    H12R 1911   3.020   1.315   4.893
    1ST    H12S 1912   3.129   1.323   4.751
    1ST    C111 1913   3.062   1.521   4.802
    1ST    H11R 1914   3.163   1.528   4.841
    1ST    H11S 1915   3.059   1.569   4.704
    1ST    C110 1916   2.971   1.607   4.893
    1ST    H10R 1917   2.998   1.710   4.867
    1ST    H10S 1918   2.873   1.597   4.846
    1ST     C19 1919   2.962   1.575   5.044
    1ST     H9R 1920   2.939   1.471   5.066
    1ST     H9S 1921   3.058   1.591   5.094
    1ST     C18 1922   2.856   1.673   5.108
    1ST     H8R 1923   2.856   1.777   5.076
    1ST     H8S 1924   2.763   1.636   5.063
    1ST     C17 1925   2.826   1.644   5.253
    1ST     H7R 1926   2.721   1.647   5.282
    1ST     H7S 1927   2.846   1.540   5.281
    1ST     C16 1928   2.898   1.742   5.339
    1ST     H6R 1929   3.004   1.715   5.337
    1ST     H6S 1930   2.890   1.843   5.297
    1ST     C15 1931   2.850   1.752   5.478
    1ST     H5R 1932   2.743   1.773   5.485
    1ST     H5S 1933   2.859   1.657   5.531
    1ST     C14 1934   2.948   1.846   5.551
    1ST     H4R 1935   3.049   1.813   5.524
    1ST     H4S 1936   2.944   1.951   5.522
    1ST     C13 1937   2.924   1.822   5.704
    1ST     H3R 1938   2.829   1.853   5.748
    1ST     H3S 1939   2.924   1.716   5.728
    1ST     C12 1940   3.034   1.875   5.798
    1ST     H2R 1941   3.128   1.823   5.776
    1ST     H2S 1942   3.072   1.972   5.766
    2PS     C11 1943   2.995   1.872   5.941
    2PS     O12 1944   2.901   1.810   5.981
    2PS     O11 1945   3.080   1.950   6.015
    2PS      C1 1946   3.077   1.959   6.159
    2PS      HR 1947   3.141   2.039   6.197
    2PS      HS 1948   2.978   1.991   6.191
    2PS      C2 1949   3.138   1.826   6.220
    2PS      HX 1950   3.104   1.731   6.177
    2PS      C3 1951   3.099   1.818   6.374
    2PS      HA 1952   3.000   1.773   6.381
    2PS      HB 1953   3.171   1.756   6.428
    2PS     O31 1954   3.113   1.954   6.429
    2PS     P31 1955   3.061   1.991   6.576
    2PS     O32 1956   2.910   1.957   6.579
    2PS     C31 1957   2.822   2.036   6.502
    2PS     H1A 1958   2.847   2.141   6.518
    2PS     H1B 1959   2.838   2.006   6.399
    2PS     C32 1960   2.679   2.012   6.538
    2PS     H2A 1961   2.619   2.077   6.473
    2PS     N31 1962   2.640   1.865   6.544
    2PS    HN1A 1963   2.645   1.824   6.450
    2PS    HN1B 1964   2.704   1.810   6.603
    2PS    HN1C 1965   2.547   1.841   6.584
    2PS     C33 1966   2.663   2.083   6.668
    2PS     O33 1967   3.129   1.906   6.677
    2PS     O34 1968   3.079   2.139   6.590
    2PS     O21 1969   3.280   1.844   6.204
    2PS     C21 1970   3.332   1.790   6.093
    2PS     O22 1971   3.272   1.706   6.029
    2PS     O35 1972   2.637   2.197   6.673
    2PS     O36 1973   2.664   2.018   6.767
    3DHA   C116 1974   3.480   1.612   5.078
    3DHA   H16R 1975   3.533   1.665   5.157
    3DHA   C115 1976   3.367   1.696   5.036
    3DHA   H15R 1977   3.360   1.683   4.928
    3DHA   H15S 1978   3.274   1.662   5.082
    3DHA   C114 1979   3.401   1.838   5.072
    3DHA   H14R 1980   3.469   1.886   5.002
    3DHA   C113 1981   3.354   1.907   5.175
    3DHA   H13R 1982   3.377   2.012   5.193
    3DHA   C112 1983   3.266   1.846   5.276
    3DHA   H12R 1984   3.163   1.850   5.240
    3DHA   H12S 1985   3.274   1.739   5.296
    3DHA   C111 1986   3.265   1.930   5.398
    3DHA   H11R 1987   3.210   2.024   5.397
    3DHA   C110 1988   3.323   1.899   5.512
    3DHA   H10R 1989   3.313   1.968   5.596
    3DHA    C19 1990   3.411   1.780   5.534
    3DHA    H9R 1991   3.405   1.737   5.635
    3DHA    H9S 1992   3.390   1.702   5.461
    3DHA    C18 1993   3.551   1.815   5.500
    3DHA    H8R 1994   3.603   1.760   5.422
    3DHA    C17 1995   3.624   1.889   5.578
    3DHA    H7R 1996   3.730   1.894   5.553
    3DHA    C16 1997   3.586   1.957   5.704
    3DHA    H6R 1998   3.579   2.065   5.690
    3DHA    H6S 1999   3.491   1.915   5.741
    3DHA    C15 2000   3.682   1.931   5.820
    3DHA    H5R 2001   3.779   1.980   5.813
    3DHA    C14 2002   3.658   1.858   5.930
    3DHA    H4R 2003   3.738   1.849   6.003
    3DHA    C13 2004   3.537   1.784   5.961
    3DHA    H3R 2005   3.478   1.770   5.870
    3DHA    H3S 2006   3.568   1.681   5.984
    3DHA    C12 2007   3.462   1.843   6.071
    3DHA    H2R 2008   3.519   1.850   6.164
    3DHA    H2S 2009   3.446   1.943   6.029
    3DHA   C117 2010   3.534   1.506   5.018
    3DHA   H17R 2011   3.625   1.472   5.067
    3DHA   C118 2012   3.498   1.444   4.883
    3DHA   H18R 2013   3.544   1.504   4.804
    3DHA   H18S 2014   3.389   1.440   4.872
    3DHA   C119 2015   3.570   1.315   4.868
    3DHA   H19R 2016   3.677   1.331   4.859
    3DHA   C120 2017   3.526   1.183   4.873
    3DHA   H20R 2018   3.602   1.106   4.869
    3DHA   C121 2019   3.388   1.134   4.893
    3DHA   H21R 2020   3.324   1.223   4.896
    3DHA   H21S 2021   3.369   1.097   4.994
    3DHA   C122 2022   3.334   1.040   4.771
    3DHA   H22R 2023   3.324   1.091   4.675
    3DHA   H22S 2024   3.238   0.994   4.794
    3DHA   H22T 2025   3.405   0.958   4.758
    1ST    C118 2026   2.642   5.700   4.940
    1ST    H18R 2027   2.647   5.668   5.044
    1ST    H18S 2028   2.646   5.809   4.946
    1ST    H18T 2029   2.731   5.677   4.882
    1ST    C117 2030   2.511   5.655   4.875
    1ST    H17R 2031   2.491   5.682   4.771
    1ST    H17S 2032   2.512   5.547   4.891
    1ST    C116 2033   2.392   5.705   4.948
    1ST    H16R 2034   2.393   5.672   5.052
    1ST    H16S 2035   2.390   5.814   4.955
    1ST    C115 2036   2.259   5.663   4.891
    1ST    H15R 2037   2.180   5.724   4.934
    1ST    H15S 2038   2.263   5.693   4.786
    1ST    C114 2039   2.231   5.517   4.913
    1ST    H14R 2040   2.295   5.457   4.848
    1ST    H14S 2041   2.256   5.487   5.016
    1ST    C113 2042   2.078   5.477   4.869
    1ST    H13R 2043   2.009   5.530   4.934
    1ST    H13S 2044   2.049   5.490   4.765
    1ST    C112 2045   2.059   5.334   4.909
    1ST    H12R 2046   1.955   5.304   4.899
    1ST    H12S 2047   2.115   5.276   4.835
    1ST    C111 2048   2.097   5.284   5.053
    1ST    H11R 2049   2.203   5.306   5.063
    1ST    H11S 2050   2.048   5.326   5.141
    1ST    C110 2051   2.073   5.138   5.063
    1ST    H10R 2052   1.964   5.127   5.057
    1ST    H10S 2053   2.104   5.079   4.976
    1ST     C19 2054   2.144   5.068   5.175
    1ST     H9R 2055   2.158   4.964   5.147
    1ST     H9S 2056   2.242   5.113   5.191
    1ST     C18 2057   2.057   5.063   5.303
    1ST     H8R 2058   2.019   5.162   5.328
    1ST     H8S 2059   1.968   5.003   5.282
    1ST     C17 2060   2.136   4.997   5.419
    1ST     H7R 2061   2.164   4.896   5.390
    1ST     H7S 2062   2.231   5.052   5.422
    1ST     C16 2063   2.077   5.013   5.560
    1ST     H6R 2064   2.041   5.117   5.561
    1ST     H6S 2065   1.988   4.951   5.575
    1ST     C15 2066   2.171   4.997   5.679
    1ST     H5R 2067   2.218   4.901   5.657
    1ST     H5S 2068   2.253   5.069   5.682
    1ST     C14 2069   2.096   4.976   5.810
    1ST     H4R 2070   2.070   5.075   5.847
    1ST     H4S 2071   2.004   4.925   5.781
    1ST     C13 2072   2.171   4.895   5.916
    1ST     H3R 2073   2.227   4.809   5.878
    1ST     H3S 2074   2.245   4.970   5.944
    1ST     C12 2075   2.081   4.841   6.033
    1ST     H2R 2076   1.981   4.806   6.010
    1ST     H2S 2077   2.138   4.755   6.069
    2PS     C11 2078   2.063   4.933   6.148
    2PS     O12 2079   2.079   5.051   6.138
    2PS     O11 2080   2.016   4.866   6.259
    2PS      C1 2081   1.988   4.940   6.387
    2PS      HR 2082   1.936   5.032   6.360
    2PS      HS 2083   1.912   4.881   6.438
    2PS      C2 2084   2.122   4.963   6.472
    2PS      HX 2085   2.179   4.869   6.479
    2PS      C3 2086   2.079   4.996   6.619
    2PS      HA 2087   2.026   5.092   6.616
    2PS      HB 2088   2.014   4.917   6.657
    2PS     O31 2089   2.183   5.013   6.716
    2PS     P31 2090   2.145   5.046   6.865
    2PS     O32 2091   2.047   4.922   6.902
    2PS     C31 2092   2.090   4.798   6.953
    2PS     H1A 2093   2.153   4.742   6.883
    2PS     H1B 2094   2.141   4.812   7.048
    2PS     C32 2095   1.956   4.724   6.993
    2PS     H2A 2096   1.888   4.775   7.061
    2PS     N31 2097   1.878   4.699   6.871
    2PS    HN1A 2098   1.806   4.629   6.893
    2PS    HN1B 2099   1.835   4.786   6.834
    2PS    HN1C 2100   1.931   4.650   6.797
    2PS     C33 2101   1.989   4.601   7.081
    2PS     O33 2102   2.268   5.042   6.947
    2PS     O34 2103   2.067   5.169   6.867
    2PS     O21 2104   2.196   5.071   6.426
    2PS     C21 2105   2.326   5.093   6.458
    2PS     O22 2106   2.395   5.032   6.542
    2PS     O35 2107   2.072   4.605   7.168
    2PS     O36 2108   1.920   4.501   7.058
    3DHA   C116 2109   2.646   5.458   5.212
    3DHA   H16R 2110   2.665   5.537   5.284
    3DHA   C115 2111   2.513   5.405   5.229
    3DHA   H15R 2112   2.441   5.484   5.252
    3DHA   H15S 2113   2.482   5.349   5.140
    3DHA   C114 2114   2.498   5.315   5.348
    3DHA   H14R 2115   2.567   5.232   5.352
    3DHA   C113 2116   2.421   5.333   5.456
    3DHA   H13R 2117   2.434   5.268   5.542
    3DHA   C112 2118   2.319   5.445   5.479
    3DHA   H12R 2119   2.361   5.518   5.549
    3DHA   H12S 2120   2.298   5.500   5.387
    3DHA   C111 2121   2.202   5.381   5.553
    3DHA   H11R 2122   2.116   5.356   5.492
    3DHA   C110 2123   2.199   5.337   5.679
    3DHA   H10R 2124   2.106   5.294   5.714
    3DHA    C19 2125   2.302   5.367   5.786
    3DHA    H9R 2126   2.403   5.350   5.747
    3DHA    H9S 2127   2.303   5.475   5.801
    3DHA    C18 2128   2.280   5.287   5.918
    3DHA    H8R 2129   2.180   5.245   5.924
    3DHA    C17 2130   2.370   5.267   6.016
    3DHA    H7R 2131   2.341   5.210   6.105
    3DHA    C16 2132   2.516   5.306   6.031
    3DHA    H6R 2133   2.573   5.214   6.016
    3DHA    H6S 2134   2.555   5.357   5.943
    3DHA    C15 2135   2.535   5.387   6.154
    3DHA    H5R 2136   2.556   5.492   6.134
    3DHA    C14 2137   2.542   5.346   6.283
    3DHA    H4R 2138   2.570   5.415   6.362
    3DHA    C13 2139   2.503   5.204   6.325
    3DHA    H3R 2140   2.494   5.139   6.237
    3DHA    H3S 2141   2.583   5.160   6.385
    3DHA    C12 2142   2.372   5.221   6.392
    3DHA    H2R 2143   2.376   5.301   6.466
    3DHA    H2S 2144   2.297   5.267   6.327
    3DHA   C117 2145   2.740   5.423   5.124
    3DHA   H17R 2146   2.828   5.486   5.120
    3DHA   C118 2147   2.727   5.319   5.014
    3DHA   H18R 2148   2.784   5.360   4.931
    3DHA   H18S 2149   2.625   5.322   4.975
    3DHA   C119 2150   2.767   5.182   5.059
    3DHA   H19R 2151   2.716   5.163   5.153
    3DHA   C120 2152   2.845   5.101   4.985
    3DHA   H20R 2153   2.870   5.005   5.029
    3DHA   C121 2154   2.909   5.123   4.849
    3DHA   H21R 2155   2.843   5.191   4.794
    3DHA   H21S 2156   2.912   5.027   4.797
    3DHA   C122 2157   3.036   5.199   4.844
    3DHA   H22R 2158   3.059   5.248   4.748
    3DHA   H22S 2159   3.118   5.128   4.851
    3DHA   H22T 2160   3.030   5.277   4.920
    1ST    C118 2161   4.179   0.423   4.410
    1ST    H18R 2162   4.214   0.511   4.463
    1ST    H18S 2163   4.074   0.428   4.379
    1ST    H18T 2164   4.231   0.406   4.315
    1ST    C117 2165   4.179   0.310   4.515
    1ST    H17R 2166   4.111   0.228   4.491
    1ST    H17S 2167   4.271   0.251   4.527
    1ST    C116 2168   4.145   0.356   4.654
    1ST    H16R 2169   4.221   0.426   4.688
    1ST    H16S 2170   4.063   0.426   4.636
    1ST    C115 2171   4.122   0.246   4.761
    1ST    H15R 2172   4.036   0.191   4.723
    1ST    H15S 2173   4.206   0.177   4.757
    1ST    C114 2174   4.097   0.313   4.900
    1ST    H14R 2175   4.185   0.361   4.943
    1ST    H14S 2176   4.029   0.398   4.888
    1ST    C113 2177   4.041   0.218   5.001
    1ST    H13R 2178   3.946   0.176   4.966
    1ST    H13S 2179   4.108   0.132   5.000
    1ST    C112 2180   4.036   0.280   5.142
    1ST    H12R 2181   4.132   0.313   5.181
    1ST    H12S 2182   3.980   0.374   5.140
    1ST    C111 2183   3.967   0.189   5.240
    1ST    H11R 2184   3.861   0.168   5.221
    1ST    H11S 2185   4.003   0.086   5.243
    1ST    C110 2186   3.954   0.251   5.384
    1ST    H10R 2187   4.054   0.262   5.426
    1ST    H10S 2188   3.903   0.347   5.383
    1ST     C19 2189   3.885   0.157   5.485
    1ST     H9R 2190   3.790   0.125   5.441
    1ST     H9S 2191   3.924   0.055   5.485
    1ST     C18 2192   3.873   0.219   5.626
    1ST     H8R 2193   3.964   0.240   5.683
    1ST     H8S 2194   3.820   0.315   5.622
    1ST     C17 2195   3.787   0.139   5.713
    1ST     H7R 2196   3.698   0.103   5.662
    1ST     H7S 2197   3.843   0.046   5.728
    1ST     C16 2198   3.751   0.198   5.849
    1ST     H6R 2199   3.846   0.193   5.903
    1ST     H6S 2200   3.733   0.305   5.837
    1ST     C15 2201   3.645   0.115   5.914
    1ST     H5R 2202   3.572   0.090   5.836
    1ST     H5S 2203   3.677   0.013   5.938
    1ST     C14 2204   3.599   0.164   6.044
    1ST     H4R 2205   3.549   0.258   6.023
    1ST     H4S 2206   3.514   0.106   6.079
    1ST     C13 2207   3.700   0.185   6.157
    1ST     H3R 2208   3.712   0.079   6.181
    1ST     H3S 2209   3.798   0.220   6.125
    1ST     C12 2210   3.638   0.281   6.254
    1ST     H2R 2211   3.620   0.381   6.213
    1ST     H2S 2212   3.541   0.238   6.277
    2PS     C11 2213   3.713   0.292   6.385
    2PS     O12 2214   3.703   0.218   6.479
    2PS     O11 2215   3.780   0.407   6.383
    2PS      C1 2216   3.864   0.451   6.491
    2PS      HR 2217   3.905   0.547   6.458
    2PS      HS 2218   3.806   0.462   6.583
    2PS      C2 2219   3.986   0.362   6.515
    2PS      HX 2220   3.959   0.262   6.548
    2PS      C3 2221   4.083   0.421   6.614
    2PS      HA 2222   4.067   0.364   6.706
    2PS      HB 2223   4.187   0.425   6.579
    2PS     O31 2224   4.064   0.551   6.655
    2PS     P31 2225   4.164   0.634   6.756
    2PS     O32 2226   4.122   0.599   6.900
    2PS     C31 2227   4.173   0.479   6.957
    2PS     H1A 2228   4.150   0.391   6.895
    2PS     H1B 2229   4.280   0.490   6.973
    2PS     C32 2230   4.104   0.453   7.092
    2PS     H2A 2231   4.114   0.530   7.168
    2PS     N31 2232   3.951   0.457   7.074
    2PS    HN1A 2233   3.924   0.403   6.991
    2PS    HN1B 2234   3.901   0.420   7.156
    2PS    HN1C 2235   3.912   0.552   7.062
    2PS     C33 2236   4.163   0.327   7.161
    2PS     O33 2237   4.303   0.592   6.742
    2PS     O34 2238   4.127   0.774   6.738
    2PS     O21 2239   4.042   0.331   6.388
    2PS     C21 2240   4.103   0.423   6.309
    2PS     O22 2241   4.125   0.539   6.346
    2PS     O35 2242   4.276   0.330   7.202
    2PS     O36 2243   4.107   0.223   7.159
    3DHA   C116 2244   4.765   0.346   4.946
    3DHA   H16R 2245   4.873   0.339   4.940
    3DHA   C115 2246   4.703   0.297   5.069
    3DHA   H15R 2247   4.612   0.239   5.050
    3DHA   H15S 2248   4.773   0.231   5.120
    3DHA   C114 2249   4.667   0.408   5.164
    3DHA   H14R 2250   4.690   0.508   5.127
    3DHA   C113 2251   4.602   0.383   5.280
    3DHA   H13R 2252   4.578   0.462   5.351
    3DHA   C112 2253   4.570   0.253   5.334
    3DHA   H12R 2254   4.589   0.166   5.270
    3DHA   H12S 2255   4.639   0.247   5.418
    3DHA   C111 2256   4.425   0.242   5.371
    3DHA   H11R 2257   4.348   0.259   5.297
    3DHA   C110 2258   4.385   0.213   5.494
    3DHA   H10R 2259   4.278   0.192   5.499
    3DHA    C19 2260   4.474   0.184   5.611
    3DHA    H9R 2261   4.419   0.111   5.672
    3DHA    H9S 2262   4.568   0.137   5.581
    3DHA    C18 2263   4.516   0.300   5.688
    3DHA    H8R 2264   4.612   0.341   5.660
    3DHA    C17 2265   4.463   0.376   5.779
    3DHA    H7R 2266   4.512   0.470   5.807
    3DHA    C16 2267   4.332   0.353   5.845
    3DHA    H6R 2268   4.318   0.445   5.901
    3DHA    H6S 2269   4.260   0.343   5.764
    3DHA    C15 2270   4.328   0.232   5.925
    3DHA    H5R 2271   4.352   0.142   5.868
    3DHA    C14 2272   4.289   0.217   6.049
    3DHA    H4R 2273   4.285   0.117   6.092
    3DHA    C13 2274   4.269   0.328   6.150
    3DHA    H3R 2275   4.313   0.304   6.247
    3DHA    H3S 2276   4.313   0.424   6.122
    3DHA    C12 2277   4.119   0.356   6.165
    3DHA    H2R 2278   4.077   0.414   6.082
    3DHA    H2S 2279   4.060   0.265   6.155
    3DHA   C117 2280   4.702   0.380   4.829
    3DHA   H17R 2281   4.759   0.414   4.744
    3DHA   C118 2282   4.556   0.395   4.813
    3DHA   H18R 2283   4.531   0.460   4.729
    3DHA   H18S 2284   4.524   0.439   4.907
    3DHA   C119 2285   4.495   0.265   4.788
    3DHA   H19R 2286   4.422   0.222   4.856
    3DHA   C120 2287   4.522   0.179   4.690
    3DHA   H20R 2288   4.484   0.077   4.699
    3DHA   C121 2289   4.630   0.197   4.590
    3DHA   H21R 2290   4.726   0.158   4.623
    3DHA   H21S 2291   4.647   0.302   4.565
    3DHA   C122 2292   4.597   0.135   4.461
    3DHA   H22R 2293   4.684   0.140   4.395
    3DHA   H22S 2294   4.519   0.194   4.411
    3DHA   H22T 2295   4.572   0.029   4.470
    1ST    C118 2296   4.489   2.343   5.060
    1ST    H18R 2297   4.469   2.449   5.075
    1ST    H18S 2298   4.405   2.288   5.103
    1ST    H18T 2299   4.492   2.344   4.951
    1ST    C117 2300   4.619   2.286   5.116
    1ST    H17R 2301   4.613   2.274   5.224
    1ST    H17S 2302   4.628   2.185   5.075
    1ST    C116 2303   4.748   2.354   5.068
    1ST    H16R 2304   4.752   2.334   4.960
    1ST    H16S 2305   4.749   2.463   5.079
    1ST    C115 2306   4.882   2.282   5.105
    1ST    H15R 2307   4.880   2.182   5.063
    1ST    H15S 2308   4.960   2.335   5.049
    1ST    C114 2309   4.912   2.267   5.250
    1ST    H14R 2310   4.898   2.368   5.288
    1ST    H14S 2311   4.850   2.195   5.302
    1ST    C113 2312   5.052   2.220   5.278
    1ST    H13R 2313   5.070   2.113   5.268
    1ST    H13S 2314   5.123   2.264   5.208
    1ST    C112 2315   5.100   2.265   5.411
    1ST    H12R 2316   5.208   2.275   5.428
    1ST    H12S 2317   5.067   2.367   5.426
    1ST    C111 2318   5.068   2.165   5.522
    1ST    H11R 2319   4.959   2.163   5.535
    1ST    H11S 2320   5.088   2.061   5.495
    1ST    C110 2321   5.130   2.194   5.656
    1ST    H10R 2322   5.237   2.201   5.636
    1ST    H10S 2323   5.100   2.286   5.707
    1ST     C19 2324   5.105   2.074   5.753
    1ST     H9R 2325   4.998   2.072   5.773
    1ST     H9S 2326   5.137   1.974   5.723
    1ST     C18 2327   5.170   2.097   5.891
    1ST     H8R 2328   5.163   2.011   5.957
    1ST     H8S 2329   5.278   2.103   5.876
    1ST     C17 2330   5.123   2.226   5.960
    1ST     H7R 2331   5.157   2.315   5.907
    1ST     H7S 2332   5.015   2.231   5.977
    1ST     C16 2333   5.196   2.239   6.095
    1ST     H6R 2334   5.165   2.157   6.159
    1ST     H6S 2335   5.303   2.233   6.073
    1ST     C15 2336   5.155   2.370   6.166
    1ST     H5R 2337   5.195   2.458   6.117
    1ST     H5S 2338   5.047   2.380   6.153
    1ST     C14 2339   5.203   2.376   6.312
    1ST     H4R 2340   5.312   2.383   6.310
    1ST     H4S 2341   5.166   2.470   6.355
    1ST     C13 2342   5.161   2.269   6.408
    1ST     H3R 2343   5.234   2.189   6.402
    1ST     H3S 2344   5.159   2.308   6.510
    1ST     C12 2345   5.027   2.212   6.385
    1ST     H2R 2346   4.946   2.285   6.373
    1ST     H2S 2347   5.029   2.166   6.286
    2PS     C11 2348   4.989   2.101   6.482
    2PS     O12 2349   5.052   2.062   6.577
    2PS     O11 2350   4.870   2.047   6.452
    2PS      C1 2351   4.796   1.945   6.522
    2PS      HR 2352   4.833   1.844   6.501
    2PS      HS 2353   4.790   1.963   6.630
    2PS      C2 2354   4.651   1.951   6.478
    2PS      HX 2355   4.619   2.055   6.467
    2PS      C3 2356   4.565   1.894   6.587
    2PS      HA 2357   4.584   1.789   6.611
    2PS      HB 2358   4.573   1.943   6.685
    2PS     O31 2359   4.428   1.911   6.559
    2PS     P31 2360   4.317   1.912   6.671
    2PS     O32 2361   4.288   2.068   6.688
    2PS     C31 2362   4.384   2.155   6.754
    2PS     H1A 2363   4.399   2.122   6.857
    2PS     H1B 2364   4.481   2.157   6.703
    2PS     C32 2365   4.334   2.305   6.749
    2PS     H2A 2366   4.413   2.369   6.789
    2PS     N31 2367   4.302   2.353   6.607
    2PS    HN1A 2368   4.387   2.367   6.550
    2PS    HN1B 2369   4.241   2.284   6.561
    2PS    HN1C 2370   4.257   2.445   6.620
    2PS     C33 2371   4.225   2.328   6.848
    2PS     O33 2372   4.190   1.859   6.612
    2PS     O34 2373   4.367   1.863   6.799
    2PS     O21 2374   4.640   1.877   6.354
    2PS     C21 2375   4.546   1.902   6.261
    2PS     O22 2376   4.459   1.980   6.277
    2PS     O35 2377   4.178   2.243   6.918
    2PS     O36 2378   4.166   2.437   6.851
    3DHA   C116 2379   4.239   2.069   5.121
    3DHA   H16R 2380   4.225   2.058   5.229
    3DHA   C115 2381   4.348   1.978   5.076
    3DHA   H15R 2382   4.328   1.947   4.973
    3DHA   H15S 2383   4.442   2.033   5.064
    3DHA   C114 2384   4.371   1.857   5.166
    3DHA   H14R 2385   4.311   1.768   5.149
    3DHA   C113 2386   4.454   1.844   5.270
    3DHA   H13R 2387   4.454   1.746   5.317
    3DHA   C112 2388   4.518   1.954   5.343
    3DHA   H12R 2389   4.480   2.055   5.328
    3DHA   H12S 2390   4.491   1.942   5.448
    3DHA   C111 2391   4.664   1.961   5.332
    3DHA   H11R 2392   4.695   2.002   5.237
    3DHA   C110 2393   4.754   1.924   5.433
    3DHA   H10R 2394   4.861   1.936   5.417
    3DHA    C19 2395   4.714   1.867   5.563
    3DHA    H9R 2396   4.630   1.798   5.558
    3DHA    H9S 2397   4.801   1.810   5.596
    3DHA    C18 2398   4.673   1.985   5.658
    3DHA    H8R 2399   4.742   2.069   5.663
    3DHA    C17 2400   4.566   1.995   5.729
    3DHA    H7R 2401   4.558   2.087   5.786
    3DHA    C16 2402   4.450   1.906   5.741
    3DHA    H6R 2403   4.373   1.956   5.800
    3DHA    H6S 2404   4.405   1.902   5.642
    3DHA    C15 2405   4.482   1.775   5.800
    3DHA    H5R 2406   4.516   1.700   5.730
    3DHA    C14 2407   4.480   1.735   5.924
    3DHA    H4R 2408   4.504   1.630   5.938
    3DHA    C13 2409   4.451   1.816   6.046
    3DHA    H3R 2410   4.433   1.920   6.018
    3DHA    H3S 2411   4.366   1.777   6.103
    3DHA    C12 2412   4.571   1.818   6.138
    3DHA    H2R 2413   4.579   1.717   6.177
    3DHA    H2S 2414   4.664   1.838   6.085
    3DHA   C117 2415   4.173   2.152   5.040
    3DHA   H17R 2416   4.093   2.215   5.080
    3DHA   C118 2417   4.203   2.194   4.900
    3DHA   H18R 2418   4.258   2.114   4.849
    3DHA   H18S 2419   4.277   2.274   4.902
    3DHA   C119 2420   4.081   2.231   4.817
    3DHA   H19R 2421   3.995   2.165   4.828
    3DHA   C120 2422   4.063   2.341   4.740
    3DHA   H20R 2423   3.963   2.357   4.702
    3DHA   C121 2424   4.161   2.446   4.706
    3DHA   H21R 2425   4.128   2.469   4.604
    3DHA   H21S 2426   4.259   2.402   4.685
    3DHA   C122 2427   4.154   2.551   4.814
    3DHA   H22R 2428   4.054   2.586   4.842
    3DHA   H22S 2429   4.194   2.647   4.781
    3DHA   H22T 2430   4.205   2.512   4.902
    1ST    C118 2431   1.590   2.648   4.694
    1ST    H18R 2432   1.661   2.727   4.668
    1ST    H18S 2433   1.516   2.640   4.613
    1ST    H18T 2434   1.629   2.547   4.698
    1ST    C117 2435   1.505   2.667   4.824
    1ST    H17R 2436   1.572   2.661   4.910
    1ST    H17S 2437   1.459   2.766   4.823
    1ST    C116 2438   1.393   2.570   4.837
    1ST    H16R 2439   1.358   2.542   4.738
    1ST    H16S 2440   1.436   2.478   4.876
    1ST    C115 2441   1.262   2.628   4.905
    1ST    H15R 2442   1.211   2.687   4.828
    1ST    H15S 2443   1.192   2.546   4.923
    1ST    C114 2444   1.284   2.713   5.028
    1ST    H14R 2445   1.341   2.799   4.992
    1ST    H14S 2446   1.189   2.760   5.051
    1ST    C113 2447   1.336   2.640   5.153
    1ST    H13R 2448   1.257   2.569   5.179
    1ST    H13S 2449   1.427   2.586   5.127
    1ST    C112 2450   1.353   2.732   5.279
    1ST    H12R 2451   1.397   2.828   5.249
    1ST    H12S 2452   1.251   2.753   5.311
    1ST    C111 2453   1.432   2.674   5.398
    1ST    H11R 2454   1.532   2.673   5.354
    1ST    H11S 2455   1.437   2.749   5.477
    1ST    C110 2456   1.382   2.540   5.449
    1ST    H10R 2457   1.386   2.472   5.364
    1ST    H10S 2458   1.453   2.495   5.519
    1ST     C19 2459   1.247   2.545   5.515
    1ST     H9R 2460   1.259   2.604   5.607
    1ST     H9S 2461   1.192   2.621   5.459
    1ST     C18 2462   1.177   2.420   5.560
    1ST     H8R 2463   1.084   2.451   5.607
    1ST     H8S 2464   1.154   2.370   5.466
    1ST     C17 2465   1.251   2.329   5.665
    1ST     H7R 2466   1.189   2.253   5.714
    1ST     H7S 2467   1.323   2.276   5.603
    1ST     C16 2468   1.316   2.397   5.786
    1ST     H6R 2469   1.399   2.467   5.773
    1ST     H6S 2470   1.243   2.474   5.813
    1ST     C15 2471   1.351   2.304   5.900
    1ST     H5R 2472   1.264   2.244   5.926
    1ST     H5S 2473   1.426   2.235   5.861
    1ST     C14 2474   1.381   2.374   6.036
    1ST     H4R 2475   1.473   2.433   6.032
    1ST     H4S 2476   1.288   2.427   6.058
    1ST     C13 2477   1.398   2.275   6.157
    1ST     H3R 2478   1.486   2.210   6.157
    1ST     H3S 2479   1.420   2.338   6.243
    1ST     C12 2480   1.269   2.186   6.192
    1ST     H2R 2481   1.185   2.254   6.206
    1ST     H2S 2482   1.240   2.125   6.106
    2PS     C11 2483   1.284   2.104   6.316
    2PS     O12 2484   1.384   2.099   6.384
    2PS     O11 2485   1.172   2.035   6.337
    2PS      C1 2486   1.178   1.929   6.443
    2PS      HR 2487   1.266   1.865   6.447
    2PS      HS 2488   1.184   1.990   6.534
    2PS      C2 2489   1.045   1.850   6.453
    2PS      HX 2490   0.957   1.911   6.431
    2PS      C3 2491   1.031   1.794   6.599
    2PS      HA 2492   1.020   1.875   6.672
    2PS      HB 2493   0.934   1.745   6.608
    2PS     O31 2494   1.138   1.718   6.640
    2PS     P31 2495   1.141   1.632   6.772
    2PS     O32 2496   1.076   1.726   6.891
    2PS     C31 2497   1.138   1.848   6.928
    2PS     H1A 2498   1.245   1.837   6.947
    2PS     H1B 2499   1.124   1.925   6.851
    2PS     C32 2500   1.073   1.879   7.060
    2PS     H2A 2501   0.972   1.918   7.048
    2PS     N31 2502   1.061   1.752   7.142
    2PS    HN1A 2503   1.019   1.775   7.234
    2PS    HN1B 2504   1.009   1.675   7.099
    2PS    HN1C 2505   1.150   1.708   7.170
    2PS     C33 2506   1.151   1.993   7.128
    2PS     O33 2507   1.050   1.516   6.762
    2PS     O34 2508   1.284   1.613   6.802
    2PS     O21 2509   1.061   1.742   6.359
    2PS     C21 2510   0.955   1.657   6.337
    2PS     O22 2511   0.843   1.659   6.396
    2PS     O35 2512   1.241   1.963   7.202
    2PS     O36 2513   1.126   2.105   7.099
    3DHA   C116 2514   0.875   1.698   5.139
    3DHA   H16R 2515   0.860   1.597   5.103
    3DHA   C115 2516   0.982   1.727   5.239
    3DHA   H15R 2517   1.064   1.759   5.174
    3DHA   H15S 2518   0.957   1.803   5.313
    3DHA   C114 2519   1.036   1.608   5.305
    3DHA   H14R 2520   1.122   1.569   5.251
    3DHA   C113 2521   0.994   1.559   5.424
    3DHA   H13R 2522   1.040   1.475   5.475
    3DHA   C112 2523   0.895   1.624   5.515
    3DHA   H12R 2524   0.916   1.591   5.617
    3DHA   H12S 2525   0.912   1.732   5.521
    3DHA   C111 2526   0.756   1.593   5.490
    3DHA   H11R 2527   0.721   1.621   5.391
    3DHA   C110 2528   0.667   1.517   5.566
    3DHA   H10R 2529   0.563   1.506   5.535
    3DHA    C19 2530   0.702   1.446   5.685
    3DHA    H9R 2531   0.635   1.361   5.673
    3DHA    H9S 2532   0.803   1.407   5.694
    3DHA    C18 2533   0.661   1.536   5.792
    3DHA    H8R 2534   0.604   1.625   5.769
    3DHA    C17 2535   0.700   1.523   5.918
    3DHA    H7R 2536   0.665   1.593   5.993
    3DHA    C16 2537   0.784   1.414   5.969
    3DHA    H6R 2538   0.763   1.400   6.075
    3DHA    H6S 2539   0.765   1.317   5.922
    3DHA    C15 2540   0.927   1.431   5.945
    3DHA    H5R 2541   0.964   1.359   5.873
    3DHA    C14 2542   1.007   1.531   5.993
    3DHA    H4R 2543   1.112   1.534   5.964
    3DHA    C13 2544   0.969   1.633   6.093
    3DHA    H3R 2545   1.028   1.725   6.094
    3DHA    H3S 2546   0.864   1.656   6.077
    3DHA    C12 2547   0.979   1.559   6.227
    3DHA    H2R 2548   0.908   1.476   6.233
    3DHA    H2S 2549   1.077   1.512   6.236
    3DHA   C117 2550   0.778   1.780   5.111
    3DHA   H17R 2551   0.697   1.748   5.045
    3DHA   C118 2552   0.765   1.915   5.167
    3DHA   H18R 2553   0.696   1.972   5.105
    3DHA   H18S 2554   0.867   1.953   5.165
    3DHA   C119 2555   0.719   1.911   5.309
    3DHA   H19R 2556   0.704   1.810   5.348
    3DHA   C120 2557   0.696   2.022   5.387
    3DHA   H20R 2558   0.651   2.002   5.485
    3DHA   C121 2559   0.727   2.161   5.351
    3DHA   H21R 2560   0.631   2.212   5.336
    3DHA   H21S 2561   0.780   2.161   5.255
    3DHA   C122 2562   0.816   2.248   5.439
    3DHA   H22R 2563   0.904   2.194   5.473
    3DHA   H22S 2564   0.748   2.282   5.517
    3DHA   H22T 2565   0.846   2.335   5.380
    1ST    C118 2566   2.870   2.300   4.401
    1ST    H18R 2567   2.850   2.407   4.391
    1ST    H18S 2568   2.782   2.245   4.368
    1ST    H18T 2569   2.953   2.282   4.333
    1ST    C117 2570   2.927   2.273   4.538
    1ST    H17R 2571   2.849   2.285   4.614
    1ST    H17S 2572   2.949   2.168   4.557
    1ST    C116 2573   3.058   2.356   4.567
    1ST    H16R 2574   3.131   2.300   4.626
    1ST    H16S 2575   3.113   2.374   4.474
    1ST    C115 2576   3.031   2.499   4.622
    1ST    H15R 2577   3.130   2.540   4.641
    1ST    H15S 2578   2.991   2.566   4.546
    1ST    C114 2579   2.941   2.500   4.751
    1ST    H14R 2580   2.845   2.497   4.701
    1ST    H14S 2581   2.958   2.419   4.822
    1ST    C113 2582   2.961   2.632   4.821
    1ST    H13R 2583   2.979   2.710   4.747
    1ST    H13S 2584   2.869   2.670   4.866
    1ST    C112 2585   3.071   2.637   4.920
    1ST    H12R 2586   3.066   2.554   4.992
    1ST    H12S 2587   3.165   2.615   4.869
    1ST    C111 2588   3.079   2.767   4.995
    1ST    H11R 2589   3.099   2.846   4.922
    1ST    H11S 2590   2.976   2.786   5.027
    1ST    C110 2591   3.175   2.782   5.109
    1ST    H10R 2592   3.278   2.778   5.072
    1ST    H10S 2593   3.155   2.882   5.148
    1ST     C19 2594   3.170   2.683   5.217
    1ST     H9R 2595   3.069   2.688   5.260
    1ST     H9S 2596   3.184   2.582   5.177
    1ST     C18 2597   3.263   2.721   5.331
    1ST     H8R 2598   3.362   2.748   5.295
    1ST     H8S 2599   3.213   2.805   5.379
    1ST     C17 2600   3.286   2.614   5.438
    1ST     H7R 2601   3.193   2.593   5.491
    1ST     H7S 2602   3.325   2.528   5.383
    1ST     C16 2603   3.380   2.646   5.544
    1ST     H6R 2604   3.348   2.728   5.609
    1ST     H6S 2605   3.383   2.564   5.615
    1ST     C15 2606   3.521   2.671   5.485
    1ST     H5R 2607   3.532   2.604   5.399
    1ST     H5S 2608   3.525   2.773   5.445
    1ST     C14 2609   3.641   2.658   5.585
    1ST     H4R 2610   3.647   2.551   5.603
    1ST     H4S 2611   3.731   2.696   5.537
    1ST     C13 2612   3.614   2.722   5.719
    1ST     H3R 2613   3.606   2.830   5.711
    1ST     H3S 2614   3.522   2.676   5.756
    1ST     C12 2615   3.726   2.689   5.812
    1ST     H2R 2616   3.729   2.582   5.836
    1ST     H2S 2617   3.826   2.729   5.791
    2PS     C11 2618   3.690   2.744   5.944
    2PS     O12 2619   3.734   2.851   5.983
    2PS     O11 2620   3.597   2.670   6.006
    2PS      C1 2621   3.560   2.709   6.142
    2PS      HR 2622   3.501   2.623   6.176
    2PS      HS 2623   3.645   2.705   6.210
    2PS      C2 2624   3.472   2.840   6.148
    2PS      HX 2625   3.526   2.920   6.097
    2PS      C3 2626   3.464   2.891   6.294
    2PS      HA 2627   3.551   2.949   6.325
    2PS      HB 2628   3.372   2.948   6.313
    2PS     O31 2629   3.464   2.785   6.380
    2PS     P31 2630   3.469   2.801   6.536
    2PS     O32 2631   3.604   2.882   6.558
    2PS     C31 2632   3.724   2.813   6.556
    2PS     H1A 2633   3.718   2.723   6.618
    2PS     H1B 2634   3.742   2.778   6.453
    2PS     C32 2635   3.838   2.905   6.594
    2PS     H2A 2636   3.846   2.980   6.516
    2PS     N31 2637   3.816   2.988   6.720
    2PS    HN1A 2638   3.877   3.070   6.731
    2PS    HN1B 2639   3.722   3.031   6.727
    2PS    HN1C 2640   3.819   2.925   6.801
    2PS     C33 2641   3.962   2.815   6.593
    2PS     O33 2642   3.357   2.888   6.576
    2PS     O34 2643   3.478   2.659   6.590
    2PS     O21 2644   3.339   2.833   6.087
    2PS     C21 2645   3.246   2.751   6.134
    2PS     O22 2646   3.261   2.680   6.232
    2PS     O35 2647   4.047   2.839   6.509
    2PS     O36 2648   3.979   2.736   6.684
    3DHA   C116 2649   2.666   2.443   4.997
    3DHA   H16R 2650   2.761   2.484   5.031
    3DHA   C115 2651   2.552   2.482   5.081
    3DHA   H15R 2652   2.469   2.410   5.076
    3DHA   H15S 2653   2.584   2.476   5.185
    3DHA   C114 2654   2.515   2.620   5.032
    3DHA   H14R 2655   2.463   2.623   4.936
    3DHA   C113 2656   2.527   2.733   5.094
    3DHA   H13R 2657   2.488   2.824   5.049
    3DHA   C112 2658   2.584   2.746   5.229
    3DHA   H12R 2659   2.579   2.849   5.263
    3DHA   H12S 2660   2.517   2.698   5.302
    3DHA   C111 2661   2.718   2.689   5.231
    3DHA   H11R 2662   2.765   2.691   5.132
    3DHA   C110 2663   2.779   2.646   5.341
    3DHA   H10R 2664   2.876   2.599   5.330
    3DHA    C19 2665   2.719   2.654   5.477
    3DHA    H9R 2666   2.719   2.760   5.502
    3DHA    H9S 2667   2.615   2.622   5.478
    3DHA    C18 2668   2.787   2.573   5.579
    3DHA    H8R 2669   2.764   2.468   5.564
    3DHA    C17 2670   2.865   2.602   5.686
    3DHA    H7R 2671   2.904   2.520   5.745
    3DHA    C16 2672   2.926   2.732   5.716
    3DHA    H6R 2673   2.890   2.805   5.642
    3DHA    H6S 2674   2.884   2.758   5.813
    3DHA    C15 2675   3.075   2.720   5.716
    3DHA    H5R 2676   3.121   2.750   5.622
    3DHA    C14 2677   3.150   2.690   5.823
    3DHA    H4R 2678   3.258   2.679   5.814
    3DHA    C13 2679   3.111   2.644   5.957
    3DHA    H3R 2680   3.005   2.618   5.962
    3DHA    H3S 2681   3.171   2.558   5.988
    3DHA    C12 2682   3.118   2.756   6.057
    3DHA    H2R 2683   3.103   2.859   6.021
    3DHA    H2S 2684   3.035   2.737   6.126
    3DHA   C117 2685   2.661   2.373   4.887
    3DHA   H17R 2686   2.756   2.342   4.846
    3DHA   C118 2687   2.542   2.327   4.809
    3DHA   H18R 2688   2.453   2.352   4.867
    3DHA   H18S 2689   2.544   2.218   4.802
    3DHA   C119 2690   2.532   2.387   4.668
    3DHA   H19R 2691   2.574   2.487   4.655
    3DHA   C120 2692   2.494   2.311   4.557
    3DHA   H20R 2693   2.506   2.362   4.462
    3DHA   C121 2694   2.446   2.166   4.542
    3DHA   H21R 2695   2.446   2.114   4.638
    3DHA   H21S 2696   2.510   2.106   4.477
    3DHA   C122 2697   2.303   2.166   4.500
    3DHA   H22R 2698   2.250   2.240   4.560
    3DHA   H22S 2699   2.263   2.068   4.528
    3DHA   H22T 2700   2.289   2.193   4.395
    1ST    C118 2701   0.302   0.624   4.642
    1ST    H18R 2702   0.289   0.589   4.745
    1ST    H18S 2703   0.373   0.549   4.607
    1ST    H18T 2704   0.209   0.609   4.586
    1ST    C117 2705   0.353   0.762   4.605
    1ST    H17R 2706   0.456   0.779   4.638
    1ST    H17S 2707   0.371   0.770   4.498
    1ST    C116 2708   0.269   0.876   4.651
    1ST    H16R 2709   0.332   0.963   4.634
    1ST    H16S 2710   0.176   0.888   4.596
    1ST    C115 2711   0.249   0.865   4.802
    1ST    H15R 2712   0.186   0.945   4.841
    1ST    H15S 2713   0.202   0.768   4.823
    1ST    C114 2714   0.383   0.859   4.876
    1ST    H14R 2715   0.442   0.771   4.850
    1ST    H14S 2716   0.448   0.938   4.839
    1ST    C113 2717   0.367   0.854   5.031
    1ST    H13R 2718   0.293   0.916   5.081
    1ST    H13S 2719   0.340   0.749   5.044
    1ST    C112 2720   0.499   0.871   5.101
    1ST    H12R 2721   0.582   0.822   5.051
    1ST    H12S 2722   0.514   0.979   5.101
    1ST    C111 2723   0.499   0.824   5.253
    1ST    H11R 2724   0.434   0.891   5.311
    1ST    H11S 2725   0.445   0.731   5.272
    1ST    C110 2726   0.641   0.817   5.316
    1ST    H10R 2727   0.701   0.740   5.268
    1ST    H10S 2728   0.688   0.914   5.295
    1ST     C19 2729   0.642   0.795   5.466
    1ST     H9R 2730   0.624   0.889   5.520
    1ST     H9S 2731   0.569   0.723   5.504
    1ST     C18 2732   0.783   0.759   5.522
    1ST     H8R 2733   0.831   0.684   5.459
    1ST     H8S 2734   0.848   0.847   5.526
    1ST     C17 2735   0.776   0.707   5.669
    1ST     H7R 2736   0.724   0.783   5.727
    1ST     H7S 2737   0.714   0.617   5.677
    1ST     C16 2738   0.914   0.688   5.724
    1ST     H6R 2739   0.976   0.641   5.648
    1ST     H6S 2740   0.959   0.785   5.740
    1ST     C15 2741   0.904   0.609   5.849
    1ST     H5R 2742   0.832   0.653   5.919
    1ST     H5S 2743   0.855   0.514   5.825
    1ST     C14 2744   1.032   0.586   5.921
    1ST     H4R 2745   1.082   0.521   5.848
    1ST     H4S 2746   1.071   0.685   5.942
    1ST     C13 2747   1.022   0.519   6.056
    1ST     H3R 2748   0.962   0.578   6.125
    1ST     H3S 2749   0.969   0.425   6.036
    1ST     C12 2750   1.156   0.502   6.127
    1ST     H2R 2751   1.224   0.438   6.070
    1ST     H2S 2752   1.203   0.598   6.148
    2PS     C11 2753   1.147   0.435   6.265
    2PS     O12 2754   1.212   0.473   6.362
    2PS     O11 2755   1.055   0.338   6.273
    2PS      C1 2756   1.012   0.283   6.404
    2PS      HR 2757   0.957   0.188   6.396
    2PS      HS 2758   1.107   0.262   6.453
    2PS      C2 2759   0.933   0.389   6.476
    2PS      HX 2760   0.978   0.488   6.463
    2PS      C3 2761   0.937   0.348   6.622
    2PS      HA 2762   0.870   0.263   6.640
    2PS      HB 2763   1.030   0.295   6.643
    2PS     O31 2764   0.931   0.456   6.719
    2PS     P31 2765   0.925   0.434   6.879
    2PS     O32 2766   1.017   0.313   6.908
    2PS     C31 2767   1.159   0.333   6.921
    2PS     H1A 2768   1.195   0.361   6.822
    2PS     H1B 2769   1.175   0.414   6.993
    2PS     C32 2770   1.223   0.204   6.964
    2PS     H2A 2771   1.185   0.127   6.897
    2PS     N31 2772   1.369   0.207   6.937
    2PS    HN1A 2773   1.418   0.128   6.981
    2PS    HN1B 2774   1.388   0.204   6.835
    2PS    HN1C 2775   1.407   0.298   6.968
    2PS     C33 2776   1.184   0.161   7.102
    2PS     O33 2777   0.982   0.554   6.941
    2PS     O34 2778   0.788   0.402   6.912
    2PS     O21 2779   0.794   0.395   6.433
    2PS     C21 2780   0.727   0.511   6.462
    2PS     O22 2781   0.784   0.608   6.514
    2PS     O35 2782   1.091   0.086   7.124
    2PS     O36 2783   1.241   0.207   7.205
    3DHA   C116 2784  -0.065   0.711   5.157
    3DHA   H16R 2785  -0.168   0.742   5.170
    3DHA   C115 2786   0.044   0.791   5.231
    3DHA   H15R 2787   0.124   0.723   5.261
    3DHA   H15S 2788   0.076   0.871   5.165
    3DHA   C114 2789  -0.005   0.856   5.355
    3DHA   H14R 2790  -0.096   0.912   5.332
    3DHA   C113 2791   0.036   0.855   5.480
    3DHA   H13R 2792  -0.018   0.919   5.550
    3DHA   C112 2793   0.156   0.780   5.532
    3DHA   H12R 2794   0.217   0.740   5.450
    3DHA   H12S 2795   0.231   0.848   5.574
    3DHA   C111 2796   0.132   0.665   5.629
    3DHA   H11R 2797   0.049   0.602   5.598
    3DHA   C110 2798   0.201   0.627   5.742
    3DHA   H10R 2799   0.171   0.539   5.799
    3DHA    C19 2800   0.323   0.685   5.790
    3DHA    H9R 2801   0.397   0.606   5.776
    3DHA    H9S 2802   0.361   0.769   5.732
    3DHA    C18 2803   0.309   0.721   5.935
    3DHA    H8R 2804   0.280   0.823   5.956
    3DHA    C17 2805   0.343   0.648   6.044
    3DHA    H7R 2806   0.332   0.689   6.144
    3DHA    C16 2807   0.386   0.506   6.049
    3DHA    H6R 2808   0.334   0.465   6.136
    3DHA    H6S 2809   0.359   0.447   5.961
    3DHA    C15 2810   0.536   0.498   6.072
    3DHA    H5R 2811   0.592   0.540   5.989
    3DHA    C14 2812   0.608   0.463   6.180
    3DHA    H4R 2813   0.716   0.463   6.170
    3DHA    C13 2814   0.558   0.408   6.313
    3DHA    H3R 2815   0.451   0.392   6.298
    3DHA    H3S 2816   0.605   0.313   6.338
    3DHA    C12 2817   0.577   0.501   6.436
    3DHA    H2R 2818   0.529   0.597   6.415
    3DHA    H2S 2819   0.529   0.463   6.526
    3DHA   C117 2820  -0.058   0.599   5.090
    3DHA   H17R 2821  -0.142   0.545   5.046
    3DHA   C118 2822   0.075   0.543   5.050
    3DHA   H18R 2823   0.155   0.603   5.093
    3DHA   H18S 2824   0.084   0.548   4.942
    3DHA   C119 2825   0.076   0.399   5.087
    3DHA   H19R 2826  -0.018   0.366   5.132
    3DHA   C120 2827   0.185   0.318   5.072
    3DHA   H20R 2828   0.185   0.215   5.109
    3DHA   C121 2829   0.312   0.371   5.017
    3DHA   H21R 2830   0.314   0.476   4.985
    3DHA   H21S 2831   0.328   0.315   4.925
    3DHA   C122 2832   0.426   0.358   5.107
    3DHA   H22R 2833   0.410   0.259   5.149
    3DHA   H22S 2834   0.412   0.434   5.184
    3DHA   H22T 2835   0.522   0.370   5.057
    1ST    C118 2836   5.349   0.167   4.584
    1ST    H18R 2837   5.397   0.080   4.537
    1ST    H18S 2838   5.269   0.203   4.518
    1ST    H18T 2839   5.301   0.123   4.672
    1ST    C117 2840   5.450   0.275   4.617
    1ST    H17R 2841   5.494   0.313   4.525
    1ST    H17S 2842   5.406   0.368   4.655
    1ST    C116 2843   5.561   0.233   4.707
    1ST    H16R 2844   5.522   0.150   4.765
    1ST    H16S 2845   5.629   0.188   4.634
    1ST    C115 2846   5.635   0.350   4.787
    1ST    H15R 2847   5.665   0.433   4.723
    1ST    H15S 2848   5.563   0.390   4.859
    1ST    C114 2849   5.751   0.301   4.870
    1ST    H14R 2850   5.725   0.219   4.937
    1ST    H14S 2851   5.839   0.278   4.809
    1ST    C113 2852   5.809   0.404   4.968
    1ST    H13R 2853   5.905   0.376   5.011
    1ST    H13S 2854   5.824   0.505   4.929
    1ST    C112 2855   5.715   0.430   5.086
    1ST    H12R 2856   5.621   0.474   5.052
    1ST    H12S 2857   5.691   0.330   5.123
    1ST    C111 2858   5.776   0.514   5.194
    1ST    H11R 2859   5.870   0.478   5.237
    1ST    H11S 2860   5.805   0.614   5.160
    1ST    C110 2861   5.679   0.526   5.314
    1ST    H10R 2862   5.616   0.615   5.304
    1ST    H10S 2863   5.602   0.450   5.329
    1ST     C19 2864   5.752   0.547   5.449
    1ST     H9R 2865   5.833   0.620   5.450
    1ST     H9S 2866   5.677   0.588   5.518
    1ST     C18 2867   5.786   0.409   5.495
    1ST     H8R 2868   5.704   0.338   5.483
    1ST     H8S 2869   5.864   0.358   5.437
    1ST     C17 2870   5.830   0.395   5.643
    1ST     H7R 2871   5.752   0.420   5.715
    1ST     H7S 2872   5.842   0.288   5.660
    1ST     C16 2873   5.964   0.484   5.674
    1ST     H6R 2874   6.042   0.453   5.604
    1ST     H6S 2875   5.952   0.587   5.641
    1ST     C15 2876   6.003   0.467   5.816
    1ST     H5R 2877   5.918   0.483   5.882
    1ST     H5S 2878   6.034   0.364   5.833
    1ST     C14 2879   6.121   0.555   5.869
    1ST     H4R 2880   6.204   0.555   5.797
    1ST     H4S 2881   6.090   0.660   5.870
    1ST     C13 2882   6.156   0.524   6.018
    1ST     H3R 2883   6.061   0.488   6.059
    1ST     H3S 2884   6.226   0.441   6.011
    1ST     C12 2885   6.222   0.642   6.088
    1ST     H2R 2886   6.316   0.666   6.036
    1ST     H2S 2887   6.157   0.729   6.075
    2PS     C11 2888   6.253   0.611   6.229
    2PS     O12 2889   6.347   0.543   6.266
    2PS     O11 2890   6.169   0.675   6.312
    2PS      C1 2891   6.179   0.639   6.453
    2PS      HR 2892   6.278   0.624   6.496
    2PS      HS 2893   6.140   0.729   6.501
    2PS      C2 2894   6.085   0.523   6.484
    2PS      HX 2895   5.988   0.553   6.443
    2PS      C3 2896   6.076   0.512   6.633
    2PS      HA 2897   6.065   0.613   6.674
    2PS      HB 2898   5.999   0.439   6.660
    2PS     O31 2899   6.194   0.469   6.691
    2PS     P31 2900   6.220   0.470   6.845
    2PS     O32 2901   6.092   0.388   6.910
    2PS     C31 2902   6.061   0.257   6.874
    2PS     H1A 2903   6.021   0.254   6.772
    2PS     H1B 2904   6.139   0.180   6.874
    2PS     C32 2905   5.943   0.230   6.964
    2PS     H2A 2906   5.979   0.224   7.066
    2PS     N31 2907   5.831   0.339   6.954
    2PS    HN1A 2908   5.777   0.336   6.866
    2PS    HN1B 2909   5.761   0.314   7.026
    2PS    HN1C 2910   5.865   0.436   6.964
    2PS     C33 2911   5.896   0.083   6.934
    2PS     O33 2912   6.342   0.389   6.869
    2PS     O34 2913   6.218   0.611   6.888
    2PS     O21 2914   6.130   0.400   6.426
    2PS     C21 2915   6.043   0.295   6.423
    2PS     O22 2916   5.938   0.292   6.487
    2PS     O35 2917   5.873   0.059   6.814
    2PS     O36 2918   5.875  -0.004   7.018
    3DHA   C116 2919   5.461  -0.400   5.947
    3DHA   H16R 2920   5.408  -0.478   6.002
    3DHA   C115 2921   5.602  -0.441   5.918
    3DHA   H15R 2922   5.675  -0.360   5.913
    3DHA   H15S 2923   5.630  -0.521   5.987
    3DHA   C114 2924   5.612  -0.491   5.785
    3DHA   H14R 2925   5.515  -0.519   5.745
    3DHA   C113 2926   5.721  -0.504   5.713
    3DHA   H13R 2927   5.708  -0.538   5.611
    3DHA   C112 2928   5.860  -0.455   5.746
    3DHA   H12R 2929   5.862  -0.415   5.848
    3DHA   H12S 2930   5.933  -0.537   5.743
    3DHA   C111 2931   5.893  -0.340   5.653
    3DHA   H11R 2932   5.886  -0.367   5.548
    3DHA   C110 2933   5.935  -0.217   5.685
    3DHA   H10R 2934   5.955  -0.145   5.606
    3DHA    C19 2935   5.947  -0.163   5.826
    3DHA    H9R 2936   5.962  -0.238   5.903
    3DHA    H9S 2937   6.042  -0.108   5.824
    3DHA    C18 2938   5.836  -0.065   5.864
    3DHA    H8R 2939   5.736  -0.093   5.829
    3DHA    C17 2940   5.849   0.045   5.942
    3DHA    H7R 2941   5.762   0.106   5.965
    3DHA    C16 2942   5.977   0.085   5.999
    3DHA    H6R 2943   6.043   0.125   5.921
    3DHA    H6S 2944   5.959   0.177   6.054
    3DHA    C15 2945   6.050  -0.018   6.082
    3DHA    H5R 2946   6.095  -0.084   6.009
    3DHA    C14 2947   6.057  -0.034   6.212
    3DHA    H4R 2948   6.117  -0.115   6.253
    3DHA    C13 2949   6.001   0.062   6.318
    3DHA    H3R 2950   5.903   0.098   6.289
    3DHA    H3S 2951   5.992   0.011   6.414
    3DHA    C12 2952   6.097   0.180   6.339
    3DHA    H2R 2953   6.185   0.154   6.397
    3DHA    H2S 2954   6.122   0.219   6.240
    3DHA   C117 2955   5.402  -0.290   5.916
    3DHA   H17R 2956   5.302  -0.279   5.956
    3DHA   C118 2957   5.461  -0.175   5.839
    3DHA   H18R 2958   5.513  -0.213   5.750
    3DHA   H18S 2959   5.527  -0.130   5.913
    3DHA   C119 2960   5.356  -0.080   5.786
    3DHA   H19R 2961   5.277  -0.126   5.727
    3DHA   C120 2962   5.357   0.053   5.799
    3DHA   H20R 2963   5.276   0.106   5.750
    3DHA   C121 2964   5.458   0.146   5.855
    3DHA   H21R 2965   5.555   0.096   5.862
    3DHA   H21S 2966   5.417   0.168   5.954
    3DHA   C122 2967   5.479   0.273   5.776
    3DHA   H22R 2968   5.534   0.246   5.685
    3DHA   H22S 2969   5.532   0.347   5.836
    3DHA   H22T 2970   5.381   0.313   5.748
    1ST    C118 2971   2.610   0.722   3.832
    1ST    H18R 2972   2.507   0.720   3.867
    1ST    H18S 2973   2.629   0.629   3.778
    1ST    H18T 2974   2.609   0.798   3.754
    1ST    C117 2975   2.717   0.744   3.937
    1ST    H17R 2976   2.814   0.754   3.888
    1ST    H17S 2977   2.709   0.845   3.980
    1ST    C116 2978   2.725   0.632   4.039
    1ST    H16R 2979   2.625   0.625   4.081
    1ST    H16S 2980   2.729   0.535   3.988
    1ST    C115 2981   2.824   0.656   4.153
    1ST    H15R 2982   2.917   0.706   4.122
    1ST    H15S 2983   2.776   0.741   4.202
    1ST    C114 2984   2.849   0.541   4.254
    1ST    H14R 2985   2.904   0.460   4.205
    1ST    H14S 2986   2.926   0.567   4.327
    1ST    C113 2987   2.721   0.486   4.321
    1ST    H13R 2988   2.637   0.466   4.254
    1ST    H13S 2989   2.752   0.400   4.381
    1ST    C112 2990   2.653   0.574   4.421
    1ST    H12R 2991   2.636   0.669   4.369
    1ST    H12S 2992   2.559   0.528   4.451
    1ST    C111 2993   2.740   0.589   4.554
    1ST    H11R 2994   2.762   0.491   4.598
    1ST    H11S 2995   2.838   0.631   4.533
    1ST    C110 2996   2.673   0.669   4.666
    1ST    H10R 2997   2.640   0.766   4.629
    1ST    H10S 2998   2.582   0.615   4.693
    1ST     C19 2999   2.778   0.708   4.772
    1ST     H9R 3000   2.812   0.637   4.847
    1ST     H9S 3001   2.871   0.727   4.718
    1ST     C18 3002   2.739   0.824   4.863
    1ST     H8R 3003   2.835   0.873   4.880
    1ST     H8S 3004   2.671   0.893   4.812
    1ST     C17 3005   2.677   0.791   4.994
    1ST     H7R 3006   2.634   0.870   5.055
    1ST     H7S 3007   2.591   0.727   4.972
    1ST     C16 3008   2.763   0.708   5.081
    1ST     H6R 3009   2.767   0.601   5.057
    1ST     H6S 3010   2.864   0.733   5.046
    1ST     C15 3011   2.755   0.752   5.226
    1ST     H5R 3012   2.839   0.705   5.277
    1ST     H5S 3013   2.759   0.861   5.230
    1ST     C14 3014   2.631   0.705   5.301
    1ST     H4R 3015   2.545   0.755   5.256
    1ST     H4S 3016   2.617   0.603   5.266
    1ST     C13 3017   2.638   0.714   5.454
    1ST     H3R 3018   2.720   0.659   5.502
    1ST     H3S 3019   2.661   0.817   5.481
    1ST     C12 3020   2.509   0.664   5.521
    1ST     H2R 3021   2.422   0.698   5.465
    1ST     H2S 3022   2.500   0.555   5.526
    2PS     C11 3023   2.511   0.729   5.657
    2PS     O12 3024   2.443   0.824   5.689
    2PS     O11 3025   2.594   0.662   5.745
    2PS      C1 3026   2.587   0.699   5.886
    2PS      HR 3027   2.679   0.663   5.934
    2PS      HS 3028   2.582   0.808   5.893
    2PS      C2 3029   2.456   0.643   5.955
    2PS      HX 3030   2.367   0.691   5.913
    2PS      C3 3031   2.454   0.657   6.109
    2PS      HA 3032   2.418   0.759   6.128
    2PS      HB 3033   2.384   0.590   6.159
    2PS     O31 3034   2.590   0.653   6.163
    2PS     P31 3035   2.626   0.653   6.319
    2PS     O32 3036   2.622   0.503   6.349
    2PS     C31 3037   2.497   0.434   6.379
    2PS     H1A 3038   2.424   0.497   6.430
    2PS     H1B 3039   2.447   0.399   6.288
    2PS     C32 3040   2.546   0.324   6.474
    2PS     H2A 3041   2.602   0.248   6.420
    2PS     N31 3042   2.636   0.389   6.586
    2PS    HN1A 3043   2.653   0.320   6.662
    2PS    HN1B 3044   2.725   0.425   6.549
    2PS    HN1C 3045   2.584   0.465   6.632
    2PS     C33 3046   2.423   0.264   6.523
    2PS     O33 3047   2.770   0.699   6.336
    2PS     O34 3048   2.523   0.721   6.399
    2PS     O21 3049   2.458   0.503   5.929
    2PS     C21 3050   2.346   0.431   5.918
    2PS     O22 3051   2.232   0.473   5.929
    2PS     O35 3052   2.421   0.144   6.523
    2PS     O36 3053   2.341   0.332   6.591
    3DHA   C116 3054   3.007   0.149   4.651
    3DHA   H16R 3055   2.930   0.197   4.591
    3DHA   C115 3056   3.033   0.226   4.770
    3DHA   H15R 3057   3.111   0.191   4.838
    3DHA   H15S 3058   3.058   0.328   4.738
    3DHA   C114 3059   2.910   0.263   4.848
    3DHA   H14R 3060   2.877   0.363   4.820
    3DHA   C113 3061   2.855   0.195   4.951
    3DHA   H13R 3062   2.770   0.244   4.998
    3DHA   C112 3063   2.889   0.069   5.020
    3DHA   H12R 3064   2.803   0.003   5.021
    3DHA   H12S 3065   2.981   0.039   4.969
    3DHA   C111 3066   2.930   0.105   5.161
    3DHA   H11R 3067   3.036   0.091   5.181
    3DHA   C110 3068   2.845   0.136   5.259
    3DHA   H10R 3069   2.894   0.163   5.352
    3DHA    C19 3070   2.700   0.155   5.250
    3DHA    H9R 3071   2.690   0.263   5.263
    3DHA    H9S 3072   2.660   0.139   5.149
    3DHA    C18 3073   2.626   0.087   5.356
    3DHA    H8R 3074   2.658  -0.017   5.353
    3DHA    C17 3075   2.545   0.148   5.449
    3DHA    H7R 3076   2.499   0.085   5.525
    3DHA    C16 3077   2.528   0.302   5.462
    3DHA    H6R 3078   2.613   0.343   5.517
    3DHA    H6S 3079   2.536   0.345   5.362
    3DHA    C15 3080   2.389   0.326   5.515
    3DHA    H5R 3081   2.319   0.351   5.435
    3DHA    C14 3082   2.351   0.307   5.644
    3DHA    H4R 3083   2.249   0.327   5.676
    3DHA    C13 3084   2.444   0.277   5.756
    3DHA    H3R 3085   2.479   0.174   5.742
    3DHA    H3S 3086   2.533   0.339   5.745
    3DHA    C12 3087   2.384   0.290   5.892
    3DHA    H2R 3088   2.293   0.230   5.887
    3DHA    H2S 3089   2.445   0.247   5.972
    3DHA   C117 3090   3.066   0.034   4.607
    3DHA   H17R 3091   3.044  -0.002   4.507
    3DHA   C118 3092   3.175  -0.047   4.672
    3DHA   H18R 3093   3.162  -0.150   4.639
    3DHA   H18S 3094   3.167  -0.069   4.778
    3DHA   C119 3095   3.309   0.004   4.630
    3DHA   H19R 3096   3.312   0.110   4.608
    3DHA   C120 3097   3.431  -0.047   4.634
    3DHA   H20R 3098   3.515   0.009   4.594
    3DHA   C121 3099   3.464  -0.193   4.675
    3DHA   H21R 3100   3.487  -0.259   4.591
    3DHA   H21S 3101   3.373  -0.239   4.715
    3DHA   C122 3102   3.584  -0.205   4.767
    3DHA   H22R 3103   3.554  -0.160   4.862
    3DHA   H22S 3104   3.669  -0.163   4.713
    3DHA   H22T 3105   3.606  -0.311   4.784
    1ST    C118 3106   3.520   2.771   4.581
    1ST    H18R 3107   3.490   2.844   4.505
    1ST    H18S 3108   3.431   2.717   4.614
    1ST    H18T 3109   3.586   2.702   4.527
    1ST    C117 3110   3.583   2.845   4.696
    1ST    H17R 3111   3.686   2.864   4.663
    1ST    H17S 3112   3.531   2.939   4.715
    1ST    C116 3113   3.595   2.746   4.812
    1ST    H16R 3114   3.496   2.715   4.847
    1ST    H16S 3115   3.647   2.662   4.767
    1ST    C115 3116   3.673   2.789   4.937
    1ST    H15R 3117   3.769   2.838   4.917
    1ST    H15S 3118   3.624   2.871   4.991
    1ST    C114 3119   3.682   2.680   5.048
    1ST    H14R 3120   3.678   2.724   5.148
    1ST    H14S 3121   3.594   2.616   5.052
    1ST    C113 3122   3.817   2.603   5.031
    1ST    H13R 3123   3.822   2.572   4.926
    1ST    H13S 3124   3.897   2.674   5.053
    1ST    C112 3125   3.841   2.494   5.135
    1ST    H12R 3126   3.812   2.532   5.234
    1ST    H12S 3127   3.769   2.415   5.116
    1ST    C111 3128   3.983   2.438   5.141
    1ST    H11R 3129   3.977   2.349   5.203
    1ST    H11S 3130   4.005   2.407   5.039
    1ST    C110 3131   4.080   2.537   5.210
    1ST    H10R 3132   4.178   2.489   5.205
    1ST    H10S 3133   4.087   2.634   5.161
    1ST     C19 3134   4.054   2.553   5.359
    1ST     H9R 3135   3.961   2.609   5.368
    1ST     H9S 3136   4.051   2.456   5.409
    1ST     C18 3137   4.176   2.635   5.417
    1ST     H8R 3138   4.162   2.618   5.524
    1ST     H8S 3139   4.271   2.593   5.383
    1ST     C17 3140   4.177   2.788   5.382
    1ST     H7R 3141   4.165   2.815   5.277
    1ST     H7S 3142   4.099   2.840   5.437
    1ST     C16 3143   4.318   2.838   5.432
    1ST     H6R 3144   4.391   2.768   5.392
    1ST     H6S 3145   4.337   2.941   5.398
    1ST     C15 3146   4.338   2.839   5.589
    1ST     H5R 3147   4.349   2.735   5.620
    1ST     H5S 3148   4.422   2.904   5.616
    1ST     C14 3149   4.217   2.900   5.653
    1ST     H4R 3150   4.183   2.985   5.594
    1ST     H4S 3151   4.136   2.828   5.668
    1ST     C13 3152   4.253   2.952   5.798
    1ST     H3R 3153   4.307   3.046   5.787
    1ST     H3S 3154   4.158   2.966   5.850
    1ST     C12 3155   4.331   2.856   5.890
    1ST     H2R 3156   4.305   2.751   5.875
    1ST     H2S 3157   4.434   2.857   5.856
    2PS     C11 3158   4.338   2.901   6.033
    2PS     O12 3159   4.259   2.873   6.122
    2PS     O11 3160   4.441   2.988   6.046
    2PS      C1 3161   4.472   3.046   6.178
    2PS      HR 3162   4.556   3.114   6.162
    2PS      HS 3163   4.384   3.097   6.218
    2PS      C2 3164   4.515   2.939   6.282
    2PS      HX 3165   4.441   2.859   6.284
    2PS      C3 3166   4.534   2.994   6.428
    2PS      HA 3167   4.627   3.050   6.444
    2PS      HB 3168   4.459   3.071   6.448
    2PS     O31 3169   4.524   2.883   6.522
    2PS     P31 3170   4.474   2.904   6.678
    2PS     O32 3171   4.606   2.920   6.763
    2PS     C31 3172   4.602   2.892   6.904
    2PS     H1A 3173   4.540   2.967   6.954
    2PS     H1B 3174   4.555   2.794   6.917
    2PS     C32 3175   4.743   2.902   6.957
    2PS     H2A 3176   4.785   2.807   6.921
    2PS     N31 3177   4.829   3.011   6.890
    2PS    HN1A 3178   4.802   3.109   6.907
    2PS    HN1B 3179   4.930   2.998   6.906
    2PS    HN1C 3180   4.821   3.010   6.787
    2PS     C33 3181   4.753   2.888   7.110
    2PS     O33 3182   4.397   3.034   6.688
    2PS     O34 3183   4.400   2.785   6.711
    2PS     O21 3184   4.649   2.885   6.250
    2PS     C21 3185   4.661   2.784   6.163
    2PS     O22 3186   4.570   2.724   6.109
    2PS     O35 3187   4.850   2.945   7.158
    2PS     O36 3188   4.663   2.825   7.171
    3DHA   C116 3189   4.261   2.283   5.786
    3DHA   H16R 3190   4.193   2.199   5.776
    3DHA   C115 3191   4.260   2.382   5.675
    3DHA   H15R 3192   4.171   2.444   5.691
    3DHA   H15S 3193   4.350   2.444   5.669
    3DHA   C114 3194   4.229   2.310   5.552
    3DHA   H14R 3195   4.133   2.259   5.554
    3DHA   C113 3196   4.315   2.302   5.451
    3DHA   H13R 3197   4.283   2.244   5.364
    3DHA   C112 3198   4.441   2.376   5.443
    3DHA   H12R 3199   4.478   2.384   5.341
    3DHA   H12S 3200   4.437   2.479   5.481
    3DHA   C111 3201   4.545   2.309   5.521
    3DHA   H11R 3202   4.524   2.208   5.556
    3DHA   C110 3203   4.655   2.369   5.560
    3DHA   H10R 3204   4.718   2.306   5.622
    3DHA    C19 3205   4.713   2.496   5.508
    3DHA    H9R 3206   4.813   2.465   5.474
    3DHA    H9S 3207   4.665   2.533   5.417
    3DHA    C18 3208   4.715   2.599   5.617
    3DHA    H8R 3209   4.634   2.672   5.613
    3DHA    C17 3210   4.802   2.608   5.716
    3DHA    H7R 3211   4.777   2.681   5.792
    3DHA    C16 3212   4.913   2.519   5.752
    3DHA    H6R 3213   4.881   2.416   5.764
    3DHA    H6S 3214   4.979   2.523   5.665
    3DHA    C15 3215   4.993   2.561   5.875
    3DHA    H5R 3216   5.098   2.573   5.850
    3DHA    C14 3217   4.955   2.604   6.001
    3DHA    H4R 3218   5.037   2.640   6.063
    3DHA    C13 3219   4.815   2.622   6.053
    3DHA    H3R 3220   4.744   2.601   5.973
    3DHA    H3S 3221   4.796   2.554   6.136
    3DHA    C12 3222   4.797   2.761   6.117
    3DHA    H2R 3223   4.867   2.771   6.200
    3DHA    H2S 3224   4.815   2.844   6.049
    3DHA   C117 3225   4.329   2.295   5.905
    3DHA   H17R 3226   4.312   2.221   5.982
    3DHA   C118 3227   4.422   2.409   5.933
    3DHA   H18R 3228   4.425   2.436   6.038
    3DHA   H18S 3229   4.373   2.497   5.889
    3DHA   C119 3230   4.564   2.402   5.891
    3DHA   H19R 3231   4.590   2.477   5.817
    3DHA   C120 3232   4.662   2.325   5.938
    3DHA   H20R 3233   4.758   2.340   5.889
    3DHA   C121 3234   4.658   2.243   6.061
    3DHA   H21R 3235   4.556   2.224   6.094
    3DHA   H21S 3236   4.702   2.305   6.140
    3DHA   C122 3237   4.740   2.111   6.035
    3DHA   H22R 3238   4.736   2.055   6.129
    3DHA   H22S 3239   4.836   2.118   5.983
    3DHA   H22T 3240   4.687   2.061   5.954
    1ST    C118 3241   3.713   3.032   4.234
    1ST    H18R 3242   3.745   2.956   4.163
    1ST    H18S 3243   3.703   3.131   4.190
    1ST    H18T 3244   3.610   3.018   4.266
    1ST    C117 3245   3.813   3.035   4.350
    1ST    H17R 3246   3.827   2.936   4.395
    1ST    H17S 3247   3.906   3.058   4.297
    1ST    C116 3248   3.789   3.148   4.448
    1ST    H16R 3249   3.795   3.244   4.397
    1ST    H16S 3250   3.688   3.142   4.488
    1ST    C115 3251   3.884   3.154   4.575
    1ST    H15R 3252   3.876   3.055   4.618
    1ST    H15S 3253   3.990   3.151   4.552
    1ST    C114 3254   3.851   3.255   4.691
    1ST    H14R 3255   3.906   3.346   4.666
    1ST    H14S 3256   3.743   3.272   4.693
    1ST    C113 3257   3.887   3.199   4.828
    1ST    H13R 3258   3.856   3.268   4.907
    1ST    H13S 3259   3.823   3.111   4.839
    1ST    C112 3260   4.035   3.176   4.851
    1ST    H12R 3261   4.069   3.111   4.770
    1ST    H12S 3262   4.099   3.263   4.838
    1ST    C111 3263   4.061   3.112   4.985
    1ST    H11R 3264   3.993   3.027   4.997
    1ST    H11S 3265   4.161   3.067   4.986
    1ST    C110 3266   4.046   3.210   5.108
    1ST    H10R 3267   4.101   3.298   5.074
    1ST    H10S 3268   3.943   3.234   5.138
    1ST     C19 3269   4.114   3.166   5.240
    1ST     H9R 3270   4.046   3.107   5.302
    1ST     H9S 3271   4.195   3.098   5.211
    1ST     C18 3272   4.177   3.287   5.307
    1ST     H8R 3273   4.250   3.338   5.243
    1ST     H8S 3274   4.102   3.364   5.325
    1ST     C17 3275   4.236   3.263   5.451
    1ST     H7R 3276   4.159   3.210   5.507
    1ST     H7S 3277   4.322   3.196   5.441
    1ST     C16 3278   4.260   3.392   5.530
    1ST     H6R 3279   4.353   3.434   5.490
    1ST     H6S 3280   4.174   3.453   5.505
    1ST     C15 3281   4.269   3.376   5.683
    1ST     H5R 3282   4.188   3.324   5.733
    1ST     H5S 3283   4.358   3.314   5.698
    1ST     C14 3284   4.282   3.501   5.758
    1ST     H4R 3285   4.347   3.573   5.707
    1ST     H4S 3286   4.191   3.561   5.755
    1ST     C13 3287   4.325   3.486   5.905
    1ST     H3R 3288   4.422   3.437   5.907
    1ST     H3S 3289   4.346   3.585   5.946
    1ST     C12 3290   4.235   3.410   5.989
    1ST     H2R 3291   4.130   3.440   5.980
    1ST     H2S 3292   4.231   3.304   5.964
    2PS     C11 3293   4.262   3.429   6.138
    2PS     O12 3294   4.342   3.371   6.211
    2PS     O11 3295   4.192   3.534   6.180
    2PS      C1 3296   4.212   3.579   6.316
    2PS      HR 3297   4.139   3.655   6.345
    2PS      HS 3298   4.204   3.502   6.393
    2PS      C2 3299   4.350   3.644   6.328
    2PS      HX 3300   4.426   3.579   6.283
    2PS      C3 3301   4.369   3.669   6.479
    2PS      HA 3302   4.310   3.754   6.516
    2PS      HB 3303   4.344   3.582   6.539
    2PS     O31 3304   4.502   3.699   6.515
    2PS     P31 3305   4.543   3.718   6.674
    2PS     O32 3306   4.513   3.570   6.723
    2PS     C31 3307   4.619   3.475   6.729
    2PS     H1A 3308   4.671   3.469   6.633
    2PS     H1B 3309   4.698   3.507   6.797
    2PS     C32 3310   4.560   3.340   6.782
    2PS     H2A 3311   4.457   3.361   6.812
    2PS     N31 3312   4.569   3.231   6.682
    2PS    HN1A 3313   4.494   3.164   6.707
    2PS    HN1B 3314   4.553   3.259   6.583
    2PS    HN1C 3315   4.662   3.188   6.686
    2PS     C33 3316   4.638   3.297   6.911
    2PS     O33 3317   4.686   3.742   6.670
    2PS     O34 3318   4.452   3.813   6.744
    2PS     O21 3319   4.343   3.764   6.250
    2PS     C21 3320   4.457   3.825   6.217
    2PS     O22 3321   4.563   3.767   6.213
    2PS     O35 3322   4.575   3.228   6.988
    2PS     O36 3323   4.758   3.289   6.894
    3DHA   C116 3324   4.148   3.737   5.143
    3DHA   H16R 3325   4.215   3.751   5.227
    3DHA   C115 3326   3.999   3.746   5.158
    3DHA   H15R 3327   3.977   3.836   5.216
    3DHA   H15S 3328   3.944   3.765   5.066
    3DHA   C114 3329   3.944   3.622   5.220
    3DHA   H14R 3330   3.902   3.553   5.148
    3DHA   C113 3331   3.927   3.597   5.348
    3DHA   H13R 3332   3.875   3.507   5.379
    3DHA   C112 3333   3.968   3.682   5.477
    3DHA   H12R 3334   4.064   3.647   5.515
    3DHA   H12S 3335   3.991   3.783   5.442
    3DHA   C111 3336   3.860   3.681   5.583
    3DHA   H11R 3337   3.803   3.589   5.590
    3DHA   C110 3338   3.844   3.762   5.684
    3DHA   H10R 3339   3.774   3.745   5.765
    3DHA    C19 3340   3.932   3.879   5.711
    3DHA    H9R 3341   4.037   3.861   5.687
    3DHA    H9S 3342   3.903   3.958   5.640
    3DHA    C18 3343   3.917   3.929   5.855
    3DHA    H8R 3344   3.831   3.991   5.879
    3DHA    C17 3345   4.006   3.907   5.955
    3DHA    H7R 3346   3.982   3.959   6.048
    3DHA    C16 3347   4.131   3.821   5.950
    3DHA    H6R 3348   4.142   3.765   6.043
    3DHA    H6S 3349   4.109   3.738   5.883
    3DHA    C15 3350   4.262   3.888   5.912
    3DHA    H5R 3351   4.280   3.861   5.809
    3DHA    C14 3352   4.347   3.972   5.977
    3DHA    H4R 3353   4.435   4.010   5.926
    3DHA    C13 3354   4.322   4.027   6.119
    3DHA    H3R 3355   4.326   4.136   6.108
    3DHA    H3S 3356   4.220   4.006   6.152
    3DHA    C12 3357   4.432   3.978   6.210
    3DHA    H2R 3358   4.523   4.027   6.174
    3DHA    H2S 3359   4.411   4.022   6.308
    3DHA   C117 3360   4.216   3.720   5.027
    3DHA   H17R 3361   4.325   3.717   5.034
    3DHA   C118 3362   4.172   3.674   4.895
    3DHA   H18R 3363   4.252   3.617   4.847
    3DHA   H18S 3364   4.158   3.768   4.841
    3DHA   C119 3365   4.057   3.579   4.906
    3DHA   H19R 3366   4.080   3.500   4.976
    3DHA   C120 3367   3.949   3.588   4.833
    3DHA   H20R 3368   3.872   3.511   4.837
    3DHA   C121 3369   3.920   3.690   4.721
    3DHA   H21R 3370   3.998   3.766   4.725
    3DHA   H21S 3371   3.828   3.743   4.748
    3DHA   C122 3372   3.887   3.624   4.589
    3DHA   H22R 3373   3.789   3.576   4.582
    3DHA   H22S 3374   3.960   3.546   4.564
    3DHA   H22T 3375   3.879   3.690   4.502
    1ST    C118 3376   2.395   1.002   4.612
    1ST    H18R 3377   2.412   0.902   4.571
    1ST    H18S 3378   2.444   1.083   4.558
    1ST    H18T 3379   2.296   1.017   4.570
    1ST    C117 3380   2.388   1.004   4.769
    1ST    H17R 3381   2.483   1.023   4.819
    1ST    H17S 3382   2.318   1.081   4.800
    1ST    C116 3383   2.340   0.864   4.816
    1ST    H16R 3384   2.414   0.790   4.786
    1ST    H16S 3385   2.349   0.867   4.925
    1ST    C115 3386   2.195   0.831   4.774
    1ST    H15R 3387   2.199   0.824   4.665
    1ST    H15S 3388   2.174   0.731   4.813
    1ST    C114 3389   2.080   0.917   4.821
    1ST    H14R 3390   2.096   0.924   4.929
    1ST    H14S 3391   2.073   1.012   4.769
    1ST    C113 3392   1.941   0.854   4.783
    1ST    H13R 3393   1.859   0.921   4.809
    1ST    H13S 3394   1.946   0.846   4.674
    1ST    C112 3395   1.903   0.719   4.843
    1ST    H12R 3396   1.803   0.683   4.816
    1ST    H12S 3397   1.968   0.636   4.814
    1ST    C111 3398   1.905   0.711   4.994
    1ST    H11R 3399   1.899   0.614   5.043
    1ST    H11S 3400   1.994   0.757   5.037
    1ST    C110 3401   1.790   0.784   5.064
    1ST    H10R 3402   1.805   0.888   5.032
    1ST    H10S 3403   1.698   0.753   5.015
    1ST     C19 3404   1.789   0.765   5.215
    1ST     H9R 3405   1.757   0.663   5.234
    1ST     H9S 3406   1.894   0.773   5.243
    1ST     C18 3407   1.702   0.862   5.282
    1ST     H8R 3408   1.722   0.958   5.236
    1ST     H8S 3409   1.593   0.861   5.271
    1ST     C17 3410   1.734   0.878   5.431
    1ST     H7R 3411   1.711   0.783   5.480
    1ST     H7S 3412   1.840   0.892   5.449
    1ST     C16 3413   1.660   0.994   5.503
    1ST     H6R 3414   1.697   1.093   5.480
    1ST     H6S 3415   1.558   1.014   5.469
    1ST     C15 3416   1.655   0.992   5.658
    1ST     H5R 3417   1.747   0.956   5.704
    1ST     H5S 3418   1.629   1.094   5.689
    1ST     C14 3419   1.548   0.892   5.705
    1ST     H4R 3420   1.449   0.928   5.677
    1ST     H4S 3421   1.565   0.799   5.650
    1ST     C13 3422   1.545   0.867   5.865
    1ST     H3R 3423   1.641   0.839   5.908
    1ST     H3S 3424   1.542   0.964   5.915
    1ST     C12 3425   1.444   0.774   5.923
    1ST     H2R 3426   1.348   0.826   5.921
    1ST     H2S 3427   1.439   0.673   5.882
    2PS     C11 3428   1.474   0.735   6.068
    2PS     O12 3429   1.399   0.757   6.162
    2PS     O11 3430   1.597   0.680   6.084
    2PS      C1 3431   1.641   0.618   6.207
    2PS      HR 3432   1.747   0.596   6.194
    2PS      HS 3433   1.645   0.692   6.287
    2PS      C2 3434   1.564   0.493   6.249
    2PS      HX 3435   1.457   0.511   6.244
    2PS      C3 3436   1.597   0.482   6.397
    2PS      HA 3437   1.550   0.566   6.447
    2PS      HB 3438   1.560   0.390   6.442
    2PS     O31 3439   1.737   0.483   6.415
    2PS     P31 3440   1.800   0.482   6.565
    2PS     O32 3441   1.771   0.630   6.616
    2PS     C31 3442   1.788   0.665   6.752
    2PS     H1A 3443   1.711   0.618   6.814
    2PS     H1B 3444   1.890   0.640   6.782
    2PS     C32 3445   1.763   0.815   6.777
    2PS     H2A 3446   1.835   0.877   6.724
    2PS     N31 3447   1.622   0.851   6.741
    2PS    HN1A 3448   1.615   0.834   6.639
    2PS    HN1B 3449   1.565   0.784   6.795
    2PS    HN1C 3450   1.594   0.947   6.765
    2PS     C33 3451   1.797   0.849   6.924
    2PS     O33 3452   1.734   0.386   6.651
    2PS     O34 3453   1.946   0.486   6.557
    2PS     O21 3454   1.609   0.366   6.184
    2PS     C21 3455   1.566   0.350   6.058
    2PS     O22 3456   1.483   0.427   6.011
    2PS     O35 3457   1.790   0.762   7.005
    2PS     O36 3458   1.829   0.964   6.955
    3DHA   C116 3459   1.339   0.828   5.283
    3DHA   H16R 3460   1.396   0.740   5.255
    3DHA   C115 3461   1.291   0.813   5.427
    3DHA   H15R 3462   1.378   0.775   5.481
    3DHA   H15S 3463   1.274   0.915   5.461
    3DHA   C114 3464   1.180   0.711   5.435
    3DHA   H14R 3465   1.082   0.757   5.449
    3DHA   C113 3466   1.179   0.581   5.416
    3DHA   H13R 3467   1.083   0.532   5.431
    3DHA   C112 3468   1.309   0.495   5.422
    3DHA   H12R 3469   1.294   0.394   5.386
    3DHA   H12S 3470   1.381   0.543   5.355
    3DHA   C111 3471   1.372   0.487   5.558
    3DHA   H11R 3472   1.299   0.492   5.639
    3DHA   C110 3473   1.503   0.489   5.582
    3DHA   H10R 3474   1.541   0.491   5.684
    3DHA    C19 3475   1.609   0.476   5.478
    3DHA    H9R 3476   1.577   0.546   5.401
    3DHA    H9S 3477   1.693   0.507   5.541
    3DHA    C18 3478   1.623   0.341   5.411
    3DHA    H8R 3479   1.581   0.337   5.311
    3DHA    C17 3480   1.697   0.237   5.459
    3DHA    H7R 3481   1.703   0.150   5.394
    3DHA    C16 3482   1.766   0.207   5.590
    3DHA    H6R 3483   1.870   0.180   5.574
    3DHA    H6S 3484   1.768   0.301   5.645
    3DHA    C15 3485   1.693   0.098   5.664
    3DHA    H5R 3486   1.681   0.003   5.612
    3DHA    C14 3487   1.621   0.114   5.776
    3DHA    H4R 3488   1.549   0.034   5.794
    3DHA    C13 3489   1.586   0.240   5.844
    3DHA    H3R 3490   1.617   0.325   5.783
    3DHA    H3S 3491   1.478   0.258   5.847
    3DHA    C12 3492   1.639   0.241   5.986
    3DHA    H2R 3493   1.625   0.146   6.038
    3DHA    H2S 3494   1.744   0.267   5.974
    3DHA   C117 3495   1.328   0.927   5.193
    3DHA   H17R 3496   1.381   0.919   5.098
    3DHA   C118 3497   1.241   1.054   5.211
    3DHA   H18R 3498   1.300   1.145   5.216
    3DHA   H18S 3499   1.192   1.067   5.308
    3DHA   C119 3500   1.151   1.059   5.093
    3DHA   H19R 3501   1.102   0.965   5.068
    3DHA   C120 3502   1.119   1.166   5.020
    3DHA   H20R 3503   1.053   1.157   4.934
    3DHA   C121 3504   1.167   1.310   5.022
    3DHA   H21R 3505   1.218   1.331   4.928
    3DHA   H21S 3506   1.247   1.324   5.095
    3DHA   C122 3507   1.055   1.411   5.037
    3DHA   H22R 3508   0.984   1.411   4.955
    3DHA   H22S 3509   1.096   1.512   5.032
    3DHA   H22T 3510   0.991   1.392   5.123
    1ST    C118 3511   3.739   1.485   4.411
    1ST    H18R 3512   3.712   1.381   4.393
    1ST    H18S 3513   3.831   1.497   4.353
    1ST    H18T 3514   3.669   1.540   4.348
    1ST    C117 3515   3.762   1.517   4.557
    1ST    H17R 3516   3.679   1.479   4.618
    1ST    H17S 3517   3.836   1.450   4.602
    1ST    C116 3518   3.793   1.662   4.588
    1ST    H16R 3519   3.862   1.709   4.517
    1ST    H16S 3520   3.696   1.711   4.582
    1ST    C115 3521   3.864   1.671   4.715
    1ST    H15R 3522   3.793   1.629   4.787
    1ST    H15S 3523   3.942   1.597   4.727
    1ST    C114 3524   3.925   1.803   4.747
    1ST    H14R 3525   3.991   1.784   4.832
    1ST    H14S 3526   4.000   1.832   4.673
    1ST    C113 3527   3.827   1.916   4.780
    1ST    H13R 3528   3.877   2.013   4.781
    1ST    H13S 3529   3.757   1.929   4.698
    1ST    C112 3530   3.740   1.892   4.902
    1ST    H12R 3531   3.681   1.983   4.912
    1ST    H12S 3532   3.666   1.815   4.880
    1ST    C111 3533   3.808   1.896   5.040
    1ST    H11R 3534   3.726   1.892   5.112
    1ST    H11S 3535   3.879   1.812   5.041
    1ST    C110 3536   3.881   2.020   5.077
    1ST    H10R 3537   3.980   2.013   5.031
    1ST    H10S 3538   3.836   2.113   5.042
    1ST     C19 3539   3.900   2.022   5.231
    1ST     H9R 3540   3.957   2.113   5.247
    1ST     H9S 3541   3.799   2.021   5.271
    1ST     C18 3542   3.982   1.909   5.289
    1ST     H8R 3543   3.939   1.809   5.275
    1ST     H8S 3544   4.080   1.904   5.241
    1ST     C17 3545   4.014   1.945   5.433
    1ST     H7R 3546   4.107   2.001   5.422
    1ST     H7S 3547   3.938   1.999   5.489
    1ST     C16 3548   4.047   1.810   5.510
    1ST     H6R 3549   3.954   1.754   5.511
    1ST     H6S 3550   4.112   1.749   5.446
    1ST     C15 3551   4.106   1.831   5.650
    1ST     H5R 3552   4.188   1.903   5.643
    1ST     H5S 3553   4.037   1.881   5.719
    1ST     C14 3554   4.151   1.700   5.712
    1ST     H4R 3555   4.218   1.648   5.643
    1ST     H4S 3556   4.221   1.722   5.793
    1ST     C13 3557   4.035   1.618   5.760
    1ST     H3R 3558   3.976   1.677   5.830
    1ST     H3S 3559   3.969   1.598   5.675
    1ST     C12 3560   4.082   1.498   5.838
    1ST     H2R 3561   4.009   1.419   5.848
    1ST     H2S 3562   4.140   1.449   5.760
    2PS     C11 3563   4.144   1.518   5.966
    2PS     O12 3564   4.079   1.586   6.048
    2PS     O11 3565   4.261   1.461   5.992
    2PS      C1 3566   4.318   1.455   6.132
    2PS      HR 3567   4.426   1.445   6.117
    2PS      HS 3568   4.293   1.548   6.184
    2PS      C2 3569   4.243   1.334   6.197
    2PS      HX 3570   4.138   1.340   6.167
    2PS      C3 3571   4.255   1.341   6.353
    2PS      HA 3572   4.205   1.432   6.388
    2PS      HB 3573   4.208   1.254   6.399
    2PS     O31 3574   4.384   1.335   6.408
    2PS     P31 3575   4.401   1.355   6.564
    2PS     O32 3576   4.329   1.230   6.627
    2PS     C31 3577   4.320   1.206   6.768
    2PS     H1A 3578   4.418   1.200   6.817
    2PS     H1B 3579   4.254   1.282   6.811
    2PS     C32 3580   4.243   1.075   6.788
    2PS     H2A 3581   4.139   1.093   6.760
    2PS     N31 3582   4.305   0.971   6.696
    2PS    HN1A 3583   4.294   0.997   6.597
    2PS    HN1B 3584   4.405   0.956   6.716
    2PS    HN1C 3585   4.257   0.879   6.705
    2PS     C33 3586   4.229   1.037   6.936
    2PS     O33 3587   4.541   1.333   6.591
    2PS     O34 3588   4.345   1.481   6.613
    2PS     O21 3589   4.305   1.213   6.143
    2PS     C21 3590   4.239   1.096   6.159
    2PS     O22 3591   4.135   1.084   6.222
    2PS     O35 3592   4.324   1.013   7.012
    2PS     O36 3593   4.110   1.029   6.974
    3DHA   C116 3594   4.733   0.743   4.924
    3DHA   H16R 3595   4.757   0.639   4.948
    3DHA   C115 3596   4.718   0.826   5.050
    3DHA   H15R 3597   4.686   0.925   5.016
    3DHA   H15S 3598   4.647   0.775   5.114
    3DHA   C114 3599   4.851   0.834   5.124
    3DHA   H14R 3600   4.937   0.870   5.069
    3DHA   C113 3601   4.859   0.802   5.255
    3DHA   H13R 3602   4.950   0.797   5.315
    3DHA   C112 3603   4.744   0.772   5.347
    3DHA   H12R 3604   4.660   0.838   5.325
    3DHA   H12S 3605   4.712   0.669   5.328
    3DHA   C111 3606   4.782   0.778   5.491
    3DHA   H11R 3607   4.878   0.731   5.514
    3DHA   C110 3608   4.711   0.837   5.588
    3DHA   H10R 3609   4.767   0.837   5.682
    3DHA    C19 3610   4.577   0.899   5.577
    3DHA    H9R 3611   4.565   0.958   5.669
    3DHA    H9S 3612   4.568   0.958   5.485
    3DHA    C18 3613   4.468   0.793   5.566
    3DHA    H8R 3614   4.463   0.736   5.474
    3DHA    C17 3615   4.386   0.755   5.661
    3DHA    H7R 3616   4.314   0.677   5.642
    3DHA    C16 3617   4.368   0.825   5.792
    3DHA    H6R 3618   4.437   0.909   5.805
    3DHA    H6S 3619   4.265   0.862   5.787
    3DHA    C15 3620   4.375   0.732   5.905
    3DHA    H5R 3621   4.431   0.640   5.888
    3DHA    C14 3622   4.319   0.743   6.026
    3DHA    H4R 3623   4.330   0.664   6.100
    3DHA    C13 3624   4.237   0.853   6.095
    3DHA    H3R 3625   4.150   0.871   6.031
    3DHA    H3S 3626   4.199   0.823   6.193
    3DHA    C12 3627   4.318   0.976   6.109
    3DHA    H2R 3628   4.395   0.965   6.186
    3DHA    H2S 3629   4.371   0.997   6.015
    3DHA   C117 3630   4.746   0.784   4.794
    3DHA   H17R 3631   4.775   0.713   4.717
    3DHA   C118 3632   4.736   0.924   4.745
    3DHA   H18R 3633   4.733   1.001   4.823
    3DHA   H18S 3634   4.641   0.940   4.692
    3DHA   C119 3635   4.857   0.944   4.663
    3DHA   H19R 3636   4.942   0.975   4.724
    3DHA   C120 3637   4.860   0.917   4.530
    3DHA   H20R 3638   4.957   0.930   4.481
    3DHA   C121 3639   4.744   0.893   4.436
    3DHA   H21R 3640   4.656   0.891   4.499
    3DHA   H21S 3641   4.753   0.795   4.388
    3DHA   C122 3642   4.729   0.988   4.318
    3DHA   H22R 3643   4.714   1.091   4.351
    3DHA   H22S 3644   4.646   0.973   4.248
    3DHA   H22T 3645   4.823   0.999   4.262
    1ST    C118 3646   0.630   5.871   4.878
    1ST    H18R 3647   0.719   5.916   4.833
    1ST    H18S 3648   0.543   5.928   4.845
    1ST    H18T 3649   0.613   5.769   4.843
    1ST    C117 3650   0.649   5.889   5.033
    1ST    H17R 3651   0.654   5.994   5.063
    1ST    H17S 3652   0.552   5.862   5.074
    1ST    C116 3653   0.766   5.808   5.088
    1ST    H16R 3654   0.767   5.713   5.034
    1ST    H16S 3655   0.861   5.863   5.087
    1ST    C115 3656   0.757   5.772   5.236
    1ST    H15R 3657   0.691   5.687   5.256
    1ST    H15S 3658   0.854   5.730   5.263
    1ST    C114 3659   0.734   5.885   5.339
    1ST    H14R 3660   0.791   5.970   5.301
    1ST    H14S 3661   0.633   5.925   5.348
    1ST    C113 3662   0.776   5.851   5.481
    1ST    H13R 3663   0.881   5.821   5.481
    1ST    H13S 3664   0.774   5.937   5.547
    1ST    C112 3665   0.695   5.745   5.563
    1ST    H12R 3666   0.601   5.798   5.578
    1ST    H12S 3667   0.679   5.652   5.507
    1ST    C111 3668   0.760   5.704   5.693
    1ST    H11R 3669   0.845   5.645   5.657
    1ST    H11S 3670   0.809   5.786   5.747
    1ST    C110 3671   0.674   5.613   5.780
    1ST    H10R 3672   0.596   5.664   5.837
    1ST    H10S 3673   0.629   5.539   5.713
    1ST     C19 3674   0.756   5.530   5.887
    1ST     H9R 3675   0.693   5.464   5.947
    1ST     H9S 3676   0.828   5.464   5.837
    1ST     C18 3677   0.833   5.621   5.982
    1ST     H8R 3678   0.894   5.686   5.918
    1ST     H8S 3679   0.752   5.682   6.022
    1ST     C17 3680   0.922   5.529   6.072
    1ST     H7R 3681   0.865   5.465   6.139
    1ST     H7S 3682   0.973   5.456   6.008
    1ST     C16 3683   1.018   5.622   6.151
    1ST     H6R 3684   1.097   5.566   6.202
    1ST     H6S 3685   1.059   5.690   6.077
    1ST     C15 3686   0.944   5.709   6.248
    1ST     H5R 3687   0.906   5.794   6.192
    1ST     H5S 3688   0.860   5.653   6.290
    1ST     C14 3689   1.036   5.770   6.353
    1ST     H4R 3690   1.128   5.715   6.375
    1ST     H4S 3691   1.068   5.865   6.309
    1ST     C13 3692   0.969   5.807   6.476
    1ST     H3R 3693   0.887   5.872   6.446
    1ST     H3S 3694   0.922   5.720   6.522
    1ST     C12 3695   1.065   5.861   6.576
    1ST     H2R 3696   1.150   5.794   6.593
    1ST     H2S 3697   1.115   5.952   6.544
    2PS     C11 3698   0.991   5.893   6.706
    2PS     O12 3699   0.958   5.810   6.785
    2PS     O11 3700   0.973   6.023   6.719
    2PS      C1 3701   0.883   6.074   6.820
    2PS      HR 3702   0.786   6.024   6.813
    2PS      HS 3703   0.916   6.052   6.922
    2PS      C2 3704   0.867   6.222   6.810
    2PS      HX 3705   0.965   6.270   6.805
    2PS      C3 3706   0.807   6.285   6.939
    2PS      HA 3707   0.883   6.293   7.018
    2PS      HB 3708   0.779   6.389   6.917
    2PS     O31 3709   0.699   6.201   6.981
    2PS     P31 3710   0.677   6.160   7.132
    2PS     O32 3711   0.561   6.263   7.167
    2PS     C31 3712   0.570   6.403   7.153
    2PS     H1A 3713   0.642   6.447   7.223
    2PS     H1B 3714   0.597   6.432   7.051
    2PS     C32 3715   0.433   6.473   7.181
    2PS     H2A 3716   0.359   6.418   7.123
    2PS     N31 3717   0.390   6.452   7.323
    2PS    HN1A 3718   0.310   6.512   7.349
    2PS    HN1B 3719   0.361   6.355   7.342
    2PS    HN1C 3720   0.464   6.457   7.395
    2PS     C33 3721   0.423   6.614   7.148
    2PS     O33 3722   0.618   6.026   7.137
    2PS     O34 3723   0.790   6.197   7.218
    2PS     O21 3724   0.778   6.252   6.699
    2PS     C21 3725   0.826   6.253   6.570
    2PS     O22 3726   0.940   6.233   6.527
    2PS     O35 3727   0.424   6.692   7.237
    2PS     O36 3728   0.423   6.659   7.034
    3DHA   C116 3729   0.834   6.677   5.074
    3DHA   H16R 3730   0.774   6.607   5.018
    3DHA   C115 3731   0.826   6.664   5.221
    3DHA   H15R 3732   0.837   6.561   5.256
    3DHA   H15S 3733   0.904   6.721   5.271
    3DHA   C114 3734   0.693   6.708   5.270
    3DHA   H14R 3735   0.646   6.788   5.212
    3DHA   C113 3736   0.621   6.651   5.368
    3DHA   H13R 3737   0.524   6.689   5.399
    3DHA   C112 3738   0.662   6.524   5.447
    3DHA   H12R 3739   0.571   6.485   5.493
    3DHA   H12S 3740   0.697   6.443   5.383
    3DHA   C111 3741   0.766   6.554   5.555
    3DHA   H11R 3742   0.844   6.624   5.524
    3DHA   C110 3743   0.779   6.511   5.683
    3DHA   H10R 3744   0.857   6.554   5.745
    3DHA    C19 3745   0.686   6.420   5.748
    3DHA    H9R 3746   0.642   6.477   5.830
    3DHA    H9S 3747   0.594   6.387   5.699
    3DHA    C18 3748   0.751   6.312   5.819
    3DHA    H8R 3749   0.794   6.233   5.757
    3DHA    C17 3750   0.778   6.292   5.950
    3DHA    H7R 3751   0.839   6.208   5.981
    3DHA    C16 3752   0.722   6.379   6.063
    3DHA    H6R 3753   0.789   6.413   6.142
    3DHA    H6S 3754   0.683   6.471   6.020
    3DHA    C15 3755   0.611   6.309   6.132
    3DHA    H5R 3756   0.514   6.310   6.082
    3DHA    C14 3757   0.610   6.254   6.256
    3DHA    H4R 3758   0.520   6.209   6.297
    3DHA    C13 3759   0.735   6.224   6.336
    3DHA    H3R 3760   0.742   6.119   6.368
    3DHA    H3S 3761   0.832   6.238   6.288
    3DHA    C12 3762   0.717   6.293   6.473
    3DHA    H2R 3763   0.733   6.401   6.471
    3DHA    H2S 3764   0.623   6.282   6.527
    3DHA   C117 3765   0.911   6.757   4.998
    3DHA   H17R 3766   0.904   6.734   4.893
    3DHA   C118 3767   0.998   6.862   5.053
    3DHA   H18R 3768   1.064   6.901   4.974
    3DHA   H18S 3769   1.068   6.815   5.122
    3DHA   C119 3770   0.913   6.966   5.105
    3DHA   H19R 3771   0.894   6.950   5.211
    3DHA   C120 3772   0.859   7.068   5.034
    3DHA   H20R 3773   0.803   7.146   5.085
    3DHA   C121 3774   0.865   7.096   4.885
    3DHA   H21R 3775   0.918   7.012   4.841
    3DHA   H21S 3776   0.923   7.186   4.867
    3DHA   C122 3777   0.726   7.111   4.812
    3DHA   H22R 3778   0.741   7.117   4.704
    3DHA   H22S 3779   0.686   7.210   4.837
    3DHA   H22T 3780   0.653   7.036   4.844
    1ST    C118 3781   4.788   4.349   4.905
    1ST    H18R 3782   4.886   4.309   4.877
    1ST    H18S 3783   4.715   4.337   4.824
    1ST    H18T 3784   4.746   4.288   4.986
    1ST    C117 3785   4.802   4.490   4.961
    1ST    H17R 3786   4.879   4.498   5.037
    1ST    H17S 3787   4.848   4.538   4.875
    1ST    C116 3788   4.668   4.555   5.004
    1ST    H16R 3789   4.605   4.578   4.918
    1ST    H16S 3790   4.607   4.494   5.071
    1ST    C115 3791   4.685   4.692   5.075
    1ST    H15R 3792   4.748   4.757   5.015
    1ST    H15S 3793   4.590   4.741   5.096
    1ST    C114 3794   4.733   4.671   5.219
    1ST    H14R 3795   4.653   4.631   5.282
    1ST    H14S 3796   4.817   4.602   5.224
    1ST    C113 3797   4.761   4.807   5.287
    1ST    H13R 3798   4.855   4.850   5.251
    1ST    H13S 3799   4.680   4.880   5.281
    1ST    C112 3800   4.792   4.783   5.432
    1ST    H12R 3801   4.726   4.702   5.463
    1ST    H12S 3802   4.892   4.742   5.444
    1ST    C111 3803   4.786   4.899   5.522
    1ST    H11R 3804   4.687   4.944   5.507
    1ST    H11S 3805   4.790   4.872   5.628
    1ST    C110 3806   4.893   5.005   5.498
    1ST    H10R 3807   4.990   4.958   5.516
    1ST    H10S 3808   4.899   5.024   5.390
    1ST     C19 3809   4.864   5.142   5.573
    1ST     H9R 3810   4.902   5.218   5.504
    1ST     H9S 3811   4.756   5.153   5.585
    1ST     C18 3812   4.915   5.146   5.718
    1ST     H8R 3813   4.844   5.087   5.776
    1ST     H8S 3814   5.000   5.079   5.735
    1ST     C17 3815   4.944   5.281   5.774
    1ST     H7R 3816   5.003   5.338   5.702
    1ST     H7S 3817   4.865   5.355   5.759
    1ST     C16 3818   5.009   5.291   5.907
    1ST     H6R 3819   5.096   5.226   5.894
    1ST     H6S 3820   5.040   5.392   5.932
    1ST     C15 3821   4.933   5.242   6.027
    1ST     H5R 3822   4.845   5.305   6.039
    1ST     H5S 3823   4.894   5.144   5.997
    1ST     C14 3824   5.010   5.245   6.164
    1ST     H4R 3825   5.087   5.168   6.156
    1ST     H4S 3826   5.053   5.345   6.175
    1ST     C13 3827   4.911   5.203   6.267
    1ST     H3R 3828   4.822   5.266   6.262
    1ST     H3S 3829   4.888   5.098   6.245
    1ST     C12 3830   4.960   5.209   6.406
    1ST     H2R 3831   5.051   5.148   6.403
    1ST     H2S 3832   4.974   5.315   6.427
    2PS     C11 3833   4.873   5.146   6.509
    2PS     O12 3834   4.892   5.183   6.626
    2PS     O11 3835   4.788   5.047   6.468
    2PS      C1 3836   4.681   5.007   6.554
    2PS      HR 3837   4.639   4.907   6.538
    2PS      HS 3838   4.724   5.004   6.655
    2PS      C2 3839   4.579   5.117   6.554
    2PS      HX 3840   4.623   5.212   6.582
    2PS      C3 3841   4.472   5.083   6.654
    2PS      HA 3842   4.508   5.087   6.757
    2PS      HB 3843   4.395   5.161   6.646
    2PS     O31 3844   4.431   4.951   6.626
    2PS     P31 3845   4.301   4.888   6.716
    2PS     O32 3846   4.358   4.899   6.869
    2PS     C31 3847   4.469   4.824   6.919
    2PS     H1A 3848   4.472   4.727   6.868
    2PS     H1B 3849   4.561   4.880   6.902
    2PS     C32 3850   4.450   4.792   7.070
    2PS     H2A 3851   4.398   4.875   7.118
    2PS     N31 3852   4.362   4.678   7.099
    2PS    HN1A 3853   4.271   4.706   7.057
    2PS    HN1B 3854   4.398   4.597   7.045
    2PS    HN1C 3855   4.348   4.647   7.196
    2PS     C33 3856   4.582   4.790   7.140
    2PS     O33 3857   4.183   4.975   6.704
    2PS     O34 3858   4.274   4.747   6.682
    2PS     O21 3859   4.528   5.128   6.425
    2PS     C21 3860   4.450   5.224   6.375
    2PS     O22 3861   4.451   5.340   6.417
    2PS     O35 3862   4.589   4.838   7.253
    2PS     O36 3863   4.677   4.733   7.088
    3DHA   C116 3864   4.564   5.161   4.971
    3DHA   H16R 3865   4.506   5.249   4.998
    3DHA   C115 3866   4.554   5.063   5.085
    3DHA   H15R 3867   4.450   5.071   5.119
    3DHA   H15S 3868   4.577   4.963   5.048
    3DHA   C114 3869   4.639   5.117   5.196
    3DHA   H14R 3870   4.745   5.096   5.192
    3DHA   C113 3871   4.605   5.167   5.317
    3DHA   H13R 3872   4.685   5.187   5.387
    3DHA   C112 3873   4.467   5.215   5.366
    3DHA   H12R 3874   4.465   5.319   5.398
    3DHA   H12S 3875   4.396   5.194   5.285
    3DHA   C111 3876   4.423   5.126   5.477
    3DHA   H11R 3877   4.380   5.028   5.460
    3DHA   C110 3878   4.449   5.157   5.604
    3DHA   H10R 3879   4.414   5.090   5.682
    3DHA    C19 3880   4.519   5.284   5.649
    3DHA    H9R 3881   4.585   5.256   5.731
    3DHA    H9S 3882   4.587   5.318   5.570
    3DHA    C18 3883   4.409   5.383   5.674
    3DHA    H8R 3884   4.381   5.432   5.581
    3DHA    C17 3885   4.348   5.407   5.790
    3DHA    H7R 3886   4.267   5.479   5.802
    3DHA    C16 3887   4.390   5.338   5.912
    3DHA    H6R 3888   4.494   5.306   5.907
    3DHA    H6S 3889   4.395   5.418   5.986
    3DHA    C15 3890   4.281   5.238   5.948
    3DHA    H5R 3891   4.235   5.185   5.866
    3DHA    C14 3892   4.226   5.215   6.067
    3DHA    H4R 3893   4.144   5.145   6.081
    3DHA    C13 3894   4.279   5.278   6.189
    3DHA    H3R 3895   4.347   5.359   6.164
    3DHA    H3S 3896   4.194   5.331   6.234
    3DHA    C12 3897   4.354   5.173   6.273
    3DHA    H2R 3898   4.275   5.110   6.314
    3DHA    H2S 3899   4.408   5.104   6.208
    3DHA   C117 3900   4.618   5.150   4.859
    3DHA   H17R 3901   4.612   5.225   4.781
    3DHA   C118 3902   4.725   5.044   4.823
    3DHA   H18R 3903   4.732   4.977   4.909
    3DHA   H18S 3904   4.823   5.090   4.809
    3DHA   C119 3905   4.689   4.961   4.701
    3DHA   H19R 3906   4.637   4.869   4.728
    3DHA   C120 3907   4.726   4.988   4.571
    3DHA   H20R 3908   4.689   4.929   4.488
    3DHA   C121 3909   4.806   5.105   4.519
    3DHA   H21R 3910   4.877   5.070   4.444
    3DHA   H21S 3911   4.862   5.153   4.600
    3DHA   C122 3912   4.702   5.213   4.456
    3DHA   H22R 3913   4.647   5.172   4.371
    3DHA   H22S 3914   4.746   5.310   4.432
    3DHA   H22T 3915   4.627   5.253   4.524
    1ST    C118 3916   5.516   3.429   4.228
    1ST    H18R 3917   5.419   3.380   4.224
    1ST    H18S 3918   5.594   3.354   4.245
    1ST    H18T 3919   5.534   3.483   4.135
    1ST    C117 3920   5.519   3.505   4.351
    1ST    H17R 3921   5.440   3.581   4.355
    1ST    H17S 3922   5.516   3.457   4.449
    1ST    C116 3923   5.644   3.598   4.356
    1ST    H16R 3924   5.645   3.668   4.271
    1ST    H16S 3925   5.641   3.649   4.452
    1ST    C115 3926   5.778   3.520   4.352
    1ST    H15R 3927   5.784   3.425   4.406
    1ST    H15S 3928   5.798   3.502   4.246
    1ST    C114 3929   5.889   3.609   4.403
    1ST    H14R 3930   5.982   3.559   4.376
    1ST    H14S 3931   5.884   3.706   4.353
    1ST    C113 3932   5.875   3.638   4.554
    1ST    H13R 3933   5.787   3.699   4.573
    1ST    H13S 3934   5.853   3.545   4.606
    1ST    C112 3935   6.004   3.701   4.608
    1ST    H12R 3936   6.090   3.645   4.569
    1ST    H12S 3937   6.009   3.803   4.570
    1ST    C111 3938   6.015   3.685   4.765
    1ST    H11R 3939   5.933   3.731   4.820
    1ST    H11S 3940   6.011   3.578   4.788
    1ST    C110 3941   6.144   3.754   4.814
    1ST    H10R 3942   6.234   3.708   4.773
    1ST    H10S 3943   6.146   3.859   4.785
    1ST     C19 3944   6.157   3.749   4.969
    1ST     H9R 3945   6.055   3.748   5.010
    1ST     H9S 3946   6.196   3.650   4.994
    1ST     C18 3947   6.257   3.848   5.036
    1ST     H8R 3948   6.363   3.823   5.025
    1ST     H8S 3949   6.243   3.945   4.988
    1ST     C17 3950   6.230   3.858   5.191
    1ST     H7R 3951   6.248   3.759   5.234
    1ST     H7S 3952   6.303   3.925   5.236
    1ST     C16 3953   6.092   3.922   5.236
    1ST     H6R 3954   6.088   4.018   5.185
    1ST     H6S 3955   6.016   3.849   5.210
    1ST     C15 3956   6.077   3.929   5.391
    1ST     H5R 3957   6.152   4.001   5.424
    1ST     H5S 3958   5.979   3.961   5.428
    1ST     C14 3959   6.107   3.801   5.479
    1ST     H4R 3960   6.041   3.715   5.463
    1ST     H4S 3961   6.209   3.767   5.463
    1ST     C13 3962   6.073   3.828   5.633
    1ST     H3R 3963   5.968   3.854   5.638
    1ST     H3S 3964   6.058   3.731   5.682
    1ST     C12 3965   6.157   3.936   5.703
    1ST     H2R 3966   6.264   3.922   5.683
    1ST     H2S 3967   6.154   4.039   5.667
    2PS     C11 3968   6.134   3.933   5.853
    2PS     O12 3969   6.117   4.037   5.914
    2PS     O11 3970   6.133   3.814   5.907
    2PS      C1 3971   6.101   3.802   6.048
    2PS      HR 3972   6.123   3.704   6.090
    2PS      HS 3973   6.156   3.878   6.105
    2PS      C2 3974   5.948   3.816   6.051
    2PS      HX 3975   5.911   3.893   5.982
    2PS      C3 3976   5.894   3.847   6.199
    2PS      HA 3977   5.919   3.952   6.216
    2PS      HB 3978   5.787   3.826   6.208
    2PS     O31 3979   5.963   3.755   6.292
    2PS     P31 3980   5.937   3.766   6.448
    2PS     O32 3981   5.971   3.917   6.480
    2PS     C31 3982   6.097   3.972   6.450
    2PS     H1A 3983   6.179   3.920   6.501
    2PS     H1B 3984   6.118   3.953   6.344
    2PS     C32 3985   6.089   4.125   6.478
    2PS     H2A 3986   6.188   4.168   6.459
    2PS     N31 3987   5.986   4.203   6.387
    2PS    HN1A 3988   6.004   4.185   6.287
    2PS    HN1B 3989   5.887   4.174   6.399
    2PS    HN1C 3990   5.990   4.305   6.403
    2PS     C33 3991   6.065   4.161   6.621
    2PS     O33 3992   5.797   3.739   6.479
    2PS     O34 3993   6.054   3.689   6.506
    2PS     O21 3994   5.896   3.687   6.008
    2PS     C21 3995   5.763   3.672   5.986
    2PS     O22 3996   5.681   3.759   5.997
    2PS     O35 3997   6.158   4.145   6.697
    2PS     O36 3998   5.965   4.223   6.655
    3DHA   C116 3999   5.440   3.390   4.878
    3DHA   H16R 4000   5.541   3.367   4.846
    3DHA   C115 4001   5.438   3.500   4.970
    3DHA   H15R 4002   5.492   3.581   4.920
    3DHA   H15S 4003   5.338   3.536   4.994
    3DHA   C114 4004   5.507   3.461   5.101
    3DHA   H14R 4005   5.438   3.441   5.183
    3DHA   C113 4006   5.633   3.459   5.134
    3DHA   H13R 4007   5.664   3.431   5.235
    3DHA   C112 4008   5.743   3.505   5.049
    3DHA   H12R 4009   5.713   3.523   4.946
    3DHA   H12S 4010   5.770   3.602   5.091
    3DHA   C111 4011   5.858   3.403   5.046
    3DHA   H11R 4012   5.856   3.318   4.978
    3DHA   C110 4013   5.965   3.410   5.133
    3DHA   H10R 4014   6.041   3.332   5.141
    3DHA    C19 4015   5.979   3.511   5.240
    3DHA    H9R 4016   6.040   3.593   5.201
    3DHA    H9S 4017   5.885   3.565   5.253
    3DHA    C18 4018   6.051   3.465   5.365
    3DHA    H8R 4019   6.159   3.453   5.356
    3DHA    C17 4020   5.986   3.441   5.478
    3DHA    H7R 4021   6.042   3.424   5.569
    3DHA    C16 4022   5.839   3.443   5.491
    3DHA    H6R 4023   5.810   3.540   5.531
    3DHA    H6S 4024   5.789   3.417   5.397
    3DHA    C15 4025   5.789   3.354   5.595
    3DHA    H5R 4026   5.778   3.252   5.560
    3DHA    C14 4027   5.744   3.389   5.716
    3DHA    H4R 4028   5.710   3.312   5.784
    3DHA    C13 4029   5.732   3.523   5.782
    3DHA    H3R 4030   5.809   3.594   5.749
    3DHA    H3S 4031   5.633   3.565   5.766
    3DHA    C12 4032   5.742   3.531   5.933
    3DHA    H2R 4033   5.662   3.492   5.996
    3DHA    H2S 4034   5.831   3.473   5.960
    3DHA   C117 4035   5.336   3.307   4.841
    3DHA   H17R 4036   5.348   3.222   4.775
    3DHA   C118 4037   5.192   3.298   4.900
    3DHA   H18R 4038   5.119   3.334   4.827
    3DHA   H18S 4039   5.186   3.355   4.993
    3DHA   C119 4040   5.162   3.153   4.925
    3DHA   H19R 4041   5.217   3.114   5.011
    3DHA   C120 4042   5.074   3.075   4.869
    3DHA   H20R 4043   5.066   2.972   4.903
    3DHA   C121 4044   5.016   3.106   4.735
    3DHA   H21R 4045   5.016   3.013   4.678
    3DHA   H21S 4046   5.066   3.190   4.686
    3DHA   C122 4047   4.875   3.135   4.773
    3DHA   H22R 4048   4.811   3.055   4.810
    3DHA   H22S 4049   4.830   3.162   4.677
    3DHA   H22T 4050   4.859   3.226   4.830
    1ST    C118 4051   0.947   5.502   4.654
    1ST    H18R 4052   0.867   5.518   4.728
    1ST    H18S 4053   0.886   5.452   4.578
    1ST    H18T 4054   0.975   5.599   4.614
    1ST    C117 4055   1.064   5.425   4.717
    1ST    H17R 4056   1.126   5.389   4.635
    1ST    H17S 4057   1.117   5.505   4.769
    1ST    C116 4058   1.032   5.320   4.817
    1ST    H16R 4059   0.977   5.234   4.778
    1ST    H16S 4060   1.128   5.268   4.820
    1ST    C115 4061   0.987   5.375   4.959
    1ST    H15R 4062   1.083   5.401   5.005
    1ST    H15S 4063   0.948   5.476   4.968
    1ST    C114 4064   0.902   5.273   5.030
    1ST    H14R 4065   0.870   5.310   5.128
    1ST    H14S 4066   0.817   5.257   4.963
    1ST    C113 4067   0.967   5.133   5.049
    1ST    H13R 4068   0.898   5.071   5.106
    1ST    H13S 4069   1.000   5.084   4.957
    1ST    C112 4070   1.099   5.133   5.131
    1ST    H12R 4071   1.165   5.185   5.061
    1ST    H12S 4072   1.083   5.186   5.225
    1ST    C111 4073   1.160   4.998   5.154
    1ST    H11R 4074   1.087   4.925   5.190
    1ST    H11S 4075   1.183   4.970   5.051
    1ST    C110 4076   1.277   5.006   5.261
    1ST    H10R 4077   1.323   4.907   5.256
    1ST    H10S 4078   1.350   5.082   5.231
    1ST     C19 4079   1.230   5.037   5.401
    1ST     H9R 4080   1.211   5.141   5.428
    1ST     H9S 4081   1.134   4.989   5.420
    1ST     C18 4082   1.309   4.995   5.523
    1ST     H8R 4083   1.323   4.888   5.506
    1ST     H8S 4084   1.398   5.058   5.516
    1ST     C17 4085   1.220   5.011   5.639
    1ST     H7R 4086   1.212   5.117   5.665
    1ST     H7S 4087   1.121   4.966   5.625
    1ST     C16 4088   1.291   4.947   5.760
    1ST     H6R 4089   1.299   4.841   5.732
    1ST     H6S 4090   1.396   4.976   5.773
    1ST     C15 4091   1.218   4.958   5.902
    1ST     H5R 4092   1.118   4.917   5.889
    1ST     H5S 4093   1.277   4.893   5.968
    1ST     C14 4094   1.202   5.096   5.973
    1ST     H4R 4095   1.301   5.142   5.969
    1ST     H4S 4096   1.132   5.169   5.932
    1ST     C13 4097   1.160   5.081   6.127
    1ST     H3R 4098   1.055   5.051   6.138
    1ST     H3S 4099   1.218   5.002   6.173
    1ST     C12 4100   1.190   5.203   6.214
    1ST     H2R 4101   1.298   5.208   6.223
    1ST     H2S 4102   1.168   5.295   6.159
    2PS     C11 4103   1.116   5.205   6.347
    2PS     O12 4104   1.104   5.101   6.408
    2PS     O11 4105   1.067   5.328   6.380
    2PS      C1 4106   0.961   5.331   6.480
    2PS      HR 4107   0.925   5.434   6.485
    2PS      HS 4108   0.889   5.259   6.441
    2PS      C2 4109   1.029   5.302   6.616
    2PS      HX 4110   1.061   5.198   6.627
    2PS      C3 4111   0.925   5.322   6.725
    2PS      HA 4112   0.891   5.424   6.709
    2PS      HB 4113   0.835   5.260   6.717
    2PS     O31 4114   0.978   5.312   6.854
    2PS     P31 4115   0.892   5.347   6.976
    2PS     O32 4116   0.748   5.281   6.948
    2PS     C31 4117   0.728   5.142   6.946
    2PS     H1A 4118   0.794   5.100   6.869
    2PS     H1B 4119   0.761   5.092   7.037
    2PS     C32 4120   0.583   5.104   6.913
    2PS     H2A 4121   0.513   5.148   6.984
    2PS     N31 4122   0.533   5.175   6.782
    2PS    HN1A 4123   0.548   5.276   6.793
    2PS    HN1B 4124   0.586   5.143   6.699
    2PS    HN1C 4125   0.432   5.159   6.769
    2PS     C33 4126   0.569   4.957   6.919
    2PS     O33 4127   0.950   5.268   7.091
    2PS     O34 4128   0.867   5.494   6.989
    2PS     O21 4129   1.133   5.399   6.644
    2PS     C21 4130   1.262   5.371   6.613
    2PS     O22 4131   1.307   5.255   6.597
    2PS     O35 4132   0.517   4.896   6.824
    2PS     O36 4133   0.601   4.895   7.020
    3DHA   C116 4134   1.376   5.382   5.682
    3DHA   H16R 4135   1.284   5.338   5.645
    3DHA   C115 4136   1.363   5.452   5.820
    3DHA   H15R 4137   1.410   5.387   5.895
    3DHA   H15S 4138   1.426   5.542   5.821
    3DHA   C114 4139   1.222   5.485   5.841
    3DHA   H14R 4140   1.168   5.415   5.904
    3DHA   C113 4141   1.162   5.598   5.819
    3DHA   H13R 4142   1.059   5.607   5.853
    3DHA   C112 4143   1.215   5.719   5.752
    3DHA   H12R 4144   1.323   5.729   5.763
    3DHA   H12S 4145   1.205   5.720   5.643
    3DHA   C111 4146   1.144   5.835   5.810
    3DHA   H11R 4147   1.056   5.867   5.755
    3DHA   C110 4148   1.201   5.920   5.894
    3DHA   H10R 4149   1.142   6.008   5.914
    3DHA    C19 4150   1.322   5.899   5.971
    3DHA    H9R 4151   1.360   5.797   5.963
    3DHA    H9S 4152   1.396   5.968   5.931
    3DHA    C18 4153   1.294   5.940   6.116
    3DHA    H8R 4154   1.258   6.042   6.128
    3DHA    C17 4155   1.319   5.868   6.220
    3DHA    H7R 4156   1.296   5.913   6.317
    3DHA    C16 4157   1.384   5.735   6.221
    3DHA    H6R 4158   1.307   5.660   6.203
    3DHA    H6S 4159   1.451   5.725   6.136
    3DHA    C15 4160   1.460   5.733   6.351
    3DHA    H5R 4161   1.534   5.811   6.367
    3DHA    C14 4162   1.463   5.640   6.444
    3DHA    H4R 4163   1.534   5.653   6.526
    3DHA    C13 4164   1.370   5.527   6.457
    3DHA    H3R 4165   1.274   5.545   6.408
    3DHA    H3S 4166   1.414   5.434   6.421
    3DHA    C12 4167   1.351   5.498   6.606
    3DHA    H2R 4168   1.454   5.482   6.639
    3DHA    H2S 4169   1.316   5.585   6.662
    3DHA   C117 4170   1.483   5.384   5.596
    3DHA   H17R 4171   1.483   5.330   5.501
    3DHA   C118 4172   1.613   5.449   5.635
    3DHA   H18R 4173   1.679   5.370   5.673
    3DHA   H18S 4174   1.601   5.517   5.720
    3DHA   C119 4175   1.674   5.516   5.514
    3DHA   H19R 4176   1.642   5.618   5.495
    3DHA   C120 4177   1.739   5.454   5.415
    3DHA   H20R 4178   1.754   5.516   5.327
    3DHA   C121 4179   1.776   5.313   5.405
    3DHA   H21R 4180   1.725   5.257   5.483
    3DHA   H21S 4181   1.883   5.307   5.423
    3DHA   C122 4182   1.750   5.250   5.269
    3DHA   H22R 4183   1.764   5.143   5.285
    3DHA   H22S 4184   1.816   5.291   5.192
    3DHA   H22T 4185   1.643   5.255   5.243
    1ST    C118 4186   3.438   5.519   5.423
    1ST    H18R 4187   3.539   5.555   5.446
    1ST    H18S 4188   3.432   5.517   5.314
    1ST    H18T 4189   3.441   5.415   5.456
    1ST    C117 4190   3.327   5.602   5.498
    1ST    H17R 4191   3.327   5.604   5.608
    1ST    H17S 4192   3.339   5.703   5.460
    1ST    C116 4193   3.185   5.560   5.461
    1ST    H16R 4194   3.181   5.566   5.352
    1ST    H16S 4195   3.182   5.459   5.503
    1ST    C115 4196   3.074   5.636   5.531
    1ST    H15R 4197   2.980   5.584   5.513
    1ST    H15S 4198   3.088   5.650   5.639
    1ST    C114 4199   3.066   5.781   5.477
    1ST    H14R 4200   3.144   5.837   5.529
    1ST    H14S 4201   3.097   5.791   5.373
    1ST    C113 4202   2.931   5.841   5.487
    1ST    H13R 4203   2.868   5.790   5.413
    1ST    H13S 4204   2.884   5.809   5.580
    1ST    C112 4205   2.937   5.994   5.471
    1ST    H12R 4206   3.026   6.027   5.524
    1ST    H12S 4207   2.951   6.016   5.365
    1ST    C111 4208   2.826   6.073   5.536
    1ST    H11R 4209   2.854   6.179   5.530
    1ST    H11S 4210   2.745   6.071   5.463
    1ST    C110 4211   2.780   6.036   5.676
    1ST    H10R 4212   2.686   5.982   5.669
    1ST    H10S 4213   2.849   5.965   5.721
    1ST     C19 4214   2.767   6.160   5.768
    1ST     H9R 4215   2.862   6.214   5.766
    1ST     H9S 4216   2.699   6.232   5.723
    1ST     C18 4217   2.757   6.121   5.911
    1ST     H8R 4218   2.788   6.017   5.923
    1ST     H8S 4219   2.823   6.189   5.967
    1ST     C17 4220   2.618   6.128   5.967
    1ST     H7R 4221   2.636   6.126   6.075
    1ST     H7S 4222   2.581   6.230   5.957
    1ST     C16 4223   2.532   6.019   5.916
    1ST     H6R 4224   2.435   6.034   5.965
    1ST     H6S 4225   2.509   6.035   5.811
    1ST     C15 4226   2.575   5.875   5.947
    1ST     H5R 4227   2.512   5.796   5.906
    1ST     H5S 4228   2.668   5.854   5.892
    1ST     C14 4229   2.595   5.853   6.096
    1ST     H4R 4230   2.611   5.749   6.127
    1ST     H4S 4231   2.682   5.905   6.137
    1ST     C13 4232   2.464   5.894   6.175
    1ST     H3R 4233   2.453   6.002   6.179
    1ST     H3S 4234   2.379   5.863   6.115
    1ST     C12 4235   2.461   5.824   6.320
    1ST     H2R 4236   2.362   5.820   6.367
    1ST     H2S 4237   2.494   5.720   6.312
    2PS     C11 4238   2.559   5.886   6.414
    2PS     O12 4239   2.551   5.993   6.474
    2PS     O11 4240   2.659   5.798   6.431
    2PS      C1 4241   2.771   5.840   6.515
    2PS      HR 4242   2.787   5.946   6.497
    2PS      HS 4243   2.746   5.826   6.621
    2PS      C2 4244   2.889   5.763   6.465
    2PS      HX 4245   2.871   5.655   6.463
    2PS      C3 4246   3.016   5.793   6.549
    2PS      HA 4247   2.990   5.760   6.650
    2PS      HB 4248   3.105   5.736   6.519
    2PS     O31 4249   3.052   5.930   6.542
    2PS     P31 4250   3.171   5.982   6.636
    2PS     O32 4251   3.311   5.898   6.595
    2PS     C31 4252   3.373   5.804   6.683
    2PS     H1A 4253   3.365   5.838   6.787
    2PS     H1B 4254   3.323   5.707   6.671
    2PS     C32 4255   3.515   5.766   6.644
    2PS     H2A 4256   3.513   5.705   6.554
    2PS     N31 4257   3.601   5.886   6.608
    2PS    HN1A 4258   3.623   5.909   6.510
    2PS    HN1B 4259   3.571   5.973   6.656
    2PS    HN1C 4260   3.693   5.869   6.652
    2PS     C33 4261   3.582   5.685   6.762
    2PS     O33 4262   3.196   6.122   6.619
    2PS     O34 4263   3.121   5.938   6.771
    2PS     O21 4264   2.917   5.809   6.329
    2PS     C21 4265   3.004   5.748   6.242
    2PS     O22 4266   3.064   5.648   6.268
    2PS     O35 4267   3.526   5.590   6.809
    2PS     O36 4268   3.671   5.740   6.824
    3DHA   C116 4269   3.969   6.064   5.230
    3DHA   H16R 4270   4.005   6.101   5.325
    3DHA   C115 4271   3.823   6.056   5.205
    3DHA   H15R 4272   3.800   6.089   5.103
    3DHA   H15S 4273   3.792   5.954   5.227
    3DHA   C114 4274   3.743   6.151   5.291
    3DHA   H14R 4275   3.715   6.247   5.247
    3DHA   C113 4276   3.708   6.137   5.424
    3DHA   H13R 4277   3.647   6.215   5.468
    3DHA   C112 4278   3.738   6.020   5.512
    3DHA   H12R 4279   3.836   5.983   5.483
    3DHA   H12S 4280   3.743   6.044   5.619
    3DHA   C111 4281   3.636   5.914   5.488
    3DHA   H11R 4282   3.608   5.899   5.384
    3DHA   C110 4283   3.578   5.851   5.583
    3DHA   H10R 4284   3.498   5.783   5.555
    3DHA    C19 4285   3.600   5.849   5.725
    3DHA    H9R 4286   3.559   5.755   5.761
    3DHA    H9S 4287   3.705   5.853   5.754
    3DHA    C18 4288   3.536   5.970   5.793
    3DHA    H8R 4289   3.578   6.068   5.770
    3DHA    C17 4290   3.424   5.965   5.865
    3DHA    H7R 4291   3.383   6.060   5.899
    3DHA    C16 4292   3.335   5.850   5.902
    3DHA    H6R 4293   3.386   5.755   5.885
    3DHA    H6S 4294   3.314   5.842   6.009
    3DHA    C15 4295   3.209   5.854   5.829
    3DHA    H5R 4296   3.215   5.899   5.730
    3DHA    C14 4297   3.092   5.792   5.871
    3DHA    H4R 4298   3.004   5.802   5.808
    3DHA    C13 4299   3.068   5.718   6.003
    3DHA    H3R 4300   2.989   5.649   5.972
    3DHA    H3S 4301   3.148   5.652   6.037
    3DHA    C12 4302   3.012   5.814   6.110
    3DHA    H2R 4303   3.085   5.895   6.107
    3DHA    H2S 4304   2.918   5.861   6.080
    3DHA   C117 4305   4.056   6.036   5.133
    3DHA   H17R 4306   4.162   6.042   5.155
    3DHA   C118 4307   4.022   5.984   5.000
    3DHA   H18R 4308   3.933   5.922   4.986
    3DHA   H18S 4309   4.104   5.925   4.959
    3DHA   C119 4310   3.981   6.096   4.908
    3DHA   H19R 4311   3.940   6.184   4.956
    3DHA   C120 4312   3.985   6.087   4.771
    3DHA   H20R 4313   3.952   6.176   4.719
    3DHA   C121 4314   4.047   5.970   4.699
    3DHA   H21R 4315   4.124   5.918   4.758
    3DHA   H21S 4316   4.103   6.016   4.617
    3DHA   C122 4317   3.951   5.866   4.637
    3DHA   H22R 4318   3.874   5.921   4.584
    3DHA   H22S 4319   3.890   5.804   4.704
    3DHA   H22T 4320   4.003   5.794   4.572
    1ST    C118 4321   3.785   1.112   4.535
    1ST    H18R 4322   3.682   1.127   4.567
    1ST    H18S 4323   3.783   1.107   4.426
    1ST    H18T 4324   3.853   1.194   4.559
    1ST    C117 4325   3.832   0.976   4.581
    1ST    H17R 4326   3.785   0.911   4.508
    1ST    H17S 4327   3.937   0.967   4.553
    1ST    C116 4328   3.803   0.924   4.721
    1ST    H16R 4329   3.868   0.982   4.787
    1ST    H16S 4330   3.699   0.943   4.747
    1ST    C115 4331   3.835   0.776   4.739
    1ST    H15R 4332   3.754   0.725   4.686
    1ST    H15S 4333   3.925   0.742   4.688
    1ST    C114 4334   3.832   0.736   4.889
    1ST    H14R 4335   3.859   0.631   4.897
    1ST    H14S 4336   3.922   0.770   4.941
    1ST    C113 4337   3.704   0.771   4.964
    1ST    H13R 4338   3.722   0.869   5.007
    1ST    H13S 4339   3.616   0.780   4.900
    1ST    C112 4340   3.675   0.665   5.074
    1ST    H12R 4341   3.597   0.595   5.044
    1ST    H12S 4342   3.770   0.620   5.103
    1ST    C111 4343   3.608   0.707   5.208
    1ST    H11R 4344   3.674   0.790   5.235
    1ST    H11S 4345   3.508   0.741   5.181
    1ST    C110 4346   3.611   0.596   5.316
    1ST    H10R 4347   3.536   0.521   5.291
    1ST    H10S 4348   3.709   0.547   5.307
    1ST     C19 4349   3.583   0.641   5.459
    1ST     H9R 4350   3.660   0.709   5.497
    1ST     H9S 4351   3.486   0.692   5.466
    1ST     C18 4352   3.561   0.529   5.560
    1ST     H8R 4353   3.649   0.464   5.569
    1ST     H8S 4354   3.541   0.582   5.654
    1ST     C17 4355   3.444   0.433   5.532
    1ST     H7R 4356   3.353   0.491   5.516
    1ST     H7S 4357   3.458   0.389   5.433
    1ST     C16 4358   3.421   0.329   5.634
    1ST     H6R 4359   3.336   0.270   5.600
    1ST     H6S 4360   3.502   0.256   5.628
    1ST     C15 4361   3.414   0.370   5.786
    1ST     H5R 4362   3.402   0.279   5.844
    1ST     H5S 4363   3.511   0.414   5.813
    1ST     C14 4364   3.293   0.453   5.822
    1ST     H4R 4365   3.302   0.550   5.773
    1ST     H4S 4366   3.206   0.391   5.798
    1ST     C13 4367   3.303   0.487   5.965
    1ST     H3R 4368   3.320   0.399   6.028
    1ST     H3S 4369   3.399   0.537   5.976
    1ST     C12 4370   3.190   0.570   6.032
    1ST     H2R 4371   3.160   0.655   5.971
    1ST     H2S 4372   3.094   0.520   6.033
    2PS     C11 4373   3.223   0.631   6.173
    2PS     O12 4374   3.191   0.578   6.279
    2PS     O11 4375   3.286   0.750   6.170
    2PS      C1 4376   3.320   0.824   6.293
    2PS      HR 4377   3.370   0.918   6.267
    2PS      HS 4378   3.230   0.845   6.351
    2PS      C2 4379   3.433   0.750   6.383
    2PS      HX 4380   3.408   0.644   6.390
    2PS      C3 4381   3.446   0.813   6.523
    2PS      HA 4382   3.348   0.817   6.571
    2PS      HB 4383   3.507   0.744   6.581
    2PS     O31 4384   3.504   0.941   6.518
    2PS     P31 4385   3.525   1.034   6.643
    2PS     O32 4386   3.654   0.979   6.708
    2PS     C31 4387   3.655   0.876   6.813
    2PS     H1A 4388   3.624   0.919   6.908
    2PS     H1B 4389   3.589   0.793   6.785
    2PS     C32 4390   3.800   0.820   6.811
    2PS     H2A 4391   3.808   0.766   6.716
    2PS     N31 4392   3.910   0.925   6.820
    2PS    HN1A 4393   3.903   1.009   6.761
    2PS    HN1B 4394   3.927   0.968   6.912
    2PS    HN1C 4395   4.003   0.887   6.796
    2PS     C33 4396   3.802   0.708   6.910
    2PS     O33 4397   3.550   1.173   6.595
    2PS     O34 4398   3.417   1.011   6.746
    2PS     O21 4399   3.566   0.762   6.331
    2PS     C21 4400   3.608   0.686   6.233
    2PS     O22 4401   3.540   0.598   6.178
    2PS     O35 4402   3.866   0.731   7.012
    2PS     O36 4403   3.744   0.599   6.887
    3DHA   C116 4404   4.254   0.659   4.941
    3DHA   H16R 4405   4.169   0.595   4.965
    3DHA   C115 4406   4.371   0.636   5.032
    3DHA   H15R 4407   4.376   0.530   5.060
    3DHA   H15S 4408   4.461   0.649   4.973
    3DHA   C114 4409   4.380   0.728   5.152
    3DHA   H14R 4410   4.440   0.818   5.139
    3DHA   C113 4411   4.318   0.697   5.268
    3DHA   H13R 4412   4.320   0.756   5.360
    3DHA   C112 4413   4.244   0.572   5.297
    3DHA   H12R 4414   4.285   0.484   5.246
    3DHA   H12S 4415   4.261   0.562   5.404
    3DHA   C111 4416   4.103   0.596   5.256
    3DHA   H11R 4417   4.099   0.596   5.147
    3DHA   C110 4418   3.991   0.603   5.332
    3DHA   H10R 4419   3.895   0.619   5.283
    3DHA    C19 4420   3.986   0.580   5.483
    3DHA    H9R 4421   3.899   0.529   5.525
    3DHA    H9S 4422   4.071   0.522   5.518
    3DHA    C18 4423   3.982   0.711   5.548
    3DHA    H8R 4424   4.033   0.789   5.492
    3DHA    C17 4425   3.942   0.736   5.674
    3DHA    H7R 4426   3.953   0.839   5.709
    3DHA    C16 4427   3.899   0.640   5.784
    3DHA    H6R 4428   3.790   0.648   5.793
    3DHA    H6S 4429   3.917   0.537   5.755
    3DHA    C15 4430   3.989   0.653   5.906
    3DHA    H5R 4431   4.098   0.652   5.900
    3DHA    C14 4432   3.941   0.640   6.032
    3DHA    H4R 4433   4.009   0.627   6.116
    3DHA    C13 4434   3.797   0.625   6.076
    3DHA    H3R 4435   3.734   0.620   5.987
    3DHA    H3S 4436   3.775   0.523   6.108
    3DHA    C12 4437   3.741   0.735   6.170
    3DHA    H2R 4438   3.809   0.755   6.253
    3DHA    H2S 4439   3.733   0.832   6.119
    3DHA   C117 4440   4.235   0.741   4.837
    3DHA   H17R 4441   4.143   0.735   4.780
    3DHA   C118 4442   4.331   0.841   4.775
    3DHA   H18R 4443   4.425   0.852   4.829
    3DHA   H18S 4444   4.286   0.940   4.773
    3DHA   C119 4445   4.369   0.794   4.637
    3DHA   H19R 4446   4.381   0.686   4.627
    3DHA   C120 4447   4.387   0.870   4.527
    3DHA   H20R 4448   4.430   0.822   4.440
    3DHA   C121 4449   4.375   1.021   4.514
    3DHA   H21R 4450   4.473   1.068   4.527
    3DHA   H21S 4451   4.325   1.059   4.603
    3DHA   C122 4452   4.291   1.062   4.384
    3DHA   H22R 4453   4.339   1.032   4.291
    3DHA   H22S 4454   4.278   1.170   4.384
    3DHA   H22T 4455   4.192   1.015   4.383
    1ST    C118 4456   2.583  -0.218   4.699
    1ST    H18R 4457   2.497  -0.242   4.761
    1ST    H18S 4458   2.663  -0.287   4.730
    1ST    H18T 4459   2.562  -0.256   4.598
    1ST    C117 4460   2.622  -0.068   4.709
    1ST    H17R 4461   2.613  -0.035   4.813
    1ST    H17S 4462   2.726  -0.050   4.681
    1ST    C116 4463   2.516   0.009   4.629
    1ST    H16R 4464   2.529  -0.025   4.526
    1ST    H16S 4465   2.418  -0.010   4.674
    1ST    C115 4466   2.523   0.165   4.626
    1ST    H15R 4467   2.627   0.200   4.627
    1ST    H15S 4468   2.474   0.211   4.540
    1ST    C114 4469   2.450   0.229   4.743
    1ST    H14R 4470   2.345   0.196   4.740
    1ST    H14S 4471   2.481   0.197   4.843
    1ST    C113 4472   2.458   0.378   4.742
    1ST    H13R 4473   2.556   0.415   4.772
    1ST    H13S 4474   2.444   0.417   4.641
    1ST    C112 4475   2.352   0.446   4.828
    1ST    H12R 4476   2.337   0.547   4.789
    1ST    H12S 4477   2.251   0.417   4.801
    1ST    C111 4478   2.370   0.447   4.977
    1ST    H11R 4479   2.369   0.344   5.013
    1ST    H11S 4480   2.470   0.482   5.004
    1ST    C110 4481   2.267   0.533   5.048
    1ST    H10R 4482   2.292   0.639   5.039
    1ST    H10S 4483   2.177   0.513   4.990
    1ST     C19 4484   2.249   0.508   5.194
    1ST     H9R 4485   2.235   0.401   5.210
    1ST     H9S 4486   2.344   0.535   5.240
    1ST     C18 4487   2.135   0.577   5.267
    1ST     H8R 4488   2.155   0.683   5.253
    1ST     H8S 4489   2.040   0.565   5.214
    1ST     C17 4490   2.121   0.542   5.415
    1ST     H7R 4491   2.095   0.438   5.438
    1ST     H7S 4492   2.216   0.559   5.466
    1ST     C16 4493   2.005   0.624   5.480
    1ST     H6R 4494   2.037   0.726   5.460
    1ST     H6S 4495   1.906   0.603   5.438
    1ST     C15 4496   2.003   0.599   5.632
    1ST     H5R 4497   1.963   0.500   5.652
    1ST     H5S 4498   2.103   0.607   5.677
    1ST     C14 4499   1.932   0.721   5.695
    1ST     H4R 4500   1.980   0.808   5.649
    1ST     H4S 4501   1.826   0.717   5.669
    1ST     C13 4502   1.929   0.741   5.845
    1ST     H3R 4503   1.869   0.832   5.857
    1ST     H3S 4504   1.867   0.658   5.881
    1ST     C12 4505   2.064   0.773   5.903
    1ST     H2R 4506   2.127   0.684   5.897
    1ST     H2S 4507   2.117   0.849   5.844
    2PS     C11 4508   2.052   0.823   6.040
    2PS     O12 4509   1.990   0.767   6.131
    2PS     O11 4510   2.126   0.933   6.061
    2PS      C1 4511   2.125   0.985   6.197
    2PS      HR 4512   2.025   1.001   6.239
    2PS      HS 4513   2.180   0.922   6.267
    2PS      C2 4514   2.191   1.123   6.191
    2PS      HX 4515   2.283   1.122   6.133
    2PS      C3 4516   2.226   1.188   6.326
    2PS      HA 4517   2.302   1.132   6.381
    2PS      HB 4518   2.247   1.293   6.304
    2PS     O31 4519   2.112   1.192   6.417
    2PS     P31 4520   2.133   1.256   6.569
    2PS     O32 4521   2.127   1.420   6.550
    2PS     C31 4522   2.213   1.494   6.634
    2PS     H1A 4523   2.178   1.477   6.736
    2PS     H1B 4524   2.315   1.456   6.627
    2PS     C32 4525   2.219   1.641   6.581
    2PS     H2A 4526   2.264   1.647   6.482
    2PS     N31 4527   2.082   1.702   6.554
    2PS    HN1A 4528   2.032   1.662   6.473
    2PS    HN1B 4529   2.017   1.695   6.634
    2PS    HN1C 4530   2.098   1.801   6.529
    2PS     C33 4531   2.304   1.729   6.671
    2PS     O33 4532   2.018   1.220   6.656
    2PS     O34 4533   2.268   1.224   6.628
    2PS     O21 4534   2.099   1.212   6.124
    2PS     C21 4535   2.087   1.212   5.986
    2PS     O22 4536   2.165   1.151   5.911
    2PS     O35 4537   2.260   1.763   6.780
    2PS     O36 4538   2.417   1.755   6.642
    3DHA   C116 4539   1.986   1.122   5.098
    3DHA   H16R 4540   1.949   1.030   5.053
    3DHA   C115 4541   2.052   1.104   5.235
    3DHA   H15R 4542   2.108   1.187   5.280
    3DHA   H15S 4543   1.973   1.098   5.311
    3DHA   C114 4544   2.131   0.979   5.255
    3DHA   H14R 4545   2.128   0.919   5.164
    3DHA   C113 4546   2.198   0.939   5.359
    3DHA   H13R 4547   2.256   0.849   5.341
    3DHA   C112 4548   2.207   1.007   5.489
    3DHA   H12R 4549   2.104   1.038   5.507
    3DHA   H12S 4550   2.235   0.926   5.555
    3DHA   C111 4551   2.299   1.119   5.480
    3DHA   H11R 4552   2.390   1.096   5.424
    3DHA   C110 4553   2.280   1.241   5.531
    3DHA   H10R 4554   2.343   1.326   5.505
    3DHA    C19 4555   2.166   1.283   5.622
    3DHA    H9R 4556   2.104   1.195   5.636
    3DHA    H9S 4557   2.202   1.321   5.718
    3DHA    C18 4558   2.097   1.386   5.545
    3DHA    H8R 4559   2.164   1.456   5.495
    3DHA    C17 4560   1.962   1.399   5.532
    3DHA    H7R 4561   1.915   1.478   5.474
    3DHA    C16 4562   1.860   1.304   5.576
    3DHA    H6R 4563   1.799   1.288   5.486
    3DHA    H6S 4564   1.902   1.208   5.605
    3DHA    C15 4565   1.773   1.370   5.682
    3DHA    H5R 4566   1.707   1.450   5.648
    3DHA    C14 4567   1.778   1.339   5.814
    3DHA    H4R 4568   1.700   1.377   5.878
    3DHA    C13 4569   1.858   1.225   5.881
    3DHA    H3R 4570   1.799   1.180   5.961
    3DHA    H3S 4571   1.883   1.146   5.810
    3DHA    C12 4572   1.978   1.302   5.932
    3DHA    H2R 4573   2.015   1.356   5.845
    3DHA    H2S 4574   1.950   1.372   6.011
    3DHA   C117 4575   1.983   1.240   5.028
    3DHA   H17R 4576   1.946   1.234   4.926
    3DHA   C118 4577   2.038   1.375   5.070
    3DHA   H18R 4578   2.098   1.402   4.983
    3DHA   H18S 4579   2.110   1.377   5.151
    3DHA   C119 4580   1.930   1.473   5.094
    3DHA   H19R 4581   1.882   1.442   5.186
    3DHA   C120 4582   1.893   1.581   5.019
    3DHA   H20R 4583   1.810   1.647   5.045
    3DHA   C121 4584   1.937   1.612   4.884
    3DHA   H21R 4585   2.040   1.584   4.861
    3DHA   H21S 4586   1.939   1.720   4.869
    3DHA   C122 4587   1.840   1.561   4.780
    3DHA   H22R 4588   1.828   1.453   4.789
    3DHA   H22S 4589   1.866   1.574   4.674
    3DHA   H22T 4590   1.746   1.615   4.791
    1ST    C118 4591   1.459   4.505   4.267
    1ST    H18R 4592   1.485   4.443   4.181
    1ST    H18S 4593   1.486   4.606   4.235
    1ST    H18T 4594   1.350   4.499   4.278
    1ST    C117 4595   1.532   4.465   4.397
    1ST    H17R 4596   1.484   4.373   4.429
    1ST    H17S 4597   1.638   4.439   4.393
    1ST    C116 4598   1.523   4.560   4.503
    1ST    H16R 4599   1.607   4.629   4.491
    1ST    H16S 4600   1.426   4.609   4.500
    1ST    C115 4601   1.547   4.499   4.646
    1ST    H15R 4602   1.471   4.423   4.666
    1ST    H15S 4603   1.648   4.457   4.650
    1ST    C114 4604   1.542   4.617   4.745
    1ST    H14R 4605   1.620   4.691   4.723
    1ST    H14S 4606   1.458   4.686   4.739
    1ST    C113 4607   1.544   4.571   4.898
    1ST    H13R 4608   1.454   4.509   4.908
    1ST    H13S 4609   1.629   4.506   4.921
    1ST    C112 4610   1.542   4.697   4.996
    1ST    H12R 4611   1.630   4.759   4.977
    1ST    H12S 4612   1.458   4.764   4.980
    1ST    C111 4613   1.545   4.649   5.142
    1ST    H11R 4614   1.448   4.627   5.186
    1ST    H11S 4615   1.623   4.573   5.153
    1ST    C110 4616   1.591   4.771   5.227
    1ST    H10R 4617   1.685   4.814   5.191
    1ST    H10S 4618   1.517   4.850   5.213
    1ST     C19 4619   1.585   4.761   5.375
    1ST     H9R 4620   1.486   4.744   5.418
    1ST     H9S 4621   1.640   4.672   5.406
    1ST     C18 4622   1.633   4.891   5.436
    1ST     H8R 4623   1.728   4.919   5.388
    1ST     H8S 4624   1.566   4.974   5.411
    1ST     C17 4625   1.662   4.877   5.585
    1ST     H7R 4626   1.579   4.826   5.635
    1ST     H7S 4627   1.748   4.811   5.598
    1ST     C16 4628   1.692   4.997   5.670
    1ST     H6R 4629   1.794   5.024   5.644
    1ST     H6S 4630   1.622   5.077   5.647
    1ST     C15 4631   1.696   4.973   5.826
    1ST     H5R 4632   1.592   4.949   5.849
    1ST     H5S 4633   1.762   4.886   5.828
    1ST     C14 4634   1.740   5.095   5.907
    1ST     H4R 4635   1.841   5.131   5.890
    1ST     H4S 4636   1.693   5.183   5.863
    1ST     C13 4637   1.724   5.084   6.057
    1ST     H3R 4638   1.628   5.037   6.082
    1ST     H3S 4639   1.801   5.016   6.093
    1ST     C12 4640   1.741   5.215   6.133
    1ST     H2R 4641   1.845   5.237   6.158
    1ST     H2S 4642   1.709   5.298   6.070
    2PS     C11 4643   1.652   5.222   6.258
    2PS     O12 4644   1.537   5.268   6.271
    2PS     O11 4645   1.706   5.150   6.354
    2PS      C1 4646   1.619   5.112   6.463
    2PS      HR 4647   1.674   5.071   6.548
    2PS      HS 4648   1.563   5.198   6.501
    2PS      C2 4649   1.533   4.996   6.423
    2PS      HX 4650   1.462   5.027   6.346
    2PS      C3 4651   1.437   4.950   6.543
    2PS      HA 4652   1.361   5.024   6.569
    2PS      HB 4653   1.382   4.860   6.516
    2PS     O31 4654   1.508   4.920   6.663
    2PS     P31 4655   1.435   4.856   6.790
    2PS     O32 4656   1.324   4.952   6.835
    2PS     C31 4657   1.368   5.070   6.892
    2PS     H1A 4658   1.404   5.048   6.993
    2PS     H1B 4659   1.448   5.114   6.832
    2PS     C32 4660   1.250   5.174   6.907
    2PS     H2A 4661   1.224   5.204   6.805
    2PS     N31 4662   1.133   5.098   6.966
    2PS    HN1A 4663   1.066   5.161   7.014
    2PS    HN1B 4664   1.093   5.032   6.897
    2PS    HN1C 4665   1.161   5.033   7.041
    2PS     C33 4666   1.297   5.299   6.980
    2PS     O33 4667   1.364   4.731   6.741
    2PS     O34 4668   1.536   4.850   6.893
    2PS     O21 4669   1.611   4.878   6.382
    2PS     C21 4670   1.548   4.792   6.298
    2PS     O22 4671   1.446   4.819   6.241
    2PS     O35 4672   1.315   5.403   6.926
    2PS     O36 4673   1.288   5.289   7.101
    3DHA   C116 4674   1.689   4.151   5.273
    3DHA   H16R 4675   1.636   4.111   5.360
    3DHA   C115 4676   1.651   4.291   5.249
    3DHA   H15R 4677   1.693   4.357   5.325
    3DHA   H15S 4678   1.679   4.330   5.150
    3DHA   C114 4679   1.506   4.285   5.261
    3DHA   H14R 4680   1.457   4.228   5.182
    3DHA   C113 4681   1.424   4.317   5.362
    3DHA   H13R 4682   1.318   4.294   5.358
    3DHA   C112 4683   1.460   4.381   5.496
    3DHA   H12R 4684   1.541   4.453   5.484
    3DHA   H12S 4685   1.380   4.439   5.543
    3DHA   C111 4686   1.498   4.267   5.584
    3DHA   H11R 4687   1.416   4.196   5.594
    3DHA   C110 4688   1.612   4.262   5.652
    3DHA   H10R 4689   1.633   4.174   5.712
    3DHA    C19 4690   1.728   4.355   5.655
    3DHA    H9R 4691   1.798   4.318   5.731
    3DHA    H9S 4692   1.777   4.347   5.558
    3DHA    C18 4693   1.701   4.500   5.677
    3DHA    H8R 4694   1.735   4.563   5.595
    3DHA    C17 4695   1.663   4.560   5.789
    3DHA    H7R 4696   1.663   4.668   5.795
    3DHA    C16 4697   1.627   4.490   5.915
    3DHA    H6R 4698   1.544   4.541   5.965
    3DHA    H6S 4699   1.584   4.390   5.903
    3DHA    C15 4700   1.750   4.484   6.005
    3DHA    H5R 4701   1.826   4.407   5.994
    3DHA    C14 4702   1.776   4.575   6.102
    3DHA    H4R 4703   1.869   4.572   6.159
    3DHA    C13 4704   1.702   4.696   6.139
    3DHA    H3R 4705   1.773   4.779   6.143
    3DHA    H3S 4706   1.633   4.727   6.060
    3DHA    C12 4707   1.637   4.673   6.273
    3DHA    H2R 4708   1.573   4.586   6.257
    3DHA    H2S 4709   1.701   4.645   6.356
    3DHA   C117 4710   1.749   4.068   5.184
    3DHA   H17R 4711   1.751   3.961   5.202
    3DHA   C118 4712   1.804   4.109   5.049
    3DHA   H18R 4713   1.890   4.046   5.024
    3DHA   H18S 4714   1.835   4.214   5.050
    3DHA   C119 4715   1.701   4.086   4.939
    3DHA   H19R 4716   1.645   4.173   4.904
    3DHA   C120 4717   1.678   3.975   4.873
    3DHA   H20R 4718   1.605   3.971   4.792
    3DHA   C121 4719   1.749   3.840   4.894
    3DHA   H21R 4720   1.669   3.766   4.894
    3DHA   H21S 4721   1.805   3.843   4.988
    3DHA   C122 4722   1.855   3.797   4.784
    3DHA   H22R 4723   1.848   3.690   4.764
    3DHA   H22S 4724   1.959   3.807   4.817
    3DHA   H22T 4725   1.838   3.841   4.685
    1ST    C118 4726   5.107   5.629   4.872
    1ST    H18R 4727   5.128   5.628   4.765
    1ST    H18S 4728   5.042   5.712   4.899
    1ST    H18T 4729   5.043   5.548   4.908
    1ST    C117 4730   5.229   5.625   4.964
    1ST    H17R 4731   5.287   5.717   4.949
    1ST    H17S 4732   5.207   5.617   5.071
    1ST    C116 4733   5.325   5.500   4.940
    1ST    H16R 4734   5.267   5.408   4.949
    1ST    H16S 4735   5.357   5.514   4.836
    1ST    C115 4736   5.434   5.506   5.045
    1ST    H15R 4737   5.471   5.609   5.047
    1ST    H15S 4738   5.375   5.499   5.136
    1ST    C114 4739   5.553   5.410   5.026
    1ST    H14R 4740   5.507   5.310   5.030
    1ST    H14S 4741   5.595   5.419   4.925
    1ST    C113 4742   5.662   5.433   5.136
    1ST    H13R 4743   5.737   5.353   5.131
    1ST    H13S 4744   5.727   5.518   5.114
    1ST    C112 4745   5.625   5.448   5.281
    1ST    H12R 4746   5.708   5.465   5.349
    1ST    H12S 4747   5.572   5.540   5.306
    1ST    C111 4748   5.550   5.332   5.340
    1ST    H11R 4749   5.464   5.299   5.281
    1ST    H11S 4750   5.613   5.243   5.337
    1ST    C110 4751   5.503   5.362   5.480
    1ST    H10R 4752   5.588   5.408   5.532
    1ST    H10S 4753   5.435   5.447   5.468
    1ST     C19 4754   5.440   5.244   5.557
    1ST     H9R 4755   5.365   5.193   5.497
    1ST     H9S 4756   5.517   5.167   5.564
    1ST     C18 4757   5.364   5.289   5.683
    1ST     H8R 4758   5.288   5.356   5.642
    1ST     H8S 4759   5.324   5.195   5.721
    1ST     C17 4760   5.447   5.361   5.787
    1ST     H7R 4761   5.525   5.294   5.824
    1ST     H7S 4762   5.502   5.441   5.737
    1ST     C16 4763   5.365   5.408   5.906
    1ST     H6R 4764   5.290   5.476   5.867
    1ST     H6S 4765   5.314   5.324   5.953
    1ST     C15 4766   5.445   5.468   6.022
    1ST     H5R 4767   5.513   5.390   6.058
    1ST     H5S 4768   5.500   5.548   5.973
    1ST     C14 4769   5.367   5.527   6.134
    1ST     H4R 4770   5.309   5.613   6.098
    1ST     H4S 4771   5.286   5.461   6.165
    1ST     C13 4772   5.455   5.560   6.260
    1ST     H3R 4773   5.500   5.469   6.301
    1ST     H3S 4774   5.533   5.630   6.230
    1ST     C12 4775   5.377   5.620   6.372
    1ST     H2R 4776   5.449   5.672   6.436
    1ST     H2S 4777   5.312   5.698   6.333
    2PS     C11 4778   5.309   5.530   6.465
    2PS     O12 4779   5.327   5.411   6.464
    2PS     O11 4780   5.214   5.592   6.539
    2PS      C1 4781   5.158   5.527   6.658
    2PS      HR 4782   5.130   5.423   6.635
    2PS      HS 4783   5.230   5.518   6.739
    2PS      C2 4784   5.043   5.621   6.697
    2PS      HX 4785   5.063   5.727   6.680
    2PS      C3 4786   5.003   5.604   6.845
    2PS      HA 4787   5.097   5.619   6.898
    2PS      HB 4788   4.923   5.676   6.862
    2PS     O31 4789   4.957   5.472   6.875
    2PS     P31 4790   4.899   5.444   7.018
    2PS     O32 4791   4.755   5.510   7.016
    2PS     C31 4792   4.660   5.474   6.913
    2PS     H1A 4793   4.705   5.464   6.814
    2PS     H1B 4794   4.612   5.381   6.944
    2PS     C32 4795   4.562   5.588   6.918
    2PS     H2A 4796   4.499   5.591   7.007
    2PS     N31 4797   4.624   5.727   6.912
    2PS    HN1A 4798   4.566   5.811   6.916
    2PS    HN1B 4799   4.700   5.748   6.980
    2PS    HN1C 4800   4.674   5.744   6.824
    2PS     C33 4801   4.448   5.553   6.831
    2PS     O33 4802   4.873   5.301   7.035
    2PS     O34 4803   4.985   5.509   7.113
    2PS     O21 4804   4.936   5.599   6.605
    2PS     C21 4805   4.816   5.659   6.619
    2PS     O22 4806   4.778   5.756   6.684
    2PS     O35 4807   4.342   5.533   6.877
    2PS     O36 4808   4.462   5.570   6.712
    3DHA   C116 4809   5.169   5.869   5.235
    3DHA   H16R 4810   5.081   5.815   5.201
    3DHA   C115 4811   5.223   5.819   5.357
    3DHA   H15R 4812   5.218   5.710   5.354
    3DHA   H15S 4813   5.330   5.839   5.365
    3DHA   C114 4814   5.151   5.878   5.478
    3DHA   H14R 4815   5.091   5.967   5.464
    3DHA   C113 4816   5.149   5.839   5.610
    3DHA   H13R 4817   5.084   5.896   5.676
    3DHA   C112 4818   5.208   5.709   5.663
    3DHA   H12R 4819   5.234   5.651   5.574
    3DHA   H12S 4820   5.295   5.734   5.723
    3DHA   C111 4821   5.100   5.635   5.741
    3DHA   H11R 4822   5.061   5.553   5.681
    3DHA   C110 4823   5.048   5.660   5.864
    3DHA   H10R 4824   4.968   5.599   5.904
    3DHA    C19 4825   5.093   5.780   5.959
    3DHA    H9R 4826   5.165   5.758   6.039
    3DHA    H9S 4827   5.140   5.851   5.890
    3DHA    C18 4828   4.969   5.844   6.027
    3DHA    H8R 4829   4.899   5.889   5.958
    3DHA    C17 4830   4.933   5.846   6.152
    3DHA    H7R 4831   4.833   5.882   6.175
    3DHA    C16 4832   5.009   5.794   6.272
    3DHA    H6R 4833   5.116   5.816   6.266
    3DHA    H6S 4834   4.962   5.848   6.355
    3DHA    C15 4835   4.998   5.649   6.288
    3DHA    H5R 4836   5.091   5.594   6.276
    3DHA    C14 4837   4.889   5.581   6.338
    3DHA    H4R 4838   4.896   5.475   6.359
    3DHA    C13 4839   4.754   5.634   6.369
    3DHA    H3R 4840   4.744   5.743   6.373
    3DHA    H3S 4841   4.670   5.600   6.310
    3DHA    C12 4842   4.719   5.604   6.517
    3DHA    H2R 4843   4.623   5.655   6.529
    3DHA    H2S 4844   4.715   5.496   6.535
    3DHA   C117 4845   5.226   5.959   5.154
    3DHA   H17R 4846   5.181   5.977   5.057
    3DHA   C118 4847   5.352   6.037   5.184
    3DHA   H18R 4848   5.357   6.071   5.288
    3DHA   H18S 4849   5.353   6.130   5.127
    3DHA   C119 4850   5.474   5.960   5.144
    3DHA   H19R 4851   5.526   5.920   5.231
    3DHA   C120 4852   5.522   5.934   5.016
    3DHA   H20R 4853   5.609   5.871   5.002
    3DHA   C121 4854   5.450   5.979   4.898
    3DHA   H21R 4855   5.351   6.015   4.928
    3DHA   H21S 4856   5.419   5.895   4.835
    3DHA   C122 4857   5.542   6.079   4.834
    3DHA   H22R 4858   5.505   6.103   4.733
    3DHA   H22S 4859   5.645   6.045   4.840
    3DHA   H22T 4860   5.543   6.172   4.892
    1ST    C118 4861   4.254   1.467   4.801
    1ST    H18R 4862   4.237   1.500   4.699
    1ST    H18S 4863   4.361   1.478   4.821
    1ST    H18T 4864   4.206   1.527   4.878
    1ST    C117 4865   4.219   1.326   4.818
    1ST    H17R 4866   4.274   1.268   4.742
    1ST    H17S 4867   4.266   1.288   4.909
    1ST    C116 4868   4.068   1.290   4.818
    1ST    H16R 4869   4.007   1.344   4.746
    1ST    H16S 4870   4.056   1.185   4.789
    1ST    C115 4871   4.002   1.286   4.957
    1ST    H15R 4872   3.902   1.242   4.958
    1ST    H15S 4873   4.053   1.207   5.012
    1ST    C114 4874   4.018   1.413   5.039
    1ST    H14R 4875   4.125   1.423   5.058
    1ST    H14S 4876   3.990   1.502   4.982
    1ST    C113 4877   3.930   1.398   5.164
    1ST    H13R 4878   3.839   1.339   5.148
    1ST    H13S 4879   3.987   1.338   5.236
    1ST    C112 4880   3.896   1.530   5.231
    1ST    H12R 4881   3.987   1.573   5.274
    1ST    H12S 4882   3.862   1.596   5.151
    1ST    C111 4883   3.781   1.529   5.335
    1ST    H11R 4884   3.758   1.630   5.368
    1ST    H11S 4885   3.693   1.498   5.278
    1ST    C110 4886   3.789   1.442   5.462
    1ST    H10R 4887   3.815   1.337   5.446
    1ST    H10S 4888   3.883   1.470   5.509
    1ST     C19 4889   3.664   1.446   5.558
    1ST     H9R 4890   3.638   1.552   5.552
    1ST     H9S 4891   3.578   1.399   5.512
    1ST     C18 4892   3.694   1.381   5.697
    1ST     H8R 4893   3.711   1.274   5.687
    1ST     H8S 4894   3.787   1.423   5.737
    1ST     C17 4895   3.594   1.395   5.808
    1ST     H7R 4896   3.623   1.335   5.894
    1ST     H7S 4897   3.591   1.497   5.846
    1ST     C16 4898   3.453   1.346   5.765
    1ST     H6R 4899   3.422   1.390   5.670
    1ST     H6S 4900   3.469   1.240   5.745
    1ST     C15 4901   3.343   1.361   5.865
    1ST     H5R 4902   3.380   1.329   5.962
    1ST     H5S 4903   3.310   1.465   5.857
    1ST     C14 4904   3.222   1.271   5.852
    1ST     H4R 4905   3.170   1.282   5.756
    1ST     H4S 4906   3.262   1.170   5.854
    1ST     C13 4907   3.118   1.269   5.957
    1ST     H3R 4908   3.030   1.208   5.936
    1ST     H3S 4909   3.154   1.225   6.050
    1ST     C12 4910   3.071   1.420   5.978
    1ST     H2R 4911   3.154   1.491   5.970
    1ST     H2S 4912   2.989   1.440   5.909
    2PS     C11 4913   3.024   1.419   6.120
    2PS     O12 4914   3.087   1.459   6.213
    2PS     O11 4915   2.904   1.356   6.141
    2PS      C1 4916   2.858   1.327   6.280
    2PS      HR 4917   2.778   1.253   6.277
    2PS      HS 4918   2.938   1.286   6.341
    2PS      C2 4919   2.796   1.460   6.350
    2PS      HX 4920   2.855   1.544   6.311
    2PS      C3 4921   2.808   1.450   6.505
    2PS      HA 4922   2.725   1.399   6.554
    2PS      HB 4923   2.899   1.396   6.534
    2PS     O31 4924   2.817   1.583   6.557
    2PS     P31 4925   2.842   1.610   6.721
    2PS     O32 4926   2.998   1.619   6.730
    2PS     C31 4927   3.076   1.546   6.822
    2PS     H1A 4928   3.066   1.593   6.920
    2PS     H1B 4929   3.040   1.443   6.833
    2PS     C32 4930   3.223   1.552   6.774
    2PS     H2A 4931   3.233   1.480   6.692
    2PS     N31 4932   3.280   1.677   6.730
    2PS    HN1A 4933   3.208   1.740   6.690
    2PS    HN1B 4934   3.319   1.732   6.808
    2PS    HN1C 4935   3.354   1.667   6.658
    2PS     C33 4936   3.307   1.492   6.880
    2PS     O33 4937   2.779   1.734   6.760
    2PS     O34 4938   2.796   1.492   6.795
    2PS     O21 4939   2.664   1.476   6.302
    2PS     C21 4940   2.606   1.598   6.293
    2PS     O22 4941   2.658   1.704   6.324
    2PS     O35 4942   3.341   1.563   6.973
    2PS     O36 4943   3.356   1.379   6.867
    3DHA   C116 4944   2.884   0.990   5.706
    3DHA   H16R 4945   2.843   1.006   5.806
    3DHA   C115 4946   2.843   1.090   5.603
    3DHA   H15R 4947   2.910   1.176   5.603
    3DHA   H15S 4948   2.868   1.051   5.505
    3DHA   C114 4949   2.696   1.117   5.610
    3DHA   H14R 4950   2.631   1.034   5.636
    3DHA   C113 4951   2.652   1.238   5.574
    3DHA   H13R 4952   2.545   1.257   5.568
    3DHA   C112 4953   2.735   1.361   5.544
    3DHA   H12R 4954   2.776   1.402   5.636
    3DHA   H12S 4955   2.811   1.333   5.470
    3DHA   C111 4956   2.637   1.457   5.477
    3DHA   H11R 4957   2.615   1.439   5.372
    3DHA   C110 4958   2.571   1.559   5.540
    3DHA   H10R 4959   2.499   1.615   5.480
    3DHA    C19 4960   2.582   1.599   5.685
    3DHA    H9R 4961   2.683   1.638   5.702
    3DHA    H9S 4962   2.520   1.688   5.693
    3DHA    C18 4963   2.533   1.491   5.781
    3DHA    H8R 4964   2.603   1.407   5.782
    3DHA    C17 4965   2.448   1.496   5.881
    3DHA    H7R 4966   2.424   1.413   5.948
    3DHA    C16 4967   2.370   1.627   5.906
    3DHA    H6R 4968   2.437   1.706   5.940
    3DHA    H6S 4969   2.332   1.668   5.813
    3DHA    C15 4970   2.260   1.607   6.000
    3DHA    H5R 4971   2.170   1.554   5.970
    3DHA    C14 4972   2.269   1.640   6.132
    3DHA    H4R 4973   2.193   1.615   6.205
    3DHA    C13 4974   2.388   1.695   6.203
    3DHA    H3R 4975   2.438   1.768   6.139
    3DHA    H3S 4976   2.350   1.757   6.285
    3DHA    C12 4977   2.465   1.570   6.256
    3DHA    H2R 4978   2.413   1.536   6.346
    3DHA    H2S 4979   2.451   1.491   6.182
    3DHA   C117 4980   2.957   0.874   5.684
    3DHA   H17R 4981   2.978   0.810   5.769
    3DHA   C118 4982   3.013   0.821   5.557
    3DHA   H18R 4983   2.941   0.860   5.484
    3DHA   H18S 4984   3.013   0.712   5.558
    3DHA   C119 4985   3.155   0.866   5.525
    3DHA   H19R 4986   3.228   0.853   5.604
    3DHA   C120 4987   3.203   0.904   5.406
    3DHA   H20R 4988   3.308   0.921   5.382
    3DHA   C121 4989   3.125   0.888   5.280
    3DHA   H21R 4990   3.029   0.939   5.278
    3DHA   H21S 4991   3.117   0.781   5.259
    3DHA   C122 4992   3.212   0.944   5.170
    3DHA   H22R 4993   3.317   0.918   5.178
    3DHA   H22S 4994   3.194   1.050   5.184
    3DHA   H22T 4995   3.183   0.911   5.070
    1ST    C118 4996   2.396   3.191   4.673
    1ST    H18R 4997   2.463   3.274   4.650
    1ST    H18S 4998   2.377   3.135   4.581
    1ST    H18T 4999   2.464   3.139   4.740
    1ST    C117 5000   2.257   3.231   4.730
    1ST    H17R 5001   2.265   3.239   4.839
    1ST    H17S 5002   2.203   3.313   4.683
    1ST    C116 5003   2.160   3.102   4.715
    1ST    H16R 5004   2.160   3.059   4.615
    1ST    H16S 5005   2.201   3.025   4.781
    1ST    C115 5006   2.020   3.147   4.751
    1ST    H15R 5007   2.024   3.180   4.855
    1ST    H15S 5008   1.997   3.239   4.697
    1ST    C114 5009   1.909   3.046   4.751
    1ST    H14R 5010   1.890   3.023   4.646
    1ST    H14S 5011   1.944   2.952   4.794
    1ST    C113 5012   1.786   3.083   4.829
    1ST    H13R 5013   1.720   3.156   4.782
    1ST    H13S 5014   1.721   2.995   4.837
    1ST    C112 5015   1.814   3.120   4.970
    1ST    H12R 5016   1.902   3.069   5.010
    1ST    H12S 5017   1.857   3.219   4.959
    1ST    C111 5018   1.705   3.119   5.073
    1ST    H11R 5019   1.614   3.176   5.052
    1ST    H11S 5020   1.669   3.021   5.106
    1ST    C110 5021   1.737   3.190   5.209
    1ST    H10R 5022   1.835   3.162   5.248
    1ST    H10S 5023   1.757   3.297   5.198
    1ST     C19 5024   1.626   3.175   5.320
    1ST     H9R 5025   1.529   3.210   5.287
    1ST     H9S 5026   1.610   3.075   5.361
    1ST     C18 5027   1.671   3.259   5.443
    1ST     H8R 5028   1.765   3.219   5.481
    1ST     H8S 5029   1.677   3.362   5.408
    1ST     C17 5030   1.569   3.238   5.552
    1ST     H7R 5031   1.469   3.254   5.510
    1ST     H7S 5032   1.584   3.142   5.601
    1ST     C16 5033   1.591   3.343   5.654
    1ST     H6R 5034   1.691   3.383   5.670
    1ST     H6S 5035   1.565   3.435   5.600
    1ST     C15 5036   1.528   3.330   5.791
    1ST     H5R 5037   1.486   3.428   5.816
    1ST     H5S 5038   1.434   3.274   5.781
    1ST     C14 5039   1.619   3.273   5.894
    1ST     H4R 5040   1.661   3.179   5.858
    1ST     H4S 5041   1.700   3.343   5.915
    1ST     C13 5042   1.554   3.250   6.024
    1ST     H3R 5043   1.499   3.339   6.053
    1ST     H3S 5044   1.484   3.168   6.007
    1ST     C12 5045   1.650   3.207   6.142
    1ST     H2R 5046   1.705   3.114   6.123
    1ST     H2S 5047   1.727   3.283   6.129
    2PS     C11 5048   1.583   3.220   6.278
    2PS     O12 5049   1.630   3.280   6.372
    2PS     O11 5050   1.465   3.149   6.276
    2PS      C1 5051   1.373   3.141   6.382
    2PS      HR 5052   1.290   3.074   6.362
    2PS      HS 5053   1.422   3.098   6.470
    2PS      C2 5054   1.326   3.283   6.422
    2PS      HX 5055   1.405   3.352   6.451
    2PS      C3 5056   1.238   3.268   6.548
    2PS      HA 5057   1.307   3.266   6.633
    2PS      HB 5058   1.186   3.363   6.564
    2PS     O31 5059   1.145   3.163   6.552
    2PS     P31 5060   1.063   3.116   6.679
    2PS     O32 5061   0.974   3.240   6.722
    2PS     C31 5062   1.029   3.339   6.804
    2PS     H1A 5063   1.056   3.290   6.898
    2PS     H1B 5064   1.119   3.383   6.760
    2PS     C32 5065   0.938   3.463   6.830
    2PS     H2A 5066   0.954   3.532   6.747
    2PS     N31 5067   0.793   3.443   6.828
    2PS    HN1A 5068   0.757   3.374   6.895
    2PS    HN1B 5069   0.748   3.530   6.860
    2PS    HN1C 5070   0.759   3.415   6.734
    2PS     C33 5071   0.973   3.526   6.972
    2PS     O33 5072   0.975   3.004   6.644
    2PS     O34 5073   1.164   3.093   6.780
    2PS     O21 5074   1.241   3.340   6.319
    2PS     C21 5075   1.297   3.434   6.241
    2PS     O22 5076   1.412   3.472   6.250
    2PS     O35 5077   1.077   3.489   7.031
    2PS     O36 5078   0.898   3.612   7.015
    3DHA   C116 5079   0.889   3.551   4.883
    3DHA   H16R 5080   0.938   3.477   4.946
    3DHA   C115 5081   0.909   3.698   4.930
    3DHA   H15R 5082   1.016   3.716   4.940
    3DHA   H15S 5083   0.868   3.762   4.851
    3DHA   C114 5084   0.847   3.723   5.067
    3DHA   H14R 5085   0.747   3.765   5.079
    3DHA   C113 5086   0.903   3.704   5.184
    3DHA   H13R 5087   0.856   3.733   5.278
    3DHA   C112 5088   1.044   3.661   5.203
    3DHA   H12R 5089   1.107   3.723   5.140
    3DHA   H12S 5090   1.080   3.680   5.304
    3DHA   C111 5091   1.063   3.517   5.166
    3DHA   H11R 5092   1.103   3.501   5.066
    3DHA   C110 5093   1.065   3.415   5.252
    3DHA   H10R 5094   1.067   3.313   5.217
    3DHA    C19 5095   1.055   3.431   5.402
    3DHA    H9R 5096   0.977   3.504   5.423
    3DHA    H9S 5097   1.016   3.336   5.439
    3DHA    C18 5098   1.186   3.460   5.454
    3DHA    H8R 5099   1.265   3.480   5.383
    3DHA    C17 5100   1.204   3.459   5.592
    3DHA    H7R 5101   1.301   3.493   5.627
    3DHA    C16 5102   1.115   3.424   5.703
    3DHA    H6R 5103   1.087   3.516   5.754
    3DHA    H6S 5104   1.025   3.380   5.660
    3DHA    C15 5105   1.174   3.331   5.799
    3DHA    H5R 5106   1.179   3.231   5.757
    3DHA    C14 5107   1.227   3.349   5.924
    3DHA    H4R 5108   1.262   3.263   5.980
    3DHA    C13 5109   1.255   3.477   5.990
    3DHA    H3R 5110   1.361   3.498   5.981
    3DHA    H3S 5111   1.218   3.564   5.935
    3DHA    C12 5112   1.202   3.475   6.131
    3DHA    H2R 5113   1.162   3.573   6.159
    3DHA    H2S 5114   1.113   3.414   6.142
    3DHA   C117 5115   0.835   3.507   4.766
    3DHA   H17R 5116   0.835   3.399   4.751
    3DHA   C118 5117   0.778   3.594   4.660
    3DHA   H18R 5118   0.745   3.683   4.714
    3DHA   H18S 5119   0.693   3.539   4.619
    3DHA   C119 5120   0.878   3.620   4.557
    3DHA   H19R 5121   0.914   3.531   4.508
    3DHA   C120 5122   0.917   3.743   4.517
    3DHA   H20R 5123   0.976   3.752   4.426
    3DHA   C121 5124   0.886   3.873   4.576
    3DHA   H21R 5125   0.840   3.865   4.675
    3DHA   H21S 5126   0.812   3.921   4.512
    3DHA   C122 5127   1.001   3.966   4.597
    3DHA   H22R 5128   0.981   4.053   4.660
    3DHA   H22S 5129   1.053   4.002   4.508
    3DHA   H22T 5130   1.086   3.911   4.637
    1ST    C118 5131   1.356   4.099   4.932
    1ST    H18R 5132   1.391   4.024   5.002
    1ST    H18S 5133   1.368   4.197   4.978
    1ST    H18T 5134   1.423   4.091   4.846
    1ST    C117 5135   1.211   4.073   4.887
    1ST    H17R 5136   1.209   4.005   4.801
    1ST    H17S 5137   1.159   4.024   4.969
    1ST    C116 5138   1.139   4.212   4.855
    1ST    H16R 5139   1.037   4.175   4.839
    1ST    H16S 5140   1.154   4.268   4.947
    1ST    C115 5141   1.213   4.293   4.742
    1ST    H15R 5142   1.314   4.317   4.779
    1ST    H15S 5143   1.225   4.221   4.661
    1ST    C114 5144   1.126   4.415   4.704
    1ST    H14R 5145   1.193   4.471   4.638
    1ST    H14S 5146   1.048   4.377   4.638
    1ST    C113 5147   1.086   4.512   4.810
    1ST    H13R 5148   1.034   4.597   4.767
    1ST    H13S 5149   1.006   4.478   4.876
    1ST    C112 5150   1.196   4.569   4.893
    1ST    H12R 5151   1.247   4.475   4.916
    1ST    H12S 5152   1.263   4.627   4.829
    1ST    C111 5153   1.166   4.644   5.020
    1ST    H11R 5154   1.263   4.678   5.056
    1ST    H11S 5155   1.100   4.729   5.008
    1ST    C110 5156   1.119   4.558   5.139
    1ST    H10R 5157   1.013   4.533   5.134
    1ST    H10S 5158   1.180   4.468   5.145
    1ST     C19 5159   1.148   4.621   5.276
    1ST     H9R 5160   1.255   4.640   5.283
    1ST     H9S 5161   1.109   4.723   5.283
    1ST     C18 5162   1.092   4.545   5.401
    1ST     H8R 5163   0.993   4.516   5.366
    1ST     H8S 5164   1.157   4.458   5.415
    1ST     C17 5165   1.099   4.619   5.539
    1ST     H7R 5166   1.200   4.660   5.550
    1ST     H7S 5167   1.036   4.707   5.549
    1ST     C16 5168   1.071   4.528   5.660
    1ST     H6R 5169   0.966   4.498   5.669
    1ST     H6S 5170   1.104   4.424   5.654
    1ST     C15 5171   1.126   4.591   5.790
    1ST     H5R 5172   1.197   4.670   5.766
    1ST     H5S 5173   1.040   4.631   5.845
    1ST     C14 5174   1.217   4.493   5.867
    1ST     H4R 5175   1.304   4.472   5.806
    1ST     H4S 5176   1.272   4.548   5.944
    1ST     C13 5177   1.155   4.364   5.931
    1ST     H3R 5178   1.079   4.389   6.005
    1ST     H3S 5179   1.096   4.327   5.847
    1ST     C12 5180   1.263   4.270   5.982
    1ST     H2R 5181   1.201   4.182   5.997
    1ST     H2S 5182   1.343   4.260   5.908
    2PS     C11 5183   1.325   4.307   6.113
    2PS     O12 5184   1.293   4.401   6.187
    2PS     O11 5185   1.429   4.230   6.149
    2PS      C1 5186   1.501   4.266   6.270
    2PS      HR 5187   1.590   4.326   6.250
    2PS      HS 5188   1.430   4.319   6.335
    2PS      C2 5189   1.539   4.135   6.337
    2PS      HX 5190   1.451   4.070   6.339
    2PS      C3 5191   1.604   4.154   6.480
    2PS      HA 5192   1.692   4.218   6.481
    2PS      HB 5193   1.540   4.202   6.555
    2PS     O31 5194   1.632   4.019   6.535
    2PS     P31 5195   1.684   4.002   6.689
    2PS     O32 5196   1.562   4.047   6.780
    2PS     C31 5197   1.435   3.980   6.762
    2PS     H1A 5198   1.412   3.993   6.656
    2PS     H1B 5199   1.445   3.872   6.778
    2PS     C32 5200   1.331   4.040   6.861
    2PS     H2A 5201   1.360   4.014   6.962
    2PS     N31 5202   1.323   4.190   6.854
    2PS    HN1A 5203   1.323   4.222   6.756
    2PS    HN1B 5204   1.230   4.215   6.893
    2PS    HN1C 5205   1.399   4.236   6.906
    2PS     C33 5206   1.204   3.968   6.833
    2PS     O33 5207   1.709   3.859   6.718
    2PS     O34 5208   1.802   4.087   6.699
    2PS     O21 5209   1.630   4.065   6.243
    2PS     C21 5210   1.756   4.120   6.212
    2PS     O22 5211   1.799   4.225   6.254
    2PS     O35 5212   1.139   3.994   6.734
    2PS     O36 5213   1.155   3.898   6.917
    3DHA   C116 5214   2.338   3.985   4.832
    3DHA   H16R 5215   2.417   3.917   4.863
    3DHA   C115 5216   2.279   4.054   4.946
    3DHA   H15R 5217   2.349   4.127   4.987
    3DHA   H15S 5218   2.195   4.113   4.907
    3DHA   C114 5219   2.234   3.967   5.064
    3DHA   H14R 5220   2.248   3.861   5.048
    3DHA   C113 5221   2.196   4.018   5.182
    3DHA   H13R 5222   2.175   3.950   5.265
    3DHA   C112 5223   2.168   4.160   5.216
    3DHA   H12R 5224   2.208   4.229   5.141
    3DHA   H12S 5225   2.060   4.169   5.224
    3DHA   C111 5226   2.232   4.191   5.348
    3DHA   H11R 5227   2.340   4.176   5.343
    3DHA   C110 5228   2.174   4.203   5.466
    3DHA   H10R 5229   2.230   4.216   5.559
    3DHA    C19 5230   2.022   4.195   5.484
    3DHA    H9R 5231   1.985   4.285   5.533
    3DHA    H9S 5232   1.963   4.207   5.392
    3DHA    C18 5233   1.984   4.071   5.553
    3DHA    H8R 5234   1.919   4.007   5.493
    3DHA    C17 5235   1.983   4.046   5.686
    3DHA    H7R 5236   1.944   3.952   5.724
    3DHA    C16 5237   2.056   4.106   5.801
    3DHA    H6R 5238   2.141   4.157   5.755
    3DHA    H6S 5239   1.998   4.184   5.852
    3DHA    C15 5240   2.098   4.003   5.899
    3DHA    H5R 5241   2.160   3.918   5.868
    3DHA    C14 5242   2.065   3.998   6.030
    3DHA    H4R 5243   2.091   3.903   6.077
    3DHA    C13 5244   1.982   4.092   6.113
    3DHA    H3R 5245   2.028   4.107   6.211
    3DHA    H3S 5246   1.958   4.187   6.064
    3DHA    C12 5247   1.836   4.037   6.131
    3DHA    H2R 5248   1.779   4.018   6.040
    3DHA    H2S 5249   1.844   3.933   6.165
    3DHA   C117 5250   2.305   3.987   4.707
    3DHA   H17R 5251   2.364   3.923   4.642
    3DHA   C118 5252   2.201   4.075   4.647
    3DHA   H18R 5253   2.102   4.031   4.660
    3DHA   H18S 5254   2.222   4.062   4.541
    3DHA   C119 5255   2.221   4.217   4.673
    3DHA   H19R 5256   2.320   4.249   4.703
    3DHA   C120 5257   2.136   4.318   4.650
    3DHA   H20R 5258   2.165   4.419   4.678
    3DHA   C121 5259   1.991   4.317   4.609
    3DHA   H21R 5260   1.961   4.253   4.525
    3DHA   H21S 5261   1.961   4.416   4.574
    3DHA   C122 5262   1.904   4.280   4.730
    3DHA   H22R 5263   1.967   4.215   4.791
    3DHA   H22S 5264   1.809   4.233   4.703
    3DHA   H22T 5265   1.879   4.371   4.786
    1ST    C118 5266   5.369   4.750   5.195
    1ST    H18R 5267   5.439   4.703   5.265
    1ST    H18S 5268   5.374   4.856   5.220
    1ST    H18T 5269   5.406   4.714   5.099
    1ST    C117 5270   5.226   4.695   5.226
    1ST    H17R 5271   5.238   4.590   5.200
    1ST    H17S 5272   5.197   4.709   5.331
    1ST    C116 5273   5.110   4.757   5.136
    1ST    H16R 5274   5.122   4.709   5.039
    1ST    H16S 5275   5.012   4.733   5.177
    1ST    C115 5276   5.124   4.908   5.138
    1ST    H15R 5277   5.114   4.942   5.241
    1ST    H15S 5278   5.217   4.948   5.097
    1ST    C114 5279   5.023   4.991   5.054
    1ST    H14R 5280   5.039   4.966   4.949
    1ST    H14S 5281   4.922   4.959   5.083
    1ST    C113 5282   5.046   5.140   5.073
    1ST    H13R 5283   5.150   5.164   5.053
    1ST    H13S 5284   4.990   5.204   5.004
    1ST    C112 5285   5.025   5.202   5.208
    1ST    H12R 5286   4.922   5.176   5.234
    1ST    H12S 5287   5.079   5.147   5.286
    1ST    C111 5288   5.044   5.349   5.218
    1ST    H11R 5289   5.142   5.394   5.200
    1ST    H11S 5290   4.993   5.386   5.128
    1ST    C110 5291   4.979   5.417   5.345
    1ST    H10R 5292   4.883   5.369   5.362
    1ST    H10S 5293   5.045   5.395   5.429
    1ST     C19 5294   4.953   5.574   5.344
    1ST     H9R 5295   5.046   5.615   5.384
    1ST     H9S 5296   4.947   5.624   5.247
    1ST     C18 5297   4.847   5.619   5.443
    1ST     H8R 5298   4.761   5.552   5.429
    1ST     H8S 5299   4.887   5.611   5.544
    1ST     C17 5300   4.796   5.760   5.421
    1ST     H7R 5301   4.873   5.836   5.436
    1ST     H7S 5302   4.777   5.772   5.314
    1ST     C16 5303   4.677   5.809   5.501
    1ST     H6R 5304   4.660   5.912   5.468
    1ST     H6S 5305   4.581   5.763   5.477
    1ST     C15 5306   4.687   5.791   5.651
    1ST     H5R 5307   4.732   5.695   5.676
    1ST     H5S 5308   4.758   5.864   5.690
    1ST     C14 5309   4.545   5.805   5.721
    1ST     H4R 5310   4.510   5.908   5.717
    1ST     H4S 5311   4.477   5.750   5.656
    1ST     C13 5312   4.541   5.761   5.871
    1ST     H3R 5313   4.578   5.659   5.882
    1ST     H3S 5314   4.602   5.823   5.937
    1ST     C12 5315   4.404   5.768   5.931
    1ST     H2R 5316   4.346   5.859   5.913
    1ST     H2S 5317   4.341   5.685   5.898
    2PS     C11 5318   4.405   5.761   6.080
    2PS     O12 5319   4.474   5.836   6.147
    2PS     O11 5320   4.333   5.658   6.140
    2PS      C1 5321   4.315   5.656   6.286
    2PS      HR 5322   4.280   5.556   6.315
    2PS      HS 5323   4.405   5.672   6.346
    2PS      C2 5324   4.207   5.762   6.316
    2PS      HX 5325   4.250   5.859   6.290
    2PS      C3 5326   4.163   5.755   6.462
    2PS      HA 5327   4.128   5.652   6.473
    2PS      HB 5328   4.250   5.782   6.523
    2PS     O31 5329   4.058   5.835   6.493
    2PS     P31 5330   3.964   5.797   6.616
    2PS     O32 5331   4.060   5.812   6.744
    2PS     C31 5332   4.012   5.893   6.856
    2PS     H1A 5333   3.991   5.999   6.840
    2PS     H1B 5334   3.911   5.859   6.879
    2PS     C32 5335   4.106   5.861   6.964
    2PS     H2A 5336   4.083   5.756   6.977
    2PS     N31 5337   4.259   5.884   6.919
    2PS    HN1A 5338   4.279   5.821   6.840
    2PS    HN1B 5339   4.275   5.982   6.893
    2PS    HN1C 5340   4.322   5.855   6.996
    2PS     C33 5341   4.076   5.938   7.093
    2PS     O33 5342   3.853   5.896   6.617
    2PS     O34 5343   3.929   5.649   6.597
    2PS     O21 5344   4.086   5.728   6.238
    2PS     C21 5345   4.016   5.608   6.231
    2PS     O22 5346   4.021   5.522   6.312
    2PS     O35 5347   4.117   6.049   7.107
    2PS     O36 5348   4.032   5.877   7.194
    3DHA   C116 5349   3.570   5.757   4.949
    3DHA   H16R 5350   3.599   5.743   4.845
    3DHA   C115 5351   3.687   5.727   5.032
    3DHA   H15R 5352   3.739   5.815   5.069
    3DHA   H15S 5353   3.667   5.676   5.126
    3DHA   C114 5354   3.790   5.640   4.964
    3DHA   H14R 5355   3.775   5.603   4.863
    3DHA   C113 5356   3.891   5.574   5.034
    3DHA   H13R 5357   3.945   5.500   4.976
    3DHA   C112 5358   3.946   5.613   5.169
    3DHA   H12R 5359   4.031   5.679   5.146
    3DHA   H12S 5360   3.877   5.682   5.217
    3DHA   C111 5361   3.979   5.484   5.246
    3DHA   H11R 5362   4.050   5.421   5.192
    3DHA   C110 5363   3.930   5.435   5.362
    3DHA   H10R 5364   3.975   5.348   5.407
    3DHA    C19 5365   3.826   5.505   5.443
    3DHA    H9R 5366   3.751   5.560   5.386
    3DHA    H9S 5367   3.762   5.432   5.493
    3DHA    C18 5368   3.889   5.583   5.546
    3DHA    H8R 5369   3.899   5.687   5.516
    3DHA    C17 5370   3.937   5.534   5.662
    3DHA    H7R 5371   3.997   5.603   5.721
    3DHA    C16 5372   3.938   5.401   5.714
    3DHA    H6R 5373   3.915   5.334   5.630
    3DHA    H6S 5374   4.036   5.377   5.755
    3DHA    C15 5375   3.828   5.392   5.814
    3DHA    H5R 5376   3.731   5.380   5.766
    3DHA    C14 5377   3.823   5.427   5.948
    3DHA    H4R 5378   3.724   5.414   5.992
    3DHA    C13 5379   3.933   5.463   6.040
    3DHA    H3R 5380   3.925   5.389   6.119
    3DHA    H3S 5381   4.033   5.454   5.996
    3DHA    C12 5382   3.925   5.598   6.110
    3DHA    H2R 5383   3.946   5.684   6.046
    3DHA    H2S 5384   3.822   5.609   6.145
    3DHA   C117 5385   3.437   5.789   4.982
    3DHA   H17R 5386   3.376   5.818   4.897
    3DHA   C118 5387   3.384   5.820   5.119
    3DHA   H18R 5388   3.355   5.925   5.126
    3DHA   H18S 5389   3.460   5.796   5.193
    3DHA   C119 5390   3.278   5.714   5.140
    3DHA   H19R 5391   3.311   5.626   5.195
    3DHA   C120 5392   3.152   5.724   5.101
    3DHA   H20R 5393   3.092   5.634   5.106
    3DHA   C121 5394   3.088   5.828   5.027
    3DHA   H21R 5395   3.019   5.782   4.956
    3DHA   H21S 5396   3.172   5.878   4.978
    3DHA   C122 5397   3.021   5.918   5.117
    3DHA   H22R 5398   2.985   5.999   5.053
    3DHA   H22S 5399   3.094   5.960   5.186
    3DHA   H22T 5400   2.942   5.868   5.173
    1ST    C118 5401   3.362   5.542   4.697
    1ST    H18R 5402   3.459   5.555   4.745
    1ST    H18S 5403   3.346   5.640   4.652
    1ST    H18T 5404   3.376   5.465   4.621
    1ST    C117 5405   3.265   5.507   4.809
    1ST    H17R 5406   3.248   5.585   4.883
    1ST    H17S 5407   3.167   5.496   4.763
    1ST    C116 5408   3.295   5.379   4.893
    1ST    H16R 5409   3.207   5.369   4.956
    1ST    H16S 5410   3.312   5.293   4.827
    1ST    C115 5411   3.406   5.397   4.998
    1ST    H15R 5412   3.501   5.436   4.961
    1ST    H15S 5413   3.372   5.465   5.077
    1ST    C114 5414   3.437   5.273   5.082
    1ST    H14R 5415   3.499   5.202   5.027
    1ST    H14S 5416   3.485   5.305   5.175
    1ST    C113 5417   3.318   5.195   5.126
    1ST    H13R 5418   3.257   5.175   5.038
    1ST    H13S 5419   3.338   5.090   5.149
    1ST    C112 5420   3.244   5.243   5.251
    1ST    H12R 5421   3.302   5.246   5.344
    1ST    H12S 5422   3.217   5.346   5.225
    1ST    C111 5423   3.119   5.174   5.284
    1ST    H11R 5424   3.063   5.232   5.357
    1ST    H11S 5425   3.059   5.178   5.193
    1ST    C110 5426   3.136   5.032   5.330
    1ST    H10R 5427   3.196   4.973   5.260
    1ST    H10S 5428   3.197   5.037   5.420
    1ST     C19 5429   3.014   4.947   5.365
    1ST     H9R 5430   2.971   4.994   5.454
    1ST     H9S 5431   2.947   4.948   5.279
    1ST     C18 5432   3.038   4.798   5.393
    1ST     H8R 5433   2.947   4.740   5.375
    1ST     H8S 5434   3.103   4.754   5.317
    1ST     C17 5435   3.071   4.749   5.535
    1ST     H7R 5436   3.073   4.640   5.525
    1ST     H7S 5437   3.172   4.787   5.556
    1ST     C16 5438   2.974   4.787   5.642
    1ST     H6R 5439   2.903   4.856   5.596
    1ST     H6S 5440   2.908   4.705   5.673
    1ST     C15 5441   3.045   4.843   5.763
    1ST     H5R 5442   3.114   4.921   5.730
    1ST     H5S 5443   2.960   4.890   5.810
    1ST     C14 5444   3.118   4.753   5.862
    1ST     H4R 5445   3.072   4.655   5.881
    1ST     H4S 5446   3.215   4.731   5.817
    1ST     C13 5447   3.128   4.829   5.989
    1ST     H3R 5448   3.191   4.917   5.978
    1ST     H3S 5449   3.030   4.860   6.024
    1ST     C12 5450   3.185   4.749   6.103
    1ST     H2R 5451   3.128   4.775   6.193
    1ST     H2S 5452   3.175   4.640   6.105
    2PS     C11 5453   3.330   4.774   6.128
    2PS     O12 5454   3.411   4.800   6.039
    2PS     O11 5455   3.374   4.743   6.250
    2PS      C1 5456   3.504   4.794   6.289
    2PS      HR 5457   3.538   4.737   6.375
    2PS      HS 5458   3.578   4.781   6.210
    2PS      C2 5459   3.493   4.940   6.330
    2PS      HX 5460   3.574   4.953   6.403
    2PS      C3 5461   3.355   4.964   6.405
    2PS      HA 5462   3.297   5.030   6.340
    2PS      HB 5463   3.299   4.874   6.430
    2PS     O31 5464   3.377   5.038   6.521
    2PS     P31 5465   3.252   5.063   6.618
    2PS     O32 5466   3.201   4.912   6.649
    2PS     C31 5467   3.274   4.826   6.741
    2PS     H1A 5468   3.224   4.732   6.717
    2PS     H1B 5469   3.382   4.824   6.725
    2PS     C32 5470   3.241   4.875   6.887
    2PS     H2A 5471   3.289   4.970   6.908
    2PS     N31 5472   3.089   4.897   6.908
    2PS    HN1A 5473   3.057   4.803   6.936
    2PS    HN1B 5474   3.068   4.949   6.995
    2PS    HN1C 5475   3.038   4.936   6.827
    2PS     C33 5476   3.303   4.784   6.991
    2PS     O33 5477   3.306   5.121   6.740
    2PS     O34 5478   3.146   5.132   6.551
    2PS     O21 5479   3.498   5.020   6.209
    2PS     C21 5480   3.613   5.030   6.143
    2PS     O22 5481   3.716   4.982   6.179
    2PS     O35 5482   3.289   4.662   6.990
    2PS     O36 5483   3.395   4.832   7.058
    3DHA   C116 5484   4.091   5.089   5.060
    3DHA   H16R 5485   4.140   5.108   5.155
    3DHA   C115 5486   3.937   5.065   5.070
    3DHA   H15R 5487   3.907   5.010   4.980
    3DHA   H15S 5488   3.907   5.000   5.153
    3DHA   C114 5489   3.864   5.184   5.102
    3DHA   H14R 5490   3.887   5.264   5.032
    3DHA   C113 5491   3.777   5.213   5.203
    3DHA   H13R 5492   3.742   5.316   5.201
    3DHA   C112 5493   3.734   5.129   5.322
    3DHA   H12R 5494   3.800   5.042   5.331
    3DHA   H12S 5495   3.762   5.177   5.415
    3DHA   C111 5496   3.600   5.070   5.306
    3DHA   H11R 5497   3.583   5.022   5.209
    3DHA   C110 5498   3.504   5.080   5.393
    3DHA   H10R 5499   3.409   5.041   5.358
    3DHA    C19 5500   3.500   5.134   5.525
    3DHA    H9R 5501   3.587   5.197   5.545
    3DHA    H9S 5502   3.424   5.210   5.539
    3DHA    C18 5503   3.477   5.022   5.618
    3DHA    H8R 5504   3.542   4.937   5.599
    3DHA    C17 5505   3.389   5.019   5.719
    3DHA    H7R 5506   3.385   4.925   5.773
    3DHA    C16 5507   3.303   5.136   5.759
    3DHA    H6R 5508   3.208   5.149   5.705
    3DHA    H6S 5509   3.253   5.105   5.851
    3DHA    C15 5510   3.375   5.264   5.800
    3DHA    H5R 5511   3.370   5.340   5.722
    3DHA    C14 5512   3.447   5.292   5.904
    3DHA    H4R 5513   3.488   5.392   5.918
    3DHA    C13 5514   3.460   5.199   6.022
    3DHA    H3R 5515   3.464   5.264   6.109
    3DHA    H3S 5516   3.374   5.133   6.038
    3DHA    C12 5517   3.597   5.118   6.020
    3DHA    H2R 5518   3.615   5.050   5.936
    3DHA    H2S 5519   3.676   5.194   6.020
    3DHA   C117 5520   4.167   5.072   4.951
    3DHA   H17R 5521   4.275   5.071   4.957
    3DHA   C118 5522   4.119   5.023   4.821
    3DHA   H18R 5523   4.182   5.055   4.738
    3DHA   H18S 5524   4.024   5.076   4.809
    3DHA   C119 5525   4.092   4.874   4.826
    3DHA   H19R 5526   4.121   4.814   4.911
    3DHA   C120 5527   4.021   4.809   4.727
    3DHA   H20R 5528   4.008   4.702   4.740
    3DHA   C121 5529   3.951   4.870   4.608
    3DHA   H21R 5530   3.924   4.973   4.635
    3DHA   H21S 5531   3.865   4.808   4.585
    3DHA   C122 5532   4.039   4.865   4.481
    3DHA   H22R 5533   3.972   4.894   4.400
    3DHA   H22S 5534   4.089   4.769   4.464
    3DHA   H22T 5535   4.124   4.933   4.476
    1ST    C118 5536   2.790   1.718   4.371
    1ST    H18R 5537   2.715   1.773   4.314
    1ST    H18S 5538   2.798   1.633   4.303
    1ST    H18T 5539   2.869   1.791   4.385
    1ST    C117 5540   2.733   1.675   4.511
    1ST    H17R 5541   2.656   1.599   4.501
    1ST    H17S 5542   2.810   1.614   4.558
    1ST    C116 5543   2.693   1.781   4.608
    1ST    H16R 5544   2.599   1.824   4.572
    1ST    H16S 5545   2.679   1.730   4.703
    1ST    C115 5546   2.797   1.890   4.632
    1ST    H15R 5547   2.895   1.849   4.657
    1ST    H15S 5548   2.815   1.953   4.545
    1ST    C114 5549   2.747   1.992   4.736
    1ST    H14R 5550   2.790   2.092   4.726
    1ST    H14S 5551   2.641   2.015   4.719
    1ST    C113 5552   2.751   1.952   4.886
    1ST    H13R 5553   2.706   1.852   4.892
    1ST    H13S 5554   2.854   1.941   4.920
    1ST    C112 5555   2.682   2.041   4.982
    1ST    H12R 5556   2.718   2.144   4.977
    1ST    H12S 5557   2.579   2.058   4.950
    1ST    C111 5558   2.676   1.984   5.123
    1ST    H11R 5559   2.655   1.877   5.126
    1ST    H11S 5560   2.782   1.982   5.150
    1ST    C110 5561   2.591   2.061   5.215
    1ST    H10R 5562   2.624   2.165   5.218
    1ST    H10S 5563   2.486   2.072   5.186
    1ST     C19 5564   2.599   2.011   5.358
    1ST     H9R 5565   2.569   1.906   5.360
    1ST     H9S 5566   2.700   2.019   5.398
    1ST     C18 5567   2.507   2.094   5.443
    1ST     H8R 5568   2.440   2.156   5.383
    1ST     H8S 5569   2.440   2.035   5.506
    1ST     C17 5570   2.586   2.187   5.533
    1ST     H7R 5571   2.659   2.234   5.467
    1ST     H7S 5572   2.511   2.259   5.567
    1ST     C16 5573   2.639   2.128   5.663
    1ST     H6R 5574   2.563   2.069   5.716
    1ST     H6S 5575   2.720   2.059   5.644
    1ST     C15 5576   2.706   2.227   5.755
    1ST     H5R 5577   2.759   2.299   5.692
    1ST     H5S 5578   2.617   2.274   5.798
    1ST     C14 5579   2.797   2.155   5.858
    1ST     H4R 5580   2.751   2.071   5.910
    1ST     H4S 5581   2.890   2.126   5.808
    1ST     C13 5582   2.831   2.241   5.979
    1ST     H3R 5583   2.905   2.185   6.038
    1ST     H3S 5584   2.890   2.326   5.945
    1ST     C12 5585   2.710   2.269   6.084
    1ST     H2R 5586   2.663   2.362   6.049
    1ST     H2S 5587   2.639   2.186   6.081
    2PS     C11 5588   2.747   2.290   6.231
    2PS     O12 5589   2.855   2.254   6.280
    2PS     O11 5590   2.650   2.353   6.303
    2PS      C1 5591   2.683   2.402   6.432
    2PS      HR 5592   2.587   2.439   6.471
    2PS      HS 5593   2.723   2.317   6.488
    2PS      C2 5594   2.796   2.509   6.430
    2PS      HX 5595   2.883   2.469   6.377
    2PS      C3 5596   2.835   2.539   6.575
    2PS      HA 5597   2.878   2.451   6.623
    2PS      HB 5598   2.924   2.601   6.556
    2PS     O31 5599   2.740   2.613   6.652
    2PS     P31 5600   2.752   2.641   6.813
    2PS     O32 5601   2.719   2.508   6.894
    2PS     C31 5602   2.818   2.403   6.901
    2PS     H1A 5603   2.845   2.362   6.804
    2PS     H1B 5604   2.910   2.454   6.930
    2PS     C32 5605   2.787   2.291   7.012
    2PS     H2A 5606   2.763   2.331   7.111
    2PS     N31 5607   2.667   2.214   6.967
    2PS    HN1A 5608   2.579   2.268   6.966
    2PS    HN1B 5609   2.669   2.184   6.868
    2PS    HN1C 5610   2.662   2.129   7.024
    2PS     C33 5611   2.912   2.204   7.030
    2PS     O33 5612   2.890   2.679   6.844
    2PS     O34 5613   2.645   2.737   6.843
    2PS     O21 5614   2.748   2.636   6.380
    2PS     C21 5615   2.751   2.651   6.245
    2PS     O22 5616   2.817   2.576   6.169
    2PS     O35 5617   2.947   2.172   7.140
    2PS     O36 5618   2.976   2.179   6.927
    3DHA   C116 5619   2.390   3.078   5.122
    3DHA   H16R 5620   2.424   3.066   5.019
    3DHA   C115 5621   2.259   3.011   5.153
    3DHA   H15R 5622   2.215   2.987   5.056
    3DHA   H15S 5623   2.271   2.905   5.177
    3DHA   C114 5624   2.155   3.088   5.228
    3DHA   H14R 5625   2.093   3.158   5.173
    3DHA   C113 5626   2.117   3.075   5.357
    3DHA   H13R 5627   2.031   3.135   5.385
    3DHA   C112 5628   2.161   2.986   5.465
    3DHA   H12R 5629   2.231   3.036   5.532
    3DHA   H12S 5630   2.069   2.978   5.523
    3DHA   C111 5631   2.205   2.846   5.420
    3DHA   H11R 5632   2.176   2.809   5.322
    3DHA   C110 5633   2.306   2.779   5.479
    3DHA   H10R 5634   2.342   2.689   5.432
    3DHA    C19 5635   2.365   2.810   5.613
    3DHA    H9R 5636   2.438   2.732   5.636
    3DHA    H9S 5637   2.405   2.911   5.623
    3DHA    C18 5638   2.261   2.788   5.723
    3DHA    H8R 5639   2.163   2.757   5.686
    3DHA    C17 5640   2.285   2.798   5.854
    3DHA    H7R 5641   2.204   2.767   5.919
    3DHA    C16 5642   2.418   2.822   5.910
    3DHA    H6R 5643   2.465   2.913   5.873
    3DHA    H6S 5644   2.393   2.832   6.016
    3DHA    C15 5645   2.513   2.708   5.894
    3DHA    H5R 5646   2.486   2.632   5.822
    3DHA    C14 5647   2.626   2.693   5.963
    3DHA    H4R 5648   2.691   2.608   5.944
    3DHA    C13 5649   2.685   2.798   6.053
    3DHA    H3R 5650   2.793   2.802   6.037
    3DHA    H3S 5651   2.639   2.896   6.033
    3DHA    C12 5652   2.667   2.764   6.195
    3DHA    H2R 5653   2.675   2.848   6.264
    3DHA    H2S 5654   2.563   2.743   6.221
    3DHA   C117 5655   2.465   3.156   5.195
    3DHA   H17R 5656   2.548   3.198   5.139
    3DHA   C118 5657   2.446   3.180   5.348
    3DHA   H18R 5658   2.539   3.158   5.401
    3DHA   H18S 5659   2.377   3.107   5.391
    3DHA   C119 5660   2.410   3.320   5.378
    3DHA   H19R 5661   2.338   3.349   5.302
    3DHA   C120 5662   2.465   3.409   5.464
    3DHA   H20R 5663   2.414   3.504   5.479
    3DHA   C121 5664   2.579   3.381   5.554
    3DHA   H21R 5665   2.603   3.473   5.608
    3DHA   H21S 5666   2.668   3.349   5.499
    3DHA   C122 5667   2.539   3.294   5.678
    3DHA   H22R 5668   2.617   3.272   5.752
    3DHA   H22S 5669   2.501   3.198   5.644
    3DHA   H22T 5670   2.462   3.354   5.727
    1ST    C118 5671   2.083   4.960   4.622
    1ST    H18R 5672   2.085   4.904   4.528
    1ST    H18S 5673   2.169   5.026   4.620
    1ST    H18T 5674   1.994   5.023   4.617
    1ST    C117 5675   2.066   4.868   4.746
    1ST    H17R 5676   2.161   4.819   4.763
    1ST    H17S 5677   2.050   4.942   4.825
    1ST    C116 5678   1.951   4.771   4.736
    1ST    H16R 5679   1.854   4.818   4.750
    1ST    H16S 5680   1.948   4.721   4.639
    1ST    C115 5681   1.959   4.661   4.835
    1ST    H15R 5682   1.868   4.603   4.824
    1ST    H15S 5683   2.038   4.591   4.808
    1ST    C114 5684   1.967   4.712   4.980
    1ST    H14R 5685   2.062   4.758   5.008
    1ST    H14S 5686   1.899   4.797   4.988
    1ST    C113 5687   1.955   4.595   5.082
    1ST    H13R 5688   1.847   4.578   5.080
    1ST    H13S 5689   2.010   4.513   5.036
    1ST    C112 5690   1.986   4.632   5.225
    1ST    H12R 5691   2.090   4.664   5.233
    1ST    H12S 5692   1.924   4.716   5.256
    1ST    C111 5693   1.974   4.516   5.335
    1ST    H11R 5694   1.871   4.478   5.335
    1ST    H11S 5695   2.043   4.436   5.308
    1ST    C110 5696   1.981   4.570   5.473
    1ST    H10R 5697   1.917   4.659   5.475
    1ST    H10S 5698   1.938   4.491   5.535
    1ST     C19 5699   2.128   4.582   5.522
    1ST     H9R 5700   2.189   4.495   5.499
    1ST     H9S 5701   2.175   4.669   5.476
    1ST     C18 5702   2.131   4.602   5.669
    1ST     H8R 5703   2.226   4.642   5.703
    1ST     H8S 5704   2.055   4.672   5.704
    1ST     C17 5705   2.119   4.472   5.749
    1ST     H7R 5706   2.024   4.424   5.723
    1ST     H7S 5707   2.189   4.395   5.716
    1ST     C16 5708   2.138   4.477   5.899
    1ST     H6R 5709   2.059   4.546   5.929
    1ST     H6S 5710   2.095   4.384   5.933
    1ST     C15 5711   2.276   4.517   5.957
    1ST     H5R 5712   2.348   4.443   5.920
    1ST     H5S 5713   2.305   4.615   5.918
    1ST     C14 5714   2.299   4.510   6.101
    1ST     H4R 5715   2.406   4.526   6.110
    1ST     H4S 5716   2.248   4.596   6.145
    1ST     C13 5717   2.239   4.382   6.165
    1ST     H3R 5718   2.131   4.396   6.168
    1ST     H3S 5719   2.250   4.303   6.092
    1ST     C12 5720   2.279   4.340   6.302
    1ST     H2R 5721   2.243   4.407   6.380
    1ST     H2S 5722   2.220   4.249   6.318
    2PS     C11 5723   2.425   4.312   6.329
    2PS     O12 5724   2.515   4.347   6.256
    2PS     O11 5725   2.444   4.232   6.441
    2PS      C1 5726   2.577   4.195   6.477
    2PS      HR 5727   2.580   4.131   6.566
    2PS      HS 5728   2.619   4.136   6.395
    2PS      C2 5729   2.666   4.315   6.511
    2PS      HX 5730   2.696   4.374   6.424
    2PS      C3 5731   2.790   4.268   6.595
    2PS      HA 5732   2.837   4.189   6.536
    2PS      HB 5733   2.869   4.344   6.602
    2PS     O31 5734   2.748   4.217   6.717
    2PS     P31 5735   2.849   4.138   6.819
    2PS     O32 5736   2.914   4.249   6.911
    2PS     C31 5737   2.850   4.364   6.959
    2PS     H1A 5738   2.795   4.408   6.876
    2PS     H1B 5739   2.780   4.348   7.042
    2PS     C32 5740   2.971   4.450   7.009
    2PS     H2A 5741   3.026   4.397   7.088
    2PS     N31 5742   3.082   4.474   6.900
    2PS    HN1A 5743   3.037   4.528   6.825
    2PS    HN1B 5744   3.154   4.531   6.947
    2PS    HN1C 5745   3.115   4.386   6.858
    2PS     C33 5746   2.926   4.583   7.071
    2PS     O33 5747   2.772   4.041   6.895
    2PS     O34 5748   2.956   4.074   6.739
    2PS     O21 5749   2.591   4.407   6.599
    2PS     C21 5750   2.637   4.532   6.617
    2PS     O22 5751   2.724   4.580   6.547
    2PS     O35 5752   3.008   4.671   7.063
    2PS     O36 5753   2.849   4.580   7.166
    3DHA   C116 5754   2.658   4.904   5.427
    3DHA   H16R 5755   2.766   4.898   5.437
    3DHA   C115 5756   2.575   4.844   5.538
    3DHA   H15R 5757   2.505   4.769   5.499
    3DHA   H15S 5758   2.639   4.779   5.598
    3DHA   C114 5759   2.510   4.948   5.620
    3DHA   H14R 5760   2.432   5.008   5.575
    3DHA   C113 5761   2.538   4.965   5.752
    3DHA   H13R 5762   2.480   5.041   5.803
    3DHA   C112 5763   2.627   4.883   5.842
    3DHA   H12R 5764   2.562   4.806   5.885
    3DHA   H12S 5765   2.706   4.840   5.781
    3DHA   C111 5766   2.693   4.967   5.953
    3DHA   H11R 5767   2.725   5.066   5.923
    3DHA   C110 5768   2.693   4.934   6.084
    3DHA   H10R 5769   2.747   5.007   6.144
    3DHA    C19 5770   2.623   4.821   6.153
    3DHA    H9R 5771   2.633   4.719   6.116
    3DHA    H9S 5772   2.669   4.802   6.250
    3DHA    C18 5773   2.475   4.846   6.179
    3DHA    H8R 5774   2.439   4.927   6.117
    3DHA    C17 5775   2.401   4.789   6.271
    3DHA    H7R 5776   2.300   4.828   6.280
    3DHA    C16 5777   2.439   4.672   6.358
    3DHA    H6R 5778   2.435   4.574   6.310
    3DHA    H6S 5779   2.542   4.682   6.393
    3DHA    C15 5780   2.337   4.667   6.471
    3DHA    H5R 5781   2.234   4.642   6.445
    3DHA    C14 5782   2.357   4.683   6.603
    3DHA    H4R 5783   2.270   4.665   6.666
    3DHA    C13 5784   2.484   4.714   6.669
    3DHA    H3R 5785   2.545   4.765   6.594
    3DHA    H3S 5786   2.473   4.793   6.744
    3DHA    C12 5787   2.570   4.606   6.725
    3DHA    H2R 5788   2.641   4.643   6.798
    3DHA    H2S 5789   2.502   4.534   6.773
    3DHA   C117 5790   2.619   4.947   5.307
    3DHA   H17R 5791   2.698   4.973   5.238
    3DHA   C118 5792   2.479   4.956   5.258
    3DHA   H18R 5793   2.458   5.058   5.224
    3DHA   H18S 5794   2.402   4.949   5.336
    3DHA   C119 5795   2.454   4.861   5.148
    3DHA   H19R 5796   2.416   4.764   5.180
    3DHA   C120 5797   2.440   4.882   5.015
    3DHA   H20R 5798   2.408   4.805   4.945
    3DHA   C121 5799   2.463   5.018   4.949
    3DHA   H21R 5800   2.564   5.030   4.910
    3DHA   H21S 5801   2.453   5.094   5.027
    3DHA   C122 5802   2.359   5.021   4.840
    3DHA   H22R 5803   2.373   5.117   4.791
    3DHA   H22S 5804   2.260   5.026   4.886
    3DHA   H22T 5805   2.365   4.943   4.763
    1ST    C118 5806   2.372   1.604   4.748
    1ST    H18R 5807   2.451   1.623   4.675
    1ST    H18S 5808   2.294   1.557   4.689
    1ST    H18T 5809   2.410   1.528   4.816
    1ST    C117 5810   2.336   1.736   4.830
    1ST    H17R 5811   2.285   1.708   4.922
    1ST    H17S 5812   2.430   1.774   4.872
    1ST    C116 5813   2.253   1.850   4.769
    1ST    H16R 5814   2.300   1.893   4.680
    1ST    H16S 5815   2.164   1.789   4.749
    1ST    C115 5816   2.216   1.962   4.868
    1ST    H15R 5817   2.192   1.914   4.963
    1ST    H15S 5818   2.309   2.017   4.878
    1ST    C114 5819   2.110   2.061   4.819
    1ST    H14R 5820   2.173   2.114   4.747
    1ST    H14S 5821   2.031   2.007   4.767
    1ST    C113 5822   2.048   2.140   4.939
    1ST    H13R 5823   1.983   2.221   4.905
    1ST    H13S 5824   1.987   2.071   4.998
    1ST    C112 5825   2.145   2.205   5.035
    1ST    H12R 5826   2.234   2.146   5.057
    1ST    H12S 5827   2.175   2.293   4.977
    1ST    C111 5828   2.086   2.263   5.160
    1ST    H11R 5829   2.020   2.349   5.150
    1ST    H11S 5830   2.032   2.178   5.202
    1ST    C110 5831   2.179   2.310   5.256
    1ST    H10R 5832   2.263   2.241   5.263
    1ST    H10S 5833   2.222   2.408   5.235
    1ST     C19 5834   2.104   2.325   5.391
    1ST     H9R 5835   2.023   2.398   5.386
    1ST     H9S 5836   2.054   2.234   5.426
    1ST     C18 5837   2.198   2.372   5.504
    1ST     H8R 5838   2.284   2.305   5.502
    1ST     H8S 5839   2.240   2.470   5.483
    1ST     C17 5840   2.139   2.369   5.640
    1ST     H7R 5841   2.050   2.433   5.639
    1ST     H7S 5842   2.089   2.273   5.656
    1ST     C16 5843   2.237   2.412   5.751
    1ST     H6R 5844   2.317   2.338   5.745
    1ST     H6S 5845   2.277   2.512   5.737
    1ST     C15 5846   2.164   2.406   5.884
    1ST     H5R 5847   2.075   2.468   5.892
    1ST     H5S 5848   2.134   2.305   5.913
    1ST     C14 5849   2.246   2.468   5.998
    1ST     H4R 5850   2.343   2.417   5.998
    1ST     H4S 5851   2.272   2.570   5.971
    1ST     C13 5852   2.194   2.455   6.142
    1ST     H3R 5853   2.102   2.513   6.149
    1ST     H3S 5854   2.156   2.353   6.156
    1ST     C12 5855   2.303   2.468   6.245
    1ST     H2R 5856   2.390   2.406   6.223
    1ST     H2S 5857   2.352   2.565   6.229
    2PS     C11 5858   2.267   2.468   6.395
    2PS     O12 5859   2.337   2.435   6.494
    2PS     O11 5860   2.145   2.521   6.415
    2PS      C1 5861   2.097   2.553   6.548
    2PS      HR 5862   1.991   2.529   6.560
    2PS      HS 5863   2.138   2.490   6.628
    2PS      C2 5864   2.113   2.700   6.588
    2PS      HX 5865   2.217   2.725   6.567
    2PS      C3 5866   2.090   2.735   6.740
    2PS      HA 5867   2.141   2.668   6.810
    2PS      HB 5868   2.126   2.834   6.771
    2PS     O31 5869   1.952   2.720   6.763
    2PS     P31 5870   1.900   2.695   6.910
    2PS     O32 5871   1.966   2.556   6.942
    2PS     C31 5872   1.910   2.440   6.894
    2PS     H1A 5873   1.805   2.438   6.923
    2PS     H1B 5874   1.906   2.456   6.786
    2PS     C32 5875   1.986   2.313   6.932
    2PS     H2A 5876   2.059   2.291   6.854
    2PS     N31 5877   2.061   2.335   7.056
    2PS    HN1A 5878   2.116   2.260   7.101
    2PS    HN1B 5879   2.127   2.412   7.037
    2PS    HN1C 5880   1.995   2.362   7.131
    2PS     C33 5881   1.884   2.195   6.933
    2PS     O33 5882   1.957   2.802   6.994
    2PS     O34 5883   1.756   2.677   6.916
    2PS     O21 5884   2.032   2.781   6.502
    2PS     C21 5885   2.078   2.901   6.480
    2PS     O22 5886   2.179   2.946   6.524
    2PS     O35 5887   1.827   2.174   7.040
    2PS     O36 5888   1.860   2.134   6.827
    3DHA   C116 5889   1.985   3.640   5.273
    3DHA   H16R 5890   1.903   3.711   5.283
    3DHA   C115 5891   2.050   3.609   5.400
    3DHA   H15R 5892   2.145   3.561   5.376
    3DHA   H15S 5893   2.071   3.704   5.450
    3DHA   C114 5894   1.956   3.528   5.484
    3DHA   H14R 5895   1.851   3.557   5.477
    3DHA   C113 5896   1.975   3.420   5.558
    3DHA   H13R 5897   1.896   3.378   5.620
    3DHA   C112 5898   2.102   3.342   5.561
    3DHA   H12R 5899   2.082   3.234   5.554
    3DHA   H12S 5900   2.166   3.368   5.477
    3DHA   C111 5901   2.174   3.369   5.689
    3DHA   H11R 5902   2.208   3.472   5.693
    3DHA   C110 5903   2.189   3.284   5.795
    3DHA   H10R 5904   2.234   3.318   5.887
    3DHA    C19 5905   2.137   3.143   5.802
    3DHA    H9R 5906   2.140   3.093   5.705
    3DHA    H9S 5907   2.200   3.084   5.868
    3DHA    C18 5908   2.003   3.153   5.859
    3DHA    H8R 5909   1.925   3.148   5.784
    3DHA    C17 5910   1.963   3.151   5.989
    3DHA    H7R 5911   1.859   3.171   6.016
    3DHA    C16 5912   2.063   3.119   6.091
    3DHA    H6R 5913   2.148   3.186   6.075
    3DHA    H6S 5914   2.022   3.163   6.182
    3DHA    C15 5915   2.092   2.971   6.104
    3DHA    H5R 5916   2.166   2.931   6.035
    3DHA    C14 5917   2.021   2.886   6.178
    3DHA    H4R 5918   2.044   2.781   6.163
    3DHA    C13 5919   1.918   2.918   6.276
    3DHA    H3R 5920   1.845   2.986   6.230
    3DHA    H3S 5921   1.874   2.819   6.289
    3DHA    C12 5922   1.967   2.984   6.402
    3DHA    H2R 5923   1.997   3.089   6.398
    3DHA    H2S 5924   1.882   2.975   6.470
    3DHA   C117 5925   2.029   3.593   5.155
    3DHA   H17R 5926   1.961   3.594   5.070
    3DHA   C118 5927   2.130   3.489   5.133
    3DHA   H18R 5928   2.130   3.413   5.212
    3DHA   H18S 5929   2.236   3.513   5.147
    3DHA   C119 5930   2.111   3.432   4.994
    3DHA   H19R 5931   2.050   3.342   4.986
    3DHA   C120 5932   2.150   3.485   4.878
    3DHA   H20R 5933   2.118   3.437   4.787
    3DHA   C121 5934   2.222   3.613   4.865
    3DHA   H21R 5935   2.202   3.692   4.938
    3DHA   H21S 5936   2.201   3.649   4.764
    3DHA   C122 5937   2.372   3.597   4.880
    3DHA   H22R 5938   2.416   3.520   4.816
    3DHA   H22S 5939   2.393   3.589   4.987
    3DHA   H22T 5940   2.426   3.687   4.851
    1ST    C118 5941   1.609   0.305   4.447
    1ST    H18R 5942   1.643   0.403   4.481
    1ST    H18S 5943   1.516   0.298   4.390
    1ST    H18T 5944   1.684   0.249   4.390
    1ST    C117 5945   1.604   0.223   4.569
    1ST    H17R 5946   1.504   0.242   4.609
    1ST    H17S 5947   1.624   0.119   4.543
    1ST    C116 5948   1.713   0.264   4.672
    1ST    H16R 5949   1.810   0.273   4.624
    1ST    H16S 5950   1.685   0.356   4.725
    1ST    C115 5951   1.738   0.156   4.782
    1ST    H15R 5952   1.652   0.123   4.841
    1ST    H15S 5953   1.772   0.062   4.738
    1ST    C114 5954   1.838   0.194   4.890
    1ST    H14R 5955   1.881   0.097   4.917
    1ST    H14S 5956   1.920   0.246   4.840
    1ST    C113 5957   1.772   0.265   5.005
    1ST    H13R 5958   1.738   0.359   4.962
    1ST    H13S 5959   1.689   0.204   5.040
    1ST    C112 5960   1.865   0.285   5.125
    1ST    H12R 5961   1.957   0.326   5.081
    1ST    H12S 5962   1.826   0.355   5.199
    1ST    C111 5963   1.893   0.163   5.204
    1ST    H11R 5964   1.807   0.124   5.259
    1ST    H11S 5965   1.918   0.079   5.139
    1ST    C110 5966   2.005   0.165   5.311
    1ST    H10R 5967   2.095   0.207   5.266
    1ST    H10S 5968   1.991   0.239   5.390
    1ST     C19 5969   2.029   0.033   5.380
    1ST     H9R 5970   1.942  -0.020   5.420
    1ST     H9S 5971   2.066  -0.036   5.304
    1ST     C18 5972   2.135   0.035   5.488
    1ST     H8R 5973   2.236   0.043   5.449
    1ST     H8S 5974   2.109   0.117   5.555
    1ST     C17 5975   2.146  -0.094   5.562
    1ST     H7R 5976   2.044  -0.127   5.584
    1ST     H7S 5977   2.184  -0.168   5.491
    1ST     C16 5978   2.222  -0.097   5.696
    1ST     H6R 5979   2.229  -0.200   5.733
    1ST     H6S 5980   2.326  -0.073   5.672
    1ST     C15 5981   2.184   0.002   5.799
    1ST     H5R 5982   2.255  -0.010   5.881
    1ST     H5S 5983   2.206   0.105   5.770
    1ST     C14 5984   2.033  -0.013   5.841
    1ST     H4R 5985   1.964   0.011   5.760
    1ST     H4S 5986   2.008  -0.114   5.871
    1ST     C13 5987   2.008   0.083   5.958
    1ST     H3R 5988   2.028   0.184   5.919
    1ST     H3S 5989   1.909   0.071   6.002
    1ST     C12 5990   2.102   0.063   6.073
    1ST     H2R 5991   2.108  -0.040   6.111
    1ST     H2S 5992   2.208   0.081   6.055
    2PS     C11 5993   2.065   0.161   6.183
    2PS     O12 5994   2.093   0.278   6.196
    2PS     O11 5995   1.972   0.098   6.255
    2PS      C1 5996   1.899   0.182   6.352
    2PS      HR 5997   1.967   0.262   6.385
    2PS      HS 5998   1.814   0.230   6.303
    2PS      C2 5999   1.857   0.096   6.475
    2PS      HX 6000   1.819   0.164   6.551
    2PS      C3 6001   1.987   0.022   6.523
    2PS      HA 6002   2.009  -0.049   6.442
    2PS      HB 6003   2.064   0.098   6.536
    2PS     O31 6004   1.968  -0.040   6.652
    2PS     P31 6005   2.080  -0.127   6.718
    2PS     O32 6006   2.171  -0.021   6.799
    2PS     C31 6007   2.116   0.058   6.908
    2PS     H1A 6008   2.025   0.111   6.876
    2PS     H1B 6009   2.086  -0.007   6.990
    2PS     C32 6010   2.228   0.158   6.949
    2PS     H2A 6011   2.314   0.092   6.958
    2PS     N31 6012   2.276   0.253   6.832
    2PS    HN1A 6013   2.330   0.218   6.752
    2PS    HN1B 6014   2.200   0.305   6.785
    2PS    HN1C 6015   2.330   0.326   6.882
    2PS     C33 6016   2.197   0.229   7.074
    2PS     O33 6017   2.017  -0.211   6.821
    2PS     O34 6018   2.150  -0.190   6.609
    2PS     O21 6019   1.758   0.004   6.430
    2PS     C21 6020   1.664  -0.030   6.512
    2PS     O22 6021   1.671   0.004   6.631
    2PS     O35 6022   2.196   0.356   7.076
    2PS     O36 6023   2.176   0.151   7.170
    3DHA   C116 6024   0.979  -0.104   5.302
    3DHA   H16R 6025   0.879  -0.065   5.319
    3DHA   C115 6026   1.081  -0.099   5.407
    3DHA   H15R 6027   1.027  -0.102   5.502
    3DHA   H15S 6028   1.147  -0.186   5.416
    3DHA   C114 6029   1.154   0.031   5.393
    3DHA   H14R 6030   1.177   0.040   5.287
    3DHA   C113 6031   1.192   0.126   5.480
    3DHA   H13R 6032   1.268   0.195   5.444
    3DHA   C112 6033   1.147   0.124   5.621
    3DHA   H12R 6034   1.171   0.215   5.676
    3DHA   H12S 6035   1.043   0.097   5.637
    3DHA   C111 6036   1.220   0.011   5.677
    3DHA   H11R 6037   1.250  -0.058   5.599
    3DHA   C110 6038   1.246  -0.014   5.806
    3DHA   H10R 6039   1.292  -0.109   5.832
    3DHA    C19 6040   1.231   0.066   5.927
    3DHA    H9R 6041   1.195   0.166   5.900
    3DHA    H9S 6042   1.150   0.018   5.982
    3DHA    C18 6043   1.355   0.052   6.010
    3DHA    H8R 6044   1.446   0.031   5.954
    3DHA    C17 6045   1.366   0.036   6.139
    3DHA    H7R 6046   1.466   0.013   6.176
    3DHA    C16 6047   1.269   0.062   6.249
    3DHA    H6R 6048   1.297   0.136   6.323
    3DHA    H6S 6049   1.174   0.097   6.206
    3DHA    C15 6050   1.240  -0.067   6.329
    3DHA    H5R 6051   1.156  -0.132   6.306
    3DHA    C14 6052   1.312  -0.111   6.439
    3DHA    H4R 6053   1.282  -0.204   6.486
    3DHA    C13 6054   1.431  -0.048   6.504
    3DHA    H3R 6055   1.433   0.057   6.473
    3DHA    H3S 6056   1.427  -0.053   6.613
    3DHA    C12 6057   1.555  -0.116   6.456
    3DHA    H2R 6058   1.574  -0.215   6.498
    3DHA    H2S 6059   1.561  -0.119   6.347
    3DHA   C117 6060   1.005  -0.141   5.174
    3DHA   H17R 6061   0.926  -0.149   5.099
    3DHA   C118 6062   1.141  -0.182   5.114
    3DHA   H18R 6063   1.148  -0.290   5.095
    3DHA   H18S 6064   1.220  -0.164   5.187
    3DHA   C119 6065   1.164  -0.115   4.979
    3DHA   H19R 6066   1.183  -0.008   4.980
    3DHA   C120 6067   1.160  -0.182   4.867
    3DHA   H20R 6068   1.175  -0.130   4.773
    3DHA   C121 6069   1.128  -0.338   4.843
    3DHA   H21R 6070   1.087  -0.379   4.936
    3DHA   H21S 6071   1.219  -0.387   4.807
    3DHA   C122 6072   1.042  -0.362   4.725
    3DHA   H22R 6073   0.947  -0.311   4.746
    3DHA   H22S 6074   1.016  -0.468   4.717
    3DHA   H22T 6075   1.091  -0.325   4.634
    1ST    C118 6076   5.132   1.469   4.813
    1ST    H18R 6077   5.147   1.371   4.767
    1ST    H18S 6078   5.095   1.441   4.912
    1ST    H18T 6079   5.226   1.517   4.842
    1ST    C117 6080   5.036   1.549   4.732
    1ST    H17R 6081   5.059   1.532   4.626
    1ST    H17S 6082   4.940   1.498   4.741
    1ST    C116 6083   5.005   1.692   4.766
    1ST    H16R 6084   4.907   1.727   4.732
    1ST    H16S 6085   4.975   1.690   4.871
    1ST    C115 6086   5.119   1.794   4.752
    1ST    H15R 6087   5.214   1.742   4.767
    1ST    H15S 6088   5.136   1.831   4.650
    1ST    C114 6089   5.096   1.926   4.830
    1ST    H14R 6090   5.169   1.994   4.785
    1ST    H14S 6091   4.990   1.951   4.819
    1ST    C113 6092   5.113   1.926   4.974
    1ST    H13R 6093   5.066   2.016   5.015
    1ST    H13S 6094   5.064   1.836   5.012
    1ST    C112 6095   5.258   1.941   5.004
    1ST    H12R 6096   5.310   1.852   4.967
    1ST    H12S 6097   5.292   2.029   4.949
    1ST    C111 6098   5.290   1.945   5.149
    1ST    H11R 6099   5.254   2.032   5.205
    1ST    H11S 6100   5.226   1.873   5.200
    1ST    C110 6101   5.433   1.911   5.183
    1ST    H10R 6102   5.461   1.813   5.143
    1ST    H10S 6103   5.499   1.981   5.132
    1ST     C19 6104   5.470   1.928   5.332
    1ST     H9R 6105   5.579   1.938   5.328
    1ST     H9S 6106   5.438   2.020   5.382
    1ST     C18 6107   5.432   1.818   5.421
    1ST     H8R 6108   5.325   1.802   5.429
    1ST     H8S 6109   5.470   1.722   5.386
    1ST     C17 6110   5.484   1.854   5.571
    1ST     H7R 6111   5.592   1.838   5.574
    1ST     H7S 6112   5.478   1.962   5.584
    1ST     C16 6113   5.420   1.786   5.692
    1ST     H6R 6114   5.316   1.817   5.682
    1ST     H6S 6115   5.416   1.677   5.680
    1ST     C15 6116   5.474   1.821   5.837
    1ST     H5R 6117   5.574   1.779   5.846
    1ST     H5S 6118   5.489   1.929   5.842
    1ST     C14 6119   5.385   1.773   5.952
    1ST     H4R 6120   5.294   1.833   5.945
    1ST     H4S 6121   5.364   1.666   5.958
    1ST     C13 6122   5.448   1.820   6.085
    1ST     H3R 6123   5.404   1.761   6.166
    1ST     H3S 6124   5.551   1.784   6.093
    1ST     C12 6125   5.448   1.971   6.127
    1ST     H2R 6126   5.508   2.041   6.068
    1ST     H2S 6127   5.345   2.008   6.126
    2PS     C11 6128   5.491   1.993   6.266
    2PS     O12 6129   5.528   1.905   6.340
    2PS     O11 6130   5.485   2.116   6.303
    2PS      C1 6131   5.525   2.172   6.434
    2PS      HR 6132   5.499   2.278   6.443
    2PS      HS 6133   5.459   2.130   6.510
    2PS      C2 6134   5.662   2.144   6.489
    2PS      HX 6135   5.696   2.041   6.476
    2PS      C3 6136   5.668   2.184   6.634
    2PS      HA 6137   5.662   2.293   6.641
    2PS      HB 6138   5.588   2.152   6.700
    2PS     O31 6139   5.789   2.143   6.697
    2PS     P31 6140   5.802   2.159   6.857
    2PS     O32 6141   5.795   2.316   6.871
    2PS     C31 6142   5.741   2.382   6.986
    2PS     H1A 6143   5.633   2.365   6.981
    2PS     H1B 6144   5.788   2.348   7.079
    2PS     C32 6145   5.779   2.529   6.979
    2PS     H2A 6146   5.881   2.547   7.014
    2PS     N31 6147   5.764   2.579   6.838
    2PS    HN1A 6148   5.815   2.665   6.811
    2PS    HN1B 6149   5.779   2.498   6.775
    2PS    HN1C 6150   5.666   2.607   6.826
    2PS     C33 6151   5.697   2.602   7.086
    2PS     O33 6152   5.688   2.092   6.915
    2PS     O34 6153   5.938   2.117   6.891
    2PS     O21 6154   5.760   2.221   6.413
    2PS     C21 6155   5.802   2.185   6.291
    2PS     O22 6156   5.772   2.083   6.229
    2PS     O35 6157   5.578   2.609   7.064
    2PS     O36 6158   5.759   2.669   7.163
    3DHA   C116 6159   5.963   2.068   4.926
    3DHA   H16R 6160   5.871   2.124   4.913
    3DHA   C115 6161   6.028   2.082   5.063
    3DHA   H15R 6162   6.130   2.047   5.049
    3DHA   H15S 6163   6.047   2.185   5.096
    3DHA   C114 6164   5.974   1.997   5.166
    3DHA   H14R 6165   5.999   1.892   5.151
    3DHA   C113 6166   5.914   2.045   5.275
    3DHA   H13R 6167   5.874   1.976   5.349
    3DHA   C112 6168   5.882   2.185   5.308
    3DHA   H12R 6169   5.953   2.218   5.384
    3DHA   H12S 6170   5.908   2.246   5.221
    3DHA   C111 6171   5.748   2.206   5.343
    3DHA   H11R 6172   5.676   2.228   5.265
    3DHA   C110 6173   5.697   2.210   5.468
    3DHA   H10R 6174   5.590   2.228   5.482
    3DHA    C19 6175   5.775   2.197   5.595
    3DHA    H9R 6176   5.730   2.119   5.658
    3DHA    H9S 6177   5.871   2.147   5.578
    3DHA    C18 6178   5.791   2.328   5.659
    3DHA    H8R 6179   5.844   2.405   5.602
    3DHA    C17 6180   5.753   2.353   5.777
    3DHA    H7R 6181   5.773   2.448   5.827
    3DHA    C16 6182   5.679   2.250   5.857
    3DHA    H6R 6183   5.586   2.216   5.813
    3DHA    H6S 6184   5.738   2.159   5.873
    3DHA    C15 6185   5.628   2.311   5.985
    3DHA    H5R 6186   5.520   2.327   5.988
    3DHA    C14 6187   5.705   2.355   6.082
    3DHA    H4R 6188   5.661   2.402   6.169
    3DHA    C13 6189   5.850   2.334   6.098
    3DHA    H3R 6190   5.897   2.276   6.018
    3DHA    H3S 6191   5.891   2.434   6.083
    3DHA    C12 6192   5.892   2.287   6.232
    3DHA    H2R 6193   5.993   2.247   6.229
    3DHA    H2S 6194   5.898   2.367   6.307
    3DHA   C117 6195   5.996   1.987   4.821
    3DHA   H17R 6196   5.931   2.008   4.736
    3DHA   C118 6197   6.113   1.894   4.799
    3DHA   H18R 6198   6.089   1.793   4.835
    3DHA   H18S 6199   6.207   1.909   4.853
    3DHA   C119 6200   6.149   1.872   4.653
    3DHA   H19R 6201   6.222   1.941   4.612
    3DHA   C120 6202   6.110   1.772   4.572
    3DHA   H20R 6203   6.145   1.772   4.470
    3DHA   C121 6204   6.002   1.678   4.611
    3DHA   H21R 6205   5.916   1.696   4.545
    3DHA   H21S 6206   5.965   1.697   4.712
    3DHA   C122 6207   6.043   1.532   4.594
    3DHA   H22R 6208   6.053   1.503   4.490
    3DHA   H22S 6209   5.963   1.463   4.624
    3DHA   H22T 6210   6.134   1.505   4.648
    1ST    C118 6211   6.274   2.322   4.868
    1ST    H18R 6212   6.212   2.394   4.814
    1ST    H18S 6213   6.267   2.336   4.976
    1ST    H18T 6214   6.229   2.224   4.850
    1ST    C117 6215   6.420   2.329   4.821
    1ST    H17R 6216   6.485   2.271   4.887
    1ST    H17S 6217   6.411   2.274   4.727
    1ST    C116 6218   6.479   2.469   4.772
    1ST    H16R 6219   6.586   2.455   4.759
    1ST    H16S 6220   6.439   2.481   4.671
    1ST    C115 6221   6.456   2.579   4.860
    1ST    H15R 6222   6.350   2.602   4.875
    1ST    H15S 6223   6.467   2.538   4.961
    1ST    C114 6224   6.540   2.703   4.827
    1ST    H14R 6225   6.644   2.674   4.840
    1ST    H14S 6226   6.522   2.744   4.727
    1ST    C113 6227   6.527   2.815   4.932
    1ST    H13R 6228   6.574   2.783   5.025
    1ST    H13S 6229   6.585   2.906   4.915
    1ST    C112 6230   6.382   2.862   4.961
    1ST    H12R 6231   6.329   2.896   4.871
    1ST    H12S 6232   6.318   2.776   4.982
    1ST    C111 6233   6.362   2.978   5.062
    1ST    H11R 6234   6.382   3.079   5.026
    1ST    H11S 6235   6.255   2.973   5.085
    1ST    C110 6236   6.449   2.988   5.182
    1ST    H10R 6237   6.467   2.885   5.211
    1ST    H10S 6238   6.553   3.017   5.162
    1ST     C19 6239   6.397   3.064   5.301
    1ST     H9R 6240   6.415   3.169   5.279
    1ST     H9S 6241   6.289   3.058   5.315
    1ST     C18 6242   6.460   3.036   5.437
    1ST     H8R 6243   6.424   2.937   5.467
    1ST     H8S 6244   6.567   3.021   5.429
    1ST     C17 6245   6.436   3.131   5.553
    1ST     H7R 6246   6.331   3.130   5.584
    1ST     H7S 6247   6.480   3.095   5.647
    1ST     C16 6248   6.481   3.271   5.518
    1ST     H6R 6249   6.577   3.258   5.466
    1ST     H6S 6250   6.420   3.314   5.438
    1ST     C15 6251   6.486   3.357   5.649
    1ST     H5R 6252   6.567   3.315   5.709
    1ST     H5S 6253   6.524   3.458   5.637
    1ST     C14 6254   6.373   3.355   5.748
    1ST     H4R 6255   6.317   3.261   5.739
    1ST     H4S 6256   6.414   3.362   5.848
    1ST     C13 6257   6.278   3.479   5.738
    1ST     H3R 6258   6.326   3.571   5.770
    1ST     H3S 6259   6.243   3.495   5.635
    1ST     C12 6260   6.157   3.462   5.826
    1ST     H2R 6261   6.089   3.546   5.808
    1ST     H2S 6262   6.101   3.372   5.803
    2PS     C11 6263   6.186   3.452   5.975
    2PS     O12 6264   6.282   3.503   6.034
    2PS     O11 6265   6.086   3.390   6.043
    2PS      C1 6266   6.106   3.345   6.178
    2PS      HR 6267   6.131   3.239   6.174
    2PS      HS 6268   6.186   3.406   6.221
    2PS      C2 6269   5.968   3.377   6.241
    2PS      HX 6270   5.958   3.485   6.232
    2PS      C3 6271   5.974   3.347   6.395
    2PS      HA 6272   6.011   3.245   6.411
    2PS      HB 6273   6.040   3.423   6.436
    2PS     O31 6274   5.833   3.360   6.440
    2PS     P31 6275   5.789   3.333   6.594
    2PS     O32 6276   5.752   3.180   6.598
    2PS     C31 6277   5.851   3.080   6.599
    2PS     H1A 6278   5.924   3.090   6.519
    2PS     H1B 6279   5.908   3.074   6.692
    2PS     C32 6280   5.772   2.942   6.581
    2PS     H2A 6281   5.688   2.961   6.647
    2PS     N31 6282   5.724   2.924   6.439
    2PS    HN1A 6283   5.679   3.009   6.400
    2PS    HN1B 6284   5.794   2.900   6.367
    2PS    HN1C 6285   5.666   2.839   6.437
    2PS     C33 6286   5.852   2.825   6.627
    2PS     O33 6287   5.907   3.348   6.675
    2PS     O34 6288   5.676   3.420   6.632
    2PS     O21 6289   5.871   3.300   6.176
    2PS     C21 6290   5.872   3.166   6.180
    2PS     O22 6291   5.942   3.089   6.246
    2PS     O35 6292   5.920   2.764   6.546
    2PS     O36 6293   5.860   2.803   6.750
    3DHA   C116 6294   5.796   2.998   4.947
    3DHA   H16R 6295   5.795   2.925   5.027
    3DHA   C115 6296   5.661   3.058   4.927
    3DHA   H15R 6297   5.649   3.153   4.980
    3DHA   H15S 6298   5.639   3.079   4.822
    3DHA   C114 6299   5.556   2.961   4.984
    3DHA   H14R 6300   5.562   2.865   4.934
    3DHA   C113 6301   5.482   2.981   5.093
    3DHA   H13R 6302   5.428   2.896   5.133
    3DHA   C112 6303   5.486   3.105   5.169
    3DHA   H12R 6304   5.472   3.185   5.096
    3DHA   H12S 6305   5.401   3.091   5.236
    3DHA   C111 6306   5.608   3.125   5.246
    3DHA   H11R 6307   5.691   3.167   5.189
    3DHA   C110 6308   5.624   3.104   5.376
    3DHA   H10R 6309   5.718   3.132   5.423
    3DHA    C19 6310   5.518   3.040   5.458
    3DHA    H9R 6311   5.471   3.104   5.533
    3DHA    H9S 6312   5.430   3.017   5.397
    3DHA    C18 6313   5.584   2.915   5.512
    3DHA    H8R 6314   5.638   2.865   5.432
    3DHA    C17 6315   5.590   2.875   5.643
    3DHA    H7R 6316   5.649   2.785   5.662
    3DHA    C16 6317   5.522   2.934   5.764
    3DHA    H6R 6318   5.440   3.000   5.735
    3DHA    H6S 6319   5.484   2.851   5.824
    3DHA    C15 6320   5.610   3.003   5.858
    3DHA    H5R 6321   5.568   3.011   5.958
    3DHA    C14 6322   5.740   3.033   5.840
    3DHA    H4R 6323   5.790   3.017   5.745
    3DHA    C13 6324   5.832   3.079   5.945
    3DHA    H3R 6325   5.909   3.005   5.967
    3DHA    H3S 6326   5.887   3.164   5.902
    3DHA    C12 6327   5.763   3.116   6.081
    3DHA    H2R 6328   5.692   3.198   6.067
    3DHA    H2S 6329   5.705   3.036   6.128
    3DHA   C117 6330   5.902   3.024   4.875
    3DHA   H17R 6331   5.990   2.965   4.897
    3DHA   C118 6332   5.916   3.124   4.765
    3DHA   H18R 6333   5.876   3.219   4.802
    3DHA   H18S 6334   5.849   3.087   4.688
    3DHA   C119 6335   6.053   3.150   4.710
    3DHA   H19R 6336   6.128   3.100   4.770
    3DHA   C120 6337   6.086   3.209   4.598
    3DHA   H20R 6338   6.191   3.210   4.572
    3DHA   C121 6339   5.994   3.272   4.498
    3DHA   H21R 6340   5.996   3.380   4.517
    3DHA   H21S 6341   5.892   3.233   4.501
    3DHA   C122 6342   6.047   3.240   4.356
    3DHA   H22R 6343   6.149   3.267   4.331
    3DHA   H22S 6344   5.975   3.282   4.285
    3DHA   H22T 6345   6.038   3.134   4.331
    1ST    C118 6346   5.153   5.312   4.606
    1ST    H18R 6347   5.221   5.357   4.534
    1ST    H18S 6348   5.159   5.377   4.694
    1ST    H18T 6349   5.058   5.332   4.556
    1ST    C117 6350   5.177   5.175   4.659
    1ST    H17R 6351   5.124   5.146   4.750
    1ST    H17S 6352   5.139   5.097   4.594
    1ST    C116 6353   5.322   5.137   4.657
    1ST    H16R 6354   5.362   5.158   4.557
    1ST    H16S 6355   5.374   5.217   4.710
    1ST    C115 6356   5.354   5.010   4.731
    1ST    H15R 6357   5.283   4.986   4.810
    1ST    H15S 6358   5.348   4.928   4.659
    1ST    C114 6359   5.490   5.014   4.798
    1ST    H14R 6360   5.564   4.999   4.719
    1ST    H14S 6361   5.517   5.110   4.843
    1ST    C113 6362   5.516   4.888   4.883
    1ST    H13R 6363   5.457   4.898   4.974
    1ST    H13S 6364   5.473   4.799   4.836
    1ST    C112 6365   5.665   4.861   4.903
    1ST    H12R 6366   5.673   4.773   4.967
    1ST    H12S 6367   5.697   4.822   4.806
    1ST    C111 6368   5.748   4.973   4.950
    1ST    H11R 6369   5.828   4.996   4.879
    1ST    H11S 6370   5.678   5.057   4.954
    1ST    C110 6371   5.793   4.965   5.093
    1ST    H10R 6372   5.852   4.873   5.100
    1ST    H10S 6373   5.863   5.047   5.107
    1ST     C19 6374   5.687   4.991   5.206
    1ST     H9R 6375   5.661   5.097   5.198
    1ST     H9S 6376   5.597   4.934   5.183
    1ST     C18 6377   5.731   4.965   5.352
    1ST     H8R 6378   5.798   5.045   5.386
    1ST     H8S 6379   5.655   4.987   5.428
    1ST     C17 6380   5.784   4.822   5.380
    1ST     H7R 6381   5.703   4.753   5.402
    1ST     H7S 6382   5.835   4.788   5.290
    1ST     C16 6383   5.888   4.829   5.494
    1ST     H6R 6384   5.927   4.729   5.511
    1ST     H6S 6385   5.967   4.895   5.458
    1ST     C15 6386   5.842   4.890   5.626
    1ST     H5R 6387   5.795   4.989   5.616
    1ST     H5S 6388   5.763   4.834   5.676
    1ST     C14 6389   5.956   4.906   5.721
    1ST     H4R 6390   6.015   4.815   5.725
    1ST     H4S 6391   6.032   4.974   5.681
    1ST     C13 6392   5.922   4.967   5.864
    1ST     H3R 6393   6.015   5.011   5.902
    1ST     H3S 6394   5.854   5.052   5.855
    1ST     C12 6395   5.882   4.855   5.964
    1ST     H2R 6396   5.797   4.797   5.929
    1ST     H2S 6397   5.958   4.776   5.961
    2PS     C11 6398   5.858   4.907   6.105
    2PS     O12 6399   5.744   4.908   6.151
    2PS     O11 6400   5.966   4.951   6.170
    2PS      C1 6401   5.954   4.997   6.308
    2PS      HR 6402   5.907   5.093   6.333
    2PS      HS 6403   5.898   4.922   6.366
    2PS      C2 6404   6.092   5.015   6.365
    2PS      HX 6405   6.147   4.926   6.334
    2PS      C3 6406   6.075   5.013   6.518
    2PS      HA 6407   6.020   5.104   6.542
    2PS      HB 6408   6.008   4.934   6.552
    2PS     O31 6409   6.197   5.002   6.590
    2PS     P31 6410   6.198   5.046   6.737
    2PS     O32 6411   6.083   4.963   6.814
    2PS     C31 6412   6.102   4.825   6.836
    2PS     H1A 6413   6.144   4.782   6.744
    2PS     H1B 6414   6.162   4.799   6.923
    2PS     C32 6415   5.966   4.764   6.858
    2PS     H2A 6416   5.922   4.802   6.950
    2PS     N31 6417   5.865   4.793   6.750
    2PS    HN1A 6418   5.851   4.893   6.725
    2PS    HN1B 6419   5.903   4.750   6.664
    2PS    HN1C 6420   5.768   4.758   6.759
    2PS     C33 6421   5.982   4.618   6.893
    2PS     O33 6422   6.324   4.999   6.796
    2PS     O34 6423   6.164   5.184   6.747
    2PS     O21 6424   6.132   5.149   6.325
    2PS     C21 6425   6.258   5.173   6.338
    2PS     O22 6426   6.343   5.089   6.355
    2PS     O35 6427   6.026   4.592   7.006
    2PS     O36 6428   5.954   4.534   6.806
    3DHA   C116 6429   6.283   4.838   5.328
    3DHA   H16R 6430   6.254   4.916   5.258
    3DHA   C115 6431   6.406   4.882   5.394
    3DHA   H15R 6432   6.378   4.923   5.491
    3DHA   H15S 6433   6.469   4.798   5.424
    3DHA   C114 6434   6.486   4.977   5.313
    3DHA   H14R 6435   6.488   4.957   5.206
    3DHA   C113 6436   6.552   5.079   5.354
    3DHA   H13R 6437   6.620   5.135   5.291
    3DHA   C112 6438   6.577   5.105   5.502
    3DHA   H12R 6439   6.552   5.017   5.561
    3DHA   H12S 6440   6.680   5.125   5.531
    3DHA   C111 6441   6.484   5.217   5.536
    3DHA   H11R 6442   6.390   5.207   5.482
    3DHA   C110 6443   6.493   5.320   5.621
    3DHA   H10R 6444   6.419   5.399   5.627
    3DHA    C19 6445   6.610   5.350   5.709
    3DHA    H9R 6446   6.605   5.270   5.784
    3DHA    H9S 6447   6.696   5.340   5.644
    3DHA    C18 6448   6.605   5.485   5.760
    3DHA    H8R 6449   6.619   5.563   5.685
    3DHA    C17 6450   6.561   5.521   5.886
    3DHA    H7R 6451   6.567   5.628   5.906
    3DHA    C16 6452   6.560   5.429   6.007
    3DHA    H6R 6453   6.628   5.345   5.989
    3DHA    H6S 6454   6.578   5.483   6.100
    3DHA    C15 6455   6.426   5.366   6.007
    3DHA    H5R 6456   6.373   5.335   5.917
    3DHA    C14 6457   6.356   5.344   6.119
    3DHA    H4R 6458   6.262   5.290   6.112
    3DHA    C13 6459   6.402   5.378   6.261
    3DHA    H3R 6460   6.504   5.343   6.282
    3DHA    H3S 6461   6.404   5.484   6.284
    3DHA    C12 6462   6.285   5.319   6.352
    3DHA    H2R 6463   6.306   5.346   6.456
    3DHA    H2S 6464   6.194   5.374   6.326
    3DHA   C117 6465   6.220   4.721   5.319
    3DHA   H17R 6466   6.133   4.708   5.255
    3DHA   C118 6467   6.262   4.599   5.393
    3DHA   H18R 6468   6.364   4.605   5.432
    3DHA   H18S 6469   6.269   4.520   5.318
    3DHA   C119 6470   6.177   4.585   5.513
    3DHA   H19R 6471   6.189   4.657   5.594
    3DHA   C120 6472   6.082   4.492   5.518
    3DHA   H20R 6473   6.014   4.491   5.603
    3DHA   C121 6474   6.044   4.390   5.411
    3DHA   H21R 6475   6.046   4.449   5.318
    3DHA   H21S 6476   5.942   4.356   5.429
    3DHA   C122 6477   6.133   4.266   5.408
    3DHA   H22R 6478   6.126   4.194   5.489
    3DHA   H22S 6479   6.239   4.292   5.398
    3DHA   H22T 6480   6.118   4.202   5.320
    1ST    C118 6481   1.513   1.145   4.505
    1ST    H18R 6482   1.461   1.220   4.444
    1ST    H18S 6483   1.437   1.067   4.506
    1ST    H18T 6484   1.610   1.116   4.464
    1ST    C117 6485   1.526   1.190   4.652
    1ST    H17R 6486   1.583   1.284   4.652
    1ST    H17S 6487   1.428   1.219   4.693
    1ST    C116 6488   1.604   1.090   4.742
    1ST    H16R 6489   1.554   0.993   4.753
    1ST    H16S 6490   1.694   1.066   4.685
    1ST    C115 6491   1.647   1.142   4.881
    1ST    H15R 6492   1.740   1.102   4.922
    1ST    H15S 6493   1.671   1.248   4.880
    1ST    C114 6494   1.530   1.136   4.987
    1ST    H14R 6495   1.453   1.202   4.945
    1ST    H14S 6496   1.497   1.032   4.993
    1ST    C113 6497   1.574   1.191   5.112
    1ST    H13R 6498   1.522   1.134   5.190
    1ST    H13S 6499   1.680   1.172   5.127
    1ST    C112 6500   1.553   1.338   5.135
    1ST    H12R 6501   1.622   1.395   5.072
    1ST    H12S 6502   1.458   1.375   5.096
    1ST    C111 6503   1.564   1.373   5.283
    1ST    H11R 6504   1.661   1.335   5.315
    1ST    H11S 6505   1.574   1.481   5.293
    1ST    C110 6506   1.454   1.322   5.374
    1ST    H10R 6507   1.354   1.352   5.341
    1ST    H10S 6508   1.453   1.213   5.364
    1ST     C19 6509   1.449   1.361   5.517
    1ST     H9R 6510   1.541   1.331   5.567
    1ST     H9S 6511   1.447   1.470   5.515
    1ST     C18 6512   1.322   1.337   5.587
    1ST     H8R 6513   1.239   1.376   5.527
    1ST     H8S 6514   1.300   1.231   5.583
    1ST     C17 6515   1.323   1.374   5.738
    1ST     H7R 6516   1.312   1.483   5.735
    1ST     H7S 6517   1.233   1.332   5.785
    1ST     C16 6518   1.441   1.343   5.838
    1ST     H6R 6519   1.468   1.240   5.813
    1ST     H6S 6520   1.534   1.397   5.821
    1ST     C15 6521   1.391   1.368   5.977
    1ST     H5R 6522   1.363   1.472   5.995
    1ST     H5S 6523   1.291   1.325   5.993
    1ST     C14 6524   1.473   1.301   6.093
    1ST     H4R 6525   1.580   1.307   6.075
    1ST     H4S 6526   1.458   1.364   6.181
    1ST     C13 6527   1.444   1.157   6.129
    1ST     H3R 6528   1.335   1.163   6.128
    1ST     H3S 6529   1.448   1.088   6.045
    1ST     C12 6530   1.502   1.111   6.257
    1ST     H2R 6531   1.469   1.176   6.339
    1ST     H2S 6532   1.481   1.009   6.289
    2PS     C11 6533   1.654   1.126   6.246
    2PS     O12 6534   1.729   1.057   6.181
    2PS     O11 6535   1.698   1.223   6.328
    2PS      C1 6536   1.831   1.260   6.306
    2PS      HR 6537   1.885   1.182   6.361
    2PS      HS 6538   1.851   1.258   6.198
    2PS      C2 6539   1.851   1.404   6.363
    2PS      HX 6540   1.957   1.428   6.378
    2PS      C3 6541   1.774   1.438   6.499
    2PS      HA 6542   1.675   1.479   6.477
    2PS      HB 6543   1.758   1.353   6.565
    2PS     O31 6544   1.845   1.537   6.572
    2PS     P31 6545   1.790   1.609   6.707
    2PS     O32 6546   1.782   1.497   6.822
    2PS     C31 6547   1.889   1.477   6.910
    2PS     H1A 6548   1.985   1.482   6.856
    2PS     H1B 6549   1.884   1.550   6.991
    2PS     C32 6550   1.885   1.339   6.970
    2PS     H2A 6551   1.794   1.331   7.030
    2PS     N31 6552   1.867   1.227   6.867
    2PS    HN1A 6553   1.949   1.217   6.805
    2PS    HN1B 6554   1.869   1.130   6.902
    2PS    HN1C 6555   1.785   1.230   6.805
    2PS     C33 6556   2.006   1.315   7.063
    2PS     O33 6557   1.885   1.712   6.735
    2PS     O34 6558   1.655   1.653   6.686
    2PS     O21 6559   1.799   1.499   6.266
    2PS     C21 6560   1.874   1.609   6.240
    2PS     O22 6561   1.984   1.635   6.285
    2PS     O35 6562   2.071   1.217   7.037
    2PS     O36 6563   2.005   1.363   7.171
    3DHA   C116 6564   1.291   1.726   5.002
    3DHA   H16R 6565   1.290   1.748   5.108
    3DHA   C115 6566   1.428   1.666   4.962
    3DHA   H15R 6567   1.453   1.581   5.026
    3DHA   H15S 6568   1.403   1.633   4.861
    3DHA   C114 6569   1.528   1.777   4.950
    3DHA   H14R 6570   1.531   1.812   4.847
    3DHA   C113 6571   1.603   1.827   5.048
    3DHA   H13R 6572   1.678   1.901   5.022
    3DHA   C112 6573   1.598   1.780   5.186
    3DHA   H12R 6574   1.502   1.732   5.203
    3DHA   H12S 6575   1.671   1.700   5.200
    3DHA   C111 6576   1.609   1.891   5.287
    3DHA   H11R 6577   1.565   1.982   5.247
    3DHA   C110 6578   1.666   1.883   5.406
    3DHA   H10R 6579   1.669   1.968   5.474
    3DHA    C19 6580   1.707   1.763   5.481
    3DHA    H9R 6581   1.711   1.674   5.417
    3DHA    H9S 6582   1.813   1.766   5.508
    3DHA    C18 6583   1.614   1.737   5.594
    3DHA    H8R 6584   1.519   1.700   5.556
    3DHA    C17 6585   1.640   1.754   5.721
    3DHA    H7R 6586   1.562   1.728   5.793
    3DHA    C16 6587   1.778   1.770   5.778
    3DHA    H6R 6588   1.811   1.678   5.826
    3DHA    H6S 6589   1.862   1.786   5.711
    3DHA    C15 6590   1.780   1.892   5.863
    3DHA    H5R 6591   1.727   1.977   5.822
    3DHA    C14 6592   1.822   1.891   5.989
    3DHA    H4R 6593   1.814   1.979   6.053
    3DHA    C13 6594   1.899   1.783   6.059
    3DHA    H3R 6595   1.968   1.737   5.988
    3DHA    H3S 6596   1.946   1.844   6.136
    3DHA    C12 6597   1.811   1.684   6.125
    3DHA    H2R 6598   1.715   1.727   6.152
    3DHA    H2S 6599   1.783   1.613   6.047
    3DHA   C117 6600   1.189   1.765   4.927
    3DHA   H17R 6601   1.100   1.807   4.974
    3DHA   C118 6602   1.175   1.726   4.783
    3DHA   H18R 6603   1.125   1.630   4.779
    3DHA   H18S 6604   1.271   1.718   4.731
    3DHA   C119 6605   1.101   1.839   4.716
    3DHA   H19R 6606   1.170   1.921   4.693
    3DHA   C120 6607   0.970   1.844   4.683
    3DHA   H20R 6608   0.933   1.935   4.637
    3DHA   C121 6609   0.873   1.730   4.700
    3DHA   H21R 6610   0.904   1.670   4.785
    3DHA   H21S 6611   0.878   1.666   4.611
    3DHA   C122 6612   0.734   1.787   4.732
    3DHA   H22R 6613   0.674   1.720   4.794
    3DHA   H22S 6614   0.696   1.820   4.635
    3DHA   H22T 6615   0.736   1.878   4.792
    1ST    C118 6616   1.396   2.021   4.519
    1ST    H18R 6617   1.450   1.929   4.495
    1ST    H18S 6618   1.430   2.107   4.461
    1ST    H18T 6619   1.290   2.012   4.494
    1ST    C117 6620   1.401   2.051   4.673
    1ST    H17R 6621   1.316   2.111   4.704
    1ST    H17S 6622   1.388   1.954   4.721
    1ST    C116 6623   1.548   2.114   4.717
    1ST    H16R 6624   1.625   2.039   4.695
    1ST    H16S 6625   1.584   2.204   4.667
    1ST    C115 6626   1.545   2.158   4.859
    1ST    H15R 6627   1.452   2.215   4.874
    1ST    H15S 6628   1.524   2.075   4.927
    1ST    C114 6629   1.656   2.243   4.915
    1ST    H14R 6630   1.734   2.241   4.839
    1ST    H14S 6631   1.609   2.341   4.928
    1ST    C113 6632   1.729   2.213   5.040
    1ST    H13R 6633   1.767   2.111   5.043
    1ST    H13S 6634   1.822   2.269   5.058
    1ST    C112 6635   1.649   2.245   5.164
    1ST    H12R 6636   1.615   2.348   5.171
    1ST    H12S 6637   1.565   2.176   5.175
    1ST    C111 6638   1.739   2.237   5.287
    1ST    H11R 6639   1.801   2.147   5.287
    1ST    H11S 6640   1.815   2.313   5.272
    1ST    C110 6641   1.674   2.240   5.425
    1ST    H10R 6642   1.611   2.329   5.433
    1ST    H10S 6643   1.615   2.149   5.437
    1ST     C19 6644   1.777   2.244   5.534
    1ST     H9R 6645   1.859   2.172   5.525
    1ST     H9S 6646   1.829   2.340   5.528
    1ST     C18 6647   1.715   2.238   5.677
    1ST     H8R 6648   1.630   2.307   5.680
    1ST     H8S 6649   1.672   2.139   5.694
    1ST     C17 6650   1.805   2.267   5.793
    1ST     H7R 6651   1.890   2.200   5.791
    1ST     H7S 6652   1.847   2.367   5.777
    1ST     C16 6653   1.744   2.255   5.929
    1ST     H6R 6654   1.692   2.348   5.954
    1ST     H6S 6655   1.677   2.169   5.938
    1ST     C15 6656   1.853   2.240   6.038
    1ST     H5R 6657   1.920   2.154   6.046
    1ST     H5S 6658   1.917   2.325   6.014
    1ST     C14 6659   1.799   2.256   6.182
    1ST     H4R 6660   1.777   2.363   6.191
    1ST     H4S 6661   1.707   2.200   6.199
    1ST     C13 6662   1.891   2.226   6.297
    1ST     H3R 6663   1.991   2.268   6.280
    1ST     H3S 6664   1.864   2.283   6.386
    1ST     C12 6665   1.919   2.084   6.340
    1ST     H2R 6666   1.825   2.030   6.331
    1ST     H2S 6667   1.983   2.041   6.262
    2PS     C11 6668   1.993   2.070   6.471
    2PS     O12 6669   1.977   1.977   6.542
    2PS     O11 6670   2.071   2.170   6.492
    2PS      C1 6671   2.124   2.184   6.620
    2PS      HR 6672   2.173   2.281   6.628
    2PS      HS 6673   2.039   2.174   6.688
    2PS      C2 6674   2.234   2.074   6.646
    2PS      HX 6675   2.186   1.976   6.658
    2PS      C3 6676   2.321   2.120   6.765
    2PS      HA 6677   2.411   2.058   6.763
    2PS      HB 6678   2.349   2.225   6.763
    2PS     O31 6679   2.259   2.086   6.889
    2PS     P31 6680   2.325   2.135   7.028
    2PS     O32 6681   2.442   2.035   7.060
    2PS     C31 6682   2.415   1.896   7.074
    2PS     H1A 6683   2.375   1.876   7.173
    2PS     H1B 6684   2.334   1.866   7.006
    2PS     C32 6685   2.529   1.807   7.049
    2PS     H2A 6686   2.496   1.705   7.069
    2PS     N31 6687   2.543   1.803   6.894
    2PS    HN1A 6688   2.574   1.895   6.858
    2PS    HN1B 6689   2.619   1.737   6.867
    2PS    HN1C 6690   2.474   1.752   6.836
    2PS     C33 6691   2.650   1.852   7.129
    2PS     O33 6692   2.389   2.265   6.998
    2PS     O34 6693   2.218   2.136   7.130
    2PS     O21 6694   2.325   2.082   6.536
    2PS     C21 6695   2.295   2.004   6.429
    2PS     O22 6696   2.225   1.903   6.436
    2PS     O35 6697   2.666   1.822   7.242
    2PS     O36 6698   2.727   1.925   7.068
    3DHA   C116 6699   2.375   1.481   5.262
    3DHA   H16R 6700   2.393   1.507   5.366
    3DHA   C115 6701   2.301   1.587   5.176
    3DHA   H15R 6702   2.272   1.545   5.079
    3DHA   H15S 6703   2.210   1.592   5.237
    3DHA   C114 6704   2.365   1.720   5.172
    3DHA   H14R 6705   2.453   1.734   5.109
    3DHA   C113 6706   2.326   1.820   5.252
    3DHA   H13R 6707   2.381   1.912   5.266
    3DHA   C112 6708   2.207   1.818   5.340
    3DHA   H12R 6709   2.121   1.797   5.276
    3DHA   H12S 6710   2.207   1.745   5.421
    3DHA   C111 6711   2.186   1.954   5.399
    3DHA   H11R 6712   2.218   2.022   5.320
    3DHA   C110 6713   2.162   1.999   5.526
    3DHA   H10R 6714   2.159   2.106   5.543
    3DHA    C19 6715   2.125   1.914   5.641
    3DHA    H9R 6716   2.051   1.842   5.604
    3DHA    H9S 6717   2.202   1.843   5.672
    3DHA    C18 6718   2.065   1.998   5.742
    3DHA    H8R 6719   1.962   2.025   5.722
    3DHA    C17 6720   2.125   2.047   5.854
    3DHA    H7R 6721   2.065   2.107   5.921
    3DHA    C16 6722   2.260   2.001   5.891
    3DHA    H6R 6723   2.247   1.905   5.940
    3DHA    H6S 6724   2.322   1.969   5.808
    3DHA    C15 6725   2.339   2.103   5.958
    3DHA    H5R 6726   2.399   2.154   5.883
    3DHA    C14 6727   2.347   2.126   6.086
    3DHA    H4R 6728   2.417   2.202   6.119
    3DHA    C13 6729   2.271   2.071   6.201
    3DHA    H3R 6730   2.207   2.150   6.242
    3DHA    H3S 6731   2.207   1.986   6.177
    3DHA    C12 6732   2.375   2.034   6.310
    3DHA    H2R 6733   2.434   1.948   6.277
    3DHA    H2S 6734   2.444   2.117   6.330
    3DHA   C117 6735   2.414   1.358   5.224
    3DHA   H17R 6736   2.454   1.294   5.302
    3DHA   C118 6737   2.405   1.284   5.082
    3DHA   H18R 6738   2.314   1.308   5.025
    3DHA   H18S 6739   2.390   1.176   5.090
    3DHA   C119 6740   2.529   1.306   4.987
    3DHA   H19R 6741   2.505   1.318   4.881
    3DHA   C120 6742   2.657   1.306   5.026
    3DHA   H20R 6743   2.738   1.330   4.957
    3DHA   C121 6744   2.720   1.259   5.150
    3DHA   H21R 6745   2.649   1.223   5.225
    3DHA   H21S 6746   2.785   1.332   5.199
    3DHA   C122 6747   2.810   1.141   5.144
    3DHA   H22R 6748   2.838   1.100   5.242
    3DHA   H22S 6749   2.893   1.172   5.080
    3DHA   H22T 6750   2.745   1.064   5.102
    1ST    C118 6751   5.582   0.699   4.790
    1ST    H18R 6752   5.589   0.784   4.722
    1ST    H18S 6753   5.492   0.641   4.771
    1ST    H18T 6754   5.676   0.648   4.769
    1ST    C117 6755   5.582   0.763   4.926
    1ST    H17R 6756   5.487   0.813   4.945
    1ST    H17S 6757   5.588   0.687   5.004
    1ST    C116 6758   5.693   0.866   4.940
    1ST    H16R 6759   5.789   0.815   4.941
    1ST    H16S 6760   5.691   0.935   4.855
    1ST    C115 6761   5.685   0.933   5.077
    1ST    H15R 6762   5.622   1.020   5.059
    1ST    H15S 6763   5.630   0.870   5.147
    1ST    C114 6764   5.818   0.970   5.141
    1ST    H14R 6765   5.867   0.891   5.197
    1ST    H14S 6766   5.890   1.000   5.064
    1ST    C113 6767   5.809   1.085   5.241
    1ST    H13R 6768   5.768   1.167   5.183
    1ST    H13S 6769   5.727   1.072   5.313
    1ST    C112 6770   5.941   1.125   5.292
    1ST    H12R 6771   5.978   1.040   5.351
    1ST    H12S 6772   6.009   1.134   5.207
    1ST    C111 6773   5.951   1.254   5.373
    1ST    H11R 6774   6.053   1.289   5.392
    1ST    H11S 6775   5.897   1.338   5.327
    1ST    C110 6776   5.875   1.262   5.502
    1ST    H10R 6777   5.880   1.368   5.529
    1ST    H10S 6778   5.770   1.236   5.483
    1ST     C19 6779   5.921   1.172   5.613
    1ST     H9R 6780   5.850   1.166   5.696
    1ST     H9S 6781   5.927   1.073   5.567
    1ST     C18 6782   6.056   1.195   5.678
    1ST     H8R 6783   6.127   1.211   5.596
    1ST     H8S 6784   6.047   1.291   5.730
    1ST     C17 6785   6.119   1.088   5.776
    1ST     H7R 6786   6.041   1.026   5.820
    1ST     H7S 6787   6.189   1.032   5.714
    1ST     C16 6788   6.211   1.137   5.890
    1ST     H6R 6789   6.305   1.175   5.848
    1ST     H6S 6790   6.164   1.222   5.939
    1ST     C15 6791   6.249   1.030   5.989
    1ST     H5R 6792   6.159   0.993   6.039
    1ST     H5S 6793   6.289   0.936   5.950
    1ST     C14 6794   6.351   1.081   6.096
    1ST     H4R 6795   6.417   1.155   6.051
    1ST     H4S 6796   6.283   1.133   6.164
    1ST     C13 6797   6.439   0.976   6.171
    1ST     H3R 6798   6.380   0.890   6.202
    1ST     H3S 6799   6.508   0.929   6.100
    1ST     C12 6800   6.530   1.028   6.283
    1ST     H2R 6801   6.602   0.958   6.323
    1ST     H2S 6802   6.598   1.107   6.250
    2PS     C11 6803   6.456   1.081   6.400
    2PS     O12 6804   6.458   1.197   6.431
    2PS     O11 6805   6.384   0.982   6.456
    2PS      C1 6806   6.307   1.005   6.580
    2PS      HR 6807   6.278   0.907   6.618
    2PS      HS 6808   6.363   1.068   6.650
    2PS      C2 6809   6.177   1.082   6.543
    2PS      HX 6810   6.190   1.180   6.498
    2PS      C3 6811   6.089   1.118   6.665
    2PS      HA 6812   6.066   1.224   6.669
    2PS      HB 6813   5.989   1.073   6.667
    2PS     O31 6814   6.161   1.087   6.781
    2PS     P31 6815   6.109   1.082   6.928
    2PS     O32 6816   5.976   0.995   6.925
    2PS     C31 6817   5.982   0.861   6.885
    2PS     H1A 6818   6.016   0.852   6.782
    2PS     H1B 6819   6.048   0.808   6.955
    2PS     C32 6820   5.836   0.816   6.907
    2PS     H2A 6821   5.817   0.838   7.012
    2PS     N31 6822   5.736   0.891   6.824
    2PS    HN1A 6823   5.734   0.987   6.863
    2PS    HN1B 6824   5.757   0.910   6.724
    2PS    HN1C 6825   5.637   0.861   6.831
    2PS     C33 6826   5.830   0.663   6.892
    2PS     O33 6827   6.218   1.016   7.010
    2PS     O34 6828   6.067   1.215   6.968
    2PS     O21 6829   6.094   0.996   6.453
    2PS     C21 6830   6.000   1.051   6.375
    2PS     O22 6831   5.998   1.171   6.365
    2PS     O35 6832   5.771   0.607   6.980
    2PS     O36 6833   5.833   0.610   6.777
    3DHA   C116 6834   5.311  -0.157   6.335
    3DHA   H16R 6835   5.214  -0.183   6.294
    3DHA   C115 6836   5.372  -0.036   6.273
    3DHA   H15R 6837   5.473  -0.055   6.236
    3DHA   H15S 6838   5.301  -0.016   6.193
    3DHA   C114 6839   5.369   0.078   6.366
    3DHA   H14R 6840   5.275   0.119   6.399
    3DHA   C113 6841   5.467   0.162   6.386
    3DHA   H13R 6842   5.447   0.255   6.438
    3DHA   C112 6843   5.604   0.166   6.338
    3DHA   H12R 6844   5.659   0.249   6.382
    3DHA   H12S 6845   5.661   0.078   6.371
    3DHA   C111 6846   5.608   0.180   6.190
    3DHA   H11R 6847   5.606   0.088   6.133
    3DHA   C110 6848   5.608   0.303   6.136
    3DHA   H10R 6849   5.620   0.308   6.028
    3DHA    C19 6850   5.611   0.430   6.199
    3DHA    H9R 6851   5.533   0.490   6.152
    3DHA    H9S 6852   5.575   0.426   6.302
    3DHA    C18 6853   5.746   0.486   6.214
    3DHA    H8R 6854   5.821   0.409   6.202
    3DHA    C17 6855   5.785   0.612   6.242
    3DHA    H7R 6856   5.890   0.639   6.254
    3DHA    C16 6857   5.685   0.729   6.252
    3DHA    H6R 6858   5.589   0.679   6.261
    3DHA    H6S 6859   5.702   0.788   6.343
    3DHA    C15 6860   5.699   0.810   6.129
    3DHA    H5R 6861   5.664   0.755   6.042
    3DHA    C14 6862   5.759   0.929   6.115
    3DHA    H4R 6863   5.758   0.964   6.012
    3DHA    C13 6864   5.826   1.017   6.209
    3DHA    H3R 6865   5.863   1.109   6.164
    3DHA    H3S 6866   5.754   1.055   6.282
    3DHA    C12 6867   5.933   0.945   6.286
    3DHA    H2R 6868   5.899   0.859   6.344
    3DHA    H2S 6869   6.007   0.908   6.215
    3DHA   C117 6870   5.362  -0.241   6.424
    3DHA   H17R 6871   5.308  -0.329   6.458
    3DHA   C118 6872   5.488  -0.220   6.496
    3DHA   H18R 6873   5.464  -0.174   6.592
    3DHA   H18S 6874   5.552  -0.135   6.471
    3DHA   C119 6875   5.568  -0.342   6.530
    3DHA   H19R 6876   5.535  -0.407   6.610
    3DHA   C120 6877   5.641  -0.398   6.435
    3DHA   H20R 6878   5.681  -0.498   6.435
    3DHA   C121 6879   5.668  -0.340   6.298
    3DHA   H21R 6880   5.577  -0.287   6.268
    3DHA   H21S 6881   5.681  -0.424   6.228
    3DHA   C122 6882   5.785  -0.247   6.285
    3DHA   H22R 6883   5.757  -0.159   6.343
    3DHA   H22S 6884   5.818  -0.226   6.183
    3DHA   H22T 6885   5.870  -0.289   6.339
    1ST    C118 6886   2.077   6.232   4.641
    1ST    H18R 6887   2.084   6.311   4.717
    1ST    H18S 6888   1.985   6.254   4.587
    1ST    H18T 6889   2.158   6.249   4.569
    1ST    C117 6890   2.083   6.101   4.718
    1ST    H17R 6891   2.070   6.012   4.657
    1ST    H17S 6892   2.187   6.099   4.752
    1ST    C116 6893   1.984   6.099   4.831
    1ST    H16R 6894   2.002   6.172   4.909
    1ST    H16S 6895   1.883   6.125   4.797
    1ST    C115 6896   1.973   5.966   4.897
    1ST    H15R 6897   1.968   5.884   4.825
    1ST    H15S 6898   2.067   5.947   4.949
    1ST    C114 6899   1.862   5.946   5.006
    1ST    H14R 6900   1.876   6.018   5.086
    1ST    H14S 6901   1.772   5.968   4.947
    1ST    C113 6902   1.823   5.804   5.049
    1ST    H13R 6903   1.720   5.812   5.083
    1ST    H13S 6904   1.814   5.743   4.959
    1ST    C112 6905   1.927   5.745   5.146
    1ST    H12R 6906   1.902   5.639   5.156
    1ST    H12S 6907   2.029   5.745   5.105
    1ST    C111 6908   1.923   5.808   5.285
    1ST    H11R 6909   1.957   5.911   5.281
    1ST    H11S 6910   1.816   5.812   5.309
    1ST    C110 6911   2.001   5.732   5.391
    1ST    H10R 6912   1.979   5.625   5.383
    1ST    H10S 6913   2.107   5.733   5.364
    1ST     C19 6914   1.977   5.780   5.531
    1ST     H9R 6915   1.969   5.888   5.528
    1ST     H9S 6916   1.879   5.739   5.554
    1ST     C18 6917   2.085   5.741   5.632
    1ST     H8R 6918   2.104   5.633   5.624
    1ST     H8S 6919   2.176   5.797   5.611
    1ST     C17 6920   2.038   5.743   5.777
    1ST     H7R 6921   2.128   5.735   5.838
    1ST     H7S 6922   2.004   5.844   5.803
    1ST     C16 6923   1.932   5.640   5.820
    1ST     H6R 6924   1.854   5.691   5.765
    1ST     H6S 6925   1.944   5.539   5.780
    1ST     C15 6926   1.885   5.633   5.963
    1ST     H5R 6927   1.893   5.725   6.021
    1ST     H5S 6928   1.777   5.621   5.966
    1ST     C14 6929   1.951   5.524   6.046
    1ST     H4R 6930   1.904   5.502   6.142
    1ST     H4S 6931   1.952   5.432   5.987
    1ST     C13 6932   2.097   5.548   6.085
    1ST     H3R 6933   2.123   5.465   6.150
    1ST     H3S 6934   2.155   5.541   5.993
    1ST     C12 6935   2.130   5.673   6.166
    1ST     H2R 6936   2.238   5.671   6.182
    1ST     H2S 6937   2.105   5.769   6.120
    2PS     C11 6938   2.058   5.672   6.296
    2PS     O12 6939   2.111   5.632   6.401
    2PS     O11 6940   1.934   5.727   6.291
    2PS      C1 6941   1.855   5.741   6.408
    2PS      HR 6942   1.749   5.730   6.387
    2PS      HS 6943   1.885   5.669   6.485
    2PS      C2 6944   1.888   5.886   6.458
    2PS      HX 6945   1.997   5.896   6.467
    2PS      C3 6946   1.828   5.915   6.597
    2PS      HA 6947   1.897   5.882   6.675
    2PS      HB 6948   1.806   6.022   6.604
    2PS     O31 6949   1.706   5.841   6.614
    2PS     P31 6950   1.683   5.775   6.757
    2PS     O32 6951   1.699   5.905   6.863
    2PS     C31 6952   1.604   6.003   6.886
    2PS     H1A 6953   1.573   6.052   6.793
    2PS     H1B 6954   1.514   5.960   6.931
    2PS     C32 6955   1.659   6.111   6.973
    2PS     H2A 6956   1.696   6.062   7.063
    2PS     N31 6957   1.780   6.177   6.907
    2PS    HN1A 6958   1.826   6.236   6.979
    2PS    HN1B 6959   1.845   6.109   6.865
    2PS    HN1C 6960   1.751   6.247   6.837
    2PS     C33 6961   1.561   6.215   7.020
    2PS     O33 6962   1.550   5.708   6.775
    2PS     O34 6963   1.797   5.689   6.777
    2PS     O21 6964   1.825   5.975   6.362
    2PS     C21 6965   1.901   6.008   6.264
    2PS     O22 6966   2.022   6.001   6.255
    2PS     O35 6967   1.606   6.326   7.047
    2PS     O36 6968   1.436   6.199   7.025
    3DHA   C116 6969   1.445   6.328   5.143
    3DHA   H16R 6970   1.421   6.300   5.245
    3DHA   C115 6971   1.526   6.222   5.071
    3DHA   H15R 6972   1.517   6.228   4.962
    3DHA   H15S 6973   1.633   6.242   5.078
    3DHA   C114 6974   1.500   6.083   5.108
    3DHA   H14R 6975   1.437   6.036   5.032
    3DHA   C113 6976   1.545   6.018   5.218
    3DHA   H13R 6977   1.518   5.913   5.229
    3DHA   C112 6978   1.634   6.072   5.327
    3DHA   H12R 6979   1.707   5.991   5.335
    3DHA   H12S 6980   1.681   6.163   5.290
    3DHA   C111 6981   1.557   6.109   5.451
    3DHA   H11R 6982   1.528   6.214   5.453
    3DHA   C110 6983   1.534   6.023   5.553
    3DHA   H10R 6984   1.476   6.052   5.641
    3DHA    C19 6985   1.589   5.885   5.549
    3DHA    H9R 6986   1.519   5.824   5.492
    3DHA    H9S 6987   1.684   5.875   5.496
    3DHA    C18 6988   1.589   5.822   5.687
    3DHA    H8R 6989   1.526   5.734   5.700
    3DHA    C17 6990   1.676   5.845   5.788
    3DHA    H7R 6991   1.682   5.778   5.873
    3DHA    C16 6992   1.752   5.976   5.806
    3DHA    H6R 6993   1.841   5.965   5.868
    3DHA    H6S 6994   1.788   6.021   5.713
    3DHA    C15 6995   1.645   6.059   5.878
    3DHA    H5R 6996   1.587   6.117   5.806
    3DHA    C14 6997   1.626   6.068   6.012
    3DHA    H4R 6998   1.557   6.137   6.060
    3DHA    C13 6999   1.708   5.983   6.114
    3DHA    H3R 7000   1.646   5.962   6.202
    3DHA    H3S 7001   1.729   5.884   6.071
    3DHA    C12 7002   1.826   6.067   6.149
    3DHA    H2R 7003   1.891   6.077   6.061
    3DHA    H2S 7004   1.806   6.172   6.173
    3DHA   C117 7005   1.397   6.442   5.096
    3DHA   H17R 7006   1.347   6.512   5.162
    3DHA   C118 7007   1.414   6.509   4.959
    3DHA   H18R 7008   1.434   6.434   4.881
    3DHA   H18S 7009   1.508   6.564   4.960
    3DHA   C119 7010   1.304   6.604   4.924
    3DHA   H19R 7011   1.316   6.699   4.976
    3DHA   C120 7012   1.200   6.585   4.839
    3DHA   H20R 7013   1.128   6.663   4.816
    3DHA   C121 7014   1.169   6.457   4.773
    3DHA   H21R 7015   1.235   6.379   4.812
    3DHA   H21S 7016   1.193   6.454   4.667
    3DHA   C122 7017   1.021   6.417   4.790
    3DHA   H22R 7018   0.955   6.494   4.748
    3DHA   H22S 7019   0.995   6.420   4.896
    3DHA   H22T 7020   0.994   6.322   4.743
    1ST    C118 7021   4.634   2.700   5.168
    1ST    H18R 7022   4.614   2.595   5.145
    1ST    H18S 7023   4.622   2.724   5.274
    1ST    H18T 7024   4.742   2.704   5.158
    1ST    C117 7025   4.537   2.793   5.088
    1ST    H17R 7026   4.550   2.781   4.981
    1ST    H17S 7027   4.433   2.763   5.106
    1ST    C116 7028   4.552   2.940   5.114
    1ST    H16R 7029   4.528   2.954   5.219
    1ST    H16S 7030   4.657   2.969   5.103
    1ST    C115 7031   4.464   3.022   5.022
    1ST    H15R 7032   4.489   3.011   4.917
    1ST    H15S 7033   4.365   2.977   5.022
    1ST    C114 7034   4.465   3.180   5.043
    1ST    H14R 7035   4.374   3.213   4.992
    1ST    H14S 7036   4.451   3.199   5.150
    1ST    C113 7037   4.595   3.247   4.996
    1ST    H13R 7038   4.677   3.187   5.034
    1ST    H13S 7039   4.607   3.251   4.887
    1ST    C112 7040   4.619   3.377   5.063
    1ST    H12R 7041   4.549   3.447   5.017
    1ST    H12S 7042   4.604   3.373   5.171
    1ST    C111 7043   4.766   3.427   5.046
    1ST    H11R 7044   4.832   3.343   5.067
    1ST    H11S 7045   4.779   3.449   4.940
    1ST    C110 7046   4.809   3.540   5.131
    1ST    H10R 7047   4.732   3.616   5.115
    1ST    H10S 7048   4.791   3.515   5.236
    1ST     C19 7049   4.942   3.603   5.096
    1ST     H9R 7050   5.023   3.533   5.112
    1ST     H9S 7051   4.936   3.610   4.987
    1ST     C18 7052   4.969   3.749   5.151
    1ST     H8R 7053   5.039   3.813   5.096
    1ST     H8S 7054   4.869   3.789   5.133
    1ST     C17 7055   5.012   3.753   5.299
    1ST     H7R 7056   4.943   3.721   5.377
    1ST     H7S 7057   5.102   3.695   5.321
    1ST     C16 7058   5.035   3.903   5.329
    1ST     H6R 7059   5.123   3.938   5.273
    1ST     H6S 7060   4.953   3.958   5.282
    1ST     C15 7061   5.038   3.936   5.478
    1ST     H5R 7062   5.061   4.040   5.505
    1ST     H5S 7063   4.950   3.906   5.535
    1ST     C14 7064   5.157   3.860   5.533
    1ST     H4R 7065   5.127   3.756   5.541
    1ST     H4S 7066   5.243   3.881   5.469
    1ST     C13 7067   5.202   3.893   5.676
    1ST     H3R 7068   5.122   3.863   5.743
    1ST     H3S 7069   5.284   3.826   5.703
    1ST     C12 7070   5.253   4.032   5.697
    1ST     H2R 7071   5.353   4.040   5.653
    1ST     H2S 7072   5.180   4.112   5.682
    2PS     C11 7073   5.289   4.046   5.848
    2PS     O12 7074   5.283   3.954   5.929
    2PS     O11 7075   5.330   4.176   5.874
    2PS      C1 7076   5.386   4.212   6.005
    2PS      HR 7077   5.390   4.322   6.009
    2PS      HS 7078   5.319   4.186   6.087
    2PS      C2 7079   5.524   4.149   6.022
    2PS      HX 7080   5.520   4.049   5.977
    2PS      C3 7081   5.558   4.136   6.170
    2PS      HA 7082   5.473   4.102   6.230
    2PS      HB 7083   5.648   4.075   6.181
    2PS     O31 7084   5.608   4.261   6.221
    2PS     P31 7085   5.634   4.274   6.371
    2PS     O32 7086   5.486   4.269   6.447
    2PS     C31 7087   5.434   4.153   6.507
    2PS     H1A 7088   5.347   4.105   6.460
    2PS     H1B 7089   5.513   4.078   6.512
    2PS     C32 7090   5.393   4.210   6.644
    2PS     H2A 7091   5.483   4.251   6.690
    2PS     N31 7092   5.294   4.320   6.629
    2PS    HN1A 7093   5.339   4.405   6.592
    2PS    HN1B 7094   5.213   4.301   6.567
    2PS    HN1C 7095   5.246   4.353   6.715
    2PS     C33 7096   5.350   4.099   6.734
    2PS     O33 7097   5.710   4.150   6.404
    2PS     O34 7098   5.701   4.404   6.394
    2PS     O21 7099   5.617   4.233   5.951
    2PS     C21 7100   5.747   4.193   5.937
    2PS     O22 7101   5.795   4.107   6.003
    2PS     O35 7102   5.426   4.048   6.819
    2PS     O36 7103   5.240   4.053   6.716
    3DHA   C116 7104   5.489   4.042   4.884
    3DHA   H16R 7105   5.501   4.148   4.901
    3DHA   C115 7106   5.614   3.963   4.846
    3DHA   H15R 7107   5.589   3.859   4.827
    3DHA   H15S 7108   5.643   3.987   4.743
    3DHA   C114 7109   5.726   3.979   4.939
    3DHA   H14R 7110   5.804   4.046   4.903
    3DHA   C113 7111   5.727   3.922   5.060
    3DHA   H13R 7112   5.816   3.938   5.121
    3DHA   C112 7113   5.614   3.843   5.129
    3DHA   H12R 7114   5.538   3.830   5.051
    3DHA   H12S 7115   5.646   3.747   5.168
    3DHA   C111 7116   5.540   3.915   5.240
    3DHA   H11R 7117   5.490   4.002   5.199
    3DHA   C110 7118   5.510   3.868   5.364
    3DHA   H10R 7119   5.450   3.928   5.432
    3DHA    C19 7120   5.563   3.753   5.432
    3DHA    H9R 7121   5.535   3.655   5.391
    3DHA    H9S 7122   5.670   3.757   5.409
    3DHA    C18 7123   5.528   3.759   5.580
    3DHA    H8R 7124   5.449   3.694   5.614
    3DHA    C17 7125   5.584   3.830   5.675
    3DHA    H7R 7126   5.550   3.821   5.778
    3DHA    C16 7127   5.697   3.925   5.650
    3DHA    H6R 7128   5.772   3.924   5.729
    3DHA    H6S 7129   5.750   3.898   5.558
    3DHA    C15 7130   5.651   4.057   5.612
    3DHA    H5R 7131   5.557   4.056   5.558
    3DHA    C14 7132   5.711   4.170   5.639
    3DHA    H4R 7133   5.677   4.264   5.597
    3DHA    C13 7134   5.839   4.192   5.708
    3DHA    H3R 7135   5.898   4.102   5.726
    3DHA    H3S 7136   5.895   4.257   5.641
    3DHA    C12 7137   5.817   4.271   5.832
    3DHA    H2R 7138   5.912   4.308   5.869
    3DHA    H2S 7139   5.759   4.356   5.796
    3DHA   C117 7140   5.366   3.990   4.914
    3DHA   H17R 7141   5.292   4.065   4.939
    3DHA   C118 7142   5.318   3.849   4.928
    3DHA   H18R 7143   5.312   3.828   5.035
    3DHA   H18S 7144   5.380   3.771   4.883
    3DHA   C119 7145   5.187   3.830   4.872
    3DHA   H19R 7146   5.109   3.856   4.944
    3DHA   C120 7147   5.150   3.774   4.754
    3DHA   H20R 7148   5.043   3.759   4.739
    3DHA   C121 7149   5.239   3.751   4.637
    3DHA   H21R 7150   5.233   3.643   4.628
    3DHA   H21S 7151   5.344   3.777   4.657
    3DHA   C122 7152   5.181   3.825   4.518
    3DHA   H22R 7153   5.075   3.804   4.502
    3DHA   H22S 7154   5.238   3.808   4.426
    3DHA   H22T 7155   5.188   3.932   4.538
    1ST    C118 7156   6.329   6.226   4.901
    1ST    H18R 7157   6.309   6.186   4.802
    1ST    H18S 7158   6.431   6.195   4.924
    1ST    H18T 7159   6.349   6.332   4.883
    1ST    C117 7160   6.221   6.201   5.001
    1ST    H17R 7161   6.257   6.230   5.100
    1ST    H17S 7162   6.134   6.263   4.979
    1ST    C116 7163   6.184   6.053   5.000
    1ST    H16R 7164   6.097   6.043   5.066
    1ST    H16S 7165   6.146   6.031   4.900
    1ST    C115 7166   6.290   5.946   5.031
    1ST    H15R 7167   6.372   5.948   4.960
    1ST    H15S 7168   6.333   5.974   5.128
    1ST    C114 7169   6.240   5.805   5.017
    1ST    H14R 7170   6.203   5.780   4.918
    1ST    H14S 7171   6.316   5.729   5.033
    1ST    C113 7172   6.117   5.770   5.105
    1ST    H13R 7173   6.032   5.826   5.066
    1ST    H13S 7174   6.097   5.664   5.090
    1ST    C112 7175   6.130   5.790   5.258
    1ST    H12R 7176   6.157   5.895   5.270
    1ST    H12S 7177   6.029   5.785   5.299
    1ST    C111 7178   6.222   5.708   5.330
    1ST    H11R 7179   6.202   5.602   5.314
    1ST    H11S 7180   6.328   5.730   5.310
    1ST    C110 7181   6.205   5.731   5.479
    1ST    H10R 7182   6.191   5.839   5.490
    1ST    H10S 7183   6.123   5.675   5.523
    1ST     C19 7184   6.343   5.728   5.558
    1ST     H9R 7185   6.376   5.624   5.568
    1ST     H9S 7186   6.418   5.772   5.492
    1ST     C18 7187   6.337   5.802   5.696
    1ST     H8R 7188   6.442   5.815   5.722
    1ST     H8S 7189   6.295   5.902   5.696
    1ST     C17 7190   6.271   5.724   5.808
    1ST     H7R 7191   6.165   5.720   5.781
    1ST     H7S 7192   6.307   5.622   5.823
    1ST     C16 7193   6.278   5.796   5.938
    1ST     H6R 7194   6.383   5.813   5.961
    1ST     H6S 7195   6.244   5.899   5.922
    1ST     C15 7196   6.202   5.726   6.046
    1ST     H5R 7197   6.097   5.729   6.019
    1ST     H5S 7198   6.225   5.619   6.051
    1ST     C14 7199   6.224   5.780   6.187
    1ST     H4R 7200   6.329   5.793   6.216
    1ST     H4S 7201   6.190   5.884   6.180
    1ST     C13 7202   6.139   5.713   6.301
    1ST     H3R 7203   6.191   5.629   6.347
    1ST     H3S 7204   6.134   5.789   6.379
    1ST     C12 7205   5.994   5.672   6.267
    1ST     H2R 7206   5.933   5.761   6.250
    1ST     H2S 7207   5.984   5.615   6.175
    2PS     C11 7208   5.942   5.600   6.387
    2PS     O12 7209   5.894   5.649   6.487
    2PS     O11 7210   5.963   5.470   6.372
    2PS      C1 7211   5.882   5.381   6.462
    2PS      HR 7212   5.926   5.282   6.474
    2PS      HS 7213   5.870   5.426   6.561
    2PS      C2 7214   5.747   5.356   6.392
    2PS      HX 7215   5.690   5.449   6.382
    2PS      C3 7216   5.662   5.254   6.467
    2PS      HA 7217   5.627   5.302   6.559
    2PS      HB 7218   5.576   5.218   6.409
    2PS     O31 7219   5.738   5.141   6.500
    2PS     P31 7220   5.691   5.039   6.611
    2PS     O32 7221   5.704   4.901   6.526
    2PS     C31 7222   5.590   4.857   6.455
    2PS     H1A 7223   5.494   4.887   6.499
    2PS     H1B 7224   5.602   4.899   6.354
    2PS     C32 7225   5.598   4.701   6.436
    2PS     H2A 7226   5.517   4.655   6.378
    2PS     N31 7227   5.720   4.668   6.361
    2PS    HN1A 7228   5.735   4.567   6.376
    2PS    HN1B 7229   5.712   4.713   6.269
    2PS    HN1C 7230   5.806   4.712   6.400
    2PS     C33 7231   5.573   4.624   6.562
    2PS     O33 7232   5.796   5.048   6.715
    2PS     O34 7233   5.545   5.066   6.644
    2PS     O21 7234   5.773   5.294   6.264
    2PS     C21 7235   5.797   5.374   6.155
    2PS     O22 7236   5.765   5.495   6.145
    2PS     O35 7237   5.469   4.561   6.565
    2PS     O36 7238   5.658   4.619   6.646
    3DHA   C116 7239   6.311   5.404   4.967
    3DHA   H16R 7240   6.252   5.479   4.917
    3DHA   C115 7241   6.322   5.269   4.899
    3DHA   H15R 7242   6.295   5.281   4.794
    3DHA   H15S 7243   6.426   5.241   4.880
    3DHA   C114 7244   6.244   5.156   4.956
    3DHA   H14R 7245   6.258   5.063   4.902
    3DHA   C113 7246   6.166   5.142   5.062
    3DHA   H13R 7247   6.143   5.040   5.092
    3DHA   C112 7248   6.114   5.238   5.157
    3DHA   H12R 7249   6.138   5.340   5.125
    3DHA   H12S 7250   6.006   5.239   5.168
    3DHA   C111 7251   6.170   5.216   5.298
    3DHA   H11R 7252   6.241   5.134   5.298
    3DHA   C110 7253   6.135   5.294   5.401
    3DHA   H10R 7254   6.186   5.263   5.492
    3DHA    C19 7255   6.012   5.383   5.402
    3DHA    H9R 7256   6.026   5.478   5.454
    3DHA    H9S 7257   5.993   5.418   5.300
    3DHA    C18 7258   5.901   5.308   5.463
    3DHA    H8R 7259   5.852   5.242   5.392
    3DHA    C17 7260   5.847   5.321   5.583
    3DHA    H7R 7261   5.762   5.263   5.616
    3DHA    C16 7262   5.912   5.405   5.693
    3DHA    H6R 7263   5.967   5.493   5.658
    3DHA    H6S 7264   5.840   5.441   5.767
    3DHA    C15 7265   6.014   5.318   5.760
    3DHA    H5R 7266   6.073   5.266   5.686
    3DHA    C14 7267   6.041   5.294   5.888
    3DHA    H4R 7268   6.107   5.211   5.908
    3DHA    C13 7269   5.982   5.371   5.995
    3DHA    H3R 7270   6.059   5.379   6.072
    3DHA    H3S 7271   5.951   5.473   5.970
    3DHA    C12 7272   5.859   5.295   6.043
    3DHA    H2R 7273   5.781   5.280   5.968
    3DHA    H2S 7274   5.882   5.198   6.087
    3DHA   C117 7275   6.384   5.444   5.078
    3DHA   H17R 7276   6.380   5.543   5.123
    3DHA   C118 7277   6.472   5.350   5.155
    3DHA   H18R 7278   6.452   5.248   5.123
    3DHA   H18S 7279   6.445   5.361   5.260
    3DHA   C119 7280   6.614   5.392   5.124
    3DHA   H19R 7281   6.641   5.361   5.024
    3DHA   C120 7282   6.706   5.430   5.212
    3DHA   H20R 7283   6.808   5.434   5.173
    3DHA   C121 7284   6.675   5.472   5.356
    3DHA   H21R 7285   6.759   5.453   5.424
    3DHA   H21S 7286   6.594   5.418   5.404
    3DHA   C122 7287   6.629   5.627   5.372
    3DHA   H22R 7288   6.535   5.653   5.321
    3DHA   H22S 7289   6.715   5.689   5.347
    3DHA   H22T 7290   6.604   5.642   5.477
    1ST    C118 7291   3.714   0.368   4.409
    1ST    H18R 7292   3.689   0.474   4.411
    1ST    H18S 7293   3.625   0.322   4.366
    1ST    H18T 7294   3.797   0.369   4.338
    1ST    C117 7295   3.743   0.320   4.548
    1ST    H17R 7296   3.775   0.216   4.562
    1ST    H17S 7297   3.836   0.371   4.574
    1ST    C116 7298   3.627   0.361   4.647
    1ST    H16R 7299   3.598   0.465   4.629
    1ST    H16S 7300   3.537   0.302   4.631
    1ST    C115 7301   3.652   0.350   4.795
    1ST    H15R 7302   3.759   0.363   4.812
    1ST    H15S 7303   3.593   0.425   4.849
    1ST    C114 7304   3.606   0.209   4.850
    1ST    H14R 7305   3.503   0.194   4.816
    1ST    H14S 7306   3.662   0.136   4.792
    1ST    C113 7307   3.621   0.194   5.003
    1ST    H13R 7308   3.726   0.198   5.034
    1ST    H13S 7309   3.586   0.281   5.058
    1ST    C112 7310   3.547   0.076   5.080
    1ST    H12R 7311   3.599  -0.019   5.065
    1ST    H12S 7312   3.554   0.093   5.187
    1ST    C111 7313   3.396   0.076   5.055
    1ST    H11R 7314   3.359   0.177   5.077
    1ST    H11S 7315   3.367   0.061   4.950
    1ST    C110 7316   3.315  -0.026   5.132
    1ST    H10R 7317   3.210  -0.015   5.105
    1ST    H10S 7318   3.340  -0.123   5.087
    1ST     C19 7319   3.336  -0.026   5.283
    1ST     H9R 7320   3.439  -0.028   5.320
    1ST     H9S 7321   3.304   0.068   5.330
    1ST     C18 7322   3.268  -0.134   5.361
    1ST     H8R 7323   3.164  -0.140   5.329
    1ST     H8S 7324   3.325  -0.225   5.341
    1ST     C17 7325   3.282  -0.124   5.519
    1ST     H7R 7326   3.222  -0.205   5.560
    1ST     H7S 7327   3.381  -0.148   5.558
    1ST     C16 7328   3.218   0.002   5.578
    1ST     H6R 7329   3.298   0.077   5.572
    1ST     H6S 7330   3.137   0.033   5.511
    1ST     C15 7331   3.178  -0.030   5.719
    1ST     H5R 7332   3.097  -0.103   5.722
    1ST     H5S 7333   3.265  -0.079   5.763
    1ST     C14 7334   3.134   0.089   5.803
    1ST     H4R 7335   3.205   0.171   5.814
    1ST     H4S 7336   3.052   0.134   5.748
    1ST     C13 7337   3.080   0.047   5.937
    1ST     H3R 7338   2.999   0.108   5.976
    1ST     H3S 7339   3.030  -0.050   5.934
    1ST     C12 7340   3.180   0.041   6.052
    1ST     H2R 7341   3.277  -0.001   6.024
    1ST     H2S 7342   3.200   0.145   6.078
    2PS     C11 7343   3.129  -0.047   6.171
    2PS     O12 7344   3.198  -0.123   6.242
    2PS     O11 7345   2.994  -0.024   6.192
    2PS      C1 7346   2.933  -0.074   6.312
    2PS      HR 7347   2.828  -0.080   6.281
    2PS      HS 7348   2.966  -0.171   6.350
    2PS      C2 7349   2.951   0.034   6.424
    2PS      HX 7350   3.053   0.033   6.462
    2PS      C3 7351   2.859  -0.008   6.542
    2PS      HA 7352   2.764  -0.048   6.504
    2PS      HB 7353   2.912  -0.075   6.610
    2PS     O31 7354   2.828   0.106   6.625
    2PS     P31 7355   2.771   0.101   6.771
    2PS     O32 7356   2.621   0.043   6.756
    2PS     C31 7357   2.603  -0.092   6.802
    2PS     H1A 7358   2.660  -0.163   6.741
    2PS     H1B 7359   2.625  -0.099   6.909
    2PS     C32 7360   2.456  -0.125   6.792
    2PS     H2A 7361   2.396  -0.070   6.865
    2PS     N31 7362   2.406  -0.099   6.647
    2PS    HN1A 7363   2.425  -0.002   6.618
    2PS    HN1B 7364   2.449  -0.157   6.573
    2PS    HN1C 7365   2.305  -0.121   6.636
    2PS     C33 7366   2.435  -0.276   6.832
    2PS     O33 7367   2.859   0.012   6.852
    2PS     O34 7368   2.758   0.245   6.801
    2PS     O21 7369   2.894   0.152   6.362
    2PS     C21 7370   2.978   0.242   6.303
    2PS     O22 7371   3.096   0.244   6.317
    2PS     O35 7372   2.521  -0.348   6.789
    2PS     O36 7373   2.367  -0.297   6.928
    3DHA   C116 7374   3.121   0.615   4.897
    3DHA   H16R 7375   3.025   0.664   4.913
    3DHA   C115 7376   3.155   0.511   5.001
    3DHA   H15R 7377   3.068   0.450   5.026
    3DHA   H15S 7378   3.214   0.436   4.948
    3DHA   C114 7379   3.234   0.559   5.122
    3DHA   H14R 7380   3.309   0.631   5.090
    3DHA   C113 7381   3.229   0.524   5.251
    3DHA   H13R 7382   3.291   0.576   5.324
    3DHA   C112 7383   3.145   0.421   5.309
    3DHA   H12R 7384   3.132   0.333   5.247
    3DHA   H12S 7385   3.195   0.370   5.392
    3DHA   C111 7386   3.010   0.481   5.345
    3DHA   H11R 7387   2.982   0.546   5.263
    3DHA   C110 7388   2.925   0.447   5.449
    3DHA   H10R 7389   2.835   0.507   5.466
    3DHA    C19 7390   2.964   0.347   5.552
    3DHA    H9R 7391   3.050   0.285   5.525
    3DHA    H9S 7392   3.008   0.411   5.629
    3DHA    C18 7393   2.866   0.251   5.608
    3DHA    H8R 7394   2.824   0.170   5.549
    3DHA    C17 7395   2.815   0.261   5.730
    3DHA    H7R 7396   2.743   0.185   5.760
    3DHA    C16 7397   2.854   0.356   5.845
    3DHA    H6R 7398   2.928   0.301   5.903
    3DHA    H6S 7399   2.888   0.447   5.795
    3DHA    C15 7400   2.742   0.391   5.923
    3DHA    H5R 7401   2.685   0.468   5.872
    3DHA    C14 7402   2.714   0.363   6.050
    3DHA    H4R 7403   2.627   0.417   6.085
    3DHA    C13 7404   2.786   0.272   6.142
    3DHA    H3R 7405   2.712   0.247   6.218
    3DHA    H3S 7406   2.834   0.188   6.093
    3DHA    C12 7407   2.896   0.344   6.221
    3DHA    H2R 7408   2.966   0.393   6.153
    3DHA    H2S 7409   2.853   0.424   6.281
    3DHA   C117 7410   3.203   0.662   4.803
    3DHA   H17R 7411   3.165   0.730   4.726
    3DHA   C118 7412   3.352   0.626   4.791
    3DHA   H18R 7413   3.381   0.532   4.838
    3DHA   H18S 7414   3.398   0.704   4.852
    3DHA   C119 7415   3.416   0.640   4.655
    3DHA   H19R 7416   3.513   0.688   4.666
    3DHA   C120 7417   3.366   0.604   4.537
    3DHA   H20R 7418   3.418   0.628   4.444
    3DHA   C121 7419   3.241   0.526   4.517
    3DHA   H21R 7420   3.173   0.580   4.451
    3DHA   H21S 7421   3.186   0.508   4.609
    3DHA   C122 7422   3.273   0.398   4.452
    3DHA   H22R 7423   3.172   0.358   4.439
    3DHA   H22S 7424   3.339   0.325   4.500
    3DHA   H22T 7425   3.313   0.418   4.352
    1ST    C118 7426   2.751   3.481   4.649
    1ST    H18R 7427   2.661   3.498   4.707
    1ST    H18S 7428   2.771   3.375   4.632
    1ST    H18T 7429   2.746   3.534   4.554
    1ST    C117 7430   2.874   3.538   4.716
    1ST    H17R 7431   2.962   3.503   4.661
    1ST    H17S 7432   2.877   3.647   4.716
    1ST    C116 7433   2.902   3.490   4.857
    1ST    H16R 7434   2.818   3.515   4.922
    1ST    H16S 7435   2.918   3.383   4.847
    1ST    C115 7436   3.025   3.550   4.917
    1ST    H15R 7437   3.099   3.543   4.837
    1ST    H15S 7438   3.007   3.657   4.931
    1ST    C114 7439   3.072   3.467   5.033
    1ST    H14R 7440   3.090   3.369   4.990
    1ST    H14S 7441   3.168   3.497   5.075
    1ST    C113 7442   2.986   3.462   5.158
    1ST    H13R 7443   2.938   3.559   5.172
    1ST    H13S 7444   2.902   3.394   5.143
    1ST    C112 7445   3.064   3.440   5.290
    1ST    H12R 7446   3.134   3.356   5.292
    1ST    H12S 7447   3.141   3.516   5.302
    1ST    C111 7448   2.983   3.450   5.420
    1ST    H11R 7449   2.924   3.542   5.430
    1ST    H11S 7450   2.913   3.366   5.425
    1ST    C110 7451   3.074   3.444   5.534
    1ST    H10R 7452   3.144   3.360   5.525
    1ST    H10S 7453   3.141   3.530   5.535
    1ST     C19 7454   2.990   3.432   5.660
    1ST     H9R 7455   3.063   3.470   5.732
    1ST     H9S 7456   2.896   3.487   5.652
    1ST     C18 7457   2.952   3.291   5.699
    1ST     H8R 7458   2.890   3.245   5.623
    1ST     H8S 7459   3.043   3.231   5.695
    1ST     C17 7460   2.887   3.275   5.835
    1ST     H7R 7461   2.959   3.319   5.905
    1ST     H7S 7462   2.802   3.343   5.838
    1ST     C16 7463   2.847   3.137   5.866
    1ST     H6R 7464   2.764   3.098   5.806
    1ST     H6S 7465   2.940   3.082   5.848
    1ST     C15 7466   2.787   3.130   6.002
    1ST     H5R 7467   2.796   3.029   6.042
    1ST     H5S 7468   2.854   3.183   6.070
    1ST     C14 7469   2.639   3.177   6.017
    1ST     H4R 7470   2.620   3.279   5.982
    1ST     H4S 7471   2.576   3.118   5.951
    1ST     C13 7472   2.579   3.176   6.159
    1ST     H3R 7473   2.595   3.081   6.211
    1ST     H3S 7474   2.637   3.255   6.208
    1ST     C12 7475   2.430   3.202   6.168
    1ST     H2R 7476   2.391   3.293   6.122
    1ST     H2S 7477   2.370   3.117   6.134
    2PS     C11 7478   2.402   3.222   6.318
    2PS     O12 7479   2.472   3.210   6.413
    2PS     O11 7480   2.273   3.264   6.338
    2PS      C1 7481   2.223   3.289   6.475
    2PS      HR 7482   2.115   3.304   6.471
    2PS      HS 7483   2.246   3.205   6.541
    2PS      C2 7484   2.293   3.410   6.536
    2PS      HX 7485   2.395   3.382   6.561
    2PS      C3 7486   2.238   3.443   6.675
    2PS      HA 7487   2.262   3.369   6.752
    2PS      HB 7488   2.274   3.539   6.713
    2PS     O31 7489   2.101   3.459   6.664
    2PS     P31 7490   2.015   3.477   6.797
    2PS     O32 7491   2.008   3.329   6.852
    2PS     C31 7492   1.906   3.286   6.940
    2PS     H1A 7493   1.929   3.321   7.041
    2PS     H1B 7494   1.808   3.326   6.912
    2PS     C32 7495   1.886   3.133   6.944
    2PS     H2A 7496   1.833   3.113   6.851
    2PS     N31 7497   2.017   3.057   6.952
    2PS    HN1A 7498   2.075   3.058   6.866
    2PS    HN1B 7499   2.085   3.082   7.025
    2PS    HN1C 7500   2.007   2.956   6.970
    2PS     C33 7501   1.781   3.095   7.048
    2PS     O33 7502   2.088   3.562   6.890
    2PS     O34 7503   1.880   3.516   6.758
    2PS     O21 7504   2.272   3.531   6.460
    2PS     C21 7505   2.358   3.563   6.364
    2PS     O22 7506   2.467   3.510   6.352
    2PS     O35 7507   1.758   3.159   7.146
    2PS     O36 7508   1.721   2.990   7.026
    3DHA   C116 7509   2.574   4.239   5.299
    3DHA   H16R 7510   2.529   4.164   5.363
    3DHA   C115 7511   2.641   4.350   5.377
    3DHA   H15R 7512   2.730   4.309   5.427
    3DHA   H15S 7513   2.667   4.435   5.315
    3DHA   C114 7514   2.557   4.408   5.479
    3DHA   H14R 7515   2.486   4.485   5.450
    3DHA   C113 7516   2.561   4.385   5.615
    3DHA   H13R 7517   2.477   4.418   5.675
    3DHA   C112 7518   2.655   4.299   5.695
    3DHA   H12R 7519   2.602   4.204   5.689
    3DHA   H12S 7520   2.753   4.286   5.648
    3DHA   C111 7521   2.663   4.348   5.835
    3DHA   H11R 7522   2.736   4.424   5.860
    3DHA   C110 7523   2.597   4.291   5.926
    3DHA   H10R 7524   2.615   4.316   6.031
    3DHA    C19 7525   2.505   4.177   5.914
    3DHA    H9R 7526   2.430   4.190   5.992
    3DHA    H9S 7527   2.447   4.171   5.821
    3DHA    C18 7528   2.582   4.048   5.929
    3DHA    H8R 7529   2.616   4.009   5.834
    3DHA    C17 7530   2.590   3.975   6.035
    3DHA    H7R 7531   2.624   3.872   6.028
    3DHA    C16 7532   2.553   4.006   6.176
    3DHA    H6R 7533   2.608   3.942   6.245
    3DHA    H6S 7534   2.594   4.102   6.209
    3DHA    C15 7535   2.406   4.011   6.197
    3DHA    H5R 7536   2.356   4.101   6.162
    3DHA    C14 7537   2.328   3.917   6.263
    3DHA    H4R 7538   2.221   3.935   6.268
    3DHA    C13 7539   2.365   3.799   6.344
    3DHA    H3R 7540   2.474   3.798   6.350
    3DHA    H3S 7541   2.334   3.803   6.449
    3DHA    C12 7542   2.309   3.679   6.285
    3DHA    H2R 7543   2.201   3.692   6.288
    3DHA    H2S 7544   2.339   3.671   6.181
    3DHA   C117 7545   2.574   4.232   5.165
    3DHA   H17R 7546   2.535   4.143   5.116
    3DHA   C118 7547   2.632   4.339   5.071
    3DHA   H18R 7548   2.740   4.329   5.073
    3DHA   H18S 7549   2.619   4.439   5.113
    3DHA   C119 7550   2.578   4.333   4.934
    3DHA   H19R 7551   2.624   4.251   4.879
    3DHA   C120 7552   2.490   4.414   4.878
    3DHA   H20R 7553   2.460   4.397   4.775
    3DHA   C121 7554   2.446   4.545   4.937
    3DHA   H21R 7555   2.445   4.617   4.855
    3DHA   H21S 7556   2.507   4.598   5.010
    3DHA   C122 7557   2.302   4.524   4.984
    3DHA   H22R 7558   2.243   4.487   4.900
    3DHA   H22S 7559   2.257   4.618   5.018
    3DHA   H22T 7560   2.297   4.466   5.076
    1ST    C118 7561   3.611   5.215   4.358
    1ST    H18R 7562   3.560   5.311   4.357
    1ST    H18S 7563   3.536   5.137   4.344
    1ST    H18T 7564   3.683   5.209   4.276
    1ST    C117 7565   3.660   5.186   4.499
    1ST    H17R 7566   3.744   5.117   4.505
    1ST    H17S 7567   3.703   5.276   4.545
    1ST    C116 7568   3.547   5.144   4.598
    1ST    H16R 7569   3.460   5.208   4.582
    1ST    H16S 7570   3.506   5.053   4.554
    1ST    C115 7571   3.575   5.140   4.743
    1ST    H15R 7572   3.612   5.237   4.777
    1ST    H15S 7573   3.482   5.129   4.800
    1ST    C114 7574   3.670   5.031   4.787
    1ST    H14R 7575   3.773   5.063   4.770
    1ST    H14S 7576   3.668   5.046   4.896
    1ST    C113 7577   3.638   4.880   4.745
    1ST    H13R 7578   3.654   4.877   4.637
    1ST    H13S 7579   3.717   4.810   4.774
    1ST    C112 7580   3.494   4.830   4.759
    1ST    H12R 7581   3.425   4.893   4.702
    1ST    H12S 7582   3.486   4.725   4.731
    1ST    C111 7583   3.449   4.843   4.905
    1ST    H11R 7584   3.541   4.832   4.963
    1ST    H11S 7585   3.415   4.944   4.930
    1ST    C110 7586   3.338   4.736   4.953
    1ST    H10R 7587   3.249   4.750   4.892
    1ST    H10S 7588   3.359   4.630   4.935
    1ST     C19 7589   3.307   4.753   5.106
    1ST     H9R 7590   3.259   4.851   5.114
    1ST     H9S 7591   3.228   4.683   5.132
    1ST     C18 7592   3.429   4.739   5.190
    1ST     H8R 7593   3.475   4.647   5.152
    1ST     H8S 7594   3.504   4.816   5.173
    1ST     C17 7595   3.392   4.730   5.342
    1ST     H7R 7596   3.373   4.827   5.389
    1ST     H7S 7597   3.301   4.671   5.354
    1ST     C16 7598   3.494   4.667   5.441
    1ST     H6R 7599   3.512   4.566   5.405
    1ST     H6S 7600   3.590   4.718   5.430
    1ST     C15 7601   3.449   4.662   5.589
    1ST     H5R 7602   3.445   4.764   5.629
    1ST     H5S 7603   3.349   4.618   5.585
    1ST     C14 7604   3.545   4.580   5.680
    1ST     H4R 7605   3.550   4.475   5.651
    1ST     H4S 7606   3.645   4.623   5.673
    1ST     C13 7607   3.508   4.585   5.829
    1ST     H3R 7608   3.516   4.690   5.858
    1ST     H3S 7609   3.408   4.555   5.862
    1ST     C12 7610   3.610   4.500   5.902
    1ST     H2R 7611   3.622   4.396   5.872
    1ST     H2S 7612   3.710   4.537   5.879
    2PS     C11 7613   3.600   4.505   6.054
    2PS     O12 7614   3.511   4.449   6.114
    2PS     O11 7615   3.720   4.544   6.106
    2PS      C1 7616   3.751   4.527   6.248
    2PS      HR 7617   3.835   4.589   6.278
    2PS      HS 7618   3.654   4.552   6.293
    2PS      C2 7619   3.777   4.376   6.270
    2PS      HX 7620   3.680   4.336   6.300
    2PS      C3 7621   3.862   4.358   6.392
    2PS      HA 7622   3.969   4.368   6.371
    2PS      HB 7623   3.827   4.428   6.468
    2PS     O31 7624   3.825   4.226   6.440
    2PS     P31 7625   3.844   4.202   6.598
    2PS     O32 7626   3.701   4.190   6.671
    2PS     C31 7627   3.618   4.300   6.668
    2PS     H1A 7628   3.656   4.390   6.717
    2PS     H1B 7629   3.603   4.335   6.566
    2PS     C32 7630   3.484   4.267   6.735
    2PS     H2A 7631   3.409   4.340   6.705
    2PS     N31 7632   3.425   4.133   6.695
    2PS    HN1A 7633   3.433   4.105   6.596
    2PS    HN1B 7634   3.469   4.055   6.747
    2PS    HN1C 7635   3.323   4.139   6.707
    2PS     C33 7636   3.501   4.286   6.883
    2PS     O33 7637   3.917   4.074   6.601
    2PS     O34 7638   3.910   4.322   6.660
    2PS     O21 7639   3.823   4.308   6.144
    2PS     C21 7640   3.937   4.352   6.088
    2PS     O22 7641   4.010   4.435   6.137
    2PS     O35 7642   3.535   4.395   6.923
    2PS     O36 7643   3.500   4.181   6.949
    3DHA   C116 7644   3.767   4.488   4.754
    3DHA   H16R 7645   3.677   4.545   4.777
    3DHA   C115 7646   3.834   4.444   4.875
    3DHA   H15R 7647   3.759   4.419   4.950
    3DHA   H15S 7648   3.883   4.346   4.874
    3DHA   C114 7649   3.935   4.540   4.925
    3DHA   H14R 7650   4.034   4.524   4.883
    3DHA   C113 7651   3.904   4.652   5.005
    3DHA   H13R 7652   3.987   4.718   5.027
    3DHA   C112 7653   3.776   4.704   5.056
    3DHA   H12R 7654   3.738   4.791   5.002
    3DHA   H12S 7655   3.702   4.625   5.044
    3DHA   C111 7656   3.797   4.748   5.195
    3DHA   H11R 7657   3.790   4.854   5.218
    3DHA   C110 7658   3.819   4.669   5.302
    3DHA   H10R 7659   3.851   4.712   5.397
    3DHA    C19 7660   3.835   4.522   5.293
    3DHA    H9R 7661   3.794   4.490   5.198
    3DHA    H9S 7662   3.941   4.495   5.292
    3DHA    C18 7663   3.763   4.463   5.402
    3DHA    H8R 7664   3.659   4.443   5.378
    3DHA    C17 7665   3.808   4.438   5.523
    3DHA    H7R 7666   3.733   4.415   5.599
    3DHA    C16 7667   3.948   4.459   5.577
    3DHA    H6R 7668   3.988   4.358   5.590
    3DHA    H6S 7669   4.013   4.519   5.514
    3DHA    C15 7670   3.935   4.532   5.711
    3DHA    H5R 7671   3.889   4.630   5.705
    3DHA    C14 7672   3.976   4.502   5.830
    3DHA    H4R 7673   3.961   4.576   5.908
    3DHA    C13 7674   4.045   4.380   5.871
    3DHA    H3R 7675   4.077   4.322   5.784
    3DHA    H3S 7676   4.134   4.409   5.928
    3DHA    C12 7677   3.958   4.293   5.956
    3DHA    H2R 7678   3.860   4.275   5.911
    3DHA    H2S 7679   4.007   4.196   5.969
    3DHA   C117 7680   3.795   4.472   4.623
    3DHA   H17R 7681   3.726   4.507   4.547
    3DHA   C118 7682   3.907   4.386   4.569
    3DHA   H18R 7683   3.863   4.324   4.491
    3DHA   H18S 7684   3.933   4.317   4.651
    3DHA   C119 7685   4.020   4.467   4.524
    3DHA   H19R 7686   4.083   4.510   4.601
    3DHA   C120 7687   4.049   4.507   4.393
    3DHA   H20R 7688   4.134   4.571   4.371
    3DHA   C121 7689   3.988   4.451   4.270
    3DHA   H21R 7690   3.956   4.532   4.204
    3DHA   H21S 7691   3.910   4.379   4.296
    3DHA   C122 7692   4.083   4.371   4.182
    3DHA   H22R 7693   4.171   4.428   4.152
    3DHA   H22S 7694   4.046   4.329   4.089
    3DHA   H22T 7695   4.121   4.287   4.241
    1ST    C118 7696   3.438   1.827   4.562
    1ST    H18R 7697   3.484   1.915   4.517
    1ST    H18S 7698   3.429   1.754   4.482
    1ST    H18T 7699   3.516   1.786   4.626
    1ST    C117 7700   3.303   1.844   4.619
    1ST    H17R 7701   3.227   1.875   4.546
    1ST    H17S 7702   3.259   1.749   4.650
    1ST    C116 7703   3.313   1.938   4.741
    1ST    H16R 7704   3.396   1.906   4.805
    1ST    H16S 7705   3.330   2.038   4.700
    1ST    C115 7706   3.181   1.967   4.821
    1ST    H15R 7707   3.096   1.947   4.755
    1ST    H15S 7708   3.165   1.894   4.900
    1ST    C114 7709   3.172   2.100   4.886
    1ST    H14R 7710   3.264   2.107   4.943
    1ST    H14S 7711   3.179   2.178   4.810
    1ST    C113 7712   3.053   2.127   4.977
    1ST    H13R 7713   2.964   2.132   4.914
    1ST    H13S 7714   3.046   2.038   5.039
    1ST    C112 7715   3.051   2.248   5.065
    1ST    H12R 7716   3.142   2.257   5.125
    1ST    H12S 7717   3.056   2.339   5.005
    1ST    C111 7718   2.933   2.245   5.154
    1ST    H11R 7719   2.833   2.248   5.111
    1ST    H11S 7720   2.924   2.148   5.202
    1ST    C110 7721   2.936   2.359   5.249
    1ST    H10R 7722   2.936   2.454   5.195
    1ST    H10S 7723   2.837   2.364   5.295
    1ST     C19 7724   3.043   2.368   5.367
    1ST     H9R 7725   3.143   2.390   5.329
    1ST     H9S 7726   3.008   2.453   5.426
    1ST     C18 7727   3.049   2.236   5.448
    1ST     H8R 7728   2.950   2.216   5.489
    1ST     H8S 7729   3.060   2.148   5.384
    1ST     C17 7730   3.139   2.219   5.567
    1ST     H7R 7731   3.129   2.114   5.596
    1ST     H7S 7732   3.245   2.220   5.542
    1ST     C16 7733   3.106   2.316   5.680
    1ST     H6R 7734   3.129   2.418   5.647
    1ST     H6S 7735   3.000   2.334   5.698
    1ST     C15 7736   3.191   2.288   5.809
    1ST     H5R 7737   3.162   2.357   5.889
    1ST     H5S 7738   3.161   2.194   5.855
    1ST     C14 7739   3.339   2.302   5.790
    1ST     H4R 7740   3.368   2.236   5.708
    1ST     H4S 7741   3.359   2.407   5.769
    1ST     C13 7742   3.414   2.247   5.911
    1ST     H3R 7743   3.397   2.140   5.919
    1ST     H3S 7744   3.521   2.255   5.892
    1ST     C12 7745   3.382   2.316   6.044
    1ST     H2R 7746   3.409   2.422   6.038
    1ST     H2S 7747   3.278   2.315   6.080
    2PS     C11 7748   3.461   2.277   6.174
    2PS     O12 7749   3.446   2.338   6.282
    2PS     O11 7750   3.550   2.177   6.158
    2PS      C1 7751   3.641   2.150   6.265
    2PS      HR 7752   3.665   2.244   6.315
    2PS      HS 7753   3.600   2.082   6.341
    2PS      C2 7754   3.769   2.086   6.207
    2PS      HX 7755   3.747   1.985   6.172
    2PS      C3 7756   3.880   2.086   6.318
    2PS      HA 7757   3.847   2.033   6.408
    2PS      HB 7758   3.965   2.035   6.272
    2PS     O31 7759   3.915   2.218   6.365
    2PS     P31 7760   4.021   2.232   6.487
    2PS     O32 7761   3.972   2.128   6.595
    2PS     C31 7762   3.895   2.174   6.705
    2PS     H1A 7763   3.946   2.260   6.750
    2PS     H1B 7764   3.801   2.217   6.670
    2PS     C32 7765   3.899   2.058   6.799
    2PS     H2A 7766   3.866   1.963   6.757
    2PS     N31 7767   4.040   2.016   6.840
    2PS    HN1A 7768   4.095   1.987   6.758
    2PS    HN1B 7769   4.081   2.099   6.887
    2PS    HN1C 7770   4.048   1.931   6.898
    2PS     C33 7771   3.805   2.083   6.914
    2PS     O33 7772   4.150   2.175   6.434
    2PS     O34 7773   4.014   2.369   6.542
    2PS     O21 7774   3.806   2.164   6.092
    2PS     C21 7775   3.899   2.117   6.012
    2PS     O22 7776   3.952   2.009   6.025
    2PS     O35 7777   3.846   2.148   7.009
    2PS     O36 7778   3.690   2.046   6.902
    3DHA   C116 7779   3.637   2.329   4.845
    3DHA   H16R 7780   3.687   2.331   4.942
    3DHA   C115 7781   3.497   2.275   4.846
    3DHA   H15R 7782   3.463   2.245   4.747
    3DHA   H15S 7783   3.491   2.187   4.911
    3DHA   C114 7784   3.410   2.387   4.895
    3DHA   H14R 7785   3.375   2.453   4.816
    3DHA   C113 7786   3.354   2.412   5.013
    3DHA   H13R 7787   3.286   2.494   5.031
    3DHA   C112 7788   3.377   2.331   5.135
    3DHA   H12R 7789   3.319   2.363   5.222
    3DHA   H12S 7790   3.362   2.223   5.129
    3DHA   C111 7791   3.515   2.362   5.178
    3DHA   H11R 7792   3.573   2.427   5.113
    3DHA   C110 7793   3.581   2.300   5.281
    3DHA   H10R 7794   3.686   2.326   5.293
    3DHA    C19 7795   3.533   2.206   5.381
    3DHA    H9R 7796   3.432   2.172   5.355
    3DHA    H9S 7797   3.592   2.115   5.381
    3DHA    C18 7798   3.539   2.277   5.512
    3DHA    H8R 7799   3.447   2.324   5.546
    3DHA    C17 7800   3.652   2.305   5.585
    3DHA    H7R 7801   3.651   2.358   5.680
    3DHA    C16 7802   3.788   2.264   5.539
    3DHA    H6R 7803   3.819   2.167   5.577
    3DHA    H6S 7804   3.804   2.259   5.431
    3DHA    C15 7805   3.875   2.365   5.601
    3DHA    H5R 7806   3.909   2.438   5.528
    3DHA    C14 7807   3.904   2.383   5.732
    3DHA    H4R 7808   3.958   2.475   5.752
    3DHA    C13 7809   3.852   2.312   5.850
    3DHA    H3R 7810   3.819   2.385   5.924
    3DHA    H3S 7811   3.769   2.250   5.817
    3DHA    C12 7812   3.957   2.220   5.914
    3DHA    H2R 7813   4.005   2.159   5.837
    3DHA    H2S 7814   4.037   2.281   5.956
    3DHA   C117 7815   3.716   2.355   4.741
    3DHA   H17R 7816   3.812   2.405   4.751
    3DHA   C118 7817   3.682   2.353   4.595
    3DHA   H18R 7818   3.750   2.415   4.535
    3DHA   H18S 7819   3.585   2.397   4.572
    3DHA   C119 7820   3.698   2.211   4.545
    3DHA   H19R 7821   3.773   2.147   4.590
    3DHA   C120 7822   3.597   2.152   4.475
    3DHA   H20R 7823   3.601   2.045   4.455
    3DHA   C121 7824   3.486   2.229   4.397
    3DHA   H21R 7825   3.530   2.326   4.371
    3DHA   H21S 7826   3.391   2.238   4.449
    3DHA   C122 7827   3.468   2.160   4.269
    3DHA   H22R 7828   3.565   2.137   4.226
    3DHA   H22S 7829   3.410   2.226   4.204
    3DHA   H22T 7830   3.418   2.062   4.273
    1ST    C118 7831   2.687   2.683   4.379
    1ST    H18R 7832   2.779   2.705   4.324
    1ST    H18S 7833   2.595   2.711   4.327
    1ST    H18T 7834   2.670   2.576   4.374
    1ST    C117 7835   2.666   2.729   4.522
    1ST    H17R 7836   2.560   2.724   4.545
    1ST    H17S 7837   2.713   2.657   4.590
    1ST    C116 7838   2.711   2.871   4.533
    1ST    H16R 7839   2.813   2.862   4.493
    1ST    H16S 7840   2.645   2.933   4.473
    1ST    C115 7841   2.710   2.923   4.675
    1ST    H15R 7842   2.604   2.923   4.700
    1ST    H15S 7843   2.747   2.854   4.752
    1ST    C114 7844   2.762   3.066   4.691
    1ST    H14R 7845   2.867   3.073   4.660
    1ST    H14S 7846   2.716   3.131   4.617
    1ST    C113 7847   2.753   3.114   4.833
    1ST    H13R 7848   2.752   3.223   4.841
    1ST    H13S 7849   2.657   3.081   4.871
    1ST    C112 7850   2.848   3.060   4.932
    1ST    H12R 7851   2.847   2.950   4.928
    1ST    H12S 7852   2.949   3.093   4.908
    1ST    C111 7853   2.816   3.104   5.083
    1ST    H11R 7854   2.837   3.211   5.082
    1ST    H11S 7855   2.709   3.089   5.098
    1ST    C110 7856   2.900   3.032   5.180
    1ST    H10R 7857   2.893   2.924   5.172
    1ST    H10S 7858   3.004   3.055   5.159
    1ST     C19 7859   2.857   3.066   5.321
    1ST     H9R 7860   2.839   3.173   5.334
    1ST     H9S 7861   2.760   3.018   5.325
    1ST     C18 7862   2.942   2.999   5.437
    1ST     H8R 7863   2.907   3.016   5.539
    1ST     H8S 7864   2.946   2.890   5.435
    1ST     C17 7865   3.091   3.046   5.428
    1ST     H7R 7866   3.141   3.014   5.336
    1ST     H7S 7867   3.075   3.153   5.417
    1ST     C16 7868   3.175   3.020   5.551
    1ST     H6R 7869   3.116   3.016   5.643
    1ST     H6S 7870   3.207   2.916   5.549
    1ST     C15 7871   3.309   3.098   5.549
    1ST     H5R 7872   3.361   3.102   5.453
    1ST     H5S 7873   3.289   3.204   5.565
    1ST     C14 7874   3.416   3.066   5.656
    1ST     H4R 7875   3.432   2.958   5.653
    1ST     H4S 7876   3.510   3.113   5.629
    1ST     C13 7877   3.379   3.092   5.793
    1ST     H3R 7878   3.299   3.020   5.813
    1ST     H3S 7879   3.452   3.055   5.866
    1ST     C12 7880   3.352   3.233   5.832
    1ST     H2R 7881   3.429   3.309   5.822
    1ST     H2S 7882   3.273   3.274   5.768
    2PS     C11 7883   3.315   3.223   5.980
    2PS     O12 7884   3.398   3.210   6.069
    2PS     O11 7885   3.184   3.203   5.999
    2PS      C1 7886   3.142   3.154   6.134
    2PS      HR 7887   3.037   3.125   6.126
    2PS      HS 7888   3.197   3.072   6.181
    2PS      C2 7889   3.152   3.277   6.232
    2PS      HX 7890   3.248   3.326   6.215
    2PS      C3 7891   3.137   3.222   6.379
    2PS      HA 7892   3.046   3.165   6.401
    2PS      HB 7893   3.219   3.152   6.394
    2PS     O31 7894   3.155   3.341   6.462
    2PS     P31 7895   3.180   3.321   6.613
    2PS     O32 7896   3.340   3.348   6.623
    2PS     C31 7897   3.426   3.253   6.566
    2PS     H1A 7898   3.397   3.150   6.587
    2PS     H1B 7899   3.419   3.260   6.457
    2PS     C32 7900   3.568   3.281   6.616
    2PS     H2A 7901   3.638   3.206   6.578
    2PS     N31 7902   3.627   3.419   6.585
    2PS    HN1A 7903   3.565   3.494   6.621
    2PS    HN1B 7904   3.717   3.438   6.631
    2PS    HN1C 7905   3.646   3.440   6.486
    2PS     C33 7906   3.564   3.251   6.762
    2PS     O33 7907   3.117   3.444   6.674
    2PS     O34 7908   3.152   3.186   6.663
    2PS     O21 7909   3.038   3.367   6.206
    2PS     C21 7910   3.057   3.481   6.146
    2PS     O22 7911   3.163   3.512   6.096
    2PS     O35 7912   3.594   3.134   6.786
    2PS     O36 7913   3.515   3.325   6.842
    3DHA   C116 7914   2.650   3.731   5.037
    3DHA   H16R 7915   2.632   3.628   5.007
    3DHA   C115 7916   2.575   3.783   5.153
    3DHA   H15R 7917   2.582   3.892   5.153
    3DHA   H15S 7918   2.469   3.757   5.146
    3DHA   C114 7919   2.624   3.719   5.279
    3DHA   H14R 7920   2.698   3.642   5.259
    3DHA   C113 7921   2.581   3.744   5.403
    3DHA   H13R 7922   2.617   3.683   5.485
    3DHA   C112 7923   2.473   3.843   5.445
    3DHA   H12R 7924   2.515   3.930   5.496
    3DHA   H12S 7925   2.418   3.898   5.368
    3DHA   C111 7926   2.364   3.767   5.513
    3DHA   H11R 7927   2.286   3.732   5.446
    3DHA   C110 7928   2.335   3.748   5.642
    3DHA   H10R 7929   2.248   3.684   5.655
    3DHA    C19 7930   2.409   3.794   5.761
    3DHA    H9R 7931   2.376   3.897   5.776
    3DHA    H9S 7932   2.374   3.743   5.851
    3DHA    C18 7933   2.556   3.771   5.747
    3DHA    H8R 7934   2.620   3.825   5.678
    3DHA    C17 7935   2.628   3.687   5.816
    3DHA    H7R 7936   2.736   3.678   5.803
    3DHA    C16 7937   2.574   3.582   5.900
    3DHA    H6R 7938   2.467   3.562   5.888
    3DHA    H6S 7939   2.630   3.490   5.886
    3DHA    C15 7940   2.594   3.618   6.041
    3DHA    H5R 7941   2.518   3.683   6.084
    3DHA    C14 7942   2.693   3.587   6.123
    3DHA    H4R 7943   2.686   3.619   6.227
    3DHA    C13 7944   2.810   3.503   6.102
    3DHA    H3R 7945   2.794   3.407   6.152
    3DHA    H3S 7946   2.833   3.482   5.997
    3DHA    C12 7947   2.939   3.573   6.136
    3DHA    H2R 7948   2.960   3.642   6.054
    3DHA    H2S 7949   2.930   3.631   6.228
    3DHA   C117 7950   2.741   3.797   4.960
    3DHA   H17R 7951   2.796   3.749   4.880
    3DHA   C118 7952   2.779   3.942   4.975
    3DHA   H18R 7953   2.882   3.957   4.943
    3DHA   H18S 7954   2.768   3.963   5.082
    3DHA   C119 7955   2.695   4.025   4.887
    3DHA   H19R 7956   2.617   4.082   4.938
    3DHA   C120 7957   2.684   4.017   4.757
    3DHA   H20R 7958   2.603   4.071   4.710
    3DHA   C121 7959   2.770   3.941   4.664
    3DHA   H21R 7960   2.845   3.876   4.709
    3DHA   H21S 7961   2.826   4.014   4.605
    3DHA   C122 7962   2.680   3.861   4.562
    3DHA   H22R 7963   2.604   3.805   4.616
    3DHA   H22S 7964   2.732   3.789   4.499
    3DHA   H22T 7965   2.627   3.920   4.487
    1ST    C118 7966   4.585   5.693   4.628
    1ST    H18R 7967   4.647   5.779   4.654
    1ST    H18S 7968   4.487   5.722   4.666
    1ST    H18T 7969   4.573   5.694   4.520
    1ST    C117 7970   4.645   5.569   4.692
    1ST    H17R 7971   4.584   5.479   4.688
    1ST    H17S 7972   4.738   5.547   4.640
    1ST    C116 7973   4.700   5.581   4.834
    1ST    H16R 7974   4.783   5.511   4.844
    1ST    H16S 7975   4.745   5.681   4.845
    1ST    C115 7976   4.599   5.542   4.946
    1ST    H15R 7977   4.528   5.625   4.942
    1ST    H15S 7978   4.549   5.446   4.937
    1ST    C114 7979   4.653   5.544   5.090
    1ST    H14R 7980   4.693   5.446   5.115
    1ST    H14S 7981   4.743   5.604   5.106
    1ST    C113 7982   4.550   5.589   5.197
    1ST    H13R 7983   4.588   5.555   5.294
    1ST    H13S 7984   4.546   5.697   5.183
    1ST    C112 7985   4.403   5.545   5.178
    1ST    H12R 7986   4.362   5.582   5.084
    1ST    H12S 7987   4.403   5.436   5.170
    1ST    C111 7988   4.308   5.586   5.292
    1ST    H11R 7989   4.203   5.556   5.284
    1ST    H11S 7990   4.344   5.532   5.380
    1ST    C110 7991   4.309   5.738   5.323
    1ST    H10R 7992   4.410   5.775   5.345
    1ST    H10S 7993   4.270   5.800   5.243
    1ST     C19 7994   4.238   5.778   5.459
    1ST     H9R 7995   4.130   5.763   5.458
    1ST     H9S 7996   4.278   5.709   5.533
    1ST     C18 7997   4.267   5.926   5.505
    1ST     H8R 7998   4.371   5.935   5.537
    1ST     H8S 7999   4.247   5.985   5.415
    1ST     C17 8000   4.179   5.967   5.625
    1ST     H7R 8001   4.075   5.952   5.593
    1ST     H7S 8002   4.187   5.899   5.709
    1ST     C16 8003   4.191   6.108   5.670
    1ST     H6R 8004   4.293   6.146   5.653
    1ST     H6S 8005   4.121   6.167   5.610
    1ST     C15 8006   4.155   6.130   5.818
    1ST     H5R 8007   4.233   6.114   5.893
    1ST     H5S 8008   4.134   6.237   5.830
    1ST     C14 8009   4.023   6.054   5.872
    1ST     H4R 8010   3.937   6.103   5.825
    1ST     H4S 8011   4.026   5.952   5.832
    1ST     C13 8012   4.009   6.052   6.021
    1ST     H3R 8013   3.927   5.994   6.063
    1ST     H3S 8014   4.097   6.004   6.066
    1ST     C12 8015   4.002   6.196   6.082
    1ST     H2R 8016   4.085   6.256   6.045
    1ST     H2S 8017   3.903   6.237   6.063
    2PS     C11 8018   4.019   6.193   6.232
    2PS     O12 8019   3.952   6.126   6.311
    2PS     O11 8020   4.119   6.279   6.267
    2PS      C1 8021   4.169   6.281   6.402
    2PS      HR 8022   4.227   6.373   6.409
    2PS      HS 8023   4.081   6.284   6.467
    2PS      C2 8024   4.258   6.157   6.420
    2PS      HX 8025   4.215   6.063   6.384
    2PS      C3 8026   4.292   6.135   6.575
    2PS      HA 8027   4.212   6.077   6.623
    2PS      HB 8028   4.389   6.087   6.587
    2PS     O31 8029   4.313   6.251   6.647
    2PS     P31 8030   4.307   6.253   6.805
    2PS     O32 8031   4.156   6.235   6.834
    2PS     C31 8032   4.064   6.341   6.808
    2PS     H1A 8033   4.120   6.430   6.839
    2PS     H1B 8034   4.043   6.355   6.702
    2PS     C32 8035   3.943   6.312   6.901
    2PS     H2A 8036   3.886   6.233   6.852
    2PS     N31 8037   3.978   6.268   7.044
    2PS    HN1A 8038   3.900   6.233   7.103
    2PS    HN1B 8039   4.054   6.198   7.045
    2PS    HN1C 8040   4.028   6.347   7.089
    2PS     C33 8041   3.846   6.424   6.893
    2PS     O33 8042   4.376   6.133   6.864
    2PS     O34 8043   4.353   6.386   6.857
    2PS     O21 8044   4.387   6.181   6.351
    2PS     C21 8045   4.389   6.155   6.218
    2PS     O22 8046   4.297   6.093   6.166
    2PS     O35 8047   3.728   6.400   6.902
    2PS     O36 8048   3.875   6.537   6.873
    3DHA   C116 8049   4.723   6.083   4.777
    3DHA   H16R 8050   4.641   6.063   4.708
    3DHA   C115 8051   4.703   6.036   4.918
    3DHA   H15R 8052   4.660   5.936   4.909
    3DHA   H15S 8053   4.797   6.015   4.968
    3DHA   C114 8054   4.621   6.137   5.000
    3DHA   H14R 8055   4.558   6.202   4.940
    3DHA   C113 8056   4.630   6.173   5.130
    3DHA   H13R 8057   4.559   6.247   5.167
    3DHA   C112 8058   4.710   6.111   5.235
    3DHA   H12R 8059   4.650   6.103   5.326
    3DHA   H12S 8060   4.732   6.006   5.213
    3DHA   C111 8061   4.838   6.189   5.250
    3DHA   H11R 8062   4.900   6.210   5.164
    3DHA   C110 8063   4.889   6.231   5.370
    3DHA   H10R 8064   4.984   6.283   5.382
    3DHA    C19 8065   4.811   6.239   5.494
    3DHA    H9R 8066   4.781   6.343   5.510
    3DHA    H9S 8067   4.730   6.167   5.493
    3DHA    C18 8068   4.906   6.185   5.603
    3DHA    H8R 8069   5.013   6.184   5.585
    3DHA    C17 8070   4.863   6.132   5.721
    3DHA    H7R 8071   4.933   6.094   5.794
    3DHA    C16 8072   4.720   6.126   5.773
    3DHA    H6R 8073   4.657   6.101   5.687
    3DHA    H6S 8074   4.699   6.043   5.841
    3DHA    C15 8075   4.675   6.252   5.829
    3DHA    H5R 8076   4.728   6.337   5.786
    3DHA    C14 8077   4.590   6.280   5.928
    3DHA    H4R 8078   4.577   6.382   5.963
    3DHA    C13 8079   4.507   6.185   6.005
    3DHA    H3R 8080   4.405   6.191   5.967
    3DHA    H3S 8081   4.540   6.082   5.991
    3DHA    C12 8082   4.511   6.216   6.151
    3DHA    H2R 8083   4.611   6.185   6.182
    3DHA    H2S 8084   4.507   6.324   6.174
    3DHA   C117 8085   4.834   6.137   4.730
    3DHA   H17R 8086   4.827   6.175   4.629
    3DHA   C118 8087   4.943   6.202   4.815
    3DHA   H18R 8088   4.903   6.283   4.877
    3DHA   H18S 8089   5.006   6.252   4.741
    3DHA   C119 8090   5.033   6.105   4.885
    3DHA   H19R 8091   5.030   6.115   4.993
    3DHA   C120 8092   5.104   6.007   4.828
    3DHA   H20R 8093   5.168   5.941   4.886
    3DHA   C121 8094   5.111   5.971   4.684
    3DHA   H21R 8095   5.010   5.983   4.644
    3DHA   H21S 8096   5.125   5.867   4.653
    3DHA   C122 8097   5.208   6.058   4.597
    3DHA   H22R 8098   5.180   6.163   4.593
    3DHA   H22S 8099   5.211   6.041   4.489
    3DHA   H22T 8100   5.313   6.054   4.624
    1ST    C118 8101   3.835   4.017   4.418
    1ST    H18R 8102   3.903   4.048   4.339
    1ST    H18S 8103   3.843   3.909   4.435
    1ST    H18T 8104   3.880   4.062   4.507
    1ST    C117 8105   3.692   4.059   4.404
    1ST    H17R 8106   3.690   4.168   4.396
    1ST    H17S 8107   3.652   4.026   4.308
    1ST    C116 8108   3.598   4.000   4.509
    1ST    H16R 8109   3.496   4.035   4.495
    1ST    H16S 8110   3.611   3.894   4.485
    1ST    C115 8111   3.633   4.040   4.644
    1ST    H15R 8112   3.725   3.986   4.666
    1ST    H15S 8113   3.655   4.147   4.648
    1ST    C114 8114   3.533   4.004   4.758
    1ST    H14R 8115   3.447   4.071   4.757
    1ST    H14S 8116   3.497   3.904   4.734
    1ST    C113 8117   3.592   4.005   4.898
    1ST    H13R 8118   3.515   3.985   4.973
    1ST    H13S 8119   3.655   3.921   4.926
    1ST    C112 8120   3.667   4.124   4.941
    1ST    H12R 8121   3.742   4.151   4.866
    1ST    H12S 8122   3.610   4.217   4.934
    1ST    C111 8123   3.734   4.115   5.088
    1ST    H11R 8124   3.774   4.015   5.106
    1ST    H11S 8125   3.799   4.203   5.095
    1ST    C110 8126   3.636   4.152   5.196
    1ST    H10R 8127   3.593   4.250   5.177
    1ST    H10S 8128   3.554   4.082   5.181
    1ST     C19 8129   3.684   4.114   5.337
    1ST     H9R 8130   3.717   4.010   5.336
    1ST     H9S 8131   3.776   4.170   5.358
    1ST     C18 8132   3.582   4.141   5.449
    1ST     H8R 8133   3.558   4.246   5.431
    1ST     H8S 8134   3.490   4.085   5.428
    1ST     C17 8135   3.632   4.111   5.588
    1ST     H7R 8136   3.652   4.007   5.615
    1ST     H7S 8137   3.732   4.147   5.615
    1ST     C16 8138   3.534   4.149   5.692
    1ST     H6R 8139   3.510   4.256   5.681
    1ST     H6S 8140   3.435   4.104   5.690
    1ST     C15 8141   3.587   4.131   5.841
    1ST     H5R 8142   3.634   4.033   5.851
    1ST     H5S 8143   3.664   4.207   5.856
    1ST     C14 8144   3.476   4.146   5.947
    1ST     H4R 8145   3.434   4.242   5.916
    1ST     H4S 8146   3.392   4.079   5.924
    1ST     C13 8147   3.523   4.118   6.095
    1ST     H3R 8148   3.579   4.024   6.095
    1ST     H3S 8149   3.590   4.198   6.128
    1ST     C12 8150   3.406   4.111   6.192
    1ST     H2R 8151   3.349   4.204   6.205
    1ST     H2S 8152   3.337   4.030   6.168
    2PS     C11 8153   3.464   4.078   6.326
    2PS     O12 8154   3.442   4.152   6.418
    2PS     O11 8155   3.541   3.967   6.329
    2PS      C1 8156   3.616   3.932   6.454
    2PS      HR 8157   3.694   4.009   6.456
    2PS      HS 8158   3.555   3.954   6.542
    2PS      C2 8159   3.666   3.794   6.455
    2PS      HX 8160   3.580   3.726   6.448
    2PS      C3 8161   3.746   3.780   6.584
    2PS      HA 8162   3.824   3.855   6.595
    2PS      HB 8163   3.676   3.795   6.667
    2PS     O31 8164   3.810   3.655   6.591
    2PS     P31 8165   3.929   3.614   6.696
    2PS     O32 8166   3.834   3.611   6.823
    2PS     C31 8167   3.861   3.547   6.941
    2PS     H1A 8168   3.867   3.439   6.929
    2PS     H1B 8169   3.959   3.585   6.971
    2PS     C32 8170   3.750   3.585   7.043
    2PS     H2A 8171   3.752   3.694   7.048
    2PS     N31 8172   3.624   3.536   6.975
    2PS    HN1A 8173   3.544   3.546   7.039
    2PS    HN1B 8174   3.601   3.596   6.894
    2PS    HN1C 8175   3.626   3.438   6.944
    2PS     C33 8176   3.774   3.532   7.181
    2PS     O33 8177   3.980   3.472   6.675
    2PS     O34 8178   4.021   3.728   6.708
    2PS     O21 8179   3.746   3.772   6.337
    2PS     C21 8180   3.770   3.650   6.305
    2PS     O22 8181   3.725   3.551   6.354
    2PS     O35 8182   3.878   3.461   7.203
    2PS     O36 8183   3.713   3.577   7.271
    3DHA   C116 8184   3.596   3.123   5.172
    3DHA   H16R 8185   3.669   3.202   5.186
    3DHA   C115 8186   3.618   3.011   5.270
    3DHA   H15R 8187   3.610   3.041   5.375
    3DHA   H15S 8188   3.549   2.927   5.263
    3DHA   C114 8189   3.752   2.946   5.262
    3DHA   H14R 8190   3.786   2.909   5.165
    3DHA   C113 8191   3.841   2.930   5.358
    3DHA   H13R 8192   3.939   2.887   5.340
    3DHA   C112 8193   3.829   2.975   5.505
    3DHA   H12R 8194   3.736   2.927   5.536
    3DHA   H12S 8195   3.909   2.933   5.566
    3DHA   C111 8196   3.820   3.120   5.515
    3DHA   H11R 8197   3.786   3.168   5.423
    3DHA   C110 8198   3.873   3.201   5.610
    3DHA   H10R 8199   3.866   3.309   5.595
    3DHA    C19 8200   3.926   3.166   5.745
    3DHA    H9R 8201   3.987   3.075   5.740
    3DHA    H9S 8202   3.990   3.252   5.766
    3DHA    C18 8203   3.832   3.140   5.850
    3DHA    H8R 8204   3.858   3.044   5.895
    3DHA    C17 8205   3.735   3.222   5.900
    3DHA    H7R 8206   3.683   3.195   5.992
    3DHA    C16 8207   3.715   3.365   5.865
    3DHA    H6R 8208   3.663   3.366   5.769
    3DHA    H6S 8209   3.637   3.409   5.927
    3DHA    C15 8210   3.833   3.454   5.870
    3DHA    H5R 8211   3.891   3.470   5.779
    3DHA    C14 8212   3.896   3.512   5.981
    3DHA    H4R 8213   3.982   3.575   5.960
    3DHA    C13 8214   3.859   3.498   6.127
    3DHA    H3R 8215   3.759   3.458   6.146
    3DHA    H3S 8216   3.933   3.442   6.186
    3DHA    C12 8217   3.852   3.646   6.172
    3DHA    H2R 8218   3.952   3.686   6.189
    3DHA    H2S 8219   3.808   3.712   6.097
    3DHA   C117 8220   3.508   3.128   5.075
    3DHA   H17R 8221   3.507   3.217   5.011
    3DHA   C118 8222   3.387   3.050   5.058
    3DHA   H18R 8223   3.367   3.006   5.155
    3DHA   H18S 8224   3.403   2.970   4.985
    3DHA   C119 8225   3.269   3.133   5.017
    3DHA   H19R 8226   3.226   3.183   5.104
    3DHA   C120 8227   3.217   3.143   4.896
    3DHA   H20R 8228   3.126   3.200   4.880
    3DHA   C121 8229   3.263   3.061   4.773
    3DHA   H21R 8230   3.319   2.972   4.804
    3DHA   H21S 8231   3.332   3.110   4.704
    3DHA   C122 8232   3.141   3.010   4.690
    3DHA   H22R 8233   3.098   3.091   4.632
    3DHA   H22S 8234   3.063   2.949   4.736
    3DHA   H22T 8235   3.184   2.940   4.618
    1ST    C118 8236   1.516   5.555   4.760
    1ST    H18R 8237   1.578   5.639   4.794
    1ST    H18S 8238   1.417   5.599   4.748
    1ST    H18T 8239   1.564   5.516   4.670
    1ST    C117 8240   1.520   5.437   4.861
    1ST    H17R 8241   1.448   5.357   4.847
    1ST    H17S 8242   1.619   5.394   4.845
    1ST    C116 8243   1.507   5.491   5.005
    1ST    H16R 8244   1.515   5.414   5.081
    1ST    H16S 8245   1.586   5.563   5.028
    1ST    C115 8246   1.375   5.561   5.038
    1ST    H15R 8247   1.365   5.642   4.965
    1ST    H15S 8248   1.288   5.496   5.034
    1ST    C114 8249   1.385   5.621   5.178
    1ST    H14R 8250   1.410   5.549   5.257
    1ST    H14S 8251   1.460   5.700   5.176
    1ST    C113 8252   1.264   5.704   5.205
    1ST    H13R 8253   1.281   5.778   5.284
    1ST    H13S 8254   1.236   5.754   5.112
    1ST    C112 8255   1.146   5.622   5.249
    1ST    H12R 8256   1.056   5.684   5.251
    1ST    H12S 8257   1.129   5.542   5.177
    1ST    C111 8258   1.155   5.571   5.391
    1ST    H11R 8259   1.255   5.562   5.433
    1ST    H11S 8260   1.106   5.640   5.461
    1ST    C110 8261   1.085   5.444   5.412
    1ST    H10R 8262   1.123   5.372   5.339
    1ST    H10S 8263   1.101   5.399   5.511
    1ST     C19 8264   0.933   5.445   5.409
    1ST     H9R 8265   0.891   5.524   5.472
    1ST     H9S 8266   0.911   5.470   5.306
    1ST     C18 8267   0.870   5.308   5.446
    1ST     H8R 8268   0.762   5.317   5.432
    1ST     H8S 8269   0.903   5.231   5.377
    1ST     C17 8270   0.877   5.265   5.594
    1ST     H7R 8271   0.981   5.252   5.624
    1ST     H7S 8272   0.824   5.331   5.663
    1ST     C16 8273   0.799   5.132   5.618
    1ST     H6R 8274   0.691   5.136   5.603
    1ST     H6S 8275   0.840   5.056   5.552
    1ST     C15 8276   0.816   5.079   5.756
    1ST     H5R 8277   0.921   5.068   5.782
    1ST     H5S 8278   0.771   5.152   5.823
    1ST     C14 8279   0.751   4.951   5.791
    1ST     H4R 8280   0.645   4.960   5.767
    1ST     H4S 8281   0.796   4.876   5.727
    1ST     C13 8282   0.768   4.910   5.938
    1ST     H3R 8283   0.870   4.935   5.970
    1ST     H3S 8284   0.696   4.967   5.998
    1ST     C12 8285   0.760   4.764   5.964
    1ST     H2R 8286   0.657   4.728   5.961
    1ST     H2S 8287   0.820   4.702   5.896
    2PS     C11 8288   0.806   4.726   6.105
    2PS     O12 8289   0.791   4.794   6.205
    2PS     O11 8290   0.874   4.609   6.106
    2PS      C1 8291   0.899   4.538   6.232
    2PS      HR 8292   0.947   4.441   6.214
    2PS      HS 8293   0.972   4.597   6.287
    2PS      C2 8294   0.781   4.519   6.325
    2PS      HX 8295   0.727   4.611   6.349
    2PS      C3 8296   0.833   4.465   6.455
    2PS      HA 8297   0.867   4.361   6.451
    2PS      HB 8298   0.921   4.522   6.487
    2PS     O31 8299   0.724   4.475   6.547
    2PS     P31 8300   0.744   4.440   6.704
    2PS     O32 8301   0.879   4.508   6.756
    2PS     C31 8302   0.999   4.438   6.751
    2PS     H1A 8303   0.991   4.352   6.817
    2PS     H1B 8304   1.008   4.391   6.652
    2PS     C32 8305   1.118   4.525   6.802
    2PS     H2A 8306   1.206   4.480   6.754
    2PS     N31 8307   1.103   4.667   6.753
    2PS    HN1A 8308   1.099   4.667   6.650
    2PS    HN1B 8309   1.024   4.721   6.792
    2PS    HN1C 8310   1.185   4.726   6.775
    2PS     C33 8311   1.125   4.499   6.948
    2PS     O33 8312   0.633   4.506   6.781
    2PS     O34 8313   0.764   4.293   6.712
    2PS     O21 8314   0.690   4.420   6.263
    2PS     C21 8315   0.594   4.474   6.178
    2PS     O22 8316   0.554   4.588   6.187
    2PS     O35 8317   1.167   4.590   7.020
    2PS     O36 8318   1.132   4.385   6.988
    3DHA   C116 8319   1.464   3.906   5.371
    3DHA   H16R 8320   1.487   4.012   5.369
    3DHA   C115 8321   1.430   3.879   5.514
    3DHA   H15R 8322   1.520   3.845   5.566
    3DHA   H15S 8323   1.391   3.972   5.557
    3DHA   C114 8324   1.331   3.781   5.538
    3DHA   H14R 8325   1.366   3.681   5.560
    3DHA   C113 8326   1.199   3.801   5.541
    3DHA   H13R 8327   1.134   3.718   5.570
    3DHA   C112 8328   1.133   3.923   5.494
    3DHA   H12R 8329   1.192   3.971   5.416
    3DHA   H12S 8330   1.043   3.905   5.436
    3DHA   C111 8331   1.109   4.019   5.612
    3DHA   H11R 8332   1.190   4.024   5.684
    3DHA   C110 8333   1.000   4.093   5.635
    3DHA   H10R 8334   0.991   4.156   5.723
    3DHA    C19 8335   0.861   4.093   5.566
    3DHA    H9R 8336   0.857   4.049   5.466
    3DHA    H9S 8337   0.796   4.032   5.629
    3DHA    C18 8338   0.814   4.236   5.548
    3DHA    H8R 8339   0.826   4.270   5.445
    3DHA    C17 8340   0.756   4.313   5.640
    3DHA    H7R 8341   0.734   4.416   5.614
    3DHA    C16 8342   0.726   4.259   5.781
    3DHA    H6R 8343   0.783   4.173   5.815
    3DHA    H6S 8344   0.751   4.334   5.856
    3DHA    C15 8345   0.573   4.228   5.787
    3DHA    H5R 8346   0.538   4.144   5.728
    3DHA    C14 8347   0.488   4.300   5.859
    3DHA    H4R 8348   0.386   4.264   5.855
    3DHA    C13 8349   0.518   4.416   5.948
    3DHA    H3R 8350   0.609   4.470   5.921
    3DHA    H3S 8351   0.434   4.485   5.938
    3DHA    C12 8352   0.529   4.374   6.087
    3DHA    H2R 8353   0.430   4.342   6.120
    3DHA    H2S 8354   0.581   4.277   6.093
    3DHA   C117 8355   1.482   3.826   5.265
    3DHA   H17R 8356   1.496   3.873   5.169
    3DHA   C118 8357   1.483   3.673   5.259
    3DHA   H18R 8358   1.408   3.645   5.185
    3DHA   H18S 8359   1.453   3.635   5.357
    3DHA   C119 8360   1.623   3.635   5.214
    3DHA   H19R 8361   1.706   3.689   5.259
    3DHA   C120 8362   1.655   3.547   5.116
    3DHA   H20R 8363   1.759   3.520   5.100
    3DHA   C121 8364   1.560   3.472   5.030
    3DHA   H21R 8365   1.460   3.516   5.022
    3DHA   H21S 8366   1.540   3.373   5.072
    3DHA   C122 8367   1.620   3.470   4.895
    3DHA   H22R 8368   1.719   3.424   4.893
    3DHA   H22S 8369   1.618   3.569   4.850
    3DHA   H22T 8370   1.557   3.408   4.831
    1ST    C118 8371   2.837   4.760   4.915
    1ST    H18R 8372   2.773   4.768   4.827
    1ST    H18S 8373   2.927   4.820   4.902
    1ST    H18T 8374   2.781   4.817   4.990
    1ST    C117 8375   2.868   4.615   4.953
    1ST    H17R 8376   2.911   4.612   5.053
    1ST    H17S 8377   2.772   4.565   4.969
    1ST    C116 8378   2.955   4.544   4.850
    1ST    H16R 8379   2.909   4.560   4.753
    1ST    H16S 8380   3.053   4.590   4.843
    1ST    C115 8381   2.962   4.400   4.866
    1ST    H15R 8382   2.862   4.359   4.851
    1ST    H15S 8383   3.024   4.354   4.789
    1ST    C114 8384   2.999   4.354   5.008
    1ST    H14R 8385   2.948   4.404   5.091
    1ST    H14S 8386   2.974   4.248   5.012
    1ST    C113 8387   3.149   4.379   5.031
    1ST    H13R 8388   3.202   4.329   4.949
    1ST    H13S 8389   3.175   4.482   5.005
    1ST    C112 8390   3.192   4.332   5.170
    1ST    H12R 8391   3.178   4.224   5.161
    1ST    H12S 8392   3.300   4.344   5.185
    1ST    C111 8393   3.119   4.385   5.293
    1ST    H11R 8394   3.131   4.493   5.309
    1ST    H11S 8395   3.011   4.370   5.294
    1ST    C110 8396   3.181   4.325   5.408
    1ST    H10R 8397   3.209   4.221   5.389
    1ST    H10S 8398   3.275   4.376   5.427
    1ST     C19 8399   3.084   4.327   5.526
    1ST     H9R 8400   3.027   4.420   5.531
    1ST     H9S 8401   3.018   4.241   5.516
    1ST     C18 8402   3.145   4.321   5.671
    1ST     H8R 8403   3.215   4.239   5.687
    1ST     H8S 8404   3.211   4.407   5.687
    1ST     C17 8405   3.035   4.330   5.773
    1ST     H7R 8406   2.974   4.418   5.752
    1ST     H7S 8407   2.972   4.244   5.749
    1ST     C16 8408   3.091   4.338   5.913
    1ST     H6R 8409   3.138   4.244   5.944
    1ST     H6S 8410   3.172   4.411   5.916
    1ST     C15 8411   2.988   4.365   6.018
    1ST     H5R 8412   2.939   4.457   5.984
    1ST     H5S 8413   2.907   4.292   6.008
    1ST     C14 8414   3.040   4.374   6.162
    1ST     H4R 8415   3.086   4.282   6.196
    1ST     H4S 8416   3.124   4.444   6.170
    1ST     C13 8417   2.928   4.406   6.259
    1ST     H3R 8418   2.850   4.330   6.247
    1ST     H3S 8419   2.971   4.388   6.358
    1ST     C12 8420   2.861   4.543   6.258
    1ST     H2R 8421   2.834   4.577   6.158
    1ST     H2S 8422   2.765   4.556   6.308
    2PS     C11 8423   2.956   4.640   6.318
    2PS     O12 8424   3.071   4.610   6.340
    2PS     O11 8425   2.899   4.759   6.351
    2PS      C1 8426   2.975   4.846   6.428
    2PS      HR 8427   3.008   4.795   6.518
    2PS      HS 8428   3.070   4.874   6.383
    2PS      C2 8429   2.881   4.966   6.461
    2PS      HX 8430   2.924   5.034   6.535
    2PS      C3 8431   2.744   4.924   6.504
    2PS      HA 8432   2.671   4.940   6.424
    2PS      HB 8433   2.742   4.817   6.528
    2PS     O31 8434   2.695   5.003   6.615
    2PS     P31 8435   2.763   4.998   6.759
    2PS     O32 8436   2.877   5.109   6.751
    2PS     C31 8437   2.863   5.248   6.779
    2PS     H1A 8438   2.828   5.297   6.687
    2PS     H1B 8439   2.780   5.259   6.850
    2PS     C32 8440   2.992   5.316   6.826
    2PS     H2A 8441   3.035   5.248   6.900
    2PS     N31 8442   3.092   5.330   6.718
    2PS    HN1A 8443   3.054   5.382   6.638
    2PS    HN1B 8444   3.178   5.377   6.751
    2PS    HN1C 8445   3.122   5.244   6.671
    2PS     C33 8446   2.958   5.441   6.896
    2PS     O33 8447   2.656   5.036   6.861
    2PS     O34 8448   2.836   4.869   6.770
    2PS     O21 8449   2.870   5.045   6.339
    2PS     C21 8450   2.843   5.176   6.350
    2PS     O22 8451   2.796   5.227   6.448
    2PS     O35 8452   2.904   5.431   7.008
    2PS     O36 8453   2.948   5.540   6.832
    3DHA   C116 8454   2.551   5.754   5.408
    3DHA   H16R 8455   2.603   5.660   5.387
    3DHA   C115 8456   2.569   5.803   5.547
    3DHA   H15R 8457   2.676   5.793   5.566
    3DHA   H15S 8458   2.538   5.907   5.547
    3DHA   C114 8459   2.497   5.721   5.636
    3DHA   H14R 8460   2.390   5.740   5.632
    3DHA   C113 8461   2.548   5.629   5.715
    3DHA   H13R 8462   2.480   5.573   5.777
    3DHA   C112 8463   2.689   5.571   5.712
    3DHA   H12R 8464   2.769   5.644   5.728
    3DHA   H12S 8465   2.691   5.499   5.794
    3DHA   C111 8466   2.727   5.499   5.586
    3DHA   H11R 8467   2.736   5.569   5.503
    3DHA   C110 8468   2.746   5.373   5.560
    3DHA   H10R 8469   2.779   5.353   5.458
    3DHA    C19 8470   2.726   5.256   5.656
    3DHA    H9R 8471   2.683   5.290   5.750
    3DHA    H9S 8472   2.644   5.195   5.618
    3DHA    C18 8473   2.850   5.173   5.665
    3DHA    H8R 8474   2.869   5.094   5.592
    3DHA    C17 8475   2.930   5.187   5.769
    3DHA    H7R 8476   3.012   5.116   5.780
    3DHA    C16 8477   2.917   5.289   5.875
    3DHA    H6R 8478   2.866   5.377   5.834
    3DHA    H6S 8479   2.851   5.246   5.950
    3DHA    C15 8480   3.049   5.323   5.945
    3DHA    H5R 8481   3.110   5.382   5.877
    3DHA    C14 8482   3.092   5.289   6.070
    3DHA    H4R 8483   3.186   5.321   6.115
    3DHA    C13 8484   3.019   5.195   6.168
    3DHA    H3R 8485   2.997   5.108   6.106
    3DHA    H3S 8486   3.099   5.166   6.236
    3DHA    C12 8487   2.895   5.253   6.234
    3DHA    H2R 8488   2.924   5.351   6.272
    3DHA    H2S 8489   2.813   5.278   6.166
    3DHA   C117 8490   2.474   5.813   5.323
    3DHA   H17R 8491   2.462   5.766   5.226
    3DHA   C118 8492   2.402   5.941   5.344
    3DHA   H18R 8493   2.474   6.022   5.331
    3DHA   H18S 8494   2.359   5.948   5.444
    3DHA   C119 8495   2.279   5.959   5.252
    3DHA   H19R 8496   2.194   5.901   5.289
    3DHA   C120 8497   2.267   6.036   5.144
    3DHA   H20R 8498   2.170   6.035   5.095
    3DHA   C121 8499   2.368   6.122   5.069
    3DHA   H21R 8500   2.406   6.070   4.981
    3DHA   H21S 8501   2.459   6.127   5.129
    3DHA   C122 8502   2.321   6.262   5.034
    3DHA   H22R 8503   2.284   6.300   5.129
    3DHA   H22S 8504   2.247   6.273   4.953
    3DHA   H22T 8505   2.409   6.308   4.989
    1ST    C118 8506   3.042   4.150   4.474
    1ST    H18R 8507   2.969   4.104   4.407
    1ST    H18S 8508   3.071   4.245   4.429
    1ST    H18T 8509   2.970   4.179   4.551
    1ST    C117 8510   3.161   4.063   4.503
    1ST    H17R 8511   3.195   4.020   4.408
    1ST    H17S 8512   3.234   4.137   4.537
    1ST    C116 8513   3.141   3.965   4.620
    1ST    H16R 8514   3.052   3.903   4.608
    1ST    H16S 8515   3.229   3.901   4.616
    1ST    C115 8516   3.150   4.026   4.760
    1ST    H15R 8517   3.227   4.104   4.763
    1ST    H15S 8518   3.054   4.071   4.787
    1ST    C114 8519   3.176   3.925   4.864
    1ST    H14R 8520   3.099   3.852   4.889
    1ST    H14S 8521   3.259   3.858   4.838
    1ST    C113 8522   3.220   3.984   5.001
    1ST    H13R 8523   3.304   4.052   4.982
    1ST    H13S 8524   3.138   4.049   5.033
    1ST    C112 8525   3.252   3.883   5.112
    1ST    H12R 8526   3.163   3.821   5.120
    1ST    H12S 8527   3.328   3.811   5.082
    1ST    C111 8528   3.286   3.938   5.251
    1ST    H11R 8529   3.388   3.905   5.272
    1ST    H11S 8530   3.300   4.046   5.247
    1ST    C110 8531   3.180   3.879   5.352
    1ST    H10R 8532   3.178   3.770   5.345
    1ST    H10S 8533   3.231   3.901   5.446
    1ST     C19 8534   3.044   3.959   5.331
    1ST     H9R 8535   3.045   4.064   5.360
    1ST     H9S 8536   3.003   3.964   5.230
    1ST     C18 8537   2.923   3.894   5.400
    1ST     H8R 8538   2.827   3.917   5.353
    1ST     H8S 8539   2.917   3.787   5.377
    1ST     C17 8540   2.923   3.938   5.554
    1ST     H7R 8541   3.009   4.005   5.565
    1ST     H7S 8542   2.836   3.997   5.581
    1ST     C16 8543   2.933   3.821   5.650
    1ST     H6R 8544   2.848   3.759   5.620
    1ST     H6S 8545   3.015   3.751   5.632
    1ST     C15 8546   2.925   3.855   5.794
    1ST     H5R 8547   2.828   3.892   5.828
    1ST     H5S 8548   2.931   3.760   5.848
    1ST     C14 8549   3.025   3.949   5.852
    1ST     H4R 8550   3.115   3.927   5.794
    1ST     H4S 8551   3.001   4.054   5.833
    1ST     C13 8552   3.074   3.925   5.996
    1ST     H3R 8553   3.121   3.826   5.992
    1ST     H3S 8554   3.154   3.999   6.000
    1ST     C12 8555   2.972   3.958   6.099
    1ST     H2R 8556   2.931   4.056   6.077
    1ST     H2S 8557   2.894   3.881   6.098
    2PS     C11 8558   3.043   3.957   6.229
    2PS     O12 8559   3.038   4.047   6.306
    2PS     O11 8560   3.108   3.846   6.254
    2PS      C1 8561   3.149   3.815   6.387
    2PS      HR 8562   3.213   3.895   6.424
    2PS      HS 8563   3.064   3.792   6.451
    2PS      C2 8564   3.243   3.693   6.372
    2PS      HX 8565   3.185   3.610   6.331
    2PS      C3 8566   3.307   3.649   6.505
    2PS      HA 8567   3.230   3.615   6.575
    2PS      HB 8568   3.378   3.568   6.484
    2PS     O31 8569   3.382   3.745   6.571
    2PS     P31 8570   3.424   3.729   6.721
    2PS     O32 8571   3.282   3.698   6.806
    2PS     C31 8572   3.195   3.804   6.838
    2PS     H1A 8573   3.250   3.858   6.915
    2PS     H1B 8574   3.196   3.872   6.752
    2PS     C32 8575   3.056   3.742   6.869
    2PS     H2A 8576   2.982   3.821   6.881
    2PS     N31 8577   2.999   3.654   6.762
    2PS    HN1A 8578   2.907   3.615   6.788
    2PS    HN1B 8579   2.988   3.722   6.685
    2PS    HN1C 8580   3.055   3.580   6.717
    2PS     C33 8581   3.067   3.664   6.996
    2PS     O33 8582   3.502   3.602   6.728
    2PS     O34 8583   3.486   3.853   6.760
    2PS     O21 8584   3.343   3.732   6.270
    2PS     C21 8585   3.425   3.633   6.221
    2PS     O22 8586   3.458   3.531   6.278
    2PS     O35 8587   3.046   3.734   7.095
    2PS     O36 8588   3.110   3.552   6.999
    3DHA   C116 8589   3.389   3.472   4.817
    3DHA   H16R 8590   3.385   3.391   4.889
    3DHA   C115 8591   3.432   3.602   4.876
    3DHA   H15R 8592   3.391   3.681   4.812
    3DHA   H15S 8593   3.383   3.621   4.972
    3DHA   C114 8594   3.576   3.617   4.891
    3DHA   H14R 8595   3.634   3.596   4.801
    3DHA   C113 8596   3.652   3.636   4.998
    3DHA   H13R 8597   3.759   3.630   4.979
    3DHA   C112 8598   3.606   3.650   5.135
    3DHA   H12R 8599   3.673   3.718   5.188
    3DHA   H12S 8600   3.511   3.705   5.133
    3DHA   C111 8601   3.599   3.510   5.189
    3DHA   H11R 8602   3.643   3.439   5.120
    3DHA   C110 8603   3.548   3.473   5.306
    3DHA   H10R 8604   3.530   3.368   5.329
    3DHA    C19 8605   3.511   3.572   5.412
    3DHA    H9R 8606   3.590   3.646   5.428
    3DHA    H9S 8607   3.421   3.628   5.387
    3DHA    C18 8608   3.491   3.500   5.545
    3DHA    H8R 8609   3.513   3.395   5.529
    3DHA    C17 8610   3.437   3.557   5.656
    3DHA    H7R 8611   3.415   3.490   5.738
    3DHA    C16 8612   3.402   3.701   5.677
    3DHA    H6R 8613   3.393   3.745   5.578
    3DHA    H6S 8614   3.306   3.715   5.726
    3DHA    C15 8615   3.504   3.777   5.758
    3DHA    H5R 8616   3.579   3.830   5.699
    3DHA    C14 8617   3.498   3.792   5.897
    3DHA    H4R 8618   3.582   3.849   5.935
    3DHA    C13 8619   3.402   3.739   6.001
    3DHA    H3R 8620   3.336   3.816   6.040
    3DHA    H3S 8621   3.330   3.666   5.962
    3DHA    C12 8622   3.497   3.669   6.095
    3DHA    H2R 8623   3.526   3.573   6.052
    3DHA    H2S 8624   3.585   3.729   6.120
    3DHA   C117 8625   3.360   3.446   4.692
    3DHA   H17R 8626   3.348   3.342   4.664
    3DHA   C118 8627   3.360   3.528   4.570
    3DHA   H18R 8628   3.457   3.525   4.521
    3DHA   H18S 8629   3.332   3.629   4.600
    3DHA   C119 8630   3.267   3.475   4.464
    3DHA   H19R 8631   3.171   3.525   4.452
    3DHA   C120 8632   3.293   3.368   4.385
    3DHA   H20R 8633   3.214   3.330   4.321
    3DHA   C121 8634   3.407   3.280   4.385
    3DHA   H21R 8635   3.474   3.307   4.467
    3DHA   H21S 8636   3.463   3.288   4.291
    3DHA   C122 8637   3.380   3.134   4.409
    3DHA   H22R 8638   3.467   3.070   4.426
    3DHA   H22S 8639   3.339   3.071   4.329
    3DHA   H22T 8640   3.312   3.121   4.494
    1ST    C118 8641   2.971   5.542   4.448
    1ST    H18R 8642   2.867   5.569   4.466
    1ST    H18S 8643   3.009   5.476   4.526
    1ST    H18T 8644   2.978   5.492   4.351
    1ST    C117 8645   3.045   5.669   4.437
    1ST    H17R 8646   3.081   5.688   4.538
    1ST    H17S 8647   3.137   5.661   4.377
    1ST    C116 8648   2.963   5.793   4.390
    1ST    H16R 8649   2.914   5.840   4.476
    1ST    H16S 8650   3.034   5.870   4.359
    1ST    C115 8651   2.870   5.760   4.260
    1ST    H15R 8652   2.887   5.856   4.211
    1ST    H15S 8653   2.913   5.686   4.191
    1ST    C114 8654   2.723   5.742   4.288
    1ST    H14R 8655   2.708   5.644   4.334
    1ST    H14S 8656   2.695   5.812   4.367
    1ST    C113 8657   2.643   5.747   4.170
    1ST    H13R 8658   2.655   5.658   4.108
    1ST    H13S 8659   2.548   5.739   4.223
    1ST    C112 8660   2.630   5.879   4.097
    1ST    H12R 8661   2.599   5.950   4.175
    1ST    H12S 8662   2.717   5.926   4.050
    1ST    C111 8663   2.522   5.871   3.987
    1ST    H11R 8664   2.550   5.786   3.924
    1ST    H11S 8665   2.424   5.849   4.031
    1ST    C110 8666   2.495   5.997   3.908
    1ST    H10R 8667   2.458   6.068   3.982
    1ST    H10S 8668   2.588   6.051   3.890
    1ST     C19 8669   2.411   5.982   3.779
    1ST     H9R 8670   2.471   5.907   3.728
    1ST     H9S 8671   2.316   5.939   3.809
    1ST     C18 8672   2.386   6.106   3.689
    1ST     H8R 8673   2.326   6.180   3.743
    1ST     H8S 8674   2.485   6.148   3.671
    1ST     C17 8675   2.316   6.072   3.565
    1ST     H7R 8676   2.357   5.981   3.519
    1ST     H7S 8677   2.208   6.076   3.576
    1ST     C16 8678   2.343   6.190   3.463
    1ST     H6R 8679   2.313   6.285   3.509
    1ST     H6S 8680   2.449   6.188   3.438
    1ST     C15 8681   2.272   6.164   3.333
    1ST     H5R 8682   2.317   6.068   3.307
    1ST     H5S 8683   2.171   6.144   3.369
    1ST     C14 8684   2.291   6.283   3.233
    1ST     H4R 8685   2.243   6.372   3.273
    1ST     H4S 8686   2.395   6.307   3.210
    1ST     C13 8687   2.241   6.260   3.092
    1ST     H3R 8688   2.252   6.355   3.040
    1ST     H3S 8689   2.312   6.193   3.042
    1ST     C12 8690   2.097   6.201   3.075
    1ST     H2R 8691   2.091   6.104   3.124
    1ST     H2S 8692   2.035   6.267   3.136
    2PS     C11 8693   2.049   6.194   2.932
    2PS     O12 8694   2.102   6.130   2.848
    2PS     O11 8695   1.928   6.261   2.915
    2PS      C1 8696   1.875   6.273   2.777
    2PS      HR 8697   1.788   6.339   2.782
    2PS      HS 8698   1.951   6.319   2.714
    2PS      C2 8699   1.844   6.140   2.709
    2PS      HX 8700   1.935   6.082   2.693
    2PS      C3 8701   1.792   6.150   2.563
    2PS      HA 8702   1.685   6.173   2.560
    2PS      HB 8703   1.851   6.228   2.514
    2PS     O31 8704   1.824   6.029   2.501
    2PS     P31 8705   1.801   6.027   2.343
    2PS     O32 8706   1.894   5.906   2.287
    2PS     C31 8707   1.859   5.774   2.304
    2PS     H1A 8708   1.921   5.733   2.385
    2PS     H1B 8709   1.751   5.766   2.315
    2PS     C32 8710   1.889   5.700   2.170
    2PS     H2A 8711   1.825   5.740   2.091
    2PS     N31 8712   2.031   5.711   2.117
    2PS    HN1A 8713   2.058   5.806   2.087
    2PS    HN1B 8714   2.101   5.693   2.190
    2PS    HN1C 8715   2.046   5.647   2.037
    2PS     C33 8716   1.827   5.558   2.181
    2PS     O33 8717   1.656   5.994   2.330
    2PS     O34 8718   1.845   6.152   2.280
    2PS     O21 8719   1.753   6.057   2.790
    2PS     C21 8720   1.635   6.106   2.829
    2PS     O22 8721   1.592   6.215   2.790
    2PS     O35 8722   1.705   5.544   2.158
    2PS     O36 8723   1.895   5.467   2.228
    3DHA   C116 8724   2.121   5.928   4.075
    3DHA   H16R 8725   2.099   5.855   3.997
    3DHA   C115 8726   2.141   6.069   4.023
    3DHA   H15R 8727   2.215   6.132   4.072
    3DHA   H15S 8728   2.164   6.073   3.916
    3DHA   C114 8729   2.008   6.139   4.030
    3DHA   H14R 8730   1.987   6.161   4.134
    3DHA   C113 8731   1.915   6.154   3.938
    3DHA   H13R 8732   1.816   6.192   3.965
    3DHA   C112 8733   1.938   6.118   3.792
    3DHA   H12R 8734   1.898   6.192   3.723
    3DHA   H12S 8735   2.041   6.108   3.760
    3DHA   C111 8736   1.867   5.981   3.778
    3DHA   H11R 8737   1.835   5.926   3.866
    3DHA   C110 8738   1.834   5.936   3.660
    3DHA   H10R 8739   1.776   5.844   3.653
    3DHA    C19 8740   1.880   5.981   3.530
    3DHA    H9R 8741   1.825   6.069   3.495
    3DHA    H9S 8742   1.982   6.022   3.529
    3DHA    C18 8743   1.870   5.873   3.425
    3DHA    H8R 8744   1.944   5.794   3.436
    3DHA    C17 8745   1.790   5.877   3.319
    3DHA    H7R 8746   1.790   5.798   3.245
    3DHA    C16 8747   1.681   5.977   3.299
    3DHA    H6R 8748   1.592   5.938   3.248
    3DHA    H6S 8749   1.644   6.013   3.395
    3DHA    C15 8750   1.733   6.087   3.214
    3DHA    H5R 8751   1.836   6.117   3.233
    3DHA    C14 8752   1.667   6.154   3.116
    3DHA    H4R 8753   1.722   6.232   3.063
    3DHA    C13 8754   1.542   6.111   3.053
    3DHA    H3R 8755   1.475   6.065   3.126
    3DHA    H3S 8756   1.473   6.192   3.031
    3DHA    C12 8757   1.566   6.021   2.930
    3DHA    H2R 8758   1.630   5.940   2.967
    3DHA    H2S 8759   1.479   5.984   2.873
    3DHA   C117 8760   2.120   5.894   4.207
    3DHA   H17R 8761   2.093   5.791   4.228
    3DHA   C118 8762   2.154   5.981   4.324
    3DHA   H18R 8763   2.088   5.960   4.409
    3DHA   H18S 8764   2.120   6.081   4.295
    3DHA   C119 8765   2.304   5.978   4.344
    3DHA   H19R 8766   2.346   6.048   4.273
    3DHA   C120 8767   2.377   5.916   4.430
    3DHA   H20R 8768   2.485   5.932   4.434
    3DHA   C121 8769   2.318   5.819   4.537
    3DHA   H21R 8770   2.211   5.837   4.543
    3DHA   H21S 8771   2.364   5.857   4.629
    3DHA   C122 8772   2.358   5.676   4.509
    3DHA   H22R 8773   2.339   5.669   4.402
    3DHA   H22S 8774   2.305   5.606   4.575
    3DHA   H22T 8775   2.461   5.670   4.542
    1ST    C118 8776   3.066   0.612   3.866
    1ST    H18R 8777   3.028   0.543   3.942
    1ST    H18S 8778   3.019   0.579   3.773
    1ST    H18T 8779   3.017   0.707   3.889
    1ST    C117 8780   3.218   0.641   3.856
    1ST    H17R 8781   3.260   0.567   3.788
    1ST    H17S 8782   3.238   0.745   3.826
    1ST    C116 8783   3.288   0.618   4.000
    1ST    H16R 8784   3.220   0.656   4.076
    1ST    H16S 8785   3.294   0.510   4.016
    1ST    C115 8786   3.423   0.681   4.024
    1ST    H15R 8787   3.411   0.787   4.002
    1ST    H15S 8788   3.451   0.678   4.130
    1ST    C114 8789   3.538   0.629   3.952
    1ST    H14R 8790   3.517   0.600   3.849
    1ST    H14S 8791   3.607   0.713   3.943
    1ST    C113 8792   3.602   0.502   4.019
    1ST    H13R 8793   3.616   0.521   4.126
    1ST    H13S 8794   3.538   0.413   4.016
    1ST    C112 8795   3.728   0.473   3.941
    1ST    H12R 8796   3.701   0.467   3.835
    1ST    H12S 8797   3.785   0.566   3.935
    1ST    C111 8798   3.827   0.357   3.987
    1ST    H11R 8799   3.917   0.349   3.925
    1ST    H11S 8800   3.870   0.401   4.077
    1ST    C110 8801   3.764   0.219   4.015
    1ST    H10R 8802   3.852   0.162   4.045
    1ST    H10S 8803   3.690   0.205   4.094
    1ST     C19 8804   3.722   0.151   3.875
    1ST     H9R 8805   3.786   0.197   3.799
    1ST     H9S 8806   3.749   0.045   3.883
    1ST     C18 8807   3.569   0.165   3.856
    1ST     H8R 8808   3.525   0.075   3.902
    1ST     H8S 8809   3.530   0.251   3.911
    1ST     C17 8810   3.500   0.170   3.718
    1ST     H7R 8811   3.395   0.141   3.731
    1ST     H7S 8812   3.503   0.272   3.680
    1ST     C16 8813   3.574   0.087   3.609
    1ST     H6R 8814   3.536   0.106   3.508
    1ST     H6S 8815   3.677   0.121   3.606
    1ST     C15 8816   3.570  -0.068   3.629
    1ST     H5R 8817   3.553  -0.091   3.734
    1ST     H5S 8818   3.480  -0.116   3.589
    1ST     C14 8819   3.697  -0.129   3.579
    1ST     H4R 8820   3.783  -0.099   3.639
    1ST     H4S 8821   3.704  -0.234   3.607
    1ST     C13 8822   3.724  -0.118   3.426
    1ST     H3R 8823   3.728  -0.018   3.382
    1ST     H3S 8824   3.825  -0.158   3.424
    1ST     C12 8825   3.638  -0.205   3.337
    1ST     H2R 8826   3.661  -0.311   3.349
    1ST     H2S 8827   3.532  -0.194   3.361
    2PS     C11 8828   3.643  -0.180   3.194
    2PS     O12 8829   3.555  -0.217   3.122
    2PS     O11 8830   3.751  -0.117   3.146
    2PS      C1 8831   3.765  -0.099   3.001
    2PS      HR 8832   3.869  -0.069   2.983
    2PS      HS 8833   3.736  -0.189   2.946
    2PS      C2 8834   3.665   0.013   2.959
    2PS      HX 8835   3.567  -0.034   2.975
    2PS      C3 8836   3.667   0.047   2.813
    2PS      HA 8837   3.630  -0.036   2.751
    2PS      HB 8838   3.602   0.130   2.786
    2PS     O31 8839   3.801   0.080   2.775
    2PS     P31 8840   3.841   0.107   2.621
    2PS     O32 8841   3.785  -0.008   2.542
    2PS     C31 8842   3.677  -0.003   2.458
    2PS     H1A 8843   3.589   0.006   2.522
    2PS     H1B 8844   3.687   0.085   2.393
    2PS     C32 8845   3.647  -0.131   2.374
    2PS     H2A 8846   3.742  -0.153   2.323
    2PS     N31 8847   3.632  -0.261   2.454
    2PS    HN1A 8848   3.619  -0.338   2.386
    2PS    HN1B 8849   3.722  -0.274   2.503
    2PS    HN1C 8850   3.557  -0.269   2.524
    2PS     C33 8851   3.539  -0.117   2.268
    2PS     O33 8852   3.770   0.234   2.589
    2PS     O34 8853   3.990   0.107   2.621
    2PS     O21 8854   3.700   0.130   3.036
    2PS     C21 8855   3.609   0.231   3.049
    2PS     O22 8856   3.492   0.207   3.028
    2PS     O35 8857   3.440  -0.048   2.297
    2PS     O36 8858   3.539  -0.198   2.178
    3DHA   C116 8859   4.104   0.979   3.785
    3DHA   H16R 8860   4.029   1.025   3.848
    3DHA   C115 8861   4.210   0.910   3.866
    3DHA   H15R 8862   4.284   0.858   3.806
    3DHA   H15S 8863   4.266   0.984   3.924
    3DHA   C114 8864   4.155   0.802   3.962
    3DHA   H14R 8865   4.098   0.829   4.051
    3DHA   C113 8866   4.165   0.670   3.946
    3DHA   H13R 8867   4.112   0.603   4.014
    3DHA   C112 8868   4.247   0.598   3.851
    3DHA   H12R 8869   4.240   0.637   3.750
    3DHA   H12S 8870   4.351   0.612   3.880
    3DHA   C111 8871   4.224   0.448   3.847
    3DHA   H11R 8872   4.260   0.392   3.933
    3DHA   C110 8873   4.168   0.377   3.749
    3DHA   H10R 8874   4.158   0.269   3.758
    3DHA    C19 8875   4.093   0.444   3.627
    3DHA    H9R 8876   4.082   0.551   3.642
    3DHA    H9S 8877   4.146   0.424   3.534
    3DHA    C18 8878   3.965   0.369   3.622
    3DHA    H8R 8879   3.962   0.291   3.697
    3DHA    C17 8880   3.862   0.387   3.536
    3DHA    H7R 8881   3.772   0.328   3.547
    3DHA    C16 8882   3.855   0.494   3.439
    3DHA    H6R 8883   3.895   0.588   3.478
    3DHA    H6S 8884   3.893   0.463   3.341
    3DHA    C15 8885   3.709   0.517   3.425
    3DHA    H5R 8886   3.683   0.609   3.477
    3DHA    C14 8887   3.615   0.448   3.357
[truncated: 1,256,477 more chars]
