# Supplementary material for: Expanding the Paradigm of Structure-Based Drug Design: Molecular Dynamics Simulations Support the Development of New Pyridine-Based Protein Kinase C-Targeted Agonists
Source: J Med Chem. 2023 Apr 3;66(7):4588–602. doi: 10.1021/acs.jmedchem.2c01448 (PMC10108360; doi:10.1021/acs.jmedchem.2c01448)
Supplement: Supplementary file 3 — jm2c01448_si_003.zip [file jm2c01448_si_003.zip › SI_Coordinates_(.gro)/PDBu-SDPS-at-100ns.gro]

Neutralized and solvated sdps membrane t= 100000.00000 step= 50000000
36912
    1ST    C118    1   5.321   5.263   3.573
    1ST    H18R    2   5.249   5.339   3.544
    1ST    H18S    3   5.280   5.176   3.522
    1ST    H18T    4   5.409   5.283   3.512
    1ST    C117    5   5.336   5.220   3.716
    1ST    H17R    6   5.424   5.155   3.720
    1ST    H17S    7   5.362   5.307   3.776
    1ST    C116    8   5.207   5.167   3.768
    1ST    H16R    9   5.137   5.247   3.748
    1ST    H16S   10   5.172   5.084   3.706
    1ST    C115   11   5.223   5.125   3.919
    1ST    H15R   12   5.301   5.049   3.909
    1ST    H15S   13   5.276   5.204   3.974
    1ST    C114   14   5.105   5.054   3.994
    1ST    H14R   15   5.025   5.126   4.013
    1ST    H14S   16   5.075   4.973   3.926
    1ST    C113   17   5.151   4.995   4.130
    1ST    H13R   18   5.221   4.915   4.107
    1ST    H13S   19   5.197   5.072   4.192
    1ST    C112   20   5.030   4.954   4.216
    1ST    H12R   21   4.953   5.032   4.214
    1ST    H12S   22   4.972   4.879   4.162
    1ST    C111   23   5.064   4.900   4.351
    1ST    H11R   24   5.136   4.820   4.336
    1ST    H11S   25   5.122   4.977   4.402
    1ST    C110   26   4.942   4.876   4.439
    1ST    H10R   27   4.883   4.967   4.451
    1ST    H10S   28   4.877   4.799   4.396
    1ST     C19   29   4.987   4.821   4.575
    1ST     H9R   30   5.067   4.884   4.615
    1ST     H9S   31   4.904   4.841   4.643
    1ST     C18   32   5.029   4.670   4.570
    1ST     H8R   33   4.941   4.620   4.532
    1ST     H8S   34   5.104   4.654   4.492
    1ST     C17   35   5.073   4.614   4.701
    1ST     H7R   36   5.168   4.662   4.727
    1ST     H7S   37   5.001   4.648   4.775
    1ST     C16   38   5.088   4.470   4.702
    1ST     H6R   39   5.038   4.424   4.617
    1ST     H6S   40   5.194   4.447   4.690
    1ST     C15   41   5.029   4.382   4.823
    1ST     H5R   42   4.922   4.395   4.839
    1ST     H5S   43   5.032   4.280   4.783
    1ST     C14   44   5.115   4.389   4.957
    1ST     H4R   45   5.217   4.363   4.929
    1ST     H4S   46   5.112   4.483   5.012
    1ST     C13   47   5.071   4.277   5.061
    1ST     H3R   48   5.139   4.279   5.146
    1ST     H3S   49   4.970   4.291   5.100
    1ST     C12   50   5.065   4.129   5.007
    1ST     H2R   51   4.995   4.114   4.925
    1ST     H2S   52   5.162   4.114   4.960
    2PS     C11   53   5.033   4.041   5.129
    2PS     O12   54   5.121   3.991   5.201
    2PS     O11   55   4.902   4.026   5.150
    2PS      C1   56   4.842   3.991   5.276
    2PS      HR   57   4.864   3.891   5.313
    2PS      HS   58   4.885   4.063   5.346
    2PS      C2   59   4.691   4.014   5.261
    2PS      HX   60   4.662   4.103   5.205
    2PS      C3   61   4.631   4.029   5.409
    2PS      HA   62   4.641   4.134   5.440
    2PS      HB   63   4.528   3.992   5.407
    2PS     O31   64   4.697   3.955   5.509
    2PS     P31   65   4.641   3.966   5.656
    2PS     O32   66   4.709   4.092   5.715
    2PS     C31   67   4.841   4.101   5.763
    2PS     H1A   68   4.861   4.019   5.832
    2PS     H1B   69   4.904   4.110   5.674
    2PS     C32   70   4.864   4.238   5.833
    2PS     H2A   71   4.925   4.295   5.762
    2PS     N31   72   4.739   4.316   5.855
    2PS    HN1A   73   4.703   4.341   5.761
    2PS    HN1B   74   4.660   4.277   5.910
    2PS    HN1C   75   4.751   4.410   5.895
    2PS     C33   76   4.957   4.229   5.952
    2PS     O33   77   4.494   3.986   5.648
    2PS     O34   78   4.686   3.846   5.724
    2PS     O21   79   4.634   3.891   5.202
    2PS     C21   80   4.514   3.909   5.145
    2PS     O22   81   4.448   4.013   5.147
    2PS     O35   82   5.073   4.236   5.935
    2PS     O36   83   4.906   4.223   6.060
    3DHA   C116   84   3.938   3.327   4.941
    3DHA   H16R   85   4.013   3.249   4.942
    3DHA   C115   86   3.963   3.433   4.839
    3DHA   H15R   87   3.962   3.410   4.733
    3DHA   H15S   88   3.887   3.509   4.857
    3DHA   C114   89   4.090   3.501   4.880
    3DHA   H14R   90   4.088   3.564   4.969
    3DHA   C113   91   4.201   3.489   4.812
    3DHA   H13R   92   4.280   3.557   4.845
    3DHA   C112   93   4.228   3.401   4.696
    3DHA   H12R   94   4.320   3.344   4.703
    3DHA   H12S   95   4.151   3.323   4.684
    3DHA   C111   96   4.238   3.487   4.578
    3DHA   H11R   97   4.145   3.538   4.554
    3DHA   C110   98   4.338   3.513   4.492
    3DHA   H10R   99   4.327   3.584   4.410
    3DHA    C19  100   4.475   3.458   4.494
    3DHA    H9R  101   4.502   3.395   4.579
    3DHA    H9S  102   4.488   3.398   4.404
    3DHA    C18  103   4.572   3.568   4.477
    3DHA    H8R  104   4.611   3.585   4.378
    3DHA    C17  105   4.604   3.657   4.572
    3DHA    H7R  106   4.677   3.732   4.544
    3DHA    C16  107   4.543   3.669   4.707
    3DHA    H6R  108   4.438   3.697   4.697
    3DHA    H6S  109   4.542   3.573   4.758
    3DHA    C15  110   4.619   3.772   4.782
    3DHA    H5R  111   4.667   3.847   4.721
    3DHA    C14  112   4.635   3.768   4.913
    3DHA    H4R  113   4.700   3.836   4.967
    3DHA    C13  114   4.555   3.690   5.011
    3DHA    H3R  115   4.503   3.607   4.963
    3DHA    H3S  116   4.613   3.649   5.094
    3DHA    C12  117   4.456   3.791   5.076
    3DHA    H2R  118   4.385   3.823   5.000
    3DHA    H2S  119   4.411   3.721   5.147
    3DHA   C117  120   3.829   3.306   5.014
    3DHA   H17R  121   3.834   3.210   5.065
    3DHA   C118  122   3.706   3.386   5.024
    3DHA   H18R  123   3.703   3.446   4.933
    3DHA   H18S  124   3.721   3.461   5.102
    3DHA   C119  125   3.578   3.305   5.042
    3DHA   H19R  126   3.526   3.290   4.947
    3DHA   C120  127   3.510   3.290   5.163
    3DHA   H20R  128   3.416   3.235   5.165
    3DHA   C121  129   3.567   3.318   5.304
    3DHA   H21R  130   3.518   3.403   5.351
    3DHA   H21S  131   3.670   3.354   5.300
    3DHA   C122  132   3.527   3.216   5.412
    3DHA   H22R  133   3.554   3.114   5.384
    3DHA   H22S  134   3.421   3.192   5.423
    3DHA   H22T  135   3.567   3.237   5.512
    1ST    C118  136   5.622   1.013   4.725
    1ST    H18R  137   5.706   1.005   4.794
    1ST    H18S  138   5.532   1.029   4.786
    1ST    H18T  139   5.635   1.109   4.676
    1ST    C117  140   5.594   0.907   4.631
    1ST    H17R  141   5.488   0.919   4.605
    1ST    H17S  142   5.646   0.937   4.540
    1ST    C116  143   5.640   0.767   4.678
    1ST    H16R  144   5.749   0.768   4.685
    1ST    H16S  145   5.610   0.741   4.780
    1ST    C115  146   5.603   0.654   4.586
    1ST    H15R  147   5.659   0.663   4.492
    1ST    H15S  148   5.633   0.559   4.631
    1ST    C114  149   5.457   0.643   4.544
    1ST    H14R  150   5.397   0.617   4.631
    1ST    H14S  151   5.422   0.742   4.512
    1ST    C113  152   5.407   0.548   4.425
    1ST    H13R  153   5.457   0.560   4.329
    1ST    H13S  154   5.422   0.444   4.455
    1ST    C112  155   5.253   0.556   4.402
    1ST    H12R  156   5.223   0.655   4.370
    1ST    H12S  157   5.217   0.488   4.325
    1ST    C111  158   5.176   0.535   4.533
    1ST    H11R  159   5.217   0.443   4.575
    1ST    H11S  160   5.189   0.621   4.600
    1ST    C110  161   5.028   0.512   4.508
    1ST    H10R  162   4.985   0.605   4.471
    1ST    H10S  163   5.015   0.445   4.423
    1ST     C19  164   4.948   0.461   4.630
    1ST     H9R  165   4.971   0.523   4.716
    1ST     H9S  166   4.840   0.471   4.621
    1ST     C18  167   4.983   0.332   4.684
    1ST     H8R  168   4.969   0.258   4.605
    1ST     H8S  169   5.091   0.328   4.698
    1ST     C17  170   4.918   0.298   4.820
    1ST     H7R  171   4.925   0.377   4.895
    1ST     H7S  172   4.811   0.281   4.804
    1ST     C16  173   4.975   0.176   4.885
    1ST     H6R  174   4.971   0.092   4.816
    1ST     H6S  175   5.081   0.200   4.893
    1ST     C15  176   4.917   0.162   5.023
    1ST     H5R  177   4.945   0.247   5.086
    1ST     H5S  178   4.808   0.161   5.022
    1ST     C14  179   4.952   0.027   5.094
    1ST     H4R  180   4.921  -0.058   5.033
    1ST     H4S  181   5.060   0.011   5.090
    1ST     C13  182   4.900   0.008   5.239
    1ST     H3R  183   4.946   0.087   5.298
    1ST     H3S  184   4.791   0.011   5.247
    1ST     C12  185   4.932  -0.133   5.293
    1ST     H2R  186   4.869  -0.206   5.242
    1ST     H2S  187   5.037  -0.156   5.277
    2PS     C11  188   4.895  -0.154   5.439
    2PS     O12  189   4.939  -0.075   5.520
    2PS     O11  190   4.828  -0.269   5.470
    2PS      C1  191   4.799  -0.299   5.606
    2PS      HR  192   4.777  -0.406   5.606
    2PS      HS  193   4.890  -0.286   5.665
    2PS      C2  194   4.689  -0.213   5.666
    2PS      HX  195   4.734  -0.117   5.695
    2PS      C3  196   4.634  -0.272   5.796
    2PS      HA  197   4.548  -0.333   5.769
    2PS      HB  198   4.713  -0.334   5.840
    2PS     O31  199   4.604  -0.165   5.882
    2PS     P31  200   4.541  -0.193   6.029
    2PS     O32  201   4.653  -0.284   6.105
    2PS     C31  202   4.632  -0.424   6.112
    2PS     H1A  203   4.559  -0.443   6.191
    2PS     H1B  204   4.590  -0.457   6.017
    2PS     C32  205   4.760  -0.502   6.138
    2PS     H2A  206   4.835  -0.462   6.070
    2PS     N31  207   4.820  -0.458   6.273
    2PS    HN1A  208   4.803  -0.525   6.350
    2PS    HN1B  209   4.918  -0.429   6.256
    2PS    HN1C  210   4.773  -0.379   6.321
    2PS     C33  211   4.750  -0.649   6.104
    2PS     O33  212   4.539  -0.057   6.086
    2PS     O34  213   4.410  -0.266   6.013
    2PS     O21  214   4.587  -0.199   5.571
    2PS     C21  215   4.504  -0.088   5.580
    2PS     O22  216   4.506  -0.006   5.666
    2PS     O35  217   4.647  -0.705   6.120
    2PS     O36  218   4.856  -0.712   6.100
    3DHA   C116  219   4.563   0.259   4.139
    3DHA   H16R  220   4.511   0.288   4.048
    3DHA   C115  221   4.479   0.167   4.222
    3DHA   H15R  222   4.380   0.175   4.177
    3DHA   H15S  223   4.511   0.063   4.210
    3DHA   C114  224   4.483   0.198   4.373
    3DHA   H14R  225   4.449   0.296   4.406
    3DHA   C113  226   4.505   0.116   4.479
    3DHA   H13R  227   4.504   0.158   4.580
    3DHA   C112  228   4.549  -0.026   4.481
    3DHA   H12R  229   4.472  -0.090   4.525
    3DHA   H12S  230   4.570  -0.050   4.376
    3DHA   C111  231   4.686  -0.032   4.556
    3DHA   H11R  232   4.773  -0.038   4.491
    3DHA   C110  233   4.717  -0.026   4.684
    3DHA   H10R  234   4.822  -0.008   4.707
    3DHA    C19  235   4.616  -0.006   4.794
    3DHA    H9R  236   4.665   0.009   4.890
    3DHA    H9S  237   4.560   0.086   4.780
    3DHA    C18  238   4.519  -0.122   4.820
    3DHA    H8R  239   4.481  -0.159   4.725
    3DHA    C17  240   4.470  -0.177   4.927
    3DHA    H7R  241   4.392  -0.253   4.922
    3DHA    C16  242   4.510  -0.146   5.069
    3DHA    H6R  243   4.492  -0.230   5.137
    3DHA    H6S  244   4.617  -0.127   5.077
    3DHA    C15  245   4.430  -0.030   5.106
    3DHA    H5R  246   4.374   0.014   5.024
    3DHA    C14  247   4.420   0.028   5.228
    3DHA    H4R  248   4.351   0.107   5.257
    3DHA    C13  249   4.502  -0.024   5.343
    3DHA    H3R  250   4.579  -0.093   5.308
    3DHA    H3S  251   4.576   0.050   5.374
    3DHA    C12  252   4.420  -0.074   5.464
    3DHA    H2R  253   4.327  -0.018   5.478
    3DHA    H2S  254   4.391  -0.177   5.441
    3DHA   C117  255   4.680   0.311   4.162
    3DHA   H17R  256   4.722   0.383   4.093
    3DHA   C118  257   4.764   0.286   4.285
    3DHA   H18R  258   4.741   0.185   4.320
    3DHA   H18S  259   4.732   0.364   4.354
    3DHA   C119  260   4.910   0.295   4.244
    3DHA   H19R  261   4.937   0.393   4.207
    3DHA   C120  262   5.005   0.202   4.256
    3DHA   H20R  263   5.109   0.220   4.230
    3DHA   C121  264   4.992   0.059   4.296
    3DHA   H21R  265   5.028  -0.016   4.225
    3DHA   H21S  266   4.887   0.030   4.309
    3DHA   C122  267   5.073   0.043   4.427
    3DHA   H22R  268   5.156   0.113   4.435
    3DHA   H22S  269   5.124  -0.053   4.432
    3DHA   H22T  270   5.009   0.056   4.515
    1ST    C118  271   3.647   3.914   3.864
    1ST    H18R  272   3.721   3.960   3.798
    1ST    H18S  273   3.567   3.871   3.804
    1ST    H18T  274   3.697   3.840   3.926
    1ST    C117  275   3.584   4.022   3.945
    1ST    H17R  276   3.656   4.087   3.995
    1ST    H17S  277   3.538   4.092   3.875
    1ST    C116  278   3.476   3.968   4.042
    1ST    H16R  279   3.388   4.031   4.055
    1ST    H16S  280   3.430   3.884   3.990
    1ST    C115  281   3.524   3.910   4.172
    1ST    H15R  282   3.595   3.828   4.161
    1ST    H15S  283   3.597   3.981   4.212
    1ST    C114  284   3.422   3.883   4.284
    1ST    H14R  285   3.355   3.813   4.233
    1ST    H14S  286   3.465   3.828   4.368
    1ST    C113  287   3.329   3.996   4.327
    1ST    H13R  288   3.394   4.073   4.369
    1ST    H13S  289   3.286   4.047   4.240
    1ST    C112  290   3.218   3.956   4.425
    1ST    H12R  291   3.155   3.873   4.390
    1ST    H12S  292   3.273   3.918   4.512
    1ST    C111  293   3.133   4.075   4.493
    1ST    H11R  294   3.206   4.151   4.523
    1ST    H11S  295   3.062   4.109   4.416
    1ST    C110  296   3.042   4.023   4.612
    1ST    H10R  297   3.002   3.923   4.590
    1ST    H10S  298   3.116   4.010   4.691
    1ST     C19  299   2.917   4.103   4.645
    1ST     H9R  300   2.838   4.094   4.570
    1ST     H9S  301   2.866   4.040   4.718
    1ST     C18  302   2.936   4.234   4.707
    1ST     H8R  303   3.020   4.226   4.777
    1ST     H8S  304   2.982   4.302   4.634
    1ST     C17  305   2.811   4.305   4.768
    1ST     H7R  306   2.757   4.348   4.684
    1ST     H7S  307   2.739   4.230   4.803
    1ST     C16  308   2.857   4.412   4.864
    1ST     H6R  309   2.921   4.484   4.811
    1ST     H6S  310   2.771   4.469   4.901
    1ST     C15  311   2.934   4.362   4.987
    1ST     H5R  312   2.881   4.282   5.039
    1ST     H5S  313   3.030   4.325   4.952
    1ST     C14  314   2.964   4.472   5.095
    1ST     H4R  315   3.030   4.551   5.059
    1ST     H4S  316   2.866   4.520   5.103
    1ST     C13  317   3.020   4.429   5.231
    1ST     H3R  318   2.959   4.343   5.257
    1ST     H3S  319   3.120   4.385   5.230
    1ST     C12  320   3.012   4.543   5.339
    1ST     H2R  321   3.068   4.632   5.309
    1ST     H2S  322   2.915   4.592   5.339
    2PS     C11  323   3.051   4.489   5.473
    2PS     O12  324   2.972   4.436   5.555
    2PS     O11  325   3.184   4.499   5.498
    2PS      C1  326   3.230   4.457   5.631
    2PS      HR  327   3.328   4.505   5.631
    2PS      HS  328   3.170   4.502   5.710
    2PS      C2  329   3.241   4.297   5.635
    2PS      HX  330   3.143   4.249   5.637
    2PS      C3  331   3.324   4.260   5.757
    2PS      HA  332   3.413   4.323   5.752
    2PS      HB  333   3.266   4.291   5.844
    2PS     O31  334   3.370   4.128   5.763
    2PS     P31  335   3.487   4.075   5.859
    2PS     O32  336   3.613   4.053   5.761
    2PS     C31  337   3.678   4.162   5.715
    2PS     H1A  338   3.648   4.175   5.611
    2PS     H1B  339   3.655   4.249   5.776
    2PS     C32  340   3.828   4.137   5.736
    2PS     H2A  341   3.840   4.126   5.843
    2PS     N31  342   3.885   4.014   5.656
    2PS    HN1A  343   3.828   3.936   5.692
    2PS    HN1B  344   3.875   4.023   5.554
    2PS    HN1C  345   3.978   3.976   5.678
    2PS     C33  346   3.898   4.269   5.699
    2PS     O33  347   3.512   4.182   5.959
    2PS     O34  348   3.448   3.937   5.904
    2PS     O21  349   3.312   4.259   5.514
    2PS     C21  350   3.305   4.129   5.472
    2PS     O22  351   3.230   4.040   5.514
    2PS     O35  352   3.939   4.338   5.791
    2PS     O36  353   3.925   4.283   5.581
    3DHA   C116  354   3.960   4.200   4.061
    3DHA   H16R  355   3.881   4.195   3.986
    3DHA   C115  356   3.910   4.176   4.204
    3DHA   H15R  357   3.810   4.132   4.193
    3DHA   H15S  358   3.971   4.101   4.254
    3DHA   C114  359   3.899   4.292   4.295
    3DHA   H14R  360   3.970   4.367   4.262
    3DHA   C113  361   3.811   4.313   4.394
    3DHA   H13R  362   3.813   4.406   4.450
    3DHA   C112  363   3.711   4.211   4.460
    3DHA   H12R  364   3.611   4.251   4.442
    3DHA   H12S  365   3.718   4.122   4.397
    3DHA   C111  366   3.751   4.191   4.608
    3DHA   H11R  367   3.855   4.213   4.629
    3DHA   C110  368   3.670   4.154   4.709
    3DHA   H10R  369   3.711   4.155   4.810
    3DHA    C19  370   3.524   4.103   4.693
    3DHA    H9R  371   3.502   4.077   4.589
    3DHA    H9S  372   3.519   4.004   4.739
    3DHA    C18  373   3.421   4.192   4.744
    3DHA    H8R  374   3.412   4.272   4.671
    3DHA    C17  375   3.342   4.184   4.850
    3DHA    H7R  376   3.275   4.263   4.883
    3DHA    C16  377   3.331   4.069   4.944
    3DHA    H6R  378   3.325   3.978   4.883
    3DHA    H6S  379   3.426   4.060   4.998
    3DHA    C15  380   3.212   4.088   5.036
    3DHA    H5R  381   3.117   4.056   4.995
    3DHA    C14  382   3.218   4.131   5.166
    3DHA    H4R  383   3.125   4.148   5.220
    3DHA    C13  384   3.344   4.182   5.228
    3DHA    H3R  385   3.422   4.207   5.155
    3DHA    H3S  386   3.316   4.277   5.274
    3DHA    C12  387   3.391   4.102   5.354
    3DHA    H2R  388   3.383   3.996   5.332
    3DHA    H2S  389   3.492   4.141   5.364
    3DHA   C117  390   4.085   4.207   4.028
    3DHA   H17R  391   4.106   4.210   3.921
    3DHA   C118  392   4.202   4.207   4.122
    3DHA   H18R  393   4.289   4.203   4.056
    3DHA   H18S  394   4.210   4.113   4.176
    3DHA   C119  395   4.209   4.325   4.211
    3DHA   H19R  396   4.158   4.312   4.306
    3DHA   C120  397   4.288   4.431   4.206
    3DHA   H20R  398   4.279   4.499   4.291
    3DHA   C121  399   4.408   4.452   4.115
    3DHA   H21R  400   4.464   4.359   4.105
    3DHA   H21S  401   4.485   4.511   4.165
    3DHA   C122  402   4.386   4.523   3.982
    3DHA   H22R  403   4.468   4.552   3.916
    3DHA   H22S  404   4.327   4.612   4.003
    3DHA   H22T  405   4.323   4.453   3.927
    1ST    C118  406   0.739   4.755   3.657
    1ST    H18R  407   0.745   4.848   3.601
    1ST    H18S  408   0.656   4.764   3.727
    1ST    H18T  409   0.744   4.666   3.593
    1ST    C117  410   0.873   4.757   3.729
    1ST    H17R  411   0.954   4.761   3.656
    1ST    H17S  412   0.875   4.841   3.798
    1ST    C116  413   0.885   4.640   3.816
    1ST    H16R  414   0.873   4.558   3.744
    1ST    H16S  415   0.988   4.643   3.852
    1ST    C115  416   0.775   4.625   3.923
    1ST    H15R  417   0.807   4.697   4.000
    1ST    H15S  418   0.673   4.646   3.891
    1ST    C114  419   0.773   4.479   3.983
    1ST    H14R  420   0.770   4.415   3.895
    1ST    H14S  421   0.870   4.470   4.034
    1ST    C113  422   0.653   4.441   4.075
    1ST    H13R  423   0.563   4.458   4.016
    1ST    H13S  424   0.657   4.333   4.088
    1ST    C112  425   0.641   4.520   4.202
    1ST    H12R  426   0.646   4.624   4.168
    1ST    H12S  427   0.546   4.510   4.254
    1ST    C111  428   0.749   4.483   4.306
    1ST    H11R  429   0.842   4.523   4.265
    1ST    H11S  430   0.745   4.560   4.383
    1ST    C110  431   0.740   4.353   4.379
    1ST    H10R  432   0.635   4.325   4.388
    1ST    H10S  433   0.777   4.276   4.311
    1ST     C19  434   0.815   4.339   4.511
    1ST     H9R  435   0.868   4.243   4.516
    1ST     H9S  436   0.897   4.411   4.512
    1ST     C18  437   0.719   4.357   4.630
    1ST     H8R  438   0.649   4.439   4.614
    1ST     H8S  439   0.653   4.271   4.614
    1ST     C17  440   0.790   4.381   4.769
    1ST     H7R  441   0.727   4.331   4.843
    1ST     H7S  442   0.882   4.322   4.776
    1ST     C16  443   0.825   4.527   4.804
    1ST     H6R  444   0.890   4.573   4.729
    1ST     H6S  445   0.738   4.591   4.795
    1ST     C15  446   0.885   4.552   4.943
    1ST     H5R  447   0.964   4.478   4.962
    1ST     H5S  448   0.947   4.641   4.936
    1ST     C14  449   0.786   4.551   5.061
    1ST     H4R  450   0.692   4.593   5.023
    1ST     H4S  451   0.766   4.444   5.072
    1ST     C13  452   0.827   4.620   5.183
    1ST     H3R  453   0.863   4.713   5.138
    1ST     H3S  454   0.737   4.642   5.241
    1ST     C12  455   0.942   4.537   5.251
    1ST     H2R  456   0.888   4.447   5.280
    1ST     H2S  457   1.021   4.509   5.181
    2PS     C11  458   0.984   4.595   5.384
    2PS     O12  459   0.898   4.645   5.462
    2PS     O11  460   1.118   4.581   5.410
    2PS      C1  461   1.165   4.609   5.548
    2PS      HR  462   1.126   4.707   5.577
    2PS      HS  463   1.131   4.527   5.612
    2PS      C2  464   1.315   4.615   5.538
    2PS      HX  465   1.356   4.525   5.490
    2PS      C3  466   1.375   4.658   5.676
    2PS      HA  467   1.365   4.580   5.751
    2PS      HB  468   1.483   4.676   5.674
    2PS     O31  469   1.318   4.779   5.723
    2PS     P31  470   1.349   4.839   5.867
    2PS     O32  471   1.387   4.995   5.854
    2PS     C31  472   1.510   5.033   5.807
    2PS     H1A  473   1.581   4.964   5.853
    2PS     H1B  474   1.506   5.014   5.699
    2PS     C32  475   1.541   5.187   5.831
    2PS     H2A  476   1.635   5.208   5.780
    2PS     N31  477   1.433   5.277   5.772
    2PS    HN1A  478   1.407   5.235   5.681
    2PS    HN1B  479   1.353   5.289   5.837
    2PS    HN1C  480   1.471   5.373   5.764
    2PS     C33  481   1.561   5.205   5.978
    2PS     O33  482   1.223   4.828   5.945
    2PS     O34  483   1.471   4.771   5.916
    2PS     O21  484   1.340   4.728   5.444
    2PS     C21  485   1.462   4.734   5.390
    2PS     O22  486   1.560   4.665   5.426
    2PS     O35  487   1.668   5.176   6.029
    2PS     O36  488   1.460   5.232   6.038
    3DHA   C116  489   0.346   4.742   4.532
    3DHA   H16R  490   0.258   4.785   4.486
    3DHA   C115  491   0.476   4.746   4.458
    3DHA   H15R  492   0.545   4.669   4.493
    3DHA   H15S  493   0.454   4.718   4.355
    3DHA   C114  494   0.538   4.879   4.457
    3DHA   H14R  495   0.481   4.948   4.395
    3DHA   C113  496   0.657   4.924   4.504
    3DHA   H13R  497   0.689   5.027   4.492
    3DHA   C112  498   0.761   4.841   4.577
    3DHA   H12R  499   0.729   4.737   4.571
    3DHA   H12S  500   0.856   4.848   4.523
    3DHA   C111  501   0.761   4.862   4.727
    3DHA   H11R  502   0.671   4.828   4.777
    3DHA   C110  503   0.857   4.925   4.796
    3DHA   H10R  504   0.852   4.929   4.904
    3DHA    C19  505   0.976   4.993   4.728
    3DHA    H9R  506   1.037   4.916   4.680
    3DHA    H9S  507   0.937   5.047   4.641
    3DHA    C18  508   1.043   5.083   4.823
    3DHA    H8R  509   1.005   5.184   4.807
    3DHA    C17  510   1.125   5.054   4.923
    3DHA    H7R  511   1.154   5.136   4.988
    3DHA    C16  512   1.193   4.924   4.954
    3DHA    H6R  513   1.168   4.841   4.887
    3DHA    H6S  514   1.300   4.944   4.946
    3DHA    C15  515   1.156   4.877   5.090
    3DHA    H5R  516   1.050   4.890   5.111
    3DHA    C14  517   1.236   4.814   5.183
    3DHA    H4R  518   1.197   4.780   5.279
    3DHA    C13  519   1.381   4.786   5.165
    3DHA    H3R  520   1.400   4.680   5.149
    3DHA    H3S  521   1.420   4.824   5.070
    3DHA    C12  522   1.471   4.831   5.277
    3DHA    H2R  523   1.576   4.838   5.246
    3DHA    H2S  524   1.448   4.929   5.320
    3DHA   C117  525   0.327   4.714   4.663
    3DHA   H17R  526   0.227   4.728   4.703
    3DHA   C118  527   0.430   4.671   4.765
    3DHA   H18R  528   0.419   4.729   4.857
    3DHA   H18S  529   0.531   4.700   4.736
    3DHA   C119  530   0.430   4.525   4.793
    3DHA   H19R  531   0.482   4.466   4.719
    3DHA   C120  532   0.382   4.472   4.901
    3DHA   H20R  533   0.405   4.368   4.926
    3DHA   C121  534   0.294   4.540   5.006
    3DHA   H21R  535   0.258   4.640   4.981
    3DHA   H21S  536   0.350   4.540   5.099
    3DHA   C122  537   0.169   4.449   5.017
    3DHA   H22R  538   0.124   4.448   4.918
    3DHA   H22S  539   0.097   4.497   5.084
    3DHA   H22T  540   0.182   4.342   5.039
    1ST    C118  541   2.596   4.495   3.605
    1ST    H18R  542   2.669   4.573   3.631
    1ST    H18S  543   2.500   4.508   3.656
    1ST    H18T  544   2.573   4.495   3.499
    1ST    C117  545   2.636   4.355   3.653
    1ST    H17R  546   2.556   4.291   3.616
    1ST    H17S  547   2.740   4.331   3.630
    1ST    C116  548   2.603   4.329   3.802
    1ST    H16R  549   2.693   4.368   3.850
    1ST    H16S  550   2.518   4.385   3.841
    1ST    C115  551   2.589   4.180   3.824
    1ST    H15R  552   2.505   4.134   3.772
    1ST    H15S  553   2.673   4.122   3.786
    1ST    C114  554   2.578   4.151   3.975
    1ST    H14R  555   2.664   4.194   4.025
    1ST    H14S  556   2.496   4.207   4.020
    1ST    C113  557   2.574   4.004   4.017
    1ST    H13R  558   2.506   3.944   3.956
    1ST    H13S  559   2.664   3.954   3.980
    1ST    C112  560   2.561   3.981   4.170
    1ST    H12R  561   2.643   4.043   4.204
    1ST    H12S  562   2.464   4.024   4.197
    1ST    C111  563   2.571   3.837   4.215
    1ST    H11R  564   2.535   3.773   4.135
    1ST    H11S  565   2.677   3.810   4.207
    1ST    C110  566   2.528   3.791   4.354
    1ST    H10R  567   2.420   3.780   4.361
    1ST    H10S  568   2.573   3.693   4.372
    1ST     C19  569   2.560   3.884   4.466
    1ST     H9R  570   2.667   3.904   4.456
    1ST     H9S  571   2.517   3.984   4.450
    1ST     C18  572   2.526   3.826   4.602
    1ST     H8R  573   2.420   3.800   4.607
    1ST     H8S  574   2.581   3.733   4.614
    1ST     C17  575   2.549   3.911   4.727
    1ST     H7R  576   2.649   3.953   4.732
    1ST     H7S  577   2.493   4.003   4.706
    1ST     C16  578   2.513   3.847   4.864
    1ST     H6R  579   2.519   3.738   4.862
    1ST     H6S  580   2.585   3.891   4.932
    1ST     C15  581   2.375   3.886   4.928
    1ST     H5R  582   2.368   3.993   4.945
    1ST     H5S  583   2.287   3.873   4.864
    1ST     C14  584   2.350   3.820   5.067
    1ST     H4R  585   2.342   3.711   5.060
    1ST     H4S  586   2.436   3.842   5.129
    1ST     C13  587   2.225   3.887   5.122
    1ST     H3R  588   2.238   3.995   5.130
    1ST     H3S  589   2.154   3.876   5.041
    1ST     C12  590   2.167   3.834   5.251
    1ST     H2R  591   2.073   3.887   5.268
    1ST     H2S  592   2.146   3.728   5.238
    2PS     C11  593   2.261   3.851   5.367
    2PS     O12  594   2.329   3.759   5.410
    2PS     O11  595   2.263   3.975   5.417
    2PS      C1  596   2.358   4.006   5.511
    2PS      HR  597   2.337   4.101   5.562
    2PS      HS  598   2.345   3.933   5.591
    2PS      C2  599   2.500   3.999   5.448
    2PS      HX  600   2.520   3.913   5.383
    2PS      C3  601   2.606   3.997   5.552
    2PS      HA  602   2.594   3.903   5.606
    2PS      HB  603   2.707   3.989   5.511
    2PS     O31  604   2.585   4.095   5.652
    2PS     P31  605   2.684   4.105   5.775
    2PS     O32  606   2.655   4.245   5.850
    2PS     C31  607   2.597   4.249   5.979
    2PS     H1A  608   2.506   4.189   5.989
    2PS     H1B  609   2.665   4.217   6.058
    2PS     C32  610   2.543   4.390   5.993
    2PS     H2A  611   2.625   4.461   5.992
    2PS     N31  612   2.438   4.418   5.875
    2PS    HN1A  613   2.378   4.335   5.860
    2PS    HN1B  614   2.375   4.499   5.885
    2PS    HN1C  615   2.486   4.440   5.787
    2PS     C33  616   2.480   4.400   6.131
    2PS     O33  617   2.645   3.988   5.853
    2PS     O34  618   2.824   4.109   5.732
    2PS     O21  619   2.505   4.106   5.355
    2PS     C21  620   2.606   4.112   5.268
    2PS     O22  621   2.693   4.022   5.254
    2PS     O35  622   2.368   4.353   6.147
    2PS     O36  623   2.540   4.478   6.210
    3DHA   C116  624   1.911   4.341   4.248
    3DHA   H16R  625   1.858   4.252   4.213
    3DHA   C115  626   1.884   4.377   4.388
    3DHA   H15R  627   1.878   4.285   4.447
    3DHA   H15S  628   1.976   4.421   4.426
    3DHA   C114  629   1.761   4.449   4.395
    3DHA   H14R  630   1.708   4.463   4.301
    3DHA   C113  631   1.719   4.523   4.499
    3DHA   H13R  632   1.618   4.561   4.498
    3DHA   C112  633   1.782   4.533   4.630
    3DHA   H12R  634   1.697   4.544   4.698
    3DHA   H12S  635   1.820   4.435   4.659
    3DHA   C111  636   1.877   4.636   4.638
    3DHA   H11R  637   1.865   4.723   4.575
    3DHA   C110  638   1.989   4.636   4.710
    3DHA   H10R  639   2.048   4.728   4.716
    3DHA    C19  640   2.045   4.526   4.794
    3DHA    H9R  641   2.121   4.570   4.858
    3DHA    H9S  642   1.967   4.481   4.856
    3DHA    C18  643   2.100   4.407   4.716
    3DHA    H8R  644   2.051   4.402   4.619
    3DHA    C17  645   2.184   4.313   4.761
    3DHA    H7R  646   2.216   4.229   4.699
    3DHA    C16  647   2.252   4.322   4.896
    3DHA    H6R  648   2.202   4.396   4.959
    3DHA    H6S  649   2.233   4.233   4.957
    3DHA    C15  650   2.395   4.356   4.887
    3DHA    H5R  651   2.423   4.423   4.807
    3DHA    C14  652   2.498   4.303   4.954
    3DHA    H4R  653   2.596   4.347   4.934
    3DHA    C13  654   2.502   4.205   5.066
    3DHA    H3R  655   2.404   4.178   5.105
    3DHA    H3S  656   2.535   4.109   5.025
    3DHA    C12  657   2.605   4.227   5.174
    3DHA    H2R  658   2.701   4.242   5.126
    3DHA    H2S  659   2.569   4.316   5.226
    3DHA   C117  660   1.975   4.417   4.161
    3DHA   H17R  661   1.984   4.382   4.058
    3DHA   C118  662   2.050   4.541   4.194
    3DHA   H18R  663   2.144   4.515   4.145
    3DHA   H18S  664   2.074   4.565   4.297
    3DHA   C119  665   1.972   4.646   4.124
    3DHA   H19R  666   1.887   4.684   4.180
    3DHA   C120  667   2.000   4.689   4.001
    3DHA   H20R  668   1.937   4.765   3.954
    3DHA   C121  669   2.108   4.647   3.909
    3DHA   H21R  670   2.063   4.596   3.824
    3DHA   H21S  671   2.176   4.571   3.947
    3DHA   C122  672   2.200   4.761   3.868
    3DHA   H22R  673   2.248   4.806   3.955
    3DHA   H22S  674   2.140   4.829   3.807
    3DHA   H22T  675   2.283   4.740   3.801
    1ST    C118  676   1.197   6.063   3.965
    1ST    H18R  677   1.147   6.156   3.993
    1ST    H18S  678   1.267   6.102   3.891
    1ST    H18T  679   1.256   6.040   4.054
    1ST    C117  680   1.106   5.958   3.909
    1ST    H17R  681   1.030   5.934   3.984
    1ST    H17S  682   1.046   5.994   3.825
    1ST    C116  683   1.182   5.836   3.870
    1ST    H16R  684   1.109   5.763   3.835
    1ST    H16S  685   1.237   5.867   3.781
    1ST    C115  686   1.289   5.785   3.975
    1ST    H15R  687   1.374   5.851   3.955
    1ST    H15S  688   1.252   5.783   4.078
    1ST    C114  689   1.338   5.646   3.934
    1ST    H14R  690   1.379   5.651   3.833
    1ST    H14S  691   1.428   5.636   3.995
    1ST    C113  692   1.239   5.523   3.948
    1ST    H13R  693   1.146   5.552   3.899
    1ST    H13S  694   1.288   5.455   3.878
    1ST    C112  695   1.237   5.472   4.089
    1ST    H12R  696   1.327   5.485   4.150
    1ST    H12S  697   1.171   5.543   4.139
    1ST    C111  698   1.199   5.326   4.101
    1ST    H11R  699   1.096   5.314   4.068
    1ST    H11S  700   1.260   5.257   4.042
    1ST    C110  701   1.204   5.261   4.244
    1ST    H10R  702   1.166   5.160   4.229
    1ST    H10S  703   1.310   5.255   4.269
    1ST     C19  704   1.114   5.317   4.352
    1ST     H9R  705   1.013   5.334   4.314
    1ST     H9S  706   1.091   5.230   4.414
    1ST     C18  707   1.182   5.442   4.424
    1ST     H8R  708   1.282   5.406   4.449
    1ST     H8S  709   1.190   5.535   4.367
    1ST     C17  710   1.126   5.480   4.563
    1ST     H7R  711   1.036   5.540   4.546
    1ST     H7S  712   1.098   5.392   4.621
    1ST     C16  713   1.224   5.560   4.653
    1ST     H6R  714   1.323   5.516   4.673
    1ST     H6S  715   1.266   5.652   4.612
    1ST     C15  716   1.171   5.575   4.801
    1ST     H5R  717   1.083   5.640   4.795
    1ST     H5S  718   1.131   5.477   4.828
    1ST     C14  719   1.275   5.633   4.898
    1ST     H4R  720   1.358   5.562   4.889
    1ST     H4S  721   1.316   5.728   4.864
    1ST     C13  722   1.232   5.640   5.042
    1ST     H3R  723   1.155   5.717   5.041
    1ST     H3S  724   1.200   5.541   5.077
    1ST     C12  725   1.353   5.698   5.123
    1ST     H2R  726   1.448   5.646   5.112
    1ST     H2S  727   1.364   5.804   5.098
    2PS     C11  728   1.327   5.686   5.271
    2PS     O12  729   1.281   5.783   5.332
    2PS     O11  730   1.353   5.567   5.323
    2PS      C1  731   1.313   5.539   5.459
    2PS      HR  732   1.343   5.438   5.487
    2PS      HS  733   1.366   5.614   5.518
    2PS      C2  734   1.163   5.563   5.495
    2PS      HX  735   1.132   5.660   5.456
    2PS      C3  736   1.134   5.547   5.650
    2PS      HA  737   1.207   5.616   5.693
    2PS      HB  738   1.032   5.587   5.659
    2PS     O31  739   1.154   5.419   5.688
    2PS     P31  740   1.110   5.353   5.827
    2PS     O32  741   0.954   5.308   5.811
    2PS     C31  742   0.859   5.399   5.757
    2PS     H1A  743   0.873   5.498   5.801
    2PS     H1B  744   0.872   5.407   5.649
    2PS     C32  745   0.713   5.359   5.778
    2PS     H2A  746   0.655   5.431   5.721
    2PS     N31  747   0.685   5.221   5.722
    2PS    HN1A  748   0.692   5.145   5.792
    2PS    HN1B  749   0.590   5.227   5.682
    2PS    HN1C  750   0.743   5.191   5.642
    2PS     C33  751   0.664   5.383   5.919
    2PS     O33  752   1.187   5.227   5.857
    2PS     O34  753   1.106   5.455   5.937
    2PS     O21  754   1.091   5.463   5.416
    2PS     C21  755   0.959   5.478   5.393
    2PS     O22  756   0.887   5.555   5.446
    2PS     O35  757   0.634   5.284   5.981
    2PS     O36  758   0.683   5.490   5.983
    3DHA   C116  759   0.263   5.330   3.956
    3DHA   H16R  760   0.195   5.252   3.991
    3DHA   C115  761   0.388   5.346   4.038
    3DHA   H15R  762   0.452   5.258   4.041
    3DHA   H15S  763   0.452   5.424   3.996
    3DHA   C114  764   0.345   5.398   4.174
    3DHA   H14R  765   0.242   5.434   4.178
    3DHA   C113  766   0.424   5.398   4.282
    3DHA   H13R  767   0.392   5.437   4.379
    3DHA   C112  768   0.561   5.350   4.295
    3DHA   H12R  769   0.601   5.336   4.195
    3DHA   H12S  770   0.620   5.435   4.328
    3DHA   C111  771   0.580   5.245   4.395
    3DHA   H11R  772   0.555   5.146   4.355
    3DHA   C110  773   0.635   5.264   4.517
    3DHA   H10R  774   0.645   5.172   4.574
    3DHA    C19  775   0.674   5.396   4.582
    3DHA    H9R  776   0.783   5.401   4.589
    3DHA    H9S  777   0.645   5.479   4.517
    3DHA    C18  778   0.616   5.413   4.719
    3DHA    H8R  779   0.510   5.435   4.706
    3DHA    C17  780   0.675   5.392   4.838
    3DHA    H7R  781   0.618   5.412   4.928
    3DHA    C16  782   0.820   5.360   4.865
    3DHA    H6R  783   0.875   5.337   4.773
    3DHA    H6S  784   0.862   5.449   4.913
    3DHA    C15  785   0.827   5.249   4.968
    3DHA    H5R  786   0.779   5.154   4.945
    3DHA    C14  787   0.882   5.259   5.088
    3DHA    H4R  788   0.868   5.166   5.142
    3DHA    C13  789   0.953   5.373   5.155
    3DHA    H3R  790   1.057   5.340   5.161
    3DHA    H3S  791   0.964   5.468   5.103
    3DHA    C12  792   0.903   5.373   5.305
    3DHA    H2R  793   0.796   5.392   5.293
    3DHA    H2S  794   0.911   5.272   5.345
    3DHA   C117  795   0.214   5.427   3.872
    3DHA   H17R  796   0.109   5.425   3.842
    3DHA   C118  797   0.291   5.547   3.826
    3DHA   H18R  798   0.332   5.601   3.911
    3DHA   H18S  799   0.220   5.618   3.784
    3DHA   C119  800   0.404   5.515   3.743
    3DHA   H19R  801   0.495   5.515   3.802
    3DHA   C120  802   0.408   5.498   3.606
    3DHA   H20R  803   0.505   5.469   3.566
    3DHA   C121  804   0.289   5.498   3.513
    3DHA   H21R  805   0.194   5.491   3.567
    3DHA   H21S  806   0.302   5.409   3.451
    3DHA   C122  807   0.284   5.624   3.433
    3DHA   H22R  808   0.373   5.628   3.370
    3DHA   H22S  809   0.280   5.712   3.497
    3DHA   H22T  810   0.195   5.616   3.370
    1ST    C118  811   0.979   1.632   4.360
    1ST    H18R  812   0.962   1.711   4.287
    1ST    H18S  813   1.080   1.591   4.356
    1ST    H18T  814   0.953   1.675   4.458
    1ST    C117  815   0.874   1.525   4.332
    1ST    H17R  816   0.781   1.581   4.326
    1ST    H17S  817   0.891   1.486   4.231
    1ST    C116  818   0.868   1.412   4.433
    1ST    H16R  819   0.969   1.372   4.437
    1ST    H16S  820   0.831   1.438   4.532
    1ST    C115  821   0.796   1.291   4.387
    1ST    H15R  822   0.701   1.319   4.341
    1ST    H15S  823   0.861   1.250   4.309
    1ST    C114  824   0.774   1.195   4.504
    1ST    H14R  825   0.734   1.102   4.463
    1ST    H14S  826   0.872   1.170   4.544
    1ST    C113  827   0.666   1.223   4.600
    1ST    H13R  828   0.662   1.325   4.641
    1ST    H13S  829   0.573   1.200   4.549
    1ST    C112  830   0.685   1.143   4.730
    1ST    H12R  831   0.725   1.046   4.700
    1ST    H12S  832   0.763   1.190   4.791
    1ST    C111  833   0.556   1.121   4.816
    1ST    H11R  834   0.511   1.213   4.853
    1ST    H11S  835   0.475   1.083   4.753
    1ST    C110  836   0.583   1.023   4.936
    1ST    H10R  837   0.485   0.992   4.973
    1ST    H10S  838   0.634   0.933   4.901
    1ST     C19  839   0.680   1.082   5.050
    1ST     H9R  840   0.676   1.003   5.125
    1ST     H9S  841   0.784   1.096   5.018
    1ST     C18  842   0.626   1.206   5.134
    1ST     H8R  843   0.557   1.267   5.076
    1ST     H8S  844   0.568   1.169   5.218
    1ST     C17  845   0.734   1.281   5.214
    1ST     H7R  846   0.797   1.333   5.142
    1ST     H7S  847   0.689   1.364   5.267
    1ST     C16  848   0.823   1.197   5.310
    1ST     H6R  849   0.879   1.127   5.248
    1ST     H6S  850   0.899   1.265   5.350
    1ST     C15  851   0.760   1.125   5.432
    1ST     H5R  852   0.736   1.197   5.511
    1ST     H5S  853   0.667   1.071   5.411
    1ST     C14  854   0.864   1.020   5.477
    1ST     H4R  855   0.901   0.968   5.389
    1ST     H4S  856   0.942   1.070   5.535
    1ST     C13  857   0.810   0.906   5.565
    1ST     H3R  858   0.807   0.950   5.664
    1ST     H3S  859   0.705   0.886   5.540
    1ST     C12  860   0.896   0.782   5.571
    1ST     H2R  861   0.912   0.744   5.470
    1ST     H2S  862   0.998   0.798   5.607
    2PS     C11  863   0.845   0.674   5.662
    2PS     O12  864   0.735   0.679   5.715
    2PS     O11  865   0.941   0.574   5.673
    2PS      C1  866   0.903   0.465   5.761
    2PS      HR  867   0.877   0.507   5.858
    2PS      HS  868   0.825   0.407   5.712
    2PS      C2  869   1.010   0.362   5.780
    2PS      HX  870   0.973   0.285   5.848
    2PS      C3  871   1.122   0.443   5.843
    2PS      HA  872   1.157   0.515   5.768
    2PS      HB  873   1.076   0.500   5.924
    2PS     O31  874   1.233   0.374   5.889
    2PS     P31  875   1.226   0.253   5.995
    2PS     O32  876   1.183   0.124   5.909
    2PS     C31  877   1.256   0.103   5.790
    2PS     H1A  878   1.187   0.037   5.737
    2PS     H1B  879   1.280   0.193   5.733
    2PS     C32  880   1.369   0.004   5.809
    2PS     H2A  881   1.381  -0.058   5.720
    2PS     N31  882   1.491   0.079   5.836
    2PS    HN1A  883   1.497   0.158   5.770
    2PS    HN1B  884   1.493   0.106   5.935
    2PS    HN1C  885   1.578   0.030   5.813
    2PS     C33  886   1.332  -0.094   5.920
    2PS     O33  887   1.367   0.231   6.039
    2PS     O34  888   1.124   0.287   6.098
    2PS     O21  889   1.057   0.307   5.656
    2PS     C21  890   0.992   0.217   5.580
    2PS     O22  891   0.887   0.168   5.613
    2PS     O35  892   1.232  -0.158   5.920
    2PS     O36  893   1.406  -0.095   6.011
    3DHA   C116  894   1.150   0.491   4.382
    3DHA   H16R  895   1.131   0.512   4.487
    3DHA   C115  896   1.237   0.597   4.318
    3DHA   H15R  897   1.254   0.572   4.213
    3DHA   H15S  898   1.186   0.694   4.322
    3DHA   C114  899   1.372   0.627   4.378
    3DHA   H14R  900   1.455   0.635   4.308
    3DHA   C113  901   1.407   0.646   4.509
    3DHA   H13R  902   1.513   0.656   4.531
    3DHA   C112  903   1.311   0.646   4.624
    3DHA   H12R  904   1.223   0.708   4.605
    3DHA   H12S  905   1.282   0.541   4.626
    3DHA   C111  906   1.369   0.699   4.751
    3DHA   H11R  907   1.414   0.797   4.740
    3DHA   C110  908   1.363   0.642   4.877
    3DHA   H10R  909   1.416   0.683   4.962
    3DHA    C19  910   1.312   0.504   4.894
    3DHA    H9R  911   1.205   0.496   4.877
    3DHA    H9S  912   1.364   0.437   4.826
    3DHA    C18  913   1.358   0.455   5.027
    3DHA    H8R  914   1.460   0.418   5.034
    3DHA    C17  915   1.281   0.449   5.132
    3DHA    H7R  916   1.323   0.437   5.231
    3DHA    C16  917   1.136   0.482   5.133
    3DHA    H6R  918   1.113   0.553   5.053
    3DHA    H6S  919   1.091   0.388   5.102
    3DHA    C15  920   1.093   0.522   5.270
    3DHA    H5R  921   1.131   0.615   5.313
    3DHA    C14  922   1.031   0.442   5.356
    3DHA    H4R  923   1.024   0.468   5.461
    3DHA    C13  924   0.999   0.295   5.341
    3DHA    H3R  925   0.891   0.280   5.331
    3DHA    H3S  926   1.037   0.255   5.247
    3DHA    C12  927   1.055   0.199   5.442
    3DHA    H2R  928   1.035   0.096   5.412
    3DHA    H2S  929   1.162   0.219   5.448
    3DHA   C117  930   1.120   0.373   4.335
    3DHA   H17R  931   1.070   0.305   4.403
    3DHA   C118  932   1.165   0.318   4.205
    3DHA   H18R  933   1.210   0.219   4.218
    3DHA   H18S  934   1.237   0.389   4.163
    3DHA   C119  935   1.046   0.319   4.117
    3DHA   H19R  936   1.035   0.413   4.064
    3DHA   C120  937   0.973   0.213   4.076
    3DHA   H20R  938   0.908   0.236   3.992
    3DHA   C121  939   0.994   0.070   4.112
    3DHA   H21R  940   0.937   0.038   4.199
    3DHA   H21S  941   1.100   0.061   4.137
    3DHA   C122  942   0.950  -0.028   4.004
    3DHA   H22R  943   0.990  -0.123   4.041
    3DHA   H22S  944   1.008  -0.023   3.911
    3DHA   H22T  945   0.850  -0.065   3.982
    1ST    C118  946   4.035   6.908   3.862
    1ST    H18R  947   4.040   6.939   3.758
    1ST    H18S  948   4.095   6.975   3.924
    1ST    H18T  949   3.931   6.921   3.892
    1ST    C117  950   4.089   6.764   3.883
    1ST    H17R  951   4.040   6.715   3.799
    1ST    H17S  952   4.193   6.771   3.848
    1ST    C116  953   4.080   6.709   4.024
    1ST    H16R  954   4.178   6.670   4.051
    1ST    H16S  955   4.075   6.786   4.101
    1ST    C115  956   3.990   6.591   4.031
    1ST    H15R  957   3.884   6.601   4.005
    1ST    H15S  958   4.030   6.517   3.962
    1ST    C114  959   4.002   6.537   4.176
    1ST    H14R  960   4.105   6.509   4.201
    1ST    H14S  961   3.980   6.610   4.254
    1ST    C113  962   3.911   6.401   4.203
    1ST    H13R  963   3.805   6.419   4.186
    1ST    H13S  964   3.936   6.316   4.140
    1ST    C112  965   3.914   6.369   4.350
    1ST    H12R  966   3.902   6.458   4.413
    1ST    H12S  967   3.828   6.305   4.373
    1ST    C111  968   4.046   6.301   4.394
    1ST    H11R  969   4.087   6.231   4.321
    1ST    H11S  970   4.122   6.379   4.399
    1ST    C110  971   4.043   6.222   4.534
    1ST    H10R  972   4.028   6.289   4.618
    1ST    H10S  973   3.960   6.151   4.533
    1ST     C19  974   4.169   6.143   4.560
    1ST     H9R  975   4.173   6.070   4.479
    1ST     H9S  976   4.262   6.198   4.549
    1ST     C18  977   4.188   6.060   4.698
    1ST     H8R  978   4.292   6.027   4.698
    1ST     H8S  979   4.188   6.133   4.779
    1ST     C17  980   4.077   5.947   4.710
    1ST     H7R  981   3.979   5.994   4.723
    1ST     H7S  982   4.060   5.909   4.610
    1ST     C16  983   4.106   5.832   4.809
    1ST     H6R  984   4.036   5.751   4.789
    1ST     H6S  985   4.205   5.790   4.789
    1ST     C15  986   4.072   5.858   4.959
    1ST     H5R  987   3.969   5.894   4.965
    1ST     H5S  988   4.092   5.762   5.007
    1ST     C14  989   4.164   5.955   5.029
    1ST     H4R  990   4.270   5.929   5.030
    1ST     H4S  991   4.153   6.054   4.985
    1ST     C13  992   4.112   5.977   5.168
    1ST     H3R  993   4.171   6.060   5.207
    1ST     H3S  994   4.013   6.023   5.170
    1ST     C12  995   4.122   5.851   5.268
    1ST     H2R  996   4.049   5.776   5.235
    1ST     H2S  997   4.228   5.825   5.269
    2PS     C11  998   4.071   5.898   5.402
    2PS     O12  999   4.151   5.909   5.497
    2PS     O11 1000   3.936   5.904   5.406
    2PS      C1 1001   3.875   5.941   5.537
    2PS      HR 1002   3.768   5.942   5.512
    2PS      HS 1003   3.893   5.871   5.618
    2PS      C2 1004   3.915   6.090   5.574
    2PS      HX 1005   4.023   6.094   5.586
    2PS      C3 1006   3.843   6.133   5.708
    2PS      HA 1007   3.847   6.046   5.774
    2PS      HB 1008   3.893   6.218   5.754
    2PS     O31 1009   3.713   6.167   5.671
    2PS     P31 1010   3.616   6.240   5.772
    2PS     O32 1011   3.553   6.115   5.858
    2PS     C31 1012   3.635   6.040   5.941
    2PS     H1A 1013   3.663   5.947   5.890
    2PS     H1B 1014   3.718   6.094   5.986
    2PS     C32 1015   3.541   6.012   6.064
    2PS     H2A 1016   3.550   6.092   6.138
    2PS     N31 1017   3.399   6.006   6.019
    2PS    HN1A 1018   3.332   5.974   6.091
    2PS    HN1B 1019   3.372   6.085   5.958
    2PS    HN1C 1020   3.383   5.931   5.950
    2PS     C33 1021   3.586   5.889   6.142
    2PS     O33 1022   3.693   6.326   5.873
    2PS     O34 1023   3.509   6.310   5.698
    2PS     O21 1024   3.868   6.179   5.470
    2PS     C21 1025   3.935   6.296   5.466
    2PS     O22 1026   4.046   6.321   5.520
    2PS     O35 1027   3.645   5.905   6.250
    2PS     O36 1028   3.577   5.773   6.099
    3DHA   C116 1029   3.972   6.916   4.299
    3DHA   H16R 1030   3.915   6.826   4.315
    3DHA   C115 1031   4.104   6.922   4.373
    3DHA   H15R 1032   4.180   6.977   4.317
    3DHA   H15S 1033   4.096   6.972   4.470
    3DHA   C114 1034   4.159   6.784   4.391
    3DHA   H14R 1035   4.224   6.741   4.315
    3DHA   C113 1036   4.115   6.695   4.486
    3DHA   H13R 1037   4.152   6.593   4.483
    3DHA   C112 1038   4.023   6.718   4.600
    3DHA   H12R 1039   3.944   6.788   4.572
    3DHA   H12S 1040   3.966   6.629   4.628
    3DHA   C111 1041   4.086   6.770   4.723
    3DHA   H11R 1042   4.050   6.869   4.751
    3DHA   C110 1043   4.189   6.719   4.791
    3DHA   H10R 1044   4.240   6.780   4.866
    3DHA    C19 1045   4.265   6.592   4.765
    3DHA    H9R 1046   4.274   6.592   4.656
    3DHA    H9S 1047   4.369   6.606   4.798
    3DHA    C18 1048   4.200   6.466   4.813
    3DHA    H8R 1049   4.202   6.384   4.741
    3DHA    C17 1050   4.138   6.450   4.931
    3DHA    H7R 1051   4.086   6.356   4.944
    3DHA    C16 1052   4.122   6.545   5.047
    3DHA    H6R 1053   4.176   6.500   5.131
    3DHA    H6S 1054   4.188   6.631   5.035
    3DHA    C15 1055   3.984   6.596   5.081
    3DHA    H5R 1056   3.948   6.685   5.030
    3DHA    C14 1057   3.905   6.545   5.175
    3DHA    H4R 1058   3.812   6.596   5.198
    3DHA    C13 1059   3.964   6.446   5.273
    3DHA    H3R 1060   3.992   6.354   5.219
    3DHA    H3S 1061   4.047   6.499   5.319
    3DHA    C12 1062   3.871   6.407   5.384
    3DHA    H2R 1063   3.865   6.495   5.448
    3DHA    H2S 1064   3.771   6.378   5.352
    3DHA   C117 1065   3.916   7.009   4.224
    3DHA   H17R 1066   3.818   6.991   4.180
    3DHA   C118 1067   3.977   7.139   4.187
    3DHA   H18R 1068   3.964   7.163   4.081
    3DHA   H18S 1069   4.082   7.123   4.210
    3DHA   C119 1070   3.923   7.250   4.266
    3DHA   H19R 1071   3.948   7.240   4.371
    3DHA   C120 1072   3.874   7.368   4.226
    3DHA   H20R 1073   3.850   7.435   4.309
    3DHA   C121 1074   3.829   7.398   4.087
    3DHA   H21R 1075   3.732   7.447   4.099
    3DHA   H21S 1076   3.816   7.305   4.032
    3DHA   C122 1077   3.924   7.479   4.008
    3DHA   H22R 1078   3.958   7.566   4.065
    3DHA   H22S 1079   3.889   7.496   3.906
    3DHA   H22T 1080   4.012   7.419   3.983
    1ST    C118 1081   4.536   0.692   3.702
    1ST    H18R 1082   4.565   0.634   3.614
    1ST    H18S 1083   4.633   0.724   3.741
    1ST    H18T 1084   4.468   0.776   3.688
    1ST    C117 1085   4.481   0.590   3.795
    1ST    H17R 1086   4.392   0.539   3.757
    1ST    H17S 1087   4.562   0.518   3.805
    1ST    C116 1088   4.461   0.632   3.940
    1ST    H16R 1089   4.390   0.715   3.948
    1ST    H16S 1090   4.409   0.552   3.994
    1ST    C115 1091   4.583   0.663   4.027
    1ST    H15R 1092   4.648   0.576   4.014
    1ST    H15S 1093   4.643   0.741   3.980
    1ST    C114 1094   4.560   0.710   4.172
    1ST    H14R 1095   4.486   0.790   4.178
    1ST    H14S 1096   4.518   0.630   4.233
    1ST    C113 1097   4.692   0.746   4.234
    1ST    H13R 1098   4.728   0.653   4.277
    1ST    H13S 1099   4.769   0.773   4.162
    1ST    C112 1100   4.689   0.850   4.342
    1ST    H12R 1101   4.789   0.853   4.385
    1ST    H12S 1102   4.663   0.951   4.309
    1ST    C111 1103   4.596   0.817   4.464
    1ST    H11R 1104   4.592   0.905   4.528
    1ST    H11S 1105   4.496   0.780   4.438
    1ST    C110 1106   4.648   0.710   4.556
    1ST    H10R 1107   4.661   0.620   4.495
    1ST    H10S 1108   4.748   0.729   4.594
    1ST     C19 1109   4.560   0.686   4.678
    1ST     H9R 1110   4.558   0.777   4.738
    1ST     H9S 1111   4.454   0.667   4.658
    1ST     C18 1112   4.618   0.569   4.758
    1ST     H8R 1113   4.619   0.479   4.697
    1ST     H8S 1114   4.720   0.597   4.787
    1ST     C17 1115   4.545   0.541   4.900
    1ST     H7R 1116   4.573   0.625   4.965
    1ST     H7S 1117   4.436   0.535   4.894
    1ST     C16 1118   4.585   0.406   4.969
    1ST     H6R 1119   4.566   0.325   4.898
    1ST     H6S 1120   4.691   0.396   4.996
    1ST     C15 1121   4.509   0.360   5.092
    1ST     H5R 1122   4.401   0.355   5.078
    1ST     H5S 1123   4.545   0.263   5.126
    1ST     C14 1124   4.532   0.460   5.205
    1ST     H4R 1125   4.638   0.463   5.227
    1ST     H4S 1126   4.510   0.555   5.156
    1ST     C13 1127   4.451   0.416   5.327
    1ST     H3R 1128   4.486   0.316   5.353
    1ST     H3S 1129   4.466   0.487   5.409
    1ST     C12 1130   4.305   0.401   5.307
    1ST     H2R 1131   4.263   0.497   5.275
    1ST     H2S 1132   4.279   0.321   5.238
    2PS     C11 1133   4.230   0.362   5.431
    2PS     O12 1134   4.271   0.285   5.515
    2PS     O11 1135   4.105   0.411   5.425
    2PS      C1 1136   4.016   0.373   5.539
    2PS      HR 1137   4.002   0.265   5.550
    2PS      HS 1138   4.046   0.420   5.633
    2PS      C2 1139   3.876   0.434   5.514
    2PS      HX 1140   3.893   0.542   5.514
    2PS      C3 1141   3.782   0.387   5.625
    2PS      HA 1142   3.678   0.412   5.604
    2PS      HB 1143   3.778   0.278   5.623
    2PS     O31 1144   3.833   0.434   5.747
    2PS     P31 1145   3.768   0.382   5.881
    2PS     O32 1146   3.752   0.526   5.961
    2PS     C31 1147   3.637   0.605   5.938
    2PS     H1A 1148   3.631   0.648   5.837
    2PS     H1B 1149   3.551   0.538   5.950
    2PS     C32 1150   3.647   0.717   6.039
    2PS     H2A 1151   3.606   0.696   6.138
    2PS     N31 1152   3.795   0.754   6.054
    2PS    HN1A 1153   3.853   0.668   6.054
    2PS    HN1B 1154   3.818   0.818   5.976
    2PS    HN1C 1155   3.796   0.813   6.139
    2PS     C33 1156   3.543   0.824   5.995
    2PS     O33 1157   3.636   0.323   5.859
    2PS     O34 1158   3.873   0.300   5.945
    2PS     O21 1159   3.826   0.395   5.390
    2PS     C21 1160   3.714   0.454   5.339
    2PS     O22 1161   3.660   0.538   5.403
    2PS     O35 1162   3.435   0.788   5.953
    2PS     O36 1163   3.576   0.943   6.006
    3DHA   C116 1164   3.274   0.817   3.988
    3DHA   H16R 1165   3.270   0.828   3.880
    3DHA   C115 1166   3.357   0.700   4.039
    3DHA   H15R 1167   3.321   0.668   4.137
    3DHA   H15S 1168   3.356   0.611   3.976
    3DHA   C114 1169   3.497   0.744   4.059
    3DHA   H14R 1170   3.534   0.770   3.960
    3DHA   C113 1171   3.569   0.760   4.174
    3DHA   H13R 1172   3.662   0.817   4.177
    3DHA   C112 1173   3.521   0.715   4.306
    3DHA   H12R 1174   3.427   0.661   4.291
    3DHA   H12S 1175   3.601   0.652   4.345
    3DHA   C111 1176   3.499   0.827   4.401
    3DHA   H11R 1177   3.523   0.926   4.363
    3DHA   C110 1178   3.439   0.820   4.524
    3DHA   H10R 1179   3.410   0.912   4.574
    3DHA    C19 1180   3.404   0.693   4.594
    3DHA    H9R 1181   3.340   0.707   4.682
    3DHA    H9S 1182   3.341   0.648   4.517
    3DHA    C18 1183   3.527   0.615   4.624
    3DHA    H8R 1184   3.597   0.606   4.542
    3DHA    C17 1185   3.575   0.577   4.740
    3DHA    H7R 1186   3.677   0.542   4.753
    3DHA    C16 1187   3.495   0.585   4.872
    3DHA    H6R 1188   3.556   0.643   4.943
    3DHA    H6S 1189   3.408   0.649   4.856
    3DHA    C15 1190   3.460   0.451   4.931
    3DHA    H5R 1191   3.393   0.389   4.873
    3DHA    C14 1192   3.485   0.395   5.047
    3DHA    H4R 1193   3.444   0.300   5.079
    3DHA    C13 1194   3.565   0.476   5.148
    3DHA    H3R 1195   3.618   0.564   5.110
    3DHA    H3S 1196   3.502   0.515   5.227
    3DHA    C12 1197   3.662   0.386   5.210
    3DHA    H2R 1198   3.632   0.286   5.243
    3DHA    H2S 1199   3.744   0.361   5.142
    3DHA   C117 1200   3.204   0.899   4.066
    3DHA   H17R 1201   3.151   0.979   4.015
    3DHA   C118 1202   3.194   0.906   4.214
    3DHA   H18R 1203   3.260   0.979   4.261
    3DHA   H18S 1204   3.228   0.812   4.258
    3DHA   C119 1205   3.060   0.928   4.268
    3DHA   H19R 1206   2.993   0.879   4.198
    3DHA   C120 1207   3.026   0.980   4.381
    3DHA   H20R 1208   2.922   0.984   4.414
    3DHA   C121 1209   3.109   1.063   4.471
    3DHA   H21R 1210   3.208   1.081   4.430
    3DHA   H21S 1211   3.121   1.001   4.560
    3DHA   C122 1212   3.045   1.196   4.503
    3DHA   H22R 1213   2.937   1.195   4.520
    3DHA   H22S 1214   3.048   1.268   4.421
    3DHA   H22T 1215   3.085   1.250   4.590
    1ST    C118 1216   2.463   0.145   4.220
    1ST    H18R 1217   2.363   0.182   4.244
    1ST    H18S 1218   2.452   0.046   4.175
    1ST    H18T 1219   2.509   0.219   4.154
    1ST    C117 1220   2.553   0.125   4.342
    1ST    H17R 1221   2.638   0.068   4.304
    1ST    H17S 1222   2.593   0.218   4.383
    1ST    C116 1223   2.494   0.050   4.463
    1ST    H16R 1224   2.439   0.122   4.524
    1ST    H16S 1225   2.422  -0.027   4.435
    1ST    C115 1226   2.595  -0.027   4.551
    1ST    H15R 1227   2.618  -0.126   4.511
    1ST    H15S 1228   2.693   0.019   4.550
    1ST    C114 1229   2.553  -0.052   4.690
    1ST    H14R 1230   2.642  -0.096   4.737
    1ST    H14S 1231   2.525   0.039   4.743
    1ST    C113 1232   2.438  -0.157   4.712
    1ST    H13R 1233   2.428  -0.189   4.816
    1ST    H13S 1234   2.339  -0.120   4.685
    1ST    C112 1235   2.458  -0.278   4.634
    1ST    H12R 1236   2.446  -0.261   4.527
    1ST    H12S 1237   2.559  -0.319   4.641
    1ST    C111 1238   2.359  -0.390   4.688
    1ST    H11R 1239   2.374  -0.484   4.635
    1ST    H11S 1240   2.388  -0.415   4.791
    1ST    C110 1241   2.217  -0.362   4.660
    1ST    H10R 1242   2.195  -0.260   4.693
    1ST    H10S 1243   2.193  -0.349   4.554
    1ST     C19 1244   2.119  -0.463   4.722
    1ST     H9R 1245   2.016  -0.444   4.690
    1ST     H9S 1246   2.140  -0.557   4.670
    1ST     C18 1247   2.115  -0.463   4.873
    1ST     H8R 1248   2.029  -0.522   4.907
    1ST     H8S 1249   2.212  -0.503   4.906
    1ST     C17 1250   2.095  -0.338   4.946
    1ST     H7R 1251   2.159  -0.264   4.898
    1ST     H7S 1252   1.992  -0.311   4.924
    1ST     C16 1253   2.110  -0.352   5.100
    1ST     H6R 1254   2.045  -0.428   5.144
    1ST     H6S 1255   2.217  -0.372   5.114
    1ST     C15 1256   2.069  -0.220   5.174
    1ST     H5R 1257   2.106  -0.127   5.130
    1ST     H5S 1258   1.962  -0.196   5.169
    1ST     C14 1259   2.104  -0.221   5.322
    1ST     H4R 1260   2.069  -0.314   5.368
    1ST     H4S 1261   2.213  -0.218   5.310
    1ST     C13 1262   2.061  -0.098   5.395
    1ST     H3R 1263   2.116  -0.010   5.360
    1ST     H3S 1264   1.953  -0.086   5.381
    1ST     C12 1265   2.070  -0.109   5.558
    1ST     H2R 1266   2.006  -0.189   5.595
    1ST     H2S 1267   2.167  -0.131   5.602
    2PS     C11 1268   2.033   0.027   5.611
    2PS     O12 1269   2.077   0.054   5.720
    2PS     O11 1270   1.956   0.114   5.543
    2PS      C1 1271   1.921   0.237   5.604
    2PS      HR 1272   1.830   0.275   5.556
    2PS      HS 1273   1.917   0.221   5.712
    2PS      C2 1274   2.038   0.336   5.584
    2PS      HX 1275   2.126   0.281   5.619
    2PS      C3 1276   2.012   0.473   5.649
    2PS      HA 1277   2.090   0.545   5.623
    2PS      HB 1278   1.916   0.509   5.610
    2PS     O31 1279   1.984   0.465   5.789
    2PS     P31 1280   2.092   0.414   5.897
    2PS     O32 1281   2.028   0.265   5.937
    2PS     C31 1282   1.921   0.251   6.025
    2PS     H1A 1283   1.955   0.258   6.129
    2PS     H1B 1284   1.856   0.338   6.014
    2PS     C32 1285   1.875   0.110   5.990
    2PS     H2A 1286   1.835   0.119   5.889
    2PS     N31 1287   1.986   0.006   5.995
    2PS    HN1A 1288   2.028   0.032   6.086
    2PS    HN1B 1289   1.960  -0.093   6.008
    2PS    HN1C 1290   2.068   0.021   5.933
    2PS     C33 1291   1.749   0.083   6.071
    2PS     O33 1292   2.224   0.385   5.830
    2PS     O34 1293   2.093   0.495   6.021
    2PS     O21 1294   2.048   0.358   5.444
    2PS     C21 1295   2.139   0.294   5.370
    2PS     O22 1296   2.215   0.212   5.416
    2PS     O35 1297   1.743  -0.019   6.138
    2PS     O36 1298   1.651   0.146   6.036
    3DHA   C116 1299   2.347   0.582   4.749
    3DHA   H16R 1300   2.389   0.533   4.837
    3DHA   C115 1301   2.261   0.501   4.662
    3DHA   H15R 1302   2.200   0.431   4.719
    3DHA   H15S 1303   2.188   0.565   4.613
    3DHA   C114 1304   2.336   0.426   4.553
    3DHA   H14R 1305   2.442   0.446   4.567
    3DHA   C113 1306   2.297   0.375   4.433
    3DHA   H13R 1307   2.375   0.348   4.362
    3DHA   C112 1308   2.151   0.354   4.386
    3DHA   H12R 1309   2.143   0.428   4.306
    3DHA   H12S 1310   2.140   0.256   4.338
    3DHA   C111 1311   2.046   0.357   4.494
    3DHA   H11R 1312   1.976   0.439   4.490
    3DHA   C110 1313   2.013   0.253   4.568
    3DHA   H10R 1314   1.923   0.251   4.628
    3DHA    C19 1315   2.100   0.124   4.580
    3DHA    H9R 1316   2.133   0.077   4.488
    3DHA    H9S 1317   2.198   0.154   4.618
    3DHA    C18 1318   2.037   0.020   4.667
    3DHA    H8R 1319   1.993  -0.062   4.612
    3DHA    C17 1320   2.047   0.020   4.803
    3DHA    H7R 1321   2.017  -0.067   4.861
    3DHA    C16 1322   2.102   0.125   4.896
    3DHA    H6R 1323   2.143   0.078   4.986
    3DHA    H6S 1324   2.189   0.164   4.845
    3DHA    C15 1325   2.000   0.231   4.917
    3DHA    H5R 1326   1.944   0.264   4.830
    3DHA    C14 1327   1.954   0.273   5.038
    3DHA    H4R 1328   1.859   0.326   5.040
    3DHA    C13 1329   2.008   0.229   5.171
    3DHA    H3R 1330   1.924   0.224   5.240
    3DHA    H3S 1331   2.044   0.126   5.172
    3DHA    C12 1332   2.125   0.324   5.221
    3DHA    H2R 1333   2.218   0.302   5.167
    3DHA    H2S 1334   2.087   0.425   5.208
    3DHA   C117 1335   2.390   0.705   4.717
    3DHA   H17R 1336   2.454   0.758   4.787
    3DHA   C118 1337   2.339   0.784   4.603
    3DHA   H18R 1338   2.272   0.864   4.634
    3DHA   H18S 1339   2.279   0.725   4.534
    3DHA   C119 1340   2.456   0.844   4.537
    3DHA   H19R 1341   2.501   0.930   4.586
    3DHA   C120 1342   2.512   0.811   4.420
    3DHA   H20R 1343   2.593   0.873   4.383
    3DHA   C121 1344   2.483   0.696   4.323
    3DHA   H21R 1345   2.391   0.715   4.268
    3DHA   H21S 1346   2.473   0.603   4.379
    3DHA   C122 1347   2.594   0.676   4.222
    3DHA   H22R 1348   2.627   0.767   4.172
    3DHA   H22S 1349   2.559   0.612   4.141
    3DHA   H22T 1350   2.687   0.632   4.257
    1ST    C118 1351   3.879   5.957   4.292
    1ST    H18R 1352   3.817   5.901   4.363
    1ST    H18S 1353   3.823   6.046   4.261
    1ST    H18T 1354   3.962   5.988   4.356
    1ST    C117 1355   3.940   5.865   4.187
    1ST    H17R 1356   3.864   5.841   4.113
    1ST    H17S 1357   4.018   5.923   4.138
    1ST    C116 1358   3.995   5.730   4.242
    1ST    H16R 1359   3.914   5.678   4.294
    1ST    H16S 1360   4.023   5.664   4.159
    1ST    C115 1361   4.116   5.747   4.328
    1ST    H15R 1362   4.186   5.818   4.285
    1ST    H15S 1363   4.087   5.788   4.425
    1ST    C114 1364   4.177   5.607   4.361
    1ST    H14R 1365   4.118   5.541   4.425
    1ST    H14S 1366   4.208   5.548   4.274
    1ST    C113 1367   4.320   5.600   4.430
    1ST    H13R 1368   4.307   5.642   4.530
    1ST    H13S 1369   4.347   5.496   4.449
    1ST    C112 1370   4.443   5.658   4.355
    1ST    H12R 1371   4.530   5.607   4.397
    1ST    H12S 1372   4.437   5.608   4.258
    1ST    C111 1373   4.468   5.807   4.361
    1ST    H11R 1374   4.556   5.843   4.308
    1ST    H11S 1375   4.386   5.859   4.311
    1ST    C110 1376   4.468   5.869   4.502
    1ST    H10R 1377   4.457   5.978   4.493
    1ST    H10S 1378   4.367   5.848   4.538
    1ST     C19 1379   4.588   5.856   4.597
    1ST     H9R 1380   4.604   5.751   4.620
    1ST     H9S 1381   4.683   5.885   4.552
    1ST     C18 1382   4.586   5.937   4.726
    1ST     H8R 1383   4.538   6.035   4.722
    1ST     H8S 1384   4.532   5.886   4.805
    1ST     C17 1385   4.735   5.951   4.777
    1ST     H7R 1386   4.778   5.851   4.783
    1ST     H7S 1387   4.784   6.021   4.709
    1ST     C16 1388   4.748   5.998   4.917
    1ST     H6R 1389   4.808   6.089   4.908
    1ST     H6S 1390   4.647   6.029   4.946
    1ST     C15 1391   4.796   5.892   5.026
    1ST     H5R 1392   4.733   5.805   5.007
    1ST     H5S 1393   4.896   5.852   5.010
    1ST     C14 1394   4.784   5.933   5.171
    1ST     H4R 1395   4.851   6.015   5.200
    1ST     H4S 1396   4.683   5.961   5.199
    1ST     C13 1397   4.825   5.810   5.255
    1ST     H3R 1398   4.771   5.722   5.218
    1ST     H3S 1399   4.931   5.785   5.244
    1ST     C12 1400   4.807   5.823   5.402
    1ST     H2R 1401   4.846   5.921   5.431
    1ST     H2S 1402   4.708   5.837   5.444
    2PS     C11 1403   4.860   5.705   5.478
    2PS     O12 1404   4.975   5.665   5.473
    2PS     O11 1405   4.763   5.651   5.552
    2PS      C1 1406   4.801   5.538   5.635
    2PS      HR 1407   4.859   5.465   5.579
    2PS      HS 1408   4.834   5.581   5.730
    2PS      C2 1409   4.669   5.464   5.673
    2PS      HX 1410   4.605   5.536   5.725
    2PS      C3 1411   4.694   5.338   5.769
    2PS      HA 1412   4.750   5.262   5.714
    2PS      HB 1413   4.752   5.354   5.861
    2PS     O31 1414   4.561   5.286   5.800
    2PS     P31 1415   4.545   5.168   5.903
    2PS     O32 1416   4.581   5.227   6.049
    2PS     C31 1417   4.487   5.295   6.127
    2PS     H1A 1418   4.435   5.371   6.069
    2PS     H1B 1419   4.413   5.225   6.167
    2PS     C32 1420   4.567   5.342   6.243
    2PS     H2A 1421   4.595   5.243   6.279
    2PS     N31 1422   4.679   5.441   6.217
    2PS    HN1A 1423   4.736   5.453   6.303
    2PS    HN1B 1424   4.743   5.416   6.140
    2PS    HN1C 1425   4.632   5.529   6.189
    2PS     C33 1426   4.474   5.385   6.351
    2PS     O33 1427   4.404   5.129   5.909
    2PS     O34 1428   4.649   5.071   5.868
    2PS     O21 1429   4.615   5.417   5.550
    2PS     C21 1430   4.480   5.417   5.529
    2PS     O22 1431   4.396   5.423   5.615
    2PS     O35 1432   4.489   5.340   6.463
    2PS     O36 1433   4.423   5.491   6.328
    3DHA   C116 1434   3.982   5.070   4.405
    3DHA   H16R 1435   4.031   4.973   4.397
    3DHA   C115 1436   4.070   5.186   4.424
    3DHA   H15R 1437   4.104   5.222   4.327
    3DHA   H15S 1438   4.019   5.269   4.474
    3DHA   C114 1439   4.188   5.144   4.500
    3DHA   H14R 1440   4.274   5.112   4.442
    3DHA   C113 1441   4.208   5.156   4.639
    3DHA   H13R 1442   4.302   5.114   4.675
    3DHA   C112 1443   4.110   5.194   4.737
    3DHA   H12R 1444   4.020   5.132   4.738
    3DHA   H12S 1445   4.154   5.180   4.836
    3DHA   C111 1446   4.068   5.343   4.726
    3DHA   H11R 1447   3.970   5.346   4.677
    3DHA   C110 1448   4.136   5.455   4.762
    3DHA   H10R 1449   4.090   5.550   4.738
    3DHA    C19 1450   4.267   5.458   4.846
    3DHA    H9R 1451   4.307   5.359   4.827
    3DHA    H9S 1452   4.329   5.539   4.808
    3DHA    C18 1453   4.250   5.464   4.993
    3DHA    H8R 1454   4.167   5.398   5.018
    3DHA    C17 1455   4.309   5.547   5.080
    3DHA    H7R 1456   4.275   5.543   5.183
    3DHA    C16 1457   4.417   5.648   5.050
    3DHA    H6R 1458   4.487   5.602   4.980
    3DHA    H6S 1459   4.382   5.736   4.995
    3DHA    C15 1460   4.480   5.702   5.175
    3DHA    H5R 1461   4.482   5.811   5.186
    3DHA    C14 1462   4.524   5.627   5.284
    3DHA    H4R 1463   4.557   5.676   5.375
    3DHA    C13 1464   4.534   5.479   5.291
    3DHA    H3R 1465   4.503   5.441   5.194
    3DHA    H3S 1466   4.637   5.448   5.306
    3DHA    C12 1467   4.436   5.417   5.387
    3DHA    H2R 1468   4.345   5.477   5.383
    3DHA    H2S 1469   4.412   5.314   5.359
    3DHA   C117 1470   3.851   5.058   4.405
    3DHA   H17R 1471   3.814   4.959   4.384
    3DHA   C118 1472   3.757   5.175   4.414
    3DHA   H18R 1473   3.809   5.271   4.423
    3DHA   H18S 1474   3.699   5.161   4.506
    3DHA   C119 1475   3.653   5.186   4.300
    3DHA   H19R 1476   3.599   5.092   4.293
    3DHA   C120 1477   3.629   5.278   4.208
    3DHA   H20R 1478   3.547   5.256   4.141
    3DHA   C121 1479   3.692   5.408   4.193
    3DHA   H21R 1480   3.773   5.404   4.119
    3DHA   H21S 1481   3.732   5.438   4.290
    3DHA   C122 1482   3.600   5.511   4.128
    3DHA   H22R 1483   3.508   5.516   4.187
    3DHA   H22S 1484   3.576   5.486   4.024
    3DHA   H22T 1485   3.652   5.604   4.107
    1ST    C118 1486   3.488   6.247   3.542
    1ST    H18R 1487   3.406   6.300   3.492
    1ST    H18S 1488   3.458   6.145   3.567
    1ST    H18T 1489   3.576   6.248   3.477
    1ST    C117 1490   3.515   6.342   3.663
    1ST    H17R 1491   3.588   6.286   3.721
    1ST    H17S 1492   3.569   6.435   3.643
    1ST    C116 1493   3.387   6.392   3.743
    1ST    H16R 1494   3.296   6.411   3.686
    1ST    H16S 1495   3.340   6.310   3.799
    1ST    C115 1496   3.408   6.512   3.827
    1ST    H15R 1497   3.494   6.496   3.893
    1ST    H15S 1498   3.438   6.593   3.761
    1ST    C114 1499   3.291   6.568   3.906
    1ST    H14R 1500   3.200   6.567   3.847
    1ST    H14S 1501   3.274   6.508   3.996
    1ST    C113 1502   3.327   6.711   3.949
    1ST    H13R 1503   3.338   6.785   3.870
    1ST    H13S 1504   3.245   6.749   4.011
    1ST    C112 1505   3.452   6.732   4.034
    1ST    H12R 1506   3.540   6.696   3.979
    1ST    H12S 1507   3.455   6.838   4.060
    1ST    C111 1508   3.461   6.642   4.163
    1ST    H11R 1509   3.364   6.616   4.204
    1ST    H11S 1510   3.507   6.550   4.125
    1ST    C110 1511   3.543   6.698   4.281
    1ST    H10R 1512   3.646   6.705   4.245
    1ST    H10S 1513   3.515   6.800   4.308
    1ST     C19 1514   3.545   6.610   4.402
    1ST     H9R 1515   3.441   6.597   4.432
    1ST     H9S 1516   3.571   6.506   4.379
    1ST     C18 1517   3.633   6.659   4.505
    1ST     H8R 1518   3.736   6.663   4.470
    1ST     H8S 1519   3.618   6.764   4.531
    1ST     C17 1520   3.633   6.569   4.626
    1ST     H7R 1521   3.531   6.538   4.646
    1ST     H7S 1522   3.696   6.480   4.613
    1ST     C16 1523   3.682   6.647   4.752
    1ST     H6R 1524   3.776   6.699   4.730
    1ST     H6S 1525   3.602   6.722   4.749
    1ST     C15 1526   3.683   6.561   4.883
    1ST     H5R 1527   3.761   6.488   4.860
    1ST     H5S 1528   3.721   6.619   4.968
    1ST     C14 1529   3.550   6.487   4.908
    1ST     H4R 1530   3.465   6.550   4.883
    1ST     H4S 1531   3.540   6.393   4.854
    1ST     C13 1532   3.557   6.441   5.055
    1ST     H3R 1533   3.648   6.381   5.068
    1ST     H3S 1534   3.584   6.529   5.115
    1ST     C12 1535   3.444   6.370   5.112
    1ST     H2R 1536   3.356   6.434   5.110
    1ST     H2S 1537   3.414   6.288   5.047
    2PS     C11 1538   3.472   6.328   5.259
    2PS     O12 1539   3.507   6.408   5.340
    2PS     O11 1540   3.438   6.199   5.292
    2PS      C1 1541   3.479   6.153   5.421
    2PS      HR 1542   3.587   6.164   5.413
    2PS      HS 1543   3.433   6.218   5.496
    2PS      C2 1544   3.440   6.004   5.436
    2PS      HX 1545   3.346   5.974   5.389
    2PS      C3 1546   3.436   5.966   5.592
    2PS      HA 1547   3.531   5.999   5.634
    2PS      HB 1548   3.361   6.022   5.649
    2PS     O31 1549   3.402   5.822   5.593
    2PS     P31 1550   3.377   5.742   5.724
    2PS     O32 1551   3.529   5.711   5.767
    2PS     C31 1552   3.611   5.611   5.708
    2PS     H1A 1553   3.551   5.519   5.700
    2PS     H1B 1554   3.647   5.640   5.609
    2PS     C32 1555   3.729   5.586   5.800
    2PS     H2A 1556   3.778   5.682   5.814
    2PS     N31 1557   3.679   5.565   5.945
    2PS    HN1A 1558   3.619   5.647   5.965
    2PS    HN1B 1559   3.618   5.481   5.941
    2PS    HN1C 1560   3.761   5.555   6.007
    2PS     C33 1561   3.824   5.479   5.752
    2PS     O33 1562   3.316   5.836   5.825
    2PS     O34 1563   3.298   5.618   5.702
    2PS     O21 1564   3.548   5.935   5.375
    2PS     C21 1565   3.527   5.810   5.323
    2PS     O22 1566   3.421   5.751   5.322
    2PS     O35 1567   3.942   5.491   5.770
    2PS     O36 1568   3.780   5.393   5.684
    3DHA   C116 1569   3.512   6.120   4.653
    3DHA   H16R 1570   3.446   6.149   4.734
    3DHA   C115 1571   3.634   6.046   4.698
    3DHA   H15R 1572   3.685   6.010   4.609
    3DHA   H15S 1573   3.698   6.120   4.746
    3DHA   C114 1574   3.595   5.926   4.777
    3DHA   H14R 1575   3.558   5.950   4.876
    3DHA   C113 1576   3.598   5.796   4.739
    3DHA   H13R 1577   3.565   5.723   4.812
    3DHA   C112 1578   3.640   5.746   4.605
    3DHA   H12R 1579   3.561   5.680   4.568
    3DHA   H12S 1580   3.637   5.826   4.530
    3DHA   C111 1581   3.774   5.684   4.613
    3DHA   H11R 1582   3.859   5.744   4.582
    3DHA   C110 1583   3.805   5.563   4.658
    3DHA   H10R 1584   3.910   5.535   4.666
    3DHA    C19 1585   3.696   5.454   4.682
    3DHA    H9R 1586   3.608   5.472   4.620
    3DHA    H9S 1587   3.723   5.354   4.648
    3DHA    C18 1588   3.650   5.423   4.827
    3DHA    H8R 1589   3.571   5.349   4.840
    3DHA    C17 1590   3.682   5.477   4.946
    3DHA    H7R 1591   3.616   5.442   5.025
    3DHA    C16 1592   3.777   5.587   4.984
    3DHA    H6R 1593   3.861   5.610   4.918
    3DHA    H6S 1594   3.727   5.684   4.985
    3DHA    C15 1595   3.843   5.552   5.111
    3DHA    H5R 1596   3.945   5.515   5.106
    3DHA    C14 1597   3.792   5.560   5.237
    3DHA    H4R 1598   3.851   5.531   5.324
    3DHA    C13 1599   3.657   5.600   5.275
    3DHA    H3R 1600   3.579   5.556   5.213
    3DHA    H3S 1601   3.637   5.565   5.376
    3DHA    C12 1602   3.653   5.752   5.265
    3DHA    H2R 1603   3.734   5.789   5.329
    3DHA    H2S 1604   3.670   5.794   5.166
    3DHA   C117 1605   3.466   6.127   4.527
    3DHA   H17R 1606   3.375   6.185   4.515
    3DHA   C118 1607   3.509   6.075   4.391
    3DHA   H18R 1608   3.530   5.969   4.401
    3DHA   H18S 1609   3.599   6.125   4.356
    3DHA   C119 1610   3.409   6.097   4.285
    3DHA   H19R 1611   3.321   6.035   4.296
    3DHA   C120 1612   3.414   6.177   4.180
    3DHA   H20R 1613   3.327   6.174   4.115
    3DHA   C121 1614   3.528   6.270   4.136
    3DHA   H21R 1615   3.587   6.293   4.225
    3DHA   H21S 1616   3.478   6.360   4.097
    3DHA   C122 1617   3.636   6.219   4.038
    3DHA   H22R 1618   3.580   6.207   3.945
    3DHA   H22S 1619   3.684   6.123   4.056
    3DHA   H22T 1620   3.707   6.298   4.012
    1ST    C118 1621   2.100   6.704   3.546
    1ST    H18R 1622   2.000   6.695   3.504
    1ST    H18S 1623   2.174   6.679   3.470
    1ST    H18T 1624   2.111   6.810   3.570
    1ST    C117 1625   2.108   6.602   3.662
    1ST    H17R 1626   2.084   6.504   3.623
    1ST    H17S 1627   2.210   6.598   3.700
    1ST    C116 1628   2.017   6.624   3.783
    1ST    H16R 1629   2.032   6.724   3.823
    1ST    H16S 1630   1.913   6.624   3.750
    1ST    C115 1631   2.035   6.516   3.896
    1ST    H15R 1632   1.974   6.432   3.862
    1ST    H15S 1633   2.136   6.477   3.909
    1ST    C114 1634   1.965   6.553   4.027
    1ST    H14R 1635   2.002   6.643   4.076
    1ST    H14S 1636   1.858   6.567   4.016
    1ST    C113 1637   1.978   6.438   4.121
    1ST    H13R 1638   1.970   6.356   4.050
    1ST    H13S 1639   2.077   6.431   4.164
    1ST    C112 1640   1.866   6.439   4.231
    1ST    H12R 1641   1.860   6.542   4.268
    1ST    H12S 1642   1.766   6.421   4.190
    1ST    C111 1643   1.880   6.331   4.344
    1ST    H11R 1644   1.895   6.235   4.295
    1ST    H11S 1645   1.971   6.342   4.403
    1ST    C110 1646   1.756   6.305   4.426
    1ST    H10R 1647   1.714   6.400   4.459
    1ST    H10S 1648   1.680   6.270   4.357
    1ST     C19 1649   1.786   6.210   4.549
    1ST     H9R 1650   1.862   6.137   4.520
    1ST     H9S 1651   1.825   6.265   4.635
    1ST     C18 1652   1.656   6.135   4.593
    1ST     H8R 1653   1.589   6.118   4.508
    1ST     H8S 1654   1.689   6.038   4.631
    1ST     C17 1655   1.569   6.199   4.699
    1ST     H7R 1656   1.638   6.224   4.780
    1ST     H7S 1657   1.530   6.295   4.663
    1ST     C16 1658   1.460   6.109   4.747
    1ST     H6R 1659   1.381   6.102   4.672
    1ST     H6S 1660   1.485   6.007   4.776
    1ST     C15 1661   1.387   6.182   4.860
    1ST     H5R 1662   1.457   6.228   4.929
    1ST     H5S 1663   1.306   6.252   4.840
    1ST     C14 1664   1.322   6.095   4.954
    1ST     H4R 1665   1.248   6.039   4.896
    1ST     H4S 1666   1.394   6.019   4.987
    1ST     C13 1667   1.267   6.157   5.084
    1ST     H3R 1668   1.349   6.219   5.120
    1ST     H3S 1669   1.191   6.226   5.045
    1ST     C12 1670   1.203   6.059   5.186
    1ST     H2R 1671   1.140   5.982   5.140
    1ST     H2S 1672   1.284   6.013   5.243
    2PS     C11 1673   1.118   6.131   5.285
    2PS     O12 1674   1.112   6.249   5.293
    2PS     O11 1675   1.054   6.050   5.365
    2PS      C1 1676   0.955   6.109   5.464
    2PS      HR 1677   1.006   6.182   5.528
    2PS      HS 1678   0.867   6.155   5.419
    2PS      C2 1679   0.904   5.993   5.546
    2PS      HX 1680   0.827   6.031   5.613
    2PS      C3 1681   1.014   5.922   5.625
    2PS      HA 1682   1.077   5.872   5.551
    2PS      HB 1683   1.071   5.996   5.682
    2PS     O31 1684   0.965   5.831   5.714
    2PS     P31 1685   0.873   5.877   5.835
    2PS     O32 1686   0.880   5.756   5.939
    2PS     C31 1687   0.987   5.752   6.036
    2PS     H1A 1688   1.076   5.713   5.987
    2PS     H1B 1689   0.994   5.853   6.079
    2PS     C32 1690   0.952   5.664   6.152
    2PS     H2A 1691   0.869   5.700   6.213
    2PS     N31 1692   0.918   5.525   6.104
    2PS    HN1A 1693   0.833   5.514   6.047
    2PS    HN1B 1694   0.981   5.488   6.031
    2PS    HN1C 1695   0.932   5.445   6.168
    2PS     C33 1696   1.074   5.668   6.243
    2PS     O33 1697   0.925   6.005   5.896
    2PS     O34 1698   0.735   5.877   5.781
    2PS     O21 1699   0.851   5.900   5.448
    2PS     C21 1700   0.742   5.922   5.370
    2PS     O22 1701   0.668   6.018   5.383
    2PS     O35 1702   1.077   5.750   6.334
    2PS     O36 1703   1.161   5.583   6.232
    3DHA   C116 1704   1.248   6.426   4.372
    3DHA   H16R 1705   1.314   6.489   4.313
    3DHA   C115 1706   1.229   6.286   4.308
    3DHA   H15R 1707   1.125   6.256   4.320
    3DHA   H15S 1708   1.256   6.296   4.202
    3DHA   C114 1709   1.314   6.190   4.376
    3DHA   H14R 1710   1.418   6.220   4.390
    3DHA   C113 1711   1.277   6.069   4.413
    3DHA   H13R 1712   1.354   6.008   4.459
    3DHA   C112 1713   1.139   6.018   4.400
    3DHA   H12R 1714   1.071   6.086   4.452
    3DHA   H12S 1715   1.114   6.012   4.294
    3DHA   C111 1716   1.132   5.876   4.454
    3DHA   H11R 1717   1.200   5.805   4.409
    3DHA   C110 1718   1.041   5.831   4.543
    3DHA   H10R 1719   1.044   5.724   4.566
    3DHA    C19 1720   0.932   5.901   4.606
    3DHA    H9R 1721   0.877   5.958   4.531
    3DHA    H9S 1722   0.858   5.832   4.648
    3DHA    C18 1723   0.991   5.980   4.711
    3DHA    H8R 1724   1.087   6.019   4.679
    3DHA    C17 1725   0.938   6.003   4.833
    3DHA    H7R 1726   0.984   6.076   4.899
    3DHA    C16 1727   0.817   5.938   4.893
    3DHA    H6R 1728   0.787   6.011   4.969
    3DHA    H6S 1729   0.737   5.945   4.819
    3DHA    C15 1730   0.844   5.796   4.933
    3DHA    H5R 1731   0.812   5.724   4.858
    3DHA    C14 1732   0.876   5.746   5.055
    3DHA    H4R 1733   0.863   5.638   5.063
    3DHA    C13 1734   0.893   5.819   5.186
    3DHA    H3R 1735   0.963   5.773   5.256
    3DHA    H3S 1736   0.933   5.916   5.157
    3DHA    C12 1737   0.751   5.825   5.255
    3DHA    H2R 1738   0.681   5.851   5.175
    3DHA    H2S 1739   0.716   5.725   5.281
    3DHA   C117 1740   1.202   6.474   4.489
    3DHA   H17R 1741   1.223   6.577   4.517
    3DHA   C118 1742   1.116   6.400   4.592
    3DHA   H18R 1743   1.176   6.351   4.670
    3DHA   H18S 1744   1.069   6.311   4.550
    3DHA   C119 1745   1.017   6.493   4.656
    3DHA   H19R 1746   0.924   6.514   4.604
    3DHA   C120 1747   1.033   6.558   4.770
    3DHA   H20R 1748   0.951   6.615   4.812
    3DHA   C121 1749   1.148   6.569   4.856
    3DHA   H21R 1750   1.203   6.661   4.837
    3DHA   H21S 1751   1.212   6.485   4.825
    3DHA   C122 1752   1.104   6.557   4.997
    3DHA   H22R 1753   1.174   6.570   5.080
    3DHA   H22S 1754   1.068   6.455   5.011
    3DHA   H22T 1755   1.015   6.618   5.011
    1ST    C118 1756   2.911   1.671   3.884
    1ST    H18R 1757   2.885   1.773   3.857
    1ST    H18S 1758   2.821   1.609   3.892
    1ST    H18T 1759   2.959   1.636   3.793
    1ST    C117 1760   3.004   1.679   4.003
    1ST    H17R 1761   2.955   1.714   4.093
    1ST    H17S 1762   3.038   1.583   4.043
    1ST    C116 1763   3.121   1.777   3.991
    1ST    H16R 1764   3.149   1.788   3.886
    1ST    H16S 1765   3.089   1.877   4.021
    1ST    C115 1766   3.243   1.749   4.073
    1ST    H15R 1767   3.214   1.734   4.177
    1ST    H15S 1768   3.264   1.652   4.026
    1ST    C114 1769   3.337   1.866   4.050
    1ST    H14R 1770   3.362   1.875   3.944
    1ST    H14S 1771   3.296   1.961   4.087
    1ST    C113 1772   3.466   1.848   4.130
    1ST    H13R 1773   3.513   1.754   4.100
    1ST    H13S 1774   3.532   1.931   4.106
    1ST    C112 1775   3.454   1.834   4.285
    1ST    H12R 1776   3.384   1.904   4.332
    1ST    H12S 1777   3.397   1.741   4.298
    1ST    C111 1778   3.588   1.815   4.365
    1ST    H11R 1779   3.630   1.718   4.337
    1ST    H11S 1780   3.660   1.896   4.348
    1ST    C110 1781   3.551   1.825   4.513
    1ST    H10R 1782   3.507   1.922   4.535
    1ST    H10S 1783   3.485   1.742   4.539
    1ST     C19 1784   3.680   1.815   4.595
    1ST     H9R 1785   3.718   1.713   4.595
    1ST     H9S 1786   3.762   1.865   4.543
    1ST     C18 1787   3.668   1.861   4.734
    1ST     H8R 1788   3.627   1.962   4.734
    1ST     H8S 1789   3.588   1.802   4.780
    1ST     C17 1790   3.803   1.874   4.806
    1ST     H7R 1791   3.811   1.765   4.816
    1ST     H7S 1792   3.881   1.923   4.747
    1ST     C16 1793   3.775   1.934   4.948
    1ST     H6R 1794   3.737   2.036   4.942
    1ST     H6S 1795   3.698   1.880   5.004
    1ST     C15 1796   3.899   1.942   5.039
    1ST     H5R 1797   3.933   1.839   5.051
    1ST     H5S 1798   3.983   1.997   4.995
    1ST     C14 1799   3.869   2.011   5.179
    1ST     H4R 1800   3.945   2.089   5.188
    1ST     H4S 1801   3.779   2.072   5.167
    1ST     C13 1802   3.848   1.925   5.304
    1ST     H3R 1803   3.940   1.868   5.323
    1ST     H3S 1804   3.832   1.987   5.393
    1ST     C12 1805   3.721   1.833   5.297
    1ST     H2R 1806   3.634   1.898   5.293
    1ST     H2S 1807   3.724   1.775   5.204
    2PS     C11 1808   3.705   1.742   5.411
    2PS     O12 1809   3.711   1.779   5.527
    2PS     O11 1810   3.683   1.615   5.365
    2PS      C1 1811   3.638   1.515   5.463
    2PS      HR 1812   3.624   1.416   5.419
    2PS      HS 1813   3.720   1.498   5.534
    2PS      C2 1814   3.511   1.548   5.548
    2PS      HX 1815   3.519   1.638   5.610
    2PS      C3 1816   3.493   1.429   5.649
    2PS      HA 1817   3.387   1.406   5.670
    2PS      HB 1818   3.538   1.337   5.610
    2PS     O31 1819   3.566   1.457   5.764
    2PS     P31 1820   3.559   1.354   5.896
    2PS     O32 1821   3.463   1.429   6.001
    2PS     C31 1822   3.507   1.548   6.062
    2PS     H1A 1823   3.549   1.520   6.159
    2PS     H1B 1824   3.591   1.581   6.000
    2PS     C32 1825   3.389   1.651   6.068
    2PS     H2A 1826   3.372   1.676   5.963
    2PS     N31 1827   3.265   1.581   6.119
    2PS    HN1A 1828   3.210   1.537   6.043
    2PS    HN1B 1829   3.298   1.504   6.179
    2PS    HN1C 1830   3.198   1.639   6.172
    2PS     C33 1831   3.426   1.777   6.134
    2PS     O33 1832   3.480   1.237   5.844
    2PS     O34 1833   3.691   1.339   5.953
    2PS     O21 1834   3.391   1.546   5.457
    2PS     C21 1835   3.356   1.658   5.396
    2PS     O22 1836   3.415   1.761   5.406
    2PS     O35 1837   3.431   1.878   6.063
    2PS     O36 1838   3.479   1.774   6.244
    3DHA   C116 1839   3.110   2.552   4.433
    3DHA   H16R 1840   3.118   2.538   4.541
    3DHA   C115 1841   3.213   2.476   4.353
    3DHA   H15R 1842   3.230   2.516   4.253
    3DHA   H15S 1843   3.313   2.490   4.393
    3DHA   C114 1844   3.172   2.328   4.331
    3DHA   H14R 1845   3.133   2.305   4.232
    3DHA   C113 1846   3.195   2.223   4.412
    3DHA   H13R 1847   3.163   2.124   4.378
    3DHA   C112 1848   3.262   2.223   4.539
    3DHA   H12R 1849   3.346   2.153   4.543
    3DHA   H12S 1850   3.320   2.316   4.543
    3DHA   C111 1851   3.160   2.221   4.647
    3DHA   H11R 1852   3.121   2.315   4.685
    3DHA   C110 1853   3.121   2.108   4.711
    3DHA   H10R 1854   3.061   2.112   4.801
    3DHA    C19 1855   3.157   1.963   4.679
    3DHA    H9R 1856   3.063   1.910   4.690
    3DHA    H9S 1857   3.195   1.958   4.576
    3DHA    C18 1858   3.265   1.924   4.777
    3DHA    H8R 1859   3.363   1.951   4.737
    3DHA    C17 1860   3.256   1.852   4.890
    3DHA    H7R 1861   3.348   1.831   4.943
    3DHA    C16 1862   3.122   1.809   4.958
    3DHA    H6R 1863   3.119   1.863   5.052
    3DHA    H6S 1864   3.033   1.850   4.910
    3DHA    C15 1865   3.106   1.658   4.981
    3DHA    H5R 1866   3.026   1.611   4.926
    3DHA    C14 1867   3.165   1.589   5.081
    3DHA    H4R 1868   3.141   1.483   5.090
    3DHA    C13 1869   3.275   1.633   5.173
    3DHA    H3R 1870   3.353   1.558   5.161
    3DHA    H3S 1871   3.330   1.721   5.142
    3DHA    C12 1872   3.231   1.635   5.313
    3DHA    H2R 1873   3.169   1.723   5.332
    3DHA    H2S 1874   3.183   1.537   5.325
    3DHA   C117 1875   3.015   2.632   4.386
    3DHA   H17R 1876   2.946   2.681   4.454
    3DHA   C118 1877   2.973   2.637   4.240
    3DHA   H18R 1878   2.867   2.663   4.242
    3DHA   H18S 1879   2.982   2.546   4.180
    3DHA   C119 1880   3.041   2.744   4.166
    3DHA   H19R 1881   3.066   2.826   4.233
    3DHA   C120 1882   3.069   2.738   4.038
    3DHA   H20R 1883   3.117   2.827   4.000
    3DHA   C121 1884   3.054   2.638   3.931
    3DHA   H21R 1885   3.047   2.533   3.963
    3DHA   H21S 1886   3.146   2.636   3.872
    3DHA   C122 1887   2.940   2.678   3.835
    3DHA   H22R 1888   2.897   2.593   3.782
    3DHA   H22S 1889   2.982   2.748   3.762
    3DHA   H22T 1890   2.860   2.722   3.895
    1ST    C118 1891  -0.366   1.171   3.852
    1ST    H18R 1892  -0.464   1.211   3.878
    1ST    H18S 1893  -0.359   1.063   3.869
    1ST    H18T 1894  -0.359   1.183   3.744
    1ST    C117 1895  -0.256   1.255   3.912
    1ST    H17R 1896  -0.252   1.354   3.866
    1ST    H17S 1897  -0.288   1.258   4.016
    1ST    C116 1898  -0.112   1.208   3.883
    1ST    H16R 1899  -0.097   1.220   3.775
    1ST    H16S 1900  -0.051   1.275   3.944
    1ST    C115 1901  -0.078   1.063   3.923
    1ST    H15R 1902  -0.118   0.995   3.848
    1ST    H15S 1903   0.028   1.045   3.900
    1ST    C114 1904  -0.123   1.009   4.056
    1ST    H14R 1905  -0.231   0.993   4.056
    1ST    H14S 1906  -0.095   0.904   4.069
    1ST    C113 1907  -0.080   1.091   4.180
    1ST    H13R 1908   0.028   1.088   4.192
    1ST    H13S 1909  -0.105   1.194   4.153
    1ST    C112 1910  -0.149   1.056   4.309
    1ST    H12R 1911  -0.258   1.050   4.306
    1ST    H12S 1912  -0.116   0.952   4.321
    1ST    C111 1913  -0.112   1.155   4.426
    1ST    H11R 1914  -0.004   1.163   4.411
    1ST    H11S 1915  -0.140   1.258   4.402
    1ST    C110 1916  -0.144   1.097   4.565
    1ST    H10R 1917  -0.251   1.079   4.573
    1ST    H10S 1918  -0.102   0.998   4.583
    1ST     C19 1919  -0.108   1.189   4.680
    1ST     H9R 1920  -0.121   1.297   4.669
    1ST     H9S 1921  -0.167   1.156   4.765
    1ST     C18 1922   0.032   1.164   4.741
    1ST     H8R 1923   0.047   1.056   4.734
    1ST     H8S 1924   0.109   1.214   4.682
    1ST     C17 1925   0.037   1.201   4.893
    1ST     H7R 1926   0.022   1.309   4.889
    1ST     H7S 1927  -0.048   1.160   4.949
    1ST     C16 1928   0.160   1.156   4.974
    1ST     H6R 1929   0.199   1.060   4.939
    1ST     H6S 1930   0.244   1.221   4.948
    1ST     C15 1931   0.134   1.138   5.128
    1ST     H5R 1932   0.073   1.224   5.156
    1ST     H5S 1933   0.069   1.051   5.142
    1ST     C14 1934   0.259   1.140   5.212
    1ST     H4R 1935   0.339   1.079   5.169
    1ST     H4S 1936   0.300   1.241   5.212
    1ST     C13 1937   0.237   1.090   5.350
    1ST     H3R 1938   0.163   1.151   5.403
    1ST     H3S 1939   0.187   0.993   5.346
    1ST     C12 1940   0.370   1.085   5.434
    1ST     H2R 1941   0.443   1.036   5.369
    1ST     H2S 1942   0.415   1.183   5.449
    2PS     C11 1943   0.368   0.997   5.553
    2PS     O12 1944   0.327   1.041   5.657
    2PS     O11 1945   0.425   0.876   5.537
    2PS      C1 1946   0.450   0.782   5.641
    2PS      HR 1947   0.524   0.706   5.614
    2PS      HS 1948   0.511   0.833   5.716
    2PS      C2 1949   0.312   0.725   5.694
    2PS      HX 1950   0.254   0.812   5.726
    2PS      C3 1951   0.340   0.644   5.820
    2PS      HA 1952   0.416   0.570   5.793
    2PS      HB 1953   0.382   0.704   5.901
    2PS     O31 1954   0.222   0.581   5.880
    2PS     P31 1955   0.111   0.663   5.963
    2PS     O32 1956  -0.026   0.626   5.885
    2PS     C31 1957  -0.052   0.663   5.750
    2PS     H1A 1958  -0.033   0.770   5.737
    2PS     H1B 1959   0.016   0.614   5.681
    2PS     C32 1960  -0.196   0.642   5.706
    2PS     H2A 1961  -0.210   0.670   5.602
    2PS     N31 1962  -0.231   0.495   5.710
    2PS    HN1A 1963  -0.329   0.478   5.681
    2PS    HN1B 1964  -0.168   0.438   5.652
    2PS    HN1C 1965  -0.216   0.457   5.805
    2PS     C33 1966  -0.293   0.730   5.788
    2PS     O33 1967   0.105   0.614   6.101
    2PS     O34 1968   0.133   0.808   5.938
    2PS     O21 1969   0.251   0.638   5.594
    2PS     C21 1970   0.172   0.693   5.497
    2PS     O22 1971   0.124   0.804   5.509
    2PS     O35 1972  -0.252   0.839   5.815
    2PS     O36 1973  -0.380   0.676   5.849
    3DHA   C116 1974   0.506   0.882   4.170
    3DHA   H16R 1975   0.470   0.779   4.174
    3DHA   C115 1976   0.492   0.963   4.295
    3DHA   H15R 1977   0.556   1.051   4.298
    3DHA   H15S 1978   0.391   1.003   4.290
    3DHA   C114 1979   0.515   0.891   4.422
    3DHA   H14R 1980   0.620   0.873   4.441
    3DHA   C113 1981   0.426   0.848   4.511
    3DHA   H13R 1982   0.463   0.801   4.602
    3DHA   C112 1983   0.277   0.845   4.486
    3DHA   H12R 1984   0.239   0.909   4.405
    3DHA   H12S 1985   0.234   0.745   4.490
    3DHA   C111 1986   0.243   0.923   4.603
    3DHA   H11R 1987   0.238   1.029   4.578
    3DHA   C110 1988   0.222   0.882   4.725
    3DHA   H10R 1989   0.185   0.955   4.796
    3DHA    C19 1990   0.254   0.745   4.773
    3DHA    H9R 1991   0.155   0.699   4.779
    3DHA    H9S 1992   0.307   0.685   4.699
    3DHA    C18 1993   0.317   0.741   4.906
    3DHA    H8R 1994   0.425   0.738   4.894
    3DHA    C17 1995   0.253   0.718   5.026
    3DHA    H7R 1996   0.300   0.691   5.120
    3DHA    C16 1997   0.103   0.723   5.043
    3DHA    H6R 1998   0.076   0.790   5.125
    3DHA    H6S 1999   0.051   0.749   4.951
    3DHA    C15 2000   0.067   0.581   5.071
    3DHA    H5R 2001   0.077   0.518   4.983
    3DHA    C14 2002   0.022   0.537   5.188
    3DHA    H4R 2003  -0.008   0.434   5.202
    3DHA    C13 2004   0.018   0.615   5.312
    3DHA    H3R 2005  -0.002   0.721   5.297
    3DHA    H3S 2006  -0.055   0.574   5.382
    3DHA    C12 2007   0.156   0.599   5.380
    3DHA    H2R 2008   0.175   0.496   5.412
    3DHA    H2S 2009   0.237   0.617   5.309
    3DHA   C117 2010   0.560   0.920   4.053
    3DHA   H17R 2011   0.576   0.853   3.968
    3DHA   C118 2012   0.606   1.055   4.012
    3DHA   H18R 2013   0.713   1.058   4.030
    3DHA   H18S 2014   0.553   1.133   4.066
    3DHA   C119 2015   0.579   1.070   3.871
    3DHA   H19R 2016   0.474   1.059   3.845
    3DHA   C120 2017   0.664   1.063   3.773
    3DHA   H20R 2018   0.631   1.049   3.670
    3DHA   C121 2019   0.819   1.061   3.786
    3DHA   H21R 2020   0.848   1.022   3.884
    3DHA   H21S 2021   0.852   1.164   3.768
    3DHA   C122 2022   0.884   0.960   3.688
    3DHA   H22R 2023   0.831   0.865   3.698
    3DHA   H22S 2024   0.988   0.948   3.718
    3DHA   H22T 2025   0.879   1.007   3.590
    1ST    C118 2026   5.095   2.310   3.848
    1ST    H18R 2027   5.012   2.333   3.781
    1ST    H18S 2028   5.175   2.247   3.811
    1ST    H18T 2029   5.135   2.409   3.871
    1ST    C117 2030   5.034   2.250   3.969
    1ST    H17R 2031   4.926   2.263   3.969
    1ST    H17S 2032   5.058   2.145   3.951
    1ST    C116 2033   5.087   2.309   4.102
    1ST    H16R 2034   5.194   2.330   4.094
    1ST    H16S 2035   5.035   2.402   4.127
    1ST    C115 2036   5.078   2.203   4.214
    1ST    H15R 2037   4.978   2.162   4.230
    1ST    H15S 2038   5.154   2.126   4.200
    1ST    C114 2039   5.117   2.267   4.349
    1ST    H14R 2040   5.210   2.325   4.346
    1ST    H14S 2041   5.028   2.323   4.375
    1ST    C113 2042   5.139   2.177   4.463
    1ST    H13R 2043   5.063   2.099   4.466
    1ST    H13S 2044   5.227   2.115   4.446
    1ST    C112 2045   5.134   2.252   4.604
    1ST    H12R 2046   5.156   2.358   4.590
    1ST    H12S 2047   5.032   2.243   4.641
    1ST    C111 2048   5.250   2.210   4.703
    1ST    H11R 2049   5.219   2.109   4.732
    1ST    H11S 2050   5.346   2.201   4.652
    1ST    C110 2051   5.271   2.308   4.824
    1ST    H10R 2052   5.279   2.413   4.798
    1ST    H10S 2053   5.185   2.299   4.891
    1ST     C19 2054   5.397   2.271   4.905
    1ST     H9R 2055   5.484   2.241   4.846
    1ST     H9S 2056   5.434   2.365   4.948
    1ST     C18 2057   5.364   2.159   5.012
    1ST     H8R 2058   5.307   2.204   5.094
    1ST     H8S 2059   5.308   2.078   4.965
    1ST     C17 2060   5.484   2.106   5.086
    1ST     H7R 2061   5.442   2.038   5.160
    1ST     H7S 2062   5.545   2.056   5.010
    1ST     C16 2063   5.591   2.203   5.145
    1ST     H6R 2064   5.684   2.152   5.170
    1ST     H6S 2065   5.622   2.279   5.073
    1ST     C15 2066   5.547   2.280   5.268
    1ST     H5R 2067   5.451   2.330   5.253
    1ST     H5S 2068   5.525   2.212   5.350
    1ST     C14 2069   5.653   2.384   5.316
    1ST     H4R 2070   5.742   2.327   5.342
    1ST     H4S 2071   5.695   2.441   5.233
    1ST     C13 2072   5.602   2.475   5.427
    1ST     H3R 2073   5.506   2.519   5.400
    1ST     H3S 2074   5.572   2.412   5.511
    1ST     C12 2075   5.696   2.590   5.468
    1ST     H2R 2076   5.790   2.544   5.501
    1ST     H2S 2077   5.711   2.673   5.398
    2PS     C11 2078   5.645   2.648   5.593
    2PS     O12 2079   5.710   2.645   5.703
    2PS     O11 2080   5.518   2.707   5.575
    2PS      C1 2081   5.454   2.760   5.689
    2PS      HR 2082   5.349   2.777   5.662
    2PS      HS 2083   5.463   2.692   5.774
    2PS      C2 2084   5.532   2.895   5.715
    2PS      HX 2085   5.639   2.886   5.739
    2PS      C3 2086   5.481   2.959   5.842
    2PS      HA 2087   5.485   3.065   5.816
    2PS      HB 2088   5.377   2.931   5.862
    2PS     O31 2089   5.559   2.934   5.955
    2PS     P31 2090   5.574   3.027   6.081
    2PS     O32 2091   5.493   2.969   6.195
    2PS     C31 2092   5.552   2.874   6.284
    2PS     H1A 2093   5.584   2.784   6.231
    2PS     H1B 2094   5.644   2.916   6.327
    2PS     C32 2095   5.450   2.851   6.402
    2PS     H2A 2096   5.460   2.945   6.458
    2PS     N31 2097   5.305   2.845   6.357
    2PS    HN1A 2098   5.274   2.753   6.322
    2PS    HN1B 2099   5.244   2.863   6.438
    2PS    HN1C 2100   5.284   2.919   6.288
    2PS     C33 2101   5.493   2.737   6.492
    2PS     O33 2102   5.721   3.014   6.116
    2PS     O34 2103   5.519   3.165   6.041
    2PS     O21 2104   5.516   2.985   5.602
    2PS     C21 2105   5.608   3.082   5.582
    2PS     O22 2106   5.690   3.124   5.663
    2PS     O35 2107   5.442   2.629   6.485
    2PS     O36 2108   5.574   2.744   6.580
    3DHA   C116 2109   5.553   3.368   4.132
    3DHA   H16R 2110   5.501   3.463   4.141
    3DHA   C115 2111   5.635   3.325   4.258
    3DHA   H15R 2112   5.720   3.260   4.237
    3DHA   H15S 2113   5.659   3.420   4.305
    3DHA   C114 2114   5.539   3.251   4.352
    3DHA   H14R 2115   5.436   3.278   4.330
    3DHA   C113 2116   5.583   3.170   4.451
    3DHA   H13R 2117   5.511   3.123   4.518
    3DHA   C112 2118   5.727   3.153   4.485
    3DHA   H12R 2119   5.763   3.052   4.509
    3DHA   H12S 2120   5.793   3.168   4.400
    3DHA   C111 2121   5.772   3.248   4.596
    3DHA   H11R 2122   5.782   3.349   4.556
    3DHA   C110 2123   5.789   3.227   4.724
    3DHA   H10R 2124   5.808   3.313   4.787
    3DHA    C19 2125   5.767   3.106   4.805
    3DHA    H9R 2126   5.788   3.018   4.744
    3DHA    H9S 2127   5.849   3.113   4.878
    3DHA    C18 2128   5.638   3.102   4.887
    3DHA    H8R 2129   5.554   3.086   4.819
    3DHA    C17 2130   5.619   3.122   5.017
    3DHA    H7R 2131   5.520   3.144   5.056
    3DHA    C16 2132   5.721   3.135   5.126
    3DHA    H6R 2133   5.701   3.063   5.206
    3DHA    H6S 2134   5.819   3.123   5.081
    3DHA    C15 2135   5.700   3.278   5.174
    3DHA    H5R 2136   5.686   3.350   5.094
    3DHA    C14 2137   5.694   3.319   5.301
    3DHA    H4R 2138   5.684   3.425   5.322
    3DHA    C13 2139   5.718   3.234   5.418
    3DHA    H3R 2140   5.803   3.172   5.393
    3DHA    H3S 2141   5.751   3.298   5.500
    3DHA    C12 2142   5.594   3.158   5.452
    3DHA    H2R 2143   5.498   3.209   5.458
    3DHA    H2S 2144   5.586   3.080   5.376
    3DHA   C117 2145   5.525   3.296   4.022
    3DHA   H17R 2146   5.470   3.341   3.940
    3DHA   C118 2147   5.583   3.169   3.978
    3DHA   H18R 2148   5.501   3.097   3.978
    3DHA   H18S 2149   5.664   3.139   4.045
    3DHA   C119 2150   5.639   3.179   3.840
    3DHA   H19R 2151   5.569   3.173   3.757
    3DHA   C120 2152   5.773   3.186   3.805
    3DHA   H20R 2153   5.793   3.186   3.699
    3DHA   C121 2154   5.882   3.218   3.898
    3DHA   H21R 2155   5.956   3.138   3.892
    3DHA   H21S 2156   5.840   3.223   3.998
    3DHA   C122 2157   5.933   3.359   3.865
    3DHA   H22R 2158   5.875   3.435   3.919
    3DHA   H22S 2159   5.936   3.389   3.760
    3DHA   H22T 2160   6.037   3.377   3.894
    1ST    C118 2161  -0.500   5.814   3.822
    1ST    H18R 2162  -0.604   5.784   3.809
    1ST    H18S 2163  -0.439   5.795   3.733
    1ST    H18T 2164  -0.509   5.921   3.838
    1ST    C117 2165  -0.441   5.750   3.948
    1ST    H17R 2166  -0.496   5.774   4.039
    1ST    H17S 2167  -0.460   5.645   3.925
    1ST    C116 2168  -0.299   5.788   3.982
    1ST    H16R 2169  -0.285   5.748   4.083
    1ST    H16S 2170  -0.246   5.723   3.912
    1ST    C115 2171  -0.264   5.943   3.971
    1ST    H15R 2172  -0.302   5.987   3.878
    1ST    H15S 2173  -0.318   5.992   4.053
    1ST    C114 2174  -0.115   5.983   3.992
    1ST    H14R 2175  -0.060   5.983   3.897
    1ST    H14S 2176  -0.110   6.089   4.015
    1ST    C113 2177  -0.029   5.902   4.088
    1ST    H13R 2178  -0.044   5.797   4.064
    1ST    H13S 2179   0.073   5.934   4.064
    1ST    C112 2180  -0.052   5.909   4.239
    1ST    H12R 2181  -0.153   5.867   4.251
    1ST    H12S 2182   0.012   5.838   4.293
    1ST    C111 2183  -0.039   6.053   4.305
    1ST    H11R 2184   0.067   6.070   4.326
    1ST    H11S 2185  -0.062   6.133   4.234
    1ST    C110 2186  -0.121   6.073   4.432
    1ST    H10R 2187  -0.122   6.178   4.463
    1ST    H10S 2188  -0.221   6.038   4.407
    1ST     C19 2189  -0.064   6.006   4.558
    1ST     H9R 2190  -0.076   5.898   4.556
    1ST     H9S 2191   0.043   6.028   4.564
    1ST     C18 2192  -0.137   6.056   4.685
    1ST     H8R 2193  -0.113   6.162   4.678
    1ST     H8S 2194  -0.245   6.043   4.678
    1ST     C17 2195  -0.080   5.996   4.820
    1ST     H7R 2196  -0.055   5.890   4.812
    1ST     H7S 2197   0.017   6.043   4.840
    1ST     C16 2198  -0.182   6.018   4.929
    1ST     H6R 2199  -0.218   6.121   4.929
    1ST     H6S 2200  -0.273   5.958   4.917
    1ST     C15 2201  -0.121   5.982   5.072
    1ST     H5R 2202  -0.080   5.881   5.061
    1ST     H5S 2203  -0.043   6.055   5.097
    1ST     C14 2204  -0.217   5.983   5.182
    1ST     H4R 2205  -0.254   6.086   5.186
    1ST     H4S 2206  -0.295   5.912   5.154
    1ST     C13 2207  -0.160   5.946   5.318
    1ST     H3R 2208  -0.125   5.843   5.313
    1ST     H3S 2209  -0.069   6.003   5.339
    1ST     C12 2210  -0.250   5.973   5.437
    1ST     H2R 2211  -0.309   6.064   5.437
    1ST     H2S 2212  -0.327   5.896   5.439
    2PS     C11 2213  -0.164   5.966   5.565
    2PS     O12 2214  -0.097   6.057   5.616
    2PS     O11 2215  -0.143   5.834   5.600
    2PS      C1 2216  -0.046   5.803   5.697
    2PS      HR 2217   0.055   5.835   5.667
    2PS      HS 2218  -0.064   5.859   5.789
    2PS      C2 2219  -0.063   5.659   5.737
    2PS      HX 2220  -0.170   5.651   5.757
    2PS      C3 2221   0.002   5.618   5.865
    2PS      HA 2222   0.110   5.613   5.848
    2PS      HB 2223  -0.007   5.708   5.927
    2PS     O31 2224  -0.042   5.495   5.922
    2PS     P31 2225   0.014   5.445   6.059
    2PS     O32 2226   0.161   5.386   6.025
    2PS     C31 2227   0.170   5.300   5.911
    2PS     H1A 2228   0.101   5.216   5.927
    2PS     H1B 2229   0.152   5.344   5.812
    2PS     C32 2230   0.317   5.267   5.909
    2PS     H2A 2231   0.384   5.349   5.883
    2PS     N31 2232   0.358   5.226   6.046
    2PS    HN1A 2233   0.460   5.238   6.059
    2PS    HN1B 2234   0.313   5.282   6.120
    2PS    HN1C 2235   0.335   5.127   6.066
    2PS     C33 2236   0.339   5.158   5.816
    2PS     O33 2237   0.041   5.558   6.143
    2PS     O34 2238  -0.071   5.334   6.104
    2PS     O21 2239  -0.031   5.568   5.636
    2PS     C21 2240   0.095   5.544   5.588
    2PS     O22 2241   0.191   5.610   5.616
    2PS     O35 2242   0.296   5.050   5.848
    2PS     O36 2243   0.418   5.174   5.729
    3DHA   C116 2244   0.296   5.826   4.350
    3DHA   H16R 2245   0.228   5.832   4.265
    3DHA   C115 2246   0.221   5.769   4.479
    3DHA   H15R 2247   0.281   5.778   4.569
    3DHA   H15S 2248   0.128   5.824   4.494
    3DHA   C114 2249   0.183   5.627   4.444
    3DHA   H14R 2250   0.162   5.600   4.340
    3DHA   C113 2251   0.146   5.538   4.528
    3DHA   H13R 2252   0.130   5.435   4.497
    3DHA   C112 2253   0.139   5.561   4.672
    3DHA   H12R 2254   0.153   5.662   4.713
    3DHA   H12S 2255   0.041   5.535   4.713
    3DHA   C111 2256   0.244   5.465   4.728
    3DHA   H11R 2257   0.306   5.415   4.653
    3DHA   C110 2258   0.256   5.435   4.856
    3DHA   H10R 2259   0.338   5.371   4.886
    3DHA    C19 2260   0.192   5.503   4.965
    3DHA    H9R 2261   0.084   5.523   4.964
    3DHA    H9S 2262   0.191   5.432   5.048
    3DHA    C18 2263   0.255   5.636   4.990
    3DHA    H8R 2264   0.315   5.671   4.907
    3DHA    C17 2265   0.228   5.717   5.090
    3DHA    H7R 2266   0.281   5.812   5.093
    3DHA    C16 2267   0.147   5.695   5.216
    3DHA    H6R 2268   0.223   5.681   5.294
    3DHA    H6S 2269   0.103   5.793   5.234
    3DHA    C15 2270   0.041   5.591   5.208
    3DHA    H5R 2271  -0.038   5.613   5.136
    3DHA    C14 2272   0.035   5.475   5.279
    3DHA    H4R 2273  -0.048   5.405   5.271
    3DHA    C13 2274   0.145   5.414   5.366
    3DHA    H3R 2275   0.158   5.311   5.335
    3DHA    H3S 2276   0.242   5.462   5.349
    3DHA    C12 2277   0.114   5.407   5.518
    3DHA    H2R 2278   0.027   5.344   5.538
    3DHA    H2S 2279   0.198   5.363   5.572
    3DHA   C117 2280   0.428   5.855   4.334
    3DHA   H17R 2281   0.460   5.875   4.232
    3DHA   C118 2282   0.528   5.852   4.444
    3DHA   H18R 2283   0.614   5.792   4.413
    3DHA   H18S 2284   0.492   5.803   4.534
    3DHA   C119 2285   0.572   5.991   4.486
    3DHA   H19R 2286   0.546   6.015   4.589
    3DHA   C120 2287   0.634   6.074   4.404
    3DHA   H20R 2288   0.665   6.166   4.454
    3DHA   C121 2289   0.682   6.041   4.269
    3DHA   H21R 2290   0.606   6.050   4.191
    3DHA   H21S 2291   0.735   5.946   4.266
    3DHA   C122 2292   0.799   6.129   4.224
    3DHA   H22R 2293   0.869   6.154   4.304
    3DHA   H22S 2294   0.777   6.226   4.181
    3DHA   H22T 2295   0.863   6.072   4.156
    1ST    C118 2296   2.321   2.567   4.048
    1ST    H18R 2297   2.408   2.560   4.114
    1ST    H18S 2298   2.347   2.505   3.962
    1ST    H18T 2299   2.236   2.519   4.095
    1ST    C117 2300   2.286   2.709   4.016
    1ST    H17R 2301   2.191   2.709   3.963
    1ST    H17S 2302   2.277   2.777   4.100
    1ST    C116 2303   2.393   2.784   3.929
    1ST    H16R 2304   2.401   2.737   3.831
    1ST    H16S 2305   2.361   2.888   3.920
    1ST    C115 2306   2.525   2.793   4.005
    1ST    H15R 2307   2.572   2.696   4.021
    1ST    H15S 2308   2.590   2.850   3.938
    1ST    C114 2309   2.530   2.882   4.130
    1ST    H14R 2310   2.465   2.964   4.101
    1ST    H14S 2311   2.479   2.850   4.221
    1ST    C113 2312   2.677   2.921   4.161
    1ST    H13R 2313   2.718   2.821   4.177
    1ST    H13S 2314   2.729   2.954   4.071
    1ST    C112 2315   2.700   3.005   4.287
    1ST    H12R 2316   2.668   3.107   4.268
    1ST    H12S 2317   2.627   2.966   4.358
    1ST    C111 2318   2.847   3.005   4.326
    1ST    H11R 2319   2.877   2.900   4.331
    1ST    H11S 2320   2.902   3.045   4.241
    1ST    C110 2321   2.872   3.082   4.460
    1ST    H10R 2322   2.839   3.186   4.459
    1ST    H10S 2323   2.802   3.035   4.529
    1ST     C19 2324   3.020   3.087   4.500
    1ST     H9R 2325   3.054   2.985   4.521
    1ST     H9S 2326   3.070   3.127   4.412
    1ST     C18 2327   3.053   3.163   4.630
    1ST     H8R 2328   3.024   3.266   4.611
    1ST     H8S 2329   2.996   3.132   4.718
    1ST     C17 2330   3.202   3.155   4.667
    1ST     H7R 2331   3.207   3.058   4.716
    1ST     H7S 2332   3.262   3.146   4.576
    1ST     C16 2333   3.255   3.271   4.757
    1ST     H6R 2334   3.353   3.293   4.713
    1ST     H6S 2335   3.195   3.360   4.736
    1ST     C15 2336   3.264   3.251   4.906
    1ST     H5R 2337   3.299   3.148   4.919
    1ST     H5S 2338   3.348   3.311   4.938
    1ST     C14 2339   3.136   3.269   4.979
    1ST     H4R 2340   3.105   3.373   4.966
    1ST     H4S 2341   3.056   3.215   4.929
    1ST     C13 2342   3.139   3.239   5.131
    1ST     H3R 2343   3.147   3.134   5.159
    1ST     H3S 2344   3.230   3.276   5.180
    1ST     C12 2345   3.010   3.297   5.204
    1ST     H2R 2346   3.000   3.402   5.175
    1ST     H2S 2347   2.921   3.253   5.159
    2PS     C11 2348   3.005   3.266   5.348
    2PS     O12 2349   3.102   3.246   5.418
    2PS     O11 2350   2.881   3.259   5.397
    2PS      C1 2351   2.847   3.239   5.537
    2PS      HR 2352   2.750   3.189   5.541
    2PS      HS 2353   2.922   3.176   5.586
    2PS      C2 2354   2.848   3.374   5.596
    2PS      HX 2355   2.940   3.428   5.573
    2PS      C3 2356   2.839   3.360   5.753
    2PS      HA 2357   2.937   3.321   5.780
    2PS      HB 2358   2.823   3.460   5.796
    2PS     O31 2359   2.726   3.280   5.787
    2PS     P31 2360   2.699   3.209   5.930
    2PS     O32 2361   2.803   3.090   5.924
    2PS     C31 2362   2.789   2.984   5.829
    2PS     H1A 2363   2.691   2.935   5.832
    2PS     H1B 2364   2.794   3.021   5.726
    2PS     C32 2365   2.894   2.876   5.862
    2PS     H2A 2366   2.890   2.804   5.781
    2PS     N31 2367   3.033   2.929   5.863
    2PS    HN1A 2368   3.063   2.968   5.772
    2PS    HN1B 2369   3.056   2.989   5.943
    2PS    HN1C 2370   3.102   2.852   5.871
    2PS     C33 2371   2.857   2.812   5.994
    2PS     O33 2372   2.734   3.304   6.037
    2PS     O34 2373   2.562   3.148   5.928
    2PS     O21 2374   2.732   3.453   5.549
    2PS     C21 2375   2.724   3.501   5.426
    2PS     O22 2376   2.822   3.520   5.357
    2PS     O35 2377   2.746   2.770   6.010
    2PS     O36 2378   2.945   2.768   6.065
    3DHA   C116 2379   2.014   3.795   4.262
    3DHA   H16R 2380   2.118   3.801   4.233
    3DHA   C115 2381   1.985   3.701   4.380
    3DHA   H15R 2382   2.015   3.752   4.472
    3DHA   H15S 2383   1.878   3.680   4.387
    3DHA   C114 2384   2.053   3.560   4.366
    3DHA   H14R 2385   2.021   3.495   4.285
    3DHA   C113 2386   2.155   3.518   4.449
    3DHA   H13R 2387   2.193   3.418   4.433
    3DHA   C112 2388   2.216   3.600   4.560
    3DHA   H12R 2389   2.321   3.570   4.570
    3DHA   H12S 2390   2.208   3.699   4.514
    3DHA   C111 2391   2.144   3.609   4.687
    3DHA   H11R 2392   2.063   3.682   4.694
    3DHA   C110 2393   2.150   3.528   4.795
    3DHA   H10R 2394   2.076   3.538   4.874
    3DHA    C19 2395   2.249   3.422   4.810
    3DHA    H9R 2396   2.199   3.357   4.883
    3DHA    H9S 2397   2.273   3.377   4.714
    3DHA    C18 2398   2.374   3.490   4.861
    3DHA    H8R 2399   2.386   3.583   4.806
    3DHA    C17 2400   2.451   3.449   4.966
    3DHA    H7R 2401   2.509   3.530   5.010
    3DHA    C16 2402   2.436   3.328   5.047
    3DHA    H6R 2403   2.396   3.241   4.995
    3DHA    H6S 2404   2.536   3.304   5.085
    3DHA    C15 2405   2.350   3.363   5.169
    3DHA    H5R 2406   2.242   3.362   5.156
    3DHA    C14 2407   2.394   3.393   5.293
    3DHA    H4R 2408   2.322   3.419   5.369
    3DHA    C13 2409   2.538   3.389   5.346
    3DHA    H3R 2410   2.542   3.328   5.436
    3DHA    H3S 2411   2.604   3.340   5.274
    3DHA    C12 2412   2.587   3.526   5.381
    3DHA    H2R 2413   2.602   3.594   5.297
    3DHA    H2S 2414   2.539   3.579   5.464
    3DHA   C117 2415   1.923   3.868   4.198
    3DHA   H17R 2416   1.960   3.929   4.116
    3DHA   C118 2417   1.775   3.863   4.234
    3DHA   H18R 2418   1.741   3.762   4.258
    3DHA   H18S 2419   1.720   3.894   4.144
    3DHA   C119 2420   1.760   3.961   4.346
    3DHA   H19R 2421   1.831   3.954   4.428
    3DHA   C120 2422   1.655   4.052   4.359
    3DHA   H20R 2423   1.649   4.117   4.445
    3DHA   C121 2424   1.535   4.066   4.268
    3DHA   H21R 2425   1.447   4.074   4.332
    3DHA   H21S 2426   1.526   3.986   4.194
    3DHA   C122 2427   1.549   4.200   4.199
    3DHA   H22R 2428   1.481   4.203   4.114
    3DHA   H22S 2429   1.652   4.211   4.162
    3DHA   H22T 2430   1.539   4.281   4.272
    1ST    C118 2431   3.749   4.505   3.335
    1ST    H18R 2432   3.712   4.404   3.315
    1ST    H18S 2433   3.791   4.549   3.245
    1ST    H18T 2434   3.665   4.572   3.353
    1ST    C117 2435   3.854   4.497   3.440
    1ST    H17R 2436   3.937   4.431   3.412
    1ST    H17S 2437   3.879   4.602   3.454
    1ST    C116 2438   3.791   4.447   3.570
    1ST    H16R 2439   3.714   4.515   3.606
    1ST    H16S 2440   3.743   4.351   3.550
    1ST    C115 2441   3.890   4.428   3.684
    1ST    H15R 2442   3.833   4.397   3.771
    1ST    H15S 2443   3.967   4.352   3.673
    1ST    C114 2444   3.957   4.560   3.728
    1ST    H14R 2445   4.033   4.590   3.655
    1ST    H14S 2446   3.886   4.643   3.735
    1ST    C113 2447   4.024   4.566   3.863
    1ST    H13R 2448   4.070   4.471   3.890
    1ST    H13S 2449   4.116   4.625   3.853
    1ST    C112 2450   3.935   4.620   3.978
    1ST    H12R 2451   3.907   4.724   3.957
    1ST    H12S 2452   3.843   4.563   3.988
    1ST    C111 2453   4.006   4.625   4.113
    1ST    H11R 2454   4.055   4.528   4.123
    1ST    H11S 2455   4.094   4.690   4.108
    1ST    C110 2456   3.911   4.659   4.231
    1ST    H10R 2457   3.884   4.765   4.231
    1ST    H10S 2458   3.823   4.597   4.215
    1ST     C19 2459   3.949   4.637   4.376
    1ST     H9R 2460   3.988   4.535   4.388
    1ST     H9S 2461   4.028   4.704   4.410
    1ST     C18 2462   3.838   4.661   4.483
    1ST     H8R 2463   3.790   4.757   4.464
    1ST     H8S 2464   3.760   4.586   4.467
    1ST     C17 2465   3.876   4.660   4.637
    1ST     H7R 2466   3.911   4.565   4.678
    1ST     H7S 2467   3.955   4.734   4.655
    1ST     C16 2468   3.756   4.696   4.720
    1ST     H6R 2469   3.665   4.669   4.667
    1ST     H6S 2470   3.760   4.631   4.807
    1ST     C15 2471   3.754   4.841   4.769
    1ST     H5R 2472   3.854   4.881   4.786
    1ST     H5S 2473   3.717   4.909   4.692
    1ST     C14 2474   3.680   4.873   4.894
    1ST     H4R 2475   3.576   4.840   4.897
    1ST     H4S 2476   3.725   4.820   4.978
    1ST     C13 2477   3.664   5.017   4.931
    1ST     H3R 2478   3.757   5.073   4.947
    1ST     H3S 2479   3.623   5.071   4.845
    1ST     C12 2480   3.560   5.050   5.037
    1ST     H2R 2481   3.567   5.158   5.053
    1ST     H2S 2482   3.459   5.027   5.005
    2PS     C11 2483   3.577   4.986   5.179
    2PS     O12 2484   3.683   4.987   5.235
    2PS     O11 2485   3.472   4.930   5.230
    2PS      C1 2486   3.465   4.923   5.374
    2PS      HR 2487   3.556   4.878   5.412
    2PS      HS 2488   3.471   5.024   5.415
    2PS      C2 2489   3.339   4.849   5.421
    2PS      HX 2490   3.249   4.895   5.381
    2PS      C3 2491   3.343   4.838   5.569
    2PS      HA 2492   3.348   4.945   5.594
    2PS      HB 2493   3.253   4.786   5.603
    2PS     O31 2494   3.459   4.779   5.612
    2PS     P31 2495   3.501   4.771   5.761
    2PS     O32 2496   3.570   4.911   5.788
    2PS     C31 2497   3.498   5.019   5.841
    2PS     H1A 2498   3.422   5.053   5.770
    2PS     H1B 2499   3.453   4.991   5.937
    2PS     C32 2500   3.603   5.133   5.857
    2PS     H2A 2501   3.694   5.101   5.908
    2PS     N31 2502   3.624   5.185   5.715
    2PS    HN1A 2503   3.670   5.113   5.658
    2PS    HN1B 2504   3.534   5.204   5.667
    2PS    HN1C 2505   3.686   5.268   5.717
    2PS     C33 2506   3.544   5.226   5.961
    2PS     O33 2507   3.384   4.756   5.849
    2PS     O34 2508   3.599   4.664   5.773
    2PS     O21 2509   3.335   4.714   5.361
    2PS     C21 2510   3.439   4.633   5.350
    2PS     O22 2511   3.544   4.647   5.402
    2PS     O35 2512   3.505   5.186   6.071
    2PS     O36 2513   3.528   5.338   5.917
    3DHA   C116 2514   3.010   4.444   3.947
    3DHA   H16R 2515   2.953   4.368   3.999
    3DHA   C115 2516   2.982   4.583   4.002
    3DHA   H15R 2517   3.076   4.640   4.002
    3DHA   H15S 2518   2.923   4.639   3.929
    3DHA   C114 2519   2.908   4.594   4.136
    3DHA   H14R 2520   2.801   4.572   4.129
    3DHA   C113 2521   2.963   4.617   4.257
    3DHA   H13R 2522   2.890   4.617   4.338
    3DHA   C112 2523   3.107   4.638   4.298
    3DHA   H12R 2524   3.162   4.544   4.291
    3DHA   H12S 2525   3.146   4.711   4.227
    3DHA   C111 2526   3.119   4.697   4.437
    3DHA   H11R 2527   3.090   4.802   4.439
    3DHA   C110 2528   3.143   4.638   4.553
    3DHA   H10R 2529   3.144   4.699   4.644
    3DHA    C19 2530   3.186   4.498   4.567
    3DHA    H9R 2531   3.146   4.454   4.659
    3DHA    H9S 2532   3.156   4.433   4.485
    3DHA    C18 2533   3.333   4.495   4.590
    3DHA    H8R 2534   3.395   4.487   4.501
    3DHA    C17 2535   3.393   4.512   4.702
    3DHA    H7R 2536   3.501   4.525   4.695
    3DHA    C16 2537   3.333   4.504   4.844
    3DHA    H6R 2538   3.227   4.478   4.849
    3DHA    H6S 2539   3.393   4.424   4.888
    3DHA    C15 2540   3.354   4.636   4.910
    3DHA    H5R 2541   3.300   4.711   4.854
    3DHA    C14 2542   3.403   4.654   5.031
    3DHA    H4R 2543   3.398   4.752   5.079
    3DHA    C13 2544   3.489   4.556   5.111
    3DHA    H3R 2545   3.503   4.465   5.052
    3DHA    H3S 2546   3.590   4.597   5.119
    3DHA    C12 2547   3.423   4.526   5.246
    3DHA    H2R 2548   3.315   4.517   5.235
    3DHA    H2S 2549   3.467   4.436   5.288
    3DHA   C117 2550   3.091   4.408   3.842
    3DHA   H17R 2551   3.090   4.301   3.823
    3DHA   C118 2552   3.172   4.493   3.750
    3DHA   H18R 2553   3.264   4.437   3.728
    3DHA   H18S 2554   3.203   4.590   3.788
    3DHA   C119 2555   3.088   4.504   3.626
    3DHA   H19R 2556   2.992   4.548   3.652
    3DHA   C120 2557   3.105   4.459   3.500
    3DHA   H20R 2558   3.029   4.492   3.430
    3DHA   C121 2559   3.210   4.376   3.444
    3DHA   H21R 2560   3.177   4.280   3.402
    3DHA   H21S 2561   3.283   4.353   3.522
    3DHA   C122 2562   3.279   4.448   3.325
    3DHA   H22R 2563   3.354   4.385   3.277
    3DHA   H22S 2564   3.319   4.540   3.369
    3DHA   H22T 2565   3.212   4.488   3.248
    1ST    C118 2566   0.197   1.646   3.699
    1ST    H18R 2567   0.111   1.588   3.733
    1ST    H18S 2568   0.245   1.599   3.613
    1ST    H18T 2569   0.158   1.743   3.667
    1ST    C117 2570   0.292   1.678   3.799
    1ST    H17R 2571   0.370   1.724   3.737
    1ST    H17S 2572   0.266   1.757   3.870
    1ST    C116 2573   0.324   1.553   3.884
    1ST    H16R 2574   0.365   1.473   3.822
    1ST    H16S 2575   0.416   1.590   3.930
    1ST    C115 2576   0.220   1.502   3.981
    1ST    H15R 2577   0.184   1.584   4.043
    1ST    H15S 2578   0.128   1.482   3.925
    1ST    C114 2579   0.275   1.387   4.066
    1ST    H14R 2580   0.191   1.376   4.135
    1ST    H14S 2581   0.280   1.289   4.017
    1ST    C113 2582   0.407   1.404   4.153
    1ST    H13R 2583   0.400   1.319   4.221
    1ST    H13S 2584   0.493   1.401   4.085
    1ST    C112 2585   0.397   1.537   4.235
    1ST    H12R 2586   0.445   1.620   4.183
    1ST    H12S 2587   0.295   1.571   4.252
    1ST    C111 2588   0.461   1.515   4.372
    1ST    H11R 2589   0.528   1.428   4.373
    1ST    H11S 2590   0.521   1.604   4.393
    1ST    C110 2591   0.359   1.503   4.481
    1ST    H10R 2592   0.306   1.598   4.487
    1ST    H10S 2593   0.287   1.424   4.458
    1ST     C19 2594   0.424   1.473   4.620
    1ST     H9R 2595   0.442   1.366   4.627
    1ST     H9S 2596   0.525   1.516   4.613
    1ST     C18 2597   0.343   1.521   4.739
    1ST     H8R 2598   0.323   1.628   4.731
    1ST     H8S 2599   0.247   1.469   4.742
    1ST     C17 2600   0.414   1.486   4.869
    1ST     H7R 2601   0.402   1.378   4.878
    1ST     H7S 2602   0.521   1.503   4.873
    1ST     C16 2603   0.366   1.577   4.977
    1ST     H6R 2604   0.389   1.679   4.946
    1ST     H6S 2605   0.257   1.568   4.979
    1ST     C15 2606   0.444   1.541   5.115
    1ST     H5R 2607   0.447   1.436   5.144
    1ST     H5S 2608   0.551   1.561   5.104
    1ST     C14 2609   0.407   1.625   5.228
    1ST     H4R 2610   0.408   1.727   5.190
    1ST     H4S 2611   0.308   1.590   5.259
    1ST     C13 2612   0.501   1.634   5.351
    1ST     H3R 2613   0.604   1.652   5.318
    1ST     H3S 2614   0.470   1.722   5.407
    1ST     C12 2615   0.492   1.507   5.444
    1ST     H2R 2616   0.389   1.506   5.482
    1ST     H2S 2617   0.516   1.415   5.391
    2PS     C11 2618   0.593   1.512   5.561
    2PS     O12 2619   0.661   1.414   5.586
    2PS     O11 2620   0.590   1.622   5.633
    2PS      C1 2621   0.683   1.625   5.739
    2PS      HR 2622   0.673   1.533   5.797
    2PS      HS 2623   0.788   1.627   5.707
    2PS      C2 2624   0.653   1.740   5.839
    2PS      HX 2625   0.721   1.730   5.924
    2PS      C3 2626   0.504   1.734   5.883
    2PS      HA 2627   0.440   1.785   5.810
    2PS      HB 2628   0.472   1.630   5.887
    2PS     O31 2629   0.497   1.795   6.007
    2PS     P31 2630   0.354   1.822   6.076
    2PS     O32 2631   0.295   1.676   6.092
    2PS     C31 2632   0.327   1.593   6.206
    2PS     H1A 2633   0.432   1.566   6.206
    2PS     H1B 2634   0.300   1.645   6.298
    2PS     C32 2635   0.239   1.467   6.190
    2PS     H2A 2636   0.147   1.460   6.247
    2PS     N31 2637   0.207   1.433   6.046
    2PS    HN1A 2638   0.193   1.520   5.992
    2PS    HN1B 2639   0.296   1.388   6.018
    2PS    HN1C 2640   0.130   1.367   6.028
    2PS     C33 2641   0.313   1.346   6.247
    2PS     O33 2642   0.374   1.881   6.211
    2PS     O34 2643   0.262   1.890   5.984
    2PS     O21 2644   0.673   1.864   5.773
    2PS     C21 2645   0.796   1.905   5.742
    2PS     O22 2646   0.902   1.861   5.779
    2PS     O35 2647   0.365   1.355   6.355
    2PS     O36 2648   0.300   1.236   6.195
    3DHA   C116 2649   0.963   2.394   4.404
    3DHA   H16R 2650   1.034   2.379   4.486
    3DHA   C115 2651   0.871   2.279   4.401
    3DHA   H15R 2652   0.815   2.272   4.308
    3DHA   H15S 2653   0.936   2.192   4.384
    3DHA   C114 2654   0.777   2.254   4.522
    3DHA   H14R 2655   0.698   2.187   4.489
    3DHA   C113 2656   0.785   2.282   4.652
    3DHA   H13R 2657   0.710   2.243   4.720
    3DHA   C112 2658   0.870   2.380   4.716
    3DHA   H12R 2659   0.971   2.339   4.722
    3DHA   H12S 2660   0.890   2.469   4.657
    3DHA   C111 2661   0.830   2.424   4.855
    3DHA   H11R 2662   0.822   2.532   4.863
    3DHA   C110 2663   0.827   2.351   4.970
    3DHA   H10R 2664   0.811   2.399   5.066
    3DHA    C19 2665   0.834   2.197   4.975
    3DHA    H9R 2666   0.860   2.151   4.879
    3DHA    H9S 2667   0.899   2.159   5.053
    3DHA    C18 2668   0.695   2.157   5.002
    3DHA    H8R 2669   0.626   2.186   4.923
    3DHA    C17 2670   0.654   2.086   5.102
    3DHA    H7R 2671   0.547   2.070   5.103
    3DHA    C16 2672   0.739   2.032   5.221
    3DHA    H6R 2673   0.694   1.959   5.288
    3DHA    H6S 2674   0.836   1.999   5.183
    3DHA    C15 2675   0.767   2.153   5.310
    3DHA    H5R 2676   0.803   2.245   5.265
    3DHA    C14 2677   0.762   2.145   5.444
    3DHA    H4R 2678   0.792   2.226   5.510
    3DHA    C13 2679   0.721   2.040   5.538
    3DHA    H3R 2680   0.619   2.066   5.567
    3DHA    H3S 2681   0.723   1.945   5.484
    3DHA    C12 2682   0.804   2.033   5.670
    3DHA    H2R 2683   0.907   2.053   5.642
    3DHA    H2S 2684   0.760   2.110   5.733
    3DHA   C117 2685   0.951   2.505   4.330
    3DHA   H17R 2686   1.026   2.583   4.344
    3DHA   C118 2687   0.840   2.532   4.235
    3DHA   H18R 2688   0.850   2.462   4.151
    3DHA   H18S 2689   0.858   2.628   4.185
    3DHA   C119 2690   0.706   2.525   4.294
    3DHA   H19R 2691   0.709   2.562   4.396
    3DHA   C120 2692   0.596   2.490   4.228
    3DHA   H20R 2693   0.501   2.484   4.281
    3DHA   C121 2694   0.585   2.449   4.083
    3DHA   H21R 2695   0.674   2.478   4.027
    3DHA   H21S 2696   0.498   2.491   4.032
    3DHA   C122 2697   0.577   2.298   4.081
    3DHA   H22R 2698   0.593   2.261   3.979
    3DHA   H22S 2699   0.486   2.246   4.110
    3DHA   H22T 2700   0.662   2.253   4.133
    1ST    C118 2701   3.758   2.650   4.335
    1ST    H18R 2702   3.702   2.706   4.410
    1ST    H18S 2703   3.795   2.555   4.374
    1ST    H18T 2704   3.694   2.636   4.248
    1ST    C117 2705   3.875   2.745   4.293
    1ST    H17R 2706   3.911   2.704   4.198
    1ST    H17S 2707   3.833   2.841   4.261
    1ST    C116 2708   3.974   2.769   4.407
    1ST    H16R 2709   4.063   2.823   4.374
    1ST    H16S 2710   3.922   2.830   4.482
    1ST    C115 2711   4.021   2.640   4.485
    1ST    H15R 2712   3.940   2.608   4.551
    1ST    H15S 2713   4.032   2.559   4.413
    1ST    C114 2714   4.138   2.660   4.583
    1ST    H14R 2715   4.213   2.726   4.540
    1ST    H14S 2716   4.094   2.723   4.661
    1ST    C113 2717   4.202   2.527   4.626
    1ST    H13R 2718   4.123   2.451   4.631
    1ST    H13S 2719   4.268   2.497   4.545
    1ST    C112 2720   4.283   2.530   4.765
    1ST    H12R 2721   4.232   2.550   4.860
    1ST    H12S 2722   4.332   2.433   4.778
    1ST    C111 2723   4.407   2.625   4.756
    1ST    H11R 2724   4.456   2.616   4.659
    1ST    H11S 2725   4.375   2.729   4.773
    1ST    C110 2726   4.524   2.601   4.859
    1ST    H10R 2727   4.607   2.550   4.810
    1ST    H10S 2728   4.567   2.699   4.881
    1ST     C19 2729   4.485   2.540   4.993
    1ST     H9R 2730   4.388   2.578   5.028
    1ST     H9S 2731   4.480   2.433   4.973
    1ST     C18 2732   4.591   2.555   5.095
    1ST     H8R 2733   4.668   2.492   5.049
    1ST     H8S 2734   4.627   2.658   5.083
    1ST     C17 2735   4.568   2.521   5.243
    1ST     H7R 2736   4.606   2.597   5.312
    1ST     H7S 2737   4.467   2.507   5.281
    1ST     C16 2738   4.648   2.397   5.278
    1ST     H6R 2739   4.612   2.311   5.223
    1ST     H6S 2740   4.753   2.423   5.259
    1ST     C15 2741   4.650   2.367   5.427
    1ST     H5R 2742   4.633   2.457   5.486
    1ST     H5S 2743   4.559   2.315   5.456
    1ST     C14 2744   4.774   2.292   5.482
    1ST     H4R 2745   4.772   2.193   5.436
    1ST     H4S 2746   4.868   2.339   5.451
    1ST     C13 2747   4.764   2.272   5.634
    1ST     H3R 2748   4.764   2.368   5.686
    1ST     H3S 2749   4.667   2.232   5.666
    1ST     C12 2750   4.877   2.175   5.677
    1ST     H2R 2751   4.879   2.097   5.601
    1ST     H2S 2752   4.974   2.223   5.662
    2PS     C11 2753   4.865   2.120   5.817
    2PS     O12 2754   4.855   2.190   5.918
    2PS     O11 2755   4.874   1.985   5.819
    2PS      C1 2756   4.888   1.905   5.943
    2PS      HR 2757   4.918   1.802   5.925
    2PS      HS 2758   4.966   1.950   6.004
    2PS      C2 2759   4.747   1.901   6.005
    2PS      HX 2760   4.726   2.004   6.032
    2PS      C3 2761   4.741   1.809   6.128
    2PS      HA 2762   4.727   1.707   6.090
    2PS      HB 2763   4.833   1.803   6.188
    2PS     O31 2764   4.628   1.844   6.213
    2PS     P31 2765   4.605   1.759   6.344
    2PS     O32 2766   4.726   1.787   6.445
    2PS     C31 2767   4.742   1.919   6.491
    2PS     H1A 2768   4.721   1.991   6.411
    2PS     H1B 2769   4.664   1.950   6.561
    2PS     C32 2770   4.883   1.932   6.561
    2PS     H2A 2771   4.876   1.864   6.646
    2PS     N31 2772   4.988   1.884   6.474
    2PS    HN1A 2773   4.969   1.790   6.435
    2PS    HN1B 2774   5.016   1.950   6.399
    2PS    HN1C 2775   5.074   1.869   6.528
    2PS     C33 2776   4.889   2.072   6.629
    2PS     O33 2777   4.476   1.795   6.406
    2PS     O34 2778   4.623   1.618   6.303
    2PS     O21 2779   4.657   1.851   5.903
    2PS     C21 2780   4.526   1.886   5.905
    2PS     O22 2781   4.486   1.965   5.991
    2PS     O35 2782   4.823   2.089   6.729
    2PS     O36 2783   4.950   2.156   6.571
    3DHA   C116 2784   4.525   1.612   4.680
    3DHA   H16R 2785   4.592   1.563   4.751
    3DHA   C115 2786   4.536   1.759   4.702
    3DHA   H15R 2787   4.513   1.802   4.604
    3DHA   H15S 2788   4.451   1.788   4.764
    3DHA   C114 2789   4.675   1.807   4.750
    3DHA   H14R 2790   4.735   1.856   4.674
    3DHA   C113 2791   4.716   1.792   4.872
    3DHA   H13R 2792   4.820   1.813   4.897
    3DHA   C112 2793   4.637   1.745   4.996
    3DHA   H12R 2794   4.638   1.823   5.073
    3DHA   H12S 2795   4.529   1.741   4.980
    3DHA   C111 2796   4.700   1.619   5.049
    3DHA   H11R 2797   4.658   1.524   5.018
    3DHA   C110 2798   4.806   1.609   5.129
    3DHA   H10R 2799   4.841   1.512   5.163
    3DHA    C19 2800   4.883   1.725   5.189
    3DHA    H9R 2801   4.988   1.710   5.159
    3DHA    H9S 2802   4.851   1.821   5.150
    3DHA    C18 2803   4.873   1.723   5.342
    3DHA    H8R 2804   4.930   1.642   5.387
    3DHA    C17 2805   4.789   1.787   5.422
    3DHA    H7R 2806   4.797   1.759   5.526
    3DHA    C16 2807   4.693   1.898   5.399
    3DHA    H6R 2808   4.716   1.978   5.470
    3DHA    H6S 2809   4.725   1.942   5.304
    3DHA    C15 2810   4.547   1.863   5.411
    3DHA    H5R 2811   4.505   1.834   5.315
    3DHA    C14 2812   4.472   1.871   5.523
    3DHA    H4R 2813   4.367   1.845   5.519
    3DHA    C13 2814   4.523   1.907   5.660
    3DHA    H3R 2815   4.628   1.880   5.672
    3DHA    H3S 2816   4.527   2.016   5.667
    3DHA    C12 2817   4.450   1.846   5.780
    3DHA    H2R 2818   4.348   1.882   5.795
    3DHA    H2S 2819   4.440   1.738   5.777
    3DHA   C117 2820   4.444   1.542   4.595
    3DHA   H17R 2821   4.452   1.435   4.579
    3DHA   C118 2822   4.345   1.618   4.515
    3DHA   H18R 2823   4.393   1.686   4.444
    3DHA   H18S 2824   4.271   1.676   4.571
    3DHA   C119 2825   4.270   1.518   4.430
    3DHA   H19R 2826   4.332   1.453   4.368
    3DHA   C120 2827   4.140   1.517   4.409
    3DHA   H20R 2828   4.100   1.435   4.349
    3DHA   C121 2829   4.038   1.604   4.474
    3DHA   H21R 2830   4.044   1.585   4.581
    3DHA   H21S 2831   3.936   1.569   4.458
    3DHA   C122 2832   4.042   1.751   4.428
    3DHA   H22R 2833   3.945   1.768   4.381
    3DHA   H22S 2834   4.118   1.774   4.353
    3DHA   H22T 2835   4.035   1.823   4.510
    1ST    C118 2836   4.656   2.226   4.104
    1ST    H18R 2837   4.551   2.258   4.104
    1ST    H18S 2838   4.701   2.243   4.006
    1ST    H18T 2839   4.719   2.296   4.159
    1ST    C117 2840   4.681   2.081   4.145
    1ST    H17R 2841   4.604   2.036   4.083
    1ST    H17S 2842   4.771   2.038   4.100
    1ST    C116 2843   4.683   2.037   4.290
    1ST    H16R 2844   4.778   2.068   4.335
    1ST    H16S 2845   4.601   2.088   4.342
    1ST    C115 2846   4.675   1.886   4.296
    1ST    H15R 2847   4.575   1.853   4.323
    1ST    H15S 2848   4.688   1.845   4.195
    1ST    C114 2849   4.777   1.821   4.397
    1ST    H14R 2850   4.782   1.875   4.492
    1ST    H14S 2851   4.735   1.724   4.425
    1ST    C113 2852   4.917   1.797   4.348
    1ST    H13R 2853   4.909   1.738   4.256
    1ST    H13S 2854   4.959   1.892   4.315
    1ST    C112 2855   5.022   1.731   4.440
    1ST    H12R 2856   4.992   1.627   4.455
    1ST    H12S 2857   5.113   1.732   4.380
    1ST    C111 2858   5.022   1.802   4.576
    1ST    H11R 2859   5.004   1.909   4.587
    1ST    H11S 2860   4.940   1.760   4.636
    1ST    C110 2861   5.142   1.769   4.657
    1ST    H10R 2862   5.163   1.662   4.656
    1ST    H10S 2863   5.225   1.819   4.607
    1ST     C19 2864   5.127   1.812   4.807
    1ST     H9R 2865   5.074   1.908   4.811
    1ST     H9S 2866   5.052   1.753   4.859
    1ST     C18 2867   5.257   1.823   4.879
    1ST     H8R 2868   5.304   1.911   4.836
    1ST     H8S 2869   5.232   1.855   4.980
    1ST     C17 2870   5.350   1.696   4.886
    1ST     H7R 2871   5.302   1.605   4.923
    1ST     H7S 2872   5.392   1.664   4.791
    1ST     C16 2873   5.465   1.723   4.987
    1ST     H6R 2874   5.547   1.660   4.952
    1ST     H6S 2875   5.481   1.830   4.974
    1ST     C15 2876   5.418   1.696   5.130
    1ST     H5R 2877   5.340   1.768   5.157
    1ST     H5S 2878   5.370   1.599   5.145
    1ST     C14 2879   5.523   1.714   5.241
    1ST     H4R 2880   5.604   1.642   5.230
    1ST     H4S 2881   5.576   1.810   5.240
    1ST     C13 2882   5.459   1.691   5.381
    1ST     H3R 2883   5.372   1.753   5.402
    1ST     H3S 2884   5.421   1.589   5.387
    1ST     C12 2885   5.552   1.700   5.495
    1ST     H2R 2886   5.648   1.652   5.475
    1ST     H2S 2887   5.580   1.802   5.519
    2PS     C11 2888   5.491   1.641   5.625
    2PS     O12 2889   5.384   1.676   5.670
    2PS     O11 2890   5.568   1.548   5.684
    2PS      C1 2891   5.535   1.510   5.824
    2PS      HR 2892   5.619   1.470   5.881
    2PS      HS 2893   5.505   1.603   5.874
    2PS      C2 2894   5.412   1.418   5.827
    2PS      HX 2895   5.322   1.471   5.792
    2PS      C3 2896   5.379   1.366   5.970
    2PS      HA 2897   5.328   1.445   6.025
    2PS      HB 2898   5.322   1.274   5.955
    2PS     O31 2899   5.495   1.343   6.039
    2PS     P31 2900   5.503   1.301   6.193
    2PS     O32 2901   5.429   1.419   6.273
    2PS     C31 2902   5.285   1.425   6.300
    2PS     H1A 2903   5.234   1.382   6.214
    2PS     H1B 2904   5.268   1.378   6.398
    2PS     C32 2905   5.241   1.571   6.331
    2PS     H2A 2906   5.315   1.606   6.404
    2PS     N31 2907   5.259   1.658   6.216
    2PS    HN1A 2908   5.172   1.658   6.160
    2PS    HN1B 2909   5.254   1.755   6.250
    2PS    HN1C 2910   5.346   1.639   6.164
    2PS     C33 2911   5.114   1.583   6.408
    2PS     O33 2912   5.439   1.173   6.213
    2PS     O34 2913   5.645   1.308   6.236
    2PS     O21 2914   5.435   1.301   5.742
    2PS     C21 2915   5.394   1.300   5.614
    2PS     O22 2916   5.332   1.389   5.559
    2PS     O35 2917   5.122   1.566   6.525
    2PS     O36 2918   5.016   1.631   6.355
    3DHA   C116 2919   4.992   1.430   4.673
    3DHA   H16R 2920   5.094   1.394   4.660
    3DHA   C115 2921   4.955   1.481   4.805
    3DHA   H15R 2922   5.038   1.544   4.840
    3DHA   H15S 2923   4.875   1.553   4.793
    3DHA   C114 2924   4.921   1.361   4.889
    3DHA   H14R 2925   4.819   1.324   4.878
    3DHA   C113 2926   5.011   1.294   4.968
    3DHA   H13R 2927   4.978   1.208   5.026
    3DHA   C112 2928   5.159   1.333   4.971
    3DHA   H12R 2929   5.193   1.371   4.875
    3DHA   H12S 2930   5.172   1.414   5.044
    3DHA   C111 2931   5.231   1.208   5.014
    3DHA   H11R 2932   5.180   1.114   4.993
    3DHA   C110 2933   5.352   1.194   5.073
    3DHA   H10R 2934   5.378   1.092   5.101
    3DHA    C19 2935   5.440   1.301   5.115
    3DHA    H9R 2936   5.393   1.397   5.092
    3DHA    H9S 2937   5.446   1.285   5.223
    3DHA    C18 2938   5.568   1.298   5.049
    3DHA    H8R 2939   5.559   1.340   4.949
    3DHA    C17 2940   5.685   1.247   5.095
    3DHA    H7R 2941   5.768   1.246   5.025
    3DHA    C16 2942   5.708   1.203   5.233
    3DHA    H6R 2943   5.668   1.108   5.268
    3DHA    H6S 2944   5.817   1.203   5.236
    3DHA    C15 2945   5.681   1.317   5.321
    3DHA    H5R 2946   5.691   1.419   5.285
    3DHA    C14 2947   5.625   1.311   5.441
    3DHA    H4R 2948   5.609   1.405   5.493
    3DHA    C13 2949   5.601   1.186   5.514
    3DHA    H3R 2950   5.634   1.099   5.456
    3DHA    H3S 2951   5.660   1.178   5.605
    3DHA    C12 2952   5.449   1.173   5.553
    3DHA    H2R 2953   5.381   1.153   5.470
    3DHA    H2S 2954   5.430   1.082   5.610
    3DHA   C117 2955   4.916   1.384   4.575
    3DHA   H17R 2956   4.960   1.329   4.492
    3DHA   C118 2957   4.762   1.395   4.560
    3DHA   H18R 2958   4.740   1.474   4.488
    3DHA   H18S 2959   4.710   1.427   4.651
    3DHA   C119 2960   4.692   1.269   4.507
    3DHA   H19R 2961   4.670   1.197   4.585
    3DHA   C120 2962   4.668   1.266   4.374
    3DHA   H20R 2963   4.593   1.196   4.338
    3DHA   C121 2964   4.725   1.357   4.266
    3DHA   H21R 2965   4.728   1.301   4.173
    3DHA   H21S 2966   4.828   1.376   4.295
    3DHA   C122 2967   4.635   1.480   4.253
    3DHA   H22R 2968   4.535   1.450   4.221
    3DHA   H22S 2969   4.673   1.548   4.175
    3DHA   H22T 2970   4.612   1.534   4.344
    1ST    C118 2971   6.586   4.114   3.346
    1ST    H18R 2972   6.594   4.020   3.292
    1ST    H18S 2973   6.683   4.159   3.324
    1ST    H18T 2974   6.520   4.183   3.293
    1ST    C117 2975   6.564   4.114   3.507
    1ST    H17R 2976   6.637   4.045   3.550
    1ST    H17S 2977   6.580   4.210   3.557
    1ST    C116 2978   6.426   4.069   3.554
    1ST    H16R 2979   6.349   4.137   3.518
    1ST    H16S 2980   6.403   3.975   3.501
    1ST    C115 2981   6.420   4.047   3.712
    1ST    H15R 2982   6.501   3.979   3.739
    1ST    H15S 2983   6.435   4.131   3.780
    1ST    C114 2984   6.281   3.992   3.747
    1ST    H14R 2985   6.208   4.032   3.676
    1ST    H14S 2986   6.286   3.883   3.741
    1ST    C113 2987   6.241   4.029   3.887
    1ST    H13R 2988   6.307   3.975   3.954
    1ST    H13S 2989   6.243   4.136   3.910
    1ST    C112 2990   6.103   3.985   3.920
    1ST    H12R 2991   6.031   4.034   3.854
    1ST    H12S 2992   6.077   3.880   3.908
    1ST    C111 2993   6.060   4.019   4.066
    1ST    H11R 2994   6.075   4.126   4.081
    1ST    H11S 2995   5.952   4.001   4.060
    1ST    C110 2996   6.124   3.938   4.184
    1ST    H10R 2997   6.048   3.912   4.258
    1ST    H10S 2998   6.149   3.839   4.145
    1ST     C19 2999   6.240   3.991   4.252
    1ST     H9R 3000   6.272   3.914   4.322
    1ST     H9S 3001   6.319   4.018   4.181
    1ST     C18 3002   6.206   4.115   4.338
    1ST     H8R 3003   6.197   4.202   4.272
    1ST     H8S 3004   6.110   4.104   4.389
    1ST     C17 3005   6.308   4.131   4.447
    1ST     H7R 3006   6.325   4.043   4.510
    1ST     H7S 3007   6.409   4.149   4.409
    1ST     C16 3008   6.285   4.256   4.536
    1ST     H6R 3009   6.328   4.341   4.482
    1ST     H6S 3010   6.185   4.300   4.541
    1ST     C15 3011   6.343   4.253   4.668
    1ST     H5R 3012   6.451   4.241   4.655
    1ST     H5S 3013   6.326   4.348   4.720
    1ST     C14 3014   6.292   4.148   4.766
    1ST     H4R 3015   6.183   4.141   4.757
    1ST     H4S 3016   6.326   4.047   4.741
    1ST     C13 3017   6.351   4.163   4.910
    1ST     H3R 3018   6.369   4.066   4.957
    1ST     H3S 3019   6.448   4.210   4.889
    1ST     C12 3020   6.280   4.258   4.996
    1ST     H2R 3021   6.309   4.357   4.961
    1ST     H2S 3022   6.173   4.241   4.984
    2PS     C11 3023   6.333   4.272   5.142
    2PS     O12 3024   6.396   4.181   5.198
    2PS     O11 3025   6.294   4.390   5.194
    2PS      C1 3026   6.315   4.398   5.339
    2PS      HR 3027   6.231   4.444   5.391
    2PS      HS 3028   6.318   4.295   5.378
    2PS      C2 3029   6.444   4.480   5.369
    2PS      HX 3030   6.519   4.460   5.292
    2PS      C3 3031   6.500   4.453   5.511
    2PS      HA 3032   6.553   4.357   5.511
    2PS      HB 3033   6.569   4.530   5.546
    2PS     O31 3034   6.396   4.443   5.607
    2PS     P31 3035   6.418   4.363   5.742
    2PS     O32 3036   6.497   4.463   5.839
    2PS     C31 3037   6.429   4.547   5.927
    2PS     H1A 3038   6.367   4.610   5.863
    2PS     H1B 3039   6.353   4.492   5.984
    2PS     C32 3040   6.531   4.619   6.015
    2PS     H2A 3041   6.604   4.557   6.068
    2PS     N31 3042   6.623   4.695   5.923
    2PS    HN1A 3043   6.561   4.752   5.862
    2PS    HN1B 3044   6.689   4.752   5.977
    2PS    HN1C 3045   6.671   4.631   5.858
    2PS     C33 3046   6.453   4.714   6.103
    2PS     O33 3047   6.290   4.329   5.806
    2PS     O34 3048   6.509   4.251   5.704
    2PS     O21 3049   6.409   4.618   5.368
    2PS     C21 3050   6.498   4.702   5.318
    2PS     O22 3051   6.609   4.676   5.294
    2PS     O35 3052   6.507   4.819   6.140
    2PS     O36 3053   6.348   4.678   6.147
    3DHA   C116 3054   5.821   4.505   4.355
    3DHA   H16R 3055   5.765   4.510   4.262
    3DHA   C115 3056   5.959   4.569   4.341
    3DHA   H15R 3057   5.955   4.652   4.270
    3DHA   H15S 3058   5.991   4.617   4.433
    3DHA   C114 3059   6.053   4.472   4.281
    3DHA   H14R 3060   6.005   4.375   4.276
    3DHA   C113 3061   6.174   4.506   4.228
    3DHA   H13R 3062   6.235   4.439   4.168
    3DHA   C112 3063   6.237   4.647   4.250
    3DHA   H12R 3064   6.226   4.718   4.168
    3DHA   H12S 3065   6.181   4.689   4.333
    3DHA   C111 3066   6.379   4.629   4.297
    3DHA   H11R 3067   6.453   4.622   4.218
    3DHA   C110 3068   6.417   4.625   4.428
    3DHA   H10R 3069   6.522   4.621   4.457
    3DHA    C19 3070   6.326   4.638   4.553
    3DHA    H9R 3071   6.223   4.623   4.523
    3DHA    H9S 3072   6.343   4.561   4.628
    3DHA    C18 3073   6.338   4.776   4.619
    3DHA    H8R 3074   6.294   4.851   4.555
    3DHA    C17 3075   6.396   4.811   4.734
    3DHA    H7R 3076   6.404   4.914   4.766
    3DHA    C16 3077   6.448   4.720   4.841
    3DHA    H6R 3078   6.474   4.621   4.802
    3DHA    H6S 3079   6.540   4.762   4.884
    3DHA    C15 3080   6.346   4.707   4.947
    3DHA    H5R 3081   6.257   4.649   4.925
    3DHA    C14 3082   6.351   4.768   5.064
    3DHA    H4R 3083   6.266   4.758   5.132
    3DHA    C13 3084   6.469   4.847   5.119
    3DHA    H3R 3085   6.568   4.815   5.086
    3DHA    H3S 3086   6.457   4.952   5.093
    3DHA    C12 3087   6.448   4.834   5.271
    3DHA    H2R 3088   6.504   4.914   5.322
    3DHA    H2S 3089   6.344   4.848   5.298
    3DHA   C117 3090   5.782   4.424   4.458
    3DHA   H17R 3091   5.688   4.369   4.455
    3DHA   C118 3092   5.850   4.420   4.592
    3DHA   H18R 3093   5.835   4.515   4.642
    3DHA   H18S 3094   5.957   4.397   4.594
    3DHA   C119 3095   5.786   4.319   4.686
    3DHA   H19R 3096   5.711   4.357   4.755
    3DHA   C120 3097   5.811   4.188   4.691
    3DHA   H20R 3098   5.760   4.137   4.771
    3DHA   C121 3099   5.904   4.102   4.604
    3DHA   H21R 3100   5.943   4.024   4.670
    3DHA   H21S 3101   5.985   4.161   4.560
    3DHA   C122 3102   5.807   4.036   4.499
    3DHA   H22R 3103   5.862   3.970   4.432
    3DHA   H22S 3104   5.763   4.119   4.444
    3DHA   H22T 3105   5.734   3.964   4.537
    1ST    C118 3106  -0.314   2.266   4.307
    1ST    H18R 3107  -0.228   2.329   4.331
    1ST    H18S 3108  -0.400   2.333   4.300
    1ST    H18T 3109  -0.292   2.237   4.204
    1ST    C117 3110  -0.359   2.159   4.404
    1ST    H17R 3111  -0.432   2.197   4.476
    1ST    H17S 3112  -0.420   2.080   4.358
    1ST    C116 3113  -0.244   2.083   4.466
    1ST    H16R 3114  -0.274   1.989   4.513
    1ST    H16S 3115  -0.190   2.055   4.375
    1ST    C115 3116  -0.151   2.157   4.563
    1ST    H15R 3117  -0.101   2.230   4.500
    1ST    H15S 3118  -0.213   2.205   4.639
    1ST    C114 3119  -0.056   2.068   4.640
    1ST    H14R 3120  -0.007   2.128   4.716
    1ST    H14S 3121  -0.119   1.993   4.690
    1ST    C113 3122   0.043   1.992   4.559
    1ST    H13R 3123  -0.016   1.922   4.499
    1ST    H13S 3124   0.091   2.064   4.493
    1ST    C112 3125   0.146   1.914   4.637
    1ST    H12R 3126   0.106   1.866   4.727
    1ST    H12S 3127   0.177   1.836   4.568
    1ST    C111 3128   0.278   2.003   4.670
    1ST    H11R 3129   0.302   2.068   4.585
    1ST    H11S 3130   0.270   2.068   4.757
    1ST    C110 3131   0.389   1.904   4.679
    1ST    H10R 3132   0.375   1.850   4.773
    1ST    H10S 3133   0.399   1.832   4.599
    1ST     C19 3134   0.531   1.971   4.694
    1ST     H9R 3135   0.540   2.054   4.625
    1ST     H9S 3136   0.533   2.010   4.796
    1ST     C18 3137   0.639   1.865   4.677
    1ST     H8R 3138   0.617   1.772   4.731
    1ST     H8S 3139   0.625   1.837   4.573
    1ST     C17 3140   0.785   1.900   4.676
    1ST     H7R 3141   0.828   1.905   4.576
    1ST     H7S 3142   0.791   1.999   4.722
    1ST     C16 3143   0.880   1.816   4.757
    1ST     H6R 3144   0.912   1.728   4.701
    1ST     H6S 3145   0.964   1.880   4.786
    1ST     C15 3146   0.825   1.786   4.889
    1ST     H5R 3147   0.789   1.880   4.934
    1ST     H5S 3148   0.732   1.729   4.888
    1ST     C14 3149   0.926   1.724   4.980
    1ST     H4R 3150   0.958   1.629   4.936
    1ST     H4S 3151   1.018   1.780   4.961
    1ST     C13 3152   0.888   1.703   5.128
    1ST     H3R 3153   0.862   1.804   5.160
    1ST     H3S 3154   0.796   1.650   5.154
    1ST     C12 3155   0.994   1.639   5.211
    1ST     H2R 3156   1.031   1.545   5.169
    1ST     H2S 3157   1.086   1.697   5.217
    2PS     C11 3158   0.953   1.621   5.355
    2PS     O12 3159   0.867   1.681   5.415
    2PS     O11 3160   1.033   1.532   5.423
    2PS      C1 3161   1.006   1.505   5.563
    2PS      HR 3162   1.038   1.590   5.625
    2PS      HS 3163   0.899   1.513   5.584
    2PS      C2 3164   1.052   1.366   5.618
    2PS      HX 3165   1.046   1.298   5.532
    2PS      C3 3166   0.969   1.318   5.737
    2PS      HA 3167   0.869   1.304   5.695
    2PS      HB 3168   1.001   1.217   5.764
    2PS     O31 3169   0.978   1.411   5.840
    2PS     P31 3170   0.876   1.413   5.967
    2PS     O32 3171   0.965   1.350   6.082
    2PS     C31 3172   1.030   1.437   6.180
    2PS     H1A 3173   1.077   1.525   6.137
    2PS     H1B 3174   0.949   1.474   6.243
    2PS     C32 3175   1.139   1.353   6.241
    2PS     H2A 3176   1.099   1.275   6.305
    2PS     N31 3177   1.243   1.303   6.146
    2PS    HN1A 3178   1.285   1.376   6.086
    2PS    HN1B 3179   1.312   1.244   6.195
    2PS    HN1C 3180   1.196   1.244   6.076
    2PS     C33 3181   1.210   1.446   6.342
    2PS     O33 3182   0.853   1.552   5.998
    2PS     O34 3183   0.760   1.325   5.942
    2PS     O21 3184   1.190   1.384   5.650
    2PS     C21 3185   1.267   1.280   5.694
    2PS     O22 3186   1.224   1.175   5.737
    2PS     O35 3187   1.322   1.483   6.321
    2PS     O36 3188   1.139   1.495   6.428
    3DHA   C116 3189   1.178   1.423   4.686
    3DHA   H16R 3190   1.102   1.355   4.648
    3DHA   C115 3191   1.176   1.417   4.835
    3DHA   H15R 3192   1.217   1.507   4.881
    3DHA   H15S 3193   1.075   1.421   4.875
    3DHA   C114 3194   1.261   1.302   4.888
    3DHA   H14R 3195   1.364   1.309   4.856
    3DHA   C113 3196   1.218   1.198   4.961
    3DHA   H13R 3197   1.284   1.115   4.987
    3DHA   C112 3198   1.084   1.173   5.002
    3DHA   H12R 3199   1.078   1.174   5.111
    3DHA   H12S 3200   1.007   1.244   4.971
    3DHA   C111 3201   1.055   1.032   4.967
    3DHA   H11R 3202   1.000   1.022   4.873
    3DHA   C110 3203   1.077   0.925   5.043
    3DHA   H10R 3204   1.029   0.831   5.017
    3DHA    C19 3205   1.158   0.907   5.166
    3DHA    H9R 3206   1.129   0.986   5.236
    3DHA    H9S 3207   1.132   0.815   5.220
    3DHA    C18 3208   1.303   0.917   5.149
    3DHA    H8R 3209   1.335   0.893   5.048
    3DHA    C17 3210   1.397   0.972   5.232
    3DHA    H7R 3211   1.501   0.983   5.206
    3DHA    C16 3212   1.372   1.030   5.372
    3DHA    H6R 3213   1.288   0.976   5.416
    3DHA    H6S 3214   1.459   0.999   5.431
    3DHA    C15 3215   1.358   1.175   5.366
    3DHA    H5R 3216   1.296   1.211   5.284
    3DHA    C14 3217   1.406   1.266   5.453
    3DHA    H4R 3218   1.400   1.372   5.430
    3DHA    C13 3219   1.485   1.243   5.580
    3DHA    H3R 3220   1.510   1.142   5.612
    3DHA    H3S 3221   1.580   1.296   5.570
    3DHA    C12 3222   1.417   1.312   5.699
    3DHA    H2R 3223   1.458   1.269   5.790
    3DHA    H2S 3224   1.435   1.419   5.705
    3DHA   C117 3225   1.251   1.486   4.591
    3DHA   H17R 3226   1.227   1.460   4.488
    3DHA   C118 3227   1.368   1.566   4.602
    3DHA   H18R 3228   1.395   1.598   4.703
    3DHA   H18S 3229   1.358   1.658   4.544
    3DHA   C119 3230   1.479   1.485   4.538
    3DHA   H19R 3231   1.524   1.411   4.603
    3DHA   C120 3232   1.517   1.495   4.414
    3DHA   H20R 3233   1.590   1.424   4.379
    3DHA   C121 3234   1.476   1.587   4.305
    3DHA   H21R 3235   1.549   1.667   4.287
    3DHA   H21S 3236   1.385   1.641   4.332
    3DHA   C122 3237   1.447   1.525   4.176
    3DHA   H22R 3238   1.542   1.492   4.134
    3DHA   H22S 3239   1.420   1.606   4.107
    3DHA   H22T 3240   1.383   1.437   4.173
    1ST    C118 3241   1.946   5.488   3.665
    1ST    H18R 3242   1.977   5.403   3.605
    1ST    H18S 3243   2.034   5.553   3.668
    1ST    H18T 3244   1.876   5.543   3.603
    1ST    C117 3245   1.893   5.451   3.801
    1ST    H17R 3246   1.796   5.409   3.776
    1ST    H17S 3247   1.952   5.370   3.845
    1ST    C116 3248   1.868   5.567   3.901
    1ST    H16R 3249   1.953   5.583   3.968
    1ST    H16S 3250   1.867   5.660   3.843
    1ST    C115 3251   1.737   5.550   3.982
    1ST    H15R 3252   1.719   5.646   4.030
    1ST    H15S 3253   1.658   5.527   3.909
    1ST    C114 3254   1.750   5.434   4.079
    1ST    H14R 3255   1.659   5.416   4.136
    1ST    H14S 3256   1.751   5.343   4.018
    1ST    C113 3257   1.869   5.432   4.182
    1ST    H13R 3258   1.947   5.389   4.119
    1ST    H13S 3259   1.902   5.535   4.195
    1ST    C112 3260   1.846   5.356   4.306
    1ST    H12R 3261   1.755   5.386   4.358
    1ST    H12S 3262   1.824   5.250   4.290
    1ST    C111 3263   1.964   5.362   4.404
    1ST    H11R 3264   2.043   5.314   4.346
    1ST    H11S 3265   1.989   5.469   4.405
    1ST    C110 3266   1.937   5.307   4.540
    1ST    H10R 3267   2.019   5.334   4.606
    1ST    H10S 3268   1.850   5.365   4.573
    1ST     C19 3269   1.898   5.162   4.552
    1ST     H9R 3270   1.802   5.151   4.501
    1ST     H9S 3271   1.966   5.091   4.506
    1ST     C18 3272   1.876   5.119   4.697
    1ST     H8R 3273   1.955   5.156   4.763
    1ST     H8S 3274   1.780   5.166   4.722
    1ST     C17 3275   1.867   4.974   4.719
    1ST     H7R 3276   1.801   4.934   4.642
    1ST     H7S 3277   1.961   4.923   4.694
    1ST     C16 3278   1.834   4.922   4.861
    1ST     H6R 3279   1.725   4.920   4.872
    1ST     H6S 3280   1.859   4.818   4.880
    1ST     C15 3281   1.895   5.003   4.975
    1ST     H5R 3282   1.861   5.106   4.985
    1ST     H5S 3283   1.842   4.950   5.055
    1ST     C14 3284   2.042   4.990   5.002
    1ST     H4R 3285   2.065   4.888   5.034
    1ST     H4S 3286   2.103   5.012   4.913
    1ST     C13 3287   2.096   5.085   5.116
    1ST     H3R 3288   2.064   5.186   5.090
    1ST     H3S 3289   2.040   5.045   5.202
    1ST     C12 3290   2.243   5.061   5.143
    1ST     H2R 3291   2.268   4.957   5.122
    1ST     H2S 3292   2.306   5.106   5.065
    2PS     C11 3293   2.292   5.113   5.270
    2PS     O12 3294   2.255   5.218   5.314
    2PS     O11 3295   2.379   5.031   5.331
    2PS      C1 3296   2.411   5.074   5.466
    2PS      HR 3297   2.427   5.182   5.459
    2PS      HS 3298   2.331   5.050   5.536
    2PS      C2 3299   2.546   5.004   5.519
    2PS      HX 3300   2.537   4.896   5.510
    2PS      C3 3301   2.577   5.044   5.669
    2PS      HA 3302   2.504   5.001   5.737
    2PS      HB 3303   2.677   5.010   5.696
    2PS     O31 3304   2.564   5.187   5.681
    2PS     P31 3305   2.576   5.262   5.823
    2PS     O32 3306   2.707   5.205   5.890
    2PS     C31 3307   2.747   5.208   6.023
    2PS     H1A 3308   2.854   5.186   6.032
    2PS     H1B 3309   2.732   5.314   6.046
    2PS     C32 3310   2.668   5.128   6.122
    2PS     H2A 3311   2.563   5.154   6.105
    2PS     N31 3312   2.685   4.978   6.080
    2PS    HN1A 3313   2.623   4.941   6.007
    2PS    HN1B 3314   2.782   4.963   6.049
    2PS    HN1C 3315   2.664   4.912   6.157
    2PS     C33 3316   2.708   5.170   6.257
    2PS     O33 3317   2.598   5.404   5.792
    2PS     O34 3318   2.463   5.221   5.911
    2PS     O21 3319   2.659   5.048   5.438
    2PS     C21 3320   2.772   4.981   5.442
    2PS     O22 3321   2.787   4.873   5.496
    2PS     O35 3322   2.816   5.178   6.302
    2PS     O36 3323   2.618   5.162   6.342
    3DHA   C116 3324   3.256   5.127   4.141
    3DHA   H16R 3325   3.271   5.133   4.248
    3DHA   C115 3326   3.114   5.141   4.109
    3DHA   H15R 3327   3.073   5.226   4.165
    3DHA   H15S 3328   3.089   5.165   4.005
    3DHA   C114 3329   3.050   5.010   4.132
    3DHA   H14R 3330   3.052   4.948   4.043
    3DHA   C113 3331   2.985   4.967   4.245
    3DHA   H13R 3332   2.934   4.871   4.240
    3DHA   C112 3333   2.981   5.045   4.377
    3DHA   H12R 3334   3.065   5.019   4.443
    3DHA   H12S 3335   2.956   5.150   4.364
    3DHA   C111 3336   2.865   5.000   4.463
    3DHA   H11R 3337   2.784   4.964   4.401
    3DHA   C110 3338   2.854   4.987   4.595
    3DHA   H10R 3339   2.770   4.934   4.638
    3DHA    C19 3340   2.951   5.036   4.696
    3DHA    H9R 3341   3.008   5.122   4.659
    3DHA    H9S 3342   2.892   5.076   4.778
    3DHA    C18 3343   3.039   4.918   4.725
    3DHA    H8R 3344   3.088   4.892   4.632
    3DHA    C17 3345   3.062   4.845   4.836
    3DHA    H7R 3346   3.135   4.766   4.820
    3DHA    C16 3347   2.998   4.867   4.973
    3DHA    H6R 3348   2.890   4.856   4.967
    3DHA    H6S 3349   3.030   4.788   5.041
    3DHA    C15 3350   3.029   5.006   5.015
    3DHA    H5R 3351   3.103   5.061   4.957
    3DHA    C14 3352   2.976   5.057   5.126
    3DHA    H4R 3353   2.992   5.160   5.157
    3DHA    C13 3354   2.885   4.981   5.223
    3DHA    H3R 3355   2.786   4.963   5.180
    3DHA    H3S 3356   2.928   4.880   5.224
    3DHA    C12 3357   2.875   5.045   5.357
    3DHA    H2R 3358   2.968   5.052   5.414
    3DHA    H2S 3359   2.845   5.149   5.340
    3DHA   C117 3360   3.362   5.104   4.063
    3DHA   H17R 3361   3.459   5.085   4.108
    3DHA   C118 3362   3.360   5.088   3.911
    3DHA   H18R 3363   3.463   5.111   3.884
    3DHA   H18S 3364   3.293   5.154   3.855
    3DHA   C119 3365   3.322   4.943   3.882
    3DHA   H19R 3366   3.348   4.866   3.954
    3DHA   C120 3367   3.242   4.900   3.784
    3DHA   H20R 3368   3.211   4.796   3.774
    3DHA   C121 3369   3.170   4.981   3.674
    3DHA   H21R 3370   3.243   5.016   3.601
    3DHA   H21S 3371   3.126   5.073   3.714
    3DHA   C122 3372   3.060   4.894   3.610
    3DHA   H22R 3373   3.122   4.822   3.556
    3DHA   H22S 3374   3.001   4.945   3.533
    3DHA   H22T 3375   3.009   4.839   3.689
    1ST    C118 3376   5.089   5.730   3.377
    1ST    H18R 3377   5.104   5.838   3.389
    1ST    H18S 3378   5.000   5.719   3.315
    1ST    H18T 3379   5.172   5.707   3.310
    1ST    C117 3380   5.070   5.640   3.498
    1ST    H17R 3381   4.969   5.638   3.538
    1ST    H17S 3382   5.100   5.538   3.476
    1ST    C116 3383   5.142   5.672   3.633
    1ST    H16R 3384   5.250   5.679   3.618
    1ST    H16S 3385   5.113   5.772   3.665
    1ST    C115 3386   5.109   5.578   3.747
    1ST    H15R 3387   5.009   5.610   3.774
    1ST    H15S 3388   5.104   5.474   3.714
    1ST    C114 3389   5.202   5.593   3.864
    1ST    H14R 3390   5.299   5.549   3.842
    1ST    H14S 3391   5.225   5.695   3.894
    1ST    C113 3392   5.145   5.526   3.988
    1ST    H13R 3393   5.087   5.609   4.027
    1ST    H13S 3394   5.076   5.445   3.963
    1ST    C112 3395   5.244   5.473   4.092
    1ST    H12R 3396   5.316   5.409   4.042
    1ST    H12S 3397   5.295   5.559   4.138
    1ST    C111 3398   5.170   5.395   4.206
    1ST    H11R 3399   5.088   5.444   4.259
    1ST    H11S 3400   5.131   5.305   4.160
    1ST    C110 3401   5.272   5.345   4.312
    1ST    H10R 3402   5.324   5.257   4.275
    1ST    H10S 3403   5.351   5.417   4.335
    1ST     C19 3404   5.206   5.300   4.446
    1ST     H9R 3405   5.136   5.375   4.483
    1ST     H9S 3406   5.143   5.213   4.424
    1ST     C18 3407   5.305   5.263   4.556
    1ST     H8R 3408   5.375   5.193   4.510
    1ST     H8S 3409   5.352   5.355   4.590
    1ST     C17 3410   5.234   5.191   4.669
    1ST     H7R 3411   5.159   5.259   4.710
    1ST     H7S 3412   5.180   5.103   4.634
    1ST     C16 3413   5.335   5.162   4.792
    1ST     H6R 3414   5.388   5.069   4.771
    1ST     H6S 3415   5.407   5.243   4.800
    1ST     C15 3416   5.278   5.150   4.931
    1ST     H5R 3417   5.354   5.133   5.008
    1ST     H5S 3418   5.210   5.232   4.955
    1ST     C14 3419   5.195   5.017   4.942
    1ST     H4R 3420   5.132   5.025   4.853
    1ST     H4S 3421   5.270   4.939   4.925
    1ST     C13 3422   5.118   4.986   5.069
    1ST     H3R 3423   5.172   5.043   5.145
    1ST     H3S 3424   5.023   5.038   5.056
    1ST     C12 3425   5.103   4.848   5.121
    1ST     H2R 3426   5.075   4.780   5.041
    1ST     H2S 3427   5.201   4.810   5.152
    2PS     C11 3428   5.007   4.824   5.235
    2PS     O12 3429   4.994   4.898   5.329
    2PS     O11 3430   4.935   4.712   5.217
    2PS      C1 3431   4.832   4.668   5.306
    2PS      HR 3432   4.810   4.563   5.287
    2PS      HS 3433   4.862   4.683   5.410
    2PS      C2 3434   4.700   4.747   5.286
    2PS      HX 3435   4.719   4.855   5.288
    2PS      C3 3436   4.603   4.721   5.404
    2PS      HA 3437   4.627   4.782   5.492
    2PS      HB 3438   4.503   4.753   5.375
    2PS     O31 3439   4.591   4.592   5.454
    2PS     P31 3440   4.602   4.552   5.608
    2PS     O32 3441   4.459   4.510   5.655
    2PS     C31 3442   4.355   4.604   5.635
    2PS     H1A 3443   4.386   4.703   5.670
    2PS     H1B 3444   4.325   4.597   5.530
    2PS     C32 3445   4.233   4.551   5.718
    2PS     H2A 3446   4.149   4.615   5.693
    2PS     N31 3447   4.194   4.408   5.683
    2PS    HN1A 3448   4.172   4.404   5.582
    2PS    HN1B 3449   4.272   4.349   5.717
    2PS    HN1C 3450   4.107   4.378   5.731
    2PS     C33 3451   4.259   4.585   5.862
    2PS     O33 3452   4.691   4.437   5.619
    2PS     O34 3453   4.635   4.673   5.688
    2PS     O21 3454   4.648   4.709   5.159
    2PS     C21 3455   4.702   4.759   5.044
    2PS     O22 3456   4.772   4.852   5.032
    2PS     O35 3457   4.306   4.503   5.940
    2PS     O36 3458   4.216   4.692   5.903
    3DHA   C116 3459   3.916   5.289   3.938
    3DHA   H16R 3460   3.880   5.389   3.914
    3DHA   C115 3461   4.036   5.285   4.028
    3DHA   H15R 3462   4.044   5.378   4.086
    3DHA   H15S 3463   4.007   5.206   4.098
    3DHA   C114 3464   4.167   5.268   3.961
    3DHA   H14R 3465   4.188   5.332   3.875
    3DHA   C113 3466   4.249   5.166   3.979
    3DHA   H13R 3467   4.329   5.153   3.907
    3DHA   C112 3468   4.247   5.056   4.078
    3DHA   H12R 3469   4.152   5.050   4.133
    3DHA   H12S 3470   4.268   4.961   4.029
    3DHA   C111 3471   4.354   5.073   4.177
    3DHA   H11R 3472   4.383   5.177   4.188
    3DHA   C110 3473   4.420   4.982   4.249
    3DHA   H10R 3474   4.492   5.025   4.319
    3DHA    C19 3475   4.416   4.831   4.245
    3DHA    H9R 3476   4.385   4.787   4.150
    3DHA    H9S 3477   4.516   4.787   4.252
    3DHA    C18 3478   4.337   4.774   4.359
    3DHA    H8R 3479   4.233   4.755   4.334
    3DHA    C17 3480   4.362   4.758   4.487
    3DHA    H7R 3481   4.289   4.736   4.564
    3DHA    C16 3482   4.488   4.794   4.558
    3DHA    H6R 3483   4.546   4.851   4.484
    3DHA    H6S 3484   4.473   4.834   4.658
    3DHA    C15 3485   4.568   4.673   4.585
    3DHA    H5R 3486   4.556   4.593   4.512
    3DHA    C14 3487   4.650   4.638   4.685
    3DHA    H4R 3488   4.703   4.544   4.693
    3DHA    C13 3489   4.694   4.726   4.793
    3DHA    H3R 3490   4.804   4.729   4.789
    3DHA    H3S 3491   4.652   4.825   4.783
    3DHA    C12 3492   4.660   4.672   4.932
    3DHA    H2R 3493   4.552   4.660   4.933
    3DHA    H2S 3494   4.695   4.569   4.944
    3DHA   C117 3495   3.850   5.185   3.880
    3DHA   H17R 3496   3.766   5.202   3.813
    3DHA   C118 3497   3.877   5.044   3.902
    3DHA   H18R 3498   3.956   5.028   3.975
    3DHA   H18S 3499   3.907   4.990   3.811
    3DHA   C119 3500   3.753   4.980   3.965
    3DHA   H19R 3501   3.752   4.988   4.073
    3DHA   C120 3502   3.653   4.925   3.895
    3DHA   H20R 3503   3.574   4.882   3.957
    3DHA   C121 3504   3.635   4.900   3.747
    3DHA   H21R 3505   3.736   4.886   3.706
    3DHA   H21S 3506   3.585   4.975   3.686
    3DHA   C122 3507   3.567   4.763   3.731
    3DHA   H22R 3508   3.616   4.696   3.802
    3DHA   H22S 3509   3.556   4.721   3.631
    3DHA   H22T 3510   3.467   4.761   3.774
    1ST    C118 3511   0.310  -0.493   3.754
    1ST    H18R 3512   0.375  -0.528   3.835
    1ST    H18S 3513   0.312  -0.569   3.675
    1ST    H18T 3514   0.206  -0.495   3.786
    1ST    C117 3515   0.341  -0.346   3.706
    1ST    H17R 3516   0.445  -0.320   3.686
    1ST    H17S 3517   0.288  -0.323   3.613
    1ST    C116 3518   0.299  -0.248   3.824
    1ST    H16R 3519   0.329  -0.147   3.798
    1ST    H16S 3520   0.190  -0.241   3.824
    1ST    C115 3521   0.335  -0.294   3.967
    1ST    H15R 3522   0.287  -0.389   3.992
    1ST    H15S 3523   0.444  -0.304   3.972
    1ST    C114 3524   0.287  -0.190   4.071
    1ST    H14R 3525   0.302  -0.094   4.021
    1ST    H14S 3526   0.179  -0.198   4.082
    1ST    C113 3527   0.356  -0.193   4.200
    1ST    H13R 3528   0.344  -0.294   4.240
    1ST    H13S 3529   0.461  -0.182   4.171
    1ST    C112 3530   0.312  -0.076   4.297
    1ST    H12R 3531   0.337   0.008   4.232
    1ST    H12S 3532   0.204  -0.065   4.299
    1ST    C111 3533   0.371  -0.067   4.441
    1ST    H11R 3534   0.478  -0.090   4.439
    1ST    H11S 3535   0.363   0.039   4.465
    1ST    C110 3536   0.289  -0.153   4.542
    1ST    H10R 3537   0.187  -0.116   4.553
    1ST    H10S 3538   0.255  -0.248   4.499
    1ST     C19 3539   0.352  -0.178   4.676
    1ST     H9R 3540   0.459  -0.196   4.665
    1ST     H9S 3541   0.358  -0.088   4.738
    1ST     C18 3542   0.298  -0.306   4.748
    1ST     H8R 3543   0.191  -0.301   4.725
    1ST     H8S 3544   0.342  -0.393   4.698
    1ST     C17 3545   0.325  -0.313   4.900
    1ST     H7R 3546   0.275  -0.404   4.934
    1ST     H7S 3547   0.433  -0.311   4.916
    1ST     C16 3548   0.269  -0.196   4.993
    1ST     H6R 3549   0.342  -0.115   4.981
    1ST     H6S 3550   0.173  -0.160   4.956
    1ST     C15 3551   0.266  -0.243   5.137
    1ST     H5R 3552   0.217  -0.340   5.132
    1ST     H5S 3553   0.370  -0.257   5.167
    1ST     C14 3554   0.195  -0.140   5.231
    1ST     H4R 3555   0.231  -0.040   5.208
    1ST     H4S 3556   0.088  -0.126   5.218
    1ST     C13 3557   0.238  -0.166   5.378
    1ST     H3R 3558   0.341  -0.200   5.387
    1ST     H3S 3559   0.251  -0.063   5.413
    1ST     C12 3560   0.139  -0.255   5.457
    1ST     H2R 3561   0.041  -0.207   5.455
    1ST     H2S 3562   0.129  -0.359   5.426
    2PS     C11 3563   0.191  -0.254   5.603
    2PS     O12 3564   0.238  -0.352   5.659
    2PS     O11 3565   0.167  -0.134   5.658
    2PS      C1 3566   0.220  -0.102   5.791
    2PS      HR 3567   0.187   0.000   5.813
    2PS      HS 3568   0.180  -0.168   5.868
    2PS      C2 3569   0.376  -0.117   5.794
    2PS      HX 3570   0.398  -0.223   5.773
    2PS      C3 3571   0.438  -0.071   5.925
    2PS      HA 3572   0.402  -0.129   6.011
    2PS      HB 3573   0.548  -0.074   5.922
    2PS     O31 3574   0.398   0.064   5.955
    2PS     P31 3575   0.421   0.130   6.099
    2PS     O32 3576   0.585   0.111   6.121
    2PS     C31 3577   0.643   0.192   6.212
    2PS     H1A 3578   0.625   0.297   6.185
    2PS     H1B 3579   0.603   0.162   6.308
    2PS     C32 3580   0.795   0.162   6.211
    2PS     H2A 3581   0.811   0.054   6.211
    2PS     N31 3582   0.865   0.214   6.088
    2PS    HN1A 3583   0.859   0.152   6.006
    2PS    HN1B 3584   0.819   0.299   6.051
    2PS    HN1C 3585   0.961   0.245   6.108
    2PS     C33 3586   0.850   0.205   6.348
    2PS     O33 3587   0.395   0.277   6.087
    2PS     O34 3588   0.353   0.051   6.207
    2PS     O21 3589   0.431  -0.053   5.678
    2PS     C21 3590   0.550  -0.087   5.630
    2PS     O22 3591   0.608  -0.190   5.660
    2PS     O35 3592   0.800   0.144   6.447
    2PS     O36 3593   0.897   0.317   6.360
    3DHA   C116 3594   0.490   0.456   4.380
    3DHA   H16R 3595   0.569   0.520   4.419
    3DHA   C115 3596   0.518   0.315   4.373
    3DHA   H15R 3597   0.458   0.264   4.449
    3DHA   H15S 3598   0.513   0.272   4.272
    3DHA   C114 3599   0.655   0.307   4.402
    3DHA   H14R 3600   0.712   0.345   4.318
    3DHA   C113 3601   0.723   0.259   4.508
    3DHA   H13R 3602   0.832   0.261   4.509
    3DHA   C112 3603   0.678   0.193   4.637
    3DHA   H12R 3604   0.744   0.220   4.719
    3DHA   H12S 3605   0.579   0.228   4.669
    3DHA   C111 3606   0.672   0.041   4.622
    3DHA   H11R 3607   0.634   0.004   4.528
    3DHA   C110 3608   0.702  -0.054   4.703
    3DHA   H10R 3609   0.691  -0.158   4.675
    3DHA    C19 3610   0.740  -0.041   4.845
    3DHA    H9R 3611   0.833  -0.092   4.869
    3DHA    H9S 3612   0.751   0.066   4.864
    3DHA    C18 3613   0.630  -0.092   4.929
    3DHA    H8R 3614   0.537  -0.102   4.873
    3DHA    C17 3615   0.637  -0.130   5.062
    3DHA    H7R 3616   0.553  -0.178   5.111
    3DHA    C16 3617   0.764  -0.117   5.140
    3DHA    H6R 3618   0.774  -0.203   5.207
    3DHA    H6S 3619   0.851  -0.130   5.076
    3DHA    C15 3620   0.770   0.016   5.206
    3DHA    H5R 3621   0.802   0.102   5.147
    3DHA    C14 3622   0.745   0.043   5.334
    3DHA    H4R 3623   0.757   0.150   5.351
    3DHA    C13 3624   0.699  -0.045   5.439
    3DHA    H3R 3625   0.658  -0.136   5.395
    3DHA    H3S 3626   0.787  -0.075   5.496
    3DHA    C12 3627   0.585   0.013   5.526
    3DHA    H2R 3628   0.624   0.105   5.569
    3DHA    H2S 3629   0.494   0.029   5.469
    3DHA   C117 3630   0.379   0.522   4.340
    3DHA   H17R 3631   0.369   0.629   4.357
    3DHA   C118 3632   0.270   0.457   4.253
    3DHA   H18R 3633   0.283   0.350   4.241
    3DHA   H18S 3634   0.273   0.507   4.156
    3DHA   C119 3635   0.141   0.491   4.317
    3DHA   H19R 3636   0.144   0.481   4.425
    3DHA   C120 3637   0.037   0.539   4.255
    3DHA   H20R 3638  -0.053   0.564   4.311
    3DHA   C121 3639   0.014   0.527   4.107
    3DHA   H21R 3640   0.065   0.440   4.066
    3DHA   H21S 3641   0.062   0.611   4.056
    3DHA   C122 3642  -0.137   0.524   4.069
    3DHA   H22R 3643  -0.192   0.433   4.093
    3DHA   H22S 3644  -0.138   0.514   3.960
    3DHA   H22T 3645  -0.196   0.614   4.087
    1ST    C118 3646   2.012   3.230   3.662
    1ST    H18R 3647   2.074   3.146   3.695
    1ST    H18S 3648   2.072   3.269   3.580
    1ST    H18T 3649   1.921   3.181   3.626
    1ST    C117 3650   2.003   3.330   3.776
    1ST    H17R 3651   2.093   3.384   3.808
    1ST    H17S 3652   1.945   3.412   3.733
    1ST    C116 3653   1.934   3.270   3.894
    1ST    H16R 3654   1.833   3.238   3.867
    1ST    H16S 3655   1.985   3.181   3.931
    1ST    C115 3656   1.920   3.345   4.021
    1ST    H15R 3657   2.019   3.363   4.063
    1ST    H15S 3658   1.880   3.440   3.986
    1ST    C114 3659   1.838   3.269   4.134
    1ST    H14R 3660   1.799   3.350   4.196
    1ST    H14S 3661   1.757   3.207   4.095
    1ST    C113 3662   1.920   3.182   4.240
    1ST    H13R 3663   1.965   3.092   4.196
    1ST    H13S 3664   2.008   3.242   4.266
    1ST    C112 3665   1.847   3.160   4.367
    1ST    H12R 3666   1.795   3.246   4.411
    1ST    H12S 3667   1.764   3.092   4.343
    1ST    C111 3668   1.940   3.098   4.471
    1ST    H11R 3669   1.969   3.005   4.421
    1ST    H11S 3670   2.029   3.160   4.478
    1ST    C110 3671   1.884   3.082   4.610
    1ST    H10R 3672   1.781   3.047   4.615
    1ST    H10S 3673   1.941   3.001   4.657
    1ST     C19 3674   1.897   3.206   4.696
    1ST     H9R 3675   1.987   3.258   4.665
    1ST     H9S 3676   1.808   3.269   4.683
    1ST     C18 3677   1.918   3.184   4.843
    1ST     H8R 3678   1.920   3.282   4.892
    1ST     H8S 3679   1.842   3.123   4.891
    1ST     C17 3680   2.058   3.123   4.877
    1ST     H7R 3681   2.062   3.019   4.842
    1ST     H7S 3682   2.120   3.176   4.804
    1ST     C16 3683   2.110   3.136   5.019
    1ST     H6R 3684   2.217   3.113   5.018
    1ST     H6S 3685   2.105   3.240   5.054
    1ST     C15 3686   2.038   3.054   5.128
    1ST     H5R 3687   1.938   3.094   5.147
    1ST     H5S 3688   2.010   2.961   5.078
    1ST     C14 3689   2.118   3.038   5.254
    1ST     H4R 3690   2.204   2.974   5.230
    1ST     H4S 3691   2.155   3.134   5.291
    1ST     C13 3692   2.043   2.984   5.376
    1ST     H3R 3693   1.960   3.050   5.402
    1ST     H3S 3694   2.003   2.883   5.363
    1ST     C12 3695   2.134   2.987   5.496
    1ST     H2R 3696   2.207   2.906   5.488
    1ST     H2S 3697   2.188   3.082   5.498
    2PS     C11 3698   2.064   2.969   5.627
    2PS     O12 3699   2.124   2.899   5.702
    2PS     O11 3700   1.948   3.042   5.649
    2PS      C1 3701   1.894   3.037   5.776
    2PS      HR 3702   1.787   3.050   5.759
    2PS      HS 3703   1.909   2.939   5.821
    2PS      C2 3704   1.960   3.156   5.852
    2PS      HX 3705   2.068   3.151   5.836
    2PS      C3 3706   1.930   3.130   6.008
    2PS      HA 3707   1.824   3.109   6.019
    2PS      HB 3708   1.998   3.058   6.054
    2PS     O31 3709   1.957   3.253   6.075
    2PS     P31 3710   1.960   3.260   6.237
    2PS     O32 3711   2.086   3.173   6.281
    2PS     C31 3712   2.217   3.217   6.255
    2PS     H1A 3713   2.261   3.159   6.173
    2PS     H1B 3714   2.224   3.322   6.225
    2PS     C32 3715   2.296   3.196   6.387
    2PS     H2A 3716   2.267   3.277   6.454
    2PS     N31 3717   2.268   3.062   6.452
    2PS    HN1A 3718   2.321   3.057   6.541
    2PS    HN1B 3719   2.168   3.047   6.469
    2PS    HN1C 3720   2.307   2.989   6.389
    2PS     C33 3721   2.442   3.217   6.376
    2PS     O33 3722   1.996   3.393   6.280
    2PS     O34 3723   1.840   3.193   6.295
    2PS     O21 3724   1.896   3.280   5.814
    2PS     C21 3725   1.969   3.379   5.755
    2PS     O22 3726   2.084   3.364   5.710
    2PS     O35 3727   2.488   3.324   6.349
    2PS     O36 3728   2.516   3.120   6.388
    3DHA   C116 3729   1.688   3.660   4.589
    3DHA   H16R 3730   1.761   3.741   4.602
    3DHA   C115 3731   1.725   3.536   4.663
    3DHA   H15R 3732   1.712   3.451   4.596
    3DHA   H15S 3733   1.833   3.538   4.680
    3DHA   C114 3734   1.647   3.517   4.790
    3DHA   H14R 3735   1.553   3.464   4.784
    3DHA   C113 3736   1.677   3.581   4.899
    3DHA   H13R 3737   1.612   3.561   4.984
    3DHA   C112 3738   1.801   3.666   4.920
    3DHA   H12R 3739   1.889   3.602   4.917
    3DHA   H12S 3740   1.810   3.734   4.835
    3DHA   C111 3741   1.813   3.742   5.044
    3DHA   H11R 3742   1.774   3.844   5.046
    3DHA   C110 3743   1.871   3.697   5.157
    3DHA   H10R 3744   1.880   3.776   5.231
    3DHA    C19 3745   1.935   3.571   5.189
    3DHA    H9R 3746   2.030   3.564   5.136
    3DHA    H9S 3747   1.963   3.571   5.295
    3DHA    C18 3748   1.843   3.454   5.148
    3DHA    H8R 3749   1.810   3.461   5.045
    3DHA    C17 3750   1.809   3.347   5.224
    3DHA    H7R 3751   1.739   3.278   5.179
    3DHA    C16 3752   1.841   3.319   5.370
    3DHA    H6R 3753   1.854   3.211   5.371
    3DHA    H6S 3754   1.934   3.368   5.399
    3DHA    C15 3755   1.732   3.349   5.473
    3DHA    H5R 3756   1.656   3.273   5.487
    3DHA    C14 3757   1.746   3.432   5.579
    3DHA    H4R 3758   1.675   3.422   5.660
    3DHA    C13 3759   1.852   3.531   5.602
    3DHA    H3R 3760   1.935   3.517   5.533
    3DHA    H3S 3761   1.822   3.637   5.605
    3DHA    C12 3762   1.901   3.511   5.740
    3DHA    H2R 3763   1.978   3.586   5.759
    3DHA    H2S 3764   1.820   3.522   5.812
    3DHA   C117 3765   1.580   3.684   4.509
    3DHA   H17R 3766   1.584   3.780   4.459
    3DHA   C118 3767   1.479   3.591   4.465
    3DHA   H18R 3768   1.403   3.645   4.408
    3DHA   H18S 3769   1.433   3.549   4.555
    3DHA   C119 3770   1.543   3.491   4.371
    3DHA   H19R 3771   1.588   3.408   4.424
    3DHA   C120 3772   1.551   3.494   4.237
    3DHA   H20R 3773   1.604   3.414   4.185
    3DHA   C121 3774   1.487   3.599   4.153
    3DHA   H21R 3775   1.463   3.683   4.218
    3DHA   H21S 3776   1.389   3.568   4.116
    3DHA   C122 3777   1.583   3.632   4.034
    3DHA   H22R 3778   1.581   3.556   3.956
    3DHA   H22S 3779   1.688   3.654   4.055
    3DHA   H22T 3780   1.541   3.724   3.992
    1ST    C118 3781   1.315   2.374   3.652
    1ST    H18R 3782   1.227   2.364   3.716
    1ST    H18S 3783   1.346   2.269   3.653
    1ST    H18T 3784   1.290   2.405   3.550
    1ST    C117 3785   1.402   2.480   3.730
    1ST    H17R 3786   1.489   2.501   3.667
    1ST    H17S 3787   1.342   2.571   3.734
    1ST    C116 3788   1.446   2.432   3.865
    1ST    H16R 3789   1.355   2.388   3.906
    1ST    H16S 3790   1.503   2.339   3.857
    1ST    C115 3791   1.527   2.541   3.944
    1ST    H15R 3792   1.614   2.558   3.880
    1ST    H15S 3793   1.466   2.631   3.943
    1ST    C114 3794   1.566   2.504   4.093
    1ST    H14R 3795   1.641   2.426   4.080
    1ST    H14S 3796   1.615   2.589   4.142
    1ST    C113 3797   1.463   2.433   4.178
    1ST    H13R 3798   1.374   2.495   4.186
    1ST    H13S 3799   1.426   2.341   4.131
    1ST    C112 3800   1.498   2.419   4.324
    1ST    H12R 3801   1.589   2.358   4.329
    1ST    H12S 3802   1.515   2.521   4.358
    1ST    C111 3803   1.395   2.348   4.408
    1ST    H11R 3804   1.298   2.397   4.418
    1ST    H11S 3805   1.378   2.248   4.367
    1ST    C110 3806   1.451   2.319   4.550
    1ST    H10R 3807   1.533   2.248   4.550
    1ST    H10S 3808   1.484   2.410   4.601
    1ST     C19 3809   1.340   2.246   4.630
    1ST     H9R 3810   1.369   2.251   4.735
    1ST     H9S 3811   1.251   2.307   4.618
    1ST     C18 3812   1.305   2.099   4.600
    1ST     H8R 3813   1.276   2.094   4.495
    1ST     H8S 3814   1.393   2.034   4.593
    1ST     C17 3815   1.191   2.043   4.700
    1ST     H7R 3816   1.113   2.116   4.721
    1ST     H7S 3817   1.142   1.961   4.646
    1ST     C16 3818   1.247   1.989   4.837
    1ST     H6R 3819   1.174   1.910   4.857
    1ST     H6S 3820   1.346   1.946   4.821
    1ST     C15 3821   1.237   2.084   4.956
    1ST     H5R 3822   1.322   2.152   4.944
    1ST     H5S 3823   1.155   2.156   4.958
    1ST     C14 3824   1.230   2.006   5.083
    1ST     H4R 3825   1.155   1.927   5.072
    1ST     H4S 3826   1.331   1.967   5.096
    1ST     C13 3827   1.202   2.082   5.215
    1ST     H3R 3828   1.279   2.156   5.238
    1ST     H3S 3829   1.112   2.142   5.203
    1ST     C12 3830   1.188   1.993   5.343
    1ST     H2R 3831   1.110   1.916   5.337
    1ST     H2S 3832   1.277   1.930   5.345
    2PS     C11 3833   1.176   2.059   5.481
    2PS     O12 3834   1.129   2.168   5.503
    2PS     O11 3835   1.229   1.979   5.571
    2PS      C1 3836   1.219   2.019   5.706
    2PS      HR 3837   1.274   2.114   5.712
    2PS      HS 3838   1.111   2.027   5.722
    2PS      C2 3839   1.275   1.917   5.799
    2PS      HX 3840   1.233   1.820   5.769
    2PS      C3 3841   1.204   1.951   5.932
    2PS      HA 3842   1.098   1.980   5.923
    2PS      HB 3843   1.220   1.870   6.003
    2PS     O31 3844   1.269   2.068   5.980
    2PS     P31 3845   1.263   2.122   6.133
    2PS     O32 3846   1.292   1.997   6.224
    2PS     C31 3847   1.426   1.958   6.247
    2PS     H1A 3848   1.473   1.953   6.149
    2PS     H1B 3849   1.485   2.019   6.316
    2PS     C32 3850   1.433   1.811   6.294
    2PS     H2A 3851   1.384   1.815   6.391
    2PS     N31 3852   1.342   1.722   6.215
    2PS    HN1A 3853   1.330   1.631   6.260
    2PS    HN1B 3854   1.250   1.769   6.217
    2PS    HN1C 3855   1.380   1.711   6.119
    2PS     C33 3856   1.576   1.756   6.291
    2PS     O33 3857   1.369   2.222   6.159
    2PS     O34 3858   1.119   2.162   6.154
    2PS     O21 3859   1.411   1.924   5.800
    2PS     C21 3860   1.486   1.841   5.878
    2PS     O22 3861   1.436   1.752   5.949
    2PS     O35 3862   1.665   1.805   6.362
    2PS     O36 3863   1.608   1.657   6.225
    3DHA   C116 3864   1.743   1.692   4.735
    3DHA   H16R 3865   1.747   1.585   4.715
    3DHA   C115 3866   1.748   1.726   4.880
    3DHA   H15R 3867   1.779   1.642   4.941
    3DHA   H15S 3868   1.827   1.802   4.885
    3DHA   C114 3869   1.615   1.775   4.930
    3DHA   H14R 3870   1.584   1.879   4.924
    3DHA   C113 3871   1.526   1.697   4.990
    3DHA   H13R 3872   1.433   1.741   5.026
    3DHA   C112 3873   1.524   1.548   5.003
    3DHA   H12R 3874   1.491   1.503   4.909
    3DHA   H12S 3875   1.623   1.505   5.020
    3DHA   C111 3876   1.416   1.496   5.094
    3DHA   H11R 3877   1.353   1.416   5.055
    3DHA   C110 3878   1.390   1.531   5.223
    3DHA   H10R 3879   1.305   1.483   5.270
    3DHA    C19 3880   1.443   1.653   5.290
    3DHA    H9R 3881   1.551   1.659   5.300
    3DHA    H9S 3882   1.414   1.743   5.236
    3DHA    C18 3883   1.375   1.671   5.421
    3DHA    H8R 3884   1.267   1.673   5.406
    3DHA    C17 3885   1.430   1.652   5.542
    3DHA    H7R 3886   1.370   1.657   5.633
    3DHA    C16 3887   1.569   1.614   5.580
    3DHA    H6R 3888   1.563   1.583   5.684
    3DHA    H6S 3889   1.597   1.526   5.522
    3DHA    C15 3890   1.661   1.727   5.555
    3DHA    H5R 3891   1.676   1.746   5.449
    3DHA    C14 3892   1.717   1.804   5.644
    3DHA    H4R 3893   1.779   1.887   5.611
    3DHA    C13 3894   1.706   1.783   5.791
    3DHA    H3R 3895   1.685   1.680   5.819
    3DHA    H3S 3896   1.808   1.796   5.827
    3DHA    C12 3897   1.629   1.883   5.882
    3DHA    H2R 3898   1.663   1.875   5.986
    3DHA    H2S 3899   1.641   1.986   5.849
    3DHA   C117 3900   1.717   1.778   4.630
    3DHA   H17R 3901   1.700   1.733   4.533
    3DHA   C118 3902   1.697   1.927   4.650
    3DHA   H18R 3903   1.694   1.952   4.756
    3DHA   H18S 3904   1.602   1.952   4.601
    3DHA   C119 3905   1.803   2.006   4.577
    3DHA   H19R 3906   1.887   2.049   4.631
    3DHA   C120 3907   1.807   2.027   4.449
    3DHA   H20R 3908   1.890   2.077   4.400
    3DHA   C121 3909   1.712   1.957   4.350
    3DHA   H21R 3910   1.637   1.901   4.405
    3DHA   H21S 3911   1.776   1.896   4.286
    3DHA   C122 3912   1.643   2.063   4.257
    3DHA   H22R 3913   1.710   2.116   4.188
    3DHA   H22S 3914   1.610   2.138   4.329
    3DHA   H22T 3915   1.557   2.028   4.200
    1ST    C118 3916   3.496   5.878   3.928
    1ST    H18R 3917   3.523   5.940   3.843
    1ST    H18S 3918   3.521   5.774   3.909
    1ST    H18T 3919   3.563   5.917   4.006
    1ST    C117 3920   3.346   5.893   3.958
    1ST    H17R 3921   3.315   5.987   4.005
    1ST    H17S 3922   3.303   5.897   3.858
    1ST    C116 3923   3.297   5.768   4.032
    1ST    H16R 3924   3.307   5.671   3.982
    1ST    H16S 3925   3.363   5.760   4.118
    1ST    C115 3926   3.150   5.772   4.068
    1ST    H15R 3927   3.143   5.862   4.129
    1ST    H15S 3928   3.096   5.793   3.975
    1ST    C114 3929   3.092   5.648   4.135
    1ST    H14R 3930   2.983   5.658   4.133
    1ST    H14S 3931   3.109   5.565   4.065
    1ST    C113 3932   3.159   5.598   4.259
    1ST    H13R 3933   3.255   5.556   4.227
    1ST    H13S 3934   3.180   5.687   4.319
    1ST    C112 3935   3.072   5.514   4.353
    1ST    H12R 3936   3.059   5.415   4.309
    1ST    H12S 3937   3.122   5.490   4.446
    1ST    C111 3938   2.938   5.576   4.401
    1ST    H11R 3939   2.941   5.681   4.430
    1ST    H11S 3940   2.858   5.564   4.327
    1ST    C110 3941   2.894   5.502   4.527
    1ST    H10R 3942   2.856   5.401   4.509
    1ST    H10S 3943   2.982   5.491   4.591
    1ST     C19 3944   2.795   5.575   4.613
    1ST     H9R 3945   2.819   5.680   4.626
    1ST     H9S 3946   2.694   5.583   4.574
    1ST     C18 3947   2.772   5.514   4.744
    1ST     H8R 3948   2.745   5.411   4.722
    1ST     H8S 3949   2.866   5.506   4.800
    1ST     C17 3950   2.673   5.572   4.835
    1ST     H7R 3951   2.578   5.569   4.782
    1ST     H7S 3952   2.662   5.512   4.926
    1ST     C16 3953   2.690   5.718   4.865
    1ST     H6R 3954   2.788   5.733   4.911
    1ST     H6S 3955   2.698   5.780   4.775
    1ST     C15 3956   2.573   5.790   4.931
    1ST     H5R 3957   2.483   5.777   4.871
    1ST     H5S 3958   2.534   5.734   5.016
    1ST     C14 3959   2.585   5.935   4.965
    1ST     H4R 3960   2.578   5.995   4.874
    1ST     H4S 3961   2.494   5.954   5.024
    1ST     C13 3962   2.711   5.987   5.039
    1ST     H3R 3963   2.792   6.003   4.968
    1ST     H3S 3964   2.686   6.079   5.092
    1ST     C12 3965   2.754   5.896   5.156
    1ST     H2R 3966   2.771   5.795   5.120
    1ST     H2S 3967   2.857   5.926   5.176
    2PS     C11 3968   2.675   5.899   5.284
    2PS     O12 3969   2.697   5.811   5.365
    2PS     O11 3970   2.590   6.001   5.311
    2PS      C1 3971   2.535   6.020   5.444
    2PS      HR 3972   2.613   5.995   5.516
    2PS      HS 3973   2.517   6.127   5.456
    2PS      C2 3974   2.402   5.944   5.458
    2PS      HX 3975   2.335   6.005   5.396
    2PS      C3 3976   2.347   5.928   5.598
    2PS      HA 3977   2.310   6.021   5.642
    2PS      HB 3978   2.262   5.859   5.596
    2PS     O31 3979   2.443   5.870   5.677
    2PS     P31 3980   2.443   5.888   5.836
    2PS     O32 3981   2.560   5.793   5.883
    2PS     C31 3982   2.572   5.723   6.008
    2PS     H1A 3983   2.548   5.782   6.097
    2PS     H1B 3984   2.497   5.645   5.998
    2PS     C32 3985   2.716   5.675   6.023
    2PS     H2A 3986   2.710   5.617   6.115
    2PS     N31 3987   2.761   5.591   5.901
    2PS    HN1A 3988   2.774   5.647   5.816
    2PS    HN1B 3989   2.854   5.552   5.925
    2PS    HN1C 3990   2.691   5.521   5.873
    2PS     C33 3991   2.805   5.793   6.060
    2PS     O33 3992   2.475   6.025   5.882
    2PS     O34 3993   2.317   5.831   5.885
    2PS     O21 3994   2.411   5.817   5.399
    2PS     C21 3995   2.306   5.762   5.328
    2PS     O22 3996   2.193   5.801   5.340
    2PS     O35 3997   2.855   5.869   5.975
    2PS     O36 3998   2.801   5.824   6.183
    3DHA   C116 3999   2.283   5.636   3.852
    3DHA   H16R 4000   2.195   5.594   3.899
    3DHA   C115 4001   2.417   5.600   3.912
    3DHA   H15R 4002   2.417   5.506   3.967
    3DHA   H15S 4003   2.498   5.583   3.841
    3DHA   C114 4004   2.459   5.703   4.017
    3DHA   H14R 4005   2.517   5.781   3.967
    3DHA   C113 4006   2.410   5.717   4.143
    3DHA   H13R 4007   2.445   5.799   4.205
    3DHA   C112 4008   2.320   5.626   4.224
    3DHA   H12R 4009   2.251   5.682   4.288
    3DHA   H12S 4010   2.243   5.584   4.159
    3DHA   C111 4011   2.397   5.531   4.306
    3DHA   H11R 4012   2.440   5.443   4.256
    3DHA   C110 4013   2.420   5.534   4.434
    3DHA   H10R 4014   2.476   5.453   4.481
    3DHA    C19 4015   2.373   5.636   4.534
    3DHA    H9R 4016   2.438   5.635   4.622
    3DHA    H9S 4017   2.363   5.733   4.485
    3DHA    C18 4018   2.243   5.583   4.574
    3DHA    H8R 4019   2.195   5.527   4.494
    3DHA    C17 4020   2.184   5.584   4.696
    3DHA    H7R 4021   2.093   5.526   4.709
    3DHA    C16 4022   2.238   5.641   4.824
    3DHA    H6R 4023   2.314   5.716   4.799
    3DHA    H6S 4024   2.157   5.691   4.878
    3DHA    C15 4025   2.282   5.528   4.906
    3DHA    H5R 4026   2.311   5.442   4.846
    3DHA    C14 4027   2.283   5.517   5.036
    3DHA    H4R 4028   2.313   5.421   5.078
    3DHA    C13 4029   2.242   5.620   5.139
    3DHA    H3R 4030   2.220   5.714   5.089
    3DHA    H3S 4031   2.152   5.595   5.196
    3DHA    C12 4032   2.348   5.641   5.246
    3DHA    H2R 4033   2.357   5.550   5.306
    3DHA    H2S 4034   2.447   5.646   5.201
    3DHA   C117 4035   2.271   5.726   3.757
    3DHA   H17R 4036   2.170   5.752   3.725
    3DHA   C118 4037   2.382   5.788   3.677
    3DHA   H18R 4038   2.448   5.714   3.632
    3DHA   H18S 4039   2.442   5.843   3.750
    3DHA   C119 4040   2.336   5.879   3.573
    3DHA   H19R 4041   2.352   5.847   3.470
    3DHA   C120 4042   2.297   6.009   3.598
    3DHA   H20R 4043   2.265   6.070   3.513
    3DHA   C121 4044   2.269   6.062   3.737
    3DHA   H21R 4045   2.366   6.086   3.781
    3DHA   H21S 4046   2.216   5.983   3.791
    3DHA   C122 4047   2.185   6.187   3.744
    3DHA   H22R 4048   2.186   6.228   3.845
    3DHA   H22S 4049   2.086   6.159   3.705
    3DHA   H22T 4050   2.231   6.260   3.676
    1ST    C118 4051   4.124   3.202   4.332
    1ST    H18R 4052   4.186   3.148   4.259
    1ST    H18S 4053   4.144   3.159   4.430
    1ST    H18T 4054   4.165   3.303   4.336
    1ST    C117 4055   3.970   3.185   4.303
    1ST    H17R 4056   3.943   3.231   4.208
    1ST    H17S 4057   3.936   3.082   4.292
    1ST    C116 4058   3.879   3.242   4.414
    1ST    H16R 4059   3.915   3.197   4.506
    1ST    H16S 4060   3.880   3.351   4.426
    1ST    C115 4061   3.729   3.222   4.399
    1ST    H15R 4062   3.700   3.270   4.305
    1ST    H15S 4063   3.708   3.115   4.402
    1ST    C114 4064   3.651   3.280   4.506
    1ST    H14R 4065   3.659   3.389   4.513
    1ST    H14S 4066   3.543   3.277   4.487
    1ST    C113 4067   3.688   3.238   4.657
    1ST    H13R 4068   3.783   3.281   4.687
    1ST    H13S 4069   3.603   3.261   4.721
    1ST    C112 4070   3.699   3.091   4.674
    1ST    H12R 4071   3.599   3.052   4.652
    1ST    H12S 4072   3.764   3.043   4.601
    1ST    C111 4073   3.739   3.045   4.807
    1ST    H11R 4074   3.846   3.064   4.804
    1ST    H11S 4075   3.704   3.114   4.884
    1ST    C110 4076   3.695   2.905   4.846
    1ST    H10R 4077   3.589   2.894   4.869
    1ST    H10S 4078   3.724   2.838   4.764
    1ST     C19 4079   3.777   2.831   4.960
    1ST     H9R 4080   3.743   2.728   4.960
    1ST     H9S 4081   3.877   2.819   4.917
    1ST     C18 4082   3.764   2.907   5.092
    1ST     H8R 4083   3.823   2.853   5.166
    1ST     H8S 4084   3.817   3.002   5.084
    1ST     C17 4085   3.621   2.914   5.147
    1ST     H7R 4086   3.616   2.994   5.221
    1ST     H7S 4087   3.550   2.940   5.068
    1ST     C16 4088   3.586   2.779   5.210
    1ST     H6R 4089   3.635   2.700   5.152
    1ST     H6S 4090   3.613   2.774   5.316
    1ST     C15 4091   3.437   2.744   5.211
    1ST     H5R 4092   3.379   2.812   5.274
    1ST     H5S 4093   3.392   2.761   5.113
    1ST     C14 4094   3.411   2.599   5.262
    1ST     H4R 4095   3.463   2.524   5.202
    1ST     H4S 4096   3.458   2.581   5.359
    1ST     C13 4097   3.269   2.557   5.268
    1ST     H3R 4098   3.222   2.557   5.170
    1ST     H3S 4099   3.273   2.455   5.308
    1ST     C12 4100   3.183   2.630   5.370
    1ST     H2R 4101   3.191   2.738   5.357
    1ST     H2S 4102   3.080   2.605   5.343
    2PS     C11 4103   3.207   2.606   5.521
    2PS     O12 4104   3.220   2.697   5.599
    2PS     O11 4105   3.207   2.477   5.560
    2PS      C1 4106   3.192   2.443   5.698
    2PS      HR 4107   3.188   2.334   5.702
    2PS      HS 4108   3.282   2.468   5.755
    2PS      C2 4109   3.060   2.496   5.749
    2PS      HX 4110   3.051   2.603   5.729
    2PS      C3 4111   3.039   2.482   5.901
    2PS      HA 4112   3.080   2.562   5.963
    2PS      HB 4113   2.930   2.475   5.914
    2PS     O31 4114   3.082   2.360   5.952
    2PS     P31 4115   3.107   2.327   6.106
    2PS     O32 4116   3.020   2.194   6.142
    2PS     C31 4117   3.071   2.065   6.119
    2PS     H1A 4118   3.065   2.049   6.011
    2PS     H1B 4119   3.177   2.061   6.147
    2PS     C32 4120   2.974   1.962   6.189
    2PS     H2A 4121   2.970   1.982   6.296
    2PS     N31 4122   2.836   1.977   6.143
    2PS    HN1A 4123   2.833   1.964   6.041
    2PS    HN1B 4124   2.771   1.914   6.194
    2PS    HN1C 4125   2.798   2.069   6.167
    2PS     C33 4126   3.031   1.821   6.174
    2PS     O33 4127   3.252   2.298   6.116
    2PS     O34 4128   3.056   2.445   6.179
    2PS     O21 4129   2.955   2.427   5.679
    2PS     C21 4130   2.882   2.487   5.588
    2PS     O22 4131   2.917   2.591   5.530
    2PS     O35 4132   2.973   1.749   6.099
    2PS     O36 4133   3.127   1.780   6.236
    3DHA   C116 4134   3.008   2.851   5.151
    3DHA   H16R 4135   3.088   2.898   5.207
    3DHA   C115 4136   3.038   2.781   5.021
    3DHA   H15R 4137   3.132   2.725   5.024
    3DHA   H15S 4138   2.960   2.705   5.019
    3DHA   C114 4139   3.034   2.858   4.899
    3DHA   H14R 4140   3.081   2.956   4.904
    3DHA   C113 4141   2.973   2.816   4.789
    3DHA   H13R 4142   2.965   2.885   4.706
    3DHA   C112 4143   2.918   2.683   4.759
    3DHA   H12R 4144   2.914   2.671   4.651
    3DHA   H12S 4145   2.992   2.612   4.795
    3DHA   C111 4146   2.779   2.646   4.802
    3DHA   H11R 4147   2.709   2.729   4.808
    3DHA   C110 4148   2.734   2.525   4.826
    3DHA   H10R 4149   2.629   2.504   4.847
    3DHA    C19 4150   2.813   2.405   4.833
    3DHA    H9R 4151   2.839   2.370   4.732
    3DHA    H9S 4152   2.906   2.431   4.885
    3DHA    C18 4153   2.751   2.281   4.900
    3DHA    H8R 4154   2.762   2.195   4.834
    3DHA    C17 4155   2.690   2.281   5.017
    3DHA    H7R 4156   2.649   2.188   5.055
    3DHA    C16 4157   2.670   2.392   5.116
    3DHA    H6R 4158   2.756   2.453   5.144
    3DHA    H6S 4159   2.609   2.465   5.063
    3DHA    C15 4160   2.598   2.341   5.236
    3DHA    H5R 4161   2.519   2.268   5.224
    3DHA    C14 4162   2.600   2.370   5.364
    3DHA    H4R 4163   2.530   2.318   5.429
    3DHA    C13 4164   2.697   2.464   5.429
    3DHA    H3R 4165   2.766   2.491   5.349
    3DHA    H3S 4166   2.653   2.560   5.460
    3DHA    C12 4167   2.769   2.404   5.544
    3DHA    H2R 4168   2.707   2.395   5.634
    3DHA    H2S 4169   2.803   2.302   5.527
    3DHA   C117 4170   2.882   2.857   5.209
    3DHA   H17R 4171   2.868   2.911   5.302
    3DHA   C118 4172   2.748   2.798   5.158
    3DHA   H18R 4173   2.706   2.723   5.224
    3DHA   H18S 4174   2.760   2.751   5.060
    3DHA   C119 4175   2.649   2.910   5.161
    3DHA   H19R 4176   2.607   2.929   5.259
    3DHA   C120 4177   2.628   3.006   5.065
    3DHA   H20R 4178   2.561   3.090   5.084
    3DHA   C121 4179   2.671   2.991   4.931
    3DHA   H21R 4180   2.577   2.965   4.883
    3DHA   H21S 4181   2.738   2.905   4.922
    3DHA   C122 4182   2.731   3.114   4.863
    3DHA   H22R 4183   2.765   3.092   4.762
    3DHA   H22S 4184   2.820   3.153   4.914
    3DHA   H22T 4185   2.664   3.201   4.864
    1ST    C118 4186   5.454   5.924   3.763
    1ST    H18R 4187   5.496   5.825   3.782
    1ST    H18S 4188   5.525   5.966   3.691
    1ST    H18T 4189   5.355   5.921   3.718
    1ST    C117 4190   5.454   6.015   3.884
    1ST    H17R 4191   5.554   6.026   3.927
    1ST    H17S 4192   5.439   6.121   3.864
    1ST    C116 4193   5.357   5.976   3.991
    1ST    H16R 4194   5.327   6.065   4.048
    1ST    H16S 4195   5.261   5.946   3.949
    1ST    C115 4196   5.414   5.876   4.092
    1ST    H15R 4197   5.346   5.842   4.171
    1ST    H15S 4198   5.454   5.789   4.040
    1ST    C114 4199   5.521   5.929   4.191
    1ST    H14R 4200   5.541   6.035   4.175
    1ST    H14S 4201   5.478   5.924   4.292
    1ST    C113 4202   5.648   5.855   4.187
    1ST    H13R 4203   5.634   5.750   4.212
    1ST    H13S 4204   5.686   5.856   4.085
    1ST    C112 4205   5.748   5.891   4.300
    1ST    H12R 4206   5.753   6.000   4.312
    1ST    H12S 4207   5.697   5.870   4.395
    1ST    C111 4208   5.886   5.832   4.287
    1ST    H11R 4209   5.878   5.727   4.258
    1ST    H11S 4210   5.943   5.883   4.209
    1ST    C110 4211   5.967   5.843   4.410
    1ST    H10R 4212   6.062   5.796   4.385
    1ST    H10S 4213   5.984   5.950   4.424
    1ST     C19 4214   5.930   5.756   4.536
    1ST     H9R 4215   5.842   5.804   4.579
    1ST     H9S 4216   5.902   5.658   4.496
    1ST     C18 4217   6.049   5.759   4.638
    1ST     H8R 4218   6.142   5.722   4.594
    1ST     H8S 4219   6.088   5.861   4.650
    1ST     C17 4220   6.021   5.690   4.766
    1ST     H7R 4221   5.948   5.743   4.827
    1ST     H7S 4222   5.959   5.615   4.718
    1ST     C16 4223   6.144   5.644   4.838
    1ST     H6R 4224   6.208   5.585   4.772
    1ST     H6S 4225   6.206   5.731   4.861
    1ST     C15 4226   6.124   5.557   4.957
    1ST     H5R 4227   6.045   5.485   4.935
    1ST     H5S 4228   6.220   5.508   4.967
    1ST     C14 4229   6.083   5.619   5.088
    1ST     H4R 4230   6.153   5.694   5.123
    1ST     H4S 4231   5.989   5.671   5.068
    1ST     C13 4232   6.064   5.526   5.205
    1ST     H3R 4233   5.971   5.470   5.204
    1ST     H3S 4234   6.144   5.452   5.195
    1ST     C12 4235   6.070   5.597   5.342
    1ST     H2R 4236   6.170   5.626   5.374
    1ST     H2S 4237   6.024   5.697   5.342
    2PS     C11 4238   6.009   5.522   5.461
    2PS     O12 4239   6.032   5.403   5.481
    2PS     O11 4240   5.932   5.610   5.537
    2PS      C1 4241   5.869   5.552   5.655
    2PS      HR 4242   5.775   5.605   5.674
    2PS      HS 4243   5.839   5.448   5.640
    2PS      C2 4244   5.960   5.566   5.782
    2PS      HX 4245   5.913   5.524   5.871
    2PS      C3 4246   5.996   5.712   5.808
    2PS      HA 4247   6.053   5.750   5.723
    2PS      HB 4248   5.902   5.762   5.832
    2PS     O31 4249   6.082   5.725   5.924
    2PS     P31 4250   6.111   5.868   5.993
    2PS     O32 4251   5.972   5.902   6.059
    2PS     C31 4252   5.925   5.821   6.167
    2PS     H1A 4253   5.930   5.715   6.141
    2PS     H1B 4254   5.989   5.822   6.256
    2PS     C32 4255   5.779   5.860   6.197
    2PS     H2A 4256   5.772   5.962   6.235
    2PS     N31 4257   5.690   5.838   6.075
    2PS    HN1A 4258   5.595   5.873   6.096
    2PS    HN1B 4259   5.723   5.891   5.994
    2PS    HN1C 4260   5.680   5.737   6.055
    2PS     C33 4261   5.736   5.781   6.324
    2PS     O33 4262   6.212   5.848   6.102
    2PS     O34 4263   6.140   5.966   5.886
    2PS     O21 4264   6.085   5.488   5.763
    2PS     C21 4265   6.084   5.356   5.779
    2PS     O22 4266   5.997   5.305   5.842
    2PS     O35 4267   5.765   5.660   6.331
    2PS     O36 4268   5.662   5.841   6.401
    3DHA   C116 4269   6.157   5.315   4.681
    3DHA   H16R 4270   6.085   5.297   4.760
    3DHA   C115 4271   6.268   5.211   4.699
    3DHA   H15R 4272   6.238   5.113   4.737
    3DHA   H15S 4273   6.324   5.179   4.611
    3DHA   C114 4274   6.372   5.261   4.802
    3DHA   H14R 4275   6.460   5.304   4.756
    3DHA   C113 4276   6.377   5.250   4.930
    3DHA   H13R 4277   6.474   5.262   4.978
    3DHA   C112 4278   6.259   5.201   5.013
    3DHA   H12R 4279   6.278   5.224   5.118
    3DHA   H12S 4280   6.173   5.258   4.978
    3DHA   C111 4281   6.222   5.057   4.999
    3DHA   H11R 4282   6.282   4.999   4.930
    3DHA   C110 4283   6.124   4.997   5.065
    3DHA   H10R 4284   6.120   4.889   5.050
    3DHA    C19 4285   6.020   5.059   5.156
    3DHA    H9R 4286   6.043   5.162   5.182
    3DHA    H9S 4287   5.921   5.060   5.111
    3DHA    C18 4288   6.008   4.977   5.274
    3DHA    H8R 4289   5.928   4.904   5.276
    3DHA    C17 4290   6.083   4.987   5.384
    3DHA    H7R 4291   6.067   4.933   5.477
    3DHA    C16 4292   6.208   5.077   5.389
    3DHA    H6R 4293   6.260   5.080   5.294
    3DHA    H6S 4294   6.179   5.181   5.404
    3DHA    C15 4295   6.308   5.040   5.496
    3DHA    H5R 4296   6.400   4.996   5.458
    3DHA    C14 4297   6.299   5.066   5.628
    3DHA    H4R 4298   6.379   5.030   5.693
    3DHA    C13 4299   6.178   5.132   5.692
    3DHA    H3R 4300   6.091   5.126   5.626
    3DHA    H3S 4301   6.160   5.074   5.783
    3DHA    C12 4302   6.202   5.280   5.738
    3DHA    H2R 4303   6.276   5.289   5.817
    3DHA    H2S 4304   6.235   5.328   5.645
    3DHA   C117 4305   6.147   5.412   4.594
    3DHA   H17R 4306   6.062   5.480   4.599
    3DHA   C118 4307   6.235   5.442   4.479
    3DHA   H18R 4308   6.331   5.393   4.492
    3DHA   H18S 4309   6.251   5.550   4.473
    3DHA   C119 4310   6.168   5.395   4.355
    3DHA   H19R 4311   6.065   5.362   4.369
    3DHA   C120 4312   6.228   5.370   4.235
    3DHA   H20R 4313   6.169   5.329   4.153
    3DHA   C121 4314   6.364   5.403   4.194
    3DHA   H21R 4315   6.408   5.314   4.147
    3DHA   H21S 4316   6.434   5.429   4.273
    3DHA   C122 4317   6.359   5.504   4.084
    3DHA   H22R 4318   6.308   5.588   4.131
    3DHA   H22S 4319   6.314   5.465   3.992
    3DHA   H22T 4320   6.455   5.540   4.047
    1ST    C118 4321   6.309   5.193   3.541
    1ST    H18R 4322   6.277   5.277   3.479
    1ST    H18S 4323   6.273   5.105   3.488
    1ST    H18T 4324   6.416   5.186   3.523
    1ST    C117 4325   6.264   5.216   3.685
    1ST    H17R 4326   6.326   5.149   3.747
    1ST    H17S 4327   6.288   5.315   3.722
    1ST    C116 4328   6.113   5.196   3.710
    1ST    H16R 4329   6.067   5.267   3.641
    1ST    H16S 4330   6.090   5.096   3.673
    1ST    C115 4331   6.067   5.229   3.855
    1ST    H15R 4332   6.082   5.334   3.880
    1ST    H15S 4333   5.961   5.201   3.861
    1ST    C114 4334   6.138   5.151   3.969
    1ST    H14R 4335   6.178   5.056   3.935
    1ST    H14S 4336   6.225   5.196   4.018
    1ST    C113 4337   6.040   5.118   4.085
    1ST    H13R 4338   5.983   5.205   4.119
    1ST    H13S 4339   5.957   5.062   4.042
    1ST    C112 4340   6.096   5.025   4.197
    1ST    H12R 4341   6.085   4.920   4.169
    1ST    H12S 4342   6.202   5.048   4.210
    1ST    C111 4343   6.030   5.044   4.328
    1ST    H11R 4344   6.057   5.140   4.372
    1ST    H11S 4345   5.925   5.032   4.299
    1ST    C110 4346   6.057   4.936   4.434
    1ST    H10R 4347   6.015   4.840   4.403
    1ST    H10S 4348   6.165   4.920   4.442
    1ST     C19 4349   5.994   4.961   4.577
    1ST     H9R 4350   6.039   5.049   4.623
    1ST     H9S 4351   5.892   5.000   4.564
    1ST     C18 4352   5.979   4.835   4.661
    1ST     H8R 4353   5.917   4.758   4.616
    1ST     H8S 4354   6.079   4.792   4.653
    1ST     C17 4355   5.923   4.854   4.802
    1ST     H7R 4356   6.015   4.897   4.843
    1ST     H7S 4357   5.829   4.905   4.782
    1ST     C16 4358   5.888   4.719   4.875
    1ST     H6R 4359   5.858   4.738   4.978
    1ST     H6S 4360   5.798   4.679   4.828
    1ST     C15 4361   5.998   4.618   4.880
    1ST     H5R 4362   6.042   4.605   4.781
    1ST     H5S 4363   6.073   4.664   4.944
    1ST     C14 4364   5.980   4.473   4.944
    1ST     H4R 4365   5.918   4.413   4.876
    1ST     H4S 4366   6.074   4.419   4.931
    1ST     C13 4367   5.914   4.474   5.088
    1ST     H3R 4368   5.809   4.500   5.074
    1ST     H3S 4369   5.913   4.376   5.136
    1ST     C12 4370   5.978   4.572   5.190
    1ST     H2R 4371   6.076   4.530   5.216
    1ST     H2S 4372   6.015   4.665   5.147
    2PS     C11 4373   5.906   4.587   5.324
    2PS     O12 4374   5.964   4.629   5.427
    2PS     O11 4375   5.780   4.558   5.315
    2PS      C1 4376   5.706   4.531   5.440
    2PS      HR 4377   5.617   4.475   5.410
    2PS      HS 4378   5.765   4.467   5.506
    2PS      C2 4379   5.668   4.660   5.515
    2PS      HX 4380   5.761   4.718   5.510
    2PS      C3 4381   5.653   4.626   5.669
    2PS      HA 4382   5.746   4.590   5.713
    2PS      HB 4383   5.617   4.712   5.726
    2PS     O31 4384   5.564   4.516   5.676
    2PS     P31 4385   5.504   4.472   5.820
    2PS     O32 4386   5.635   4.410   5.886
    2PS     C31 4387   5.700   4.303   5.829
    2PS     H1A 4388   5.628   4.225   5.804
    2PS     H1B 4389   5.752   4.335   5.738
    2PS     C32 4390   5.794   4.241   5.932
    2PS     H2A 4391   5.870   4.176   5.889
    2PS     N31 4392   5.868   4.344   6.014
    2PS    HN1A 4393   5.896   4.284   6.093
    2PS    HN1B 4394   5.956   4.385   5.979
    2PS    HN1C 4395   5.810   4.419   6.054
    2PS     C33 4396   5.706   4.138   6.012
    2PS     O33 4397   5.456   4.583   5.900
    2PS     O34 4398   5.401   4.365   5.802
    2PS     O21 4399   5.545   4.718   5.460
    2PS     C21 4400   5.524   4.850   5.489
    2PS     O22 4401   5.593   4.907   5.571
    2PS     O35 4402   5.680   4.030   5.964
    2PS     O36 4403   5.673   4.163   6.126
    3DHA   C116 4404   5.514   4.812   4.355
    3DHA   H16R 4405   5.427   4.750   4.374
    3DHA   C115 4406   5.629   4.781   4.447
    3DHA   H15R 4407   5.621   4.676   4.479
    3DHA   H15S 4408   5.721   4.770   4.389
    3DHA   C114 4409   5.632   4.873   4.563
    3DHA   H14R 4410   5.707   4.952   4.558
    3DHA   C113 4411   5.566   4.858   4.677
    3DHA   H13R 4412   5.587   4.926   4.759
    3DHA   C112 4413   5.459   4.751   4.713
    3DHA   H12R 4414   5.390   4.787   4.789
    3DHA   H12S 4415   5.401   4.738   4.622
    3DHA   C111 4416   5.523   4.623   4.765
    3DHA   H11R 4417   5.575   4.564   4.689
    3DHA   C110 4418   5.528   4.575   4.893
    3DHA   H10R 4419   5.575   4.478   4.903
    3DHA    C19 4420   5.462   4.625   5.019
    3DHA    H9R 4421   5.387   4.702   5.003
    3DHA    H9S 4422   5.397   4.546   5.058
    3DHA    C18 4423   5.559   4.657   5.121
    3DHA    H8R 4424   5.600   4.571   5.173
    3DHA    C17 4425   5.597   4.778   5.160
    3DHA    H7R 4426   5.684   4.778   5.225
    3DHA    C16 4427   5.541   4.909   5.115
    3DHA    H6R 4428   5.566   4.922   5.009
    3DHA    H6S 4429   5.432   4.917   5.120
    3DHA    C15 4430   5.611   5.007   5.202
    3DHA    H5R 4431   5.712   5.034   5.170
    3DHA    C14 4432   5.564   5.068   5.315
    3DHA    H4R 4433   5.632   5.135   5.369
    3DHA    C13 4434   5.427   5.044   5.371
    3DHA    H3R 4435   5.405   5.115   5.451
    3DHA    H3S 4436   5.346   5.059   5.300
    3DHA    C12 4437   5.399   4.903   5.431
    3DHA    H2R 4438   5.326   4.898   5.512
    3DHA    H2S 4439   5.359   4.841   5.351
    3DHA   C117 4440   5.522   4.903   4.256
    3DHA   H17R 4441   5.439   4.912   4.186
    3DHA   C118 4442   5.638   4.988   4.219
    3DHA   H18R 4443   5.687   5.016   4.313
    3DHA   H18S 4444   5.599   5.080   4.175
    3DHA   C119 4445   5.737   4.932   4.128
    3DHA   H19R 4446   5.832   4.912   4.177
    3DHA   C120 4447   5.722   4.910   3.997
    3DHA   H20R 4448   5.810   4.872   3.945
    3DHA   C121 4449   5.597   4.918   3.912
    3DHA   H21R 4450   5.581   5.024   3.890
    3DHA   H21S 4451   5.520   4.869   3.973
    3DHA   C122 4452   5.600   4.847   3.782
    3DHA   H22R 4453   5.672   4.883   3.708
    3DHA   H22S 4454   5.501   4.843   3.737
    3DHA   H22T 4455   5.629   4.743   3.797
    1ST    C118 4456   5.593   6.658   4.120
    1ST    H18R 4457   5.659   6.742   4.098
    1ST    H18S 4458   5.529   6.665   4.031
    1ST    H18T 4459   5.649   6.564   4.115
    1ST    C117 4460   5.513   6.684   4.244
    1ST    H17R 4461   5.567   6.697   4.338
    1ST    H17S 4462   5.453   6.774   4.227
    1ST    C116 4463   5.397   6.579   4.262
    1ST    H16R 4464   5.348   6.606   4.356
    1ST    H16S 4465   5.336   6.577   4.172
    1ST    C115 4466   5.447   6.435   4.282
    1ST    H15R 4467   5.365   6.363   4.295
    1ST    H15S 4468   5.500   6.409   4.190
    1ST    C114 4469   5.535   6.415   4.403
    1ST    H14R 4470   5.623   6.474   4.376
    1ST    H14S 4471   5.493   6.461   4.492
    1ST    C113 4472   5.565   6.265   4.437
    1ST    H13R 4473   5.481   6.217   4.486
    1ST    H13S 4474   5.592   6.206   4.350
    1ST    C112 4475   5.676   6.256   4.549
    1ST    H12R 4476   5.762   6.319   4.526
    1ST    H12S 4477   5.627   6.295   4.638
    1ST    C111 4478   5.732   6.117   4.582
    1ST    H11R 4479   5.641   6.066   4.615
    1ST    H11S 4480   5.756   6.060   4.491
    1ST    C110 4481   5.864   6.111   4.656
    1ST    H10R 4482   5.900   6.008   4.665
    1ST    H10S 4483   5.939   6.180   4.617
    1ST     C19 4484   5.842   6.152   4.801
    1ST     H9R 4485   5.944   6.161   4.841
    1ST     H9S 4486   5.799   6.252   4.812
    1ST     C18 4487   5.765   6.049   4.886
    1ST     H8R 4488   5.656   6.046   4.882
    1ST     H8S 4489   5.786   5.952   4.841
    1ST     C17 4490   5.799   6.050   5.033
    1ST     H7R 4491   5.745   5.967   5.079
    1ST     H7S 4492   5.902   6.020   5.050
    1ST     C16 4493   5.770   6.183   5.110
    1ST     H6R 4494   5.756   6.270   5.045
    1ST     H6S 4495   5.675   6.165   5.160
    1ST     C15 4496   5.883   6.235   5.202
    1ST     H5R 4497   5.924   6.149   5.255
    1ST     H5S 4498   5.973   6.272   5.152
    1ST     C14 4499   5.838   6.327   5.311
    1ST     H4R 4500   5.929   6.387   5.324
    1ST     H4S 4501   5.768   6.406   5.282
    1ST     C13 4502   5.783   6.256   5.441
    1ST     H3R 4503   5.686   6.209   5.426
    1ST     H3S 4504   5.845   6.166   5.450
    1ST     C12 4505   5.782   6.355   5.565
    1ST     H2R 4506   5.882   6.371   5.605
    1ST     H2S 4507   5.756   6.455   5.528
    2PS     C11 4508   5.693   6.319   5.679
    2PS     O12 4509   5.717   6.352   5.793
    2PS     O11 4510   5.574   6.252   5.641
    2PS      C1 4511   5.489   6.194   5.740
    2PS      HR 4512   5.547   6.143   5.817
    2PS      HS 4513   5.423   6.267   5.788
    2PS      C2 4514   5.411   6.078   5.666
    2PS      HX 4515   5.349   6.124   5.589
    2PS      C3 4516   5.327   5.996   5.767
    2PS      HA 4517   5.242   6.058   5.798
    2PS      HB 4518   5.299   5.900   5.723
    2PS     O31 4519   5.401   5.973   5.880
    2PS     P31 4520   5.348   5.888   5.997
    2PS     O32 4521   5.352   5.733   5.951
    2PS     C31 4522   5.346   5.635   6.043
    2PS     H1A 4523   5.378   5.540   6.001
    2PS     H1B 4524   5.405   5.667   6.129
    2PS     C32 4525   5.198   5.620   6.096
    2PS     H2A 4526   5.163   5.711   6.144
    2PS     N31 4527   5.094   5.607   5.984
    2PS    HN1A 4528   5.122   5.661   5.901
    2PS    HN1B 4529   5.068   5.517   5.939
    2PS    HN1C 4530   5.007   5.655   6.015
    2PS     C33 4531   5.179   5.510   6.197
    2PS     O33 4532   5.441   5.909   6.112
    2PS     O34 4533   5.205   5.915   6.022
    2PS     O21 4534   5.514   5.998   5.597
    2PS     C21 4535   5.468   5.919   5.495
    2PS     O22 4536   5.351   5.892   5.475
    2PS     O35 4537   5.143   5.547   6.303
    2PS     O36 4538   5.169   5.392   6.155
    3DHA   C116 4539   5.811   5.448   4.160
    3DHA   H16R 4540   5.915   5.474   4.178
    3DHA   C115 4541   5.724   5.432   4.283
    3DHA   H15R 4542   5.743   5.515   4.351
    3DHA   H15S 4543   5.622   5.440   4.246
    3DHA   C114 4544   5.749   5.296   4.342
    3DHA   H14R 4545   5.794   5.228   4.270
    3DHA   C113 4546   5.736   5.259   4.469
    3DHA   H13R 4547   5.755   5.159   4.507
    3DHA   C112 4548   5.674   5.353   4.565
    3DHA   H12R 4549   5.630   5.437   4.511
    3DHA   H12S 4550   5.603   5.295   4.623
    3DHA   C111 4551   5.777   5.406   4.658
    3DHA   H11R 4552   5.855   5.448   4.595
    3DHA   C110 4553   5.779   5.417   4.794
    3DHA   H10R 4554   5.871   5.460   4.833
    3DHA    C19 4555   5.669   5.373   4.886
    3DHA    H9R 4556   5.631   5.281   4.841
    3DHA    H9S 4557   5.713   5.354   4.984
    3DHA    C18 4558   5.564   5.474   4.893
    3DHA    H8R 4559   5.495   5.483   4.810
    3DHA    C17 4560   5.528   5.532   5.011
    3DHA    H7R 4561   5.449   5.607   5.009
    3DHA    C16 4562   5.577   5.516   5.151
    3DHA    H6R 4563   5.501   5.527   5.229
    3DHA    H6S 4564   5.626   5.422   5.178
    3DHA    C15 4565   5.689   5.612   5.176
    3DHA    H5R 4566   5.786   5.579   5.139
    3DHA    C14 4567   5.680   5.734   5.224
    3DHA    H4R 4568   5.767   5.799   5.217
    3DHA    C13 4569   5.564   5.808   5.291
    3DHA    H3R 4570   5.533   5.897   5.237
    3DHA    H3S 4571   5.477   5.742   5.287
    3DHA    C12 4572   5.594   5.860   5.432
    3DHA    H2R 4573   5.635   5.781   5.495
    3DHA    H2S 4574   5.676   5.932   5.432
    3DHA   C117 4575   5.777   5.431   4.038
    3DHA   H17R 4576   5.861   5.462   3.975
    3DHA   C118 4577   5.645   5.388   3.979
    3DHA   H18R 4578   5.577   5.347   4.055
    3DHA   H18S 4579   5.683   5.313   3.910
    3DHA   C119 4580   5.575   5.498   3.915
    3DHA   H19R 4581   5.510   5.566   3.969
    3DHA   C120 4582   5.568   5.507   3.783
    3DHA   H20R 4583   5.507   5.583   3.736
    3DHA   C121 4584   5.641   5.433   3.678
    3DHA   H21R 4585   5.571   5.421   3.596
    3DHA   H21S 4586   5.671   5.331   3.706
    3DHA   C122 4587   5.760   5.527   3.655
    3DHA   H22R 4588   5.831   5.476   3.589
    3DHA   H22S 4589   5.817   5.536   3.747
    3DHA   H22T 4590   5.734   5.630   3.628
    1ST    C118 4591   3.486   2.076   3.687
    1ST    H18R 4592   3.466   2.008   3.604
    1ST    H18S 4593   3.456   2.180   3.669
    1ST    H18T 4594   3.425   2.040   3.770
    1ST    C117 4595   3.628   2.081   3.726
    1ST    H17R 4596   3.665   1.981   3.752
    1ST    H17S 4597   3.693   2.091   3.639
    1ST    C116 4598   3.663   2.183   3.830
    1ST    H16R 4599   3.768   2.210   3.812
    1ST    H16S 4600   3.611   2.277   3.816
    1ST    C115 4601   3.648   2.140   3.971
    1ST    H15R 4602   3.541   2.137   3.993
    1ST    H15S 4603   3.685   2.040   3.993
    1ST    C114 4604   3.714   2.232   4.075
    1ST    H14R 4605   3.819   2.225   4.049
    1ST    H14S 4606   3.691   2.337   4.058
    1ST    C113 4607   3.686   2.184   4.228
    1ST    H13R 4608   3.578   2.176   4.242
    1ST    H13S 4609   3.733   2.086   4.235
    1ST    C112 4610   3.756   2.273   4.324
    1ST    H12R 4611   3.859   2.292   4.293
    1ST    H12S 4612   3.711   2.372   4.329
    1ST    C111 4613   3.751   2.213   4.461
    1ST    H11R 4614   3.644   2.198   4.479
    1ST    H11S 4615   3.797   2.114   4.459
    1ST    C110 4616   3.814   2.309   4.568
    1ST    H10R 4617   3.908   2.348   4.529
    1ST    H10S 4618   3.747   2.395   4.577
    1ST     C19 4619   3.836   2.254   4.706
    1ST     H9R 4620   3.745   2.205   4.741
    1ST     H9S 4621   3.909   2.175   4.694
    1ST     C18 4622   3.885   2.356   4.805
    1ST     H8R 4623   3.993   2.364   4.792
    1ST     H8S 4624   3.842   2.453   4.782
    1ST     C17 4625   3.856   2.330   4.953
    1ST     H7R 4626   3.751   2.306   4.971
    1ST     H7S 4627   3.907   2.240   4.986
    1ST     C16 4628   3.887   2.457   5.041
    1ST     H6R 4629   3.987   2.493   5.014
    1ST     H6S 4630   3.812   2.533   5.016
    1ST     C15 4631   3.876   2.442   5.198
    1ST     H5R 4632   3.966   2.383   5.217
    1ST     H5S 4633   3.887   2.540   5.245
    1ST     C14 4634   3.745   2.385   5.257
    1ST     H4R 4635   3.651   2.440   5.245
    1ST     H4S 4636   3.731   2.289   5.207
    1ST     C13 4637   3.767   2.366   5.401
    1ST     H3R 4638   3.865   2.320   5.415
    1ST     H3S 4639   3.784   2.460   5.454
    1ST     C12 4640   3.653   2.286   5.465
    1ST     H2R 4641   3.557   2.334   5.444
    1ST     H2S 4642   3.644   2.186   5.423
    2PS     C11 4643   3.679   2.273   5.612
    2PS     O12 4644   3.619   2.339   5.698
    2PS     O11 4645   3.779   2.193   5.636
    2PS      C1 4646   3.829   2.169   5.769
    2PS      HR 4647   3.863   2.259   5.821
    2PS      HS 4648   3.750   2.129   5.833
    2PS      C2 4649   3.946   2.074   5.772
    2PS      HX 4650   3.906   1.988   5.717
    2PS      C3 4651   3.988   2.051   5.917
    2PS      HA 4652   3.925   1.970   5.955
    2PS      HB 4653   4.093   2.022   5.924
    2PS     O31 4654   3.980   2.166   5.996
    2PS     P31 4655   4.047   2.172   6.136
    2PS     O32 4656   3.930   2.101   6.223
    2PS     C31 4657   3.807   2.176   6.232
    2PS     H1A 4658   3.831   2.262   6.295
    2PS     H1B 4659   3.787   2.220   6.134
    2PS     C32 4660   3.693   2.083   6.272
    2PS     H2A 4661   3.602   2.139   6.252
    2PS     N31 4662   3.691   1.965   6.184
    2PS    HN1A 4663   3.689   2.000   6.087
    2PS    HN1B 4664   3.774   1.904   6.193
    2PS    HN1C 4665   3.612   1.901   6.202
    2PS     C33 4666   3.689   2.056   6.419
    2PS     O33 4667   4.176   2.094   6.135
    2PS     O34 4668   4.048   2.316   6.175
    2PS     O21 4669   4.055   2.137   5.695
    2PS     C21 4670   4.151   2.069   5.632
    2PS     O22 4671   4.153   1.947   5.626
    2PS     O35 4672   3.646   2.143   6.495
    2PS     O36 4673   3.733   1.952   6.465
    3DHA   C116 4674   4.133   2.203   4.164
    3DHA   H16R 4675   4.176   2.296   4.202
    3DHA   C115 4676   4.125   2.095   4.271
    3DHA   H15R 4677   4.063   2.129   4.355
    3DHA   H15S 4678   4.085   2.000   4.235
    3DHA   C114 4679   4.266   2.067   4.317
    3DHA   H14R 4680   4.328   2.043   4.231
    3DHA   C113 4681   4.320   2.074   4.436
    3DHA   H13R 4682   4.427   2.055   4.440
    3DHA   C112 4683   4.246   2.114   4.563
    3DHA   H12R 4684   4.316   2.188   4.603
    3DHA   H12S 4685   4.142   2.138   4.542
    3DHA   C111 4686   4.238   2.006   4.671
    3DHA   H11R 4687   4.191   1.911   4.648
    3DHA   C110 4688   4.279   2.004   4.797
    3DHA   H10R 4689   4.256   1.923   4.865
    3DHA    C19 4690   4.359   2.108   4.862
    3DHA    H9R 4691   4.415   2.070   4.948
    3DHA    H9S 4692   4.427   2.148   4.787
    3DHA    C18 4693   4.262   2.210   4.911
    3DHA    H8R 4694   4.187   2.246   4.841
    3DHA    C17 4695   4.256   2.239   5.038
    3DHA    H7R 4696   4.176   2.306   5.069
    3DHA    C16 4697   4.352   2.194   5.153
    3DHA    H6R 4698   4.455   2.173   5.125
    3DHA    H6S 4699   4.354   2.279   5.222
    3DHA    C15 4700   4.299   2.074   5.213
    3DHA    H5R 4701   4.323   1.981   5.162
    3DHA    C14 4702   4.233   2.066   5.328
    3DHA    H4R 4703   4.199   1.970   5.366
    3DHA    C13 4704   4.189   2.178   5.421
    3DHA    H3R 4705   4.210   2.281   5.394
    3DHA    H3S 4706   4.080   2.185   5.421
    3DHA    C12 4707   4.252   2.155   5.561
    3DHA    H2R 4708   4.351   2.109   5.558
    3DHA    H2S 4709   4.266   2.247   5.618
    3DHA   C117 4710   4.110   2.190   4.032
    3DHA   H17R 4711   4.131   2.267   3.959
    3DHA   C118 4712   4.075   2.057   3.974
    3DHA   H18R 4713   3.993   2.082   3.906
    3DHA   H18S 4714   4.046   1.981   4.046
    3DHA   C119 4715   4.192   2.005   3.896
    3DHA   H19R 4716   4.240   2.074   3.827
    3DHA   C120 4717   4.245   1.883   3.909
    3DHA   H20R 4718   4.327   1.856   3.843
    3DHA   C121 4719   4.202   1.772   4.004
    3DHA   H21R 4720   4.176   1.687   3.941
    3DHA   H21S 4721   4.109   1.791   4.058
    3DHA   C122 4722   4.316   1.743   4.093
    3DHA   H22R 4723   4.395   1.683   4.046
    3DHA   H22S 4724   4.284   1.695   4.186
    3DHA   H22T 4725   4.366   1.831   4.133
    1ST    C118 4726   3.260   3.568   3.642
    1ST    H18R 4727   3.189   3.485   3.640
    1ST    H18S 4728   3.331   3.545   3.562
    1ST    H18T 4729   3.211   3.658   3.604
    1ST    C117 4730   3.334   3.595   3.777
    1ST    H17R 4731   3.415   3.664   3.752
    1ST    H17S 4732   3.268   3.648   3.846
    1ST    C116 4733   3.406   3.475   3.850
    1ST    H16R 4734   3.342   3.388   3.863
    1ST    H16S 4735   3.478   3.428   3.783
    1ST    C115 4736   3.467   3.515   3.984
    1ST    H15R 4737   3.527   3.441   4.037
    1ST    H15S 4738   3.549   3.585   3.965
    1ST    C114 4739   3.368   3.579   4.086
    1ST    H14R 4740   3.430   3.614   4.169
    1ST    H14S 4741   3.314   3.664   4.045
    1ST    C113 4742   3.249   3.495   4.133
    1ST    H13R 4743   3.203   3.467   4.038
    1ST    H13S 4744   3.289   3.403   4.175
    1ST    C112 4745   3.160   3.565   4.228
    1ST    H12R 4746   3.223   3.607   4.307
    1ST    H12S 4747   3.121   3.652   4.175
    1ST    C111 4748   3.065   3.463   4.289
    1ST    H11R 4749   3.046   3.369   4.237
    1ST    H11S 4750   3.101   3.424   4.384
    1ST    C110 4751   2.924   3.517   4.323
    1ST    H10R 4752   2.905   3.611   4.270
    1ST    H10S 4753   2.844   3.460   4.276
    1ST     C19 4754   2.906   3.527   4.473
    1ST     H9R 4755   2.801   3.553   4.490
    1ST     H9S 4756   2.935   3.434   4.522
    1ST     C18 4757   2.984   3.641   4.535
    1ST     H8R 4758   3.088   3.643   4.502
    1ST     H8S 4759   2.936   3.737   4.516
    1ST     C17 4760   2.987   3.644   4.692
    1ST     H7R 4761   3.044   3.554   4.715
    1ST     H7S 4762   3.048   3.726   4.731
    1ST     C16 4763   2.842   3.640   4.750
    1ST     H6R 4764   2.790   3.731   4.720
    1ST     H6S 4765   2.795   3.557   4.697
    1ST     C15 4766   2.829   3.613   4.900
    1ST     H5R 4767   2.725   3.598   4.926
    1ST     H5S 4768   2.886   3.526   4.932
    1ST     C14 4769   2.887   3.732   4.979
    1ST     H4R 4770   2.980   3.755   4.927
    1ST     H4S 4771   2.831   3.824   4.959
    1ST     C13 4772   2.923   3.708   5.120
    1ST     H3R 4773   2.835   3.699   5.184
    1ST     H3S 4774   2.982   3.617   5.117
    1ST     C12 4775   3.000   3.824   5.179
    1ST     H2R 4776   3.090   3.846   5.121
    1ST     H2S 4777   2.936   3.912   5.188
    2PS     C11 4778   3.036   3.788   5.312
    2PS     O12 4779   2.993   3.839   5.412
    2PS     O11 4780   3.119   3.687   5.327
    2PS      C1 4781   3.148   3.642   5.464
    2PS      HR 4782   3.166   3.732   5.522
    2PS      HS 4783   3.056   3.597   5.503
    2PS      C2 4784   3.270   3.540   5.473
    2PS      HX 4785   3.252   3.465   5.396
    2PS      C3 4786   3.270   3.484   5.617
    2PS      HA 4787   3.183   3.419   5.632
    2PS      HB 4788   3.371   3.441   5.623
    2PS     O31 4789   3.261   3.593   5.708
    2PS     P31 4790   3.211   3.581   5.860
    2PS     O32 4791   3.345   3.563   5.946
    2PS     C31 4792   3.389   3.436   5.983
    2PS     H1A 4793   3.306   3.378   6.025
    2PS     H1B 4794   3.421   3.388   5.890
    2PS     C32 4795   3.511   3.461   6.075
    2PS     H2A 4796   3.594   3.504   6.019
    2PS     N31 4797   3.488   3.571   6.171
    2PS    HN1A 4798   3.573   3.604   6.220
    2PS    HN1B 4799   3.445   3.651   6.124
    2PS    HN1C 4800   3.422   3.549   6.248
    2PS     C33 4801   3.559   3.330   6.138
    2PS     O33 4802   3.148   3.709   5.898
    2PS     O34 4803   3.129   3.459   5.872
    2PS     O21 4804   3.408   3.593   5.442
    2PS     C21 4805   3.440   3.718   5.482
    2PS     O22 4806   3.379   3.786   5.563
    2PS     O35 4807   3.519   3.229   6.083
    2PS     O36 4808   3.621   3.333   6.233
    3DHA   C116 4809   4.157   3.867   4.803
    3DHA   H16R 4810   4.156   3.865   4.911
    3DHA   C115 4811   4.031   3.841   4.735
    3DHA   H15R 4812   4.025   3.907   4.648
    3DHA   H15S 4813   4.036   3.734   4.713
    3DHA   C114 4814   3.911   3.869   4.810
    3DHA   H14R 4815   3.932   3.934   4.895
    3DHA   C113 4816   3.789   3.813   4.797
    3DHA   H13R 4817   3.711   3.837   4.868
    3DHA   C112 4818   3.751   3.724   4.682
    3DHA   H12R 4819   3.823   3.724   4.599
    3DHA   H12S 4820   3.751   3.618   4.708
    3DHA   C111 4821   3.619   3.757   4.625
    3DHA   H11R 4822   3.635   3.826   4.543
    3DHA   C110 4823   3.498   3.713   4.665
    3DHA   H10R 4824   3.411   3.732   4.603
    3DHA    C19 4825   3.481   3.608   4.775
    3DHA    H9R 4826   3.492   3.519   4.714
    3DHA    H9S 4827   3.566   3.609   4.845
    3DHA    C18 4828   3.346   3.601   4.830
    3DHA    H8R 4829   3.267   3.582   4.759
    3DHA    C17 4830   3.309   3.613   4.959
    3DHA    H7R 4831   3.201   3.606   4.972
    3DHA    C16 4832   3.396   3.635   5.075
    3DHA    H6R 4833   3.359   3.572   5.156
    3DHA    H6S 4834   3.489   3.587   5.043
    3DHA    C15 4835   3.419   3.778   5.118
    3DHA    H5R 4836   3.356   3.858   5.079
    3DHA    C14 4837   3.517   3.830   5.193
    3DHA    H4R 4838   3.523   3.937   5.213
    3DHA    C13 4839   3.607   3.748   5.284
    3DHA    H3R 4840   3.605   3.643   5.254
    3DHA    H3S 4841   3.708   3.777   5.254
    3DHA    C12 4842   3.578   3.761   5.438
    3DHA    H2R 4843   3.647   3.701   5.497
    3DHA    H2S 4844   3.594   3.866   5.464
    3DHA   C117 4845   4.263   3.924   4.743
    3DHA   H17R 4846   4.339   3.974   4.803
    3DHA   C118 4847   4.284   3.940   4.596
    3DHA   H18R 4848   4.243   3.855   4.542
    3DHA   H18S 4849   4.392   3.950   4.584
    3DHA   C119 4850   4.231   4.069   4.543
    3DHA   H19R 4851   4.127   4.061   4.512
    3DHA   C120 4852   4.289   4.188   4.529
    3DHA   H20R 4853   4.219   4.263   4.492
    3DHA   C121 4854   4.429   4.228   4.558
    3DHA   H21R 4855   4.486   4.139   4.531
    3DHA   H21S 4856   4.444   4.251   4.664
    3DHA   C122 4857   4.469   4.347   4.475
    3DHA   H22R 4858   4.459   4.326   4.369
    3DHA   H22S 4859   4.569   4.387   4.496
    3DHA   H22T 4860   4.401   4.431   4.494
    1ST    C118 4861   0.745   0.444   3.820
    1ST    H18R 4862   0.650   0.451   3.875
    1ST    H18S 4863   0.793   0.361   3.871
    1ST    H18T 4864   0.715   0.407   3.722
    1ST    C117 4865   0.828   0.577   3.804
    1ST    H17R 4866   0.917   0.576   3.740
    1ST    H17S 4867   0.768   0.659   3.765
    1ST    C116 4868   0.889   0.621   3.932
    1ST    H16R 4869   0.990   0.579   3.927
    1ST    H16S 4870   0.905   0.729   3.926
    1ST    C115 4871   0.810   0.597   4.058
    1ST    H15R 4872   0.707   0.619   4.028
    1ST    H15S 4873   0.799   0.490   4.076
    1ST    C114 4874   0.862   0.677   4.172
    1ST    H14R 4875   0.971   0.685   4.169
    1ST    H14S 4876   0.835   0.782   4.160
    1ST    C113 4877   0.825   0.636   4.319
    1ST    H13R 4878   0.719   0.624   4.338
    1ST    H13S 4879   0.851   0.531   4.328
    1ST    C112 4880   0.876   0.724   4.431
    1ST    H12R 4881   0.985   0.730   4.425
    1ST    H12S 4882   0.836   0.822   4.405
    1ST    C111 4883   0.820   0.677   4.569
    1ST    H11R 4884   0.808   0.760   4.638
    1ST    H11S 4885   0.719   0.640   4.551
    1ST    C110 4886   0.917   0.568   4.635
    1ST    H10R 4887   0.931   0.483   4.569
    1ST    H10S 4888   1.016   0.615   4.642
    1ST     C19 4889   0.864   0.504   4.767
    1ST     H9R 4890   0.767   0.462   4.738
    1ST     H9S 4891   0.929   0.422   4.797
    1ST     C18 4892   0.831   0.607   4.880
    1ST     H8R 4893   0.923   0.654   4.915
    1ST     H8S 4894   0.762   0.684   4.843
    1ST     C17 4895   0.766   0.549   5.001
    1ST     H7R 4896   0.673   0.495   4.980
    1ST     H7S 4897   0.830   0.476   5.052
    1ST     C16 4898   0.751   0.653   5.119
    1ST     H6R 4899   0.842   0.712   5.133
    1ST     H6S 4900   0.665   0.719   5.106
    1ST     C15 4901   0.708   0.593   5.256
    1ST     H5R 4902   0.775   0.509   5.277
    1ST     H5S 4903   0.720   0.669   5.333
    1ST     C14 4904   0.564   0.537   5.256
    1ST     H4R 4905   0.506   0.619   5.212
    1ST     H4S 4906   0.560   0.442   5.203
    1ST     C13 4907   0.516   0.503   5.397
    1ST     H3R 4908   0.533   0.593   5.456
    1ST     H3S 4909   0.407   0.490   5.400
    1ST     C12 4910   0.579   0.384   5.464
    1ST     H2R 4911   0.561   0.303   5.393
    1ST     H2S 4912   0.688   0.390   5.470
    2PS     C11 4913   0.527   0.347   5.605
    2PS     O12 4914   0.601   0.321   5.703
    2PS     O11 4915   0.390   0.328   5.605
    2PS      C1 4916   0.329   0.275   5.722
    2PS      HR 4917   0.349   0.167   5.720
    2PS      HS 4918   0.374   0.315   5.813
    2PS      C2 4919   0.179   0.296   5.711
    2PS      HX 4920   0.158   0.398   5.678
    2PS      C3 4921   0.114   0.273   5.847
    2PS      HA 4922   0.113   0.165   5.865
    2PS      HB 4923   0.178   0.321   5.922
    2PS     O31 4924  -0.010   0.338   5.856
    2PS     P31 4925  -0.113   0.303   5.975
    2PS     O32 4926  -0.035   0.339   6.106
    2PS     C31 4927   0.051   0.246   6.169
    2PS     H1A 4928  -0.001   0.155   6.200
    2PS     H1B 4929   0.124   0.217   6.093
    2PS     C32 4930   0.125   0.301   6.287
    2PS     H2A 4931   0.177   0.218   6.335
    2PS     N31 4932   0.216   0.418   6.251
    2PS    HN1A 4933   0.160   0.497   6.214
    2PS    HN1B 4934   0.265   0.457   6.333
    2PS    HN1C 4935   0.301   0.390   6.198
    2PS     C33 4936   0.021   0.349   6.390
    2PS     O33 4937  -0.223   0.396   5.968
    2PS     O34 4938  -0.153   0.161   5.981
    2PS     O21 4939   0.129   0.200   5.614
    2PS     C21 4940   0.011   0.217   5.557
    2PS     O22 4941  -0.057   0.318   5.574
    2PS     O35 4942  -0.092   0.303   6.399
    2PS     O36 4943   0.053   0.448   6.453
    3DHA   C116 4944  -0.055   0.021   4.151
    3DHA   H16R 4945  -0.005  -0.074   4.168
    3DHA   C115 4946  -0.004   0.146   4.206
    3DHA   H15R 4947   0.087   0.180   4.156
    3DHA   H15S 4948  -0.070   0.232   4.195
    3DHA   C114 4949   0.035   0.128   4.346
    3DHA   H14R 4950   0.141   0.113   4.367
    3DHA   C113 4951  -0.054   0.130   4.451
    3DHA   H13R 4952  -0.025   0.133   4.556
    3DHA   C112 4953  -0.198   0.163   4.438
    3DHA   H12R 4954  -0.213   0.259   4.487
    3DHA   H12S 4955  -0.214   0.177   4.331
    3DHA   C111 4956  -0.285   0.062   4.497
    3DHA   H11R 4957  -0.350   0.014   4.425
    3DHA   C110 4958  -0.293   0.010   4.623
    3DHA   H10R 4959  -0.370  -0.065   4.634
    3DHA    C19 4960  -0.238   0.083   4.740
    3DHA    H9R 4961  -0.222   0.188   4.713
    3DHA    H9S 4962  -0.312   0.081   4.820
    3DHA    C18 4963  -0.112   0.027   4.794
    3DHA    H8R 4964  -0.050  -0.039   4.734
    3DHA    C17 4965  -0.080   0.046   4.922
    3DHA    H7R 4966   0.014   0.005   4.956
    3DHA    C16 4967  -0.142   0.124   5.031
    3DHA    H6R 4968  -0.063   0.192   5.062
    3DHA    H6S 4969  -0.226   0.174   4.982
    3DHA    C15 4970  -0.197   0.034   5.138
    3DHA    H5R 4971  -0.252  -0.051   5.098
    3DHA    C14 4972  -0.188   0.046   5.275
    3DHA    H4R 4973  -0.241  -0.027   5.336
    3DHA    C13 4974  -0.120   0.154   5.352
    3DHA    H3R 4975  -0.056   0.206   5.281
    3DHA    H3S 4976  -0.190   0.226   5.394
    3DHA    C12 4977  -0.043   0.106   5.471
    3DHA    H2R 4978  -0.120   0.051   5.526
    3DHA    H2S 4979   0.038   0.038   5.444
    3DHA   C117 4980  -0.154   0.012   4.067
    3DHA   H17R 4981  -0.190  -0.085   4.035
    3DHA   C118 4982  -0.235   0.125   4.004
    3DHA   H18R 4983  -0.261   0.087   3.904
    3DHA   H18S 4984  -0.170   0.210   3.988
    3DHA   C119 4985  -0.363   0.149   4.082
    3DHA   H19R 4986  -0.367   0.118   4.186
    3DHA   C120 4987  -0.476   0.220   4.046
    3DHA   H20R 4988  -0.559   0.229   4.115
    3DHA   C121 4989  -0.502   0.274   3.916
    3DHA   H21R 4990  -0.609   0.274   3.893
    3DHA   H21S 4991  -0.446   0.226   3.835
    3DHA   C122 4992  -0.461   0.422   3.887
    3DHA   H22R 4993  -0.354   0.444   3.888
    3DHA   H22S 4994  -0.512   0.489   3.957
    3DHA   H22T 4995  -0.505   0.437   3.789
    1ST    C118 4996   5.461  -0.732   4.485
    1ST    H18R 4997   5.388  -0.813   4.496
    1ST    H18S 4998   5.546  -0.781   4.437
    1ST    H18T 4999   5.428  -0.654   4.416
    1ST    C117 5000   5.509  -0.685   4.614
    1ST    H17R 5001   5.565  -0.766   4.661
    1ST    H17S 5002   5.582  -0.604   4.605
    1ST    C116 5003   5.399  -0.639   4.703
    1ST    H16R 5004   5.334  -0.587   4.633
    1ST    H16S 5005   5.341  -0.730   4.718
    1ST    C115 5006   5.449  -0.561   4.827
    1ST    H15R 5007   5.546  -0.595   4.863
    1ST    H15S 5008   5.461  -0.457   4.794
    1ST    C114 5009   5.352  -0.555   4.945
    1ST    H14R 5010   5.324  -0.656   4.974
    1ST    H14S 5011   5.404  -0.532   5.038
    1ST    C113 5012   5.227  -0.469   4.930
    1ST    H13R 5013   5.242  -0.368   4.892
    1ST    H13S 5014   5.170  -0.515   4.849
    1ST    C112 5015   5.136  -0.458   5.055
    1ST    H12R 5016   5.054  -0.399   5.014
    1ST    H12S 5017   5.098  -0.554   5.090
    1ST    C111 5018   5.195  -0.394   5.180
    1ST    H11R 5019   5.131  -0.387   5.268
    1ST    H11S 5020   5.264  -0.468   5.222
    1ST    C110 5021   5.277  -0.268   5.165
    1ST    H10R 5022   5.362  -0.284   5.098
    1ST    H10S 5023   5.211  -0.199   5.113
    1ST     C19 5024   5.324  -0.203   5.296
    1ST     H9R 5025   5.254  -0.242   5.370
    1ST     H9S 5026   5.421  -0.244   5.325
    1ST     C18 5027   5.336  -0.055   5.298
    1ST     H8R 5028   5.394  -0.022   5.211
    1ST     H8S 5029   5.240  -0.012   5.270
    1ST     C17 5030   5.393   0.009   5.424
    1ST     H7R 5031   5.348  -0.030   5.516
    1ST     H7S 5032   5.490  -0.041   5.420
    1ST     C16 5033   5.401   0.164   5.417
    1ST     H6R 5034   5.462   0.184   5.329
    1ST     H6S 5035   5.298   0.194   5.393
    1ST     C15 5036   5.455   0.235   5.548
    1ST     H5R 5037   5.391   0.210   5.632
    1ST     H5S 5038   5.551   0.185   5.562
    1ST     C14 5039   5.451   0.387   5.530
    1ST     H4R 5040   5.542   0.425   5.577
    1ST     H4S 5041   5.457   0.418   5.425
    1ST     C13 5042   5.322   0.458   5.584
    1ST     H3R 5043   5.231   0.398   5.585
    1ST     H3S 5044   5.338   0.482   5.689
    1ST     C12 5045   5.303   0.598   5.507
    1ST     H2R 5046   5.402   0.641   5.515
    1ST     H2S 5047   5.283   0.587   5.400
    2PS     C11 5048   5.199   0.696   5.557
    2PS     O12 5049   5.186   0.810   5.513
    2PS     O11 5050   5.111   0.637   5.637
    2PS      C1 5051   4.987   0.690   5.674
    2PS      HR 5052   4.998   0.794   5.704
    2PS      HS 5053   4.924   0.681   5.585
    2PS      C2 5054   4.921   0.606   5.791
    2PS      HX 5055   4.840   0.661   5.840
    2PS      C3 5056   5.014   0.586   5.908
    2PS      HA 5057   5.073   0.494   5.903
    2PS      HB 5058   5.087   0.667   5.906
    2PS     O31 5059   4.935   0.582   6.031
    2PS     P31 5060   5.017   0.579   6.162
    2PS     O32 5061   5.036   0.427   6.195
    2PS     C31 5062   5.139   0.346   6.136
    2PS     H1A 5063   5.109   0.310   6.037
    2PS     H1B 5064   5.231   0.405   6.136
    2PS     C32 5065   5.152   0.225   6.235
    2PS     H2A 5066   5.173   0.265   6.335
    2PS     N31 5067   5.025   0.147   6.254
    2PS    HN1A 5068   4.940   0.205   6.243
    2PS    HN1B 5069   5.023   0.068   6.187
    2PS    HN1C 5070   5.015   0.098   6.344
    2PS     C33 5071   5.268   0.137   6.191
    2PS     O33 5072   5.154   0.637   6.138
    2PS     O34 5073   4.936   0.627   6.275
    2PS     O21 5074   4.886   0.469   5.741
    2PS     C21 5075   4.774   0.457   5.674
    2PS     O22 5076   4.709   0.551   5.627
    2PS     O35 5077   5.242   0.018   6.178
    2PS     O36 5078   5.376   0.192   6.163
    3DHA   C116 5079   5.452  -0.062   4.919
    3DHA   H16R 5080   5.513  -0.112   4.993
    3DHA   C115 5081   5.453   0.091   4.944
    3DHA   H15R 5082   5.361   0.113   4.998
    3DHA   H15S 5083   5.537   0.107   5.012
    3DHA   C114 5084   5.480   0.164   4.817
    3DHA   H14R 5085   5.536   0.100   4.749
    3DHA   C113 5086   5.436   0.285   4.784
    3DHA   H13R 5087   5.476   0.325   4.692
    3DHA   C112 5088   5.349   0.380   4.873
    3DHA   H12R 5089   5.338   0.468   4.809
    3DHA   H12S 5090   5.253   0.334   4.898
    3DHA   C111 5091   5.423   0.433   4.988
    3DHA   H11R 5092   5.507   0.495   4.959
    3DHA   C110 5093   5.387   0.425   5.110
    3DHA   H10R 5094   5.450   0.473   5.185
    3DHA    C19 5095   5.253   0.382   5.166
    3DHA    H9R 5096   5.219   0.307   5.094
    3DHA    H9S 5097   5.276   0.325   5.256
    3DHA    C18 5098   5.157   0.492   5.177
    3DHA    H8R 5099   5.163   0.575   5.107
    3DHA    C17 5100   5.052   0.509   5.256
    3DHA    H7R 5101   4.984   0.594   5.254
    3DHA    C16 5102   5.007   0.408   5.354
    3DHA    H6R 5103   5.054   0.310   5.346
    3DHA    H6S 5104   5.031   0.446   5.453
    3DHA    C15 5105   4.861   0.387   5.345
    3DHA    H5R 5106   4.819   0.428   5.253
    3DHA    C14 5107   4.779   0.316   5.422
    3DHA    H4R 5108   4.683   0.293   5.376
    3DHA    C13 5109   4.814   0.251   5.552
    3DHA    H3R 5110   4.796   0.144   5.545
    3DHA    H3S 5111   4.920   0.257   5.576
    3DHA    C12 5112   4.728   0.321   5.660
    3DHA    H2R 5113   4.622   0.315   5.634
    3DHA    H2S 5114   4.734   0.269   5.756
    3DHA   C117 5115   5.377  -0.132   4.832
    3DHA   H17R 5116   5.391  -0.239   4.833
    3DHA   C118 5117   5.287  -0.074   4.724
    3DHA   H18R 5118   5.334  -0.102   4.630
    3DHA   H18S 5119   5.279   0.035   4.717
    3DHA   C119 5120   5.152  -0.136   4.737
    3DHA   H19R 5121   5.090  -0.079   4.806
    3DHA   C120 5122   5.106  -0.251   4.686
    3DHA   H20R 5123   5.009  -0.293   4.709
    3DHA   C121 5124   5.187  -0.346   4.600
    3DHA   H21R 5125   5.142  -0.445   4.611
    3DHA   H21S 5126   5.292  -0.356   4.626
    3DHA   C122 5127   5.173  -0.328   4.451
    3DHA   H22R 5128   5.239  -0.253   4.405
    3DHA   H22S 5129   5.072  -0.301   4.420
    3DHA   H22T 5130   5.198  -0.422   4.402
    1ST    C118 5131   4.437   1.237   3.944
    1ST    H18R 5132   4.474   1.329   3.991
    1ST    H18S 5133   4.332   1.252   3.916
    1ST    H18T 5134   4.483   1.220   3.846
    1ST    C117 5135   4.450   1.108   4.030
    1ST    H17R 5136   4.396   1.028   3.979
    1ST    H17S 5137   4.553   1.071   4.028
    1ST    C116 5138   4.399   1.137   4.175
    1ST    H16R 5139   4.412   1.045   4.231
    1ST    H16S 5140   4.465   1.217   4.210
    1ST    C115 5141   4.258   1.167   4.178
    1ST    H15R 5142   4.244   1.267   4.136
    1ST    H15S 5143   4.207   1.089   4.122
    1ST    C114 5144   4.186   1.168   4.322
    1ST    H14R 5145   4.229   1.248   4.383
    1ST    H14S 5146   4.082   1.198   4.310
    1ST    C113 5147   4.190   1.042   4.408
    1ST    H13R 5148   4.094   1.021   4.456
    1ST    H13S 5149   4.198   0.957   4.340
    1ST    C112 5150   4.290   1.035   4.521
    1ST    H12R 5151   4.257   0.956   4.589
    1ST    H12S 5152   4.383   0.998   4.477
    1ST    C111 5153   4.323   1.154   4.615
    1ST    H11R 5154   4.357   1.241   4.559
    1ST    H11S 5155   4.230   1.186   4.664
    1ST    C110 5156   4.420   1.110   4.728
    1ST    H10R 5157   4.354   1.039   4.778
    1ST    H10S 5158   4.507   1.061   4.684
    1ST     C19 5159   4.471   1.215   4.830
    1ST     H9R 5160   4.542   1.180   4.906
    1ST     H9S 5161   4.542   1.285   4.786
    1ST     C18 5162   4.357   1.292   4.898
    1ST     H8R 5163   4.275   1.322   4.833
    1ST     H8S 5164   4.310   1.236   4.979
    1ST     C17 5165   4.404   1.417   4.975
    1ST     H7R 5166   4.488   1.379   5.033
    1ST     H7S 5167   4.445   1.492   4.908
    1ST     C16 5168   4.303   1.484   5.067
    1ST     H6R 5169   4.223   1.527   5.007
    1ST     H6S 5170   4.264   1.406   5.133
    1ST     C15 5171   4.357   1.589   5.164
    1ST     H5R 5172   4.437   1.549   5.228
    1ST     H5S 5173   4.387   1.676   5.107
    1ST     C14 5174   4.248   1.651   5.250
    1ST     H4R 5175   4.274   1.756   5.266
    1ST     H4S 5176   4.153   1.654   5.197
    1ST     C13 5177   4.228   1.572   5.388
    1ST     H3R 5178   4.202   1.470   5.361
    1ST     H3S 5179   4.317   1.573   5.451
    1ST     C12 5180   4.120   1.642   5.476
    1ST     H2R 5181   4.178   1.719   5.527
    1ST     H2S 5182   4.029   1.679   5.427
    2PS     C11 5183   4.054   1.553   5.582
    2PS     O12 5184   3.947   1.596   5.630
    2PS     O11 5185   4.117   1.438   5.627
    2PS      C1 5186   4.053   1.359   5.730
    2PS      HR 5187   4.131   1.297   5.776
    2PS      HS 5188   4.011   1.419   5.811
    2PS      C2 5189   3.935   1.283   5.673
    2PS      HX 5190   3.852   1.355   5.671
    2PS      C3 5191   3.896   1.157   5.754
    2PS      HA 5192   3.822   1.185   5.829
    2PS      HB 5193   3.849   1.074   5.699
    2PS     O31 5194   4.016   1.092   5.808
    2PS     P31 5195   4.023   0.975   5.914
    2PS     O32 5196   3.918   1.024   6.024
    2PS     C31 5197   3.952   1.109   6.136
    2PS     H1A 5198   4.027   1.063   6.201
    2PS     H1B 5199   3.986   1.201   6.087
    2PS     C32 5200   3.832   1.139   6.222
    2PS     H2A 5201   3.856   1.225   6.284
    2PS     N31 5202   3.706   1.153   6.142
    2PS    HN1A 5203   3.721   1.225   6.069
    2PS    HN1B 5204   3.677   1.067   6.092
    2PS    HN1C 5205   3.623   1.191   6.191
    2PS     C33 5206   3.818   1.026   6.322
    2PS     O33 5207   3.973   0.853   5.854
    2PS     O34 5208   4.155   0.969   5.970
    2PS     O21 5209   3.979   1.239   5.544
    2PS     C21 5210   3.886   1.191   5.458
    2PS     O22 5211   3.763   1.201   5.469
    2PS     O35 5212   3.847   1.054   6.437
    2PS     O36 5213   3.777   0.920   6.280
    3DHA   C116 5214   3.438   1.246   4.589
    3DHA   H16R 5215   3.474   1.206   4.684
    3DHA   C115 5216   3.372   1.373   4.587
    3DHA   H15R 5217   3.331   1.401   4.490
    3DHA   H15S 5218   3.293   1.385   4.661
    3DHA   C114 5219   3.478   1.476   4.613
    3DHA   H14R 5220   3.546   1.497   4.532
    3DHA   C113 5221   3.503   1.533   4.728
    3DHA   H13R 5222   3.589   1.599   4.738
    3DHA   C112 5223   3.423   1.517   4.849
    3DHA   H12R 5224   3.338   1.585   4.841
    3DHA   H12S 5225   3.386   1.417   4.869
    3DHA   C111 5226   3.510   1.563   4.967
    3DHA   H11R 5227   3.512   1.671   4.977
    3DHA   C110 5228   3.588   1.488   5.053
    3DHA   H10R 5229   3.637   1.537   5.136
    3DHA    C19 5230   3.591   1.340   5.054
    3DHA    H9R 5231   3.666   1.312   5.129
    3DHA    H9S 5232   3.497   1.300   5.093
    3DHA    C18 5233   3.634   1.269   4.931
    3DHA    H8R 5234   3.550   1.232   4.872
    3DHA    C17 5235   3.749   1.251   4.871
    3DHA    H7R 5236   3.753   1.204   4.774
    3DHA    C16 5237   3.886   1.294   4.920
    3DHA    H6R 5238   3.936   1.336   4.832
    3DHA    H6S 5239   3.883   1.386   4.979
    3DHA    C15 5240   3.965   1.172   4.967
    3DHA    H5R 5241   4.004   1.103   4.892
    3DHA    C14 5242   4.016   1.155   5.088
    3DHA    H4R 5243   4.080   1.069   5.102
    3DHA    C13 5244   3.985   1.224   5.217
    3DHA    H3R 5245   4.069   1.284   5.252
    3DHA    H3S 5246   3.907   1.299   5.200
    3DHA    C12 5247   3.946   1.135   5.332
    3DHA    H2R 5248   3.876   1.065   5.286
    3DHA    H2S 5249   4.039   1.081   5.354
    3DHA   C117 5250   3.478   1.182   4.479
    3DHA   H17R 5251   3.543   1.096   4.478
    3DHA   C118 5252   3.470   1.220   4.339
    3DHA   H18R 5253   3.416   1.315   4.328
    3DHA   H18S 5254   3.403   1.161   4.276
    3DHA   C119 5255   3.600   1.217   4.266
    3DHA   H19R 5256   3.597   1.161   4.173
    3DHA   C120 5257   3.712   1.281   4.294
    3DHA   H20R 5258   3.786   1.261   4.217
    3DHA   C121 5259   3.752   1.337   4.426
    3DHA   H21R 5260   3.666   1.347   4.493
    3DHA   H21S 5261   3.777   1.443   4.411
    3DHA   C122 5262   3.864   1.276   4.513
    3DHA   H22R 5263   3.946   1.250   4.445
    3DHA   H22S 5264   3.853   1.179   4.561
    3DHA   H22T 5265   3.903   1.354   4.579
    1ST    C118 5266   2.338   5.257   3.722
    1ST    H18R 5267   2.396   5.169   3.691
    1ST    H18S 5268   2.410   5.336   3.703
    1ST    H18T 5269   2.259   5.267   3.647
    1ST    C117 5270   2.298   5.247   3.869
    1ST    H17R 5271   2.386   5.223   3.929
    1ST    H17S 5272   2.263   5.344   3.906
    1ST    C116 5273   2.181   5.141   3.896
    1ST    H16R 5274   2.084   5.164   3.851
    1ST    H16S 5275   2.211   5.045   3.854
    1ST    C115 5276   2.171   5.126   4.046
    1ST    H15R 5277   2.269   5.089   4.077
    1ST    H15S 5278   2.148   5.223   4.092
    1ST    C114 5279   2.055   5.037   4.087
    1ST    H14R 5280   1.957   5.081   4.066
    1ST    H14S 5281   2.047   4.943   4.034
    1ST    C113 5282   2.049   4.993   4.229
    1ST    H13R 5283   2.039   5.081   4.292
    1ST    H13S 5284   1.958   4.934   4.240
    1ST    C112 5285   2.164   4.917   4.283
    1ST    H12R 5286   2.156   4.818   4.238
    1ST    H12S 5287   2.258   4.961   4.249
    1ST    C111 5288   2.165   4.899   4.431
    1ST    H11R 5289   2.172   4.996   4.481
    1ST    H11S 5290   2.076   4.851   4.472
    1ST    C110 5291   2.283   4.811   4.466
    1ST    H10R 5292   2.269   4.709   4.430
    1ST    H10S 5293   2.364   4.844   4.400
    1ST     C19 5294   2.346   4.806   4.606
    1ST     H9R 5295   2.388   4.902   4.636
    1ST     H9S 5296   2.271   4.786   4.683
    1ST     C18 5297   2.463   4.709   4.604
    1ST     H8R 5298   2.432   4.605   4.607
    1ST     H8S 5299   2.510   4.723   4.506
    1ST     C17 5300   2.571   4.735   4.707
    1ST     H7R 5301   2.655   4.667   4.688
    1ST     H7S 5302   2.622   4.831   4.693
    1ST     C16 5303   2.527   4.721   4.853
    1ST     H6R 5304   2.435   4.777   4.873
    1ST     H6S 5305   2.509   4.613   4.860
    1ST     C15 5306   2.630   4.769   4.954
    1ST     H5R 5307   2.725   4.714   4.946
    1ST     H5S 5308   2.667   4.867   4.923
    1ST     C14 5309   2.584   4.788   5.098
    1ST     H4R 5310   2.663   4.826   5.163
    1ST     H4S 5311   2.501   4.859   5.104
    1ST     C13 5312   2.507   4.666   5.148
    1ST     H3R 5313   2.432   4.645   5.071
    1ST     H3S 5314   2.580   4.586   5.163
    1ST     C12 5315   2.440   4.705   5.277
    1ST     H2R 5316   2.518   4.733   5.348
    1ST     H2S 5317   2.361   4.781   5.269
    2PS     C11 5318   2.365   4.589   5.340
    2PS     O12 5319   2.350   4.577   5.465
    2PS     O11 5320   2.297   4.511   5.254
    2PS      C1 5321   2.225   4.390   5.304
    2PS      HR 5322   2.192   4.338   5.214
    2PS      HS 5323   2.294   4.325   5.359
    2PS      C2 5324   2.102   4.422   5.397
    2PS      HX 5325   2.119   4.505   5.465
    2PS      C3 5326   2.048   4.296   5.471
    2PS      HA 5327   1.993   4.234   5.400
    2PS      HB 5328   2.134   4.247   5.516
    2PS     O31 5329   1.958   4.332   5.583
    2PS     P31 5330   1.915   4.227   5.684
    2PS     O32 5331   1.872   4.315   5.811
    2PS     C31 5332   1.970   4.380   5.888
    2PS     H1A 5333   1.935   4.394   5.991
    2PS     H1B 5334   2.054   4.313   5.904
    2PS     C32 5335   2.025   4.506   5.828
    2PS     H2A 5336   2.095   4.483   5.747
    2PS     N31 5337   1.933   4.594   5.755
    2PS    HN1A 5338   1.857   4.634   5.812
    2PS    HN1B 5339   1.983   4.670   5.706
    2PS    HN1C 5340   1.879   4.543   5.683
    2PS     C33 5341   2.101   4.574   5.934
    2PS     O33 5342   1.799   4.153   5.629
    2PS     O34 5343   2.033   4.150   5.722
    2PS     O21 5344   2.008   4.462   5.305
    2PS     C21 5345   1.997   4.593   5.270
    2PS     O22 5346   2.043   4.686   5.332
    2PS     O35 5347   2.044   4.665   5.987
    2PS     O36 5348   2.220   4.583   5.920
    3DHA   C116 5349   1.140   4.735   4.470
    3DHA   H16R 5350   1.149   4.747   4.578
    3DHA   C115 5351   1.148   4.604   4.418
    3DHA   H15R 5352   1.067   4.540   4.455
    3DHA   H15S 5353   1.145   4.604   4.309
    3DHA   C114 5354   1.273   4.536   4.461
    3DHA   H14R 5355   1.351   4.525   4.386
    3DHA   C113 5356   1.295   4.481   4.583
    3DHA   H13R 5357   1.390   4.432   4.602
    3DHA   C112 5358   1.208   4.487   4.697
    3DHA   H12R 5359   1.112   4.534   4.673
    3DHA   H12S 5360   1.198   4.383   4.728
    3DHA   C111 5361   1.269   4.570   4.799
    3DHA   H11R 5362   1.299   4.667   4.761
    3DHA   C110 5363   1.304   4.531   4.918
    3DHA   H10R 5364   1.351   4.601   4.986
    3DHA    C19 5365   1.284   4.395   4.989
    3DHA    H9R 5366   1.181   4.362   4.981
    3DHA    H9S 5367   1.350   4.321   4.942
    3DHA    C18 5368   1.326   4.411   5.129
    3DHA    H8R 5369   1.254   4.447   5.202
    3DHA    C17 5370   1.450   4.386   5.181
    3DHA    H7R 5371   1.462   4.395   5.289
    3DHA    C16 5372   1.579   4.370   5.101
    3DHA    H6R 5373   1.649   4.347   5.181
    3DHA    H6S 5374   1.577   4.274   5.049
    3DHA    C15 5375   1.614   4.487   5.018
    3DHA    H5R 5376   1.572   4.474   4.919
    3DHA    C14 5377   1.697   4.590   5.042
    3DHA    H4R 5378   1.713   4.656   4.957
    3DHA    C13 5379   1.773   4.619   5.164
    3DHA    H3R 5380   1.755   4.724   5.188
    3DHA    H3S 5381   1.735   4.565   5.251
    3DHA    C12 5382   1.924   4.602   5.141
    3DHA    H2R 5383   1.945   4.505   5.095
    3DHA    H2S 5384   1.970   4.677   5.077
    3DHA   C117 5385   1.113   4.842   4.393
    3DHA   H17R 5386   1.091   4.935   4.446
    3DHA   C118 5387   1.110   4.852   4.248
    3DHA   H18R 5388   1.186   4.786   4.205
    3DHA   H18S 5389   1.149   4.942   4.200
    3DHA   C119 5390   0.977   4.817   4.188
    3DHA   H19R 5391   0.962   4.709   4.185
    3DHA   C120 5392   0.878   4.899   4.163
    3DHA   H20R 5393   0.778   4.869   4.132
    3DHA   C121 5394   0.877   5.045   4.196
    3DHA   H21R 5395   0.980   5.068   4.226
    3DHA   H21S 5396   0.808   5.069   4.276
    3DHA   C122 5397   0.858   5.114   4.063
    3DHA   H22R 5398   0.904   5.071   3.974
    3DHA   H22S 5399   0.900   5.214   4.068
    3DHA   H22T 5400   0.752   5.121   4.037
    1ST    C118 5401   2.869   3.538   3.816
    1ST    H18R 5402   2.803   3.499   3.739
    1ST    H18S 5403   2.928   3.450   3.840
    1ST    H18T 5404   2.926   3.620   3.771
    1ST    C117 5405   2.780   3.581   3.938
    1ST    H17R 5406   2.825   3.643   4.016
    1ST    H17S 5407   2.701   3.649   3.904
    1ST    C116 5408   2.716   3.457   4.013
    1ST    H16R 5409   2.663   3.394   3.942
    1ST    H16S 5410   2.790   3.393   4.062
    1ST    C115 5411   2.608   3.495   4.111
    1ST    H15R 5412   2.640   3.562   4.190
    1ST    H15S 5413   2.533   3.552   4.057
    1ST    C114 5414   2.550   3.361   4.174
    1ST    H14R 5415   2.552   3.290   4.092
    1ST    H14S 5416   2.624   3.326   4.247
    1ST    C113 5417   2.414   3.369   4.237
    1ST    H13R 5418   2.431   3.440   4.319
    1ST    H13S 5419   2.355   3.412   4.156
    1ST    C112 5420   2.362   3.235   4.264
    1ST    H12R 5421   2.253   3.236   4.264
    1ST    H12S 5422   2.401   3.166   4.188
    1ST    C111 5423   2.405   3.184   4.402
    1ST    H11R 5424   2.514   3.172   4.406
    1ST    H11S 5425   2.372   3.258   4.475
    1ST    C110 5426   2.332   3.050   4.447
    1ST    H10R 5427   2.228   3.082   4.434
    1ST    H10S 5428   2.347   2.979   4.365
    1ST     C19 5429   2.352   3.008   4.586
    1ST     H9R 5430   2.458   3.023   4.611
    1ST     H9S 5431   2.302   3.073   4.657
    1ST     C18 5432   2.329   2.858   4.614
    1ST     H8R 5433   2.228   2.827   4.583
    1ST     H8S 5434   2.396   2.805   4.546
    1ST     C17 5435   2.351   2.811   4.752
    1ST     H7R 5436   2.457   2.793   4.767
    1ST     H7S 5437   2.316   2.893   4.816
    1ST     C16 5438   2.283   2.680   4.804
    1ST     H6R 5439   2.177   2.678   4.778
    1ST     H6S 5440   2.331   2.596   4.752
    1ST     C15 5441   2.300   2.641   4.955
    1ST     H5R 5442   2.244   2.547   4.959
    1ST     H5S 5443   2.404   2.623   4.982
    1ST     C14 5444   2.234   2.742   5.051
    1ST     H4R 5445   2.301   2.828   5.054
    1ST     H4S 5446   2.140   2.772   5.004
    1ST     C13 5447   2.217   2.683   5.188
    1ST     H3R 5448   2.173   2.758   5.253
    1ST     H3S 5449   2.145   2.600   5.188
    1ST     C12 5450   2.352   2.643   5.259
    1ST     H2R 5451   2.395   2.549   5.225
    1ST     H2S 5452   2.434   2.714   5.247
    2PS     C11 5453   2.323   2.617   5.409
    2PS     O12 5454   2.352   2.699   5.493
    2PS     O11 5455   2.244   2.511   5.436
    2PS      C1 5456   2.200   2.493   5.572
    2PS      HR 5457   2.170   2.390   5.591
    2PS      HS 5458   2.283   2.509   5.641
    2PS      C2 5459   2.078   2.582   5.616
    2PS      HX 5460   2.091   2.681   5.573
    2PS      C3 5461   2.056   2.573   5.770
    2PS      HA 5462   2.147   2.613   5.813
    2PS      HB 5463   1.978   2.642   5.802
    2PS     O31 5464   2.035   2.446   5.831
    2PS     P31 5465   2.064   2.425   5.984
    2PS     O32 5466   1.959   2.511   6.068
    2PS     C31 5467   1.822   2.493   6.062
    2PS     H1A 5468   1.795   2.505   5.957
    2PS     H1B 5469   1.790   2.394   6.096
    2PS     C32 5470   1.748   2.605   6.150
    2PS     H2A 5471   1.775   2.585   6.254
    2PS     N31 5472   1.794   2.737   6.107
    2PS    HN1A 5473   1.892   2.758   6.083
    2PS    HN1B 5474   1.740   2.765   6.024
    2PS    HN1C 5475   1.764   2.802   6.181
    2PS     C33 5476   1.598   2.585   6.150
    2PS     O33 5477   2.036   2.283   6.022
    2PS     O34 5478   2.198   2.475   6.006
    2PS     O21 5479   1.958   2.540   5.545
    2PS     C21 5480   1.843   2.604   5.561
    2PS     O22 5481   1.828   2.709   5.614
    2PS     O35 5482   1.529   2.639   6.065
    2PS     O36 5483   1.547   2.532   6.250
    3DHA   C116 5484   1.836   2.443   4.632
    3DHA   H16R 5485   1.849   2.338   4.608
    3DHA   C115 5486   1.753   2.467   4.759
    3DHA   H15R 5487   1.764   2.571   4.792
    3DHA   H15S 5488   1.646   2.452   4.748
    3DHA   C114 5489   1.808   2.390   4.873
    3DHA   H14R 5490   1.911   2.418   4.893
    3DHA   C113 5491   1.749   2.296   4.946
    3DHA   H13R 5492   1.812   2.245   5.018
    3DHA   C112 5493   1.614   2.243   4.937
    3DHA   H12R 5494   1.564   2.273   4.845
    3DHA   H12S 5495   1.622   2.135   4.946
    3DHA   C111 5496   1.540   2.298   5.056
    3DHA   H11R 5497   1.465   2.371   5.028
    3DHA   C110 5498   1.564   2.274   5.182
    3DHA   H10R 5499   1.504   2.329   5.254
    3DHA    C19 5500   1.654   2.165   5.234
    3DHA    H9R 5501   1.706   2.121   5.149
    3DHA    H9S 5502   1.733   2.212   5.294
    3DHA    C18 5503   1.581   2.052   5.310
    3DHA    H8R 5504   1.542   1.974   5.244
    3DHA    C17 5505   1.545   2.046   5.440
    3DHA    H7R 5506   1.483   1.960   5.466
    3DHA    C16 5507   1.598   2.139   5.546
    3DHA    H6R 5508   1.597   2.084   5.640
    3DHA    H6S 5509   1.705   2.161   5.538
    3DHA    C15 5510   1.507   2.260   5.555
    3DHA    H5R 5511   1.407   2.236   5.520
    3DHA    C14 5512   1.540   2.389   5.569
    3DHA    H4R 5513   1.474   2.472   5.546
    3DHA    C13 5514   1.674   2.427   5.616
    3DHA    H3R 5515   1.670   2.479   5.712
    3DHA    H3S 5516   1.738   2.340   5.631
    3DHA    C12 5517   1.727   2.521   5.515
    3DHA    H2R 5518   1.746   2.459   5.427
    3DHA    H2S 5519   1.651   2.588   5.475
    3DHA   C117 5520   1.903   2.528   4.553
    3DHA   H17R 5521   1.957   2.493   4.465
    3DHA   C118 5522   1.904   2.678   4.567
    3DHA   H18R 5523   2.004   2.715   4.544
    3DHA   H18S 5524   1.890   2.714   4.669
    3DHA   C119 5525   1.807   2.747   4.472
    3DHA   H19R 5526   1.704   2.755   4.508
    3DHA   C120 5527   1.821   2.774   4.345
    3DHA   H20R 5528   1.734   2.808   4.289
    3DHA   C121 5529   1.941   2.757   4.256
    3DHA   H21R 5530   2.033   2.729   4.307
    3DHA   H21S 5531   1.961   2.857   4.217
    3DHA   C122 5532   1.922   2.656   4.148
    3DHA   H22R 5533   1.839   2.678   4.080
    3DHA   H22S 5534   1.901   2.555   4.182
    3DHA   H22T 5535   2.007   2.640   4.081
    1ST    C118 5536   6.746   0.249   5.258
    1ST    H18R 5537   6.760   0.218   5.362
    1ST    H18S 5538   6.652   0.205   5.225
    1ST    H18T 5539   6.741   0.358   5.246
    1ST    C117 5540   6.856   0.185   5.174
    1ST    H17R 5541   6.953   0.214   5.215
    1ST    H17S 5542   6.862   0.076   5.182
    1ST    C116 5543   6.870   0.224   5.031
    1ST    H16R 5544   6.892   0.330   5.021
    1ST    H16S 5545   6.961   0.173   4.998
    1ST    C115 5546   6.752   0.198   4.948
    1ST    H15R 5547   6.732   0.091   4.960
    1ST    H15S 5548   6.663   0.251   4.983
    1ST    C114 5549   6.760   0.224   4.801
    1ST    H14R 5550   6.811   0.320   4.802
    1ST    H14S 5551   6.827   0.150   4.755
    1ST    C113 5552   6.630   0.235   4.722
    1ST    H13R 5553   6.643   0.230   4.613
    1ST    H13S 5554   6.555   0.160   4.748
    1ST    C112 5555   6.566   0.368   4.751
    1ST    H12R 5556   6.573   0.382   4.859
    1ST    H12S 5557   6.627   0.450   4.712
    1ST    C111 5558   6.426   0.392   4.687
    1ST    H11R 5559   6.439   0.442   4.591
    1ST    H11S 5560   6.374   0.298   4.669
    1ST    C110 5561   6.346   0.486   4.773
    1ST    H10R 5562   6.327   0.445   4.872
    1ST    H10S 5563   6.400   0.577   4.799
    1ST     C19 5564   6.213   0.540   4.701
    1ST     H9R 5565   6.240   0.590   4.608
    1ST     H9S 5566   6.171   0.444   4.669
    1ST     C18 5567   6.120   0.623   4.783
    1ST     H8R 5568   6.023   0.624   4.733
    1ST     H8S 5569   6.106   0.590   4.886
    1ST     C17 5570   6.151   0.776   4.781
    1ST     H7R 5571   6.253   0.793   4.817
    1ST     H7S 5572   6.161   0.805   4.677
    1ST     C16 5573   6.050   0.875   4.833
    1ST     H6R 5574   6.066   0.979   4.803
    1ST     H6S 5575   5.955   0.850   4.785
    1ST     C15 5576   6.037   0.872   4.986
    1ST     H5R 5577   5.960   0.948   5.001
    1ST     H5S 5578   6.001   0.776   5.022
    1ST     C14 5579   6.166   0.906   5.058
    1ST     H4R 5580   6.242   0.833   5.031
    1ST     H4S 5581   6.206   1.000   5.018
    1ST     C13 5582   6.152   0.914   5.215
    1ST     H3R 5583   6.139   0.812   5.252
    1ST     H3S 5584   6.246   0.950   5.256
    1ST     C12 5585   6.021   0.996   5.258
    1ST     H2R 5586   6.028   1.086   5.197
    1ST     H2S 5587   5.936   0.932   5.231
    2PS     C11 5588   6.016   1.018   5.407
    2PS     O12 5589   6.050   0.940   5.490
    2PS     O11 5590   5.957   1.135   5.426
    2PS      C1 5591   5.943   1.178   5.566
    2PS      HR 5592   5.883   1.269   5.561
    2PS      HS 5593   5.897   1.104   5.631
    2PS      C2 5594   6.081   1.216   5.626
    2PS      HX 5595   6.142   1.126   5.639
    2PS      C3 5596   6.083   1.291   5.763
    2PS      HA 5597   6.073   1.399   5.754
    2PS      HB 5598   6.006   1.250   5.828
    2PS     O31 5599   6.218   1.256   5.810
    2PS     P31 5600   6.257   1.264   5.960
    2PS     O32 5601   6.203   1.124   6.021
    2PS     C31 5602   6.075   1.111   6.084
    2PS     H1A 5603   6.086   1.174   6.173
    2PS     H1B 5604   5.998   1.150   6.018
    2PS     C32 5605   6.061   0.970   6.132
    2PS     H2A 5606   5.995   0.966   6.219
    2PS     N31 5607   6.002   0.890   6.023
    2PS    HN1A 5608   5.903   0.919   6.009
    2PS    HN1B 5609   6.058   0.903   5.937
    2PS    HN1C 5610   5.994   0.789   6.042
    2PS     C33 5611   6.189   0.912   6.186
    2PS     O33 5612   6.403   1.253   5.964
    2PS     O34 5613   6.194   1.379   6.027
    2PS     O21 5614   6.145   1.320   5.541
    2PS     C21 5615   6.255   1.297   5.474
    2PS     O22 5616   6.311   1.190   5.466
    2PS     O35 5617   6.233   0.939   6.298
    2PS     O36 5618   6.268   0.849   6.109
    3DHA   C116 5619   5.375   1.391   4.338
    3DHA   H16R 5620   5.476   1.366   4.304
    3DHA   C115 5621   5.370   1.470   4.462
    3DHA   H15R 5622   5.463   1.528   4.460
    3DHA   H15S 5623   5.278   1.529   4.464
    3DHA   C114 5624   5.361   1.374   4.570
    3DHA   H14R 5625   5.268   1.317   4.573
    3DHA   C113 5626   5.459   1.345   4.659
    3DHA   H13R 5627   5.448   1.267   4.734
    3DHA   C112 5628   5.581   1.422   4.680
    3DHA   H12R 5629   5.570   1.511   4.618
    3DHA   H12S 5630   5.600   1.449   4.784
    3DHA   C111 5631   5.687   1.357   4.594
    3DHA   H11R 5632   5.669   1.365   4.487
    3DHA   C110 5633   5.809   1.315   4.636
    3DHA   H10R 5634   5.884   1.261   4.578
    3DHA    C19 5635   5.852   1.292   4.779
    3DHA    H9R 5636   5.769   1.304   4.849
    3DHA    H9S 5637   5.882   1.188   4.786
    3DHA    C18 5638   5.954   1.397   4.808
    3DHA    H8R 5639   5.956   1.485   4.744
    3DHA    C17 5640   6.041   1.414   4.906
    3DHA    H7R 5641   6.106   1.500   4.894
    3DHA    C16 5642   6.067   1.326   5.025
    3DHA    H6R 5643   6.005   1.235   5.027
    3DHA    H6S 5644   6.169   1.290   5.012
    3DHA    C15 5645   6.027   1.399   5.152
    3DHA    H5R 5646   5.928   1.444   5.161
    3DHA    C14 5647   6.118   1.442   5.248
    3DHA    H4R 5648   6.079   1.484   5.340
    3DHA    C13 5649   6.259   1.412   5.259
    3DHA    H3R 5650   6.288   1.316   5.214
    3DHA    H3S 5651   6.326   1.477   5.201
    3DHA    C12 5652   6.307   1.417   5.403
    3DHA    H2R 5653   6.416   1.424   5.406
    3DHA    H2S 5654   6.280   1.512   5.451
    3DHA   C117 5655   5.274   1.333   4.277
    3DHA   H17R 5656   5.295   1.282   4.183
    3DHA   C118 5657   5.129   1.367   4.305
    3DHA   H18R 5658   5.103   1.432   4.388
    3DHA   H18S 5659   5.092   1.271   4.343
    3DHA   C119 5660   5.064   1.403   4.176
    3DHA   H19R 5661   5.050   1.511   4.169
    3DHA   C120 5662   5.011   1.326   4.085
    3DHA   H20R 5663   4.974   1.379   3.998
    3DHA   C121 5664   5.031   1.182   4.076
    3DHA   H21R 5665   5.096   1.139   4.153
    3DHA   H21S 5666   5.076   1.165   3.978
    3DHA   C122 5667   4.904   1.099   4.084
    3DHA   H22R 5668   4.914   0.994   4.057
    3DHA   H22S 5669   4.835   1.150   4.017
    3DHA   H22T 5670   4.862   1.108   4.184
    1ST    C118 5671   4.805   3.377   3.990
    1ST    H18R 5672   4.850   3.311   3.916
    1ST    H18S 5673   4.855   3.350   4.083
    1ST    H18T 5674   4.845   3.477   3.977
    1ST    C117 5675   4.654   3.368   3.991
    1ST    H17R 5676   4.612   3.401   4.086
    1ST    H17S 5677   4.610   3.433   3.915
    1ST    C116 5678   4.603   3.225   3.972
    1ST    H16R 5679   4.497   3.225   4.001
    1ST    H16S 5680   4.612   3.200   3.866
    1ST    C115 5681   4.664   3.103   4.050
    1ST    H15R 5682   4.615   3.008   4.030
    1ST    H15S 5683   4.768   3.091   4.019
    1ST    C114 5684   4.671   3.127   4.207
    1ST    H14R 5685   4.742   3.049   4.235
    1ST    H14S 5686   4.704   3.224   4.246
    1ST    C113 5687   4.543   3.112   4.281
    1ST    H13R 5688   4.479   3.199   4.263
    1ST    H13S 5689   4.491   3.026   4.238
    1ST    C112 5690   4.554   3.100   4.432
    1ST    H12R 5691   4.621   3.014   4.444
    1ST    H12S 5692   4.589   3.189   4.485
    1ST    C111 5693   4.414   3.080   4.490
    1ST    H11R 5694   4.373   3.181   4.494
    1ST    H11S 5695   4.346   3.023   4.425
    1ST    C110 5696   4.437   3.034   4.638
    1ST    H10R 5697   4.515   2.959   4.624
    1ST    H10S 5698   4.493   3.119   4.679
    1ST     C19 5699   4.303   3.017   4.704
    1ST     H9R 5700   4.252   3.109   4.678
    1ST     H9S 5701   4.246   2.935   4.660
    1ST     C18 5702   4.314   3.003   4.855
    1ST     H8R 5703   4.399   2.943   4.887
    1ST     H8S 5704   4.353   3.096   4.897
    1ST     C17 5705   4.187   2.991   4.934
    1ST     H7R 5706   4.112   3.055   4.887
    1ST     H7S 5707   4.150   2.891   4.909
    1ST     C16 5708   4.204   3.009   5.082
    1ST     H6R 5709   4.241   3.107   5.115
    1ST     H6S 5710   4.100   3.020   5.115
    1ST     C15 5711   4.263   2.893   5.156
    1ST     H5R 5712   4.199   2.806   5.138
    1ST     H5S 5713   4.364   2.879   5.117
    1ST     C14 5714   4.281   2.914   5.308
    1ST     H4R 5715   4.311   3.017   5.328
    1ST     H4S 5716   4.185   2.906   5.358
    1ST     C13 5717   4.378   2.831   5.388
    1ST     H3R 5718   4.339   2.841   5.489
    1ST     H3S 5719   4.362   2.734   5.341
    1ST     C12 5720   4.518   2.874   5.367
    1ST     H2R 5721   4.590   2.795   5.390
    1ST     H2S 5722   4.536   2.914   5.267
    2PS     C11 5723   4.563   2.983   5.460
    2PS     O12 5724   4.519   3.005   5.575
    2PS     O11 5725   4.664   3.056   5.414
    2PS      C1 5726   4.733   3.150   5.500
    2PS      HR 5727   4.791   3.228   5.448
    2PS      HS 5728   4.660   3.202   5.563
    2PS      C2 5729   4.814   3.074   5.599
    2PS      HX 5730   4.775   2.973   5.612
    2PS      C3 5731   4.828   3.140   5.740
    2PS      HA 5732   4.736   3.147   5.799
    2PS      HB 5733   4.893   3.079   5.803
    2PS     O31 5734   4.880   3.271   5.723
    2PS     P31 5735   4.889   3.364   5.852
    2PS     O32 5736   5.020   3.315   5.912
    2PS     C31 5737   5.024   3.225   6.021
    2PS     H1A 5738   5.001   3.286   6.109
    2PS     H1B 5739   4.948   3.146   6.013
    2PS     C32 5740   5.165   3.165   6.041
    2PS     H2A 5741   5.199   3.115   5.950
    2PS     N31 5742   5.277   3.271   6.064
    2PS    HN1A 5743   5.274   3.352   6.000
    2PS    HN1B 5744   5.283   3.309   6.160
    2PS    HN1C 5745   5.367   3.222   6.048
    2PS     C33 5746   5.174   3.059   6.150
    2PS     O33 5747   4.906   3.503   5.811
    2PS     O34 5748   4.777   3.336   5.945
    2PS     O21 5749   4.945   3.070   5.535
    2PS     C21 5750   5.055   3.024   5.602
    2PS     O22 5751   5.042   2.933   5.683
    2PS     O35 5752   5.237   3.083   6.248
    2PS     O36 5753   5.102   2.960   6.150
    3DHA   C116 5754   5.407   3.718   4.536
    3DHA   H16R 5755   5.336   3.727   4.617
    3DHA   C115 5756   5.535   3.656   4.581
    3DHA   H15R 5757   5.568   3.568   4.527
    3DHA   H15S 5758   5.618   3.725   4.570
    3DHA   C114 5759   5.521   3.613   4.724
    3DHA   H14R 5760   5.581   3.674   4.791
    3DHA   C113 5761   5.431   3.523   4.774
    3DHA   H13R 5762   5.411   3.516   4.880
    3DHA   C112 5763   5.352   3.425   4.690
    3DHA   H12R 5764   5.247   3.446   4.707
    3DHA   H12S 5765   5.377   3.446   4.585
    3DHA   C111 5766   5.383   3.289   4.735
    3DHA   H11R 5767   5.475   3.256   4.688
    3DHA   C110 5768   5.316   3.207   4.807
    3DHA   H10R 5769   5.361   3.110   4.826
    3DHA    C19 5770   5.208   3.251   4.898
    3DHA    H9R 5771   5.160   3.341   4.859
    3DHA    H9S 5772   5.129   3.177   4.909
    3DHA    C18 5773   5.253   3.295   5.038
    3DHA    H8R 5774   5.286   3.398   5.046
    3DHA    C17 5775   5.239   3.223   5.153
    3DHA    H7R 5776   5.262   3.267   5.250
    3DHA    C16 5777   5.215   3.081   5.162
    3DHA    H6R 5778   5.123   3.052   5.213
    3DHA    H6S 5779   5.191   3.036   5.065
    3DHA    C15 5780   5.336   3.016   5.222
    3DHA    H5R 5781   5.425   3.008   5.160
    3DHA    C14 5782   5.331   2.957   5.342
    3DHA    H4R 5783   5.418   2.905   5.382
    3DHA    C13 5784   5.213   2.936   5.432
    3DHA    H3R 5785   5.121   2.919   5.375
    3DHA    H3S 5786   5.208   2.837   5.476
    3DHA    C12 5787   5.185   3.051   5.534
    3DHA    H2R 5788   5.258   3.049   5.615
    3DHA    H2S 5789   5.176   3.145   5.478
    3DHA   C117 5790   5.369   3.743   4.409
    3DHA   H17R 5791   5.272   3.792   4.397
    3DHA   C118 5792   5.444   3.741   4.281
    3DHA   H18R 5793   5.429   3.642   4.238
    3DHA   H18S 5794   5.550   3.753   4.304
    3DHA   C119 5795   5.396   3.851   4.198
    3DHA   H19R 5796   5.453   3.944   4.204
    3DHA   C120 5797   5.289   3.855   4.120
    3DHA   H20R 5798   5.261   3.941   4.060
    3DHA   C121 5799   5.197   3.734   4.090
    3DHA   H21R 5800   5.210   3.648   4.156
    3DHA   H21S 5801   5.222   3.693   3.992
    3DHA   C122 5802   5.045   3.773   4.083
    3DHA   H22R 5803   4.999   3.815   4.173
    3DHA   H22S 5804   4.994   3.680   4.056
    3DHA   H22T 5805   5.009   3.848   4.013
    1ST    C118 5806   4.210   2.884   4.146
    1ST    H18R 5807   4.230   2.878   4.254
    1ST    H18S 5808   4.107   2.862   4.121
    1ST    H18T 5809   4.209   2.991   4.124
    1ST    C117 5810   4.313   2.801   4.068
    1ST    H17R 5811   4.278   2.791   3.965
    1ST    H17S 5812   4.408   2.855   4.073
    1ST    C116 5813   4.338   2.660   4.124
    1ST    H16R 5814   4.238   2.623   4.148
    1ST    H16S 5815   4.387   2.606   4.043
    1ST    C115 5816   4.438   2.657   4.242
    1ST    H15R 5817   4.535   2.700   4.217
    1ST    H15S 5818   4.389   2.718   4.318
    1ST    C114 5819   4.487   2.520   4.295
    1ST    H14R 5820   4.413   2.482   4.366
    1ST    H14S 5821   4.475   2.449   4.212
    1ST    C113 5822   4.619   2.514   4.358
    1ST    H13R 5823   4.699   2.545   4.290
    1ST    H13S 5824   4.608   2.580   4.444
    1ST    C112 5825   4.650   2.376   4.429
    1ST    H12R 5826   4.556   2.340   4.469
    1ST    H12S 5827   4.679   2.303   4.353
    1ST    C111 5828   4.749   2.388   4.541
    1ST    H11R 5829   4.849   2.416   4.506
    1ST    H11S 5830   4.711   2.467   4.606
    1ST    C110 5831   4.760   2.262   4.625
    1ST    H10R 5832   4.663   2.213   4.636
    1ST    H10S 5833   4.825   2.197   4.566
    1ST     C19 5834   4.817   2.271   4.772
    1ST     H9R 5835   4.908   2.331   4.779
    1ST     H9S 5836   4.741   2.325   4.830
    1ST     C18 5837   4.829   2.130   4.835
    1ST     H8R 5838   4.726   2.096   4.850
    1ST     H8S 5839   4.860   2.052   4.764
    1ST     C17 5840   4.918   2.113   4.958
    1ST     H7R 5841   4.927   2.011   4.994
    1ST     H7S 5842   5.022   2.128   4.930
    1ST     C16 5843   4.892   2.225   5.064
    1ST     H6R 5844   4.898   2.323   5.015
    1ST     H6S 5845   4.793   2.236   5.108
    1ST     C15 5846   4.991   2.230   5.178
    1ST     H5R 5847   5.071   2.286   5.129
    1ST     H5S 5848   4.966   2.299   5.259
    1ST     C14 5849   5.057   2.097   5.214
    1ST     H4R 5850   4.979   2.024   5.237
    1ST     H4S 5851   5.125   2.052   5.141
    1ST     C13 5852   5.133   2.117   5.349
    1ST     H3R 5853   5.195   2.207   5.353
    1ST     H3S 5854   5.061   2.130   5.429
    1ST     C12 5855   5.225   2.007   5.394
    1ST     H2R 5856   5.164   1.918   5.403
    1ST     H2S 5857   5.300   1.989   5.317
    2PS     C11 5858   5.279   2.016   5.532
    2PS     O12 5859   5.394   2.042   5.561
    2PS     O11 5860   5.181   1.981   5.624
    2PS      C1 5861   5.213   1.954   5.762
    2PS      HR 5862   5.126   1.938   5.826
    2PS      HS 5863   5.286   1.873   5.772
    2PS      C2 5864   5.269   2.086   5.824
    2PS      HX 5865   5.366   2.107   5.777
    2PS      C3 5866   5.300   2.065   5.968
    2PS      HA 5867   5.353   1.969   5.970
    2PS      HB 5868   5.374   2.131   6.014
    2PS     O31 5869   5.180   2.055   6.045
    2PS     P31 5870   5.182   2.050   6.205
    2PS     O32 5871   5.240   2.191   6.253
    2PS     C31 5872   5.154   2.305   6.260
    2PS     H1A 5873   5.146   2.348   6.160
    2PS     H1B 5874   5.056   2.285   6.303
    2PS     C32 5875   5.216   2.412   6.350
    2PS     H2A 5876   5.172   2.398   6.449
    2PS     N31 5877   5.371   2.410   6.344
    2PS    HN1A 5878   5.407   2.409   6.247
    2PS    HN1B 5879   5.423   2.489   6.386
    2PS    HN1C 5880   5.410   2.332   6.400
    2PS     C33 5881   5.141   2.541   6.318
    2PS     O33 5882   5.041   2.048   6.243
    2PS     O34 5883   5.273   1.946   6.244
    2PS     O21 5884   5.176   2.195   5.800
    2PS     C21 5885   5.230   2.320   5.819
    2PS     O22 5886   5.343   2.339   5.852
    2PS     O35 5887   5.193   2.609   6.230
    2PS     O36 5888   5.047   2.577   6.384
    3DHA   C116 5889   4.974   2.787   4.598
    3DHA   H16R 5890   5.011   2.862   4.668
    3DHA   C115 5891   4.887   2.680   4.649
    3DHA   H15R 5892   4.798   2.675   4.587
    3DHA   H15S 5893   4.932   2.580   4.647
    3DHA   C114 5894   4.861   2.712   4.791
    3DHA   H14R 5895   4.768   2.765   4.807
    3DHA   C113 5896   4.922   2.672   4.900
    3DHA   H13R 5897   4.878   2.699   4.996
    3DHA   C112 5898   5.040   2.575   4.906
    3DHA   H12R 5899   5.027   2.501   4.985
    3DHA   H12S 5900   5.055   2.523   4.812
    3DHA   C111 5901   5.155   2.649   4.961
    3DHA   H11R 5902   5.227   2.687   4.890
    3DHA   C110 5903   5.188   2.680   5.081
    3DHA   H10R 5904   5.281   2.735   5.093
    3DHA    C19 5905   5.119   2.632   5.211
    3DHA    H9R 5906   5.094   2.527   5.194
    3DHA    H9S 5907   5.186   2.641   5.297
    3DHA    C18 5908   4.990   2.692   5.234
    3DHA    H8R 5909   4.956   2.756   5.154
    3DHA    C17 5910   4.920   2.693   5.350
    3DHA    H7R 5911   4.836   2.762   5.351
    3DHA    C16 5912   4.967   2.637   5.486
    3DHA    H6R 5913   5.031   2.709   5.538
    3DHA    H6S 5914   4.875   2.624   5.543
    3DHA    C15 5915   5.039   2.503   5.482
    3DHA    H5R 5916   5.010   2.449   5.393
    3DHA    C14 5917   5.133   2.450   5.565
    3DHA    H4R 5918   5.181   2.354   5.545
    3DHA    C13 5919   5.192   2.514   5.687
    3DHA    H3R 5920   5.301   2.510   5.685
    3DHA    H3S 5921   5.159   2.618   5.691
    3DHA    C12 5922   5.143   2.439   5.803
    3DHA    H2R 5923   5.157   2.506   5.887
    3DHA    H2S 5924   5.036   2.419   5.811
    3DHA   C117 5925   5.021   2.804   4.478
    3DHA   H17R 5926   5.102   2.877   4.467
    3DHA   C118 5927   4.989   2.718   4.368
    3DHA   H18R 5928   4.901   2.658   4.393
    3DHA   H18S 5929   5.070   2.645   4.359
    3DHA   C119 5930   4.960   2.797   4.244
    3DHA   H19R 5931   4.855   2.822   4.231
    3DHA   C120 5932   5.034   2.812   4.138
    3DHA   H20R 5933   4.999   2.861   4.047
    3DHA   C121 5934   5.181   2.777   4.125
    3DHA   H21R 5935   5.215   2.737   4.221
    3DHA   H21S 5936   5.235   2.869   4.105
    3DHA   C122 5937   5.230   2.682   4.014
    3DHA   H22R 5938   5.173   2.589   4.018
    3DHA   H22S 5939   5.337   2.661   4.013
    3DHA   H22T 5940   5.202   2.740   3.926
    1ST    C118 5941   5.201   4.710   3.627
    1ST    H18R 5942   5.296   4.763   3.638
    1ST    H18S 5943   5.117   4.772   3.594
    1ST    H18T 5944   5.221   4.632   3.553
    1ST    C117 5945   5.171   4.644   3.763
    1ST    H17R 5946   5.210   4.714   3.837
    1ST    H17S 5947   5.063   4.630   3.778
    1ST    C116 5948   5.242   4.518   3.790
    1ST    H16R 5949   5.188   4.438   3.738
    1ST    H16S 5950   5.343   4.517   3.750
    1ST    C115 5951   5.245   4.480   3.940
    1ST    H15R 5952   5.146   4.497   3.984
    1ST    H15S 5953   5.269   4.374   3.940
    1ST    C114 5954   5.349   4.565   4.017
    1ST    H14R 5955   5.421   4.603   3.944
    1ST    H14S 5956   5.285   4.650   4.043
    1ST    C113 5957   5.403   4.493   4.145
    1ST    H13R 5958   5.476   4.420   4.110
    1ST    H13S 5959   5.461   4.566   4.203
    1ST    C112 5960   5.301   4.435   4.249
    1ST    H12R 5961   5.216   4.504   4.247
    1ST    H12S 5962   5.257   4.340   4.219
    1ST    C111 5963   5.359   4.435   4.397
    1ST    H11R 5964   5.466   4.417   4.387
    1ST    H11S 5965   5.359   4.535   4.442
    1ST    C110 5966   5.306   4.317   4.474
    1ST    H10R 5967   5.198   4.318   4.492
    1ST    H10S 5968   5.306   4.225   4.415
    1ST     C19 5969   5.400   4.273   4.589
    1ST     H9R 5970   5.496   4.245   4.544
    1ST     H9S 5971   5.431   4.356   4.652
    1ST     C18 5972   5.337   4.151   4.666
    1ST     H8R 5973   5.245   4.182   4.716
    1ST     H8S 5974   5.308   4.081   4.587
    1ST     C17 5975   5.432   4.080   4.765
    1ST     H7R 5976   5.387   3.995   4.817
    1ST     H7S 5977   5.517   4.037   4.712
    1ST     C16 5978   5.485   4.164   4.881
    1ST     H6R 5979   5.544   4.244   4.835
    1ST     H6S 5980   5.406   4.220   4.931
    1ST     C15 5981   5.569   4.090   4.983
    1ST     H5R 5982   5.501   4.020   5.032
    1ST     H5S 5983   5.659   4.055   4.932
    1ST     C14 5984   5.628   4.189   5.091
    1ST     H4R 5985   5.695   4.135   5.160
    1ST     H4S 5986   5.690   4.260   5.037
    1ST     C13 5987   5.529   4.261   5.179
    1ST     H3R 5988   5.576   4.328   5.252
    1ST     H3S 5989   5.460   4.323   5.122
    1ST     C12 5990   5.444   4.166   5.264
    1ST     H2R 5991   5.352   4.208   5.305
    1ST     H2S 5992   5.407   4.077   5.213
    2PS     C11 5993   5.511   4.120   5.392
    2PS     O12 5994   5.618   4.161   5.429
    2PS     O11 5995   5.440   4.033   5.460
    2PS      C1 5996   5.491   3.979   5.595
    2PS      HR 5997   5.598   3.980   5.576
    2PS      HS 5998   5.460   4.046   5.676
    2PS      C2 5999   5.429   3.843   5.622
    2PS      HX 6000   5.320   3.847   5.618
    2PS      C3 6001   5.478   3.794   5.753
    2PS      HA 6002   5.587   3.789   5.758
    2PS      HB 6003   5.442   3.859   5.834
    2PS     O31 6004   5.432   3.662   5.765
    2PS     P31 6005   5.445   3.588   5.900
    2PS     O32 6006   5.293   3.545   5.941
    2PS     C31 6007   5.205   3.635   6.007
    2PS     H1A 6008   5.120   3.577   6.041
    2PS     H1B 6009   5.261   3.681   6.089
    2PS     C32 6010   5.151   3.743   5.906
    2PS     H2A 6011   5.242   3.800   5.888
    2PS     N31 6012   5.093   3.679   5.784
    2PS    HN1A 6013   5.010   3.622   5.808
    2PS    HN1B 6014   5.066   3.740   5.705
    2PS    HN1C 6015   5.160   3.610   5.747
    2PS     C33 6016   5.058   3.839   5.977
    2PS     O33 6017   5.525   3.468   5.872
    2PS     O34 6018   5.503   3.676   6.002
    2PS     O21 6019   5.482   3.753   5.521
    2PS     C21 6020   5.394   3.661   5.480
    2PS     O22 6021   5.273   3.675   5.486
    2PS     O35 6022   4.954   3.799   6.022
    2PS     O36 6023   5.080   3.957   5.967
    3DHA   C116 6024   5.991   3.650   4.306
    3DHA   H16R 6025   5.954   3.742   4.263
    3DHA   C115 6026   6.101   3.663   4.409
    3DHA   H15R 6027   6.123   3.573   4.468
    3DHA   H15S 6028   6.201   3.672   4.366
    3DHA   C114 6029   6.084   3.784   4.495
    3DHA   H14R 6030   6.143   3.868   4.460
    3DHA   C113 6031   6.022   3.783   4.618
    3DHA   H13R 6032   6.028   3.865   4.690
    3DHA   C112 6033   5.925   3.679   4.654
    3DHA   H12R 6034   5.827   3.727   4.661
    3DHA   H12S 6035   5.921   3.594   4.586
    3DHA   C111 6036   5.969   3.630   4.782
    3DHA   H11R 6037   6.024   3.538   4.768
    3DHA   C110 6038   5.950   3.679   4.901
    3DHA   H10R 6039   5.999   3.639   4.989
    3DHA    C19 6040   5.868   3.796   4.934
    3DHA    H9R 6041   5.889   3.882   4.871
    3DHA    H9S 6042   5.769   3.792   4.889
    3DHA    C18 6043   5.863   3.825   5.078
    3DHA    H8R 6044   5.921   3.914   5.103
    3DHA    C17 6045   5.777   3.783   5.169
    3DHA    H7R 6046   5.797   3.830   5.265
    3DHA    C16 6047   5.675   3.680   5.167
    3DHA    H6R 6048   5.687   3.610   5.084
    3DHA    H6S 6049   5.681   3.618   5.257
    3DHA    C15 6050   5.543   3.737   5.145
    3DHA    H5R 6051   5.542   3.832   5.092
    3DHA    C14 6052   5.434   3.686   5.190
    3DHA    H4R 6053   5.341   3.741   5.178
    3DHA    C13 6054   5.417   3.551   5.257
    3DHA    H3R 6055   5.311   3.531   5.272
    3DHA    H3S 6056   5.459   3.470   5.198
    3DHA    C12 6057   5.458   3.544   5.406
    3DHA    H2R 6058   5.421   3.462   5.468
    3DHA    H2S 6059   5.563   3.553   5.434
    3DHA   C117 6060   5.942   3.538   4.260
    3DHA   H17R 6061   5.864   3.549   4.184
    3DHA   C118 6062   5.966   3.404   4.324
    3DHA   H18R 6063   5.905   3.328   4.275
    3DHA   H18S 6064   5.935   3.404   4.429
    3DHA   C119 6065   6.111   3.361   4.322
    3DHA   H19R 6066   6.156   3.372   4.223
    3DHA   C120 6067   6.189   3.320   4.414
    3DHA   H20R 6068   6.293   3.301   4.392
    3DHA   C121 6069   6.150   3.303   4.556
    3DHA   H21R 6070   6.043   3.290   4.572
    3DHA   H21S 6071   6.195   3.395   4.595
    3DHA   C122 6072   6.226   3.193   4.624
    3DHA   H22R 6073   6.323   3.176   4.578
    3DHA   H22S 6074   6.165   3.103   4.633
    3DHA   H22T 6075   6.239   3.220   4.729
    1ST    C118 6076   1.763   5.037   3.756
    1ST    H18R 6077   1.844   5.104   3.785
    1ST    H18S 6078   1.797   4.988   3.664
    1ST    H18T 6079   1.748   4.958   3.829
    1ST    C117 6080   1.638   5.130   3.734
    1ST    H17R 6081   1.651   5.215   3.802
    1ST    H17S 6082   1.638   5.163   3.630
    1ST    C116 6083   1.496   5.070   3.756
    1ST    H16R 6084   1.424   5.151   3.747
    1ST    H16S 6085   1.481   4.990   3.682
    1ST    C115 6086   1.470   4.998   3.884
    1ST    H15R 6087   1.362   4.990   3.902
    1ST    H15S 6088   1.502   4.897   3.861
    1ST    C114 6089   1.527   5.069   4.010
    1ST    H14R 6090   1.635   5.085   4.015
    1ST    H14S 6091   1.479   5.167   4.013
    1ST    C113 6092   1.513   4.986   4.141
    1ST    H13R 6093   1.409   4.987   4.175
    1ST    H13S 6094   1.537   4.880   4.133
    1ST    C112 6095   1.596   5.036   4.258
    1ST    H12R 6096   1.700   5.025   4.229
    1ST    H12S 6097   1.583   5.144   4.274
    1ST    C111 6098   1.570   4.980   4.396
    1ST    H11R 6099   1.569   4.871   4.403
    1ST    H11S 6100   1.654   4.998   4.463
    1ST    C110 6101   1.432   5.023   4.450
    1ST    H10R 6102   1.411   5.129   4.435
    1ST    H10S 6103   1.343   4.987   4.397
    1ST     C19 6104   1.399   4.987   4.598
    1ST     H9R 6105   1.290   4.981   4.595
    1ST     H9S 6106   1.431   4.883   4.590
    1ST     C18 6107   1.467   5.058   4.712
    1ST     H8R 6108   1.417   5.023   4.802
    1ST     H8S 6109   1.573   5.041   4.733
    1ST     C17 6110   1.455   5.211   4.709
    1ST     H7R 6111   1.505   5.242   4.617
    1ST     H7S 6112   1.348   5.228   4.697
    1ST     C16 6113   1.513   5.286   4.828
    1ST     H6R 6114   1.620   5.268   4.838
    1ST     H6S 6115   1.494   5.394   4.822
    1ST     C15 6116   1.466   5.240   4.963
    1ST     H5R 6117   1.357   5.233   4.961
    1ST     H5S 6118   1.494   5.136   4.985
    1ST     C14 6119   1.513   5.334   5.081
    1ST     H4R 6120   1.619   5.345   5.057
    1ST     H4S 6121   1.471   5.434   5.069
    1ST     C13 6122   1.494   5.280   5.223
    1ST     H3R 6123   1.552   5.189   5.236
    1ST     H3S 6124   1.541   5.355   5.288
    1ST     C12 6125   1.347   5.259   5.257
    1ST     H2R 6126   1.272   5.338   5.251
    1ST     H2S 6127   1.305   5.189   5.184
    2PS     C11 6128   1.339   5.205   5.397
    2PS     O12 6129   1.432   5.209   5.478
    2PS     O11 6130   1.220   5.157   5.422
    2PS      C1 6131   1.206   5.069   5.543
    2PS      HR 6132   1.274   4.984   5.534
    2PS      HS 6133   1.243   5.128   5.627
    2PS      C2 6134   1.056   5.048   5.572
    2PS      HX 6135   1.014   5.145   5.599
    2PS      C3 6136   1.030   4.975   5.700
    2PS      HA 6137   1.041   4.867   5.696
    2PS      HB 6138   1.097   5.002   5.783
    2PS     O31 6139   0.905   5.019   5.749
    2PS     P31 6140   0.824   4.933   5.848
    2PS     O32 6141   0.904   4.955   5.986
    2PS     C31 6142   0.924   5.078   6.053
    2PS     H1A 6143   0.926   5.156   5.976
    2PS     H1B 6144   0.833   5.108   6.105
    2PS     C32 6145   1.046   5.089   6.147
    2PS     H2A 6146   1.040   5.011   6.224
    2PS     N31 6147   1.175   5.054   6.075
    2PS    HN1A 6148   1.249   5.043   6.146
    2PS    HN1B 6149   1.167   4.958   6.037
    2PS    HN1C 6150   1.190   5.122   5.999
    2PS     C33 6151   1.046   5.219   6.224
    2PS     O33 6152   0.690   4.994   5.856
    2PS     O34 6153   0.831   4.792   5.802
    2PS     O21 6154   0.982   4.982   5.468
    2PS     C21 6155   0.861   5.021   5.433
    2PS     O22 6156   0.793   5.108   5.487
    2PS     O35 6157   0.946   5.287   6.235
    2PS     O36 6158   1.154   5.258   6.256
    3DHA   C116 6159   0.067   4.939   4.137
    3DHA   H16R 6160  -0.016   4.953   4.068
    3DHA   C115 6161   0.033   4.942   4.284
    3DHA   H15R 6162  -0.061   4.889   4.300
    3DHA   H15S 6163   0.109   4.894   4.346
    3DHA   C114 6164   0.017   5.085   4.317
    3DHA   H14R 6165  -0.038   5.153   4.252
    3DHA   C113 6166   0.077   5.138   4.421
    3DHA   H13R 6167   0.072   5.246   4.434
    3DHA   C112 6168   0.164   5.084   4.531
    3DHA   H12R 6169   0.108   5.099   4.623
    3DHA   H12S 6170   0.198   4.981   4.526
    3DHA   C111 6171   0.282   5.173   4.558
    3DHA   H11R 6172   0.300   5.253   4.486
    3DHA   C110 6173   0.367   5.159   4.660
    3DHA   H10R 6174   0.447   5.231   4.676
    3DHA    C19 6175   0.357   5.048   4.764
    3DHA    H9R 6176   0.297   4.969   4.717
    3DHA    H9S 6177   0.455   5.000   4.766
    3DHA    C18 6178   0.304   5.095   4.901
    3DHA    H8R 6179   0.197   5.111   4.904
    3DHA    C17 6180   0.379   5.139   5.004
    3DHA    H7R 6181   0.341   5.172   5.101
    3DHA    C16 6182   0.525   5.127   5.017
    3DHA    H6R 6183   0.583   5.170   4.936
    3DHA    H6S 6184   0.545   5.179   5.112
    3DHA    C15 6185   0.556   4.981   5.043
    3DHA    H5R 6186   0.515   4.912   4.970
    3DHA    C14 6187   0.608   4.927   5.154
    3DHA    H4R 6188   0.611   4.819   5.163
    3DHA    C13 6189   0.669   4.998   5.271
    3DHA    H3R 6190   0.695   5.102   5.252
    3DHA    H3S 6191   0.612   5.001   5.364
    3DHA    C12 6192   0.802   4.935   5.321
    3DHA    H2R 6193   0.789   4.835   5.362
    3DHA    H2S 6194   0.876   4.929   5.241
    3DHA   C117 6195   0.183   4.911   4.082
    3DHA   H17R 6196   0.182   4.907   3.973
    3DHA   C118 6197   0.306   4.868   4.151
    3DHA   H18R 6198   0.270   4.783   4.209
    3DHA   H18S 6199   0.335   4.939   4.229
    3DHA   C119 6200   0.419   4.818   4.065
    3DHA   H19R 6201   0.464   4.732   4.116
    3DHA   C120 6202   0.463   4.873   3.948
    3DHA   H20R 6203   0.549   4.826   3.901
    3DHA   C121 6204   0.416   4.994   3.871
    3DHA   H21R 6205   0.376   5.067   3.942
    3DHA   H21S 6206   0.332   4.959   3.810
    3DHA   C122 6207   0.521   5.074   3.784
    3DHA   H22R 6208   0.550   5.028   3.690
    3DHA   H22S 6209   0.610   5.092   3.845
    3DHA   H22T 6210   0.481   5.171   3.752
    1ST    C118 6211   3.358   4.384   4.048
    1ST    H18R 6212   3.332   4.490   4.042
    1ST    H18S 6213   3.283   4.321   4.096
    1ST    H18T 6214   3.367   4.356   3.943
    1ST    C117 6215   3.484   4.364   4.121
    1ST    H17R 6216   3.462   4.379   4.227
    1ST    H17S 6217   3.529   4.264   4.113
    1ST    C116 6218   3.586   4.481   4.093
    1ST    H16R 6219   3.677   4.457   4.148
    1ST    H16S 6220   3.604   4.481   3.985
    1ST    C115 6221   3.532   4.625   4.121
    1ST    H15R 6222   3.609   4.694   4.087
    1ST    H15S 6223   3.440   4.642   4.063
    1ST    C114 6224   3.508   4.655   4.267
    1ST    H14R 6225   3.429   4.585   4.296
    1ST    H14S 6226   3.591   4.629   4.333
    1ST    C113 6227   3.465   4.801   4.296
    1ST    H13R 6228   3.547   4.867   4.268
    1ST    H13S 6229   3.388   4.822   4.222
    1ST    C112 6230   3.439   4.833   4.442
    1ST    H12R 6231   3.355   4.775   4.481
    1ST    H12S 6232   3.526   4.811   4.504
    1ST    C111 6233   3.407   4.981   4.469
    1ST    H11R 6234   3.486   5.047   4.433
    1ST    H11S 6235   3.312   5.004   4.420
    1ST    C110 6236   3.390   5.008   4.615
    1ST    H10R 6237   3.325   4.929   4.655
    1ST    H10S 6238   3.485   4.996   4.667
    1ST     C19 6239   3.328   5.147   4.643
    1ST     H9R 6240   3.392   5.219   4.591
    1ST     H9S 6241   3.229   5.163   4.600
    1ST     C18 6242   3.310   5.166   4.798
    1ST     H8R 6243   3.223   5.113   4.835
    1ST     H8S 6244   3.400   5.120   4.841
    1ST     C17 6245   3.297   5.311   4.842
    1ST     H7R 6246   3.311   5.321   4.949
    1ST     H7S 6247   3.377   5.373   4.801
    1ST     C16 6248   3.163   5.378   4.803
    1ST     H6R 6249   3.140   5.354   4.699
    1ST     H6S 6250   3.088   5.339   4.871
    1ST     C15 6251   3.175   5.531   4.804
    1ST     H5R 6252   3.247   5.557   4.726
    1ST     H5S 6253   3.078   5.560   4.763
    1ST     C14 6254   3.217   5.593   4.933
    1ST     H4R 6255   3.313   5.547   4.960
    1ST     H4S 6256   3.244   5.696   4.908
    1ST     C13 6257   3.122   5.592   5.050
    1ST     H3R 6258   3.024   5.627   5.019
    1ST     H3S 6259   3.093   5.494   5.088
    1ST     C12 6260   3.163   5.679   5.167
    1ST     H2R 6261   3.249   5.626   5.210
    1ST     H2S 6262   3.193   5.776   5.129
    2PS     C11 6263   3.060   5.697   5.276
    2PS     O12 6264   3.037   5.807   5.325
    2PS     O11 6265   3.012   5.582   5.330
    2PS      C1 6266   2.934   5.578   5.452
    2PS      HR 6267   2.987   5.620   5.538
    2PS      HS 6268   2.836   5.622   5.434
    2PS      C2 6269   2.909   5.425   5.475
    2PS      HX 6270   2.841   5.417   5.560
    2PS      C3 6271   3.049   5.358   5.500
    2PS      HA 6272   3.113   5.344   5.413
    2PS      HB 6273   3.102   5.422   5.571
    2PS     O31 6274   3.021   5.238   5.567
    2PS     P31 6275   3.141   5.142   5.610
    2PS     O32 6276   3.193   5.211   5.749
    2PS     C31 6277   3.102   5.274   5.831
    2PS     H1A 6278   3.034   5.341   5.777
    2PS     H1B 6279   3.042   5.195   5.877
    2PS     C32 6280   3.169   5.355   5.942
    2PS     H2A 6281   3.209   5.285   6.016
    2PS     N31 6282   3.280   5.443   5.889
    2PS    HN1A 6283   3.363   5.382   5.876
    2PS    HN1B 6284   3.260   5.488   5.798
    2PS    HN1C 6285   3.302   5.521   5.954
    2PS     C33 6286   3.060   5.435   6.013
    2PS     O33 6287   3.077   5.015   5.652
    2PS     O34 6288   3.249   5.145   5.511
    2PS     O21 6289   2.841   5.371   5.356
    2PS     C21 6290   2.721   5.418   5.324
    2PS     O22 6291   2.650   5.479   5.400
    2PS     O35 6292   3.019   5.397   6.124
    2PS     O36 6293   3.034   5.547   5.974
    3DHA   C116 6294   2.765   5.166   3.782
    3DHA   H16R 6295   2.835   5.230   3.730
    3DHA   C115 6296   2.783   5.176   3.932
    3DHA   H15R 6297   2.739   5.085   3.975
    3DHA   H15S 6298   2.885   5.178   3.972
    3DHA   C114 6299   2.715   5.298   3.993
    3DHA   H14R 6300   2.682   5.375   3.924
    3DHA   C113 6301   2.668   5.318   4.117
    3DHA   H13R 6302   2.616   5.412   4.132
    3DHA   C112 6303   2.661   5.220   4.230
    3DHA   H12R 6304   2.723   5.138   4.193
    3DHA   H12S 6305   2.717   5.251   4.318
    3DHA   C111 6306   2.527   5.165   4.264
    3DHA   H11R 6307   2.468   5.150   4.174
    3DHA   C110 6308   2.469   5.148   4.384
    3DHA   H10R 6309   2.382   5.084   4.397
    3DHA    C19 6310   2.541   5.186   4.512
    3DHA    H9R 6311   2.596   5.098   4.544
    3DHA    H9S 6312   2.608   5.268   4.487
    3DHA    C18 6313   2.454   5.235   4.623
    3DHA    H8R 6314   2.370   5.296   4.592
    3DHA    C17 6315   2.474   5.215   4.754
    3DHA    H7R 6316   2.405   5.271   4.817
    3DHA    C16 6317   2.574   5.121   4.812
    3DHA    H6R 6318   2.541   5.020   4.787
    3DHA    H6S 6319   2.667   5.138   4.757
    3DHA    C15 6320   2.608   5.140   4.956
    3DHA    H5R 6321   2.663   5.059   5.003
    3DHA    C14 6322   2.577   5.253   5.023
    3DHA    H4R 6323   2.535   5.337   4.968
    3DHA    C13 6324   2.583   5.273   5.163
    3DHA    H3R 6325   2.485   5.293   5.205
    3DHA    H3S 6326   2.624   5.182   5.208
    3DHA    C12 6327   2.682   5.386   5.184
    3DHA    H2R 6328   2.775   5.357   5.134
    3DHA    H2S 6329   2.651   5.477   5.133
    3DHA   C117 6330   2.688   5.079   3.720
    3DHA   H17R 6331   2.706   5.068   3.613
    3DHA   C118 6332   2.602   4.980   3.795
    3DHA   H18R 6333   2.523   4.946   3.728
    3DHA   H18S 6334   2.555   5.020   3.885
    3DHA   C119 6335   2.677   4.855   3.832
    3DHA   H19R 6336   2.772   4.831   3.784
    3DHA   C120 6337   2.642   4.780   3.943
    3DHA   H20R 6338   2.697   4.692   3.975
    3DHA   C121 6339   2.533   4.812   4.038
    3DHA   H21R 6340   2.470   4.727   4.064
    3DHA   H21S 6341   2.460   4.884   4.001
    3DHA   C122 6342   2.585   4.845   4.181
    3DHA   H22R 6343   2.512   4.902   4.239
    3DHA   H22S 6344   2.670   4.913   4.170
    3DHA   H22T 6345   2.614   4.755   4.236
    1ST    C118 6346   3.016   0.603   4.048
    1ST    H18R 6347   3.098   0.532   4.049
    1ST    H18S 6348   3.028   0.680   4.125
    1ST    H18T 6349   3.020   0.663   3.957
    1ST    C117 6350   2.886   0.528   4.051
    1ST    H17R 6351   2.805   0.601   4.051
    1ST    H17S 6352   2.876   0.469   3.959
    1ST    C116 6353   2.877   0.416   4.155
    1ST    H16R 6354   2.879   0.468   4.251
    1ST    H16S 6355   2.773   0.382   4.162
    1ST    C115 6356   2.969   0.294   4.148
    1ST    H15R 6357   2.982   0.259   4.045
    1ST    H15S 6358   3.067   0.332   4.175
    1ST    C114 6359   2.932   0.173   4.240
    1ST    H14R 6360   2.898   0.211   4.337
    1ST    H14S 6361   2.845   0.118   4.203
    1ST    C113 6362   3.049   0.076   4.260
    1ST    H13R 6363   3.114   0.061   4.174
    1ST    H13S 6364   3.128   0.109   4.327
    1ST    C112 6365   3.004  -0.058   4.325
    1ST    H12R 6366   2.946  -0.029   4.412
    1ST    H12S 6367   2.945  -0.123   4.260
    1ST    C111 6368   3.126  -0.144   4.356
    1ST    H11R 6369   3.168  -0.160   4.257
    1ST    H11S 6370   3.201  -0.099   4.422
    1ST    C110 6371   3.086  -0.283   4.411
    1ST    H10R 6372   3.024  -0.340   4.342
    1ST    H10S 6373   3.187  -0.324   4.414
    1ST     C19 6374   3.021  -0.280   4.555
    1ST     H9R 6375   3.090  -0.225   4.619
    1ST     H9S 6376   2.937  -0.212   4.569
    1ST     C18 6377   2.982  -0.425   4.601
    1ST     H8R 6378   2.897  -0.420   4.669
    1ST     H8S 6379   2.935  -0.462   4.509
    1ST     C17 6380   3.094  -0.517   4.657
    1ST     H7R 6381   3.042  -0.602   4.702
    1ST     H7S 6382   3.154  -0.558   4.575
    1ST     C16 6383   3.188  -0.445   4.750
    1ST     H6R 6384   3.253  -0.528   4.779
    1ST     H6S 6385   3.243  -0.362   4.706
    1ST     C15 6386   3.124  -0.392   4.877
    1ST     H5R 6387   3.056  -0.314   4.842
    1ST     H5S 6388   3.065  -0.470   4.926
    1ST     C14 6389   3.213  -0.322   4.979
    1ST     H4R 6390   3.300  -0.387   4.994
    1ST     H4S 6391   3.250  -0.225   4.946
    1ST     C13 6392   3.149  -0.307   5.111
    1ST     H3R 6393   3.098  -0.392   5.155
    1ST     H3S 6394   3.232  -0.295   5.182
    1ST     C12 6395   3.050  -0.184   5.102
    1ST     H2R 6396   3.101  -0.091   5.075
    1ST     H2S 6397   2.976  -0.212   5.027
    2PS     C11 6398   2.986  -0.167   5.234
    2PS     O12 6399   3.007  -0.244   5.331
    2PS     O11 6400   2.908  -0.054   5.237
    2PS      C1 6401   2.852  -0.013   5.364
    2PS      HR 6402   2.789   0.076   5.358
    2PS      HS 6403   2.785  -0.094   5.396
    2PS      C2 6404   2.954   0.012   5.474
    2PS      HX 6405   3.023  -0.071   5.490
    2PS      C3 6406   2.885   0.038   5.614
    2PS      HA 6407   2.856  -0.057   5.658
    2PS      HB 6408   2.965   0.085   5.672
    2PS     O31 6409   2.773   0.123   5.597
    2PS     P31 6410   2.688   0.196   5.720
    2PS     O32 6411   2.628   0.066   5.795
    2PS     C31 6412   2.566   0.076   5.923
    2PS     H1A 6413   2.564  -0.025   5.965
    2PS     H1B 6414   2.629   0.135   5.990
    2PS     C32 6415   2.424   0.140   5.921
    2PS     H2A 6416   2.436   0.243   5.955
    2PS     N31 6417   2.354   0.149   5.790
    2PS    HN1A 6418   2.419   0.166   5.712
    2PS    HN1B 6419   2.311   0.055   5.778
    2PS    HN1C 6420   2.289   0.229   5.796
    2PS     C33 6421   2.331   0.066   6.015
    2PS     O33 6422   2.776   0.278   5.811
    2PS     O34 6423   2.576   0.262   5.656
    2PS     O21 6424   3.020   0.134   5.444
    2PS     C21 6425   3.127   0.141   5.364
    2PS     O22 6426   3.165   0.051   5.291
    2PS     O35 6427   2.351   0.075   6.134
    2PS     O36 6428   2.256  -0.025   5.982
    3DHA   C116 6429   3.809   0.739   4.922
    3DHA   H16R 6430   3.796   0.668   4.841
    3DHA   C115 6431   3.760   0.877   4.882
    3DHA   H15R 6432   3.767   0.953   4.959
    3DHA   H15S 6433   3.826   0.921   4.806
    3DHA   C114 6434   3.619   0.883   4.839
    3DHA   H14R 6435   3.599   0.851   4.737
    3DHA   C113 6436   3.526   0.908   4.932
    3DHA   H13R 6437   3.421   0.895   4.907
    3DHA   C112 6438   3.536   0.975   5.066
    3DHA   H12R 6439   3.619   1.045   5.074
    3DHA   H12S 6440   3.443   1.030   5.078
    3DHA   C111 6441   3.540   0.875   5.173
    3DHA   H11R 6442   3.638   0.845   5.209
    3DHA   C110 6443   3.436   0.823   5.236
    3DHA   H10R 6444   3.450   0.753   5.319
    3DHA    C19 6445   3.291   0.844   5.208
    3DHA    H9R 6446   3.240   0.852   5.305
    3DHA    H9S 6447   3.267   0.937   5.156
    3DHA    C18 6448   3.254   0.720   5.133
    3DHA    H8R 6449   3.299   0.710   5.034
    3DHA    C17 6450   3.182   0.620   5.184
    3DHA    H7R 6451   3.153   0.535   5.123
    3DHA    C16 6452   3.122   0.610   5.319
    3DHA    H6R 6453   3.072   0.703   5.346
    3DHA    H6S 6454   3.055   0.524   5.318
    3DHA    C15 6455   3.231   0.582   5.415
    3DHA    H5R 6456   3.296   0.669   5.427
    3DHA    C14 6457   3.253   0.471   5.489
    3DHA    H4R 6458   3.348   0.461   5.540
    3DHA    C13 6459   3.164   0.349   5.492
    3DHA    H3R 6460   3.197   0.297   5.582
    3DHA    H3S 6461   3.058   0.374   5.501
    3DHA    C12 6462   3.199   0.271   5.373
    3DHA    H2R 6463   3.178   0.324   5.279
    3DHA    H2S 6464   3.306   0.254   5.363
    3DHA   C117 6465   3.865   0.697   5.040
    3DHA   H17R 6466   3.893   0.593   5.055
    3DHA   C118 6467   3.891   0.785   5.159
    3DHA   H18R 6468   3.829   0.742   5.237
    3DHA   H18S 6469   3.849   0.882   5.134
    3DHA   C119 6470   4.032   0.795   5.208
    3DHA   H19R 6471   4.036   0.856   5.298
    3DHA   C120 6472   4.149   0.751   5.155
    3DHA   H20R 6473   4.245   0.782   5.195
    3DHA   C121 6474   4.172   0.648   5.046
    3DHA   H21R 6475   4.095   0.574   5.027
    3DHA   H21S 6476   4.258   0.584   5.068
    3DHA   C122 6477   4.194   0.729   4.922
    3DHA   H22R 6478   4.111   0.796   4.902
    3DHA   H22S 6479   4.211   0.672   4.830
    3DHA   H22T 6480   4.281   0.794   4.932
    1ST    C118 6481   4.537   5.680   3.455
    1ST    H18R 6482   4.541   5.571   3.441
    1ST    H18S 6483   4.617   5.714   3.389
    1ST    H18T 6484   4.447   5.729   3.418
    1ST    C117 6485   4.575   5.721   3.604
    1ST    H17R 6486   4.602   5.826   3.604
    1ST    H17S 6487   4.486   5.716   3.667
    1ST    C116 6488   4.691   5.656   3.677
    1ST    H16R 6489   4.693   5.548   3.658
    1ST    H16S 6490   4.789   5.698   3.652
    1ST    C115 6491   4.686   5.662   3.828
    1ST    H15R 6492   4.780   5.622   3.866
    1ST    H15S 6493   4.696   5.768   3.855
    1ST    C114 6494   4.558   5.620   3.908
    1ST    H14R 6495   4.566   5.636   4.016
    1ST    H14S 6496   4.471   5.680   3.881
    1ST    C113 6497   4.536   5.469   3.902
    1ST    H13R 6498   4.442   5.439   3.950
    1ST    H13S 6499   4.531   5.422   3.804
    1ST    C112 6500   4.649   5.388   3.975
    1ST    H12R 6501   4.635   5.281   3.958
    1ST    H12S 6502   4.741   5.405   3.920
    1ST    C111 6503   4.676   5.391   4.122
    1ST    H11R 6504   4.696   5.496   4.144
    1ST    H11S 6505   4.581   5.367   4.170
    1ST    C110 6506   4.784   5.295   4.166
    1ST    H10R 6507   4.787   5.195   4.123
    1ST    H10S 6508   4.878   5.337   4.128
    1ST     C19 6509   4.814   5.302   4.317
    1ST     H9R 6510   4.899   5.239   4.342
    1ST     H9S 6511   4.855   5.399   4.346
    1ST     C18 6512   4.699   5.260   4.410
    1ST     H8R 6513   4.621   5.335   4.404
    1ST     H8S 6514   4.642   5.172   4.380
    1ST     C17 6515   4.744   5.244   4.548
    1ST     H7R 6516   4.809   5.157   4.554
    1ST     H7S 6517   4.788   5.337   4.585
    1ST     C16 6518   4.642   5.222   4.654
    1ST     H6R 6519   4.575   5.307   4.647
    1ST     H6S 6520   4.584   5.132   4.630
    1ST     C15 6521   4.712   5.211   4.785
    1ST     H5R 6522   4.794   5.138   4.782
    1ST     H5S 6523   4.763   5.305   4.806
    1ST     C14 6524   4.613   5.166   4.896
    1ST     H4R 6525   4.520   5.223   4.901
    1ST     H4S 6526   4.584   5.061   4.886
    1ST     C13 6527   4.678   5.191   5.036
    1ST     H3R 6528   4.775   5.142   5.045
    1ST     H3S 6529   4.698   5.297   5.055
    1ST     C12 6530   4.595   5.122   5.146
    1ST     H2R 6531   4.498   5.172   5.151
    1ST     H2S 6532   4.570   5.016   5.138
    2PS     C11 6533   4.660   5.137   5.284
    2PS     O12 6534   4.592   5.116   5.384
    2PS     O11 6535   4.793   5.151   5.279
    2PS      C1 6536   4.846   5.153   5.414
    2PS      HR 6537   4.794   5.226   5.477
    2PS      HS 6538   4.833   5.058   5.466
    2PS      C2 6539   4.996   5.189   5.402
    2PS      HX 6540   5.041   5.126   5.325
    2PS      C3 6541   5.068   5.193   5.538
    2PS      HA 6542   5.113   5.094   5.549
    2PS      HB 6543   5.149   5.268   5.542
    2PS     O31 6544   4.985   5.211   5.648
    2PS     P31 6545   5.055   5.256   5.791
    2PS     O32 6546   4.986   5.167   5.905
    2PS     C31 6547   5.029   5.030   5.926
    2PS     H1A 6548   4.995   4.962   5.849
    2PS     H1B 6549   5.137   5.024   5.945
    2PS     C32 6550   4.958   4.989   6.055
    2PS     H2A 6551   5.014   5.039   6.134
    2PS     N31 6552   4.825   5.059   6.076
    2PS    HN1A 6553   4.834   5.159   6.098
    2PS    HN1B 6554   4.767   5.048   5.991
    2PS    HN1C 6555   4.779   5.023   6.160
    2PS     C33 6556   4.971   4.836   6.079
    2PS     O33 6557   5.200   5.234   5.783
    2PS     O34 6558   5.007   5.396   5.823
    2PS     O21 6559   4.990   5.320   5.332
    2PS     C21 6560   5.107   5.360   5.279
    2PS     O22 6561   5.210   5.301   5.270
    2PS     O35 6562   4.944   4.760   5.988
    2PS     O36 6563   5.019   4.800   6.183
    3DHA   C116 6564   4.752   6.129   4.302
    3DHA   H16R 6565   4.792   6.213   4.358
    3DHA   C115 6566   4.822   5.997   4.317
    3DHA   H15R 6567   4.854   5.995   4.422
    3DHA   H15S 6568   4.748   5.918   4.312
    3DHA   C114 6569   4.920   5.982   4.213
    3DHA   H14R 6570   4.904   6.067   4.146
    3DHA   C113 6571   5.021   5.905   4.187
    3DHA   H13R 6572   5.061   5.916   4.086
    3DHA   C112 6573   5.065   5.780   4.261
    3DHA   H12R 6574   5.137   5.729   4.197
    3DHA   H12S 6575   5.121   5.823   4.344
    3DHA   C111 6576   4.941   5.694   4.295
    3DHA   H11R 6577   4.884   5.656   4.211
    3DHA   C110 6578   4.893   5.689   4.417
    3DHA   H10R 6579   4.799   5.643   4.447
    3DHA    C19 6580   4.967   5.725   4.538
    3DHA    H9R 6581   5.002   5.827   4.522
    3DHA    H9S 6582   4.899   5.742   4.622
    3DHA    C18 6583   5.081   5.640   4.564
    3DHA    H8R 6584   5.169   5.649   4.502
    3DHA    C17 6585   5.089   5.547   4.668
    3DHA    H7R 6586   5.173   5.478   4.665
    3DHA    C16 6587   4.981   5.516   4.763
    3DHA    H6R 6588   4.883   5.514   4.714
    3DHA    H6S 6589   4.998   5.414   4.798
    3DHA    C15 6590   4.974   5.612   4.881
    3DHA    H5R 6591   4.940   5.711   4.850
    3DHA    C14 6592   4.967   5.583   5.009
    3DHA    H4R 6593   4.932   5.668   5.067
    3DHA    C13 6594   4.999   5.458   5.086
    3DHA    H3R 6595   4.905   5.419   5.123
    3DHA    H3S 6596   5.036   5.383   5.016
    3DHA    C12 6597   5.088   5.493   5.205
    3DHA    H2R 6598   5.179   5.548   5.182
    3DHA    H2S 6599   5.032   5.557   5.274
    3DHA   C117 6600   4.656   6.164   4.209
    3DHA   H17R 6601   4.630   6.269   4.194
    3DHA   C118 6602   4.598   6.073   4.100
    3DHA   H18R 6603   4.651   5.980   4.082
    3DHA   H18S 6604   4.601   6.136   4.011
    3DHA   C119 6605   4.459   6.036   4.125
    3DHA   H19R 6606   4.438   5.931   4.139
    3DHA   C120 6607   4.355   6.121   4.125
    3DHA   H20R 6608   4.257   6.072   4.128
    3DHA   C121 6609   4.351   6.272   4.120
    3DHA   H21R 6610   4.449   6.321   4.123
    3DHA   H21S 6611   4.307   6.303   4.215
    3DHA   C122 6612   4.253   6.320   4.016
    3DHA   H22R 6613   4.163   6.263   4.037
    3DHA   H22S 6614   4.284   6.299   3.913
    3DHA   H22T 6615   4.219   6.424   4.019
    1ST    C118 6616   5.645   0.813   4.212
    1ST    H18R 6617   5.559   0.803   4.278
    1ST    H18S 6618   5.681   0.716   4.178
    1ST    H18T 6619   5.599   0.863   4.127
    1ST    C117 6620   5.738   0.903   4.281
    1ST    H17R 6621   5.691   0.999   4.301
    1ST    H17S 6622   5.765   0.857   4.376
    1ST    C116 6623   5.861   0.936   4.202
    1ST    H16R 6624   5.837   0.976   4.103
    1ST    H16S 6625   5.904   1.024   4.251
    1ST    C115 6626   5.950   0.822   4.171
    1ST    H15R 6627   5.880   0.740   4.149
    1ST    H15S 6628   6.006   0.828   4.077
    1ST    C114 6629   6.036   0.777   4.286
    1ST    H14R 6630   6.136   0.761   4.245
    1ST    H14S 6631   6.037   0.860   4.357
    1ST    C113 6632   5.984   0.666   4.366
    1ST    H13R 6633   6.052   0.676   4.451
    1ST    H13S 6634   5.883   0.680   4.404
    1ST    C112 6635   6.004   0.519   4.305
    1ST    H12R 6636   5.950   0.511   4.210
    1ST    H12S 6637   6.109   0.503   4.281
    1ST    C111 6638   5.969   0.407   4.409
    1ST    H11R 6639   5.990   0.305   4.374
    1ST    H11S 6640   6.041   0.419   4.490
    1ST    C110 6641   5.823   0.416   4.465
    1ST    H10R 6642   5.822   0.501   4.533
    1ST    H10S 6643   5.761   0.451   4.382
    1ST     C19 6644   5.773   0.287   4.523
    1ST     H9R 6645   5.665   0.280   4.538
    1ST     H9S 6646   5.795   0.206   4.454
    1ST     C18 6647   5.848   0.239   4.654
    1ST     H8R 6648   5.826   0.133   4.668
    1ST     H8S 6649   5.955   0.235   4.636
    1ST     C17 6650   5.833   0.319   4.785
    1ST     H7R 6651   5.843   0.425   4.761
    1ST     H7S 6652   5.731   0.318   4.824
    1ST     C16 6653   5.936   0.284   4.885
    1ST     H6R 6654   5.942   0.175   4.887
    1ST     H6S 6655   6.036   0.323   4.867
    1ST     C15 6656   5.892   0.328   5.027
    1ST     H5R 6657   5.865   0.434   5.026
    1ST     H5S 6658   5.803   0.269   5.051
    1ST     C14 6659   5.992   0.297   5.138
    1ST     H4R 6660   5.994   0.189   5.126
    1ST     H4S 6661   6.091   0.336   5.114
    1ST     C13 6662   5.960   0.338   5.278
    1ST     H3R 6663   5.860   0.299   5.298
    1ST     H3S 6664   6.018   0.291   5.358
    1ST     C12 6665   5.950   0.493   5.295
    1ST     H2R 6666   6.044   0.527   5.251
    1ST     H2S 6667   5.874   0.540   5.232
    2PS     C11 6668   5.942   0.541   5.440
    2PS     O12 6669   6.045   0.581   5.490
    2PS     O11 6670   5.821   0.537   5.497
    2PS      C1 6671   5.790   0.610   5.613
    2PS      HR 6672   5.698   0.572   5.656
    2PS      HS 6673   5.872   0.606   5.686
    2PS      C2 6674   5.758   0.754   5.572
    2PS      HX 6675   5.840   0.777   5.503
    2PS      C3 6676   5.751   0.845   5.696
    2PS      HA 6677   5.844   0.845   5.754
    2PS      HB 6678   5.733   0.951   5.677
    2PS     O31 6679   5.659   0.797   5.783
    2PS     P31 6680   5.661   0.822   5.943
    2PS     O32 6681   5.760   0.714   5.998
    2PS     C31 6682   5.723   0.589   6.043
    2PS     H1A 6683   5.653   0.612   6.124
    2PS     H1B 6684   5.665   0.532   5.970
    2PS     C32 6685   5.835   0.503   6.089
    2PS     H2A 6686   5.792   0.416   6.139
    2PS     N31 6687   5.933   0.458   5.976
    2PS    HN1A 6688   5.891   0.385   5.917
    2PS    HN1B 6689   5.955   0.543   5.923
    2PS    HN1C 6690   6.027   0.426   6.005
    2PS     C33 6691   5.909   0.588   6.195
    2PS     O33 6692   5.734   0.946   5.969
    2PS     O34 6693   5.528   0.804   6.000
    2PS     O21 6694   5.634   0.769   5.505
    2PS     C21 6695   5.631   0.827   5.381
    2PS     O22 6696   5.730   0.857   5.315
    2PS     O35 6697   6.012   0.643   6.162
    2PS     O36 6698   5.865   0.589   6.308
    3DHA   C116 6699   5.311   0.953   4.109
    3DHA   H16R 6700   5.394   1.022   4.111
    3DHA   C115 6701   5.273   0.881   4.237
    3DHA   H15R 6702   5.165   0.863   4.231
    3DHA   H15S 6703   5.329   0.788   4.236
    3DHA   C114 6704   5.293   0.956   4.370
    3DHA   H14R 6705   5.397   0.987   4.382
    3DHA   C113 6706   5.208   0.996   4.459
    3DHA   H13R 6707   5.242   1.054   4.543
    3DHA   C112 6708   5.060   0.963   4.448
    3DHA   H12R 6709   5.022   0.963   4.346
    3DHA   H12S 6710   5.029   0.864   4.481
    3DHA   C111 6711   4.977   1.053   4.527
    3DHA   H11R 6712   4.904   1.113   4.473
    3DHA   C110 6713   4.997   1.078   4.657
    3DHA   H10R 6714   4.929   1.152   4.697
    3DHA    C19 6715   5.097   1.011   4.753
    3DHA    H9R 6716   5.188   1.071   4.750
    3DHA    H9S 6717   5.054   1.037   4.850
    3DHA    C18 6718   5.120   0.863   4.754
    3DHA    H8R 6719   5.064   0.804   4.683
    3DHA    C17 6720   5.210   0.809   4.841
    3DHA    H7R 6721   5.232   0.703   4.847
    3DHA    C16 6722   5.298   0.888   4.940
    3DHA    H6R 6723   5.393   0.834   4.931
    3DHA    H6S 6724   5.322   0.986   4.898
    3DHA    C15 6725   5.241   0.887   5.078
    3DHA    H5R 6726   5.139   0.926   5.089
    3DHA    C14 6727   5.311   0.855   5.181
    3DHA    H4R 6728   5.260   0.862   5.277
    3DHA    C13 6729   5.455   0.817   5.195
    3DHA    H3R 6730   5.463   0.708   5.195
    3DHA    H3S 6731   5.524   0.856   5.119
    3DHA    C12 6732   5.494   0.869   5.332
    3DHA    H2R 6733   5.488   0.978   5.332
    3DHA    H2S 6734   5.427   0.842   5.414
    3DHA   C117 6735   5.241   0.926   3.994
    3DHA   H17R 6736   5.273   0.979   3.905
    3DHA   C118 6737   5.134   0.825   3.978
    3DHA   H18R 6738   5.097   0.826   3.875
    3DHA   H18S 6739   5.051   0.848   4.046
    3DHA   C119 6740   5.187   0.689   3.999
    3DHA   H19R 6741   5.296   0.685   4.004
    3DHA   C120 6742   5.109   0.579   4.006
    3DHA   H20R 6743   5.159   0.483   4.013
    3DHA   C121 6744   4.957   0.567   3.990
    3DHA   H21R 6745   4.913   0.599   4.085
    3DHA   H21S 6746   4.941   0.460   3.984
    3DHA   C122 6747   4.893   0.627   3.865
    3DHA   H22R 6748   4.947   0.589   3.778
    3DHA   H22S 6749   4.884   0.736   3.864
    3DHA   H22T 6750   4.797   0.582   3.838
    1ST    C118 6751   3.801   2.996   3.902
    1ST    H18R 6752   3.907   3.022   3.899
    1ST    H18S 6753   3.769   2.922   3.829
    1ST    H18T 6754   3.802   2.946   3.999
    1ST    C117 6755   3.723   3.125   3.911
    1ST    H17R 6756   3.756   3.190   3.992
    1ST    H17S 6757   3.748   3.182   3.821
    1ST    C116 6758   3.570   3.098   3.945
    1ST    H16R 6759   3.507   3.174   3.899
    1ST    H16S 6760   3.544   3.005   3.894
    1ST    C115 6761   3.542   3.063   4.088
    1ST    H15R 6762   3.582   2.967   4.120
    1ST    H15S 6763   3.575   3.146   4.151
    1ST    C114 6764   3.396   3.040   4.119
    1ST    H14R 6765   3.355   3.129   4.071
    1ST    H14S 6766   3.361   2.957   4.056
    1ST    C113 6767   3.356   3.027   4.263
    1ST    H13R 6768   3.376   3.118   4.321
    1ST    H13S 6769   3.250   3.006   4.273
    1ST    C112 6770   3.411   2.908   4.334
    1ST    H12R 6771   3.368   2.826   4.277
    1ST    H12S 6772   3.519   2.895   4.321
    1ST    C111 6773   3.361   2.895   4.475
    1ST    H11R 6774   3.395   2.980   4.535
    1ST    H11S 6775   3.253   2.902   4.489
    1ST    C110 6776   3.420   2.762   4.539
    1ST    H10R 6777   3.383   2.678   4.480
    1ST    H10S 6778   3.529   2.766   4.527
    1ST     C19 6779   3.379   2.738   4.690
    1ST     H9R 6780   3.391   2.823   4.758
    1ST     H9S 6781   3.275   2.706   4.687
    1ST     C18 6782   3.454   2.624   4.760
    1ST     H8R 6783   3.544   2.605   4.702
    1ST     H8S 6784   3.490   2.643   4.862
    1ST     C17 6785   3.378   2.502   4.755
    1ST     H7R 6786   3.284   2.518   4.809
    1ST     H7S 6787   3.360   2.500   4.648
    1ST     C16 6788   3.438   2.374   4.810
    1ST     H6R 6789   3.382   2.293   4.763
    1ST     H6S 6790   3.541   2.359   4.779
    1ST     C15 6791   3.425   2.357   4.967
    1ST     H5R 6792   3.508   2.407   5.018
    1ST     H5S 6793   3.329   2.402   4.992
    1ST     C14 6794   3.421   2.212   5.017
    1ST     H4R 6795   3.345   2.158   4.961
    1ST     H4S 6796   3.520   2.178   4.986
    1ST     C13 6797   3.393   2.196   5.171
    1ST     H3R 6798   3.461   2.257   5.231
    1ST     H3S 6799   3.294   2.239   5.188
    1ST     C12 6800   3.379   2.053   5.221
    1ST     H2R 6801   3.289   2.010   5.175
    1ST     H2S 6802   3.457   1.983   5.192
    2PS     C11 6803   3.351   2.044   5.368
    2PS     O12 6804   3.426   2.075   5.459
    2PS     O11 6805   3.218   2.030   5.386
    2PS      C1 6806   3.168   2.059   5.521
    2PS      HR 6807   3.206   1.986   5.592
    2PS      HS 6808   3.210   2.155   5.552
    2PS      C2 6809   3.015   2.060   5.525
    2PS      HX 6810   2.980   2.141   5.461
    2PS      C3 6811   2.969   2.079   5.674
    2PS      HA 6812   2.994   1.994   5.737
    2PS      HB 6813   3.011   2.173   5.711
    2PS     O31 6814   2.824   2.091   5.679
    2PS     P31 6815   2.744   2.053   5.809
    2PS     O32 6816   2.771   2.165   5.917
    2PS     C31 6817   2.691   2.283   5.915
    2PS     H1A 6818   2.726   2.345   5.833
    2PS     H1B 6819   2.586   2.267   5.885
    2PS     C32 6820   2.707   2.344   6.057
    2PS     H2A 6821   2.812   2.332   6.083
    2PS     N31 6822   2.683   2.494   6.061
    2PS    HN1A 6823   2.724   2.527   6.150
    2PS    HN1B 6824   2.734   2.561   6.000
    2PS    HN1C 6825   2.582   2.514   6.061
    2PS     C33 6826   2.623   2.261   6.158
    2PS     O33 6827   2.602   2.063   5.768
    2PS     O34 6828   2.794   1.924   5.866
    2PS     O21 6829   2.954   1.938   5.461
    2PS     C21 6830   2.976   1.813   5.506
    2PS     O22 6831   3.026   1.782   5.613
    2PS     O35 6832   2.681   2.181   6.223
    2PS     O36 6833   2.506   2.298   6.186
    3DHA   C116 6834   3.006   1.839   4.377
    3DHA   H16R 6835   3.055   1.930   4.344
    3DHA   C115 6836   2.852   1.845   4.391
    3DHA   H15R 6837   2.816   1.779   4.312
    3DHA   H15S 6838   2.835   1.794   4.486
    3DHA   C114 6839   2.814   1.983   4.361
    3DHA   H14R 6840   2.846   2.027   4.267
    3DHA   C113 6841   2.746   2.065   4.444
    3DHA   H13R 6842   2.720   2.166   4.414
    3DHA   C112 6843   2.674   2.016   4.568
    3DHA   H12R 6844   2.607   2.096   4.599
    3DHA   H12S 6845   2.619   1.927   4.538
    3DHA   C111 6846   2.772   1.987   4.672
    3DHA   H11R 6847   2.866   2.035   4.648
    3DHA   C110 6848   2.756   1.918   4.780
    3DHA   H10R 6849   2.831   1.926   4.859
    3DHA    C19 6850   2.636   1.833   4.815
    3DHA    H9R 6851   2.563   1.821   4.735
    3DHA    H9S 6852   2.673   1.735   4.844
    3DHA    C18 6853   2.566   1.904   4.925
    3DHA    H8R 6854   2.476   1.958   4.899
    3DHA    C17 6855   2.604   1.902   5.053
    3DHA    H7R 6856   2.543   1.961   5.121
    3DHA    C16 6857   2.718   1.836   5.120
    3DHA    H6R 6858   2.799   1.824   5.048
    3DHA    H6S 6859   2.741   1.904   5.202
    3DHA    C15 6860   2.676   1.706   5.168
    3DHA    H5R 6861   2.619   1.645   5.099
    3DHA    C14 6862   2.711   1.665   5.296
    3DHA    H4R 6863   2.679   1.566   5.328
    3DHA    C13 6864   2.771   1.730   5.414
    3DHA    H3R 6865   2.738   1.834   5.425
    3DHA    H3S 6866   2.731   1.682   5.503
    3DHA    C12 6867   2.919   1.717   5.406
    3DHA    H2R 6868   2.941   1.611   5.419
    3DHA    H2S 6869   2.955   1.722   5.303
    3DHA   C117 6870   3.088   1.741   4.402
    3DHA   H17R 6871   3.195   1.757   4.391
    3DHA   C118 6872   3.059   1.602   4.452
    3DHA   H18R 6873   3.143   1.534   4.435
    3DHA   H18S 6874   2.978   1.553   4.397
    3DHA   C119 6875   3.018   1.602   4.592
    3DHA   H19R 6876   3.098   1.635   4.658
    3DHA   C120 6877   2.903   1.557   4.642
    3DHA   H20R 6878   2.904   1.552   4.750
    3DHA   C121 6879   2.777   1.520   4.574
    3DHA   H21R 6880   2.785   1.498   4.468
    3DHA   H21S 6881   2.698   1.595   4.567
    3DHA   C122 6882   2.712   1.407   4.651
    3DHA   H22R 6883   2.663   1.448   4.739
    3DHA   H22S 6884   2.787   1.331   4.674
    3DHA   H22T 6885   2.628   1.360   4.599
    1ST    C118 6886   4.796   4.439   4.141
    1ST    H18R 6887   4.899   4.437   4.104
    1ST    H18S 6888   4.741   4.512   4.080
    1ST    H18T 6889   4.751   4.343   4.115
    1ST    C117 6890   4.789   4.469   4.297
    1ST    H17R 6891   4.832   4.566   4.322
    1ST    H17S 6892   4.683   4.481   4.320
    1ST    C116 6893   4.852   4.366   4.385
    1ST    H16R 6894   4.960   4.381   4.382
    1ST    H16S 6895   4.851   4.385   4.492
    1ST    C115 6896   4.816   4.215   4.350
    1ST    H15R 6897   4.709   4.192   4.354
    1ST    H15S 6898   4.855   4.190   4.251
    1ST    C114 6899   4.896   4.125   4.448
    1ST    H14R 6900   4.990   4.175   4.471
    1ST    H14S 6901   4.837   4.113   4.539
    1ST    C113 6902   4.938   3.986   4.401
    1ST    H13R 6903   4.852   3.929   4.365
    1ST    H13S 6904   4.979   4.007   4.302
    1ST    C112 6905   5.037   3.906   4.486
    1ST    H12R 6906   5.040   3.810   4.435
    1ST    H12S 6907   5.138   3.945   4.487
    1ST    C111 6908   4.989   3.881   4.629
    1ST    H11R 6909   4.990   3.982   4.672
    1ST    H11S 6910   4.884   3.856   4.641
    1ST    C110 6911   5.086   3.787   4.707
    1ST    H10R 6912   5.121   3.701   4.651
    1ST    H10S 6913   5.180   3.836   4.734
    1ST     C19 6914   5.017   3.727   4.832
    1ST     H9R 6915   4.991   3.821   4.882
    1ST     H9S 6916   4.931   3.674   4.789
    1ST     C18 6917   5.111   3.638   4.924
    1ST     H8R 6918   5.167   3.558   4.873
    1ST     H8S 6919   5.194   3.686   4.976
    1ST     C17 6920   5.030   3.560   5.024
    1ST     H7R 6921   4.957   3.504   4.966
    1ST     H7S 6922   5.094   3.495   5.084
    1ST     C16 6923   4.956   3.636   5.141
    1ST     H6R 6924   5.036   3.703   5.171
    1ST     H6S 6925   4.872   3.675   5.084
    1ST     C15 6926   4.905   3.534   5.248
    1ST     H5R 6927   4.856   3.453   5.194
    1ST     H5S 6928   4.988   3.485   5.299
    1ST     C14 6929   4.813   3.608   5.335
    1ST     H4R 6930   4.859   3.684   5.400
    1ST     H4S 6931   4.732   3.648   5.273
    1ST     C13 6932   4.742   3.514   5.433
    1ST     H3R 6933   4.697   3.426   5.385
    1ST     H3S 6934   4.809   3.467   5.505
    1ST     C12 6935   4.634   3.599   5.509
    1ST     H2R 6936   4.681   3.694   5.535
    1ST     H2S 6937   4.544   3.630   5.454
    2PS     C11 6938   4.576   3.521   5.631
    2PS     O12 6939   4.557   3.565   5.741
    2PS     O11 6940   4.541   3.396   5.594
    2PS      C1 6941   4.474   3.312   5.697
    2PS      HR 6942   4.442   3.220   5.648
    2PS      HS 6943   4.540   3.292   5.782
    2PS      C2 6944   4.338   3.371   5.755
    2PS      HX 6945   4.349   3.473   5.791
    2PS      C3 6946   4.287   3.285   5.871
    2PS      HA 6947   4.222   3.208   5.829
    2PS      HB 6948   4.378   3.244   5.915
    2PS     O31 6949   4.205   3.352   5.959
    2PS     P31 6950   4.259   3.463   6.071
    2PS     O32 6951   4.300   3.603   5.993
    2PS     C31 6952   4.203   3.693   5.968
    2PS     H1A 6953   4.124   3.656   5.902
    2PS     H1B 6954   4.160   3.719   6.065
    2PS     C32 6955   4.273   3.807   5.888
    2PS     H2A 6956   4.335   3.866   5.956
    2PS     N31 6957   4.374   3.761   5.781
    2PS    HN1A 6958   4.440   3.690   5.817
    2PS    HN1B 6959   4.332   3.708   5.704
    2PS    HN1C 6960   4.429   3.839   5.740
    2PS     C33 6961   4.166   3.900   5.852
    2PS     O33 6962   4.141   3.477   6.166
    2PS     O34 6963   4.388   3.414   6.123
    2PS     O21 6964   4.239   3.382   5.657
    2PS     C21 6965   4.249   3.482   5.562
    2PS     O22 6966   4.309   3.585   5.580
    2PS     O35 6967   4.150   3.994   5.924
    2PS     O36 6968   4.099   3.887   5.751
    3DHA   C116 6969   4.956   3.410   4.684
    3DHA   H16R 6970   5.020   3.437   4.768
    3DHA   C115 6971   4.848   3.309   4.702
    3DHA   H15R 6972   4.776   3.334   4.780
    3DHA   H15S 6973   4.788   3.289   4.613
    3DHA   C114 6974   4.914   3.177   4.731
    3DHA   H14R 6975   5.014   3.179   4.688
    3DHA   C113 6976   4.865   3.063   4.793
    3DHA   H13R 6977   4.937   2.982   4.808
    3DHA   C112 6978   4.731   3.045   4.857
    3DHA   H12R 6979   4.668   3.129   4.826
    3DHA   H12S 6980   4.687   2.966   4.796
    3DHA   C111 6981   4.734   3.023   5.008
    3DHA   H11R 6982   4.739   2.918   5.034
    3DHA   C110 6983   4.707   3.112   5.106
    3DHA   H10R 6984   4.700   3.073   5.207
    3DHA    C19 6985   4.675   3.253   5.102
    3DHA    H9R 6986   4.684   3.286   5.205
    3DHA    H9S 6987   4.748   3.306   5.040
    3DHA    C18 6988   4.532   3.261   5.048
    3DHA    H8R 6989   4.513   3.212   4.953
    3DHA    C17 6990   4.421   3.313   5.102
    3DHA    H7R 6991   4.319   3.315   5.065
    3DHA    C16 6992   4.427   3.392   5.229
    3DHA    H6R 6993   4.523   3.443   5.234
    3DHA    H6S 6994   4.348   3.466   5.232
    3DHA    C15 6995   4.420   3.302   5.343
    3DHA    H5R 6996   4.508   3.241   5.363
    3DHA    C14 6997   4.313   3.261   5.410
    3DHA    H4R 6998   4.313   3.187   5.489
    3DHA    C13 6999   4.176   3.305   5.391
    3DHA    H3R 7000   4.161   3.287   5.285
    3DHA    H3S 7001   4.116   3.236   5.452
    3DHA    C12 7002   4.161   3.452   5.441
    3DHA    H2R 7003   4.170   3.520   5.357
    3DHA    H2S 7004   4.055   3.473   5.459
    3DHA   C117 7005   4.988   3.462   4.565
    3DHA   H17R 7006   5.072   3.529   4.555
    3DHA   C118 7007   4.910   3.449   4.431
    3DHA   H18R 7008   4.854   3.540   4.409
    3DHA   H18S 7009   4.824   3.381   4.428
    3DHA   C119 7010   5.006   3.424   4.320
    3DHA   H19R 7011   5.007   3.496   4.238
    3DHA   C120 7012   5.083   3.311   4.301
    3DHA   H20R 7013   5.155   3.300   4.220
    3DHA   C121 7014   5.069   3.182   4.372
    3DHA   H21R 7015   5.071   3.101   4.299
    3DHA   H21S 7016   4.976   3.170   4.430
    3DHA   C122 7017   5.195   3.162   4.453
    3DHA   H22R 7018   5.193   3.057   4.485
    3DHA   H22S 7019   5.192   3.227   4.541
    3DHA   H22T 7020   5.285   3.180   4.396
    1ST    C118 7021   2.108   2.231   4.538
    1ST    H18R 7022   2.165   2.168   4.469
    1ST    H18S 7023   2.019   2.261   4.482
    1ST    H18T 7024   2.083   2.162   4.618
    1ST    C117 7025   2.200   2.346   4.570
    1ST    H17R 7026   2.189   2.417   4.489
    1ST    H17S 7027   2.152   2.411   4.643
    1ST    C116 7028   2.343   2.313   4.597
    1ST    H16R 7029   2.387   2.255   4.515
    1ST    H16S 7030   2.400   2.405   4.608
    1ST    C115 7031   2.355   2.223   4.725
    1ST    H15R 7032   2.311   2.126   4.702
    1ST    H15S 7033   2.452   2.182   4.753
    1ST    C114 7034   2.277   2.267   4.841
    1ST    H14R 7035   2.313   2.370   4.836
    1ST    H14S 7036   2.169   2.266   4.824
    1ST    C113 7037   2.294   2.186   4.971
    1ST    H13R 7038   2.265   2.082   4.955
    1ST    H13S 7039   2.401   2.188   4.990
    1ST    C112 7040   2.219   2.243   5.098
    1ST    H12R 7041   2.258   2.191   5.186
    1ST    H12S 7042   2.254   2.346   5.102
    1ST    C111 7043   2.069   2.228   5.090
    1ST    H11R 7044   2.026   2.286   5.008
    1ST    H11S 7045   2.042   2.126   5.064
    1ST    C110 7046   1.997   2.275   5.218
    1ST    H10R 7047   2.016   2.381   5.237
    1ST    H10S 7048   1.890   2.278   5.198
    1ST     C19 7049   2.030   2.198   5.337
    1ST     H9R 7050   2.127   2.222   5.382
    1ST     H9S 7051   1.962   2.229   5.415
    1ST     C18 7052   2.012   2.045   5.320
    1ST     H8R 7053   1.908   2.037   5.288
    1ST     H8S 7054   2.085   2.025   5.241
    1ST     C17 7055   2.022   1.956   5.443
    1ST     H7R 7056   1.948   1.991   5.515
    1ST     H7S 7057   2.000   1.853   5.414
    1ST     C16 7058   2.163   1.970   5.513
    1ST     H6R 7059   2.169   2.073   5.550
    1ST     H6S 7060   2.163   1.917   5.609
    1ST     C15 7061   2.281   1.929   5.420
    1ST     H5R 7062   2.256   1.845   5.354
    1ST     H5S 7063   2.274   2.012   5.350
    1ST     C14 7064   2.430   1.931   5.463
    1ST     H4R 7065   2.489   1.886   5.383
    1ST     H4S 7066   2.463   2.032   5.488
    1ST     C13 7067   2.456   1.845   5.585
    1ST     H3R 7068   2.564   1.840   5.599
    1ST     H3S 7069   2.418   1.888   5.678
    1ST     C12 7070   2.401   1.703   5.559
    1ST     H2R 7071   2.293   1.690   5.544
    1ST     H2S 7072   2.443   1.653   5.471
    2PS     C11 7073   2.447   1.623   5.671
    2PS     O12 7074   2.558   1.580   5.673
    2PS     O11 7075   2.362   1.610   5.772
    2PS      C1 7076   2.393   1.536   5.893
    2PS      HR 7077   2.398   1.431   5.867
    2PS      HS 7078   2.492   1.577   5.916
    2PS      C2 7079   2.286   1.542   6.003
    2PS      HX 7080   2.251   1.646   6.008
    2PS      C3 7081   2.335   1.506   6.143
    2PS      HA 7082   2.398   1.590   6.176
    2PS      HB 7083   2.246   1.491   6.205
    2PS     O31 7084   2.404   1.382   6.133
    2PS     P31 7085   2.481   1.312   6.258
    2PS     O32 7086   2.629   1.384   6.268
    2PS     C31 7087   2.648   1.501   6.352
    2PS     H1A 7088   2.561   1.560   6.324
    2PS     H1B 7089   2.656   1.471   6.457
    2PS     C32 7090   2.763   1.581   6.298
    2PS     H2A 7091   2.859   1.541   6.333
    2PS     N31 7092   2.776   1.569   6.153
    2PS    HN1A 7093   2.781   1.473   6.114
    2PS    HN1B 7094   2.692   1.610   6.110
    2PS    HN1C 7095   2.853   1.624   6.113
    2PS     C33 7096   2.751   1.726   6.340
    2PS     O33 7097   2.398   1.323   6.380
    2PS     O34 7098   2.510   1.177   6.207
    2PS     O21 7099   2.185   1.442   5.958
    2PS     C21 7100   2.065   1.466   6.003
    2PS     O22 7101   2.038   1.568   6.067
    2PS     O35 7102   2.826   1.757   6.433
    2PS     O36 7103   2.672   1.805   6.290
    3DHA   C116 7104   1.691   1.116   4.655
    3DHA   H16R 7105   1.772   1.177   4.695
    3DHA   C115 7106   1.598   1.069   4.755
    3DHA   H15R 7107   1.552   1.155   4.803
    3DHA   H15S 7108   1.518   1.011   4.708
    3DHA   C114 7109   1.664   0.988   4.854
    3DHA   H14R 7110   1.672   0.882   4.828
    3DHA   C113 7111   1.724   1.034   4.960
    3DHA   H13R 7112   1.773   0.968   5.030
    3DHA   C112 7113   1.750   1.172   4.993
    3DHA   H12R 7114   1.851   1.190   5.032
    3DHA   H12S 7115   1.749   1.235   4.904
    3DHA   C111 7116   1.650   1.227   5.087
    3DHA   H11R 7117   1.555   1.243   5.037
    3DHA   C110 7118   1.665   1.265   5.216
    3DHA   H10R 7119   1.585   1.296   5.281
    3DHA    C19 7120   1.783   1.269   5.295
    3DHA    H9R 7121   1.783   1.206   5.384
    3DHA    H9S 7122   1.874   1.228   5.250
    3DHA    C18 7123   1.807   1.400   5.342
    3DHA    H8R 7124   1.767   1.482   5.281
    3DHA    C17 7125   1.849   1.426   5.469
    3DHA    H7R 7126   1.852   1.532   5.495
    3DHA    C16 7127   1.912   1.340   5.577
    3DHA    H6R 7128   1.970   1.259   5.531
    3DHA    H6S 7129   1.984   1.397   5.634
    3DHA    C15 7130   1.806   1.287   5.671
    3DHA    H5R 7131   1.743   1.207   5.635
    3DHA    C14 7132   1.775   1.330   5.795
    3DHA    H4R 7133   1.698   1.275   5.848
    3DHA    C13 7134   1.854   1.428   5.872
    3DHA    H3R 7135   1.897   1.502   5.804
    3DHA    H3S 7136   1.787   1.487   5.936
    3DHA    C12 7137   1.965   1.366   5.957
    3DHA    H2R 7138   1.910   1.324   6.042
    3DHA    H2S 7139   2.011   1.284   5.901
    3DHA   C117 7140   1.701   1.099   4.524
    3DHA   H17R 7141   1.776   1.155   4.468
    3DHA   C118 7142   1.595   1.034   4.434
    3DHA   H18R 7143   1.557   0.939   4.473
    3DHA   H18S 7144   1.640   1.000   4.340
    3DHA   C119 7145   1.482   1.132   4.420
    3DHA   H19R 7146   1.505   1.229   4.376
    3DHA   C120 7147   1.357   1.107   4.445
    3DHA   H20R 7148   1.287   1.187   4.422
    3DHA   C121 7149   1.284   0.988   4.485
    3DHA   H21R 7150   1.339   0.933   4.562
    3DHA   H21S 7151   1.278   0.922   4.398
    3DHA   C122 7152   1.142   1.021   4.530
    3DHA   H22R 7153   1.139   1.102   4.604
    3DHA   H22S 7154   1.100   0.928   4.568
    3DHA   H22T 7155   1.085   1.053   4.443
    1ST    C118 7156   1.828   6.925   3.724
    1ST    H18R 7157   1.821   6.881   3.624
    1ST    H18S 7158   1.876   6.864   3.800
    1ST    H18T 7159   1.892   7.014   3.722
    1ST    C117 7160   1.686   6.959   3.757
    1ST    H17R 7161   1.684   7.047   3.823
    1ST    H17S 7162   1.632   7.002   3.673
    1ST    C116 7163   1.599   6.843   3.813
    1ST    H16R 7164   1.495   6.874   3.825
    1ST    H16S 7165   1.598   6.770   3.732
    1ST    C115 7166   1.631   6.777   3.942
    1ST    H15R 7167   1.729   6.732   3.925
    1ST    H15S 7168   1.638   6.854   4.018
    1ST    C114 7169   1.526   6.679   3.984
    1ST    H14R 7170   1.431   6.730   3.996
    1ST    H14S 7171   1.510   6.603   3.907
    1ST    C113 7172   1.549   6.608   4.117
    1ST    H13R 7173   1.473   6.532   4.137
    1ST    H13S 7174   1.638   6.545   4.123
    1ST    C112 7175   1.548   6.697   4.245
    1ST    H12R 7176   1.624   6.774   4.232
    1ST    H12S 7177   1.449   6.742   4.254
    1ST    C111 7178   1.577   6.628   4.373
    1ST    H11R 7179   1.560   6.520   4.365
    1ST    H11S 7180   1.682   6.631   4.402
    1ST    C110 7181   1.492   6.687   4.487
    1ST    H10R 7182   1.525   6.789   4.506
    1ST    H10S 7183   1.388   6.703   4.456
    1ST     C19 7184   1.496   6.610   4.622
    1ST     H9R 7185   1.421   6.656   4.687
    1ST     H9S 7186   1.465   6.505   4.612
    1ST     C18 7187   1.632   6.598   4.691
    1ST     H8R 7188   1.694   6.538   4.624
    1ST     H8S 7189   1.670   6.700   4.704
    1ST     C17 7190   1.627   6.522   4.821
    1ST     H7R 7191   1.576   6.426   4.830
    1ST     H7S 7192   1.730   6.487   4.831
    1ST     C16 7193   1.581   6.605   4.934
    1ST     H6R 7194   1.618   6.707   4.938
    1ST     H6S 7195   1.473   6.618   4.927
    1ST     C15 7196   1.609   6.526   5.068
    1ST     H5R 7197   1.574   6.423   5.060
    1ST     H5S 7198   1.718   6.521   5.066
    1ST     C14 7199   1.559   6.580   5.203
    1ST     H4R 7200   1.549   6.688   5.201
    1ST     H4S 7201   1.452   6.555   5.202
    1ST     C13 7202   1.627   6.521   5.330
    1ST     H3R 7203   1.735   6.540   5.330
    1ST     H3S 7204   1.588   6.579   5.414
    1ST     C12 7205   1.590   6.369   5.341
    1ST     H2R 7206   1.481   6.364   5.339
    1ST     H2S 7207   1.616   6.319   5.248
    2PS     C11 7208   1.648   6.292   5.457
    2PS     O12 7209   1.713   6.338   5.549
    2PS     O11 7210   1.632   6.163   5.439
    2PS      C1 7211   1.662   6.072   5.556
    2PS      HR 7212   1.770   6.070   5.567
    2PS      HS 7213   1.620   6.118   5.645
    2PS      C2 7214   1.624   5.929   5.523
    2PS      HX 7215   1.515   5.926   5.512
    2PS      C3 7216   1.670   5.832   5.635
    2PS      HA 7217   1.578   5.785   5.670
    2PS      HB 7218   1.751   5.770   5.593
    2PS     O31 7219   1.715   5.892   5.753
    2PS     P31 7220   1.740   5.807   5.883
    2PS     O32 7221   1.850   5.701   5.838
    2PS     C31 7222   1.945   5.668   5.937
    2PS     H1A 7223   2.012   5.752   5.958
    2PS     H1B 7224   1.885   5.627   6.018
    2PS     C32 7225   2.039   5.577   5.859
    2PS     H2A 7226   1.985   5.507   5.796
    2PS     N31 7227   2.141   5.651   5.774
    2PS    HN1A 7228   2.184   5.579   5.714
    2PS    HN1B 7229   2.091   5.721   5.717
    2PS    HN1C 7230   2.209   5.707   5.829
    2PS     C33 7231   2.100   5.477   5.953
    2PS     O33 7232   1.805   5.906   5.966
    2PS     O34 7233   1.623   5.732   5.930
    2PS     O21 7234   1.706   5.893   5.410
    2PS     C21 7235   1.657   5.940   5.291
    2PS     O22 7236   1.540   5.968   5.270
    2PS     O35 7237   2.077   5.364   5.923
    2PS     O36 7238   2.176   5.513   6.043
    3DHA   C116 7239   1.691   5.977   4.010
    3DHA   H16R 7240   1.606   5.945   3.949
    3DHA   C115 7241   1.668   5.986   4.157
    3DHA   H15R 7242   1.745   5.926   4.205
    3DHA   H15S 7243   1.679   6.089   4.192
    3DHA   C114 7244   1.526   5.936   4.178
    3DHA   H14R 7245   1.461   5.978   4.101
    3DHA   C113 7246   1.489   5.849   4.282
    3DHA   H13R 7247   1.384   5.819   4.281
    3DHA   C112 7248   1.569   5.789   4.396
    3DHA   H12R 7249   1.671   5.828   4.399
    3DHA   H12S 7250   1.529   5.831   4.489
    3DHA   C111 7251   1.562   5.638   4.400
    3DHA   H11R 7252   1.544   5.586   4.307
    3DHA   C110 7253   1.585   5.560   4.509
    3DHA   H10R 7254   1.582   5.453   4.488
    3DHA    C19 7255   1.604   5.617   4.648
    3DHA    H9R 7256   1.559   5.717   4.648
    3DHA    H9S 7257   1.548   5.561   4.723
    3DHA    C18 7258   1.747   5.624   4.686
    3DHA    H8R 7259   1.816   5.596   4.606
    3DHA    C17 7260   1.786   5.670   4.805
    3DHA    H7R 7261   1.893   5.683   4.817
    3DHA    C16 7262   1.704   5.745   4.916
    3DHA    H6R 7263   1.751   5.839   4.943
    3DHA    H6S 7264   1.611   5.786   4.876
    3DHA    C15 7265   1.705   5.665   5.041
    3DHA    H5R 7266   1.652   5.570   5.032
    3DHA    C14 7267   1.760   5.689   5.155
    3DHA    H4R 7268   1.762   5.610   5.229
    3DHA    C13 7269   1.849   5.813   5.189
    3DHA    H3R 7270   1.890   5.793   5.289
    3DHA    H3S 7271   1.934   5.823   5.122
    3DHA    C12 7272   1.770   5.943   5.191
    3DHA    H2R 7273   1.841   6.016   5.231
    3DHA    H2S 7274   1.728   5.986   5.100
    3DHA   C117 7275   1.807   5.998   3.941
    3DHA   H17R 7276   1.815   6.003   3.833
    3DHA   C118 7277   1.938   6.037   4.007
    3DHA   H18R 7278   1.919   6.054   4.113
    3DHA   H18S 7279   1.977   6.128   3.961
    3DHA   C119 7280   2.044   5.929   3.988
    3DHA   H19R 7281   2.045   5.883   3.890
    3DHA   C120 7282   2.130   5.883   4.078
    3DHA   H20R 7283   2.200   5.807   4.044
    3DHA   C121 7284   2.147   5.939   4.212
    3DHA   H21R 7285   2.163   5.855   4.280
    3DHA   H21S 7286   2.055   5.985   4.250
    3DHA   C122 7287   2.267   6.038   4.204
    3DHA   H22R 7288   2.301   6.061   4.305
    3DHA   H22S 7289   2.241   6.130   4.152
    3DHA   H22T 7290   2.354   5.992   4.157
    1ST    C118 7291   5.882   2.844   3.942
    1ST    H18R 7292   5.852   2.943   3.909
    1ST    H18S 7293   5.845   2.774   3.866
    1ST    H18T 7294   5.990   2.844   3.921
    1ST    C117 7295   5.836   2.794   4.087
    1ST    H17R 7296   5.868   2.691   4.101
    1ST    H17S 7297   5.891   2.849   4.164
    1ST    C116 7298   5.688   2.816   4.112
    1ST    H16R 7299   5.670   2.917   4.075
    1ST    H16S 7300   5.631   2.746   4.051
    1ST    C115 7301   5.643   2.799   4.256
    1ST    H15R 7302   5.649   2.694   4.285
    1ST    H15S 7303   5.705   2.851   4.329
    1ST    C114 7304   5.502   2.854   4.279
    1ST    H14R 7305   5.517   2.961   4.294
    1ST    H14S 7306   5.442   2.839   4.189
    1ST    C113 7307   5.435   2.789   4.398
    1ST    H13R 7308   5.340   2.839   4.419
    1ST    H13S 7309   5.411   2.685   4.373
    1ST    C112 7310   5.506   2.778   4.534
    1ST    H12R 7311   5.609   2.748   4.517
    1ST    H12S 7312   5.517   2.878   4.578
    1ST    C111 7313   5.446   2.667   4.617
    1ST    H11R 7314   5.338   2.669   4.633
    1ST    H11S 7315   5.444   2.585   4.544
    1ST    C110 7316   5.537   2.637   4.739
    1ST    H10R 7317   5.524   2.538   4.782
    1ST    H10S 7318   5.637   2.631   4.695
    1ST     C19 7319   5.530   2.740   4.850
    1ST     H9R 7320   5.593   2.826   4.832
    1ST     H9S 7321   5.432   2.787   4.854
    1ST     C18 7322   5.568   2.688   4.996
    1ST     H8R 7323   5.538   2.758   5.074
    1ST     H8S 7324   5.503   2.603   5.017
    1ST     C17 7325   5.721   2.650   5.011
    1ST     H7R 7326   5.730   2.623   5.117
    1ST     H7S 7327   5.747   2.560   4.956
    1ST     C16 7328   5.826   2.775   4.995
    1ST     H6R 7329   5.825   2.817   4.895
    1ST     H6S 7330   5.807   2.851   5.070
    1ST     C15 7331   5.968   2.727   5.018
    1ST     H5R 7332   5.973   2.647   5.092
    1ST     H5S 7333   6.005   2.682   4.926
    1ST     C14 7334   6.073   2.830   5.060
    1ST     H4R 7335   6.157   2.764   5.085
    1ST     H4S 7336   6.090   2.897   4.976
    1ST     C13 7337   6.048   2.905   5.191
    1ST     H3R 7338   6.145   2.953   5.204
    1ST     H3S 7339   5.974   2.985   5.176
    1ST     C12 7340   6.006   2.826   5.319
    1ST     H2R 7341   5.947   2.735   5.304
    1ST     H2S 7342   6.091   2.782   5.372
    2PS     C11 7343   5.937   2.919   5.415
    2PS     O12 7344   5.820   2.897   5.459
    2PS     O11 7345   6.017   3.017   5.458
    2PS      C1 7346   6.001   3.072   5.587
    2PS      HR 7347   5.900   3.113   5.594
    2PS      HS 7348   6.026   3.004   5.669
    2PS      C2 7349   6.093   3.192   5.598
    2PS      HX 7350   6.187   3.164   5.550
    2PS      C3 7351   6.130   3.239   5.743
    2PS      HA 7352   6.207   3.171   5.779
    2PS      HB 7353   6.180   3.336   5.739
    2PS     O31 7354   6.012   3.236   5.820
    2PS     P31 7355   6.023   3.277   5.984
    2PS     O32 7356   6.017   3.143   6.067
    2PS     C31 7357   6.122   3.049   6.046
    2PS     H1A 7358   6.139   3.036   5.939
    2PS     H1B 7359   6.216   3.078   6.095
    2PS     C32 7360   6.077   2.912   6.107
    2PS     H2A 7361   6.066   2.906   6.216
    2PS     N31 7362   5.935   2.875   6.061
    2PS    HN1A 7363   5.920   2.843   5.964
    2PS    HN1B 7364   5.893   2.795   6.113
    2PS    HN1C 7365   5.876   2.957   6.081
    2PS     C33 7366   6.177   2.811   6.060
    2PS     O33 7367   6.155   3.343   6.001
    2PS     O34 7368   5.901   3.354   6.017
    2PS     O21 7369   6.038   3.297   5.524
    2PS     C21 7370   6.115   3.400   5.480
    2PS     O22 7371   6.240   3.397   5.495
    2PS     O35 7372   6.233   2.751   6.149
    2PS     O36 7373   6.189   2.790   5.943
    3DHA   C116 7374   6.686   3.849   4.367
    3DHA   H16R 7375   6.770   3.838   4.436
    3DHA   C115 7376   6.548   3.879   4.419
    3DHA   H15R 7377   6.503   3.957   4.356
    3DHA   H15S 7378   6.497   3.783   4.411
    3DHA   C114 7379   6.561   3.918   4.564
    3DHA   H14R 7380   6.576   4.024   4.584
    3DHA   C113 7381   6.540   3.840   4.670
    3DHA   H13R 7382   6.547   3.893   4.765
    3DHA   C112 7383   6.537   3.692   4.685
    3DHA   H12R 7384   6.580   3.637   4.601
    3DHA   H12S 7385   6.601   3.670   4.770
    3DHA   C111 7386   6.392   3.654   4.693
    3DHA   H11R 7387   6.332   3.690   4.610
    3DHA   C110 7388   6.332   3.574   4.784
    3DHA   H10R 7389   6.229   3.546   4.764
    3DHA    C19 7390   6.401   3.507   4.902
    3DHA    H9R 7391   6.508   3.528   4.891
    3DHA    H9S 7392   6.366   3.562   4.989
    3DHA    C18 7393   6.382   3.357   4.917
    3DHA    H8R 7394   6.404   3.292   4.833
    3DHA    C17 7395   6.311   3.300   5.012
    3DHA    H7R 7396   6.300   3.192   5.002
    3DHA    C16 7397   6.246   3.354   5.134
    3DHA    H6R 7398   6.259   3.276   5.209
    3DHA    H6S 7399   6.295   3.446   5.164
    3DHA    C15 7400   6.102   3.379   5.118
    3DHA    H5R 7401   6.055   3.324   5.037
    3DHA    C14 7402   6.027   3.457   5.194
    3DHA    H4R 7403   5.924   3.481   5.172
    3DHA    C13 7404   6.082   3.560   5.285
    3DHA    H3R 7405   6.190   3.570   5.274
    3DHA    H3S 7406   6.037   3.653   5.251
    3DHA    C12 7407   6.043   3.521   5.430
    3DHA    H2R 7408   6.085   3.606   5.485
    3DHA    H2S 7409   5.937   3.518   5.456
    3DHA   C117 7410   6.722   3.833   4.236
    3DHA   H17R 7411   6.826   3.817   4.213
    3DHA   C118 7412   6.633   3.837   4.118
    3DHA   H18R 7413   6.621   3.942   4.089
    3DHA   H18S 7414   6.539   3.793   4.151
    3DHA   C119 7415   6.689   3.759   4.003
    3DHA   H19R 7416   6.675   3.652   4.017
    3DHA   C120 7417   6.752   3.807   3.890
    3DHA   H20R 7418   6.787   3.737   3.814
    3DHA   C121 7419   6.786   3.953   3.866
    3DHA   H21R 7420   6.736   4.028   3.929
    3DHA   H21S 7421   6.739   3.975   3.770
    3DHA   C122 7422   6.928   3.993   3.834
    3DHA   H22R 7423   6.955   4.098   3.830
    3DHA   H22S 7424   6.972   3.959   3.740
    3DHA   H22T 7425   6.992   3.953   3.913
    1ST    C118 7426   5.481   2.184   3.962
    1ST    H18R 7427   5.572   2.123   3.965
    1ST    H18S 7428   5.439   2.176   3.862
    1ST    H18T 7429   5.402   2.139   4.021
    1ST    C117 7430   5.500   2.331   4.011
    1ST    H17R 7431   5.541   2.389   3.928
    1ST    H17S 7432   5.400   2.362   4.042
    1ST    C116 7433   5.590   2.351   4.134
    1ST    H16R 7434   5.696   2.372   4.116
    1ST    H16S 7435   5.555   2.441   4.182
    1ST    C115 7436   5.578   2.235   4.228
    1ST    H15R 7437   5.477   2.221   4.267
    1ST    H15S 7438   5.594   2.142   4.173
    1ST    C114 7439   5.667   2.252   4.350
    1ST    H14R 7440   5.643   2.165   4.410
    1ST    H14S 7441   5.762   2.220   4.308
    1ST    C113 7442   5.665   2.384   4.436
    1ST    H13R 7443   5.687   2.472   4.374
    1ST    H13S 7444   5.560   2.402   4.460
    1ST    C112 7445   5.759   2.386   4.549
    1ST    H12R 7446   5.859   2.393   4.506
    1ST    H12S 7447   5.742   2.481   4.600
    1ST    C111 7448   5.725   2.277   4.647
    1ST    H11R 7449   5.626   2.298   4.687
    1ST    H11S 7450   5.715   2.178   4.602
    1ST    C110 7451   5.813   2.265   4.776
    1ST    H10R 7452   5.811   2.364   4.822
    1ST    H10S 7453   5.771   2.190   4.844
    1ST     C19 7454   5.963   2.233   4.747
    1ST     H9R 7455   5.981   2.139   4.694
    1ST     H9S 7456   6.002   2.315   4.686
    1ST     C18 7457   6.055   2.225   4.873
    1ST     H8R 7458   6.039   2.122   4.907
    1ST     H8S 7459   6.153   2.242   4.828
    1ST     C17 7460   6.016   2.322   4.985
    1ST     H7R 7461   6.045   2.423   4.956
    1ST     H7S 7462   5.909   2.316   5.006
    1ST     C16 7463   6.084   2.287   5.125
    1ST     H6R 7464   6.037   2.196   5.162
    1ST     H6S 7465   6.192   2.273   5.110
    1ST     C15 7466   6.060   2.395   5.229
    1ST     H5R 7467   6.082   2.494   5.189
    1ST     H5S 7468   5.958   2.393   5.267
    1ST     C14 7469   6.156   2.376   5.340
    1ST     H4R 7470   6.101   2.331   5.422
    1ST     H4S 7471   6.236   2.304   5.322
    1ST     C13 7472   6.221   2.500   5.397
    1ST     H3R 7473   6.253   2.562   5.313
    1ST     H3S 7474   6.133   2.543   5.446
    1ST     C12 7475   6.331   2.480   5.503
    1ST     H2R 7476   6.412   2.433   5.446
    1ST     H2S 7477   6.382   2.567   5.546
    2PS     C11 7478   6.292   2.394   5.616
    2PS     O12 7479   6.224   2.431   5.710
    2PS     O11 7480   6.329   2.266   5.598
    2PS      C1 7481   6.309   2.172   5.705
    2PS      HR 7482   6.381   2.090   5.710
    2PS      HS 7483   6.330   2.214   5.804
    2PS      C2 7484   6.163   2.115   5.698
    2PS      HX 7485   6.103   2.205   5.679
    2PS      C3 7486   6.142   2.059   5.845
    2PS      HA 7487   6.146   2.147   5.909
    2PS      HB 7488   6.041   2.017   5.850
    2PS     O31 7489   6.245   1.968   5.890
    2PS     P31 7490   6.244   1.927   6.039
    2PS     O32 7491   6.377   1.993   6.092
    2PS     C31 7492   6.376   2.120   6.148
    2PS     H1A 7493   6.342   2.190   6.072
    2PS     H1B 7494   6.316   2.132   6.239
    2PS     C32 7495   6.520   2.166   6.176
    2PS     H2A 7496   6.559   2.122   6.269
    2PS     N31 7497   6.619   2.122   6.079
    2PS    HN1A 7498   6.607   2.181   5.995
    2PS    HN1B 7499   6.713   2.132   6.120
    2PS    HN1C 7500   6.613   2.020   6.061
    2PS     C33 7501   6.522   2.315   6.212
    2PS     O33 7502   6.121   1.981   6.104
    2PS     O34 7503   6.261   1.778   6.043
    2PS     O21 7504   6.145   2.018   5.602
    2PS     C21 7505   6.024   1.975   5.578
    2PS     O22 7506   5.922   2.035   5.606
    2PS     O35 7507   6.621   2.390   6.203
    2PS     O36 7508   6.428   2.361   6.271
    3DHA   C116 7509   5.422   1.787   4.307
    3DHA   H16R 7510   5.392   1.735   4.397
    3DHA   C115 7511   5.462   1.926   4.334
    3DHA   H15R 7512   5.568   1.941   4.312
    3DHA   H15S 7513   5.406   2.001   4.278
    3DHA   C114 7514   5.447   1.957   4.484
    3DHA   H14R 7515   5.347   1.960   4.526
    3DHA   C113 7516   5.548   1.957   4.569
    3DHA   H13R 7517   5.524   1.965   4.675
    3DHA   C112 7518   5.690   1.933   4.541
    3DHA   H12R 7519   5.724   1.969   4.444
    3DHA   H12S 7520   5.764   1.990   4.599
    3DHA   C111 7521   5.716   1.788   4.571
    3DHA   H11R 7522   5.699   1.725   4.484
    3DHA   C110 7523   5.758   1.728   4.690
    3DHA   H10R 7524   5.774   1.621   4.701
    3DHA    C19 7525   5.783   1.796   4.824
    3DHA    H9R 7526   5.723   1.887   4.835
    3DHA    H9S 7527   5.759   1.726   4.904
    3DHA    C18 7528   5.924   1.842   4.832
    3DHA    H8R 7529   5.967   1.858   4.734
    3DHA    C17 7530   5.986   1.885   4.946
    3DHA    H7R 7531   6.085   1.929   4.934
    3DHA    C16 7532   5.943   1.874   5.087
    3DHA    H6R 7533   5.950   1.971   5.137
    3DHA    H6S 7534   5.836   1.853   5.097
    3DHA    C15 7535   6.024   1.762   5.157
    3DHA    H5R 7536   6.017   1.667   5.106
    3DHA    C14 7537   6.088   1.757   5.276
    3DHA    H4R 7538   6.157   1.681   5.312
    3DHA    C13 7539   6.092   1.879   5.364
    3DHA    H3R 7540   6.199   1.899   5.366
    3DHA    H3S 7541   6.030   1.957   5.321
    3DHA    C12 7542   6.037   1.846   5.502
    3DHA    H2R 7543   5.940   1.802   5.479
    3DHA    H2S 7544   6.092   1.777   5.566
    3DHA   C117 7545   5.424   1.725   4.188
    3DHA   H17R 7546   5.389   1.622   4.182
    3DHA   C118 7547   5.462   1.787   4.053
    3DHA   H18R 7548   5.534   1.868   4.067
    3DHA   H18S 7549   5.383   1.842   4.002
    3DHA   C119 7550   5.512   1.684   3.958
    3DHA   H19R 7551   5.570   1.601   3.998
    3DHA   C120 7552   5.485   1.683   3.826
    3DHA   H20R 7553   5.541   1.602   3.781
    3DHA   C121 7554   5.410   1.773   3.735
    3DHA   H21R 7555   5.473   1.810   3.654
    3DHA   H21S 7556   5.393   1.870   3.783
    3DHA   C122 7557   5.287   1.700   3.670
    3DHA   H22R 7558   5.221   1.659   3.746
    3DHA   H22S 7559   5.306   1.618   3.601
    3DHA   H22T 7560   5.219   1.772   3.623
    1ST    C118 7561   1.065   3.624   4.204
    1ST    H18R 7562   1.113   3.596   4.298
    1ST    H18S 7563   0.980   3.690   4.221
    1ST    H18T 7564   1.138   3.687   4.153
    1ST    C117 7565   1.036   3.491   4.134
    1ST    H17R 7566   0.982   3.522   4.045
    1ST    H17S 7567   1.125   3.445   4.092
    1ST    C116 7568   0.941   3.400   4.206
    1ST    H16R 7569   0.856   3.468   4.215
    1ST    H16S 7570   0.930   3.307   4.150
    1ST    C115 7571   0.957   3.359   4.359
    1ST    H15R 7572   0.984   3.447   4.416
    1ST    H15S 7573   0.854   3.331   4.384
    1ST    C114 7574   1.068   3.250   4.382
    1ST    H14R 7575   1.059   3.176   4.302
    1ST    H14S 7576   1.167   3.295   4.369
    1ST    C113 7577   1.072   3.181   4.520
    1ST    H13R 7578   1.024   3.250   4.590
    1ST    H13S 7579   0.994   3.104   4.524
    1ST    C112 7580   1.210   3.135   4.575
    1ST    H12R 7581   1.201   3.082   4.671
    1ST    H12S 7582   1.261   3.074   4.500
    1ST    C111 7583   1.303   3.257   4.593
    1ST    H11R 7584   1.396   3.247   4.536
    1ST    H11S 7585   1.251   3.344   4.551
    1ST    C110 7586   1.342   3.286   4.739
    1ST    H10R 7587   1.374   3.389   4.758
    1ST    H10S 7588   1.249   3.291   4.796
    1ST     C19 7589   1.443   3.180   4.782
    1ST     H9R 7590   1.431   3.080   4.740
    1ST     H9S 7591   1.535   3.209   4.730
    1ST     C18 7592   1.474   3.180   4.931
    1ST     H8R 7593   1.553   3.252   4.952
    1ST     H8S 7594   1.381   3.200   4.984
    1ST     C17 7595   1.527   3.041   4.969
    1ST     H7R 7596   1.450   2.968   4.944
    1ST     H7S 7597   1.610   3.003   4.910
    1ST     C16 7598   1.547   3.040   5.116
    1ST     H6R 7599   1.630   3.106   5.141
    1ST     H6S 7600   1.466   3.073   5.181
    1ST     C15 7601   1.585   2.892   5.160
    1ST     H5R 7602   1.503   2.822   5.140
    1ST     H5S 7603   1.663   2.853   5.095
    1ST     C14 7604   1.621   2.886   5.312
    1ST     H4R 7605   1.640   2.781   5.332
    1ST     H4S 7606   1.718   2.930   5.335
    1ST     C13 7607   1.511   2.936   5.416
    1ST     H3R 7608   1.503   3.044   5.411
    1ST     H3S 7609   1.419   2.892   5.375
    1ST     C12 7610   1.547   2.891   5.554
    1ST     H2R 7611   1.541   2.782   5.555
    1ST     H2S 7612   1.649   2.917   5.583
    2PS     C11 7613   1.455   2.943   5.660
    2PS     O12 7614   1.490   3.021   5.744
    2PS     O11 7615   1.334   2.888   5.665
    2PS      C1 7616   1.242   2.942   5.761
    2PS      HR 7617   1.163   2.868   5.745
    2PS      HS 7618   1.279   2.938   5.864
    2PS      C2 7619   1.201   3.087   5.737
    2PS      HX 7620   1.286   3.143   5.699
    2PS      C3 7621   1.136   3.154   5.861
    2PS      HA 7622   1.212   3.144   5.940
    2PS      HB 7623   1.113   3.261   5.852
    2PS     O31 7624   1.025   3.070   5.890
    2PS     P31 7625   0.942   3.092   6.023
    2PS     O32 7626   0.790   3.112   5.977
    2PS     C31 7627   0.743   3.233   5.917
    2PS     H1A 7628   0.788   3.317   5.970
    2PS     H1B 7629   0.780   3.239   5.814
    2PS     C32 7630   0.594   3.251   5.933
    2PS     H2A 7631   0.568   3.354   5.908
    2PS     N31 7632   0.522   3.151   5.848
    2PS    HN1A 7633   0.560   3.140   5.752
    2PS    HN1B 7634   0.519   3.060   5.898
    2PS    HN1C 7635   0.423   3.178   5.835
    2PS     C33 7636   0.568   3.245   6.091
    2PS     O33 7637   0.932   2.975   6.110
    2PS     O34 7638   0.985   3.221   6.077
    2PS     O21 7639   1.101   3.070   5.636
    2PS     C21 7640   1.146   3.088   5.507
    2PS     O22 7641   1.258   3.117   5.480
    2PS     O35 7642   0.563   3.350   6.154
    2PS     O36 7643   0.527   3.138   6.128
    3DHA   C116 7644   0.189   3.287   4.425
    3DHA   H16R 7645   0.149   3.186   4.436
    3DHA   C115 7646   0.171   3.370   4.545
    3DHA   H15R 7647   0.236   3.455   4.524
    3DHA   H15S 7648   0.067   3.403   4.546
    3DHA   C114 7649   0.198   3.312   4.681
    3DHA   H14R 7650   0.117   3.251   4.719
    3DHA   C113 7651   0.308   3.337   4.753
    3DHA   H13R 7652   0.323   3.287   4.849
    3DHA   C112 7653   0.430   3.417   4.719
    3DHA   H12R 7654   0.504   3.372   4.654
    3DHA   H12S 7655   0.412   3.501   4.652
    3DHA   C111 7656   0.513   3.468   4.843
    3DHA   H11R 7657   0.477   3.560   4.889
    3DHA   C110 7658   0.613   3.399   4.906
    3DHA   H10R 7659   0.653   3.453   4.992
    3DHA    C19 7660   0.678   3.275   4.858
    3DHA    H9R 7661   0.662   3.194   4.930
    3DHA    H9S 7662   0.643   3.234   4.763
    3DHA    C18 7663   0.820   3.310   4.849
    3DHA    H8R 7664   0.841   3.350   4.750
    3DHA    C17 7665   0.919   3.283   4.943
    3DHA    H7R 7666   1.026   3.299   4.928
    3DHA    C16 7667   0.895   3.228   5.084
    3DHA    H6R 7668   0.984   3.254   5.141
    3DHA    H6S 7669   0.806   3.273   5.128
    3DHA    C15 7670   0.889   3.076   5.096
    3DHA    H5R 7671   0.819   3.030   5.026
    3DHA    C14 7672   0.974   3.005   5.172
    3DHA    H4R 7673   0.961   2.897   5.163
    3DHA    C13 7674   1.091   3.046   5.267
    3DHA    H3R 7675   1.158   2.960   5.274
    3DHA    H3S 7676   1.147   3.133   5.233
    3DHA    C12 7677   1.037   3.077   5.406
    3DHA    H2R 7678   0.972   3.165   5.414
    3DHA    H2S 7679   0.974   2.999   5.447
    3DHA   C117 7680   0.243   3.321   4.309
    3DHA   H17R 7681   0.243   3.253   4.224
    3DHA   C118 7682   0.294   3.460   4.267
    3DHA   H18R 7683   0.229   3.539   4.307
    3DHA   H18S 7684   0.283   3.473   4.159
    3DHA   C119 7685   0.433   3.489   4.315
    3DHA   H19R 7686   0.430   3.485   4.424
    3DHA   C120 7687   0.545   3.511   4.249
    3DHA   H20R 7688   0.642   3.531   4.294
    3DHA   C121 7689   0.565   3.524   4.099
    3DHA   H21R 7690   0.467   3.524   4.050
    3DHA   H21S 7691   0.618   3.433   4.070
    3DHA   C122 7692   0.649   3.640   4.054
    3DHA   H22R 7693   0.742   3.643   4.111
    3DHA   H22S 7694   0.592   3.733   4.066
    3DHA   H22T 7695   0.678   3.643   3.949
    1ST    C118 7696   2.031   0.618   4.002
    1ST    H18R 7697   2.035   0.559   3.911
    1ST    H18S 7698   2.130   0.595   4.044
    1ST    H18T 7699   2.028   0.723   3.971
    1ST    C117 7700   1.922   0.583   4.095
    1ST    H17R 7701   1.830   0.585   4.036
    1ST    H17S 7702   1.938   0.476   4.110
    1ST    C116 7703   1.924   0.657   4.221
    1ST    H16R 7704   2.011   0.624   4.279
    1ST    H16S 7705   1.929   0.763   4.196
    1ST    C115 7706   1.795   0.636   4.303
    1ST    H15R 7707   1.711   0.667   4.241
    1ST    H15S 7708   1.781   0.532   4.333
    1ST    C114 7709   1.782   0.724   4.429
    1ST    H14R 7710   1.805   0.826   4.397
    1ST    H14S 7711   1.676   0.734   4.455
    1ST    C113 7712   1.866   0.682   4.550
    1ST    H13R 7713   1.823   0.593   4.596
    1ST    H13S 7714   1.967   0.659   4.515
    1ST    C112 7715   1.883   0.791   4.665
    1ST    H12R 7716   1.920   0.885   4.623
    1ST    H12S 7717   1.780   0.803   4.697
    1ST    C111 7718   1.973   0.752   4.783
    1ST    H11R 7719   2.076   0.776   4.759
    1ST    H11S 7720   1.956   0.813   4.871
    1ST    C110 7721   1.952   0.610   4.832
    1ST    H10R 7722   1.970   0.533   4.756
    1ST    H10S 7723   2.033   0.606   4.905
    1ST     C19 7724   1.810   0.579   4.890
    1ST     H9R 7725   1.736   0.597   4.812
    1ST     H9S 7726   1.816   0.471   4.905
    1ST     C18 7727   1.792   0.647   5.025
    1ST     H8R 7728   1.887   0.634   5.077
    1ST     H8S 7729   1.780   0.754   5.004
    1ST     C17 7730   1.675   0.588   5.098
    1ST     H7R 7731   1.584   0.593   5.038
    1ST     H7S 7732   1.685   0.479   5.106
    1ST     C16 7733   1.652   0.645   5.243
    1ST     H6R 7734   1.747   0.634   5.295
    1ST     H6S 7735   1.641   0.753   5.230
    1ST     C15 7736   1.541   0.594   5.324
    1ST     H5R 7737   1.459   0.609   5.254
    1ST     H5S 7738   1.557   0.486   5.330
    1ST     C14 7739   1.522   0.662   5.459
    1ST     H4R 7740   1.607   0.638   5.524
    1ST     H4S 7741   1.516   0.770   5.452
    1ST     C13 7742   1.389   0.606   5.522
    1ST     H3R 7743   1.366   0.661   5.613
    1ST     H3S 7744   1.305   0.634   5.458
    1ST     C12 7745   1.369   0.453   5.547
    1ST     H2R 7746   1.273   0.426   5.591
    1ST     H2S 7747   1.379   0.387   5.461
    2PS     C11 7748   1.454   0.403   5.650
    2PS     O12 7749   1.496   0.289   5.655
    2PS     O11 7750   1.473   0.488   5.749
    2PS      C1 7751   1.578   0.450   5.845
    2PS      HR 7752   1.532   0.369   5.902
    2PS      HS 7753   1.673   0.416   5.804
    2PS      C2 7754   1.608   0.567   5.940
    2PS      HX 7755   1.663   0.534   6.029
    2PS      C3 7756   1.473   0.625   5.991
    2PS      HA 7757   1.422   0.692   5.921
    2PS      HB 7758   1.399   0.550   6.017
    2PS     O31 7759   1.505   0.708   6.099
    2PS     P31 7760   1.395   0.801   6.172
    2PS     O32 7761   1.298   0.700   6.241
    2PS     C31 7762   1.332   0.609   6.343
    2PS     H1A 7763   1.388   0.532   6.288
    2PS     H1B 7764   1.400   0.643   6.421
    2PS     C32 7765   1.209   0.548   6.397
    2PS     H2A 7766   1.157   0.627   6.451
    2PS     N31 7767   1.098   0.499   6.299
    2PS    HN1A 7768   1.112   0.435   6.219
    2PS    HN1B 7769   1.021   0.448   6.346
    2PS    HN1C 7770   1.045   0.581   6.265
    2PS     C33 7771   1.255   0.438   6.485
    2PS     O33 7772   1.468   0.878   6.277
    2PS     O34 7773   1.321   0.880   6.067
    2PS     O21 7774   1.683   0.668   5.878
    2PS     C21 7775   1.742   0.760   5.951
    2PS     O22 7776   1.771   0.747   6.070
    2PS     O35 7777   1.208   0.429   6.601
    2PS     O36 7778   1.356   0.376   6.458
    3DHA   C116 7779   2.300   1.169   4.639
    3DHA   H16R 7780   2.345   1.089   4.696
    3DHA   C115 7781   2.204   1.258   4.714
    3DHA   H15R 7782   2.234   1.308   4.806
    3DHA   H15S 7783   2.180   1.345   4.652
    3DHA   C114 7784   2.074   1.178   4.740
    3DHA   H14R 7785   1.999   1.194   4.664
    3DHA   C113 7786   2.054   1.082   4.837
    3DHA   H13R 7787   1.962   1.024   4.842
    3DHA   C112 7788   2.155   1.040   4.942
    3DHA   H12R 7789   2.152   0.931   4.936
    3DHA   H12S 7790   2.256   1.053   4.903
    3DHA   C111 7791   2.145   1.093   5.081
    3DHA   H11R 7792   2.158   1.201   5.086
    3DHA   C110 7793   2.104   1.029   5.194
    3DHA   H10R 7794   2.102   1.084   5.288
    3DHA    C19 7795   2.054   0.889   5.220
    3DHA    H9R 7796   2.062   0.840   5.123
    3DHA    H9S 7797   2.119   0.849   5.298
    3DHA    C18 7798   1.920   0.886   5.270
    3DHA    H8R 7799   1.845   0.908   5.195
    3DHA    C17 7800   1.869   0.857   5.392
    3DHA    H7R 7801   1.763   0.858   5.416
    3DHA    C16 7802   1.952   0.829   5.521
    3DHA    H6R 7803   1.917   0.747   5.583
    3DHA    H6S 7804   2.049   0.792   5.487
    3DHA    C15 7805   1.983   0.958   5.592
    3DHA    H5R 7806   2.002   1.043   5.528
    3DHA    C14 7807   1.979   0.974   5.728
    3DHA    H4R 7808   2.001   1.073   5.768
    3DHA    C13 7809   1.933   0.867   5.832
    3DHA    H3R 7810   1.942   0.772   5.779
    3DHA    H3S 7811   2.010   0.860   5.909
    3DHA    C12 7812   1.793   0.878   5.871
    3DHA    H2R 7813   1.782   0.965   5.936
    3DHA    H2S 7814   1.732   0.892   5.781
    3DHA   C117 7815   2.333   1.178   4.511
    3DHA   H17R 7816   2.400   1.108   4.463
    3DHA   C118 7817   2.287   1.276   4.412
    3DHA   H18R 7818   2.182   1.304   4.417
    3DHA   H18S 7819   2.303   1.230   4.314
    3DHA   C119 7820   2.369   1.401   4.421
    3DHA   H19R 7821   2.318   1.480   4.475
    3DHA   C120 7822   2.495   1.432   4.376
    3DHA   H20R 7823   2.539   1.530   4.393
    3DHA   C121 7824   2.580   1.328   4.298
    3DHA   H21R 7825   2.522   1.235   4.294
    3DHA   H21S 7826   2.668   1.297   4.354
    3DHA   C122 7827   2.621   1.357   4.157
    3DHA   H22R 7828   2.538   1.376   4.088
    3DHA   H22S 7829   2.663   1.271   4.104
    3DHA   H22T 7830   2.680   1.447   4.141
    1ST    C118 7831  -0.557   2.871   3.507
    1ST    H18R 7832  -0.586   2.867   3.613
    1ST    H18S 7833  -0.648   2.867   3.448
    1ST    H18T 7834  -0.509   2.969   3.501
    1ST    C117 7835  -0.479   2.748   3.474
    1ST    H17R 7836  -0.542   2.660   3.490
    1ST    H17S 7837  -0.467   2.765   3.367
    1ST    C116 7838  -0.340   2.726   3.526
    1ST    H16R 7839  -0.309   2.625   3.499
    1ST    H16S 7840  -0.270   2.791   3.473
    1ST    C115 7841  -0.318   2.742   3.677
    1ST    H15R 7842  -0.303   2.847   3.701
    1ST    H15S 7843  -0.404   2.701   3.729
    1ST    C114 7844  -0.194   2.668   3.735
    1ST    H14R 7845  -0.188   2.568   3.692
    1ST    H14S 7846  -0.104   2.716   3.697
    1ST    C113 7847  -0.179   2.668   3.880
    1ST    H13R 7848  -0.175   2.765   3.930
    1ST    H13S 7849  -0.275   2.636   3.920
    1ST    C112 7850  -0.054   2.587   3.927
    1ST    H12R 7851  -0.049   2.485   3.890
    1ST    H12S 7852   0.034   2.634   3.884
    1ST    C111 7853  -0.046   2.570   4.078
    1ST    H11R 7854  -0.053   2.666   4.129
    1ST    H11S 7855  -0.139   2.517   4.101
    1ST    C110 7856   0.086   2.504   4.136
    1ST    H10R 7857   0.102   2.407   4.088
    1ST    H10S 7858   0.170   2.563   4.099
    1ST     C19 7859   0.082   2.481   4.287
    1ST     H9R 7860   0.050   2.571   4.340
    1ST     H9S 7861   0.007   2.405   4.309
    1ST     C18 7862   0.217   2.441   4.330
    1ST     H8R 7863   0.246   2.340   4.300
    1ST     H8S 7864   0.288   2.513   4.288
    1ST     C17 7865   0.231   2.429   4.481
    1ST     H7R 7866   0.194   2.519   4.531
    1ST     H7S 7867   0.173   2.341   4.511
    1ST     C16 7868   0.374   2.398   4.527
    1ST     H6R 7869   0.414   2.308   4.481
    1ST     H6S 7870   0.442   2.480   4.501
    1ST     C15 7871   0.402   2.382   4.677
    1ST     H5R 7872   0.345   2.291   4.698
    1ST     H5S 7873   0.506   2.352   4.688
    1ST     C14 7874   0.354   2.494   4.762
    1ST     H4R 7875   0.401   2.587   4.733
    1ST     H4S 7876   0.246   2.513   4.757
    1ST     C13 7877   0.386   2.489   4.919
    1ST     H3R 7878   0.494   2.487   4.930
    1ST     H3S 7879   0.358   2.585   4.964
    1ST     C12 7880   0.320   2.372   4.985
    1ST     H2R 7881   0.216   2.375   4.952
    1ST     H2S 7882   0.345   2.281   4.930
    2PS     C11 7883   0.343   2.363   5.137
    2PS     O12 7884   0.347   2.466   5.201
    2PS     O11 7885   0.349   2.237   5.191
    2PS      C1 7886   0.371   2.224   5.329
    2PS      HR 7887   0.382   2.116   5.346
    2PS      HS 7888   0.471   2.262   5.347
    2PS      C2 7889   0.261   2.283   5.423
    2PS      HX 7890   0.222   2.380   5.390
    2PS      C3 7891   0.312   2.296   5.564
    2PS      HA 7892   0.307   2.192   5.597
    2PS      HB 7893   0.419   2.315   5.566
    2PS     O31 7894   0.241   2.379   5.652
    2PS     P31 7895   0.230   2.362   5.806
    2PS     O32 7896   0.383   2.369   5.861
    2PS     C31 7897   0.472   2.259   5.846
    2PS     H1A 7898   0.420   2.165   5.867
    2PS     H1B 7899   0.516   2.255   5.747
    2PS     C32 7900   0.581   2.281   5.949
    2PS     H2A 7901   0.644   2.192   5.940
    2PS     N31 7902   0.660   2.410   5.923
    2PS    HN1A 7903   0.721   2.415   5.840
    2PS    HN1B 7904   0.595   2.490   5.926
    2PS    HN1C 7905   0.729   2.421   5.999
    2PS     C33 7906   0.522   2.272   6.082
    2PS     O33 7907   0.175   2.491   5.860
    2PS     O34 7908   0.175   2.233   5.843
    2PS     O21 7909   0.150   2.187   5.420
    2PS     C21 7910   0.069   2.183   5.313
    2PS     O22 7911   0.058   2.274   5.236
    2PS     O35 7912   0.511   2.371   6.149
    2PS     O36 7913   0.484   2.165   6.128
    3DHA   C116 7914  -0.251   1.548   4.126
    3DHA   H16R 7915  -0.216   1.446   4.135
    3DHA   C115 7916  -0.291   1.622   4.252
    3DHA   H15R 7917  -0.353   1.711   4.237
    3DHA   H15S 7918  -0.357   1.559   4.312
    3DHA   C114 7919  -0.169   1.669   4.325
    3DHA   H14R 7920  -0.105   1.731   4.263
    3DHA   C113 7921  -0.140   1.654   4.458
    3DHA   H13R 7922  -0.046   1.692   4.496
    3DHA   C112 7923  -0.227   1.582   4.560
    3DHA   H12R 7924  -0.326   1.555   4.523
    3DHA   H12S 7925  -0.185   1.484   4.585
    3DHA   C111 7926  -0.247   1.667   4.679
    3DHA   H11R 7927  -0.321   1.746   4.669
    3DHA   C110 7928  -0.169   1.681   4.780
    3DHA   H10R 7929  -0.200   1.757   4.851
    3DHA    C19 7930  -0.049   1.596   4.818
    3DHA    H9R 7931  -0.065   1.499   4.771
    3DHA    H9S 7932   0.040   1.636   4.769
    3DHA    C18 7933  -0.032   1.581   4.974
    3DHA    H8R 7934  -0.068   1.486   5.013
    3DHA    C17 7935   0.004   1.673   5.064
    3DHA    H7R 7936  -0.006   1.638   5.167
    3DHA    C16 7937   0.053   1.815   5.048
    3DHA    H6R 7938   0.056   1.840   4.942
    3DHA    H6S 7939  -0.023   1.882   5.088
    3DHA    C15 7940   0.175   1.844   5.126
    3DHA    H5R 7941   0.270   1.837   5.072
    3DHA    C14 7942   0.180   1.899   5.248
    3DHA    H4R 7943   0.278   1.929   5.284
    3DHA    C13 7944   0.071   1.936   5.346
    3DHA    H3R 7945   0.002   1.854   5.367
    3DHA    H3S 7946   0.116   1.950   5.445
    3DHA    C12 7947  -0.017   2.061   5.312
    3DHA    H2R 7948  -0.053   2.044   5.211
    3DHA    H2S 7949  -0.101   2.084   5.378
    3DHA   C117 7950  -0.248   1.612   4.010
    3DHA   H17R 7951  -0.230   1.546   3.925
    3DHA   C118 7952  -0.294   1.760   3.978
    3DHA   H18R 7953  -0.208   1.803   3.927
    3DHA   H18S 7954  -0.295   1.822   4.068
    3DHA   C119 7955  -0.420   1.782   3.893
    3DHA   H19R 7956  -0.409   1.756   3.788
    3DHA   C120 7957  -0.541   1.829   3.931
    3DHA   H20R 7958  -0.631   1.820   3.870
    3DHA   C121 7959  -0.585   1.856   4.071
    3DHA   H21R 7960  -0.529   1.792   4.140
    3DHA   H21S 7961  -0.692   1.835   4.084
    3DHA   C122 7962  -0.552   2.002   4.111
    3DHA   H22R 7963  -0.448   2.032   4.119
    3DHA   H22S 7964  -0.598   2.034   4.205
    3DHA   H22T 7965  -0.592   2.074   4.039
    1ST    C118 7966  -0.297   4.816   3.755
    1ST    H18R 7967  -0.395   4.843   3.796
    1ST    H18S 7968  -0.317   4.791   3.651
    1ST    H18T 7969  -0.241   4.909   3.767
    1ST    C117 7970  -0.241   4.699   3.831
    1ST    H17R 7971  -0.265   4.706   3.937
    1ST    H17S 7972  -0.286   4.607   3.792
    1ST    C116 7973  -0.093   4.678   3.816
    1ST    H16R 7974  -0.081   4.660   3.709
    1ST    H16S 7975  -0.045   4.775   3.832
    1ST    C115 7976  -0.025   4.583   3.918
    1ST    H15R 7977  -0.054   4.609   4.020
    1ST    H15S 7978  -0.058   4.481   3.897
    1ST    C114 7979   0.132   4.587   3.904
    1ST    H14R 7980   0.145   4.548   3.803
    1ST    H14S 7981   0.167   4.690   3.888
    1ST    C113 7982   0.207   4.509   4.011
    1ST    H13R 7983   0.312   4.506   3.981
    1ST    H13S 7984   0.215   4.567   4.103
    1ST    C112 7985   0.162   4.364   4.017
    1ST    H12R 7986   0.064   4.367   4.066
    1ST    H12S 7987   0.160   4.323   3.915
    1ST    C111 7988   0.258   4.281   4.093
    1ST    H11R 7989   0.244   4.180   4.053
    1ST    H11S 7990   0.360   4.312   4.066
    1ST    C110 7991   0.239   4.288   4.243
    1ST    H10R 7992   0.251   4.391   4.276
    1ST    H10S 7993   0.133   4.274   4.266
    1ST     C19 7994   0.325   4.197   4.333
    1ST     H9R 7995   0.307   4.092   4.306
    1ST     H9S 7996   0.431   4.212   4.311
    1ST     C18 7997   0.297   4.220   4.480
    1ST     H8R 7998   0.333   4.318   4.512
    1ST     H8S 7999   0.190   4.219   4.500
    1ST     C17 8000   0.381   4.125   4.562
    1ST     H7R 8001   0.365   4.021   4.531
    1ST     H7S 8002   0.483   4.149   4.531
    1ST     C16 8003   0.353   4.117   4.714
    1ST     H6R 8004   0.383   4.210   4.764
    1ST     H6S 8005   0.246   4.105   4.730
    1ST     C15 8006   0.424   4.006   4.795
    1ST     H5R 8007   0.420   3.911   4.741
    1ST     H5S 8008   0.529   4.035   4.803
    1ST     C14 8009   0.368   3.987   4.940
    1ST     H4R 8010   0.261   3.971   4.952
    1ST     H4S 8011   0.416   3.893   4.970
    1ST     C13 8012   0.402   4.102   5.034
    1ST     H3R 8013   0.511   4.111   5.033
    1ST     H3S 8014   0.370   4.199   4.995
    1ST     C12 8015   0.366   4.079   5.181
    1ST     H2R 8016   0.258   4.064   5.181
    1ST     H2S 8017   0.409   3.986   5.219
    2PS     C11 8018   0.389   4.189   5.283
    2PS     O12 8019   0.321   4.192   5.386
    2PS     O11 8020   0.490   4.275   5.252
    2PS      C1 8021   0.537   4.376   5.339
    2PS      HR 8022   0.585   4.453   5.279
    2PS      HS 8023   0.455   4.417   5.400
    2PS      C2 8024   0.641   4.316   5.428
    2PS      HX 8025   0.598   4.229   5.481
    2PS      C3 8026   0.682   4.414   5.532
    2PS      HA 8027   0.753   4.481   5.482
    2PS      HB 8028   0.586   4.451   5.569
    2PS     O31 8029   0.763   4.361   5.637
    2PS     P31 8030   0.698   4.268   5.756
    2PS     O32 8031   0.683   4.362   5.883
    2PS     C31 8032   0.584   4.460   5.888
    2PS     H1A 8033   0.593   4.530   5.805
    2PS     H1B 8034   0.485   4.414   5.899
    2PS     C32 8035   0.610   4.541   6.013
    2PS     H2A 8036   0.608   4.473   6.098
    2PS     N31 8037   0.747   4.604   6.009
    2PS    HN1A 8038   0.770   4.654   5.922
    2PS    HN1B 8039   0.770   4.669   6.086
    2PS    HN1C 8040   0.817   4.529   6.015
    2PS     C33 8041   0.496   4.639   6.034
    2PS     O33 8042   0.566   4.223   5.718
    2PS     O34 8043   0.805   4.172   5.789
    2PS     O21 8044   0.755   4.280   5.345
    2PS     C21 8045   0.778   4.151   5.319
    2PS     O22 8046   0.712   4.061   5.367
    2PS     O35 8047   0.498   4.743   5.968
    2PS     O36 8048   0.428   4.617   6.131
    3DHA   C116 8049   0.818   4.063   4.056
    3DHA   H16R 8050   0.786   4.161   4.090
    3DHA   C115 8051   0.791   3.948   4.152
    3DHA   H15R 8052   0.816   3.849   4.112
    3DHA   H15S 8053   0.852   3.966   4.240
    3DHA   C114 8054   0.651   3.958   4.195
    3DHA   H14R 8055   0.574   3.969   4.119
    3DHA   C113 8056   0.608   3.956   4.318
    3DHA   H13R 8057   0.502   3.959   4.339
    3DHA   C112 8058   0.693   3.936   4.443
    3DHA   H12R 8059   0.762   4.020   4.452
    3DHA   H12S 8060   0.626   3.946   4.528
    3DHA   C111 8061   0.755   3.807   4.456
    3DHA   H11R 8062   0.811   3.776   4.368
    3DHA   C110 8063   0.756   3.723   4.566
    3DHA   H10R 8064   0.817   3.635   4.553
    3DHA    C19 8065   0.700   3.736   4.702
    3DHA    H9R 8066   0.625   3.815   4.711
    3DHA    H9S 8067   0.638   3.649   4.724
    3DHA    C18 8068   0.810   3.739   4.806
    3DHA    H8R 8069   0.840   3.642   4.845
    3DHA    C17 8070   0.870   3.852   4.853
    3DHA    H7R 8071   0.940   3.843   4.936
    3DHA    C16 8072   0.853   3.993   4.804
    3DHA    H6R 8073   0.852   4.017   4.698
    3DHA    H6S 8074   0.754   4.026   4.838
    3DHA    C15 8075   0.953   4.080   4.871
    3DHA    H5R 8076   1.047   4.098   4.818
    3DHA    C14 8077   0.934   4.151   4.988
    3DHA    H4R 8078   1.007   4.223   5.026
    3DHA    C13 8079   0.821   4.134   5.073
    3DHA    H3R 8080   0.750   4.217   5.067
    3DHA    H3S 8081   0.764   4.041   5.061
    3DHA    C12 8082   0.876   4.129   5.209
    3DHA    H2R 8083   0.931   4.036   5.225
    3DHA    H2S 8084   0.949   4.207   5.231
    3DHA   C117 8085   0.885   4.044   3.942
    3DHA   H17R 8086   0.918   4.132   3.886
    3DHA   C118 8087   0.939   3.928   3.880
    3DHA   H18R 8088   0.927   3.846   3.951
    3DHA   H18S 8089   1.047   3.943   3.874
    3DHA   C119 8090   0.867   3.890   3.749
    3DHA   H19R 8091   0.772   3.941   3.737
    3DHA   C120 8092   0.906   3.795   3.656
    3DHA   H20R 8093   0.850   3.789   3.563
    3DHA   C121 8094   1.026   3.705   3.665
    3DHA   H21R 8095   1.077   3.722   3.760
    3DHA   H21S 8096   1.091   3.733   3.582
    3DHA   C122 8097   1.006   3.552   3.662
    3DHA   H22R 8098   0.934   3.526   3.740
    3DHA   H22S 8099   1.095   3.492   3.683
    3DHA   H22T 8100   0.977   3.517   3.563
    1ST    C118 8101   0.370   2.750   3.635
    1ST    H18R 8102   0.462   2.774   3.582
    1ST    H18S 8103   0.292   2.792   3.571
    1ST    H18T 8104   0.360   2.641   3.635
    1ST    C117 8105   0.365   2.814   3.780
    1ST    H17R 8106   0.376   2.922   3.769
    1ST    H17S 8107   0.262   2.796   3.813
    1ST    C116 8108   0.474   2.750   3.875
    1ST    H16R 8109   0.457   2.642   3.873
    1ST    H16S 8110   0.576   2.769   3.838
    1ST    C115 8111   0.479   2.813   4.016
    1ST    H15R 8112   0.551   2.761   4.079
    1ST    H15S 8113   0.516   2.915   4.001
    1ST    C114 8114   0.341   2.819   4.083
    1ST    H14R 8115   0.268   2.873   4.023
    1ST    H14S 8116   0.303   2.717   4.071
    1ST    C113 8117   0.358   2.861   4.231
    1ST    H13R 8118   0.425   2.794   4.284
    1ST    H13S 8119   0.400   2.962   4.230
    1ST    C112 8120   0.224   2.853   4.309
    1ST    H12R 8121   0.143   2.913   4.268
    1ST    H12S 8122   0.182   2.752   4.305
    1ST    C111 8123   0.260   2.893   4.448
    1ST    H11R 8124   0.345   2.841   4.492
    1ST    H11S 8125   0.295   2.996   4.456
    1ST    C110 8126   0.156   2.884   4.554
    1ST    H10R 8127   0.114   2.985   4.557
    1ST    H10S 8128   0.079   2.815   4.520
    1ST     C19 8129   0.196   2.851   4.697
    1ST     H9R 8130   0.121   2.844   4.775
    1ST     H9S 8131   0.226   2.747   4.681
    1ST     C18 8132   0.306   2.939   4.751
    1ST     H8R 8133   0.399   2.944   4.694
    1ST     H8S 8134   0.260   3.038   4.750
    1ST     C17 8135   0.347   2.900   4.892
    1ST     H7R 8136   0.247   2.891   4.935
    1ST     H7S 8137   0.378   2.796   4.882
    1ST     C16 8138   0.436   2.999   4.960
    1ST     H6R 8139   0.533   3.008   4.912
    1ST     H6S 8140   0.400   3.099   4.936
    1ST     C15 8141   0.443   2.990   5.116
    1ST     H5R 8142   0.344   2.976   5.161
    1ST     H5S 8143   0.490   2.895   5.140
    1ST     C14 8144   0.509   3.118   5.178
    1ST     H4R 8145   0.603   3.143   5.129
    1ST     H4S 8146   0.447   3.205   5.153
    1ST     C13 8147   0.532   3.114   5.328
    1ST     H3R 8148   0.581   3.205   5.364
    1ST     H3S 8149   0.440   3.100   5.385
    1ST     C12 8150   0.622   2.999   5.370
    1ST     H2R 8151   0.579   2.899   5.368
    1ST     H2S 8152   0.709   2.979   5.306
    2PS     C11 8153   0.677   3.024   5.513
    2PS     O12 8154   0.658   3.121   5.581
    2PS     O11 8155   0.756   2.926   5.548
    2PS      C1 8156   0.795   2.911   5.682
    2PS      HR 8157   0.871   2.987   5.701
    2PS      HS 8158   0.708   2.924   5.746
    2PS      C2 8159   0.853   2.769   5.702
    2PS      HX 8160   0.777   2.694   5.674
    2PS      C3 8161   0.892   2.746   5.852
    2PS      HA 8162   0.995   2.780   5.868
    2PS      HB 8163   0.830   2.808   5.917
    2PS     O31 8164   0.878   2.615   5.904
    2PS     P31 8165   0.929   2.562   6.049
    2PS     O32 8166   0.849   2.660   6.153
    2PS     C31 8167   0.711   2.638   6.188
    2PS     H1A 8168   0.663   2.599   6.099
    2PS     H1B 8169   0.716   2.570   6.274
    2PS     C32 8170   0.661   2.777   6.232
    2PS     H2A 8171   0.720   2.811   6.317
    2PS     N31 8172   0.675   2.885   6.124
    2PS    HN1A 8173   0.632   2.866   6.032
    2PS    HN1B 8174   0.632   2.978   6.136
    2PS    HN1C 8175   0.771   2.918   6.103
    2PS     C33 8176   0.516   2.765   6.289
    2PS     O33 8177   0.871   2.427   6.064
    2PS     O34 8178   1.073   2.579   6.063
    2PS     O21 8179   0.981   2.747   5.642
    2PS     C21 8180   0.993   2.648   5.555
    2PS     O22 8181   0.901   2.573   5.523
    2PS     O35 8182   0.466   2.846   6.369
    2PS     O36 8183   0.452   2.668   6.259
    3DHA   C116 8184   1.375   2.926   4.253
    3DHA   H16R 8185   1.278   2.898   4.293
    3DHA   C115 8186   1.499   2.862   4.305
    3DHA   H15R 8187   1.506   2.754   4.290
    3DHA   H15S 8188   1.588   2.885   4.245
    3DHA   C114 8189   1.525   2.906   4.447
    3DHA   H14R 8190   1.606   2.975   4.467
    3DHA   C113 8191   1.455   2.849   4.549
    3DHA   H13R 8192   1.481   2.878   4.650
    3DHA   C112 8193   1.331   2.766   4.543
    3DHA   H12R 8194   1.285   2.776   4.444
    3DHA   H12S 8195   1.353   2.659   4.552
    3DHA   C111 8196   1.237   2.808   4.650
    3DHA   H11R 8197   1.165   2.884   4.622
    3DHA   C110 8198   1.249   2.756   4.773
    3DHA   H10R 8199   1.171   2.783   4.844
    3DHA    C19 8200   1.331   2.638   4.817
    3DHA    H9R 8201   1.400   2.592   4.746
    3DHA    H9S 8202   1.406   2.680   4.884
    3DHA    C18 8203   1.247   2.525   4.874
    3DHA    H8R 8204   1.211   2.454   4.801
    3DHA    C17 8205   1.198   2.522   5.001
    3DHA    H7R 8206   1.130   2.440   5.025
    3DHA    C16 8207   1.243   2.610   5.112
    3DHA    H6R 8208   1.314   2.687   5.079
    3DHA    H6S 8209   1.161   2.668   5.155
    3DHA    C15 8210   1.334   2.539   5.213
    3DHA    H5R 8211   1.433   2.513   5.177
    3DHA    C14 8212   1.290   2.511   5.334
    3DHA    H4R 8213   1.353   2.446   5.395
    3DHA    C13 8214   1.154   2.525   5.399
    3DHA    H3R 8215   1.079   2.532   5.321
    3DHA    H3S 8216   1.129   2.433   5.453
    3DHA    C12 8217   1.139   2.644   5.504
    3DHA    H2R 8218   1.207   2.625   5.587
    3DHA    H2S 8219   1.178   2.741   5.470
    3DHA   C117 8220   1.353   3.021   4.160
    3DHA   H17R 8221   1.255   3.062   4.136
    3DHA   C118 8222   1.445   3.095   4.077
    3DHA   H18R 8223   1.549   3.078   4.105
    3DHA   H18S 8224   1.413   3.199   4.085
    3DHA   C119 8225   1.423   3.052   3.938
    3DHA   H19R 8226   1.486   2.972   3.901
    3DHA   C120 8227   1.338   3.111   3.851
    3DHA   H20R 8228   1.332   3.075   3.749
    3DHA   C121 8229   1.221   3.195   3.880
    3DHA   H21R 8230   1.245   3.298   3.852
    3DHA   H21S 8231   1.192   3.174   3.983
    3DHA   C122 8232   1.108   3.130   3.789
    3DHA   H22R 8233   1.132   3.136   3.683
    3DHA   H22S 8234   1.027   3.204   3.792
    3DHA   H22T 8235   1.072   3.034   3.825
    1ST    C118 8236   2.550   1.718   4.026
    1ST    H18R 8237   2.576   1.756   3.927
    1ST    H18S 8238   2.452   1.672   4.017
    1ST    H18T 8239   2.631   1.645   4.039
    1ST    C117 8240   2.549   1.837   4.114
    1ST    H17R 8241   2.650   1.877   4.105
    1ST    H17S 8242   2.477   1.913   4.082
    1ST    C116 8243   2.509   1.809   4.258
    1ST    H16R 8244   2.570   1.723   4.287
    1ST    H16S 8245   2.548   1.894   4.314
    1ST    C115 8246   2.357   1.781   4.273
    1ST    H15R 8247   2.294   1.846   4.212
    1ST    H15S 8248   2.328   1.677   4.255
    1ST    C114 8249   2.323   1.812   4.420
    1ST    H14R 8250   2.396   1.770   4.489
    1ST    H14S 8251   2.339   1.919   4.432
    1ST    C113 8252   2.176   1.772   4.466
    1ST    H13R 8253   2.106   1.801   4.388
    1ST    H13S 8254   2.166   1.663   4.465
    1ST    C112 8255   2.130   1.822   4.604
    1ST    H12R 8256   2.152   1.929   4.599
    1ST    H12S 8257   2.023   1.805   4.618
    1ST    C111 8258   2.217   1.777   4.717
    1ST    H11R 8259   2.239   1.671   4.704
    1ST    H11S 8260   2.311   1.828   4.694
    1ST    C110 8261   2.163   1.819   4.854
    1ST    H10R 8262   2.248   1.857   4.912
    1ST    H10S 8263   2.088   1.897   4.842
    1ST     C19 8264   2.114   1.700   4.947
    1ST     H9R 8265   2.016   1.671   4.910
    1ST     H9S 8266   2.184   1.618   4.934
    1ST     C18 8267   2.106   1.727   5.102
    1ST     H8R 8268   2.190   1.784   5.144
    1ST     H8S 8269   2.021   1.796   5.115
    1ST     C17 8270   2.092   1.601   5.191
    1ST     H7R 8271   2.057   1.633   5.289
    1ST     H7S 8272   2.010   1.538   5.154
    1ST     C16 8273   2.214   1.515   5.211
    1ST     H6R 8274   2.229   1.451   5.124
    1ST     H6S 8275   2.306   1.574   5.220
    1ST     C15 8276   2.194   1.415   5.328
    1ST     H5R 8277   2.150   1.475   5.408
    1ST     H5S 8278   2.114   1.349   5.294
    1ST     C14 8279   2.311   1.321   5.360
    1ST     H4R 8280   2.325   1.264   5.269
    1ST     H4S 8281   2.398   1.387   5.369
    1ST     C13 8282   2.288   1.244   5.490
    1ST     H3R 8283   2.269   1.309   5.576
    1ST     H3S 8284   2.196   1.185   5.486
    1ST     C12 8285   2.399   1.147   5.519
    1ST     H2R 8286   2.354   1.068   5.580
    1ST     H2S 8287   2.439   1.095   5.431
    2PS     C11 8288   2.504   1.224   5.607
    2PS     O12 8289   2.489   1.227   5.723
    2PS     O11 8290   2.614   1.270   5.540
    2PS      C1 8291   2.736   1.298   5.610
    2PS      HR 8292   2.802   1.358   5.547
    2PS      HS 8293   2.711   1.370   5.688
    2PS      C2 8294   2.804   1.172   5.652
    2PS      HX 8295   2.737   1.086   5.643
    2PS      C3 8296   2.864   1.185   5.790
    2PS      HA 8297   2.781   1.166   5.859
    2PS      HB 8298   2.940   1.108   5.805
    2PS     O31 8299   2.923   1.313   5.821
    2PS     P31 8300   2.994   1.338   5.961
    2PS     O32 8301   3.104   1.218   5.970
    2PS     C31 8302   3.193   1.217   6.089
    2PS     H1A 8303   3.276   1.288   6.075
    2PS     H1B 8304   3.138   1.237   6.181
    2PS     C32 8305   3.254   1.076   6.088
    2PS     H2A 8306   3.177   1.005   6.118
    2PS     N31 8307   3.314   1.044   5.959
    2PS    HN1A 8308   3.387   1.115   5.944
    2PS    HN1B 8309   3.349   0.947   5.962
    2PS    HN1C 8310   3.241   1.032   5.886
    2PS     C33 8311   3.353   1.078   6.205
    2PS     O33 8312   3.072   1.464   5.958
    2PS     O34 8313   2.898   1.323   6.074
    2PS     O21 8314   2.904   1.140   5.557
    2PS     C21 8315   2.883   1.060   5.443
    2PS     O22 8316   2.771   1.027   5.413
    2PS     O35 8317   3.444   1.158   6.211
    2PS     O36 8318   3.341   0.985   6.278
    3DHA   C116 8319   2.835   0.406   4.664
    3DHA   H16R 8320   2.731   0.378   4.675
    3DHA   C115 8321   2.855   0.527   4.579
    3DHA   H15R 8322   2.954   0.564   4.606
    3DHA   H15S 8323   2.862   0.490   4.476
    3DHA   C114 8324   2.749   0.633   4.597
    3DHA   H14R 8325   2.650   0.607   4.562
    3DHA   C113 8326   2.775   0.756   4.626
    3DHA   H13R 8327   2.694   0.828   4.631
    3DHA   C112 8328   2.910   0.801   4.672
    3DHA   H12R 8329   2.939   0.738   4.756
    3DHA   H12S 8330   2.989   0.787   4.598
    3DHA   C111 8331   2.902   0.947   4.712
    3DHA   H11R 8332   2.813   0.995   4.673
    3DHA   C110 8333   2.980   1.008   4.798
    3DHA   H10R 8334   2.955   1.111   4.823
    3DHA    C19 8335   3.098   0.951   4.854
    3DHA    H9R 8336   3.084   0.937   4.962
    3DHA    H9S 8337   3.119   0.849   4.823
    3DHA    C18 8338   3.209   1.039   4.825
    3DHA    H8R 8339   3.283   0.998   4.757
    3DHA    C17 8340   3.228   1.160   4.873
    3DHA    H7R 8341   3.319   1.213   4.846
    3DHA    C16 8342   3.140   1.236   4.968
    3DHA    H6R 8343   3.122   1.338   4.931
    3DHA    H6S 8344   3.038   1.197   4.965
    3DHA    C15 8345   3.212   1.230   5.097
    3DHA    H5R 8346   3.318   1.252   5.093
    3DHA    C14 8347   3.161   1.194   5.215
    3DHA    H4R 8348   3.224   1.207   5.302
    3DHA    C13 8349   3.019   1.164   5.251
    3DHA    H3R 8350   2.966   1.253   5.287
    3DHA    H3S 8351   2.955   1.140   5.166
    3DHA    C12 8352   2.998   1.048   5.355
    3DHA    H2R 8353   2.990   0.946   5.316
    3DHA    H2S 8354   3.086   1.038   5.419
    3DHA   C117 8355   2.927   0.348   4.737
    3DHA   H17R 8356   2.895   0.264   4.798
    3DHA   C118 8357   3.074   0.375   4.741
    3DHA   H18R 8358   3.106   0.320   4.830
    3DHA   H18S 8359   3.106   0.474   4.774
    3DHA   C119 8360   3.151   0.322   4.623
    3DHA   H19R 8361   3.206   0.396   4.565
    3DHA   C120 8362   3.159   0.195   4.592
    3DHA   H20R 8363   3.223   0.169   4.508
    3DHA   C121 8364   3.119   0.083   4.679
    3DHA   H21R 8365   3.029   0.044   4.630
    3DHA   H21S 8366   3.088   0.115   4.779
    3DHA   C122 8367   3.228  -0.024   4.704
    3DHA   H22R 8368   3.319   0.017   4.748
    3DHA   H22S 8369   3.262  -0.081   4.618
    3DHA   H22T 8370   3.196  -0.098   4.778
    1ST    C118 8371   1.277   4.395   3.792
    1ST    H18R 8372   1.240   4.405   3.689
    1ST    H18S 8373   1.364   4.332   3.809
    1ST    H18T 8374   1.303   4.497   3.821
    1ST    C117 8375   1.158   4.345   3.878
    1ST    H17R 8376   1.060   4.371   3.838
    1ST    H17S 8377   1.147   4.239   3.858
    1ST    C116 8378   1.174   4.377   4.027
    1ST    H16R 8379   1.283   4.373   4.039
    1ST    H16S 8380   1.133   4.475   4.049
    1ST    C115 8381   1.118   4.266   4.118
    1ST    H15R 8382   1.009   4.268   4.103
    1ST    H15S 8383   1.144   4.166   4.083
    1ST    C114 8384   1.149   4.274   4.262
    1ST    H14R 8385   1.256   4.283   4.280
    1ST    H14S 8386   1.103   4.359   4.312
    1ST    C113 8387   1.111   4.154   4.354
    1ST    H13R 8388   1.004   4.161   4.378
    1ST    H13S 8389   1.140   4.057   4.314
    1ST    C112 8390   1.176   4.158   4.495
    1ST    H12R 8391   1.285   4.161   4.483
    1ST    H12S 8392   1.151   4.250   4.548
    1ST    C111 8393   1.149   4.033   4.587
    1ST    H11R 8394   1.197   4.039   4.685
    1ST    H11S 8395   1.044   4.023   4.614
    1ST    C110 8396   1.203   3.901   4.524
    1ST    H10R 8397   1.165   3.883   4.423
    1ST    H10S 8398   1.311   3.895   4.516
    1ST     C19 8399   1.171   3.772   4.600
    1ST     H9R 8400   1.062   3.759   4.600
    1ST     H9S 8401   1.195   3.680   4.544
    1ST     C18 8402   1.214   3.772   4.743
    1ST     H8R 8403   1.320   3.794   4.729
    1ST     H8S 8404   1.176   3.859   4.797
    1ST     C17 8405   1.171   3.635   4.806
    1ST     H7R 8406   1.062   3.621   4.806
    1ST     H7S 8407   1.209   3.551   4.747
    1ST     C16 8408   1.201   3.626   4.947
    1ST     H6R 8409   1.186   3.723   4.994
    1ST     H6S 8410   1.131   3.554   4.988
    1ST     C15 8411   1.351   3.592   4.976
    1ST     H5R 8412   1.377   3.513   4.905
    1ST     H5S 8413   1.419   3.674   4.952
    1ST     C14 8414   1.370   3.570   5.124
    1ST     H4R 8415   1.478   3.566   5.144
    1ST     H4S 8416   1.325   3.653   5.180
    1ST     C13 8417   1.304   3.440   5.179
    1ST     H3R 8418   1.198   3.458   5.198
    1ST     H3S 8419   1.289   3.362   5.104
    1ST     C12 8420   1.366   3.386   5.304
    1ST     H2R 8421   1.340   3.281   5.321
    1ST     H2S 8422   1.475   3.384   5.306
    2PS     C11 8423   1.325   3.469   5.421
    2PS     O12 8424   1.253   3.431   5.515
    2PS     O11 8425   1.370   3.597   5.402
    2PS      C1 8426   1.333   3.699   5.494
    2PS      HR 8427   1.240   3.743   5.457
    2PS      HS 8428   1.314   3.669   5.597
    2PS      C2 8429   1.455   3.790   5.487
    2PS      HX 8430   1.544   3.727   5.479
    2PS      C3 8431   1.470   3.889   5.600
    2PS      HA 8432   1.514   3.835   5.684
    2PS      HB 8433   1.524   3.978   5.567
    2PS     O31 8434   1.343   3.931   5.648
    2PS     P31 8435   1.328   4.037   5.761
    2PS     O32 8436   1.402   3.986   5.900
    2PS     C31 8437   1.324   3.941   6.011
    2PS     H1A 8438   1.263   4.022   6.052
    2PS     H1B 8439   1.262   3.853   5.992
    2PS     C32 8440   1.428   3.901   6.114
    2PS     H2A 8441   1.475   3.805   6.091
    2PS     N31 8442   1.554   3.986   6.119
    2PS    HN1A 8443   1.606   3.970   6.031
    2PS    HN1B 8444   1.550   4.089   6.115
    2PS    HN1C 8445   1.619   3.971   6.198
    2PS     C33 8446   1.363   3.875   6.250
    2PS     O33 8447   1.404   4.158   5.713
    2PS     O34 8448   1.184   4.045   5.776
    2PS     O21 8449   1.438   3.872   5.368
    2PS     C21 8450   1.542   3.928   5.308
    2PS     O22 8451   1.656   3.914   5.346
    2PS     O35 8452   1.403   3.947   6.340
    2PS     O36 8453   1.259   3.814   6.254
    3DHA   C116 8454   2.223   4.193   4.313
    3DHA   H16R 8455   2.223   4.136   4.220
    3DHA   C115 8456   2.134   4.127   4.419
    3DHA   H15R 8457   2.092   4.210   4.477
    3DHA   H15S 8458   2.046   4.080   4.373
    3DHA   C114 8459   2.190   4.024   4.517
    3DHA   H14R 8460   2.298   4.014   4.506
    3DHA   C113 8461   2.125   3.965   4.620
    3DHA   H13R 8462   2.179   3.899   4.687
    3DHA   C112 8463   1.981   3.977   4.652
    3DHA   H12R 8464   1.933   4.055   4.593
    3DHA   H12S 8465   1.931   3.886   4.617
    3DHA   C111 8466   1.971   3.974   4.800
    3DHA   H11R 8467   2.021   3.891   4.848
    3DHA   C110 8468   1.907   4.061   4.871
    3DHA   H10R 8469   1.913   4.060   4.979
    3DHA    C19 8470   1.822   4.172   4.831
    3DHA    H9R 8471   1.781   4.201   4.928
    3DHA    H9S 8472   1.875   4.264   4.806
    3DHA    C18 8473   1.723   4.143   4.722
    3DHA    H8R 8474   1.734   4.197   4.628
    3DHA    C17 8475   1.614   4.062   4.726
    3DHA    H7R 8476   1.547   4.059   4.641
    3DHA    C16 8477   1.567   3.975   4.833
    3DHA    H6R 8478   1.548   3.876   4.791
    3DHA    H6S 8479   1.640   3.972   4.914
    3DHA    C15 8480   1.444   4.044   4.882
    3DHA    H5R 8481   1.408   4.125   4.819
    3DHA    C14 8482   1.384   4.023   4.997
    3DHA    H4R 8483   1.299   4.086   5.022
    3DHA    C13 8484   1.431   3.918   5.089
    3DHA    H3R 8485   1.349   3.862   5.134
    3DHA    H3S 8486   1.493   3.849   5.033
    3DHA    C12 8487   1.504   4.009   5.191
    3DHA    H2R 8488   1.599   4.053   5.160
    3DHA    H2S 8489   1.437   4.083   5.235
    3DHA   C117 8490   2.316   4.292   4.322
    3DHA   H17R 8491   2.380   4.309   4.235
    3DHA   C118 8492   2.347   4.353   4.458
    3DHA   H18R 8493   2.254   4.370   4.513
    3DHA   H18S 8494   2.394   4.452   4.455
    3DHA   C119 8495   2.438   4.258   4.520
    3DHA   H19R 8496   2.393   4.188   4.590
    3DHA   C120 8497   2.572   4.268   4.511
    3DHA   H20R 8498   2.632   4.194   4.563
    3DHA   C121 8499   2.651   4.367   4.437
    3DHA   H21R 8500   2.759   4.366   4.455
    3DHA   H21S 8501   2.622   4.462   4.482
    3DHA   C122 8502   2.630   4.355   4.291
    3DHA   H22R 8503   2.554   4.431   4.268
    3DHA   H22S 8504   2.601   4.254   4.261
    3DHA   H22T 8505   2.721   4.392   4.243
    1ST    C118 8506   0.084   3.096   3.969
    1ST    H18R 8507   0.174   3.049   4.011
    1ST    H18S 8508   0.071   3.200   3.999
    1ST    H18T 8509   0.111   3.101   3.863
    1ST    C117 8510  -0.047   3.026   3.995
    1ST    H17R 8511  -0.144   3.058   3.957
    1ST    H17S 8512  -0.042   2.928   3.947
    1ST    C116 8513  -0.067   2.988   4.148
    1ST    H16R 8514  -0.033   2.885   4.152
    1ST    H16S 8515  -0.008   3.048   4.216
    1ST    C115 8516  -0.213   2.998   4.194
    1ST    H15R 8517  -0.241   3.103   4.184
    1ST    H15S 8518  -0.279   2.941   4.129
    1ST    C114 8519  -0.214   2.949   4.341
    1ST    H14R 8520  -0.187   2.843   4.334
    1ST    H14S 8521  -0.139   3.000   4.402
    1ST    C113 8522  -0.354   2.970   4.397
    1ST    H13R 8523  -0.373   3.077   4.400
    1ST    H13S 8524  -0.434   2.948   4.327
    1ST    C112 8525  -0.372   2.897   4.525
    1ST    H12R 8526  -0.276   2.884   4.576
    1ST    H12S 8527  -0.425   2.963   4.594
    1ST    C111 8528  -0.452   2.766   4.533
    1ST    H11R 8529  -0.449   2.746   4.640
    1ST    H11S 8530  -0.551   2.781   4.491
    1ST    C110 8531  -0.393   2.652   4.451
    1ST    H10R 8532  -0.451   2.561   4.470
    1ST    H10S 8533  -0.406   2.660   4.343
    1ST     C19 8534  -0.250   2.604   4.482
    1ST     H9R 8535  -0.236   2.510   4.430
    1ST     H9S 8536  -0.170   2.669   4.447
    1ST     C18 8537  -0.215   2.579   4.632
    1ST     H8R 8538  -0.238   2.661   4.700
    1ST     H8S 8539  -0.278   2.496   4.663
    1ST     C17 8540  -0.068   2.535   4.653
    1ST     H7R 8541  -0.048   2.476   4.563
    1ST     H7S 8542  -0.003   2.621   4.633
    1ST     C16 8543  -0.028   2.451   4.775
    1ST     H6R 8544  -0.092   2.366   4.751
    1ST     H6S 8545   0.072   2.408   4.772
    1ST     C15 8546  -0.058   2.509   4.913
    1ST     H5R 8547  -0.163   2.537   4.926
    1ST     H5S 8548  -0.047   2.418   4.973
    1ST     C14 8549   0.020   2.640   4.943
    1ST     H4R 8550   0.123   2.614   4.918
    1ST     H4S 8551  -0.019   2.730   4.894
    1ST     C13 8552   0.027   2.669   5.096
    1ST     H3R 8553  -0.069   2.704   5.134
    1ST     H3S 8554   0.037   2.570   5.140
    1ST     C12 8555   0.142   2.759   5.142
    1ST     H2R 8556   0.234   2.734   5.089
    1ST     H2S 8557   0.125   2.864   5.119
    2PS     C11 8558   0.172   2.749   5.285
    2PS     O12 8559   0.098   2.714   5.377
    2PS     O11 8560   0.288   2.816   5.327
    2PS      C1 8561   0.334   2.798   5.465
    2PS      HR 8562   0.403   2.874   5.502
    2PS      HS 8563   0.255   2.796   5.541
    2PS      C2 8564   0.400   2.661   5.477
    2PS      HX 8565   0.330   2.591   5.430
    2PS      C3 8566   0.427   2.627   5.624
    2PS      HA 8567   0.340   2.589   5.678
    2PS      HB 8568   0.506   2.550   5.624
    2PS     O31 8569   0.475   2.736   5.698
    2PS     P31 8570   0.462   2.754   5.850
    2PS     O32 8571   0.308   2.755   5.880
    2PS     C31 8572   0.238   2.877   5.895
    2PS     H1A 8573   0.307   2.953   5.932
    2PS     H1B 8574   0.208   2.914   5.796
    2PS     C32 8575   0.106   2.865   5.973
    2PS     H2A 8576   0.041   2.953   5.964
    2PS     N31 8577   0.031   2.752   5.911
    2PS    HN1A 8578   0.018   2.761   5.809
    2PS    HN1B 8579   0.077   2.661   5.901
    2PS    HN1C 8580  -0.066   2.736   5.944
    2PS     C33 8581   0.137   2.847   6.117
    2PS     O33 8582   0.510   2.631   5.909
    2PS     O34 8583   0.529   2.881   5.892
    2PS     O21 8584   0.526   2.677   5.407
    2PS     C21 8585   0.604   2.573   5.372
    2PS     O22 8586   0.586   2.461   5.409
    2PS     O35 8587   0.142   2.946   6.191
    2PS     O36 8588   0.157   2.730   6.152
    3DHA   C116 8589   0.497   3.181   4.095
    3DHA   H16R 8590   0.424   3.174   4.176
    3DHA   C115 8591   0.640   3.162   4.141
    3DHA   H15R 8592   0.668   3.059   4.121
    3DHA   H15S 8593   0.705   3.233   4.090
    3DHA   C114 8594   0.640   3.173   4.296
    3DHA   H14R 8595   0.623   3.279   4.315
    3DHA   C113 8596   0.675   3.082   4.385
    3DHA   H13R 8597   0.671   3.118   4.488
    3DHA   C112 8598   0.680   2.935   4.359
    3DHA   H12R 8599   0.615   2.881   4.429
    3DHA   H12S 8600   0.636   2.911   4.262
    3DHA   C111 8601   0.812   2.886   4.370
    3DHA   H11R 8602   0.863   2.876   4.274
    3DHA   C110 8603   0.880   2.856   4.477
    3DHA   H10R 8604   0.977   2.807   4.470
    3DHA    C19 8605   0.827   2.867   4.617
    3DHA    H9R 8606   0.913   2.846   4.681
    3DHA    H9S 8607   0.787   2.964   4.648
    3DHA    C18 8608   0.729   2.759   4.657
    3DHA    H8R 8609   0.692   2.700   4.574
    3DHA    C17 8610   0.685   2.735   4.780
    3DHA    H7R 8611   0.613   2.657   4.802
    3DHA    C16 8612   0.717   2.817   4.901
    3DHA    H6R 8613   0.750   2.916   4.870
    3DHA    H6S 8614   0.625   2.816   4.960
    3DHA    C15 8615   0.821   2.738   4.977
    3DHA    H5R 8616   0.918   2.753   4.930
    3DHA    C14 8617   0.802   2.661   5.084
    3DHA    H4R 8618   0.887   2.615   5.134
    3DHA    C13 8619   0.679   2.632   5.148
    3DHA    H3R 8620   0.602   2.710   5.143
    3DHA    H3S 8621   0.641   2.538   5.107
    3DHA    C12 8622   0.714   2.615   5.290
    3DHA    H2R 8623   0.792   2.538   5.284
    3DHA    H2S 8624   0.772   2.701   5.323
    3DHA   C117 8625   0.462   3.196   3.971
    3DHA   H17R 8626   0.359   3.215   3.941
    3DHA   C118 8627   0.559   3.192   3.852
    3DHA   H18R 8628   0.609   3.096   3.867
    3DHA   H18S 8629   0.630   3.274   3.865
    3DHA   C119 8630   0.492   3.197   3.717
    3DHA   H19R 8631   0.465   3.099   3.678
    3DHA   C120 8632   0.452   3.308   3.660
    3DHA   H20R 8633   0.402   3.301   3.563
    3DHA   C121 8634   0.492   3.440   3.711
    3DHA   H21R 8635   0.444   3.457   3.808
    3DHA   H21S 8636   0.442   3.520   3.657
    3DHA   C122 8637   0.649   3.475   3.704
    3DHA   H22R 8638   0.667   3.581   3.686
    3DHA   H22S 8639   0.697   3.422   3.621
    3DHA   H22T 8640   0.701   3.459   3.798
    1ST    C118 8641   5.564   2.745   3.615
    1ST    H18R 8642   5.523   2.664   3.675
    1ST    H18S 8643   5.620   2.802   3.690
    1ST    H18T 8644   5.626   2.713   3.531
    1ST    C117 8645   5.445   2.825   3.566
    1ST    H17R 8646   5.483   2.921   3.530
    1ST    H17S 8647   5.399   2.771   3.483
    1ST    C116 8648   5.346   2.851   3.677
    1ST    H16R 8649   5.382   2.835   3.779
    1ST    H16S 8650   5.341   2.960   3.681
    1ST    C115 8651   5.209   2.788   3.639
    1ST    H15R 8652   5.129   2.830   3.701
    1ST    H15S 8653   5.164   2.808   3.542
    1ST    C114 8654   5.216   2.632   3.652
    1ST    H14R 8655   5.298   2.589   3.594
    1ST    H14S 8656   5.233   2.602   3.756
    1ST    C113 8657   5.098   2.561   3.595
    1ST    H13R 8658   5.126   2.458   3.619
    1ST    H13S 8659   5.006   2.574   3.652
    1ST    C112 8660   5.082   2.571   3.444
    1ST    H12R 8661   4.993   2.512   3.419
    1ST    H12S 8662   5.059   2.664   3.392
    1ST    C111 8663   5.195   2.508   3.363
    1ST    H11R 8664   5.286   2.568   3.367
    1ST    H11S 8665   5.218   2.409   3.405
    1ST    C110 8666   5.175   2.484   3.214
    1ST    H10R 8667   5.082   2.429   3.197
    1ST    H10S 8668   5.160   2.577   3.158
    1ST     C19 8669   5.278   2.392   3.152
    1ST     H9R 8670   5.367   2.449   3.127
    1ST     H9S 8671   5.306   2.327   3.235
    1ST     C18 8672   5.237   2.297   3.039
    1ST     H8R 8673   5.148   2.247   3.077
    1ST     H8S 8674   5.192   2.354   2.957
    1ST     C17 8675   5.336   2.189   2.999
    1ST     H7R 8676   5.424   2.221   2.943
    1ST     H7S 8677   5.374   2.139   3.088
    1ST     C16 8678   5.276   2.073   2.913
    1ST     H6R 8679   5.199   2.025   2.974
    1ST     H6S 8680   5.229   2.113   2.823
    1ST     C15 8681   5.378   1.967   2.862
    1ST     H5R 8682   5.478   1.974   2.906
    1ST     H5S 8683   5.342   1.870   2.896
    1ST     C14 8684   5.389   1.980   2.713
    1ST     H4R 8685   5.292   1.958   2.667
    1ST     H4S 8686   5.416   2.085   2.698
    1ST     C13 8687   5.508   1.900   2.649
    1ST     H3R 8688   5.571   1.958   2.581
    1ST     H3S 8689   5.582   1.881   2.726
    1ST     C12 8690   5.475   1.766   2.591
    1ST     H2R 8691   5.545   1.683   2.605
    1ST     H2S 8692   5.384   1.734   2.642
    2PS     C11 8693   5.428   1.780   2.454
    2PS     O12 8694   5.491   1.751   2.353
    2PS     O11 8695   5.304   1.828   2.447
    2PS      C1 8696   5.239   1.836   2.317
    2PS      HR 8697   5.148   1.894   2.333
    2PS      HS 8698   5.303   1.878   2.239
    2PS      C2 8699   5.200   1.694   2.265
    2PS      HX 8700   5.289   1.633   2.249
    2PS      C3 8701   5.138   1.701   2.125
    2PS      HA 8702   5.059   1.777   2.122
    2PS      HB 8703   5.219   1.729   2.057
    2PS     O31 8704   5.104   1.570   2.083
    2PS     P31 8705   5.093   1.528   1.931
    2PS     O32 8706   5.227   1.577   1.874
    2PS     C31 8707   5.344   1.497   1.890
    2PS     H1A 8708   5.374   1.479   1.994
    2PS     H1B 8709   5.342   1.395   1.850
    2PS     C32 8710   5.459   1.571   1.814
    2PS     H2A 8711   5.473   1.675   1.842
    2PS     N31 8712   5.604   1.519   1.820
    2PS    HN1A 8713   5.671   1.579   1.768
    2PS    HN1B 8714   5.634   1.521   1.919
    2PS    HN1C 8715   5.626   1.422   1.794
    2PS     C33 8716   5.410   1.583   1.679
    2PS     O33 8717   5.089   1.380   1.925
    2PS     O34 8718   4.980   1.612   1.881
    2PS     O21 8719   5.108   1.639   2.362
    2PS     C21 8720   4.990   1.698   2.392
    2PS     O22 8721   4.948   1.791   2.334
    2PS     O35 8722   5.407   1.486   1.606
    2PS     O36 8723   5.356   1.684   1.644
    3DHA   C116 8724   5.747   1.627   3.533
    3DHA   H16R 8725   5.656   1.608   3.589
    3DHA   C115 8726   5.738   1.749   3.434
    3DHA   H15R 8727   5.697   1.832   3.492
    3DHA   H15S 8728   5.837   1.773   3.397
    3DHA   C114 8729   5.660   1.711   3.315
    3DHA   H14R 8730   5.696   1.615   3.277
    3DHA   C113 8731   5.568   1.770   3.241
    3DHA   H13R 8732   5.533   1.719   3.153
    3DHA   C112 8733   5.511   1.901   3.270
    3DHA   H12R 8734   5.584   1.960   3.326
    3DHA   H12S 8735   5.487   1.961   3.182
    3DHA   C111 8736   5.391   1.891   3.357
    3DHA   H11R 8737   5.411   1.924   3.458
    3DHA   C110 8738   5.271   1.845   3.322
    3DHA   H10R 8739   5.207   1.840   3.409
    3DHA    C19 8740   5.227   1.792   3.189
    3DHA    H9R 8741   5.292   1.826   3.108
    3DHA    H9S 8742   5.215   1.684   3.197
    3DHA    C18 8743   5.100   1.854   3.154
    3DHA    H8R 8744   5.053   1.923   3.224
    3DHA    C17 8745   5.040   1.826   3.036
    3DHA    H7R 8746   4.941   1.867   3.020
    3DHA    C16 8747   5.090   1.749   2.926
    3DHA    H6R 8748   5.120   1.805   2.838
    3DHA    H6S 8749   5.172   1.686   2.962
    3DHA    C15 8750   4.976   1.656   2.883
    3DHA    H5R 8751   4.937   1.597   2.966
    3DHA    C14 8752   4.923   1.640   2.759
    3DHA    H4R 8753   4.832   1.582   2.752
    3DHA    C13 8754   4.967   1.710   2.636
    3DHA    H3R 8755   4.910   1.803   2.631
    3DHA    H3S 8756   5.071   1.741   2.643
    3DHA    C12 8757   4.923   1.628   2.510
    3DHA    H2R 8758   4.970   1.530   2.512
    3DHA    H2S 8759   4.818   1.621   2.485
    3DHA   C117 8760   5.853   1.553   3.561
    3DHA   H17R 8761   5.847   1.484   3.645
    3DHA   C118 8762   5.994   1.568   3.517
    3DHA   H18R 8763   6.014   1.672   3.491
    3DHA   H18S 8764   6.014   1.515   3.424
    3DHA   C119 8765   6.088   1.518   3.615
    3DHA   H19R 8766   6.031   1.486   3.701
    3DHA   C120 8767   6.220   1.509   3.604
    3DHA   H20R 8768   6.280   1.470   3.685
    3DHA   C121 8769   6.287   1.546   3.472
    3DHA   H21R 8770   6.233   1.495   3.391
    3DHA   H21S 8771   6.387   1.504   3.477
    3DHA   C122 8772   6.304   1.693   3.440
    3DHA   H22R 8773   6.354   1.706   3.344
    3DHA   H22S 8774   6.363   1.741   3.517
    3DHA   H22T 8775   6.210   1.748   3.443
    1ST    C118 8776   2.481   1.018   4.014
    1ST    H18R 8777   2.556   1.067   4.076
    1ST    H18S 8778   2.525   0.969   3.928
    1ST    H18T 8779   2.436   0.943   4.080
    1ST    C117 8780   2.384   1.128   3.974
    1ST    H17R 8781   2.296   1.080   3.932
    1ST    H17S 8782   2.352   1.190   4.058
    1ST    C116 8783   2.443   1.224   3.862
    1ST    H16R 8784   2.540   1.264   3.890
    1ST    H16S 8785   2.460   1.165   3.771
    1ST    C115 8786   2.329   1.325   3.824
    1ST    H15R 8787   2.246   1.271   3.778
    1ST    H15S 8788   2.284   1.364   3.915
    1ST    C114 8789   2.360   1.439   3.733
    1ST    H14R 8790   2.422   1.506   3.793
    1ST    H14S 8791   2.431   1.394   3.663
    1ST    C113 8792   2.234   1.508   3.669
    1ST    H13R 8793   2.171   1.430   3.625
    1ST    H13S 8794   2.176   1.539   3.756
    1ST    C112 8795   2.258   1.640   3.588
    1ST    H12R 8796   2.346   1.692   3.628
    1ST    H12S 8797   2.269   1.617   3.482
    1ST    C111 8798   2.142   1.739   3.590
    1ST    H11R 8799   2.107   1.768   3.690
    1ST    H11S 8800   2.170   1.837   3.551
    1ST    C110 8801   2.027   1.719   3.495
    1ST    H10R 8802   2.055   1.719   3.390
    1ST    H10S 8803   1.983   1.620   3.515
    1ST     C19 8804   1.920   1.819   3.530
    1ST     H9R 8805   1.819   1.791   3.502
    1ST     H9S 8806   1.927   1.831   3.639
    1ST     C18 8807   1.940   1.960   3.461
    1ST     H8R 8808   1.872   2.032   3.508
    1ST     H8S 8809   2.040   1.999   3.482
    1ST     C17 8810   1.904   1.954   3.308
    1ST     H7R 8811   1.940   1.867   3.252
    1ST     H7S 8812   1.795   1.940   3.310
    1ST     C16 8813   1.932   2.084   3.233
    1ST     H6R 8814   1.890   2.171   3.284
    1ST     H6S 8815   2.040   2.099   3.232
    1ST     C15 8816   1.892   2.073   3.084
    1ST     H5R 8817   1.948   1.988   3.043
    1ST     H5S 8818   1.785   2.053   3.077
    1ST     C14 8819   1.911   2.195   2.996
    1ST     H4R 8820   1.861   2.281   3.040
    1ST     H4S 8821   2.017   2.222   2.997
    1ST     C13 8822   1.865   2.189   2.852
    1ST     H3R 8823   1.908   2.270   2.792
    1ST     H3S 8824   1.909   2.098   2.811
    1ST     C12 8825   1.709   2.183   2.834
    1ST     H2R 8826   1.664   2.103   2.895
    1ST     H2S 8827   1.653   2.272   2.862
    2PS     C11 8828   1.668   2.161   2.701
    2PS     O12 8829   1.726   2.088   2.626
    2PS     O11 8830   1.551   2.226   2.667
    2PS      C1 8831   1.498   2.224   2.539
    2PS      HR 8832   1.406   2.282   2.545
    2PS      HS 8833   1.570   2.270   2.471
    2PS      C2 8834   1.453   2.087   2.487
    2PS      HX 8835   1.534   2.018   2.508
    2PS      C3 8836   1.436   2.079   2.333
    2PS      HA 8837   1.532   2.048   2.289
    2PS      HB 8838   1.367   1.998   2.307
    2PS     O31 8839   1.380   2.199   2.281
    2PS     P31 8840   1.363   2.228   2.130
    2PS     O32 8841   1.280   2.105   2.079
    2PS     C31 8842   1.318   2.035   1.959
    2PS     H1A 8843   1.277   2.071   1.865
    2PS     H1B 8844   1.426   2.020   1.953
    2PS     C32 8845   1.259   1.896   1.992
    2PS     H2A 8846   1.325   1.836   2.055
    2PS     N31 8847   1.126   1.898   2.076
    2PS    HN1A 8848   1.078   1.984   2.042
    2PS    HN1B 8849   1.057   1.826   2.051
    2PS    HN1C 8850   1.137   1.911   2.178
    2PS     C33 8851   1.253   1.820   1.857
    2PS     O33 8852   1.280   2.349   2.111
    2PS     O34 8853   1.499   2.226   2.066
    2PS     O21 8854   1.333   2.045   2.551
    2PS     C21 8855   1.335   1.986   2.676
    2PS     O22 8856   1.440   1.968   2.735
    2PS     O35 8857   1.352   1.768   1.818
    2PS     O36 8858   1.148   1.808   1.804
    3DHA   C116 8859   1.484   2.018   3.857
    3DHA   H16R 8860   1.573   2.080   3.849
    3DHA   C115 8861   1.520   1.866   3.857
    3DHA   H15R 8862   1.577   1.838   3.946
    3DHA   H15S 8863   1.426   1.812   3.865
    3DHA   C114 8864   1.595   1.811   3.735
    3DHA   H14R 8865   1.694   1.773   3.760
    3DHA   C113 8866   1.559   1.824   3.607
    3DHA   H13R 8867   1.635   1.791   3.536
    3DHA   C112 8868   1.426   1.887   3.555
    3DHA   H12R 8869   1.379   1.942   3.637
    3DHA   H12S 8870   1.440   1.956   3.472
    3DHA   C111 8871   1.332   1.776   3.527
    3DHA   H11R 8872   1.294   1.728   3.617
    3DHA   C110 8873   1.287   1.727   3.407
    3DHA   H10R 8874   1.219   1.643   3.416
    3DHA    C19 8875   1.330   1.767   3.272
    3DHA    H9R 8876   1.274   1.860   3.254
    3DHA    H9S 8877   1.435   1.792   3.261
    3DHA    C18 8878   1.306   1.664   3.167
    3DHA    H8R 8879   1.386   1.591   3.156
    3DHA    C17 8880   1.195   1.639   3.093
    3DHA    H7R 8881   1.202   1.551   3.029
    3DHA    C16 8882   1.071   1.713   3.077
    3DHA    H6R 8883   0.993   1.674   3.143
    3DHA    H6S 8884   1.090   1.817   3.102
    3DHA    C15 8885   1.030   1.686   2.933
    3DHA    H5R 8886   0.948   1.615   2.930
    3DHA    C14 8887   1.091   1.739   2.824
[truncated: 1,261,157 more chars]
