# Supplementary material for: Expanding the Paradigm of Structure-Based Drug Design: Molecular Dynamics Simulations Support the Development of New Pyridine-Based Protein Kinase C-Targeted Agonists
Source: J Med Chem. 2023 Apr 3;66(7):4588–602. doi: 10.1021/acs.jmedchem.2c01448 (PMC10108360; doi:10.1021/acs.jmedchem.2c01448)
Supplement: Supplementary file 3 — jm2c01448_si_003.zip [file jm2c01448_si_003.zip › SI_Coordinates_(.gro)/PRD-5a-0-SDPS-at-100ns.gro]

Neutralized and solvated sdps membrane t= 100000.00000 step= 50000000
36804
    1ST    C118    1   1.668   6.058   4.057
    1ST    H18R    2   1.747   6.015   3.997
    1ST    H18S    3   1.595   6.094   3.983
    1ST    H18T    4   1.613   5.970   4.093
    1ST    C117    5   1.712   6.151   4.164
    1ST    H17R    6   1.787   6.226   4.140
    1ST    H17S    7   1.636   6.219   4.202
    1ST    C116    8   1.759   6.069   4.285
    1ST    H16R    9   1.684   5.998   4.320
    1ST    H16S   10   1.836   6.003   4.246
    1ST    C115   11   1.818   6.159   4.397
    1ST    H15R   12   1.907   6.211   4.363
    1ST    H15S   13   1.761   6.249   4.420
    1ST    C114   14   1.858   6.063   4.510
    1ST    H14R   15   1.806   6.071   4.606
    1ST    H14S   16   1.854   5.956   4.487
    1ST    C113   17   2.006   6.072   4.553
    1ST    H13R   18   2.072   6.042   4.471
    1ST    H13S   19   2.025   6.176   4.582
    1ST    C112   20   2.039   5.998   4.677
    1ST    H12R   21   1.990   6.061   4.751
    1ST    H12S   22   1.994   5.900   4.662
    1ST    C111   23   2.192   5.999   4.703
    1ST    H11R   24   2.259   5.946   4.635
    1ST    H11S   25   2.231   6.101   4.701
    1ST    C110   26   2.209   5.950   4.844
    1ST    H10R   27   2.149   6.020   4.903
    1ST    H10S   28   2.153   5.859   4.867
    1ST     C19   29   2.349   5.921   4.890
    1ST     H9R   30   2.391   5.853   4.816
    1ST     H9S   31   2.409   6.012   4.894
    1ST     C18   32   2.374   5.848   5.024
    1ST     H8R   33   2.304   5.870   5.105
    1ST     H8S   34   2.354   5.744   4.998
    1ST     C17   35   2.525   5.855   5.054
    1ST     H7R   36   2.584   5.858   4.961
    1ST     H7S   37   2.547   5.947   5.107
    1ST     C16   38   2.576   5.735   5.151
    1ST     H6R   39   2.532   5.653   5.094
    1ST     H6S   40   2.682   5.711   5.136
    1ST     C15   41   2.541   5.748   5.296
    1ST     H5R   42   2.618   5.815   5.335
    1ST     H5S   43   2.441   5.790   5.303
    1ST     C14   44   2.534   5.612   5.367
    1ST     H4R   45   2.451   5.546   5.340
    1ST     H4S   46   2.626   5.565   5.333
    1ST     C13   47   2.523   5.625   5.517
    1ST     H3R   48   2.536   5.521   5.547
    1ST     H3S   49   2.605   5.683   5.560
    1ST     C12   50   2.380   5.666   5.554
    1ST     H2R   51   2.362   5.770   5.524
    1ST     H2S   52   2.312   5.607   5.493
    2PS     C11   53   2.356   5.641   5.702
    2PS     O12   54   2.407   5.552   5.761
    2PS     O11   55   2.273   5.735   5.756
    2PS      C1   56   2.248   5.730   5.901
    2PS      HR   57   2.341   5.717   5.958
    2PS      HS   58   2.216   5.831   5.925
    2PS      C2   59   2.123   5.650   5.941
    2PS      HX   60   2.066   5.652   5.848
    2PS      C3   61   2.053   5.721   6.061
    2PS      HA   62   2.036   5.828   6.044
    2PS      HB   63   1.951   5.683   6.070
    2PS     O31   64   2.138   5.707   6.178
    2PS     P31   65   2.089   5.768   6.318
    2PS     O32   66   2.067   5.637   6.403
    2PS     C31   67   2.162   5.577   6.485
    2PS     H1A   68   2.251   5.560   6.424
    2PS     H1B   69   2.199   5.652   6.556
    2PS     C32   70   2.109   5.439   6.546
    2PS     H2A   71   2.016   5.465   6.598
    2PS     N31   72   2.062   5.349   6.433
    2PS    HN1A   73   2.007   5.267   6.462
    2PS    HN1B   74   1.998   5.398   6.368
    2PS    HN1C   75   2.145   5.324   6.377
    2PS     C33   76   2.216   5.382   6.641
    2PS     O33   77   2.206   5.837   6.380
    2PS     O34   78   1.959   5.838   6.309
    2PS     O21   79   2.154   5.510   5.977
    2PS     C21   80   2.142   5.419   5.872
    2PS     O22   81   2.109   5.445   5.757
    2PS     O35   82   2.225   5.440   6.744
    2PS     O36   83   2.256   5.270   6.624
    3DHA   C116   84   2.295   5.404   5.101
    3DHA   H16R   85   2.397   5.406   5.137
    3DHA   C115   86   2.204   5.322   5.191
    3DHA   H15R   87   2.115   5.311   5.128
    3DHA   H15S   88   2.239   5.218   5.190
    3DHA   C114   89   2.184   5.388   5.320
    3DHA   H14R   90   2.139   5.487   5.309
    3DHA   C113   91   2.187   5.335   5.448
    3DHA   H13R   92   2.156   5.392   5.534
    3DHA   C112   93   2.243   5.198   5.470
    3DHA   H12R   94   2.338   5.197   5.416
    3DHA   H12S   95   2.267   5.193   5.577
    3DHA   C111   96   2.155   5.084   5.422
    3DHA   H11R   97   2.106   5.100   5.327
    3DHA   C110   98   2.144   4.965   5.484
    3DHA   H10R   99   2.079   4.894   5.434
    3DHA    C19  100   2.192   4.937   5.617
    3DHA    H9R  101   2.298   4.916   5.601
    3DHA    H9S  102   2.179   5.020   5.687
    3DHA    C18  103   2.110   4.817   5.660
    3DHA    H8R  104   2.133   4.719   5.619
    3DHA    C17  105   2.013   4.833   5.745
    3DHA    H7R  106   1.960   4.741   5.769
    3DHA    C16  107   1.971   4.955   5.819
    3DHA    H6R  108   1.993   5.048   5.767
    3DHA    H6S  109   1.864   4.946   5.836
    3DHA    C15  110   2.041   4.963   5.952
    3DHA    H5R  111   2.074   4.863   5.977
    3DHA    C14  112   2.075   5.075   6.022
    3DHA    H4R  113   2.149   5.054   6.099
    3DHA    C13  114   2.065   5.217   5.989
    3DHA    H3R  115   1.983   5.227   5.917
    3DHA    H3S  116   2.019   5.268   6.073
    3DHA    C12  117   2.180   5.279   5.918
    3DHA    H2R  118   2.267   5.289   5.984
    3DHA    H2S  119   2.210   5.221   5.831
    3DHA   C117  120   2.264   5.443   4.976
    3DHA   H17R  121   2.339   5.485   4.909
    3DHA   C118  122   2.122   5.448   4.906
    3DHA   H18R  123   2.090   5.552   4.897
    3DHA   H18S  124   2.042   5.410   4.970
    3DHA   C119  125   2.135   5.389   4.770
    3DHA   H19R  126   2.137   5.281   4.767
    3DHA   C120  127   2.143   5.452   4.656
    3DHA   H20R  128   2.166   5.383   4.576
    3DHA   C121  129   2.155   5.598   4.629
    3DHA   H21R  130   2.260   5.624   4.643
    3DHA   H21S  131   2.103   5.671   4.692
    3DHA   C122  132   2.109   5.614   4.483
    3DHA   H22R  133   2.145   5.526   4.430
    3DHA   H22S  134   2.160   5.706   4.453
    3DHA   H22T  135   2.002   5.613   4.459
    1ST    C118  136   4.899   2.469   3.857
    1ST    H18R  137   4.922   2.455   3.751
    1ST    H18S  138   4.990   2.504   3.907
    1ST    H18T  139   4.818   2.541   3.869
    1ST    C117  140   4.862   2.337   3.914
    1ST    H17R  141   4.823   2.363   4.013
    1ST    H17S  142   4.785   2.300   3.845
    1ST    C116  143   4.976   2.241   3.910
    1ST    H16R  144   5.004   2.228   3.805
    1ST    H16S  145   5.067   2.277   3.959
    1ST    C115  146   4.954   2.102   3.959
    1ST    H15R  147   4.873   2.054   3.905
    1ST    H15S  148   5.043   2.040   3.942
    1ST    C114  149   4.914   2.093   4.103
    1ST    H14R  150   4.977   2.164   4.158
    1ST    H14S  151   4.814   2.135   4.115
    1ST    C113  152   4.930   1.952   4.166
    1ST    H13R  153   4.871   1.875   4.115
    1ST    H13S  154   5.035   1.928   4.142
    1ST    C112  155   4.901   1.958   4.316
    1ST    H12R  156   4.972   2.028   4.359
    1ST    H12S  157   4.801   1.999   4.330
    1ST    C111  158   4.909   1.810   4.366
    1ST    H11R  159   4.809   1.768   4.373
    1ST    H11S  160   4.957   1.739   4.297
    1ST    C110  161   4.983   1.800   4.505
    1ST    H10R  162   5.028   1.703   4.522
    1ST    H10S  163   5.072   1.863   4.510
    1ST     C19  164   4.883   1.817   4.622
    1ST     H9R  165   4.834   1.914   4.614
    1ST     H9S  166   4.793   1.755   4.612
    1ST     C18  167   4.937   1.807   4.765
    1ST     H8R  168   4.986   1.710   4.772
    1ST     H8S  169   5.029   1.862   4.786
    1ST     C17  170   4.822   1.843   4.865
    1ST     H7R  171   4.804   1.948   4.844
    1ST     H7S  172   4.739   1.776   4.837
    1ST     C16  173   4.865   1.809   5.010
    1ST     H6R  174   4.908   1.710   5.024
    1ST     H6S  175   4.954   1.864   5.042
    1ST     C15  176   4.757   1.829   5.113
    1ST     H5R  177   4.697   1.917   5.086
    1ST     H5S  178   4.694   1.740   5.102
    1ST     C14  179   4.807   1.856   5.251
    1ST     H4R  180   4.856   1.766   5.289
    1ST     H4S  181   4.880   1.937   5.244
    1ST     C13  182   4.700   1.899   5.346
    1ST     H3R  183   4.757   1.926   5.436
    1ST     H3S  184   4.653   1.991   5.310
    1ST     C12  185   4.599   1.787   5.371
    1ST     H2R  186   4.518   1.782   5.297
    1ST     H2S  187   4.643   1.687   5.367
    2PS     C11  188   4.543   1.800   5.513
    2PS     O12  189   4.599   1.851   5.604
    2PS     O11  190   4.428   1.740   5.533
    2PS      C1  191   4.361   1.738   5.664
    2PS      HR  192   4.279   1.665   5.666
    2PS      HS  193   4.436   1.716   5.740
    2PS      C2  194   4.291   1.867   5.695
    2PS      HX  195   4.355   1.949   5.661
    2PS      C3  196   4.256   1.873   5.848
    2PS      HA  197   4.353   1.875   5.900
    2PS      HB  198   4.205   1.967   5.870
    2PS     O31  199   4.187   1.758   5.898
    2PS     P31  200   4.117   1.755   6.042
    2PS     O32  201   3.964   1.739   6.008
    2PS     C31  202   3.876   1.844   6.008
    2PS     H1A  203   3.854   1.877   6.110
    2PS     H1B  204   3.910   1.933   5.954
    2PS     C32  205   3.747   1.788   5.940
    2PS     H2A  206   3.777   1.773   5.836
    2PS     N31  207   3.701   1.659   6.012
    2PS    HN1A  208   3.761   1.576   6.000
    2PS    HN1B  209   3.685   1.676   6.112
    2PS    HN1C  210   3.608   1.633   5.975
    2PS     C33  211   3.647   1.903   5.929
    2PS     O33  212   4.151   1.623   6.099
    2PS     O34  213   4.149   1.879   6.121
    2PS     O21  214   4.169   1.867   5.622
    2PS     C21  215   4.108   1.987   5.617
    2PS     O22  216   4.153   2.086   5.668
    2PS     O35  217   3.563   1.917   6.012
    2PS     O36  218   3.652   1.975   5.828
    3DHA   C116  219   4.140   1.495   4.516
    3DHA   H16R  220   4.180   1.591   4.548
    3DHA   C115  221   4.005   1.469   4.589
    3DHA   H15R  222   3.942   1.544   4.542
    3DHA   H15S  223   3.972   1.366   4.570
    3DHA   C114  224   4.013   1.482   4.738
    3DHA   H14R  225   4.063   1.404   4.794
    3DHA   C113  226   3.977   1.594   4.811
    3DHA   H13R  227   4.009   1.593   4.915
    3DHA   C112  228   3.912   1.722   4.768
    3DHA   H12R  229   3.909   1.726   4.659
    3DHA   H12S  230   3.810   1.730   4.806
    3DHA   C111  231   3.990   1.845   4.824
    3DHA   H11R  232   4.070   1.894   4.768
    3DHA   C110  233   3.958   1.898   4.944
    3DHA   H10R  234   4.014   1.985   4.979
    3DHA    C19  235   3.869   1.845   5.044
    3DHA    H9R  236   3.851   1.740   5.021
    3DHA    H9S  237   3.906   1.858   5.146
    3DHA    C18  238   3.741   1.922   5.027
    3DHA    H8R  239   3.698   1.925   4.927
    3DHA    C17  240   3.686   2.000   5.116
    3DHA    H7R  241   3.595   2.040   5.073
    3DHA    C16  242   3.725   2.033   5.255
    3DHA    H6R  243   3.824   2.079   5.255
    3DHA    H6S  244   3.654   2.108   5.291
    3DHA    C15  245   3.717   1.917   5.341
    3DHA    H5R  246   3.617   1.875   5.343
    3DHA    C14  247   3.811   1.856   5.413
    3DHA    H4R  248   3.780   1.763   5.460
    3DHA    C13  249   3.955   1.899   5.430
    3DHA    H3R  250   4.026   1.816   5.435
    3DHA    H3S  251   3.998   1.942   5.339
    3DHA    C12  252   3.965   1.984   5.555
    3DHA    H2R  253   3.934   2.088   5.541
    3DHA    H2S  254   3.898   1.937   5.627
    3DHA   C117  255   4.213   1.415   4.439
    3DHA   H17R  256   4.308   1.460   4.413
    3DHA   C118  257   4.182   1.269   4.414
    3DHA   H18R  258   4.181   1.254   4.306
    3DHA   H18S  259   4.089   1.231   4.456
    3DHA   C119  260   4.294   1.187   4.461
    3DHA   H19R  261   4.294   1.186   4.570
    3DHA   C120  262   4.385   1.109   4.397
    3DHA   H20R  263   4.457   1.052   4.455
    3DHA   C121  264   4.414   1.103   4.249
    3DHA   H21R  265   4.501   1.165   4.229
    3DHA   H21S  266   4.330   1.145   4.194
    3DHA   C122  267   4.450   0.957   4.221
    3DHA   H22R  268   4.469   0.927   4.118
    3DHA   H22S  269   4.374   0.883   4.247
    3DHA   H22T  270   4.541   0.936   4.278
    1ST    C118  271   2.139   5.136   4.379
    1ST    H18R  272   2.167   5.044   4.328
    1ST    H18S  273   2.153   5.136   4.487
    1ST    H18T  274   2.204   5.215   4.341
    1ST    C117  275   1.993   5.174   4.348
    1ST    H17R  276   1.975   5.274   4.387
    1ST    H17S  277   1.987   5.185   4.239
    1ST    C116  278   1.896   5.073   4.406
    1ST    H16R  279   1.798   5.121   4.403
    1ST    H16S  280   1.887   4.982   4.345
    1ST    C115  281   1.924   5.025   4.544
    1ST    H15R  282   2.022   4.980   4.559
    1ST    H15S  283   1.928   5.112   4.610
    1ST    C114  284   1.827   4.918   4.596
    1ST    H14R  285   1.723   4.949   4.596
    1ST    H14S  286   1.827   4.839   4.519
    1ST    C113  287   1.850   4.863   4.738
    1ST    H13R  288   1.779   4.781   4.754
    1ST    H13S  289   1.946   4.813   4.739
    1ST    C112  290   1.846   4.962   4.858
    1ST    H12R  291   1.883   4.904   4.943
    1ST    H12S  292   1.923   5.032   4.824
    1ST    C111  293   1.709   5.009   4.875
    1ST    H11R  294   1.668   5.065   4.791
    1ST    H11S  295   1.648   4.919   4.875
    1ST    C110  296   1.690   5.094   5.003
    1ST    H10R  297   1.591   5.140   5.015
    1ST    H10S  298   1.710   5.040   5.096
    1ST     C19  299   1.786   5.214   5.012
    1ST     H9R  300   1.890   5.183   5.024
    1ST     H9S  301   1.789   5.278   4.924
    1ST     C18  302   1.765   5.305   5.132
    1ST     H8R  303   1.835   5.388   5.127
    1ST     H8S  304   1.665   5.349   5.130
    1ST     C17  305   1.793   5.240   5.266
    1ST     H7R  306   1.705   5.182   5.295
    1ST     H7S  307   1.884   5.182   5.253
    1ST     C16  308   1.809   5.340   5.376
    1ST     H6R  309   1.893   5.403   5.349
    1ST     H6S  310   1.723   5.407   5.387
    1ST     C15  311   1.836   5.279   5.510
    1ST     H5R  312   1.923   5.214   5.521
    1ST     H5S  313   1.860   5.352   5.588
    1ST     C14  314   1.723   5.202   5.565
    1ST     H4R  315   1.631   5.247   5.527
    1ST     H4S  316   1.724   5.100   5.524
    1ST     C13  317   1.710   5.208   5.714
    1ST     H3R  318   1.621   5.145   5.727
    1ST     H3S  319   1.799   5.163   5.758
    1ST     C12  320   1.678   5.347   5.770
    1ST     H2R  321   1.767   5.410   5.762
    1ST     H2S  322   1.585   5.390   5.732
    2PS     C11  323   1.657   5.329   5.918
    2PS     O12  324   1.722   5.377   6.007
    2PS     O11  325   1.545   5.264   5.933
    2PS      C1  326   1.489   5.252   6.069
    2PS      HR  327   1.560   5.192   6.127
    2PS      HS  328   1.488   5.342   6.132
    2PS      C2  329   1.360   5.171   6.062
    2PS      HX  330   1.280   5.235   6.025
    2PS      C3  331   1.316   5.110   6.195
    2PS      HA  332   1.244   5.183   6.233
    2PS      HB  333   1.257   5.019   6.179
    2PS     O31  334   1.418   5.084   6.288
    2PS     P31  335   1.388   5.057   6.435
    2PS     O32  336   1.524   4.996   6.484
    2PS     C31  337   1.636   5.078   6.516
    2PS     H1A  338   1.649   5.147   6.432
    2PS     H1B  339   1.616   5.146   6.599
    2PS     C32  340   1.759   4.986   6.542
    2PS     H2A  341   1.739   4.919   6.627
    2PS     N31  342   1.801   4.894   6.424
    2PS    HN1A  343   1.884   4.840   6.452
    2PS    HN1B  344   1.737   4.824   6.383
    2PS    HN1C  345   1.826   4.953   6.343
    2PS     C33  346   1.881   5.073   6.577
    2PS     O33  347   1.374   5.183   6.512
    2PS     O34  348   1.284   4.950   6.455
    2PS     O21  349   1.369   5.047   5.979
    2PS     C21  350   1.478   4.965   5.968
    2PS     O22  351   1.589   4.991   6.008
    2PS     O35  352   1.952   5.109   6.485
    2PS     O36  353   1.922   5.061   6.691
    3DHA   C116  354   1.382   4.782   4.826
    3DHA   H16R  355   1.464   4.717   4.853
    3DHA   C115  356   1.263   4.783   4.914
    3DHA   H15R  357   1.298   4.836   5.003
    3DHA   H15S  358   1.178   4.834   4.867
    3DHA   C114  359   1.219   4.644   4.943
    3DHA   H14R  360   1.165   4.580   4.874
    3DHA   C113  361   1.240   4.576   5.061
    3DHA   H13R  362   1.205   4.473   5.071
    3DHA   C112  363   1.315   4.622   5.185
    3DHA   H12R  364   1.317   4.731   5.185
    3DHA   H12S  365   1.260   4.588   5.274
    3DHA   C111  366   1.448   4.560   5.184
    3DHA   H11R  367   1.447   4.451   5.179
    3DHA   C110  368   1.565   4.616   5.172
    3DHA   H10R  369   1.654   4.556   5.186
    3DHA    C19  370   1.595   4.766   5.162
    3DHA    H9R  371   1.653   4.777   5.070
    3DHA    H9S  372   1.513   4.837   5.151
    3DHA    C18  373   1.681   4.815   5.277
    3DHA    H8R  374   1.785   4.811   5.248
    3DHA    C17  375   1.639   4.854   5.399
    3DHA    H7R  376   1.712   4.887   5.472
    3DHA    C16  377   1.492   4.868   5.445
    3DHA    H6R  378   1.483   4.957   5.508
    3DHA    H6S  379   1.427   4.876   5.358
    3DHA    C15  380   1.437   4.747   5.523
    3DHA    H5R  381   1.431   4.658   5.461
    3DHA    C14  382   1.423   4.737   5.657
    3DHA    H4R  383   1.385   4.642   5.693
    3DHA    C13  384   1.419   4.856   5.741
    3DHA    H3R  385   1.487   4.932   5.701
    3DHA    H3S  386   1.320   4.901   5.738
    3DHA    C12  387   1.449   4.834   5.894
    3DHA    H2R  388   1.373   4.784   5.954
    3DHA    H2S  389   1.535   4.768   5.907
    3DHA   C117  390   1.401   4.866   4.720
    3DHA   H17R  391   1.499   4.859   4.674
    3DHA   C118  392   1.319   4.981   4.673
    3DHA   H18R  393   1.355   5.075   4.717
    3DHA   H18S  394   1.212   4.963   4.688
    3DHA   C119  395   1.340   5.009   4.527
    3DHA   H19R  396   1.433   5.060   4.503
    3DHA   C120  397   1.262   4.965   4.427
    3DHA   H20R  398   1.282   5.008   4.329
    3DHA   C121  399   1.130   4.893   4.446
    3DHA   H21R  400   1.128   4.850   4.546
    3DHA   H21S  401   1.120   4.807   4.380
    3DHA   C122  402   1.008   4.989   4.420
    3DHA   H22R  403   0.917   4.951   4.466
    3DHA   H22S  404   0.990   4.986   4.313
    3DHA   H22T  405   1.026   5.088   4.461
    1ST    C118  406   1.462   0.520   4.678
    1ST    H18R  407   1.473   0.620   4.721
    1ST    H18S  408   1.447   0.539   4.571
    1ST    H18T  409   1.552   0.460   4.691
    1ST    C117  410   1.349   0.445   4.738
    1ST    H17R  411   1.264   0.511   4.757
    1ST    H17S  412   1.311   0.369   4.669
    1ST    C116  413   1.384   0.361   4.861
    1ST    H16R  414   1.450   0.285   4.820
    1ST    H16S  415   1.452   0.391   4.941
    1ST    C115  416   1.257   0.311   4.921
    1ST    H15R  417   1.184   0.392   4.931
    1ST    H15S  418   1.215   0.242   4.847
    1ST    C114  419   1.294   0.247   5.053
    1ST    H14R  420   1.202   0.199   5.086
    1ST    H14S  421   1.347   0.155   5.026
    1ST    C113  422   1.345   0.330   5.165
    1ST    H13R  423   1.454   0.326   5.163
    1ST    H13S  424   1.302   0.431   5.161
    1ST    C112  425   1.303   0.273   5.297
    1ST    H12R  426   1.326   0.350   5.371
    1ST    H12S  427   1.196   0.250   5.295
    1ST    C111  428   1.377   0.147   5.353
    1ST    H11R  429   1.367   0.065   5.281
    1ST    H11S  430   1.484   0.167   5.356
    1ST    C110  431   1.339   0.108   5.498
    1ST    H10R  432   1.231   0.093   5.506
    1ST    H10S  433   1.384   0.013   5.526
    1ST     C19  434   1.359   0.208   5.615
    1ST     H9R  435   1.461   0.243   5.602
    1ST     H9S  436   1.299   0.297   5.598
    1ST     C18  437   1.335   0.152   5.754
    1ST     H8R  438   1.411   0.076   5.774
    1ST     H8S  439   1.367   0.230   5.824
    1ST     C17  440   1.196   0.087   5.787
    1ST     H7R  441   1.114   0.155   5.763
    1ST     H7S  442   1.168  -0.001   5.728
    1ST     C16  443   1.181   0.066   5.934
    1ST     H6R  444   1.267   0.011   5.973
    1ST     H6S  445   1.191   0.160   5.988
    1ST     C15  446   1.055  -0.009   5.973
    1ST     H5R  447   0.970   0.052   5.943
    1ST     H5S  448   1.047  -0.103   5.918
    1ST     C14  449   1.048  -0.046   6.119
    1ST     H4R  450   1.118  -0.126   6.143
    1ST     H4S  451   1.072   0.043   6.177
    1ST     C13  452   0.914  -0.088   6.168
    1ST     H3R  453   0.846  -0.006   6.147
    1ST     H3S  454   0.874  -0.169   6.107
    1ST     C12  455   0.925  -0.147   6.313
    1ST     H2R  456   0.851  -0.227   6.324
    1ST     H2S  457   1.025  -0.189   6.324
    2PS     C11  458   0.896  -0.046   6.427
    2PS     O12  459   0.914  -0.057   6.544
    2PS     O11  460   0.824   0.059   6.376
    2PS      C1  461   0.780   0.170   6.461
    2PS      HR  462   0.706   0.230   6.407
    2PS      HS  463   0.719   0.133   6.545
    2PS      C2  464   0.896   0.250   6.516
    2PS      HX  465   0.974   0.187   6.559
    2PS      C3  466   0.848   0.350   6.623
    2PS      HA  467   0.798   0.437   6.579
    2PS      HB  468   0.768   0.304   6.682
    2PS     O31  469   0.966   0.389   6.695
    2PS     P31  470   0.977   0.489   6.829
    2PS     O32  471   0.849   0.470   6.906
    2PS     C31  472   0.810   0.344   6.957
    2PS     H1A  473   0.777   0.275   6.880
    2PS     H1B  474   0.894   0.301   7.013
    2PS     C32  475   0.691   0.348   7.058
    2PS     H2A  476   0.716   0.407   7.147
    2PS     N31  477   0.568   0.414   7.000
    2PS    HN1A  478   0.490   0.410   7.066
    2PS    HN1B  479   0.584   0.513   6.975
    2PS    HN1C  480   0.540   0.360   6.916
    2PS     C33  481   0.658   0.215   7.107
    2PS     O33  482   1.092   0.438   6.913
    2PS     O34  483   0.982   0.623   6.770
    2PS     O21  484   0.932   0.329   6.394
    2PS     C21  485   1.042   0.292   6.325
    2PS     O22  486   1.116   0.204   6.367
    2PS     O35  487   0.670   0.192   7.229
    2PS     O36  488   0.611   0.137   7.027
    3DHA   C116  489   0.650   1.024   5.205
    3DHA   H16R  490   0.591   1.064   5.287
    3DHA   C115  491   0.743   0.913   5.238
    3DHA   H15R  492   0.694   0.826   5.282
    3DHA   H15S  493   0.769   0.867   5.142
    3DHA   C114  494   0.854   0.963   5.320
    3DHA   H14R  495   0.937   1.007   5.265
    3DHA   C113  496   0.849   0.948   5.451
    3DHA   H13R  497   0.926   0.987   5.518
    3DHA   C112  498   0.733   0.894   5.536
    3DHA   H12R  499   0.703   0.961   5.617
    3DHA   H12S  500   0.641   0.880   5.479
    3DHA   C111  501   0.768   0.767   5.597
    3DHA   H11R  502   0.734   0.682   5.539
    3DHA   C110  503   0.816   0.753   5.718
    3DHA   H10R  504   0.839   0.654   5.756
    3DHA    C19  505   0.837   0.856   5.827
    3DHA    H9R  506   0.944   0.864   5.845
    3DHA    H9S  507   0.811   0.956   5.793
    3DHA    C18  508   0.766   0.814   5.954
    3DHA    H8R  509   0.674   0.865   5.984
    3DHA    C17  510   0.817   0.735   6.047
    3DHA    H7R  511   0.778   0.735   6.148
    3DHA    C16  512   0.948   0.674   6.047
    3DHA    H6R  513   1.018   0.754   6.022
    3DHA    H6S  514   0.985   0.649   6.146
    3DHA    C15  515   0.950   0.546   5.963
    3DHA    H5R  516   0.976   0.570   5.860
    3DHA    C14  517   0.921   0.419   5.992
    3DHA    H4R  518   0.935   0.340   5.919
    3DHA    C13  519   0.913   0.374   6.127
    3DHA    H3R  520   0.835   0.437   6.169
    3DHA    H3S  521   0.871   0.273   6.133
    3DHA    C12  522   1.054   0.363   6.195
    3DHA    H2R  523   1.129   0.325   6.126
    3DHA    H2S  524   1.102   0.457   6.224
    3DHA   C117  525   0.631   1.084   5.089
    3DHA   H17R  526   0.549   1.155   5.074
    3DHA   C118  527   0.707   1.054   4.960
    3DHA   H18R  528   0.802   1.018   4.999
    3DHA   H18S  529   0.719   1.149   4.908
    3DHA   C119  530   0.644   0.944   4.883
    3DHA   H19R  531   0.635   0.846   4.928
    3DHA   C120  532   0.594   0.952   4.760
    3DHA   H20R  533   0.550   0.866   4.711
    3DHA   C121  534   0.592   1.068   4.660
    3DHA   H21R  535   0.664   1.139   4.703
    3DHA   H21S  536   0.501   1.127   4.646
    3DHA   C122  537   0.628   1.018   4.518
    3DHA   H22R  538   0.581   0.925   4.484
    3DHA   H22S  539   0.736   1.004   4.512
    3DHA   H22T  540   0.595   1.088   4.441
    1ST    C118  541   0.420  -0.259   4.644
    1ST    H18R  542   0.515  -0.304   4.618
    1ST    H18S  543   0.341  -0.335   4.644
    1ST    H18T  544   0.438  -0.215   4.742
    1ST    C117  545   0.399  -0.155   4.538
    1ST    H17R  546   0.485  -0.088   4.525
    1ST    H17S  547   0.396  -0.218   4.449
    1ST    C116  548   0.275  -0.074   4.559
    1ST    H16R  549   0.277   0.017   4.499
    1ST    H16S  550   0.173  -0.110   4.541
    1ST    C115  551   0.273  -0.010   4.697
    1ST    H15R  552   0.260  -0.091   4.768
    1ST    H15S  553   0.366   0.040   4.723
    1ST    C114  554   0.159   0.094   4.713
    1ST    H14R  555   0.175   0.162   4.629
    1ST    H14S  556   0.066   0.039   4.700
    1ST    C113  557   0.154   0.162   4.850
    1ST    H13R  558   0.248   0.192   4.896
    1ST    H13S  559   0.106   0.259   4.839
    1ST    C112  560   0.071   0.080   4.941
    1ST    H12R  561  -0.035   0.081   4.917
    1ST    H12S  562   0.108  -0.022   4.929
    1ST    C111  563   0.064   0.155   5.076
    1ST    H11R  564   0.166   0.150   5.113
    1ST    H11S  565   0.040   0.261   5.068
    1ST    C110  566  -0.030   0.103   5.182
    1ST    H10R  567  -0.128   0.127   5.141
    1ST    H10S  568  -0.014  -0.005   5.183
    1ST     C19  569  -0.022   0.154   5.321
    1ST     H9R  570  -0.098   0.091   5.370
    1ST     H9S  571   0.073   0.121   5.364
    1ST     C18  572  -0.056   0.304   5.336
    1ST     H8R  573  -0.014   0.370   5.259
    1ST     H8S  574  -0.163   0.314   5.316
    1ST     C17  575  -0.046   0.371   5.476
    1ST     H7R  576   0.055   0.411   5.486
    1ST     H7S  577  -0.117   0.453   5.489
    1ST     C16  578  -0.077   0.281   5.594
    1ST     H6R  579  -0.181   0.250   5.582
    1ST     H6S  580  -0.020   0.190   5.573
    1ST     C15  581  -0.043   0.335   5.729
    1ST     H5R  582  -0.117   0.406   5.765
    1ST     H5S  583  -0.047   0.252   5.800
    1ST     C14  584   0.092   0.416   5.742
    1ST     H4R  585   0.174   0.358   5.700
    1ST     H4S  586   0.091   0.502   5.675
    1ST     C13  587   0.124   0.472   5.880
    1ST     H3R  588   0.208   0.539   5.862
    1ST     H3S  589   0.047   0.540   5.917
    1ST     C12  590   0.152   0.360   5.979
    1ST     H2R  591   0.066   0.294   5.987
    1ST     H2S  592   0.241   0.305   5.948
    2PS     C11  593   0.188   0.413   6.119
    2PS     O12  594   0.113   0.437   6.211
    2PS     O11  595   0.313   0.450   6.114
    2PS      C1  596   0.389   0.508   6.227
    2PS      HR  597   0.482   0.538   6.178
    2PS      HS  598   0.333   0.591   6.271
    2PS      C2  599   0.412   0.405   6.338
    2PS      HX  600   0.318   0.375   6.385
    2PS      C3  601   0.510   0.466   6.443
    2PS      HA  602   0.614   0.490   6.419
    2PS      HB  603   0.459   0.558   6.475
    2PS     O31  604   0.516   0.377   6.552
    2PS     P31  605   0.410   0.375   6.671
    2PS     O32  606   0.287   0.291   6.619
    2PS     C31  607   0.297   0.160   6.572
    2PS     H1A  608   0.366   0.153   6.487
    2PS     H1B  609   0.337   0.095   6.650
    2PS     C32  610   0.167   0.089   6.527
    2PS     H2A  611   0.103   0.096   6.616
    2PS     N31  612   0.097   0.177   6.430
    2PS    HN1A  613   0.078   0.271   6.469
    2PS    HN1B  614   0.146   0.177   6.340
    2PS    HN1C  615   0.009   0.127   6.409
    2PS     C33  616   0.196  -0.061   6.496
    2PS     O33  617   0.464   0.297   6.784
    2PS     O34  618   0.361   0.513   6.703
    2PS     O21  619   0.485   0.287   6.292
    2PS     C21  620   0.418   0.184   6.229
    2PS     O22  621   0.292   0.171   6.227
    2PS     O35  622   0.123  -0.127   6.421
    2PS     O36  623   0.290  -0.114   6.545
    3DHA   C116  624   0.557  -0.091   5.160
    3DHA   H16R  625   0.659  -0.126   5.178
    3DHA   C115  626   0.542   0.046   5.095
    3DHA   H15R  627   0.640   0.090   5.077
    3DHA   H15S  628   0.487   0.035   5.000
    3DHA   C114  629   0.480   0.143   5.189
    3DHA   H14R  630   0.378   0.168   5.162
    3DHA   C113  631   0.524   0.191   5.306
    3DHA   H13R  632   0.461   0.264   5.356
    3DHA   C112  633   0.662   0.169   5.357
    3DHA   H12R  634   0.658   0.153   5.465
    3DHA   H12S  635   0.708   0.081   5.312
    3DHA   C111  636   0.746   0.285   5.311
    3DHA   H11R  637   0.780   0.275   5.208
    3DHA   C110  638   0.790   0.378   5.388
    3DHA   H10R  639   0.866   0.446   5.350
    3DHA    C19  640   0.751   0.418   5.526
    3DHA    H9R  641   0.807   0.510   5.545
    3DHA    H9S  642   0.648   0.454   5.523
    3DHA    C18  643   0.788   0.316   5.625
    3DHA    H8R  644   0.875   0.256   5.601
    3DHA    C17  645   0.725   0.299   5.743
    3DHA    H7R  646   0.759   0.229   5.819
    3DHA    C16  647   0.603   0.369   5.792
    3DHA    H6R  648   0.633   0.431   5.877
    3DHA    H6S  649   0.565   0.453   5.733
    3DHA    C15  650   0.493   0.268   5.818
    3DHA    H5R  651   0.424   0.274   5.734
    3DHA    C14  652   0.484   0.171   5.921
    3DHA    H4R  653   0.400   0.102   5.925
    3DHA    C13  654   0.573   0.151   6.039
    3DHA    H3R  655   0.656   0.085   6.014
    3DHA    H3S  656   0.616   0.248   6.066
    3DHA    C12  657   0.513   0.091   6.160
    3DHA    H2R  658   0.463  -0.005   6.143
    3DHA    H2S  659   0.594   0.050   6.220
    3DHA   C117  660   0.458  -0.175   5.184
    3DHA   H17R  661   0.469  -0.276   5.223
    3DHA   C118  662   0.310  -0.153   5.168
    3DHA   H18R  663   0.269  -0.240   5.116
    3DHA   H18S  664   0.296  -0.063   5.108
    3DHA   C119  665   0.243  -0.114   5.300
    3DHA   H19R  666   0.294  -0.027   5.340
    3DHA   C120  667   0.158  -0.187   5.369
    3DHA   H20R  668   0.137  -0.168   5.474
    3DHA   C121  669   0.082  -0.304   5.309
    3DHA   H21R  670   0.111  -0.399   5.353
    3DHA   H21S  671   0.100  -0.316   5.202
    3DHA   C122  672  -0.066  -0.291   5.325
    3DHA   H22R  673  -0.117  -0.367   5.266
    3DHA   H22S  674  -0.094  -0.190   5.293
    3DHA   H22T  675  -0.096  -0.293   5.430
    1ST    C118  676   5.317   1.115   3.772
    1ST    H18R  677   5.376   1.025   3.758
    1ST    H18S  678   5.365   1.197   3.718
    1ST    H18T  679   5.217   1.095   3.732
    1ST    C117  680   5.286   1.156   3.908
    1ST    H17R  681   5.230   1.250   3.898
    1ST    H17S  682   5.208   1.092   3.951
    1ST    C116  683   5.409   1.172   3.989
    1ST    H16R  684   5.463   1.077   3.986
    1ST    H16S  685   5.476   1.249   3.948
    1ST    C115  686   5.382   1.218   4.140
    1ST    H15R  687   5.477   1.253   4.181
    1ST    H15S  688   5.316   1.305   4.146
    1ST    C114  689   5.323   1.107   4.228
    1ST    H14R  690   5.228   1.074   4.185
    1ST    H14S  691   5.396   1.025   4.230
    1ST    C113  692   5.307   1.156   4.368
    1ST    H13R  693   5.403   1.193   4.404
    1ST    H13S  694   5.236   1.239   4.367
    1ST    C112  695   5.247   1.049   4.473
    1ST    H12R  696   5.152   1.001   4.449
    1ST    H12S  697   5.315   0.964   4.486
    1ST    C111  698   5.217   1.118   4.607
    1ST    H11R  699   5.314   1.127   4.657
    1ST    H11S  700   5.180   1.220   4.597
    1ST    C110  701   5.128   1.036   4.695
    1ST    H10R  702   5.030   1.044   4.649
    1ST    H10S  703   5.157   0.935   4.723
    1ST     C19  704   5.092   1.099   4.834
    1ST     H9R  705   5.097   1.207   4.820
    1ST     H9S  706   4.996   1.066   4.873
    1ST     C18  707   5.198   1.073   4.943
    1ST     H8R  708   5.211   0.966   4.962
    1ST     H8S  709   5.295   1.090   4.895
    1ST     C17  710   5.174   1.133   5.078
    1ST     H7R  711   5.135   1.235   5.070
    1ST     H7S  712   5.107   1.075   5.141
    1ST     C16  713   5.307   1.149   5.161
    1ST     H6R  714   5.357   1.053   5.170
    1ST     H6S  715   5.374   1.210   5.100
    1ST     C15  716   5.290   1.227   5.293
    1ST     H5R  717   5.238   1.322   5.284
    1ST     H5S  718   5.239   1.161   5.364
    1ST     C14  719   5.434   1.261   5.343
    1ST     H4R  720   5.507   1.182   5.323
    1ST     H4S  721   5.458   1.355   5.294
    1ST     C13  722   5.440   1.283   5.498
    1ST     H3R  723   5.354   1.342   5.531
    1ST     H3S  724   5.427   1.182   5.537
    1ST     C12  725   5.566   1.342   5.554
    1ST     H2R  726   5.654   1.292   5.511
    1ST     H2S  727   5.573   1.449   5.533
    2PS     C11  728   5.569   1.327   5.702
    2PS     O12  729   5.596   1.414   5.780
    2PS     O11  730   5.541   1.203   5.746
    2PS      C1  731   5.565   1.161   5.895
    2PS      HR  732   5.671   1.170   5.921
    2PS      HS  733   5.518   1.230   5.966
    2PS      C2  734   5.510   1.018   5.910
    2PS      HX  735   5.417   1.001   5.856
    2PS      C3  736   5.504   0.975   6.057
    2PS      HA  737   5.605   0.964   6.098
    2PS      HB  738   5.461   1.061   6.108
    2PS     O31  739   5.431   0.853   6.060
    2PS     P31  740   5.389   0.785   6.195
    2PS     O32  741   5.249   0.856   6.233
    2PS     C31  742   5.202   0.863   6.363
    2PS     H1A  743   5.187   0.759   6.394
    2PS     H1B  744   5.262   0.924   6.430
    2PS     C32  745   5.063   0.926   6.357
    2PS     H2A  746   5.081   1.032   6.335
    2PS     N31  747   4.983   0.871   6.244
    2PS    HN1A  748   5.045   0.849   6.165
    2PS    HN1B  749   4.930   0.784   6.266
    2PS    HN1C  750   4.904   0.930   6.212
    2PS     C33  751   5.001   0.909   6.490
    2PS     O33  752   5.367   0.639   6.161
    2PS     O34  753   5.495   0.822   6.294
    2PS     O21  754   5.611   0.929   5.847
    2PS     C21  755   5.574   0.832   5.753
    2PS     O22  756   5.461   0.791   5.737
    2PS     O35  757   4.977   0.799   6.534
    2PS     O36  758   4.968   1.005   6.550
    3DHA   C116  759   6.259   0.076   4.720
    3DHA   H16R  760   6.285   0.020   4.810
    3DHA   C115  761   6.177   0.197   4.756
    3DHA   H15R  762   6.172   0.272   4.678
    3DHA   H15S  763   6.073   0.169   4.776
    3DHA   C114  764   6.227   0.276   4.871
    3DHA   H14R  765   6.302   0.343   4.831
    3DHA   C113  766   6.182   0.267   5.001
    3DHA   H13R  767   6.221   0.342   5.070
    3DHA   C112  768   6.066   0.178   5.057
    3DHA   H12R  769   5.987   0.244   5.094
    3DHA   H12S  770   6.011   0.109   4.992
    3DHA   C111  771   6.110   0.101   5.179
    3DHA   H11R  772   6.166   0.010   5.165
    3DHA   C110  773   6.076   0.132   5.309
    3DHA   H10R  774   6.114   0.071   5.390
    3DHA    C19  775   6.004   0.251   5.352
    3DHA    H9R  776   6.069   0.294   5.429
    3DHA    H9S  777   5.996   0.333   5.280
    3DHA    C18  778   5.878   0.219   5.415
    3DHA    H8R  779   5.813   0.157   5.353
    3DHA    C17  780   5.825   0.283   5.518
    3DHA    H7R  781   5.728   0.253   5.556
    3DHA    C16  782   5.887   0.397   5.594
    3DHA    H6R  783   5.833   0.419   5.687
    3DHA    H6S  784   5.992   0.375   5.612
    3DHA    C15  785   5.878   0.521   5.510
    3DHA    H5R  786   5.949   0.525   5.428
    3DHA    C14  787   5.797   0.626   5.512
    3DHA    H4R  788   5.811   0.704   5.437
    3DHA    C13  789   5.682   0.649   5.610
    3DHA    H3R  790   5.597   0.663   5.543
    3DHA    H3S  791   5.661   0.558   5.666
    3DHA    C12  792   5.706   0.772   5.690
    3DHA    H2R  793   5.773   0.753   5.775
    3DHA    H2S  794   5.749   0.858   5.638
    3DHA   C117  795   6.298   0.030   4.602
    3DHA   H17R  796   6.363  -0.058   4.606
    3DHA   C118  797   6.269   0.070   4.464
    3DHA   H18R  798   6.238   0.174   4.461
    3DHA   H18S  799   6.191   0.007   4.420
    3DHA   C119  800   6.389   0.061   4.373
    3DHA   H19R  801   6.456   0.147   4.377
    3DHA   C120  802   6.433  -0.041   4.298
    3DHA   H20R  803   6.535  -0.047   4.261
    3DHA   C121  804   6.348  -0.161   4.278
    3DHA   H21R  805   6.371  -0.217   4.187
    3DHA   H21S  806   6.241  -0.139   4.282
    3DHA   C122  807   6.393  -0.265   4.375
    3DHA   H22R  808   6.408  -0.215   4.471
    3DHA   H22S  809   6.491  -0.302   4.343
    3DHA   H22T  810   6.312  -0.338   4.385
    1ST    C118  811   1.099   5.642   4.628
    1ST    H18R  812   1.038   5.732   4.639
    1ST    H18S  813   1.103   5.590   4.724
    1ST    H18T  814   1.050   5.578   4.554
    1ST    C117  815   1.235   5.684   4.569
    1ST    H17R  816   1.297   5.595   4.554
    1ST    H17S  817   1.222   5.738   4.475
    1ST    C116  818   1.307   5.776   4.665
    1ST    H16R  819   1.347   5.712   4.743
    1ST    H16S  820   1.394   5.817   4.614
    1ST    C115  821   1.230   5.893   4.714
    1ST    H15R  822   1.196   5.944   4.624
    1ST    H15S  823   1.143   5.868   4.775
    1ST    C114  824   1.320   5.971   4.805
    1ST    H14R  825   1.342   5.913   4.895
    1ST    H14S  826   1.417   5.980   4.755
    1ST    C113  827   1.256   6.105   4.847
    1ST    H13R  828   1.230   6.149   4.750
    1ST    H13S  829   1.158   6.094   4.892
    1ST    C112  830   1.347   6.200   4.931
    1ST    H12R  831   1.375   6.159   5.028
    1ST    H12S  832   1.441   6.223   4.881
    1ST    C111  833   1.291   6.342   4.959
    1ST    H11R  834   1.366   6.393   5.018
    1ST    H11S  835   1.265   6.406   4.874
    1ST    C110  836   1.176   6.351   5.063
    1ST    H10R  837   1.151   6.457   5.056
    1ST    H10S  838   1.092   6.285   5.039
    1ST     C19  839   1.206   6.307   5.205
    1ST     H9R  840   1.252   6.208   5.205
    1ST     H9S  841   1.273   6.378   5.255
    1ST     C18  842   1.072   6.296   5.282
    1ST     H8R  843   1.013   6.388   5.280
    1ST     H8S  844   1.007   6.217   5.242
    1ST     C17  845   1.085   6.264   5.433
    1ST     H7R  846   1.139   6.171   5.448
    1ST     H7S  847   1.150   6.328   5.492
    1ST     C16  848   0.944   6.263   5.502
    1ST     H6R  849   0.898   6.361   5.491
    1ST     H6S  850   0.861   6.206   5.460
    1ST     C15  851   0.956   6.238   5.657
    1ST     H5R  852   1.006   6.143   5.676
    1ST     H5S  853   1.024   6.310   5.703
    1ST     C14  854   0.828   6.247   5.741
    1ST     H4R  855   0.801   6.351   5.760
    1ST     H4S  856   0.745   6.200   5.688
    1ST     C13  857   0.835   6.167   5.867
    1ST     H3R  858   0.878   6.068   5.845
    1ST     H3S  859   0.901   6.216   5.939
    1ST     C12  860   0.699   6.153   5.943
    1ST     H2R  861   0.659   6.247   5.984
    1ST     H2S  862   0.621   6.120   5.874
    2PS     C11  863   0.702   6.047   6.052
    2PS     O12  864   0.685   5.931   6.034
    2PS     O11  865   0.755   6.091   6.168
    2PS      C1  866   0.796   5.998   6.267
    2PS      HR  867   0.817   6.049   6.362
    2PS      HS  868   0.714   5.930   6.288
    2PS      C2  869   0.926   5.924   6.228
    2PS      HX  870   0.903   5.851   6.150
    2PS      C3  871   0.986   5.841   6.352
    2PS      HA  872   0.905   5.779   6.391
    2PS      HB  873   1.071   5.778   6.323
    2PS     O31  874   1.018   5.928   6.456
    2PS     P31  875   1.042   5.890   6.611
    2PS     O32  876   1.175   5.807   6.598
    2PS     C31  877   1.301   5.857   6.588
    2PS     H1A  878   1.304   5.915   6.495
    2PS     H1B  879   1.322   5.915   6.678
    2PS     C32  880   1.404   5.746   6.589
    2PS     H2A  881   1.396   5.699   6.687
    2PS     N31  882   1.379   5.650   6.478
    2PS    HN1A  883   1.450   5.576   6.468
    2PS    HN1B  884   1.285   5.608   6.481
    2PS    HN1C  885   1.383   5.693   6.384
    2PS     C33  886   1.545   5.796   6.581
    2PS     O33  887   1.071   6.018   6.675
    2PS     O34  888   0.922   5.804   6.652
    2PS     O21  889   1.016   6.019   6.165
    2PS     C21  890   1.128   5.985   6.097
    2PS     O22  891   1.180   5.879   6.101
    2PS     O35  892   1.586   5.850   6.682
    2PS     O36  893   1.624   5.780   6.490
    3DHA   C116  894   1.644   6.531   4.978
    3DHA   H16R  895   1.585   6.469   4.911
    3DHA   C115  896   1.638   6.499   5.120
    3DHA   H15R  897   1.638   6.587   5.185
    3DHA   H15S  898   1.537   6.462   5.134
    3DHA   C114  899   1.737   6.397   5.167
    3DHA   H14R  900   1.842   6.417   5.147
    3DHA   C113  901   1.707   6.282   5.222
    3DHA   H13R  902   1.782   6.203   5.230
    3DHA   C112  903   1.575   6.226   5.249
    3DHA   H12R  904   1.534   6.262   5.344
    3DHA   H12S  905   1.500   6.250   5.173
    3DHA   C111  906   1.587   6.077   5.244
    3DHA   H11R  907   1.563   6.026   5.151
    3DHA   C110  908   1.612   5.992   5.347
    3DHA   H10R  909   1.621   5.886   5.326
    3DHA    C19  910   1.631   6.024   5.500
    3DHA    H9R  911   1.739   6.016   5.514
    3DHA    H9S  912   1.608   6.128   5.526
    3DHA    C18  913   1.546   5.932   5.589
    3DHA    H8R  914   1.601   5.844   5.622
    3DHA    C17  915   1.419   5.950   5.634
    3DHA    H7R  916   1.380   5.875   5.702
    3DHA    C16  917   1.333   6.074   5.615
    3DHA    H6R  918   1.334   6.117   5.515
    3DHA    H6S  919   1.229   6.042   5.628
    3DHA    C15  920   1.368   6.181   5.714
    3DHA    H5R  921   1.392   6.274   5.664
    3DHA    C14  922   1.353   6.175   5.843
    3DHA    H4R  923   1.372   6.266   5.899
    3DHA    C13  924   1.313   6.062   5.937
    3DHA    H3R  925   1.294   5.971   5.878
    3DHA    H3S  926   1.392   6.036   6.007
    3DHA    C12  927   1.185   6.100   6.018
    3DHA    H2R  928   1.210   6.176   6.093
    3DHA    H2S  929   1.110   6.152   5.957
    3DHA   C117  930   1.719   6.626   4.933
    3DHA   H17R  931   1.733   6.636   4.826
    3DHA   C118  932   1.808   6.721   5.008
    3DHA   H18R  933   1.895   6.763   4.958
    3DHA   H18S  934   1.861   6.670   5.090
    3DHA   C119  935   1.717   6.822   5.065
    3DHA   H19R  936   1.648   6.786   5.141
    3DHA   C120  937   1.720   6.953   5.050
    3DHA   H20R  938   1.650   7.018   5.102
    3DHA   C121  939   1.832   7.028   4.982
    3DHA   H21R  940   1.920   6.966   4.996
    3DHA   H21S  941   1.872   7.118   5.029
    3DHA   C122  942   1.807   7.051   4.833
    3DHA   H22R  943   1.841   7.148   4.795
    3DHA   H22S  944   1.701   7.030   4.814
    3DHA   H22T  945   1.859   6.974   4.776
    1ST    C118  946   1.837   1.481   4.265
    1ST    H18R  947   1.740   1.484   4.315
    1ST    H18S  948   1.835   1.384   4.214
    1ST    H18T  949   1.838   1.556   4.186
    1ST    C117  950   1.963   1.483   4.345
    1ST    H17R  951   1.963   1.393   4.406
    1ST    H17S  952   2.051   1.468   4.283
    1ST    C116  953   1.975   1.612   4.432
    1ST    H16R  954   1.969   1.703   4.372
    1ST    H16S  955   1.886   1.614   4.496
    1ST    C115  956   2.114   1.615   4.502
    1ST    H15R  957   2.196   1.591   4.433
    1ST    H15S  958   2.127   1.721   4.525
    1ST    C114  959   2.124   1.539   4.630
    1ST    H14R  960   2.038   1.576   4.687
    1ST    H14S  961   2.095   1.435   4.613
    1ST    C113  962   2.254   1.557   4.703
    1ST    H13R  963   2.324   1.501   4.640
    1ST    H13S  964   2.293   1.659   4.703
    1ST    C112  965   2.252   1.500   4.852
    1ST    H12R  966   2.174   1.541   4.917
    1ST    H12S  967   2.242   1.391   4.846
    1ST    C111  968   2.381   1.522   4.920
    1ST    H11R  969   2.458   1.465   4.868
    1ST    H11S  970   2.409   1.627   4.906
    1ST    C110  971   2.374   1.482   5.066
    1ST    H10R  972   2.432   1.543   5.135
    1ST    H10S  973   2.272   1.515   5.090
    1ST     C19  974   2.385   1.326   5.096
    1ST     H9R  975   2.326   1.274   5.020
    1ST     H9S  976   2.489   1.309   5.070
    1ST     C18  977   2.326   1.288   5.231
    1ST     H8R  978   2.356   1.366   5.302
    1ST     H8S  979   2.216   1.292   5.228
    1ST     C17  980   2.382   1.158   5.284
    1ST     H7R  981   2.365   1.078   5.211
    1ST     H7S  982   2.490   1.171   5.293
    1ST     C16  983   2.334   1.123   5.423
    1ST     H6R  984   2.225   1.122   5.427
    1ST     H6S  985   2.375   1.024   5.446
    1ST     C15  986   2.393   1.207   5.525
    1ST     H5R  987   2.502   1.207   5.513
    1ST     H5S  988   2.357   1.309   5.508
    1ST     C14  989   2.372   1.162   5.669
    1ST     H4R  990   2.337   1.059   5.672
    1ST     H4S  991   2.470   1.169   5.717
    1ST     C13  992   2.270   1.239   5.751
    1ST     H3R  993   2.306   1.342   5.760
    1ST     H3S  994   2.180   1.233   5.689
    1ST     C12  995   2.240   1.190   5.891
    1ST     H2R  996   2.145   1.222   5.934
    1ST     H2S  997   2.237   1.083   5.870
    2PS     C11  998   2.352   1.225   5.985
    2PS     O12  999   2.443   1.150   6.004
    2PS     O11 1000   2.350   1.349   6.021
    2PS      C1 1001   2.462   1.398   6.105
    2PS      HR 1002   2.474   1.328   6.188
    2PS      HS 1003   2.544   1.409   6.034
    2PS      C2 1004   2.426   1.533   6.161
    2PS      HX 1005   2.504   1.553   6.236
    2PS      C3 1006   2.291   1.542   6.232
    2PS      HA 1007   2.233   1.603   6.162
    2PS      HB 1008   2.245   1.445   6.252
    2PS     O31 1009   2.311   1.607   6.354
    2PS     P31 1010   2.200   1.614   6.471
    2PS     O32 1011   2.215   1.470   6.540
    2PS     C31 1012   2.277   1.449   6.670
    2PS     H1A 1013   2.297   1.343   6.690
    2PS     H1B 1014   2.372   1.502   6.669
    2PS     C32 1015   2.196   1.503   6.786
    2PS     H2A 1016   2.183   1.609   6.765
    2PS     N31 1017   2.059   1.439   6.783
    2PS    HN1A 1018   2.058   1.338   6.805
    2PS    HN1B 1019   1.992   1.467   6.857
    2PS    HN1C 1020   2.003   1.460   6.699
    2PS     C33 1021   2.275   1.480   6.913
    2PS     O33 1022   2.238   1.719   6.567
    2PS     O34 1023   2.071   1.621   6.399
    2PS     O21 1024   2.441   1.630   6.051
    2PS     C21 1025   2.452   1.765   6.076
    2PS     O22 1026   2.445   1.809   6.190
    2PS     O35 1027   2.286   1.368   6.960
    2PS     O36 1028   2.318   1.575   6.972
    3DHA   C116 1029   2.919   2.445   5.552
    3DHA   H16R 1030   2.839   2.384   5.511
    3DHA   C115 1031   3.036   2.449   5.459
    3DHA   H15R 1032   3.108   2.525   5.492
    3DHA   H15S 1033   3.089   2.354   5.470
    3DHA   C114 1034   2.997   2.470   5.319
    3DHA   H14R 1035   2.964   2.569   5.289
    3DHA   C113 1036   3.004   2.365   5.232
    3DHA   H13R 1037   2.957   2.397   5.139
    3DHA   C112 1038   3.019   2.219   5.251
    3DHA   H12R 1039   3.066   2.176   5.162
    3DHA   H12S 1040   3.086   2.191   5.333
    3DHA   C111 1041   2.884   2.155   5.278
    3DHA   H11R 1042   2.824   2.157   5.187
    3DHA   C110 1043   2.831   2.101   5.387
    3DHA   H10R 1044   2.731   2.059   5.382
    3DHA    C19 1045   2.901   2.090   5.524
    3DHA    H9R 1046   3.006   2.117   5.511
    3DHA    H9S 1047   2.859   2.151   5.604
    3DHA    C18 1048   2.906   1.945   5.566
    3DHA    H8R 1049   2.947   1.878   5.490
    3DHA    C17 1050   2.838   1.890   5.668
    3DHA    H7R 1051   2.828   1.782   5.678
    3DHA    C16 1052   2.798   1.953   5.801
    3DHA    H6R 1053   2.782   1.882   5.882
    3DHA    H6S 1054   2.871   2.028   5.831
    3DHA    C15 1055   2.675   2.044   5.776
    3DHA    H5R 1056   2.677   2.085   5.676
    3DHA    C14 1057   2.564   2.055   5.840
    3DHA    H4R 1058   2.479   2.108   5.797
    3DHA    C13 1059   2.538   1.988   5.975
    3DHA    H3R 1060   2.622   1.988   6.044
    3DHA    H3S 1061   2.467   2.063   6.011
    3DHA    C12 1062   2.485   1.847   5.951
    3DHA    H2R 1063   2.397   1.843   5.887
    3DHA    H2S 1064   2.559   1.790   5.894
    3DHA   C117 1065   2.895   2.504   5.665
    3DHA   H17R 1066   2.809   2.480   5.726
    3DHA   C118 1067   2.976   2.599   5.732
    3DHA   H18R 1068   3.077   2.592   5.693
    3DHA   H18S 1069   2.976   2.583   5.840
    3DHA   C119 1070   2.937   2.733   5.686
    3DHA   H19R 1071   2.878   2.723   5.595
    3DHA   C120 1072   2.949   2.844   5.757
    3DHA   H20R 1073   2.901   2.936   5.725
    3DHA   C121 1074   3.021   2.859   5.891
    3DHA   H21R 1075   3.044   2.761   5.933
    3DHA   H21S 1076   2.951   2.912   5.956
    3DHA   C122 1077   3.154   2.944   5.872
    3DHA   H22R 1078   3.124   3.048   5.858
    3DHA   H22S 1079   3.215   2.903   5.791
    3DHA   H22T 1080   3.218   2.937   5.960
    1ST    C118 1081   3.230   2.785   4.939
    1ST    H18R 1082   3.321   2.729   4.963
    1ST    H18S 1083   3.191   2.862   5.006
    1ST    H18T 1084   3.255   2.840   4.848
    1ST    C117 1085   3.126   2.672   4.923
    1ST    H17R 1086   3.121   2.616   5.017
    1ST    H17S 1087   3.032   2.721   4.898
    1ST    C116 1088   3.166   2.557   4.832
    1ST    H16R 1089   3.139   2.577   4.728
    1ST    H16S 1090   3.272   2.541   4.849
    1ST    C115 1091   3.078   2.435   4.845
    1ST    H15R 1092   3.092   2.400   4.947
    1ST    H15S 1093   2.969   2.446   4.842
    1ST    C114 1094   3.115   2.325   4.744
    1ST    H14R 1095   3.110   2.359   4.640
    1ST    H14S 1096   3.221   2.297   4.749
    1ST    C113 1097   3.025   2.205   4.752
    1ST    H13R 1098   2.926   2.236   4.719
    1ST    H13S 1099   3.062   2.138   4.673
    1ST    C112 1100   3.019   2.119   4.884
    1ST    H12R 1101   3.119   2.085   4.910
    1ST    H12S 1102   2.982   2.177   4.968
    1ST    C111 1103   2.921   1.999   4.868
    1ST    H11R 1104   2.829   2.044   4.830
    1ST    H11S 1105   2.952   1.927   4.792
    1ST    C110 1106   2.903   1.912   4.990
    1ST    H10R 1107   2.824   1.953   5.053
    1ST    H10S 1108   2.847   1.824   4.956
    1ST     C19 1109   3.030   1.877   5.073
    1ST     H9R 1110   3.097   1.829   5.001
    1ST     H9S 1111   3.091   1.965   5.094
    1ST     C18 1112   2.994   1.801   5.202
    1ST     H8R 1113   3.090   1.779   5.249
    1ST     H8S 1114   2.948   1.873   5.270
    1ST     C17 1115   2.908   1.673   5.195
    1ST     H7R 1116   2.811   1.705   5.157
    1ST     H7S 1117   2.960   1.592   5.143
    1ST     C16 1118   2.872   1.627   5.339
    1ST     H6R 1119   2.958   1.630   5.406
    1ST     H6S 1120   2.820   1.712   5.384
    1ST     C15 1121   2.801   1.490   5.338
    1ST     H5R 1122   2.730   1.480   5.255
    1ST     H5S 1123   2.884   1.421   5.319
    1ST     C14 1124   2.743   1.440   5.474
    1ST     H4R 1125   2.668   1.365   5.447
    1ST     H4S 1126   2.816   1.378   5.527
    1ST     C13 1127   2.652   1.546   5.543
    1ST     H3R 1128   2.715   1.624   5.587
    1ST     H3S 1129   2.588   1.596   5.470
    1ST     C12 1130   2.568   1.501   5.662
    1ST     H2R 1131   2.504   1.583   5.695
    1ST     H2S 1132   2.499   1.425   5.623
    2PS     C11 1133   2.653   1.447   5.776
    2PS     O12 1134   2.697   1.525   5.856
    2PS     O11 1135   2.690   1.314   5.773
    2PS      C1 1136   2.769   1.258   5.880
    2PS      HR 1137   2.860   1.315   5.899
    2PS      HS 1138   2.714   1.268   5.974
    2PS      C2 1139   2.799   1.106   5.861
    2PS      HX 1140   2.703   1.054   5.852
    2PS      C3 1141   2.868   1.039   5.983
    2PS      HA 1142   2.803   1.027   6.069
    2PS      HB 1143   2.904   0.938   5.960
    2PS     O31 1144   2.985   1.106   6.024
    2PS     P31 1145   3.038   1.105   6.173
    2PS     O32 1146   3.134   0.983   6.177
    2PS     C31 1147   3.262   0.972   6.116
    2PS     H1A 1148   3.242   1.002   6.013
    2PS     H1B 1149   3.331   1.036   6.171
    2PS     C32 1150   3.300   0.821   6.115
    2PS     H2A 1151   3.305   0.808   6.223
    2PS     N31 1152   3.203   0.722   6.055
    2PS    HN1A 1153   3.227   0.626   6.083
    2PS    HN1B 1154   3.104   0.736   6.081
    2PS    HN1C 1155   3.208   0.724   5.951
    2PS     C33 1156   3.441   0.807   6.085
    2PS     O33 1157   3.116   1.224   6.207
    2PS     O34 1158   2.922   1.082   6.260
    2PS     O21 1159   2.887   1.088   5.743
    2PS     C21 1160   2.904   0.971   5.688
    2PS     O22 1161   2.832   0.874   5.718
    2PS     O35 1162   3.477   0.810   5.971
    2PS     O36 1163   3.506   0.804   6.188
    3DHA   C116 1164   3.656   0.658   5.038
    3DHA   H16R 1165   3.592   0.668   5.126
    3DHA   C115 1166   3.591   0.694   4.907
    3DHA   H15R 1167   3.619   0.621   4.831
    3DHA   H15S 1168   3.485   0.670   4.905
    3DHA   C114 1169   3.623   0.829   4.859
    3DHA   H14R 1170   3.671   0.851   4.764
    3DHA   C113 1171   3.564   0.938   4.903
    3DHA   H13R 1172   3.592   1.034   4.859
    3DHA   C112 1173   3.474   0.949   5.028
    3DHA   H12R 1174   3.398   1.024   5.004
    3DHA   H12S 1175   3.424   0.857   5.056
    3DHA   C111 1176   3.561   1.005   5.135
    3DHA   H11R 1177   3.668   1.013   5.118
    3DHA   C110 1178   3.519   1.050   5.255
    3DHA   H10R 1179   3.598   1.081   5.323
    3DHA    C19 1180   3.381   1.081   5.314
    3DHA    H9R 1181   3.301   1.106   5.244
    3DHA    H9S 1182   3.348   0.996   5.375
    3DHA    C18 1183   3.407   1.194   5.407
    3DHA    H8R 1184   3.438   1.286   5.358
    3DHA    C17 1185   3.424   1.197   5.540
    3DHA    H7R 1186   3.451   1.294   5.580
    3DHA    C16 1187   3.423   1.092   5.644
    3DHA    H6R 1188   3.411   0.998   5.590
    3DHA    H6S 1189   3.525   1.093   5.684
    3DHA    C15 1190   3.312   1.125   5.736
    3DHA    H5R 1191   3.313   1.217   5.792
    3DHA    C14 1192   3.196   1.064   5.748
    3DHA    H4R 1193   3.122   1.109   5.814
    3DHA    C13 1194   3.149   0.943   5.675
    3DHA    H3R 1195   3.213   0.906   5.594
    3DHA    H3S 1196   3.132   0.858   5.741
    3DHA    C12 1197   3.021   0.962   5.596
    3DHA    H2R 1198   3.031   1.049   5.532
    3DHA    H2S 1199   3.023   0.864   5.547
    3DHA   C117 1200   3.776   0.602   5.060
    3DHA   H17R 1201   3.799   0.564   5.159
    3DHA   C118 1202   3.876   0.561   4.953
    3DHA   H18R 1203   3.977   0.594   4.979
    3DHA   H18S 1204   3.846   0.609   4.860
    3DHA   C119 1205   3.850   0.419   4.927
    3DHA   H19R 1206   3.745   0.393   4.936
    3DHA   C120 1207   3.938   0.324   4.913
    3DHA   H20R 1208   3.901   0.223   4.898
    3DHA   C121 1209   4.084   0.339   4.886
    3DHA   H21R 1210   4.144   0.280   4.956
    3DHA   H21S 1211   4.120   0.438   4.912
    3DHA   C122 1212   4.106   0.295   4.738
    3DHA   H22R 1213   4.055   0.201   4.718
    3DHA   H22S 1214   4.211   0.268   4.724
    3DHA   H22T 1215   4.093   0.378   4.669
    1ST    C118 1216   5.029   3.817   4.614
    1ST    H18R 1217   4.940   3.767   4.576
    1ST    H18S 1218   5.045   3.917   4.574
    1ST    H18T 1219   5.003   3.814   4.720
    1ST    C117 1220   5.147   3.728   4.571
    1ST    H17R 1221   5.162   3.738   4.463
    1ST    H17S 1222   5.227   3.786   4.617
    1ST    C116 1223   5.151   3.582   4.619
    1ST    H16R 1224   5.050   3.544   4.598
    1ST    H16S 1225   5.201   3.516   4.548
    1ST    C115 1226   5.179   3.553   4.762
    1ST    H15R 1227   5.105   3.596   4.830
    1ST    H15S 1228   5.174   3.444   4.771
    1ST    C114 1229   5.315   3.591   4.800
    1ST    H14R 1230   5.383   3.533   4.737
    1ST    H14S 1231   5.332   3.698   4.796
    1ST    C113 1232   5.340   3.548   4.949
    1ST    H13R 1233   5.264   3.598   5.009
    1ST    H13S 1234   5.316   3.442   4.965
    1ST    C112 1235   5.480   3.574   4.996
    1ST    H12R 1236   5.479   3.539   5.099
    1ST    H12S 1237   5.552   3.517   4.937
    1ST    C111 1238   5.533   3.720   5.008
    1ST    H11R 1239   5.531   3.764   4.908
    1ST    H11S 1240   5.465   3.772   5.075
    1ST    C110 1241   5.668   3.728   5.080
    1ST    H10R 1242   5.694   3.832   5.096
    1ST    H10S 1243   5.653   3.681   5.177
    1ST     C19 1244   5.783   3.667   5.005
    1ST     H9R 1245   5.768   3.562   4.978
    1ST     H9S 1246   5.794   3.725   4.913
    1ST     C18 1247   5.912   3.677   5.085
    1ST     H8R 1248   5.957   3.777   5.082
    1ST     H8S 1249   5.882   3.666   5.189
    1ST     C17 1250   6.011   3.567   5.039
    1ST     H7R 1251   5.972   3.474   5.080
    1ST     H7S 1252   6.006   3.572   4.930
    1ST     C16 1253   6.154   3.595   5.072
    1ST     H6R 1254   6.215   3.505   5.064
    1ST     H6S 1255   6.201   3.651   4.991
    1ST     C15 1256   6.177   3.658   5.212
    1ST     H5R 1257   6.276   3.699   5.192
    1ST     H5S 1258   6.121   3.751   5.221
    1ST     C14 1259   6.163   3.562   5.331
    1ST     H4R 1260   6.056   3.549   5.352
    1ST     H4S 1261   6.218   3.471   5.308
    1ST     C13 1262   6.222   3.637   5.450
    1ST     H3R 1263   6.324   3.673   5.438
    1ST     H3S 1264   6.162   3.727   5.464
    1ST     C12 1265   6.232   3.566   5.575
    1ST     H2R 1266   6.145   3.503   5.595
    1ST     H2S 1267   6.315   3.495   5.565
    2PS     C11 1268   6.253   3.654   5.696
    2PS     O12 1269   6.171   3.711   5.757
    2PS     O11 1270   6.381   3.678   5.719
    2PS      C1 1271   6.414   3.714   5.854
    2PS      HR 1272   6.520   3.744   5.855
    2PS      HS 1273   6.349   3.792   5.893
    2PS      C2 1274   6.413   3.591   5.940
    2PS      HX 1275   6.313   3.547   5.950
    2PS      C3 1276   6.461   3.624   6.077
    2PS      HA 1277   6.561   3.669   6.083
    2PS      HB 1278   6.396   3.694   6.129
    2PS     O31 1279   6.468   3.504   6.155
    2PS     P31 1280   6.517   3.503   6.304
    2PS     O32 1281   6.397   3.557   6.388
    2PS     C31 1282   6.291   3.479   6.436
    2PS     H1A 1283   6.198   3.484   6.378
    2PS     H1B 1284   6.314   3.372   6.437
    2PS     C32 1285   6.257   3.523   6.580
    2PS     H2A 1286   6.325   3.469   6.646
    2PS     N31 1287   6.277   3.672   6.589
    2PS    HN1A 1288   6.204   3.736   6.556
    2PS    HN1B 1289   6.297   3.695   6.688
    2PS    HN1C 1290   6.356   3.707   6.532
    2PS     C33 1291   6.125   3.464   6.615
    2PS     O33 1292   6.541   3.360   6.345
    2PS     O34 1293   6.630   3.598   6.315
    2PS     O21 1294   6.513   3.505   5.877
    2PS     C21 1295   6.506   3.369   5.887
    2PS     O22 1296   6.402   3.306   5.914
    2PS     O35 1297   6.128   3.351   6.655
    2PS     O36 1298   6.020   3.518   6.589
    3DHA   C116 1299   6.382   3.573   4.654
    3DHA   H16R 1300   6.379   3.467   4.679
    3DHA   C115 1301   6.517   3.622   4.612
    3DHA   H15R 1302   6.531   3.586   4.510
    3DHA   H15S 1303   6.520   3.731   4.605
    3DHA   C114 1304   6.621   3.574   4.702
    3DHA   H14R 1305   6.690   3.499   4.663
    3DHA   C113 1306   6.632   3.596   4.834
    3DHA   H13R 1307   6.721   3.558   4.884
    3DHA   C112 1308   6.562   3.682   4.922
    3DHA   H12R 1309   6.490   3.742   4.866
    3DHA   H12S 1310   6.500   3.623   4.990
    3DHA   C111 1311   6.663   3.765   4.998
    3DHA   H11R 1312   6.709   3.837   4.932
    3DHA   C110 1313   6.699   3.761   5.129
    3DHA   H10R 1314   6.765   3.845   5.150
    3DHA    C19 1315   6.647   3.674   5.238
    3DHA    H9R 1316   6.689   3.709   5.333
    3DHA    H9S 1317   6.539   3.686   5.237
    3DHA    C18 1318   6.687   3.534   5.201
    3DHA    H8R 1319   6.708   3.521   5.095
    3DHA    C17 1320   6.720   3.430   5.284
    3DHA    H7R 1321   6.765   3.340   5.244
    3DHA    C16 1322   6.721   3.445   5.431
    3DHA    H6R 1323   6.812   3.404   5.474
    3DHA    H6S 1324   6.717   3.552   5.454
    3DHA    C15 1325   6.598   3.377   5.487
    3DHA    H5R 1326   6.521   3.356   5.413
    3DHA    C14 1327   6.589   3.336   5.614
    3DHA    H4R 1328   6.501   3.279   5.641
    3DHA    C13 1329   6.695   3.346   5.721
    3DHA    H3R 1330   6.761   3.267   5.686
    3DHA    H3S 1331   6.741   3.444   5.727
    3DHA    C12 1332   6.639   3.304   5.859
    3DHA    H2R 1333   6.626   3.196   5.859
    3DHA    H2S 1334   6.702   3.324   5.946
    3DHA   C117 1335   6.266   3.639   4.664
    3DHA   H17R 1336   6.179   3.595   4.711
    3DHA   C118 1337   6.248   3.788   4.631
    3DHA   H18R 1338   6.333   3.840   4.678
    3DHA   H18S 1339   6.153   3.812   4.679
    3DHA   C119 1340   6.240   3.805   4.484
    3DHA   H19R 1341   6.335   3.784   4.436
    3DHA   C120 1342   6.135   3.855   4.413
    3DHA   H20R 1343   6.145   3.873   4.307
    3DHA   C121 1344   5.997   3.878   4.470
    3DHA   H21R 1345   5.984   3.862   4.577
    3DHA   H21S 1346   5.935   3.800   4.425
    3DHA   C122 1347   5.934   4.009   4.425
    3DHA   H22R 1348   5.826   4.023   4.437
    3DHA   H22S 1349   5.959   4.021   4.320
    3DHA   H22T 1350   5.976   4.096   4.475
    1ST    C118 1351   1.193   0.900   4.907
    1ST    H18R 1352   1.171   0.827   4.829
    1ST    H18S 1353   1.111   0.971   4.921
    1ST    H18T 1354   1.197   0.845   5.001
    1ST    C117 1355   1.334   0.960   4.884
    1ST    H17R 1356   1.402   0.876   4.885
    1ST    H17S 1357   1.329   0.998   4.781
    1ST    C116 1358   1.379   1.079   4.963
    1ST    H16R 1359   1.485   1.092   4.940
    1ST    H16S 1360   1.326   1.170   4.934
    1ST    C115 1361   1.373   1.057   5.113
    1ST    H15R 1362   1.407   1.156   5.147
    1ST    H15S 1363   1.272   1.033   5.146
    1ST    C114 1364   1.467   0.954   5.174
    1ST    H14R 1365   1.453   0.850   5.143
    1ST    H14S 1366   1.567   0.983   5.144
    1ST    C113 1367   1.477   0.956   5.321
    1ST    H13R 1368   1.504   1.057   5.354
    1ST    H13S 1369   1.379   0.937   5.366
    1ST    C112 1370   1.576   0.863   5.384
    1ST    H12R 1371   1.676   0.868   5.339
    1ST    H12S 1372   1.614   0.893   5.482
    1ST    C111 1373   1.548   0.712   5.380
    1ST    H11R 1374   1.450   0.706   5.427
    1ST    H11S 1375   1.528   0.677   5.278
    1ST    C110 1376   1.656   0.625   5.446
    1ST    H10R 1377   1.750   0.637   5.392
    1ST    H10S 1378   1.667   0.662   5.548
    1ST     C19 1379   1.630   0.480   5.433
    1ST     H9R 1380   1.538   0.452   5.485
    1ST     H9S 1381   1.607   0.459   5.328
    1ST     C18 1382   1.752   0.406   5.505
    1ST     H8R 1383   1.844   0.451   5.468
    1ST     H8S 1384   1.751   0.426   5.613
    1ST     C17 1385   1.749   0.264   5.484
    1ST     H7R 1386   1.657   0.223   5.526
    1ST     H7S 1387   1.735   0.250   5.376
    1ST     C16 1388   1.880   0.191   5.535
    1ST     H6R 1389   1.967   0.234   5.486
    1ST     H6S 1390   1.899   0.208   5.641
    1ST     C15 1391   1.877   0.045   5.497
    1ST     H5R 1392   1.878   0.038   5.388
    1ST     H5S 1393   1.960  -0.014   5.536
    1ST     C14 1394   1.754  -0.028   5.550
    1ST     H4R 1395   1.660   0.012   5.510
    1ST     H4S 1396   1.757  -0.127   5.504
    1ST     C13 1397   1.760  -0.032   5.706
    1ST     H3R 1398   1.847  -0.084   5.746
    1ST     H3S 1399   1.753   0.065   5.756
    1ST     C12 1400   1.658  -0.107   5.769
    1ST     H2R 1401   1.556  -0.068   5.758
    1ST     H2S 1402   1.649  -0.201   5.715
    2PS     C11 1403   1.705  -0.145   5.914
    2PS     O12 1404   1.742  -0.069   6.001
    2PS     O11 1405   1.690  -0.278   5.934
    2PS      C1 1406   1.750  -0.333   6.049
    2PS      HR 1407   1.725  -0.268   6.133
    2PS      HS 1408   1.705  -0.429   6.078
    2PS      C2 1409   1.897  -0.379   6.029
    2PS      HX 1410   1.899  -0.483   5.995
    2PS      C3 1411   1.976  -0.366   6.161
    2PS      HA 1412   1.935  -0.435   6.235
    2PS      HB 1413   2.083  -0.380   6.142
    2PS     O31 1414   1.955  -0.233   6.212
    2PS     P31 1415   2.053  -0.185   6.330
    2PS     O32 1416   2.017  -0.272   6.458
    2PS     C31 1417   2.042  -0.221   6.586
    2PS     H1A 1418   2.144  -0.233   6.624
    2PS     H1B 1419   2.037  -0.112   6.589
    2PS     C32 1420   1.945  -0.270   6.693
    2PS     H2A 1421   1.851  -0.218   6.672
    2PS     N31 1422   1.920  -0.423   6.686
    2PS    HN1A 1423   1.890  -0.446   6.590
    2PS    HN1B 1424   2.002  -0.481   6.707
    2PS    HN1C 1425   1.846  -0.448   6.754
    2PS     C33 1426   1.966  -0.228   6.835
    2PS     O33 1427   2.193  -0.224   6.288
    2PS     O34 1428   2.016  -0.044   6.357
    2PS     O21 1429   1.959  -0.294   5.934
    2PS     C21 1430   2.071  -0.335   5.876
    2PS     O22 1431   2.126  -0.441   5.898
    2PS     O35 1432   1.958  -0.305   6.932
    2PS     O36 1433   2.022  -0.121   6.852
    3DHA   C116 1434   1.964   0.106   4.412
    3DHA   H16R 1435   1.944   0.208   4.442
    3DHA   C115 1436   2.012   0.008   4.520
    3DHA   H15R 1437   2.073  -0.074   4.481
    3DHA   H15S 1438   2.074   0.059   4.593
    3DHA   C114 1439   1.889  -0.047   4.603
    3DHA   H14R 1440   1.792  -0.026   4.558
    3DHA   C113 1441   1.894  -0.107   4.722
    3DHA   H13R 1442   1.803  -0.133   4.775
    3DHA   C112 1443   2.017  -0.135   4.796
    3DHA   H12R 1444   2.003  -0.230   4.848
    3DHA   H12S 1445   2.107  -0.145   4.735
    3DHA   C111 1446   2.034  -0.033   4.901
    3DHA   H11R 1447   1.968   0.052   4.886
    3DHA   C110 1448   2.109  -0.054   5.011
    3DHA   H10R 1449   2.112   0.024   5.087
    3DHA    C19 1450   2.183  -0.184   5.042
    3DHA    H9R 1451   2.228  -0.222   4.950
    3DHA    H9S 1452   2.264  -0.165   5.113
    3DHA    C18 1453   2.096  -0.299   5.090
    3DHA    H8R 1454   2.037  -0.343   5.010
    3DHA    C17 1455   2.056  -0.339   5.216
    3DHA    H7R 1456   1.991  -0.427   5.213
    3DHA    C16 1457   2.100  -0.297   5.357
    3DHA    H6R 1458   2.195  -0.348   5.371
    3DHA    H6S 1459   2.123  -0.190   5.351
    3DHA    C15 1460   1.993  -0.330   5.451
    3DHA    H5R 1461   1.908  -0.377   5.403
    3DHA    C14 1462   2.013  -0.335   5.578
    3DHA    H4R 1463   1.932  -0.377   5.637
    3DHA    C13 1464   2.142  -0.291   5.640
    3DHA    H3R 1465   2.208  -0.378   5.633
    3DHA    H3S 1466   2.188  -0.212   5.579
    3DHA    C12 1467   2.134  -0.235   5.783
    3DHA    H2R 1468   2.238  -0.215   5.807
    3DHA    H2S 1469   2.087  -0.137   5.796
    3DHA   C117 1470   1.962   0.076   4.288
    3DHA   H17R 1471   1.940   0.160   4.224
    3DHA   C118 1472   1.994  -0.058   4.222
    3DHA   H18R 1473   1.904  -0.095   4.174
    3DHA   H18S 1474   2.026  -0.137   4.290
    3DHA   C119 1475   2.099  -0.026   4.120
    3DHA   H19R 1476   2.200  -0.007   4.156
    3DHA   C120 1477   2.079  -0.037   3.986
    3DHA   H20R 1478   2.159  -0.005   3.919
    3DHA   C121 1479   1.955  -0.093   3.915
    3DHA   H21R 1480   1.950  -0.028   3.828
    3DHA   H21S 1481   1.869  -0.066   3.977
    3DHA   C122 1482   1.930  -0.244   3.890
    3DHA   H22R 1483   1.835  -0.250   3.837
    3DHA   H22S 1484   1.931  -0.302   3.982
    3DHA   H22T 1485   2.000  -0.294   3.821
    1ST    C118 1486   1.168   1.636   4.326
    1ST    H18R 1487   1.102   1.680   4.250
    1ST    H18S 1488   1.241   1.713   4.353
    1ST    H18T 1489   1.112   1.625   4.418
    1ST    C117 1490   1.247   1.504   4.292
    1ST    H17R 1491   1.173   1.439   4.243
    1ST    H17S 1492   1.311   1.540   4.212
    1ST    C116 1493   1.304   1.426   4.415
    1ST    H16R 1494   1.220   1.436   4.483
    1ST    H16S 1495   1.332   1.324   4.388
    1ST    C115 1496   1.425   1.497   4.480
    1ST    H15R 1497   1.517   1.488   4.422
    1ST    H15S 1498   1.409   1.605   4.488
    1ST    C114 1499   1.454   1.436   4.615
    1ST    H14R 1500   1.376   1.462   4.686
    1ST    H14S 1501   1.469   1.328   4.609
    1ST    C113 1502   1.582   1.478   4.688
    1ST    H13R 1503   1.590   1.586   4.696
    1ST    H13S 1504   1.577   1.454   4.795
    1ST    C112 1505   1.706   1.402   4.645
    1ST    H12R 1506   1.715   1.410   4.536
    1ST    H12S 1507   1.782   1.474   4.677
    1ST    C111 1508   1.713   1.257   4.703
    1ST    H11R 1509   1.646   1.256   4.790
    1ST    H11S 1510   1.680   1.176   4.638
    1ST    C110 1511   1.851   1.221   4.760
    1ST    H10R 1512   1.917   1.201   4.675
    1ST    H10S 1513   1.892   1.304   4.816
    1ST     C19 1514   1.856   1.087   4.838
    1ST     H9R 1515   1.775   1.061   4.907
    1ST     H9S 1516   1.849   1.004   4.768
    1ST     C18 1517   1.994   1.068   4.908
    1ST     H8R 1518   2.078   1.046   4.842
    1ST     H8S 1519   2.036   1.154   4.961
    1ST     C17 1520   1.974   0.962   5.013
    1ST     H7R 1521   1.913   1.003   5.094
    1ST     H7S 1522   1.918   0.883   4.962
    1ST     C16 1523   2.102   0.910   5.083
    1ST     H6R 1524   2.166   0.863   5.008
    1ST     H6S 1525   2.165   0.996   5.109
    1ST     C15 1526   2.072   0.818   5.198
    1ST     H5R 1527   2.054   0.715   5.168
    1ST     H5S 1528   2.169   0.819   5.249
    1ST     C14 1529   1.965   0.865   5.288
    1ST     H4R 1530   1.963   0.974   5.294
    1ST     H4S 1531   1.871   0.840   5.238
    1ST     C13 1532   1.963   0.809   5.430
    1ST     H3R 1533   1.864   0.822   5.474
    1ST     H3S 1534   1.973   0.700   5.431
    1ST     C12 1535   2.063   0.874   5.525
    1ST     H2R 1536   2.166   0.865   5.492
    1ST     H2S 1537   2.037   0.980   5.519
    2PS     C11 1538   2.058   0.818   5.667
    2PS     O12 1539   1.987   0.731   5.706
    2PS     O11 1540   2.148   0.873   5.758
    2PS      C1 1541   2.172   0.824   5.895
    2PS      HR 1542   2.240   0.894   5.944
    2PS      HS 1543   2.075   0.821   5.946
    2PS      C2 1544   2.241   0.684   5.883
    2PS      HX 1545   2.167   0.616   5.838
    2PS      C3 1546   2.274   0.624   6.013
    2PS      HA 1547   2.179   0.585   6.051
    2PS      HB 1548   2.343   0.540   5.999
    2PS     O31 1549   2.340   0.703   6.105
    2PS     P31 1550   2.361   0.650   6.256
    2PS     O32 1551   2.459   0.522   6.239
    2PS     C31 1552   2.601   0.540   6.226
    2PS     H1A 1553   2.622   0.555   6.120
    2PS     H1B 1554   2.644   0.625   6.280
    2PS     C32 1555   2.654   0.414   6.301
    2PS     H2A 1556   2.602   0.398   6.396
    2PS     N31 1557   2.650   0.287   6.207
    2PS    HN1A 1558   2.719   0.298   6.130
    2PS    HN1B 1559   2.675   0.201   6.258
    2PS    HN1C 1560   2.552   0.283   6.174
    2PS     C33 1561   2.799   0.435   6.337
    2PS     O33 1562   2.437   0.749   6.337
    2PS     O34 1563   2.231   0.609   6.309
    2PS     O21 1564   2.357   0.692   5.800
    2PS     C21 1565   2.373   0.635   5.680
    2PS     O22 1566   2.280   0.587   5.611
    2PS     O35 1567   2.821   0.447   6.459
    2PS     O36 1568   2.886   0.431   6.253
    3DHA   C116 1569   2.507   1.145   4.629
    3DHA   H16R 1570   2.400   1.162   4.622
    3DHA   C115 1571   2.556   1.007   4.669
    3DHA   H15R 1572   2.493   0.930   4.625
    3DHA   H15S 1573   2.661   0.979   4.654
    3DHA   C114 1574   2.521   0.976   4.816
    3DHA   H14R 1575   2.431   0.920   4.838
    3DHA   C113 1576   2.601   1.003   4.914
    3DHA   H13R 1577   2.568   0.987   5.017
    3DHA   C112 1578   2.741   1.061   4.923
    3DHA   H12R 1579   2.799   0.980   4.969
    3DHA   H12S 1580   2.785   1.080   4.825
    3DHA   C111 1581   2.760   1.183   5.018
    3DHA   H11R 1582   2.713   1.276   4.986
    3DHA   C110 1583   2.805   1.182   5.142
    3DHA   H10R 1584   2.795   1.276   5.194
    3DHA    C19 1585   2.842   1.060   5.233
    3DHA    H9R 1586   2.808   0.975   5.173
    3DHA    H9S 1587   2.951   1.050   5.237
    3DHA    C18 1588   2.780   1.064   5.369
    3DHA    H8R 1589   2.814   1.145   5.434
    3DHA    C17 1590   2.689   0.987   5.427
    3DHA    H7R 1591   2.658   0.997   5.531
    3DHA    C16 1592   2.624   0.868   5.361
    3DHA    H6R 1593   2.520   0.861   5.394
    3DHA    H6S 1594   2.620   0.883   5.253
    3DHA    C15 1595   2.703   0.750   5.393
    3DHA    H5R 1596   2.811   0.758   5.382
    3DHA    C14 1597   2.666   0.634   5.449
    3DHA    H4R 1598   2.743   0.558   5.463
    3DHA    C13 1599   2.535   0.585   5.498
    3DHA    H3R 1600   2.454   0.610   5.429
    3DHA    H3S 1601   2.530   0.476   5.505
    3DHA    C12 1602   2.504   0.656   5.627
    3DHA    H2R 1603   2.581   0.631   5.700
    3DHA    H2S 1604   2.518   0.765   5.621
    3DHA   C117 1605   2.594   1.241   4.604
    3DHA   H17R 1606   2.555   1.342   4.594
    3DHA   C118 1607   2.741   1.241   4.603
    3DHA   H18R 1608   2.773   1.152   4.549
    3DHA   H18S 1609   2.777   1.240   4.707
    3DHA   C119 1610   2.792   1.361   4.530
    3DHA   H19R 1611   2.782   1.360   4.422
    3DHA   C120 1612   2.858   1.463   4.582
    3DHA   H20R 1613   2.883   1.544   4.513
    3DHA   C121 1614   2.889   1.485   4.726
    3DHA   H21R 1615   2.974   1.553   4.733
    3DHA   H21S 1616   2.931   1.402   4.783
    3DHA   C122 1617   2.768   1.534   4.812
    3DHA   H22R 1618   2.724   1.623   4.768
    3DHA   H22S 1619   2.803   1.569   4.910
    3DHA   H22T 1620   2.678   1.473   4.813
    1ST    C118 1621   7.621   2.400   4.835
    1ST    H18R 1622   7.587   2.296   4.830
    1ST    H18S 1623   7.730   2.405   4.832
    1ST    H18T 1624   7.573   2.454   4.753
    1ST    C117 1625   7.586   2.467   4.971
    1ST    H17R 1626   7.676   2.473   5.033
    1ST    H17S 1627   7.563   2.570   4.944
    1ST    C116 1628   7.468   2.397   5.038
    1ST    H16R 1629   7.401   2.354   4.963
    1ST    H16S 1630   7.490   2.307   5.096
    1ST    C115 1631   7.373   2.495   5.123
    1ST    H15R 1632   7.429   2.532   5.209
    1ST    H15S 1633   7.364   2.582   5.057
    1ST    C114 1634   7.235   2.443   5.135
    1ST    H14R 1635   7.183   2.450   5.040
    1ST    H14S 1636   7.239   2.338   5.166
    1ST    C113 1637   7.147   2.515   5.236
    1ST    H13R 1638   7.184   2.502   5.338
    1ST    H13S 1639   7.147   2.622   5.215
    1ST    C112 1640   7.010   2.450   5.245
    1ST    H12R 1641   6.972   2.439   5.143
    1ST    H12S 1642   7.018   2.343   5.263
    1ST    C111 1643   6.912   2.526   5.345
    1ST    H11R 1644   6.952   2.518   5.446
    1ST    H11S 1645   6.915   2.633   5.325
    1ST    C110 1646   6.761   2.485   5.358
    1ST    H10R 1647   6.703   2.530   5.439
    1ST    H10S 1648   6.707   2.510   5.267
    1ST     C19 1649   6.753   2.335   5.400
    1ST     H9R 1650   6.796   2.271   5.323
    1ST     H9S 1651   6.816   2.314   5.488
    1ST     C18 1652   6.608   2.293   5.416
    1ST     H8R 1653   6.555   2.369   5.473
    1ST     H8S 1654   6.560   2.289   5.318
    1ST     C17 1655   6.592   2.157   5.478
    1ST     H7R 1656   6.667   2.141   5.556
    1ST     H7S 1657   6.501   2.158   5.538
    1ST     C16 1658   6.600   2.040   5.379
    1ST     H6R 1659   6.519   2.051   5.307
    1ST     H6S 1660   6.688   2.052   5.316
    1ST     C15 1661   6.572   1.908   5.443
    1ST     H5R 1662   6.503   1.925   5.526
    1ST     H5S 1663   6.518   1.841   5.376
    1ST     C14 1664   6.693   1.832   5.496
    1ST     H4R 1665   6.785   1.866   5.448
    1ST     H4S 1666   6.706   1.837   5.605
    1ST     C13 1667   6.688   1.687   5.446
    1ST     H3R 1668   6.672   1.675   5.339
    1ST     H3S 1669   6.784   1.640   5.465
    1ST     C12 1670   6.577   1.599   5.506
    1ST     H2R 1671   6.480   1.649   5.501
    1ST     H2S 1672   6.581   1.506   5.449
    2PS     C11 1673   6.603   1.554   5.653
    2PS     O12 1674   6.711   1.518   5.697
    2PS     O11 1675   6.486   1.549   5.715
    2PS      C1 1676   6.493   1.544   5.861
    2PS      HR 1677   6.555   1.461   5.896
    2PS      HS 1678   6.530   1.641   5.894
    2PS      C2 1679   6.361   1.518   5.920
    2PS      HX 1680   6.291   1.600   5.900
    2PS      C3 1681   6.377   1.505   6.076
    2PS      HA 1682   6.416   1.598   6.120
    2PS      HB 1683   6.281   1.488   6.125
    2PS     O31 1684   6.468   1.395   6.104
    2PS     P31 1685   6.470   1.329   6.251
    2PS     O32 1686   6.602   1.231   6.254
    2PS     C31 1687   6.710   1.261   6.336
    2PS     H1A 1688   6.766   1.353   6.317
    2PS     H1B 1689   6.683   1.268   6.441
    2PS     C32 1690   6.821   1.153   6.312
    2PS     H2A 1691   6.785   1.052   6.331
    2PS     N31 1692   6.862   1.155   6.168
    2PS    HN1A 1693   6.785   1.144   6.100
    2PS    HN1B 1694   6.894   1.249   6.139
    2PS    HN1C 1695   6.933   1.091   6.128
    2PS     C33 1696   6.934   1.174   6.411
    2PS     O33 1697   6.498   1.430   6.352
    2PS     O34 1698   6.345   1.251   6.265
    2PS     O21 1699   6.302   1.406   5.858
    2PS     C21 1700   6.171   1.373   5.889
    2PS     O22 1701   6.114   1.427   5.984
    2PS     O35 1702   7.005   1.270   6.390
    2PS     O36 1703   6.960   1.097   6.499
    3DHA   C116 1704   6.169   1.280   4.749
    3DHA   H16R 1705   6.243   1.225   4.691
    3DHA   C115 1706   6.201   1.261   4.897
    3DHA   H15R 1707   6.280   1.334   4.914
    3DHA   H15S 1708   6.121   1.277   4.969
    3DHA   C114 1709   6.259   1.122   4.917
    3DHA   H14R 1710   6.366   1.121   4.933
    3DHA   C113 1711   6.209   1.003   4.928
    3DHA   H13R 1712   6.272   0.916   4.948
    3DHA   C112 1713   6.058   0.977   4.910
    3DHA   H12R 1714   6.011   1.074   4.894
    3DHA   H12S 1715   6.043   0.927   4.814
    3DHA   C111 1716   5.997   0.901   5.027
    3DHA   H11R 1717   6.000   0.793   5.017
    3DHA   C110 1718   5.925   0.947   5.128
    3DHA   H10R 1719   5.886   0.874   5.199
    3DHA    C19 1720   5.885   1.086   5.169
    3DHA    H9R 1721   5.870   1.144   5.078
    3DHA    H9S 1722   5.787   1.087   5.217
    3DHA    C18 1723   6.012   1.124   5.240
    3DHA    H8R 1724   6.105   1.097   5.190
    3DHA    C17 1725   6.030   1.194   5.349
    3DHA    H7R 1726   6.131   1.200   5.387
    3DHA    C16 1727   5.926   1.261   5.435
    3DHA    H6R 1728   5.962   1.362   5.459
    3DHA    H6S 1729   5.841   1.281   5.369
    3DHA    C15 1730   5.886   1.180   5.549
    3DHA    H5R 1731   5.851   1.084   5.513
    3DHA    C14 1732   5.893   1.203   5.682
    3DHA    H4R 1733   5.862   1.120   5.745
    3DHA    C13 1734   5.959   1.319   5.753
    3DHA    H3R 1735   5.960   1.410   5.694
    3DHA    H3S 1736   5.904   1.353   5.841
    3DHA    C12 1737   6.099   1.271   5.803
    3DHA    H2R 1738   6.084   1.182   5.865
    3DHA    H2S 1739   6.161   1.243   5.718
    3DHA   C117 1740   6.081   1.351   4.685
    3DHA   H17R 1741   6.085   1.361   4.576
    3DHA   C118 1742   5.973   1.434   4.749
    3DHA   H18R 1743   5.903   1.354   4.776
    3DHA   H18S 1744   5.907   1.479   4.675
    3DHA   C119 1745   6.012   1.528   4.857
    3DHA   H19R 1746   6.111   1.564   4.831
    3DHA   C120 1747   5.951   1.577   4.961
    3DHA   H20R 1748   6.005   1.644   5.028
    3DHA   C121 1749   5.815   1.539   5.005
    3DHA   H21R 1750   5.777   1.473   4.927
    3DHA   H21S 1751   5.753   1.629   5.002
    3DHA   C122 1752   5.814   1.481   5.142
    3DHA   H22R 1753   5.872   1.551   5.202
    3DHA   H22S 1754   5.851   1.378   5.148
    3DHA   H22T 1755   5.711   1.470   5.177
    1ST    C118 1756   0.913   4.892   4.911
    1ST    H18R 1757   0.943   4.809   4.975
    1ST    H18S 1758   0.822   4.933   4.956
    1ST    H18T 1759   0.995   4.963   4.920
    1ST    C117 1760   0.871   4.843   4.776
    1ST    H17R 1761   0.881   4.919   4.698
    1ST    H17S 1762   0.947   4.774   4.738
    1ST    C116 1763   0.733   4.790   4.781
    1ST    H16R 1764   0.726   4.720   4.864
    1ST    H16S 1765   0.671   4.875   4.810
    1ST    C115 1766   0.676   4.735   4.651
    1ST    H15R 1767   0.657   4.807   4.572
    1ST    H15S 1768   0.761   4.679   4.612
    1ST    C114 1769   0.560   4.653   4.690
    1ST    H14R 1770   0.545   4.608   4.591
    1ST    H14S 1771   0.586   4.569   4.755
    1ST    C113 1772   0.436   4.730   4.736
    1ST    H13R 1773   0.481   4.776   4.824
    1ST    H13S 1774   0.419   4.816   4.670
    1ST    C112 1775   0.317   4.650   4.756
    1ST    H12R 1776   0.247   4.663   4.673
    1ST    H12S 1777   0.343   4.544   4.761
    1ST    C111 1778   0.264   4.687   4.891
    1ST    H11R 1779   0.345   4.678   4.965
    1ST    H11S 1780   0.232   4.791   4.885
    1ST    C110 1781   0.141   4.606   4.950
    1ST    H10R 1782   0.067   4.621   4.872
    1ST    H10S 1783   0.173   4.501   4.956
    1ST     C19 1784   0.092   4.661   5.084
    1ST     H9R 1785   0.044   4.758   5.070
    1ST     H9S 1786   0.013   4.593   5.116
    1ST     C18 1787   0.205   4.672   5.186
    1ST     H8R 1788   0.275   4.589   5.182
    1ST     H8S 1789   0.262   4.763   5.165
    1ST     C17 1790   0.159   4.695   5.324
    1ST     H7R 1791   0.228   4.756   5.382
    1ST     H7S 1792   0.073   4.763   5.313
    1ST     C16 1793   0.124   4.567   5.399
    1ST     H6R 1794   0.034   4.524   5.357
    1ST     H6S 1795   0.199   4.490   5.380
    1ST     C15 1796   0.096   4.598   5.543
    1ST     H5R 1797   0.193   4.615   5.591
    1ST     H5S 1798   0.024   4.680   5.543
    1ST     C14 1799   0.039   4.474   5.618
    1ST     H4R 1800  -0.068   4.464   5.596
    1ST     H4S 1801   0.093   4.387   5.579
    1ST     C13 1802   0.065   4.484   5.768
    1ST     H3R 1803   0.173   4.492   5.782
    1ST     H3S 1804   0.033   4.583   5.802
    1ST     C12 1805   0.009   4.357   5.846
    1ST     H2R 1806  -0.092   4.328   5.817
    1ST     H2S 1807   0.075   4.271   5.830
    2PS     C11 1808  -0.015   4.392   5.994
    2PS     O12 1809  -0.064   4.310   6.066
    2PS     O11 1810   0.033   4.509   6.029
    2PS      C1 1811  -0.005   4.564   6.157
    2PS      HR 1812  -0.105   4.609   6.157
    2PS      HS 1813  -0.002   4.487   6.234
    2PS      C2 1814   0.088   4.679   6.205
    2PS      HX 1815   0.190   4.640   6.211
    2PS      C3 1816   0.058   4.736   6.345
    2PS      HA 1817   0.089   4.667   6.424
    2PS      HB 1818   0.124   4.821   6.365
    2PS     O31 1819  -0.082   4.764   6.372
    2PS     P31 1820  -0.145   4.771   6.520
    2PS     O32 1821  -0.048   4.856   6.602
    2PS     C31 1822  -0.049   4.998   6.598
    2PS     H1A 1823  -0.020   5.028   6.497
    2PS     H1B 1824  -0.150   5.038   6.612
    2PS     C32 1825   0.063   5.052   6.684
    2PS     H2A 1826   0.057   5.030   6.791
    2PS     N31 1827   0.190   4.993   6.629
    2PS    HN1A 1828   0.195   5.002   6.526
    2PS    HN1B 1829   0.272   5.036   6.674
    2PS    HN1C 1830   0.196   4.890   6.640
    2PS     C33 1831   0.061   5.202   6.670
    2PS     O33 1832  -0.273   4.838   6.507
    2PS     O34 1833  -0.143   4.631   6.564
    2PS     O21 1834   0.078   4.787   6.115
    2PS     C21 1835   0.159   4.789   6.005
    2PS     O22 1836   0.245   4.703   5.983
    2PS     O35 1837   0.130   5.268   6.745
    2PS     O36 1838  -0.016   5.261   6.599
    3DHA   C116 1839   0.407   6.121   5.534
    3DHA   H16R 1840   0.427   6.094   5.431
    3DHA   C115 1841   0.350   6.028   5.632
    3DHA   H15R 1842   0.302   6.078   5.716
    3DHA   H15S 1843   0.263   5.970   5.600
    3DHA   C114 1844   0.456   5.938   5.672
    3DHA   H14R 1845   0.553   5.984   5.658
    3DHA   C113 1846   0.443   5.823   5.742
    3DHA   H13R 1847   0.532   5.786   5.792
    3DHA   C112 1848   0.316   5.747   5.774
    3DHA   H12R 1849   0.327   5.721   5.879
    3DHA   H12S 1850   0.219   5.795   5.762
    3DHA   C111 1851   0.312   5.628   5.684
    3DHA   H11R 1852   0.267   5.651   5.588
    3DHA   C110 1853   0.350   5.503   5.704
    3DHA   H10R 1854   0.346   5.420   5.634
    3DHA    C19 1855   0.416   5.469   5.835
    3DHA    H9R 1856   0.509   5.415   5.815
    3DHA    H9S 1857   0.442   5.559   5.891
    3DHA    C18 1858   0.336   5.371   5.923
    3DHA    H8R 1859   0.290   5.414   6.012
    3DHA    C17 1860   0.321   5.239   5.925
    3DHA    H7R 1861   0.280   5.195   6.016
    3DHA    C16 1862   0.387   5.150   5.833
    3DHA    H6R 1863   0.480   5.194   5.796
    3DHA    H6S 1864   0.413   5.061   5.890
    3DHA    C15 1865   0.296   5.129   5.717
    3DHA    H5R 1866   0.299   5.208   5.642
    3DHA    C14 1867   0.226   5.015   5.701
    3DHA    H4R 1868   0.167   5.013   5.609
    3DHA    C13 1869   0.209   4.893   5.782
    3DHA    H3R 1870   0.164   4.810   5.727
    3DHA    H3S 1871   0.312   4.869   5.807
    3DHA    C12 1872   0.128   4.916   5.916
    3DHA    H2R 1873   0.167   5.009   5.960
    3DHA    H2S 1874   0.021   4.930   5.899
    3DHA   C117 1875   0.436   6.246   5.567
    3DHA   H17R 1876   0.480   6.311   5.492
    3DHA   C118 1877   0.437   6.312   5.702
    3DHA   H18R 1878   0.541   6.337   5.726
    3DHA   H18S 1879   0.395   6.250   5.781
    3DHA   C119 1880   0.363   6.442   5.677
    3DHA   H19R 1881   0.433   6.512   5.630
    3DHA   C120 1882   0.237   6.476   5.710
    3DHA   H20R 1883   0.194   6.572   5.682
    3DHA   C121 1884   0.139   6.379   5.778
    3DHA   H21R 1885   0.140   6.381   5.887
    3DHA   H21S 1886   0.158   6.279   5.738
    3DHA   C122 1887  -0.005   6.394   5.726
    3DHA   H22R 1888  -0.016   6.370   5.620
    3DHA   H22S 1889  -0.042   6.497   5.724
    3DHA   H22T 1890  -0.082   6.335   5.776
    1ST    C118 1891   5.539   3.571   4.364
    1ST    H18R 1892   5.495   3.494   4.428
    1ST    H18S 1893   5.485   3.570   4.269
    1ST    H18T 1894   5.529   3.662   4.424
    1ST    C117 1895   5.685   3.545   4.322
    1ST    H17R 1896   5.698   3.465   4.249
    1ST    H17S 1897   5.707   3.630   4.257
    1ST    C116 1898   5.774   3.533   4.450
    1ST    H16R 1899   5.877   3.541   4.415
    1ST    H16S 1900   5.768   3.625   4.508
    1ST    C115 1901   5.755   3.412   4.548
    1ST    H15R 1902   5.650   3.403   4.579
    1ST    H15S 1903   5.791   3.320   4.501
    1ST    C114 1904   5.840   3.431   4.680
    1ST    H14R 1905   5.814   3.532   4.712
    1ST    H14S 1906   5.814   3.360   4.759
    1ST    C113 1907   5.985   3.423   4.648
    1ST    H13R 1908   6.023   3.516   4.606
    1ST    H13S 1909   6.021   3.416   4.751
    1ST    C112 1910   6.040   3.301   4.571
    1ST    H12R 1911   6.017   3.326   4.467
    1ST    H12S 1912   6.148   3.312   4.574
    1ST    C111 1913   5.987   3.158   4.597
    1ST    H11R 1914   5.879   3.153   4.614
    1ST    H11S 1915   6.013   3.088   4.518
    1ST    C110 1916   6.073   3.100   4.704
    1ST    H10R 1917   6.175   3.125   4.673
    1ST    H10S 1918   6.055   3.158   4.795
    1ST     C19 1919   6.053   2.952   4.723
    1ST     H9R 1920   5.945   2.945   4.735
    1ST     H9S 1921   6.076   2.905   4.627
    1ST     C18 1922   6.128   2.888   4.838
    1ST     H8R 1923   6.146   2.783   4.812
    1ST     H8S 1924   6.229   2.928   4.836
    1ST     C17 1925   6.064   2.921   4.978
    1ST     H7R 1926   6.136   2.877   5.048
    1ST     H7S 1927   6.060   3.028   4.999
    1ST     C16 1928   5.925   2.860   4.999
    1ST     H6R 1929   5.852   2.912   4.936
    1ST     H6S 1930   5.924   2.757   4.964
    1ST     C15 1931   5.886   2.869   5.142
    1ST     H5R 1932   5.969   2.849   5.210
    1ST     H5S 1933   5.846   2.970   5.157
    1ST     C14 1934   5.774   2.774   5.186
    1ST     H4R 1935   5.696   2.750   5.113
    1ST     H4S 1936   5.820   2.683   5.224
    1ST     C13 1937   5.705   2.852   5.309
    1ST     H3R 1938   5.785   2.855   5.383
    1ST     H3S 1939   5.675   2.953   5.283
    1ST     C12 1940   5.584   2.787   5.366
    1ST     H2R 1941   5.503   2.785   5.293
    1ST     H2S 1942   5.603   2.682   5.391
    2PS     C11 1943   5.545   2.850   5.500
    2PS     O12 1944   5.519   2.783   5.594
    2PS     O11 1945   5.537   2.983   5.495
    2PS      C1 1946   5.546   3.055   5.618
    2PS      HR 1947   5.482   3.007   5.692
    2PS      HS 1948   5.647   3.030   5.653
    2PS      C2 1949   5.539   3.208   5.590
    2PS      HX 1950   5.601   3.243   5.507
    2PS      C3 1951   5.593   3.280   5.721
    2PS      HA 1952   5.700   3.259   5.731
    2PS      HB 1953   5.573   3.387   5.711
    2PS     O31 1954   5.534   3.223   5.833
    2PS     P31 1955   5.552   3.304   5.979
    2PS     O32 1956   5.443   3.417   5.989
    2PS     C31 1957   5.419   3.500   5.880
    2PS     H1A 1958   5.512   3.554   5.865
    2PS     H1B 1959   5.395   3.433   5.796
    2PS     C32 1960   5.292   3.589   5.904
    2PS     H2A 1961   5.262   3.649   5.817
    2PS     N31 1962   5.175   3.506   5.949
    2PS    HN1A 1963   5.164   3.418   5.897
    2PS    HN1B 1964   5.184   3.478   6.048
    2PS    HN1C 1965   5.083   3.554   5.944
    2PS     C33 1966   5.332   3.693   6.015
    2PS     O33 1967   5.524   3.211   6.093
    2PS     O34 1968   5.674   3.381   5.980
    2PS     O21 1969   5.404   3.251   5.559
    2PS     C21 1970   5.384   3.380   5.520
    2PS     O22 1971   5.472   3.460   5.510
    2PS     O35 1972   5.319   3.661   6.134
    2PS     O36 1973   5.365   3.807   5.982
    3DHA   C116 1974   4.958   2.718   5.038
    3DHA   H16R 1975   4.962   2.609   5.040
    3DHA   C115 1976   4.842   2.763   4.944
    3DHA   H15R 1977   4.746   2.725   4.980
    3DHA   H15S 1978   4.815   2.869   4.947
    3DHA   C114 1979   4.857   2.719   4.801
    3DHA   H14R 1980   4.842   2.612   4.788
    3DHA   C113 1981   4.870   2.796   4.692
    3DHA   H13R 1982   4.874   2.754   4.592
    3DHA   C112 1983   4.888   2.942   4.694
    3DHA   H12R 1984   4.858   2.978   4.596
    3DHA   H12S 1985   4.815   2.985   4.764
    3DHA   C111 1986   5.028   2.985   4.727
    3DHA   H11R 1987   5.103   2.906   4.723
    3DHA   C110 1988   5.060   3.089   4.800
    3DHA   H10R 1989   5.164   3.097   4.829
    3DHA    C19 1990   4.973   3.209   4.830
    3DHA    H9R 1991   5.032   3.301   4.833
    3DHA    H9S 1992   4.898   3.232   4.755
    3DHA    C18 1993   4.901   3.193   4.963
    3DHA    H8R 1994   4.819   3.122   4.974
    3DHA    C17 1995   4.928   3.258   5.083
    3DHA    H7R 1996   4.864   3.238   5.168
    3DHA    C16 1997   5.038   3.354   5.111
    3DHA    H6R 1998   5.081   3.397   5.020
    3DHA    H6S 1999   5.006   3.435   5.176
    3DHA    C15 2000   5.146   3.286   5.179
    3DHA    H5R 2001   5.197   3.199   5.138
    3DHA    C14 2002   5.209   3.329   5.289
    3DHA    H4R 2003   5.302   3.275   5.303
    3DHA    C13 2004   5.199   3.454   5.360
    3DHA    H3R 2005   5.274   3.527   5.326
    3DHA    H3S 2006   5.096   3.489   5.360
    3DHA    C12 2007   5.237   3.419   5.499
    3DHA    H2R 2008   5.217   3.507   5.561
    3DHA    H2S 2009   5.189   3.328   5.535
    3DHA   C117 2010   5.054   2.769   5.113
    3DHA   H17R 2011   5.113   2.698   5.170
    3DHA   C118 2012   5.074   2.910   5.146
    3DHA   H18R 2013   5.000   2.958   5.210
    3DHA   H18S 2014   5.060   2.969   5.055
    3DHA   C119 2015   5.211   2.933   5.199
    3DHA   H19R 2016   5.283   2.909   5.122
    3DHA   C120 2017   5.247   2.969   5.321
    3DHA   H20R 2018   5.351   2.969   5.355
    3DHA   C121 2019   5.154   2.981   5.439
    3DHA   H21R 2020   5.047   2.976   5.417
    3DHA   H21S 2021   5.161   3.082   5.479
    3DHA   C122 2022   5.162   2.894   5.557
    3DHA   H22R 2023   5.071   2.901   5.617
    3DHA   H22S 2024   5.244   2.933   5.618
    3DHA   H22T 2025   5.182   2.788   5.540
    1ST    C118 2026   0.334   3.842   3.899
    1ST    H18R 2027   0.355   3.807   3.797
    1ST    H18S 2028   0.351   3.950   3.891
    1ST    H18T 2029   0.225   3.835   3.904
    1ST    C117 2030   0.403   3.768   4.010
    1ST    H17R 2031   0.384   3.660   4.006
    1ST    H17S 2032   0.509   3.790   3.999
    1ST    C116 2033   0.362   3.801   4.152
    1ST    H16R 2034   0.359   3.910   4.162
    1ST    H16S 2035   0.260   3.768   4.170
    1ST    C115 2036   0.448   3.730   4.248
    1ST    H15R 2037   0.447   3.627   4.213
    1ST    H15S 2038   0.552   3.761   4.234
    1ST    C114 2039   0.412   3.732   4.392
    1ST    H14R 2040   0.429   3.836   4.422
    1ST    H14S 2041   0.308   3.710   4.415
    1ST    C113 2042   0.498   3.626   4.468
    1ST    H13R 2043   0.465   3.527   4.436
    1ST    H13S 2044   0.604   3.628   4.441
    1ST    C112 2045   0.489   3.650   4.620
    1ST    H12R 2046   0.523   3.750   4.649
    1ST    H12S 2047   0.386   3.657   4.655
    1ST    C111 2048   0.577   3.567   4.710
    1ST    H11R 2049   0.683   3.577   4.684
    1ST    H11S 2050   0.570   3.599   4.814
    1ST    C110 2051   0.545   3.421   4.711
    1ST    H10R 2052   0.439   3.408   4.732
    1ST    H10S 2053   0.557   3.380   4.610
    1ST     C19 2054   0.621   3.340   4.819
    1ST     H9R 2055   0.598   3.235   4.800
    1ST     H9S 2056   0.729   3.349   4.813
    1ST     C18 2057   0.587   3.373   4.964
    1ST     H8R 2058   0.642   3.462   4.994
    1ST     H8S 2059   0.480   3.392   4.978
    1ST     C17 2060   0.626   3.275   5.067
    1ST     H7R 2061   0.566   3.185   5.047
    1ST     H7S 2062   0.728   3.241   5.049
    1ST     C16 2063   0.611   3.334   5.215
    1ST     H6R 2064   0.675   3.422   5.229
    1ST     H6S 2065   0.508   3.370   5.225
    1ST     C15 2066   0.644   3.232   5.319
    1ST     H5R 2067   0.559   3.162   5.323
    1ST     H5S 2068   0.723   3.168   5.279
    1ST     C14 2069   0.658   3.297   5.452
    1ST     H4R 2070   0.723   3.384   5.445
    1ST     H4S 2071   0.563   3.326   5.497
    1ST     C13 2072   0.718   3.201   5.558
    1ST     H3R 2073   0.648   3.131   5.605
    1ST     H3S 2074   0.785   3.132   5.506
    1ST     C12 2075   0.821   3.267   5.652
    1ST     H2R 2076   0.916   3.284   5.600
    1ST     H2S 2077   0.782   3.362   5.687
    2PS     C11 2078   0.830   3.195   5.786
    2PS     O12 2079   0.733   3.138   5.836
    2PS     O11 2080   0.954   3.201   5.848
    2PS      C1 2081   0.972   3.164   5.984
    2PS      HR 2082   1.060   3.218   6.019
    2PS      HS 2083   0.896   3.203   6.052
    2PS      C2 2084   0.993   3.014   5.999
    2PS      HX 2085   0.924   2.958   5.935
    2PS      C3 2086   0.969   2.973   6.145
    2PS      HA 2087   0.874   3.019   6.174
    2PS      HB 2088   0.962   2.865   6.158
    2PS     O31 2089   1.074   3.021   6.214
    2PS     P31 2090   1.072   3.009   6.374
    2PS     O32 2091   1.002   3.145   6.421
    2PS     C31 2092   1.077   3.266   6.440
    2PS     H1A 2093   1.142   3.254   6.527
    2PS     H1B 2094   1.133   3.293   6.350
    2PS     C32 2095   0.972   3.371   6.470
    2PS     H2A 2096   1.009   3.467   6.504
    2PS     N31 2097   0.889   3.418   6.356
    2PS    HN1A 2098   0.936   3.485   6.294
    2PS    HN1B 2099   0.850   3.335   6.307
    2PS    HN1C 2100   0.806   3.468   6.391
    2PS     C33 2101   0.892   3.330   6.595
    2PS     O33 2102   0.985   2.896   6.417
    2PS     O34 2103   1.211   3.015   6.416
    2PS     O21 2104   1.127   2.991   5.948
    2PS     C21 2105   1.174   2.860   5.945
    2PS     O22 2106   1.112   2.770   5.997
    2PS     O35 2107   0.769   3.315   6.580
    2PS     O36 2108   0.946   3.328   6.705
    3DHA   C116 2109   1.254   2.753   4.871
    3DHA   H16R 2110   1.235   2.687   4.955
    3DHA   C115 2111   1.375   2.846   4.881
    3DHA   H15R 2112   1.447   2.830   4.800
    3DHA   H15S 2113   1.344   2.950   4.879
    3DHA   C114 2114   1.445   2.829   5.008
    3DHA   H14R 2115   1.534   2.767   4.999
    3DHA   C113 2116   1.414   2.885   5.127
    3DHA   H13R 2117   1.471   2.861   5.216
    3DHA   C112 2118   1.295   2.968   5.151
    3DHA   H12R 2119   1.222   2.961   5.070
    3DHA   H12S 2120   1.241   2.924   5.236
    3DHA   C111 2121   1.327   3.110   5.183
    3DHA   H11R 2122   1.385   3.158   5.105
    3DHA   C110 2123   1.304   3.176   5.297
    3DHA   H10R 2124   1.344   3.277   5.310
    3DHA    C19 2125   1.228   3.125   5.417
    3DHA    H9R 2126   1.150   3.195   5.447
    3DHA    H9S 2127   1.184   3.030   5.383
    3DHA    C18 2128   1.316   3.089   5.533
    3DHA    H8R 2129   1.338   3.170   5.602
    3DHA    C17 2130   1.377   2.968   5.555
    3DHA    H7R 2131   1.452   2.977   5.633
    3DHA    C16 2132   1.363   2.829   5.503
    3DHA    H6R 2133   1.346   2.828   5.395
    3DHA    H6S 2134   1.455   2.771   5.504
    3DHA    C15 2135   1.237   2.765   5.559
    3DHA    H5R 2136   1.144   2.780   5.505
    3DHA    C14 2137   1.222   2.729   5.686
    3DHA    H4R 2138   1.120   2.709   5.717
    3DHA    C13 2139   1.321   2.726   5.792
    3DHA    H3R 2140   1.310   2.629   5.842
    3DHA    H3S 2141   1.424   2.728   5.755
    3DHA    C12 2142   1.311   2.853   5.879
    3DHA    H2R 2143   1.383   2.847   5.961
    3DHA    H2S 2144   1.329   2.937   5.812
    3DHA   C117 2145   1.188   2.738   4.753
    3DHA   H17R 2146   1.109   2.664   4.752
    3DHA   C118 2147   1.203   2.836   4.636
    3DHA   H18R 2148   1.218   2.941   4.663
    3DHA   H18S 2149   1.109   2.832   4.581
    3DHA   C119 2150   1.317   2.805   4.542
    3DHA   H19R 2151   1.397   2.879   4.538
    3DHA   C120 2152   1.320   2.706   4.459
    3DHA   H20R 2153   1.410   2.687   4.401
    3DHA   C121 2154   1.221   2.592   4.459
    3DHA   H21R 2155   1.176   2.578   4.361
    3DHA   H21S 2156   1.145   2.612   4.535
    3DHA   C122 2157   1.286   2.457   4.482
    3DHA   H22R 2158   1.208   2.386   4.512
    3DHA   H22S 2159   1.357   2.467   4.564
    3DHA   H22T 2160   1.341   2.416   4.397
    1ST    C118 2161   3.467   6.083   3.803
    1ST    H18R 2162   3.374   6.029   3.820
    1ST    H18S 2163   3.465   6.139   3.710
    1ST    H18T 2164   3.490   6.162   3.875
    1ST    C117 2165   3.592   6.001   3.780
    1ST    H17R 2166   3.578   5.925   3.702
    1ST    H17S 2167   3.673   6.066   3.746
    1ST    C116 2168   3.648   5.937   3.907
    1ST    H16R 2169   3.590   5.849   3.933
    1ST    H16S 2170   3.746   5.891   3.895
    1ST    C115 2171   3.656   6.022   4.038
    1ST    H15R 2172   3.719   6.110   4.025
    1ST    H15S 2173   3.557   6.058   4.064
    1ST    C114 2174   3.708   5.942   4.161
    1ST    H14R 2175   3.645   5.853   4.162
    1ST    H14S 2176   3.806   5.897   4.140
    1ST    C113 2177   3.711   6.021   4.281
    1ST    H13R 2178   3.784   6.102   4.276
    1ST    H13S 2179   3.615   6.067   4.304
    1ST    C112 2180   3.744   5.945   4.407
    1ST    H12R 2181   3.671   5.866   4.425
    1ST    H12S 2182   3.834   5.889   4.381
    1ST    C111 2183   3.768   6.040   4.533
    1ST    H11R 2184   3.865   6.090   4.530
    1ST    H11S 2185   3.703   6.127   4.532
    1ST    C110 2186   3.771   5.962   4.663
    1ST    H10R 2187   3.697   5.883   4.661
    1ST    H10S 2188   3.863   5.906   4.682
    1ST     C19 2189   3.733   6.046   4.777
    1ST     H9R 2190   3.788   6.140   4.780
    1ST     H9S 2191   3.626   6.060   4.762
    1ST     C18 2192   3.749   5.969   4.909
    1ST     H8R 2193   3.732   5.861   4.910
    1ST     H8S 2194   3.855   5.978   4.931
    1ST     C17 2195   3.677   6.032   5.029
    1ST     H7R 2196   3.724   6.125   5.060
    1ST     H7S 2197   3.575   6.045   4.992
    1ST     C16 2198   3.661   5.937   5.146
    1ST     H6R 2199   3.594   5.855   5.120
    1ST     H6S 2200   3.752   5.890   5.182
    1ST     C15 2201   3.594   5.987   5.277
    1ST     H5R 2202   3.654   6.070   5.314
    1ST     H5S 2203   3.496   6.034   5.265
    1ST     C14 2204   3.587   5.886   5.392
    1ST     H4R 2205   3.561   5.788   5.353
    1ST     H4S 2206   3.682   5.865   5.442
    1ST     C13 2207   3.481   5.904   5.507
    1ST     H3R 2208   3.470   6.009   5.531
    1ST     H3S 2209   3.386   5.862   5.472
    1ST     C12 2210   3.510   5.822   5.631
    1ST     H2R 2211   3.512   5.717   5.604
    1ST     H2S 2212   3.597   5.855   5.690
    2PS     C11 2213   3.402   5.831   5.732
    2PS     O12 2214   3.359   5.734   5.793
    2PS     O11 2215   3.350   5.952   5.743
    2PS      C1 2216   3.272   5.994   5.859
    2PS      HR 2217   3.228   6.091   5.834
    2PS      HS 2218   3.203   5.914   5.886
    2PS      C2 2219   3.362   6.027   5.976
    2PS      HX 2220   3.431   5.949   6.011
    2PS      C3 2221   3.268   6.052   6.102
    2PS      HA 2222   3.217   6.144   6.073
    2PS      HB 2223   3.199   5.971   6.127
    2PS     O31 2224   3.347   6.074   6.216
    2PS     P31 2225   3.287   6.103   6.359
    2PS     O32 2226   3.280   5.946   6.416
    2PS     C31 2227   3.392   5.888   6.477
    2PS     H1A 2228   3.480   5.899   6.412
    2PS     H1B 2229   3.401   5.952   6.565
    2PS     C32 2230   3.355   5.740   6.499
    2PS     H2A 2231   3.275   5.736   6.573
    2PS     N31 2232   3.305   5.676   6.370
    2PS    HN1A 2233   3.266   5.581   6.386
    2PS    HN1B 2234   3.230   5.728   6.321
    2PS    HN1C 2235   3.384   5.676   6.304
    2PS     C33 2236   3.471   5.661   6.565
    2PS     O33 2237   3.391   6.179   6.431
    2PS     O34 2238   3.151   6.156   6.347
    2PS     O21 2239   3.421   6.155   5.946
    2PS     C21 2240   3.542   6.154   5.888
    2PS     O22 2241   3.596   6.046   5.857
    2PS     O35 2242   3.514   5.684   6.673
    2PS     O36 2243   3.548   5.605   6.492
    3DHA   C116 2244   4.237   6.334   5.177
    3DHA   H16R 2245   4.334   6.332   5.126
    3DHA   C115 2246   4.136   6.373   5.083
    3DHA   H15R 2247   4.173   6.377   4.981
    3DHA   H15S 2248   4.060   6.295   5.076
    3DHA   C114 2249   4.072   6.509   5.109
    3DHA   H14R 2250   4.138   6.589   5.143
    3DHA   C113 2251   3.947   6.538   5.088
    3DHA   H13R 2252   3.918   6.641   5.109
    3DHA   C112 2253   3.845   6.442   5.031
    3DHA   H12R 2254   3.871   6.421   4.927
    3DHA   H12S 2255   3.850   6.349   5.088
    3DHA   C111 2256   3.712   6.502   5.058
    3DHA   H11R 2257   3.678   6.582   4.992
    3DHA   C110 2258   3.641   6.477   5.170
    3DHA   H10R 2259   3.548   6.532   5.186
    3DHA    C19 2260   3.659   6.379   5.278
    3DHA    H9R 2261   3.629   6.280   5.242
    3DHA    H9S 2262   3.766   6.363   5.291
    3DHA    C18 2263   3.574   6.413   5.395
    3DHA    H8R 2264   3.467   6.400   5.376
    3DHA    C17 2265   3.622   6.447   5.513
    3DHA    H7R 2266   3.552   6.480   5.589
    3DHA    C16 2267   3.772   6.458   5.534
    3DHA    H6R 2268   3.824   6.364   5.519
    3DHA    H6S 2269   3.813   6.544   5.481
    3DHA    C15 2270   3.798   6.504   5.680
    3DHA    H5R 2271   3.820   6.610   5.694
    3DHA    C14 2272   3.773   6.433   5.788
    3DHA    H4R 2273   3.793   6.477   5.885
    3DHA    C13 2274   3.721   6.290   5.784
    3DHA    H3R 2275   3.698   6.255   5.683
    3DHA    H3S 2276   3.803   6.227   5.818
    3DHA    C12 2277   3.603   6.289   5.881
    3DHA    H2R 2278   3.630   6.323   5.981
    3DHA    H2S 2279   3.521   6.357   5.857
    3DHA   C117 2280   4.221   6.329   5.307
    3DHA   H17R 2281   4.315   6.311   5.359
    3DHA   C118 2282   4.106   6.327   5.400
    3DHA   H18R 2283   4.060   6.425   5.413
    3DHA   H18S 2284   4.133   6.309   5.504
    3DHA   C119 2285   4.000   6.235   5.354
    3DHA   H19R 2286   3.981   6.245   5.248
    3DHA   C120 2287   3.951   6.134   5.420
    3DHA   H20R 2288   3.882   6.068   5.369
    3DHA   C121 2289   3.987   6.088   5.557
    3DHA   H21R 2290   4.012   6.175   5.618
    3DHA   H21S 2291   4.089   6.051   5.565
    3DHA   C122 2292   3.881   6.001   5.623
    3DHA   H22R 2293   3.897   6.002   5.731
    3DHA   H22S 2294   3.889   5.894   5.601
    3DHA   H22T 2295   3.783   6.044   5.603
    1ST    C118 2296   1.676   5.789   4.804
    1ST    H18R 2297   1.690   5.697   4.862
    1ST    H18S 2298   1.712   5.754   4.707
    1ST    H18T 2299   1.570   5.816   4.807
    1ST    C117 2300   1.761   5.912   4.858
    1ST    H17R 2301   1.866   5.905   4.829
    1ST    H17S 2302   1.710   5.994   4.807
    1ST    C116 2303   1.759   5.939   5.008
    1ST    H16R 2304   1.773   6.043   5.036
    1ST    H16S 2305   1.653   5.923   5.031
    1ST    C115 2306   1.841   5.843   5.109
    1ST    H15R 2307   1.839   5.901   5.201
    1ST    H15S 2308   1.793   5.748   5.135
    1ST    C114 2309   1.980   5.803   5.071
    1ST    H14R 2310   1.981   5.743   4.980
    1ST    H14S 2311   2.041   5.890   5.045
    1ST    C113 2312   2.062   5.721   5.177
    1ST    H13R 2313   2.022   5.619   5.183
    1ST    H13S 2314   2.165   5.716   5.140
    1ST    C112 2315   2.068   5.786   5.315
    1ST    H12R 2316   2.164   5.754   5.358
    1ST    H12S 2317   2.070   5.894   5.324
    1ST    C111 2318   1.957   5.747   5.424
    1ST    H11R 2319   1.860   5.749   5.372
    1ST    H11S 2320   1.972   5.639   5.428
    1ST    C110 2321   1.955   5.807   5.566
    1ST    H10R 2322   2.051   5.822   5.615
    1ST    H10S 2323   1.931   5.913   5.562
    1ST     C19 2324   1.857   5.735   5.659
    1ST     H9R 2325   1.773   5.713   5.594
    1ST     H9S 2326   1.908   5.640   5.680
    1ST     C18 2327   1.824   5.807   5.790
    1ST     H8R 2328   1.915   5.850   5.832
    1ST     H8S 2329   1.761   5.894   5.770
    1ST     C17 2330   1.762   5.722   5.897
    1ST     H7R 2331   1.804   5.621   5.898
    1ST     H7S 2332   1.758   5.776   5.991
    1ST     C16 2333   1.615   5.703   5.862
    1ST     H6R 2334   1.565   5.794   5.827
    1ST     H6S 2335   1.602   5.640   5.774
    1ST     C15 2336   1.526   5.661   5.983
    1ST     H5R 2337   1.560   5.559   6.002
    1ST     H5S 2338   1.554   5.716   6.073
    1ST     C14 2339   1.376   5.656   5.954
    1ST     H4R 2340   1.327   5.752   5.935
    1ST     H4S 2341   1.364   5.604   5.859
    1ST     C13 2342   1.298   5.582   6.062
    1ST     H3R 2343   1.346   5.490   6.096
    1ST     H3S 2344   1.286   5.633   6.158
    1ST     C12 2345   1.149   5.560   6.016
    1ST     H2R 2346   1.097   5.655   6.000
    1ST     H2S 2347   1.139   5.519   5.915
    2PS     C11 2348   1.064   5.474   6.119
    2PS     O12 2349   1.098   5.381   6.188
    2PS     O11 2350   0.940   5.526   6.111
    2PS      C1 2351   0.825   5.470   6.188
    2PS      HR 2352   0.869   5.436   6.282
    2PS      HS 2353   0.752   5.548   6.209
    2PS      C2 2354   0.765   5.354   6.108
    2PS      HX 2355   0.720   5.389   6.015
    2PS      C3 2356   0.650   5.272   6.186
    2PS      HA 2357   0.549   5.309   6.166
    2PS      HB 2358   0.636   5.169   6.152
    2PS     O31 2359   0.667   5.283   6.328
    2PS     P31 2360   0.561   5.204   6.422
    2PS     O32 2361   0.419   5.292   6.408
    2PS     C31 2362   0.391   5.415   6.485
    2PS     H1A 2363   0.385   5.392   6.592
    2PS     H1B 2364   0.480   5.478   6.477
    2PS     C32 2365   0.270   5.488   6.435
    2PS     H2A 2366   0.295   5.532   6.339
    2PS     N31 2367   0.152   5.403   6.431
    2PS    HN1A 2368   0.071   5.448   6.384
    2PS    HN1B 2369   0.163   5.310   6.388
    2PS    HN1C 2370   0.110   5.382   6.523
    2PS     C33 2371   0.263   5.616   6.519
    2PS     O33 2372   0.542   5.071   6.362
    2PS     O34 2373   0.608   5.209   6.564
    2PS     O21 2374   0.875   5.270   6.073
    2PS     C21 2375   0.864   5.173   5.981
    2PS     O22 2376   0.766   5.159   5.905
    2PS     O35 2377   0.200   5.610   6.626
    2PS     O36 2378   0.350   5.698   6.506
    3DHA   C116 2379   1.043   5.738   5.240
    3DHA   H16R 2380   1.014   5.815   5.311
    3DHA   C115 2381   1.192   5.718   5.250
    3DHA   H15R 2382   1.230   5.772   5.337
    3DHA   H15S 2383   1.204   5.617   5.288
    3DHA   C114 2384   1.269   5.754   5.133
    3DHA   H14R 2385   1.216   5.814   5.059
    3DHA   C113 2386   1.390   5.707   5.086
    3DHA   H13R 2387   1.430   5.736   4.989
    3DHA   C112 2388   1.483   5.612   5.163
    3DHA   H12R 2389   1.447   5.513   5.136
    3DHA   H12S 2390   1.587   5.628   5.133
    3DHA   C111 2391   1.483   5.638   5.305
    3DHA   H11R 2392   1.501   5.741   5.334
    3DHA   C110 2393   1.443   5.542   5.401
    3DHA   H10R 2394   1.459   5.564   5.506
    3DHA    C19 2395   1.412   5.399   5.385
    3DHA    H9R 2396   1.429   5.358   5.285
    3DHA    H9S 2397   1.481   5.341   5.447
    3DHA    C18 2398   1.264   5.371   5.415
    3DHA    H8R 2399   1.193   5.361   5.332
    3DHA    C17 2400   1.213   5.342   5.538
    3DHA    H7R 2401   1.110   5.315   5.558
    3DHA    C16 2402   1.289   5.312   5.671
    3DHA    H6R 2403   1.390   5.351   5.668
    3DHA    H6S 2404   1.245   5.379   5.745
    3DHA    C15 2405   1.267   5.169   5.703
    3DHA    H5R 2406   1.360   5.114   5.692
    3DHA    C14 2407   1.172   5.108   5.774
    3DHA    H4R 2408   1.179   5.002   5.801
    3DHA    C13 2409   1.038   5.170   5.813
    3DHA    H3R 2410   1.031   5.279   5.811
    3DHA    H3S 2411   0.966   5.139   5.737
    3DHA    C12 2412   0.989   5.106   5.940
    3DHA    H2R 2413   0.980   4.997   5.940
    3DHA    H2S 2414   1.065   5.118   6.018
    3DHA   C117 2415   0.950   5.672   5.170
    3DHA   H17R 2416   0.845   5.699   5.179
    3DHA   C118 2417   0.969   5.559   5.072
    3DHA   H18R 2418   1.073   5.550   5.038
    3DHA   H18S 2419   0.916   5.574   4.977
    3DHA   C119 2420   0.924   5.436   5.131
    3DHA   H19R 2421   0.959   5.420   5.233
    3DHA   C120 2422   0.843   5.345   5.075
    3DHA   H20R 2423   0.807   5.263   5.137
    3DHA   C121 2424   0.793   5.340   4.937
    3DHA   H21R 2425   0.771   5.235   4.916
    3DHA   H21S 2426   0.874   5.367   4.868
    3DHA   C122 2427   0.667   5.417   4.917
    3DHA   H22R 2428   0.635   5.428   4.813
    3DHA   H22S 2429   0.673   5.523   4.944
    3DHA   H22T 2430   0.581   5.381   4.975
    1ST    C118 2431   1.201   5.692   5.602
    1ST    H18R 2432   1.289   5.666   5.660
    1ST    H18S 2433   1.221   5.788   5.555
    1ST    H18T 2434   1.204   5.606   5.534
    1ST    C117 2435   1.076   5.690   5.684
    1ST    H17R 2436   1.063   5.582   5.691
    1ST    H17S 2437   1.096   5.726   5.785
    1ST    C116 2438   0.961   5.762   5.616
    1ST    H16R 2439   1.006   5.860   5.598
    1ST    H16S 2440   0.928   5.732   5.516
    1ST    C115 2441   0.831   5.770   5.704
    1ST    H15R 2442   0.852   5.830   5.793
    1ST    H15S 2443   0.742   5.805   5.651
    1ST    C114 2444   0.780   5.631   5.751
    1ST    H14R 2445   0.848   5.605   5.833
    1ST    H14S 2446   0.678   5.641   5.789
    1ST    C113 2447   0.780   5.513   5.654
    1ST    H13R 2448   0.883   5.479   5.652
    1ST    H13S 2449   0.723   5.433   5.702
    1ST    C112 2450   0.720   5.535   5.514
    1ST    H12R 2451   0.613   5.545   5.536
    1ST    H12S 2452   0.748   5.625   5.460
    1ST    C111 2453   0.739   5.412   5.416
    1ST    H11R 2454   0.682   5.422   5.324
    1ST    H11S 2455   0.845   5.412   5.388
    1ST    C110 2456   0.718   5.279   5.487
    1ST    H10R 2457   0.789   5.261   5.569
    1ST    H10S 2458   0.623   5.300   5.537
    1ST     C19 2459   0.699   5.168   5.383
    1ST     H9R 2460   0.650   5.210   5.295
    1ST     H9S 2461   0.800   5.134   5.360
    1ST     C18 2462   0.620   5.042   5.429
    1ST     H8R 2463   0.612   5.032   5.537
    1ST     H8S 2464   0.513   5.049   5.411
    1ST     C17 2465   0.658   4.919   5.360
    1ST     H7R 2466   0.640   4.924   5.253
    1ST     H7S 2467   0.765   4.898   5.369
    1ST     C16 2468   0.585   4.806   5.422
    1ST     H6R 2469   0.611   4.810   5.528
    1ST     H6S 2470   0.477   4.819   5.417
    1ST     C15 2471   0.624   4.674   5.362
    1ST     H5R 2472   0.622   4.683   5.253
    1ST     H5S 2473   0.722   4.630   5.384
    1ST     C14 2474   0.523   4.560   5.387
    1ST     H4R 2475   0.437   4.587   5.324
    1ST     H4S 2476   0.565   4.470   5.340
    1ST     C13 2477   0.478   4.529   5.527
    1ST     H3R 2478   0.441   4.619   5.578
    1ST     H3S 2479   0.385   4.473   5.518
    1ST     C12 2480   0.580   4.455   5.615
    1ST     H2R 2481   0.641   4.389   5.553
    1ST     H2S 2482   0.657   4.520   5.656
    2PS     C11 2483   0.510   4.371   5.725
    2PS     O12 2484   0.395   4.388   5.769
    2PS     O11 2485   0.595   4.279   5.766
    2PS      C1 2486   0.551   4.198   5.878
    2PS      HR 2487   0.486   4.241   5.954
    2PS      HS 2488   0.498   4.108   5.844
    2PS      C2 2489   0.677   4.161   5.952
    2PS      HX 2490   0.659   4.099   6.040
    2PS      C3 2491   0.758   4.286   5.990
    2PS      HA 2492   0.784   4.352   5.908
    2PS      HB 2493   0.684   4.342   6.047
    2PS     O31 2494   0.877   4.268   6.066
    2PS     P31 2495   0.881   4.217   6.216
    2PS     O32 2496   0.864   4.345   6.306
    2PS     C31 2497   0.957   4.458   6.289
    2PS     H1A 2498   1.058   4.424   6.312
    2PS     H1B 2499   0.946   4.481   6.183
    2PS     C32 2500   0.922   4.580   6.364
    2PS     H2A 2501   0.977   4.662   6.318
    2PS     N31 2502   0.775   4.625   6.337
    2PS    HN1A 2503   0.751   4.634   6.237
    2PS    HN1B 2504   0.704   4.553   6.360
    2PS    HN1C 2505   0.748   4.709   6.390
    2PS     C33 2506   0.957   4.568   6.514
    2PS     O33 2507   0.766   4.122   6.235
    2PS     O34 2508   1.014   4.172   6.247
    2PS     O21 2509   0.766   4.092   5.861
    2PS     C21 2510   0.738   3.961   5.844
    2PS     O22 2511   0.651   3.899   5.905
    2PS     O35 2512   0.885   4.609   6.603
    2PS     O36 2513   1.050   4.502   6.545
    3DHA   C116 2514   1.215   3.626   4.825
    3DHA   H16R 2515   1.292   3.561   4.785
    3DHA   C115 2516   1.084   3.578   4.768
    3DHA   H15R 2517   1.039   3.652   4.702
    3DHA   H15S 2518   1.117   3.507   4.693
    3DHA   C114 2519   0.980   3.513   4.860
    3DHA   H14R 2520   0.886   3.497   4.807
    3DHA   C113 2521   0.992   3.462   4.984
    3DHA   H13R 2522   0.909   3.415   5.034
    3DHA   C112 2523   1.119   3.445   5.063
    3DHA   H12R 2524   1.189   3.389   5.001
    3DHA   H12S 2525   1.162   3.543   5.086
    3DHA   C111 2526   1.081   3.368   5.187
    3DHA   H11R 2527   1.081   3.261   5.171
    3DHA   C110 2528   1.047   3.419   5.306
    3DHA   H10R 2529   1.030   3.353   5.390
    3DHA    C19 2530   1.022   3.563   5.336
    3DHA    H9R 2531   1.105   3.595   5.400
    3DHA    H9S 2532   1.031   3.623   5.244
    3DHA    C18 2533   0.901   3.584   5.420
    3DHA    H8R 2534   0.813   3.597   5.358
    3DHA    C17 2535   0.885   3.587   5.551
    3DHA    H7R 2536   0.782   3.592   5.586
    3DHA    C16 2537   0.989   3.576   5.652
    3DHA    H6R 2538   0.944   3.547   5.747
    3DHA    H6S 2539   1.041   3.484   5.625
    3DHA    C15 2540   1.080   3.698   5.662
    3DHA    H5R 2541   1.165   3.702   5.594
    3DHA    C14 2542   1.057   3.812   5.726
    3DHA    H4R 2543   1.138   3.885   5.726
    3DHA    C13 2544   0.943   3.838   5.819
    3DHA    H3R 2545   0.911   3.747   5.871
    3DHA    H3S 2546   0.969   3.903   5.903
    3DHA    C12 2547   0.831   3.896   5.749
    3DHA    H2R 2548   0.863   3.985   5.694
    3DHA    H2S 2549   0.788   3.825   5.677
    3DHA   C117 2550   1.236   3.741   4.892
    3DHA   H17R 2551   1.336   3.763   4.930
    3DHA   C118 2552   1.127   3.829   4.934
    3DHA   H18R 2553   1.150   3.863   5.035
    3DHA   H18S 2554   1.044   3.760   4.952
    3DHA   C119 2555   1.092   3.934   4.835
    3DHA   H19R 2556   1.013   3.898   4.769
    3DHA   C120 2557   1.142   4.056   4.834
    3DHA   H20R 2558   1.106   4.126   4.759
    3DHA   C121 2559   1.257   4.104   4.918
    3DHA   H21R 2560   1.321   4.171   4.860
    3DHA   H21S 2561   1.323   4.021   4.945
    3DHA   C122 2562   1.220   4.186   5.050
    3DHA   H22R 2563   1.307   4.217   5.108
    3DHA   H22S 2564   1.150   4.125   5.107
    3DHA   H22T 2565   1.163   4.279   5.036
    1ST    C118 2566   4.982   2.807   4.152
    1ST    H18R 2567   4.889   2.853   4.185
    1ST    H18S 2568   4.955   2.796   4.047
    1ST    H18T 2569   5.062   2.879   4.169
    1ST    C117 2570   5.009   2.674   4.227
    1ST    H17R 2571   5.101   2.631   4.187
    1ST    H17S 2572   5.026   2.698   4.332
    1ST    C116 2573   4.889   2.579   4.224
    1ST    H16R 2574   4.821   2.630   4.292
    1ST    H16S 2575   4.843   2.573   4.125
    1ST    C115 2576   4.941   2.448   4.269
    1ST    H15R 2577   4.857   2.382   4.245
    1ST    H15S 2578   5.030   2.418   4.213
    1ST    C114 2579   4.971   2.434   4.423
    1ST    H14R 2580   5.044   2.512   4.444
    1ST    H14S 2581   4.881   2.471   4.474
    1ST    C113 2582   5.002   2.304   4.479
    1ST    H13R 2583   4.917   2.235   4.474
    1ST    H13S 2584   5.073   2.263   4.406
    1ST    C112 2585   5.046   2.301   4.626
    1ST    H12R 2586   5.140   2.356   4.628
    1ST    H12S 2587   4.984   2.358   4.695
    1ST    C111 2588   5.065   2.164   4.688
    1ST    H11R 2589   4.978   2.100   4.670
    1ST    H11S 2590   5.150   2.124   4.633
    1ST    C110 2591   5.095   2.167   4.836
    1ST    H10R 2592   5.152   2.084   4.878
    1ST    H10S 2593   5.161   2.252   4.858
    1ST     C19 2594   4.972   2.180   4.919
    1ST     H9R 2595   4.893   2.236   4.869
    1ST     H9S 2596   4.941   2.077   4.940
    1ST     C18 2597   5.002   2.241   5.055
    1ST     H8R 2598   5.080   2.180   5.101
    1ST     H8S 2599   5.030   2.344   5.031
    1ST     C17 2600   4.881   2.231   5.141
    1ST     H7R 2601   4.791   2.277   5.100
    1ST     H7S 2602   4.853   2.126   5.149
    1ST     C16 2603   4.900   2.279   5.285
    1ST     H6R 2604   4.952   2.193   5.327
    1ST     H6S 2605   4.958   2.372   5.297
    1ST     C15 2606   4.767   2.277   5.364
    1ST     H5R 2607   4.713   2.367   5.335
    1ST     H5S 2608   4.701   2.197   5.331
    1ST     C14 2609   4.792   2.270   5.518
    1ST     H4R 2610   4.797   2.163   5.539
    1ST     H4S 2611   4.889   2.317   5.536
    1ST     C13 2612   4.683   2.330   5.603
    1ST     H3R 2613   4.679   2.433   5.568
    1ST     H3S 2614   4.589   2.274   5.593
    1ST     C12 2615   4.700   2.329   5.759
    1ST     H2R 2616   4.689   2.229   5.800
    1ST     H2S 2617   4.801   2.361   5.787
    2PS     C11 2618   4.600   2.409   5.830
    2PS     O12 2619   4.531   2.495   5.781
    2PS     O11 2620   4.607   2.383   5.961
    2PS      C1 2621   4.548   2.471   6.058
    2PS      HR 2622   4.457   2.520   6.022
    2PS      HS 2623   4.528   2.415   6.150
    2PS      C2 2624   4.650   2.585   6.072
    2PS      HX 2625   4.753   2.548   6.073
    2PS      C3 2626   4.626   2.657   6.207
    2PS      HA 2627   4.668   2.597   6.288
    2PS      HB 2628   4.681   2.751   6.209
    2PS     O31 2629   4.491   2.681   6.238
    2PS     P31 2630   4.455   2.742   6.383
    2PS     O32 2631   4.487   2.895   6.361
    2PS     C31 2632   4.475   2.994   6.463
    2PS     H1A 2633   4.368   3.014   6.473
    2PS     H1B 2634   4.522   2.960   6.555
    2PS     C32 2635   4.530   3.134   6.435
    2PS     H2A 2636   4.639   3.123   6.433
    2PS     N31 2637   4.497   3.192   6.298
    2PS    HN1A 2638   4.527   3.114   6.237
    2PS    HN1B 2639   4.397   3.208   6.280
    2PS    HN1C 2640   4.557   3.272   6.270
    2PS     C33 2641   4.505   3.228   6.547
    2PS     O33 2642   4.309   2.719   6.403
    2PS     O34 2643   4.541   2.689   6.489
    2PS     O21 2644   4.627   2.684   5.968
    2PS     C21 2645   4.719   2.687   5.869
    2PS     O22 2646   4.823   2.614   5.867
    2PS     O35 2647   4.551   3.204   6.654
    2PS     O36 2648   4.431   3.320   6.517
    3DHA   C116 2649   4.596   2.241   4.566
    3DHA   H16R 2650   4.625   2.191   4.659
    3DHA   C115 2651   4.576   2.393   4.567
    3DHA   H15R 2652   4.659   2.446   4.614
    3DHA   H15S 2653   4.582   2.432   4.465
    3DHA   C114 2654   4.453   2.417   4.641
    3DHA   H14R 2655   4.365   2.373   4.593
    3DHA   C113 2656   4.430   2.505   4.742
    3DHA   H13R 2657   4.330   2.510   4.785
    3DHA   C112 2658   4.548   2.570   4.807
    3DHA   H12R 2659   4.595   2.507   4.882
    3DHA   H12S 2660   4.626   2.586   4.732
    3DHA   C111 2661   4.496   2.694   4.873
    3DHA   H11R 2662   4.479   2.780   4.810
    3DHA   C110 2663   4.494   2.712   5.010
    3DHA   H10R 2664   4.474   2.807   5.060
    3DHA    C19 2665   4.507   2.602   5.115
    3DHA    H9R 2666   4.429   2.617   5.190
    3DHA    H9S 2667   4.474   2.503   5.083
    3DHA    C18 2668   4.644   2.592   5.178
    3DHA    H8R 2669   4.710   2.534   5.114
    3DHA    C17 2670   4.686   2.644   5.297
    3DHA    H7R 2671   4.790   2.632   5.327
    3DHA    C16 2672   4.595   2.725   5.386
    3DHA    H6R 2673   4.497   2.736   5.340
    3DHA    H6S 2674   4.565   2.676   5.479
    3DHA    C15 2675   4.652   2.857   5.427
    3DHA    H5R 2676   4.626   2.941   5.363
    3DHA    C14 2677   4.722   2.879   5.542
    3DHA    H4R 2678   4.753   2.981   5.564
    3DHA    C13 2679   4.760   2.777   5.649
    3DHA    H3R 2680   4.751   2.677   5.606
    3DHA    H3S 2681   4.867   2.785   5.668
    3DHA    C12 2682   4.681   2.793   5.776
    3DHA    H2R 2683   4.686   2.894   5.817
    3DHA    H2S 2684   4.577   2.785   5.745
    3DHA   C117 2685   4.559   2.151   4.474
    3DHA   H17R 2686   4.572   2.044   4.485
    3DHA   C118 2687   4.484   2.176   4.354
    3DHA   H18R 2688   4.462   2.280   4.330
    3DHA   H18S 2689   4.382   2.136   4.348
    3DHA   C119 2690   4.566   2.125   4.238
    3DHA   H19R 2691   4.656   2.182   4.216
    3DHA   C120 2692   4.548   2.009   4.169
    3DHA   H20R 2693   4.606   1.998   4.077
    3DHA   C121 2694   4.447   1.903   4.194
    3DHA   H21R 2695   4.414   1.860   4.100
    3DHA   H21S 2696   4.356   1.947   4.234
    3DHA   C122 2697   4.481   1.802   4.296
    3DHA   H22R 2698   4.521   1.854   4.383
    3DHA   H22S 2699   4.542   1.725   4.247
    3DHA   H22T 2700   4.390   1.746   4.316
    1ST    C118 2701   5.160   0.760   3.968
    1ST    H18R 2702   5.151   0.845   3.901
    1ST    H18S 2703   5.063   0.766   4.018
    1ST    H18T 2704   5.174   0.667   3.912
    1ST    C117 2705   5.287   0.779   4.062
    1ST    H17R 2706   5.374   0.804   4.001
    1ST    H17S 2707   5.274   0.871   4.120
    1ST    C116 2708   5.313   0.658   4.155
    1ST    H16R 2709   5.215   0.642   4.198
    1ST    H16S 2710   5.331   0.561   4.108
    1ST    C115 2711   5.417   0.666   4.267
    1ST    H15R 2712   5.506   0.717   4.231
    1ST    H15S 2713   5.361   0.726   4.338
    1ST    C114 2714   5.446   0.525   4.323
    1ST    H14R 2715   5.348   0.476   4.325
    1ST    H14S 2716   5.499   0.460   4.253
    1ST    C113 2717   5.514   0.507   4.459
    1ST    H13R 2718   5.509   0.405   4.500
    1ST    H13S 2719   5.617   0.543   4.460
    1ST    C112 2720   5.449   0.600   4.565
    1ST    H12R 2721   5.507   0.586   4.656
    1ST    H12S 2722   5.478   0.703   4.543
    1ST    C111 2723   5.305   0.581   4.590
    1ST    H11R 2724   5.243   0.629   4.514
    1ST    H11S 2725   5.301   0.473   4.571
    1ST    C110 2726   5.245   0.626   4.720
    1ST    H10R 2727   5.268   0.554   4.799
    1ST    H10S 2728   5.289   0.720   4.754
    1ST     C19 2729   5.087   0.647   4.711
    1ST     H9R 2730   5.060   0.713   4.629
    1ST     H9S 2731   5.047   0.546   4.700
    1ST     C18 2732   5.024   0.708   4.838
    1ST     H8R 2733   5.081   0.799   4.862
    1ST     H8S 2734   4.918   0.730   4.822
    1ST     C17 2735   5.045   0.613   4.956
    1ST     H7R 2736   5.003   0.515   4.936
    1ST     H7S 2737   5.151   0.600   4.977
    1ST     C16 2738   4.979   0.674   5.078
    1ST     H6R 2739   5.047   0.739   5.133
    1ST     H6S 2740   4.888   0.731   5.058
    1ST     C15 2741   4.938   0.566   5.178
    1ST     H5R 2742   4.886   0.487   5.124
    1ST     H5S 2743   5.030   0.524   5.221
    1ST     C14 2744   4.854   0.604   5.304
    1ST     H4R 2745   4.908   0.666   5.376
    1ST     H4S 2746   4.764   0.658   5.276
    1ST     C13 2747   4.806   0.477   5.378
    1ST     H3R 2748   4.766   0.401   5.310
    1ST     H3S 2749   4.889   0.425   5.426
    1ST     C12 2750   4.703   0.511   5.475
    1ST     H2R 2751   4.621   0.564   5.427
    1ST     H2S 2752   4.653   0.422   5.513
    2PS     C11 2753   4.755   0.588   5.596
    2PS     O12 2754   4.706   0.684   5.646
    2PS     O11 2755   4.873   0.537   5.645
    2PS      C1 2756   4.928   0.587   5.767
    2PS      HR 2757   5.032   0.554   5.775
    2PS      HS 2758   4.922   0.696   5.766
    2PS      C2 2759   4.836   0.547   5.891
    2PS      HX 2760   4.740   0.600   5.886
    2PS      C3 2761   4.898   0.561   6.037
    2PS      HA 2762   4.976   0.485   6.051
    2PS      HB 2763   4.944   0.660   6.046
    2PS     O31 2764   4.790   0.547   6.123
    2PS     P31 2765   4.814   0.499   6.272
    2PS     O32 2766   4.857   0.353   6.246
    2PS     C31 2767   4.759   0.263   6.216
    2PS     H1A 2768   4.671   0.277   6.280
    2PS     H1B 2769   4.732   0.265   6.110
    2PS     C32 2770   4.804   0.113   6.231
    2PS     H2A 2771   4.879   0.103   6.152
    2PS     N31 2772   4.883   0.096   6.372
    2PS    HN1A 2773   4.815   0.073   6.446
    2PS    HN1B 2774   4.949   0.019   6.356
    2PS    HN1C 2775   4.932   0.182   6.402
    2PS     C33 2776   4.683   0.021   6.215
    2PS     O33 2777   4.930   0.579   6.327
    2PS     O34 2778   4.689   0.509   6.349
    2PS     O21 2779   4.809   0.406   5.872
    2PS     C21 2780   4.903   0.313   5.857
    2PS     O22 2781   5.019   0.334   5.889
    2PS     O35 2782   4.639   0.002   6.106
    2PS     O36 2783   4.668  -0.066   6.299
    3DHA   C116 2784   4.858  -0.219   4.740
    3DHA   H16R 2785   4.803  -0.228   4.834
    3DHA   C115 2786   4.957  -0.105   4.748
    3DHA   H15R 2787   5.004  -0.099   4.846
    3DHA   H15S 2788   5.040  -0.126   4.680
    3DHA   C114 2789   4.894   0.022   4.697
    3DHA   H14R 2790   4.865   0.013   4.592
    3DHA   C113 2791   4.886   0.138   4.757
    3DHA   H13R 2792   4.844   0.226   4.708
    3DHA   C112 2793   4.907   0.168   4.905
    3DHA   H12R 2794   4.939   0.082   4.964
    3DHA   H12S 2795   4.985   0.243   4.922
    3DHA   C111 2796   4.787   0.232   4.953
    3DHA   H11R 2797   4.745   0.305   4.885
    3DHA   C110 2798   4.723   0.217   5.069
    3DHA   H10R 2799   4.628   0.267   5.085
    3DHA    C19 2800   4.744   0.111   5.176
    3DHA    H9R 2801   4.806   0.025   5.148
    3DHA    H9S 2802   4.789   0.169   5.256
    3DHA    C18 2803   4.606   0.059   5.221
    3DHA    H8R 2804   4.558   0.002   5.142
    3DHA    C17 2805   4.543   0.075   5.332
    3DHA    H7R 2806   4.451   0.019   5.344
    3DHA    C16 2807   4.590   0.135   5.454
    3DHA    H6R 2808   4.662   0.208   5.416
    3DHA    H6S 2809   4.512   0.185   5.512
    3DHA    C15 2810   4.658   0.041   5.543
    3DHA    H5R 2811   4.670  -0.057   5.498
    3DHA    C14 2812   4.693   0.065   5.667
    3DHA    H4R 2813   4.714  -0.017   5.735
    3DHA    C13 2814   4.713   0.199   5.722
    3DHA    H3R 2815   4.719   0.269   5.639
    3DHA    H3S 2816   4.628   0.226   5.786
    3DHA    C12 2817   4.847   0.186   5.802
    3DHA    H2R 2818   4.835   0.118   5.886
    3DHA    H2S 2819   4.914   0.132   5.736
    3DHA   C117 2820   4.830  -0.290   4.634
    3DHA   H17R 2821   4.744  -0.354   4.650
    3DHA   C118 2822   4.872  -0.271   4.490
    3DHA   H18R 2823   4.944  -0.190   4.479
    3DHA   H18S 2824   4.788  -0.237   4.430
    3DHA   C119 2825   4.910  -0.410   4.440
    3DHA   H19R 2826   5.011  -0.441   4.465
    3DHA   C120 2827   4.838  -0.501   4.366
    3DHA   H20R 2828   4.892  -0.593   4.344
    3DHA   C121 2829   4.695  -0.492   4.340
    3DHA   H21R 2830   4.661  -0.388   4.343
    3DHA   H21S 2831   4.633  -0.526   4.423
    3DHA   C122 2832   4.659  -0.550   4.202
    3DHA   H22R 2833   4.602  -0.479   4.141
    3DHA   H22S 2834   4.606  -0.644   4.218
    3DHA   H22T 2835   4.753  -0.560   4.149
    1ST    C118 2836   6.104   4.488   5.499
    1ST    H18R 2837   6.033   4.410   5.474
    1ST    H18S 2838   6.061   4.588   5.487
    1ST    H18T 2839   6.128   4.475   5.605
    1ST    C117 2840   6.235   4.474   5.427
    1ST    H17R 2841   6.302   4.550   5.468
    1ST    H17S 2842   6.279   4.378   5.452
    1ST    C116 2843   6.233   4.498   5.276
    1ST    H16R 2844   6.324   4.454   5.236
    1ST    H16S 2845   6.144   4.442   5.245
    1ST    C115 2846   6.222   4.639   5.234
    1ST    H15R 2847   6.163   4.698   5.304
    1ST    H15S 2848   6.329   4.661   5.245
    1ST    C114 2849   6.178   4.657   5.079
    1ST    H14R 2850   6.217   4.574   5.019
    1ST    H14S 2851   6.077   4.630   5.049
    1ST    C113 2852   6.214   4.800   5.023
    1ST    H13R 2853   6.321   4.820   5.030
    1ST    H13S 2854   6.192   4.814   4.917
    1ST    C112 2855   6.139   4.914   5.086
    1ST    H12R 2856   6.030   4.906   5.090
    1ST    H12S 2857   6.178   4.919   5.187
    1ST    C111 2858   6.159   5.043   5.008
    1ST    H11R 2859   6.264   5.059   4.981
    1ST    H11S 2860   6.115   5.046   4.908
    1ST    C110 2861   6.098   5.167   5.071
    1ST    H10R 2862   6.163   5.182   5.157
    1ST    H10S 2863   6.103   5.258   5.010
    1ST     C19 2864   5.951   5.169   5.103
    1ST     H9R 2865   5.889   5.170   5.013
    1ST     H9S 2866   5.922   5.072   5.145
    1ST     C18 2867   5.911   5.291   5.182
    1ST     H8R 2868   5.944   5.275   5.285
    1ST     H8S 2869   5.957   5.382   5.141
    1ST     C17 2870   5.762   5.308   5.216
    1ST     H7R 2871   5.706   5.313   5.122
    1ST     H7S 2872   5.737   5.213   5.263
    1ST     C16 2873   5.739   5.432   5.297
    1ST     H6R 2874   5.788   5.512   5.241
    1ST     H6S 2875   5.632   5.451   5.291
    1ST     C15 2876   5.788   5.425   5.439
    1ST     H5R 2877   5.761   5.337   5.498
    1ST     H5S 2878   5.896   5.409   5.434
    1ST     C14 2879   5.756   5.538   5.533
    1ST     H4R 2880   5.796   5.628   5.486
    1ST     H4S 2881   5.648   5.547   5.544
    1ST     C13 2882   5.811   5.510   5.679
    1ST     H3R 2883   5.745   5.441   5.731
    1ST     H3S 2884   5.910   5.464   5.673
    1ST     C12 2885   5.796   5.624   5.772
    1ST     H2R 2886   5.854   5.708   5.735
    1ST     H2S 2887   5.693   5.658   5.785
    2PS     C11 2888   5.859   5.580   5.898
    2PS     O12 2889   5.798   5.541   5.992
    2PS     O11 2890   5.991   5.548   5.881
    2PS      C1 2891   6.070   5.489   5.993
    2PS      HR 2892   6.010   5.444   6.073
    2PS      HS 2893   6.140   5.414   5.956
    2PS      C2 2894   6.162   5.598   6.048
    2PS      HX 2895   6.221   5.554   6.129
    2PS      C3 2896   6.079   5.724   6.097
    2PS      HA 2897   6.062   5.801   6.022
    2PS      HB 2898   5.990   5.696   6.154
    2PS     O31 2899   6.161   5.798   6.184
    2PS     P31 2900   6.101   5.914   6.281
    2PS     O32 2901   6.008   5.828   6.372
    2PS     C31 2902   6.058   5.748   6.468
    2PS     H1A 2903   6.110   5.665   6.420
    2PS     H1B 2904   6.124   5.811   6.528
    2PS     C32 2905   5.942   5.691   6.545
    2PS     H2A 2906   5.884   5.776   6.582
    2PS     N31 2907   5.850   5.612   6.455
    2PS    HN1A 2908   5.912   5.543   6.409
    2PS    HN1B 2909   5.783   5.552   6.506
    2PS    HN1C 2910   5.808   5.680   6.391
    2PS     C33 2911   5.993   5.633   6.681
    2PS     O33 2912   6.212   5.976   6.361
    2PS     O34 2913   6.013   6.003   6.202
    2PS     O21 2914   6.256   5.638   5.947
    2PS     C21 2915   6.366   5.705   5.991
    2PS     O22 2916   6.408   5.674   6.101
    2PS     O35 2917   5.988   5.705   6.782
    2PS     O36 2918   6.052   5.525   6.678
    3DHA   C116 2919   7.042   5.952   5.138
    3DHA   H16R 2920   6.934   5.941   5.139
    3DHA   C115 2921   7.090   5.863   5.244
    3DHA   H15R 2922   7.198   5.872   5.258
    3DHA   H15S 2923   7.049   5.880   5.344
    3DHA   C114 2924   7.069   5.721   5.200
    3DHA   H14R 2925   7.133   5.687   5.119
    3DHA   C113 2926   6.983   5.633   5.252
    3DHA   H13R 2927   6.975   5.535   5.206
    3DHA   C112 2928   6.893   5.649   5.377
    3DHA   H12R 2929   6.926   5.589   5.461
    3DHA   H12S 2930   6.867   5.751   5.406
    3DHA   C111 2931   6.761   5.586   5.335
    3DHA   H11R 2932   6.751   5.478   5.346
    3DHA   C110 2933   6.652   5.648   5.283
    3DHA   H10R 2934   6.566   5.585   5.264
    3DHA    C19 2935   6.638   5.791   5.242
    3DHA    H9R 2936   6.703   5.854   5.302
    3DHA    H9S 2937   6.667   5.801   5.137
    3DHA    C18 2938   6.494   5.835   5.263
    3DHA    H8R 2939   6.440   5.862   5.172
    3DHA    C17 2940   6.426   5.845   5.375
    3DHA    H7R 2941   6.320   5.871   5.373
    3DHA    C16 2942   6.470   5.820   5.511
    3DHA    H6R 2943   6.413   5.739   5.556
    3DHA    H6S 2944   6.573   5.783   5.520
    3DHA    C15 2945   6.480   5.943   5.603
    3DHA    H5R 2946   6.534   6.028   5.562
    3DHA    C14 2947   6.412   5.952   5.717
    3DHA    H4R 2948   6.412   6.039   5.782
    3DHA    C13 2949   6.343   5.843   5.790
    3DHA    H3R 2950   6.265   5.892   5.850
    3DHA    H3S 2951   6.286   5.774   5.728
    3DHA    C12 2952   6.448   5.780   5.886
    3DHA    H2R 2953   6.510   5.712   5.827
    3DHA    H2S 2954   6.515   5.859   5.921
    3DHA   C117 2955   7.110   6.030   5.054
    3DHA   H17R 2956   7.060   6.093   4.981
    3DHA   C118 2957   7.256   6.054   5.062
    3DHA   H18R 2958   7.303   5.961   5.031
    3DHA   H18S 2959   7.282   6.068   5.167
    3DHA   C119 2960   7.293   6.171   4.979
    3DHA   H19R 2961   7.269   6.267   5.025
    3DHA   C120 2962   7.332   6.183   4.853
    3DHA   H20R 2963   7.353   6.277   4.803
    3DHA   C121 2964   7.375   6.065   4.766
    3DHA   H21R 2965   7.372   5.964   4.809
    3DHA   H21S 2966   7.479   6.092   4.749
    3DHA   C122 2967   7.289   6.061   4.636
    3DHA   H22R 2968   7.325   5.982   4.571
    3DHA   H22S 2969   7.319   6.155   4.588
    3DHA   H22T 2970   7.180   6.063   4.649
    1ST    C118 2971   3.789   1.706   3.897
    1ST    H18R 2972   3.753   1.742   3.801
    1ST    H18S 2973   3.813   1.600   3.886
    1ST    H18T 2974   3.884   1.750   3.930
    1ST    C117 2975   3.681   1.732   4.003
    1ST    H17R 2976   3.673   1.840   4.014
    1ST    H17S 2977   3.588   1.690   3.964
    1ST    C116 2978   3.717   1.669   4.136
    1ST    H16R 2979   3.720   1.561   4.122
    1ST    H16S 2980   3.817   1.693   4.174
    1ST    C115 2981   3.608   1.692   4.245
    1ST    H15R 2982   3.600   1.798   4.270
    1ST    H15S 2983   3.515   1.653   4.205
    1ST    C114 2984   3.639   1.617   4.379
    1ST    H14R 2985   3.736   1.645   4.420
    1ST    H14S 2986   3.576   1.651   4.460
    1ST    C113 2987   3.616   1.465   4.373
    1ST    H13R 2988   3.567   1.440   4.467
    1ST    H13S 2989   3.532   1.432   4.311
    1ST    C112 2990   3.742   1.380   4.348
    1ST    H12R 2991   3.790   1.400   4.252
    1ST    H12S 2992   3.811   1.408   4.428
    1ST    C111 2993   3.705   1.232   4.352
    1ST    H11R 2994   3.617   1.203   4.410
    1ST    H11S 2995   3.682   1.194   4.253
    1ST    C110 2996   3.824   1.141   4.401
    1ST    H10R 2997   3.908   1.163   4.335
    1ST    H10S 2998   3.852   1.182   4.498
    1ST     C19 2999   3.803   0.988   4.417
    1ST     H9R 3000   3.720   0.963   4.484
    1ST     H9S 3001   3.792   0.953   4.314
    1ST     C18 3002   3.934   0.923   4.463
    1ST     H8R 3003   3.909   0.817   4.453
    1ST     H8S 3004   4.021   0.950   4.403
    1ST     C17 3005   3.963   0.949   4.608
    1ST     H7R 3006   3.975   1.057   4.619
    1ST     H7S 3007   3.884   0.915   4.675
    1ST     C16 3008   4.088   0.883   4.658
    1ST     H6R 3009   4.064   0.777   4.666
    1ST     H6S 3010   4.175   0.887   4.593
    1ST     C15 3011   4.135   0.919   4.799
    1ST     H5R 3012   4.208   0.843   4.829
    1ST     H5S 3013   4.181   1.018   4.804
    1ST     C14 3014   4.014   0.934   4.897
    1ST     H4R 3015   3.967   1.032   4.901
    1ST     H4S 3016   3.938   0.860   4.871
    1ST     C13 3017   4.047   0.896   5.042
    1ST     H3R 3018   4.055   0.787   5.047
    1ST     H3S 3019   4.152   0.913   5.068
    1ST     C12 3020   3.940   0.937   5.139
    1ST     H2R 3021   3.931   1.046   5.139
    1ST     H2S 3022   3.836   0.916   5.111
    2PS     C11 3023   3.976   0.902   5.287
    2PS     O12 3024   4.064   0.818   5.315
    2PS     O11 3025   3.886   0.950   5.381
    2PS      C1 3026   3.916   0.940   5.520
    2PS      HR 3027   3.833   0.972   5.583
    2PS      HS 3028   3.949   0.839   5.545
    2PS      C2 3029   4.035   1.031   5.555
    2PS      HX 3030   4.110   1.012   5.477
    2PS      C3 3031   4.085   0.994   5.699
    2PS      HA 3032   4.149   0.905   5.695
    2PS      HB 3033   4.147   1.077   5.734
    2PS     O31 3034   3.973   0.965   5.798
    2PS     P31 3035   4.018   0.928   5.954
    2PS     O32 3036   4.051   1.071   6.029
    2PS     C31 3037   3.945   1.162   6.058
    2PS     H1A 3038   3.906   1.204   5.965
    2PS     H1B 3039   3.874   1.108   6.121
    2PS     C32 3040   4.003   1.281   6.135
    2PS     H2A 3041   4.048   1.242   6.226
    2PS     N31 3042   4.110   1.354   6.063
    2PS    HN1A 3043   4.202   1.316   6.087
    2PS    HN1B 3044   4.093   1.367   5.962
    2PS    HN1C 3045   4.121   1.450   6.101
    2PS     C33 3046   3.889   1.371   6.176
    2PS     O33 3047   3.913   0.855   6.025
    2PS     O34 3048   4.147   0.859   5.938
    2PS     O21 3049   3.999   1.171   5.559
    2PS     C21 3050   3.968   1.233   5.446
    2PS     O22 3051   3.997   1.187   5.339
    2PS     O35 3052   3.808   1.419   6.101
    2PS     O36 3053   3.901   1.397   6.295
    3DHA   C116 3054   3.055   1.143   4.858
    3DHA   H16R 3055   2.952   1.172   4.881
    3DHA   C115 3056   3.158   1.253   4.854
    3DHA   H15R 3057   3.215   1.243   4.761
    3DHA   H15S 3058   3.098   1.344   4.848
    3DHA   C114 3059   3.244   1.258   4.973
    3DHA   H14R 3060   3.194   1.201   5.051
    3DHA   C113 3061   3.373   1.294   4.979
    3DHA   H13R 3062   3.424   1.278   5.073
    3DHA   C112 3063   3.460   1.354   4.871
    3DHA   H12R 3064   3.423   1.449   4.833
    3DHA   H12S 3065   3.554   1.394   4.910
    3DHA   C111 3066   3.498   1.262   4.754
    3DHA   H11R 3067   3.410   1.218   4.707
    3DHA   C110 3068   3.623   1.237   4.716
    3DHA   H10R 3069   3.642   1.187   4.622
    3DHA    C19 3070   3.749   1.276   4.786
    3DHA    H9R 3071   3.838   1.261   4.725
    3DHA    H9S 3072   3.743   1.385   4.793
    3DHA    C18 3073   3.767   1.219   4.925
    3DHA    H8R 3074   3.750   1.112   4.935
    3DHA    C17 3075   3.781   1.295   5.035
    3DHA    H7R 3076   3.782   1.242   5.130
    3DHA    C16 3077   3.809   1.437   5.059
    3DHA    H6R 3078   3.792   1.497   4.969
    3DHA    H6S 3079   3.738   1.478   5.131
    3DHA    C15 3080   3.944   1.461   5.115
    3DHA    H5R 3081   4.029   1.476   5.048
    3DHA    C14 3082   3.966   1.465   5.246
    3DHA    H4R 3083   4.061   1.495   5.291
    3DHA    C13 3084   3.856   1.438   5.344
    3DHA    H3R 3085   3.815   1.532   5.381
    3DHA    H3S 3086   3.777   1.372   5.307
    3DHA    C12 3087   3.913   1.374   5.465
    3DHA    H2R 3088   3.996   1.433   5.506
    3DHA    H2S 3089   3.846   1.379   5.552
    3DHA   C117 3090   3.082   1.015   4.840
    3DHA   H17R 3091   3.006   0.939   4.855
    3DHA   C118 3092   3.219   0.954   4.817
    3DHA   H18R 3093   3.262   0.897   4.900
    3DHA   H18S 3094   3.292   1.025   4.777
    3DHA   C119 3095   3.210   0.842   4.717
    3DHA   H19R 3096   3.122   0.782   4.737
    3DHA   C120 3097   3.282   0.821   4.607
    3DHA   H20R 3098   3.249   0.744   4.538
    3DHA   C121 3099   3.395   0.904   4.558
    3DHA   H21R 3100   3.454   0.834   4.499
    3DHA   H21S 3101   3.464   0.927   4.641
    3DHA   C122 3102   3.353   1.023   4.459
    3DHA   H22R 3103   3.264   1.076   4.491
    3DHA   H22S 3104   3.329   0.980   4.361
    3DHA   H22T 3105   3.433   1.094   4.440
    1ST    C118 3106   7.396   2.824   4.308
    1ST    H18R 3107   7.470   2.785   4.238
    1ST    H18S 3108   7.397   2.760   4.396
    1ST    H18T 3109   7.438   2.917   4.346
    1ST    C117 3110   7.253   2.829   4.241
    1ST    H17R 3111   7.257   2.876   4.143
    1ST    H17S 3112   7.214   2.730   4.216
    1ST    C116 3113   7.155   2.901   4.336
    1ST    H16R 3114   7.176   2.868   4.438
    1ST    H16S 3115   7.180   3.007   4.333
    1ST    C115 3116   7.011   2.867   4.318
    1ST    H15R 3117   6.979   2.902   4.219
    1ST    H15S 3118   7.002   2.759   4.311
    1ST    C114 3119   6.919   2.939   4.416
    1ST    H14R 3120   6.967   3.036   4.429
    1ST    H14S 3121   6.821   2.949   4.368
    1ST    C113 3122   6.908   2.868   4.557
    1ST    H13R 3123   6.906   2.759   4.558
    1ST    H13S 3124   7.003   2.889   4.607
    1ST    C112 3125   6.792   2.920   4.644
    1ST    H12R 3126   6.701   2.867   4.615
    1ST    H12S 3127   6.806   2.868   4.739
    1ST    C111 3128   6.761   3.066   4.686
    1ST    H11R 3129   6.848   3.114   4.731
    1ST    H11S 3130   6.739   3.132   4.602
    1ST    C110 3131   6.639   3.087   4.779
    1ST    H10R 3132   6.551   3.099   4.714
    1ST    H10S 3133   6.620   2.998   4.838
    1ST     C19 3134   6.654   3.210   4.865
    1ST     H9R 3135   6.749   3.202   4.917
    1ST     H9S 3136   6.659   3.297   4.799
    1ST     C18 3137   6.541   3.248   4.968
    1ST     H8R 3138   6.563   3.343   5.017
    1ST     H8S 3139   6.454   3.262   4.904
    1ST     C17 3140   6.504   3.149   5.081
    1ST     H7R 3141   6.488   3.053   5.032
    1ST     H7S 3142   6.595   3.141   5.141
    1ST     C16 3143   6.383   3.195   5.155
    1ST     H6R 3144   6.398   3.295   5.198
    1ST     H6S 3145   6.303   3.214   5.083
    1ST     C15 3146   6.334   3.093   5.255
    1ST     H5R 3147   6.326   2.995   5.208
    1ST     H5S 3148   6.416   3.080   5.326
    1ST     C14 3149   6.203   3.132   5.323
    1ST     H4R 3150   6.200   3.239   5.345
    1ST     H4S 3151   6.113   3.110   5.264
    1ST     C13 3152   6.200   3.066   5.453
    1ST     H3R 3153   6.169   2.962   5.437
    1ST     H3S 3154   6.289   3.076   5.515
    1ST     C12 3155   6.091   3.132   5.537
    1ST     H2R 3156   6.113   3.239   5.546
    1ST     H2S 3157   5.995   3.114   5.489
    2PS     C11 3158   6.090   3.074   5.681
    2PS     O12 3159   6.187   3.024   5.740
    2PS     O11 3160   5.968   3.096   5.741
    2PS      C1 3161   5.952   3.062   5.887
    2PS      HR 3162   6.030   2.992   5.918
    2PS      HS 3163   5.955   3.153   5.948
    2PS      C2 3164   5.818   2.987   5.899
    2PS      HX 3165   5.740   3.034   5.839
    2PS      C3 3166   5.775   2.984   6.047
    2PS      HA 3167   5.725   3.080   6.064
    2PS      HB 3168   5.696   2.911   6.068
    2PS     O31 3169   5.884   2.952   6.133
    2PS     P31 3170   5.889   2.979   6.289
    2PS     O32 3171   5.864   3.136   6.306
    2PS     C31 3172   5.954   3.231   6.246
    2PS     H1A 3173   6.040   3.236   6.313
    2PS     H1B 3174   5.980   3.197   6.145
    2PS     C32 3175   5.889   3.365   6.241
    2PS     H2A 3176   5.815   3.358   6.160
    2PS     N31 3177   5.823   3.411   6.372
    2PS    HN1A 3178   5.775   3.329   6.415
    2PS    HN1B 3179   5.895   3.434   6.443
    2PS    HN1C 3180   5.756   3.487   6.356
    2PS     C33 3181   5.990   3.465   6.187
    2PS     O33 3182   5.777   2.912   6.350
    2PS     O34 3183   6.028   2.951   6.331
    2PS     O21 3184   5.831   2.841   5.867
    2PS     C21 3185   5.837   2.803   5.735
    2PS     O22 3186   5.831   2.881   5.641
    2PS     O35 3187   6.080   3.429   6.112
    2PS     O36 3188   5.992   3.583   6.216
    3DHA   C116 3189   5.840   2.330   4.516
    3DHA   H16R 3190   5.924   2.297   4.456
    3DHA   C115 3191   5.886   2.362   4.652
    3DHA   H15R 3192   5.994   2.348   4.652
    3DHA   H15S 3193   5.845   2.457   4.687
    3DHA   C114 3194   5.835   2.250   4.745
    3DHA   H14R 3195   5.861   2.149   4.713
    3DHA   C113 3196   5.769   2.252   4.860
    3DHA   H13R 3197   5.734   2.160   4.905
    3DHA   C112 3198   5.719   2.370   4.934
    3DHA   H12R 3199   5.711   2.448   4.859
    3DHA   H12S 3200   5.624   2.352   4.985
    3DHA   C111 3201   5.834   2.410   5.023
    3DHA   H11R 3202   5.915   2.458   4.970
    3DHA   C110 3203   5.846   2.402   5.155
    3DHA   H10R 3204   5.931   2.454   5.199
    3DHA    C19 3205   5.747   2.338   5.243
    3DHA    H9R 3206   5.688   2.262   5.192
    3DHA    H9S 3207   5.795   2.277   5.320
    3DHA    C18 3208   5.646   2.432   5.296
    3DHA    H8R 3209   5.600   2.484   5.213
    3DHA    C17 3210   5.603   2.432   5.426
    3DHA    H7R 3211   5.521   2.500   5.452
    3DHA    C16 3212   5.648   2.348   5.534
    3DHA    H6R 3213   5.594   2.362   5.628
    3DHA    H6S 3214   5.611   2.251   5.504
    3DHA    C15 3215   5.797   2.356   5.555
    3DHA    H5R 3216   5.843   2.258   5.568
    3DHA    C14 3217   5.869   2.462   5.578
    3DHA    H4R 3218   5.974   2.451   5.604
    3DHA    C13 3219   5.826   2.604   5.588
    3DHA    H3R 3220   5.879   2.654   5.507
    3DHA    H3S 3221   5.718   2.615   5.585
    3DHA    C12 3222   5.874   2.656   5.725
    3DHA    H2R 3223   5.832   2.609   5.815
    3DHA    H2S 3224   5.982   2.641   5.730
    3DHA   C117 3225   5.714   2.314   4.471
    3DHA   H17R 3226   5.693   2.286   4.368
    3DHA   C118 3227   5.596   2.318   4.559
    3DHA   H18R 3228   5.592   2.412   4.614
    3DHA   H18S 3229   5.603   2.240   4.635
    3DHA   C119 3230   5.465   2.312   4.490
    3DHA   H19R 3231   5.419   2.407   4.465
    3DHA   C120 3232   5.404   2.193   4.465
    3DHA   H20R 3233   5.305   2.189   4.419
    3DHA   C121 3234   5.448   2.057   4.503
    3DHA   H21R 3235   5.411   2.030   4.603
    3DHA   H21S 3236   5.556   2.071   4.510
    3DHA   C122 3237   5.405   1.961   4.392
    3DHA   H22R 3238   5.435   1.985   4.290
    3DHA   H22S 3239   5.298   1.946   4.397
    3DHA   H22T 3240   5.455   1.865   4.408
    1ST    C118 3241   0.875   1.848   4.283
    1ST    H18R 3242   0.978   1.834   4.315
    1ST    H18S 3243   0.877   1.838   4.174
    1ST    H18T 3244   0.817   1.769   4.332
    1ST    C117 3245   0.824   1.990   4.319
    1ST    H17R 3246   0.718   1.995   4.291
    1ST    H17S 3247   0.837   1.991   4.428
    1ST    C116 3248   0.901   2.106   4.259
    1ST    H16R 3249   0.998   2.073   4.221
    1ST    H16S 3250   0.853   2.141   4.168
    1ST    C115 3251   0.929   2.232   4.350
    1ST    H15R 3252   1.023   2.214   4.403
    1ST    H15S 3253   0.947   2.318   4.285
    1ST    C114 3254   0.813   2.283   4.438
    1ST    H14R 3255   0.733   2.311   4.370
    1ST    H14S 3256   0.778   2.199   4.499
    1ST    C113 3257   0.846   2.385   4.546
    1ST    H13R 3258   0.911   2.337   4.619
    1ST    H13S 3259   0.898   2.473   4.509
    1ST    C112 3260   0.725   2.437   4.621
    1ST    H12R 3261   0.670   2.485   4.540
    1ST    H12S 3262   0.663   2.350   4.645
    1ST    C111 3263   0.753   2.534   4.739
    1ST    H11R 3264   0.814   2.473   4.806
    1ST    H11S 3265   0.816   2.620   4.713
    1ST    C110 3266   0.621   2.589   4.800
    1ST    H10R 3267   0.567   2.632   4.715
    1ST    H10S 3268   0.558   2.505   4.830
    1ST     C19 3269   0.631   2.690   4.908
    1ST     H9R 3270   0.703   2.657   4.984
    1ST     H9S 3271   0.667   2.788   4.876
    1ST     C18 3272   0.492   2.725   4.968
    1ST     H8R 3273   0.427   2.759   4.888
    1ST     H8S 3274   0.435   2.638   5.004
    1ST     C17 3275   0.489   2.829   5.079
    1ST     H7R 3276   0.572   2.802   5.145
    1ST     H7S 3277   0.512   2.927   5.037
    1ST     C16 3278   0.353   2.845   5.152
    1ST     H6R 3279   0.269   2.835   5.084
    1ST     H6S 3280   0.337   2.763   5.222
    1ST     C15 3281   0.350   2.972   5.242
    1ST     H5R 3282   0.441   2.984   5.301
    1ST     H5S 3283   0.360   3.067   5.188
    1ST     C14 3284   0.225   2.970   5.332
    1ST     H4R 3285   0.212   3.077   5.351
    1ST     H4S 3286   0.133   2.945   5.277
    1ST     C13 3287   0.241   2.889   5.453
    1ST     H3R 3288   0.242   2.784   5.422
    1ST     H3S 3289   0.339   2.902   5.498
    1ST     C12 3290   0.126   2.891   5.552
    1ST     H2R 3291   0.102   2.993   5.582
    1ST     H2S 3292   0.037   2.856   5.500
    2PS     C11 3293   0.149   2.798   5.670
    2PS     O12 3294   0.170   2.843   5.782
    2PS     O11 3295   0.136   2.665   5.646
    2PS      C1 3296   0.144   2.574   5.762
    2PS      HR 3297   0.105   2.629   5.848
    2PS      HS 3298   0.080   2.488   5.739
    2PS      C2 3299   0.296   2.536   5.783
    2PS      HX 3300   0.305   2.468   5.698
    2PS      C3 3301   0.330   2.474   5.923
    2PS      HA 3302   0.262   2.394   5.952
    2PS      HB 3303   0.435   2.451   5.940
    2PS     O31 3304   0.295   2.587   6.004
    2PS     P31 3305   0.327   2.590   6.160
    2PS     O32 3306   0.190   2.622   6.229
    2PS     C31 3307   0.100   2.526   6.276
    2PS     H1A 3308   0.074   2.451   6.200
    2PS     H1B 3309   0.138   2.454   6.349
    2PS     C32 3310  -0.022   2.596   6.332
    2PS     H2A 3311   0.012   2.655   6.417
    2PS     N31 3312  -0.062   2.697   6.230
    2PS    HN1A 3313   0.017   2.745   6.184
    2PS    HN1B 3314  -0.127   2.657   6.160
    2PS    HN1C 3315  -0.118   2.772   6.274
    2PS     C33 3316  -0.129   2.517   6.396
    2PS     O33 3317   0.362   2.450   6.206
    2PS     O34 3318   0.427   2.697   6.187
    2PS     O21 3319   0.386   2.650   5.761
    2PS     C21 3320   0.516   2.629   5.745
    2PS     O22 3321   0.564   2.518   5.733
    2PS     O35 3322  -0.110   2.414   6.459
    2PS     O36 3323  -0.240   2.564   6.387
    3DHA   C116 3324   0.945   3.261   4.614
    3DHA   H16R 3325   0.996   3.303   4.701
    3DHA   C115 3326   0.938   3.114   4.614
    3DHA   H15R 3327   0.938   3.060   4.519
    3DHA   H15S 3328   1.020   3.068   4.671
    3DHA   C114 3329   0.808   3.073   4.687
    3DHA   H14R 3330   0.723   3.059   4.620
    3DHA   C113 3331   0.809   3.050   4.819
    3DHA   H13R 3332   0.722   3.002   4.863
    3DHA   C112 3333   0.921   3.069   4.913
    3DHA   H12R 3334   1.011   3.119   4.877
    3DHA   H12S 3335   0.894   3.131   4.998
    3DHA   C111 3336   0.963   2.937   4.967
    3DHA   H11R 3337   1.012   2.872   4.895
    3DHA   C110 3338   0.970   2.909   5.098
    3DHA   H10R 3339   0.996   2.807   5.124
    3DHA    C19 3340   0.915   2.977   5.219
    3DHA    H9R 3341   0.992   2.956   5.294
    3DHA    H9S 3342   0.912   3.084   5.200
    3DHA    C18 3343   0.785   2.925   5.260
    3DHA    H8R 3344   0.703   2.956   5.196
    3DHA    C17 3345   0.755   2.843   5.365
    3DHA    H7R 3346   0.658   2.799   5.389
    3DHA    C16 3347   0.851   2.774   5.459
    3DHA    H6R 3348   0.809   2.678   5.487
    3DHA    H6S 3349   0.944   2.739   5.414
    3DHA    C15 3350   0.885   2.865   5.576
    3DHA    H5R 3351   0.953   2.946   5.550
    3DHA    C14 3352   0.830   2.849   5.701
    3DHA    H4R 3353   0.845   2.928   5.774
    3DHA    C13 3354   0.744   2.736   5.753
    3DHA    H3R 3355   0.789   2.642   5.722
    3DHA    H3S 3356   0.748   2.716   5.861
    3DHA    C12 3357   0.596   2.755   5.719
    3DHA    H2R 3358   0.551   2.833   5.781
    3DHA    H2S 3359   0.594   2.781   5.612
    3DHA   C117 3360   0.884   3.345   4.530
    3DHA   H17R 3361   0.877   3.451   4.549
    3DHA   C118 3362   0.795   3.300   4.421
    3DHA   H18R 3363   0.691   3.296   4.453
    3DHA   H18S 3364   0.817   3.196   4.394
    3DHA   C119 3365   0.783   3.391   4.303
    3DHA   H19R 3366   0.706   3.466   4.318
    3DHA   C120 3367   0.859   3.394   4.193
    3DHA   H20R 3368   0.842   3.477   4.126
    3DHA   C121 3369   0.964   3.294   4.140
    3DHA   H21R 3370   0.961   3.202   4.199
    3DHA   H21S 3371   1.055   3.345   4.172
    3DHA   C122 3372   0.948   3.249   3.997
    3DHA   H22R 3373   1.033   3.188   3.966
    3DHA   H22S 3374   0.939   3.333   3.927
    3DHA   H22T 3375   0.855   3.193   3.991
    1ST    C118 3376   2.293   0.268   4.243
    1ST    H18R 3377   2.255   0.284   4.344
    1ST    H18S 3378   2.227   0.201   4.186
    1ST    H18T 3379   2.284   0.364   4.192
    1ST    C117 3380   2.440   0.222   4.245
    1ST    H17R 3381   2.474   0.219   4.141
    1ST    H17S 3382   2.498   0.298   4.298
    1ST    C116 3383   2.450   0.084   4.316
    1ST    H16R 3384   2.426   0.117   4.417
    1ST    H16S 3385   2.379   0.003   4.297
    1ST    C115 3386   2.590   0.013   4.310
    1ST    H15R 3387   2.576  -0.082   4.363
    1ST    H15S 3388   2.620  -0.025   4.212
    1ST    C114 3389   2.707   0.089   4.375
    1ST    H14R 3390   2.713   0.187   4.327
    1ST    H14S 3391   2.682   0.101   4.481
    1ST    C113 3392   2.846   0.012   4.376
    1ST    H13R 3393   2.849  -0.052   4.464
    1ST    H13S 3394   2.848  -0.059   4.292
    1ST    C112 3395   2.972   0.100   4.376
    1ST    H12R 3396   3.054   0.038   4.412
    1ST    H12S 3397   2.983   0.144   4.277
    1ST    C111 3398   2.962   0.204   4.485
    1ST    H11R 3399   2.891   0.283   4.462
    1ST    H11S 3400   2.922   0.164   4.579
    1ST    C110 3401   3.091   0.274   4.499
    1ST    H10R 3402   3.171   0.200   4.503
    1ST    H10S 3403   3.110   0.328   4.406
    1ST     C19 3404   3.108   0.355   4.626
    1ST     H9R 3405   3.029   0.430   4.621
    1ST     H9S 3406   3.085   0.302   4.719
    1ST     C18 3407   3.240   0.423   4.626
    1ST     H8R 3408   3.323   0.356   4.601
    1ST     H8S 3409   3.240   0.508   4.556
    1ST     C17 3410   3.278   0.483   4.762
    1ST     H7R 3411   3.370   0.540   4.747
    1ST     H7S 3412   3.207   0.561   4.788
    1ST     C16 3413   3.282   0.378   4.876
    1ST     H6R 3414   3.177   0.359   4.899
    1ST     H6S 3415   3.300   0.280   4.831
    1ST     C15 3416   3.373   0.395   5.000
    1ST     H5R 3417   3.476   0.379   4.970
    1ST     H5S 3418   3.354   0.497   5.035
    1ST     C14 3419   3.347   0.292   5.113
    1ST     H4R 3420   3.243   0.298   5.146
    1ST     H4S 3421   3.366   0.192   5.073
    1ST     C13 3422   3.436   0.314   5.235
    1ST     H3R 3423   3.542   0.302   5.215
    1ST     H3S 3424   3.417   0.418   5.261
    1ST     C12 3425   3.394   0.235   5.363
    1ST     H2R 3426   3.286   0.246   5.378
    1ST     H2S 3427   3.425   0.131   5.348
    2PS     C11 3428   3.460   0.298   5.492
    2PS     O12 3429   3.517   0.406   5.493
    2PS     O11 3430   3.440   0.223   5.600
    2PS      C1 3431   3.491   0.265   5.731
    2PS      HR 3432   3.469   0.195   5.811
    2PS      HS 3433   3.598   0.280   5.714
    2PS      C2 3434   3.426   0.404   5.767
    2PS      HX 3435   3.446   0.476   5.687
    2PS      C3 3436   3.478   0.460   5.891
    2PS      HA 3437   3.577   0.499   5.867
    2PS      HB 3438   3.416   0.547   5.916
    2PS     O31 3439   3.479   0.367   6.000
    2PS     P31 3440   3.410   0.406   6.139
    2PS     O32 3441   3.523   0.504   6.200
    2PS     C31 3442   3.657   0.456   6.210
    2PS     H1A 3443   3.659   0.366   6.273
    2PS     H1B 3444   3.703   0.436   6.113
    2PS     C32 3445   3.751   0.553   6.274
    2PS     H2A 3446   3.855   0.521   6.265
    2PS     N31 3447   3.739   0.682   6.201
    2PS    HN1A 3448   3.773   0.678   6.103
    2PS    HN1B 3449   3.644   0.722   6.206
    2PS    HN1C 3450   3.786   0.759   6.252
    2PS     C33 3451   3.718   0.571   6.421
    2PS     O33 3452   3.283   0.480   6.113
    2PS     O34 3453   3.409   0.286   6.220
    2PS     O21 3454   3.284   0.380   5.775
    2PS     C21 3455   3.190   0.476   5.770
    2PS     O22 3456   3.206   0.594   5.766
    2PS     O35 3457   3.661   0.663   6.466
    2PS     O36 3458   3.775   0.488   6.493
    3DHA   C116 3459   2.711   0.479   4.654
    3DHA   H16R 3460   2.685   0.384   4.700
    3DHA   C115 3461   2.816   0.555   4.735
    3DHA   H15R 3462   2.880   0.473   4.769
    3DHA   H15S 3463   2.870   0.621   4.666
    3DHA   C114 3464   2.744   0.629   4.839
    3DHA   H14R 3465   2.646   0.671   4.819
    3DHA   C113 3466   2.771   0.621   4.967
    3DHA   H13R 3467   2.705   0.667   5.040
    3DHA   C112 3468   2.888   0.554   5.029
    3DHA   H12R 3469   2.880   0.570   5.137
    3DHA   H12S 3470   2.887   0.445   5.023
    3DHA   C111 3471   3.016   0.606   4.981
    3DHA   H11R 3472   3.050   0.569   4.885
    3DHA   C110 3473   3.091   0.694   5.041
    3DHA   H10R 3474   3.181   0.722   4.987
    3DHA    C19 3475   3.099   0.747   5.178
    3DHA    H9R 3476   3.090   0.855   5.166
    3DHA    H9S 3477   3.010   0.715   5.233
    3DHA    C18 3478   3.215   0.705   5.259
    3DHA    H8R 3479   3.309   0.754   5.237
    3DHA    C17 3480   3.212   0.609   5.354
    3DHA    H7R 3481   3.304   0.584   5.408
    3DHA    C16 3482   3.098   0.518   5.381
    3DHA    H6R 3483   3.044   0.498   5.288
    3DHA    H6S 3484   3.130   0.418   5.409
    3DHA    C15 3485   3.006   0.580   5.475
    3DHA    H5R 3486   2.971   0.677   5.441
    3DHA    C14 3487   2.961   0.534   5.587
    3DHA    H4R 3488   2.906   0.609   5.644
    3DHA    C13 3489   2.985   0.401   5.655
    3DHA    H3R 3490   2.893   0.344   5.669
    3DHA    H3S 3491   3.042   0.333   5.591
    3DHA    C12 3492   3.055   0.410   5.782
    3DHA    H2R 3493   3.006   0.462   5.864
    3DHA    H2S 3494   3.070   0.305   5.808
    3DHA   C117 3495   2.665   0.514   4.533
    3DHA   H17R 3496   2.595   0.451   4.480
    3DHA   C118 3497   2.685   0.644   4.460
    3DHA   H18R 3498   2.694   0.732   4.525
    3DHA   H18S 3499   2.598   0.662   4.396
    3DHA   C119 3500   2.795   0.635   4.357
    3DHA   H19R 3501   2.827   0.533   4.334
    3DHA   C120 3502   2.864   0.743   4.302
    3DHA   H20R 3503   2.948   0.720   4.236
    3DHA   C121 3504   2.836   0.886   4.316
    3DHA   H21R 3505   2.739   0.905   4.362
    3DHA   H21S 3506   2.829   0.939   4.220
    3DHA   C122 3507   2.935   0.941   4.422
    3DHA   H22R 3508   2.886   0.937   4.520
    3DHA   H22S 3509   2.956   1.047   4.409
    3DHA   H22T 3510   3.036   0.902   4.410
    1ST    C118 3511   6.572   2.268   3.897
    1ST    H18R 3512   6.596   2.320   3.803
    1ST    H18S 3513   6.508   2.184   3.870
    1ST    H18T 3514   6.664   2.224   3.935
    1ST    C117 3515   6.508   2.352   4.012
    1ST    H17R 3516   6.556   2.447   4.037
    1ST    H17S 3517   6.408   2.379   3.978
    1ST    C116 3518   6.506   2.257   4.140
    1ST    H16R 3519   6.449   2.168   4.113
    1ST    H16S 3520   6.610   2.226   4.155
    1ST    C115 3521   6.434   2.318   4.263
    1ST    H15R 3522   6.506   2.390   4.302
    1ST    H15S 3523   6.336   2.356   4.233
    1ST    C114 3524   6.404   2.214   4.365
    1ST    H14R 3525   6.371   2.127   4.306
    1ST    H14S 3526   6.499   2.174   4.401
    1ST    C113 3527   6.315   2.251   4.477
    1ST    H13R 3528   6.371   2.334   4.521
    1ST    H13S 3529   6.225   2.288   4.429
    1ST    C112 3530   6.278   2.151   4.581
    1ST    H12R 3531   6.175   2.177   4.605
    1ST    H12S 3532   6.278   2.046   4.550
    1ST    C111 3533   6.378   2.139   4.696
    1ST    H11R 3534   6.469   2.097   4.652
    1ST    H11S 3535   6.415   2.232   4.738
    1ST    C110 3536   6.339   2.041   4.804
    1ST    H10R 3537   6.343   1.940   4.761
    1ST    H10S 3538   6.419   2.044   4.878
    1ST     C19 3539   6.204   2.056   4.878
    1ST     H9R 3540   6.206   2.155   4.923
    1ST     H9S 3541   6.129   2.065   4.800
    1ST     C18 3542   6.170   1.930   4.962
    1ST     H8R 3543   6.170   1.836   4.906
    1ST     H8S 3544   6.255   1.908   5.027
    1ST     C17 3545   6.045   1.935   5.056
    1ST     H7R 3546   5.957   1.920   4.994
    1ST     H7S 3547   6.052   1.848   5.122
    1ST     C16 3548   6.041   2.057   5.149
    1ST     H6R 3549   6.028   2.147   5.089
    1ST     H6S 3550   5.954   2.052   5.214
    1ST     C15 3551   6.153   2.069   5.253
    1ST     H5R 3552   6.149   1.978   5.314
    1ST     H5S 3553   6.248   2.070   5.198
    1ST     C14 3554   6.143   2.187   5.351
    1ST     H4R 3555   6.199   2.275   5.319
    1ST     H4S 3556   6.041   2.227   5.355
    1ST     C13 3557   6.199   2.136   5.479
    1ST     H3R 3558   6.121   2.064   5.505
    1ST     H3S 3559   6.296   2.088   5.464
    1ST     C12 3560   6.212   2.249   5.589
    1ST     H2R 3561   6.304   2.302   5.567
    1ST     H2S 3562   6.128   2.319   5.583
    2PS     C11 3563   6.223   2.186   5.732
    2PS     O12 3564   6.191   2.255   5.825
    2PS     O11 3565   6.299   2.080   5.737
    2PS      C1 3566   6.335   2.016   5.861
    2PS      HR 3567   6.402   1.932   5.841
    2PS      HS 3568   6.379   2.099   5.918
    2PS      C2 3569   6.206   1.955   5.922
    2PS      HX 3570   6.123   2.025   5.917
    2PS      C3 3571   6.230   1.925   6.072
    2PS      HA 3572   6.222   2.017   6.130
    2PS      HB 3573   6.150   1.854   6.097
    2PS     O31 3574   6.349   1.864   6.097
    2PS     P31 3575   6.429   1.863   6.241
    2PS     O32 3576   6.360   1.740   6.333
    2PS     C31 3577   6.241   1.755   6.402
    2PS     H1A 3578   6.259   1.815   6.492
    2PS     H1B 3579   6.171   1.821   6.350
    2PS     C32 3580   6.179   1.615   6.429
    2PS     H2A 3581   6.142   1.574   6.335
    2PS     N31 3582   6.277   1.508   6.476
    2PS    HN1A 3583   6.338   1.548   6.549
    2PS    HN1B 3584   6.232   1.420   6.507
    2PS    HN1C 3585   6.342   1.486   6.399
    2PS     C33 3586   6.063   1.642   6.525
    2PS     O33 3587   6.564   1.818   6.214
    2PS     O34 3588   6.407   1.992   6.314
    2PS     O21 3589   6.180   1.827   5.843
    2PS     C21 3590   6.101   1.830   5.738
    2PS     O22 3591   6.047   1.931   5.691
    2PS     O35 3592   5.960   1.687   6.482
    2PS     O36 3593   6.084   1.629   6.648
    3DHA   C116 3594   6.447   1.627   4.583
    3DHA   H16R 3595   6.374   1.609   4.661
    3DHA   C115 3596   6.585   1.570   4.614
    3DHA   H15R 3597   6.646   1.579   4.524
    3DHA   H15S 3598   6.640   1.626   4.691
    3DHA   C114 3599   6.550   1.433   4.661
    3DHA   H14R 3600   6.508   1.368   4.586
    3DHA   C113 3601   6.560   1.387   4.788
    3DHA   H13R 3602   6.544   1.281   4.803
    3DHA   C112 3603   6.616   1.452   4.911
    3DHA   H12R 3604   6.717   1.414   4.930
    3DHA   H12S 3605   6.627   1.561   4.904
    3DHA   C111 3606   6.531   1.406   5.026
    3DHA   H11R 3607   6.566   1.316   5.075
    3DHA   C110 3608   6.431   1.475   5.070
    3DHA   H10R 3609   6.375   1.435   5.154
    3DHA    C19 3610   6.376   1.603   5.022
    3DHA    H9R 3611   6.446   1.650   4.952
    3DHA    H9S 3612   6.278   1.586   4.975
    3DHA    C18 3613   6.361   1.690   5.139
    3DHA    H8R 3614   6.423   1.779   5.130
    3DHA    C17 3615   6.292   1.678   5.248
    3DHA    H7R 3616   6.303   1.756   5.323
    3DHA    C16 3617   6.190   1.573   5.280
    3DHA    H6R 3618   6.092   1.618   5.296
    3DHA    H6S 3619   6.179   1.499   5.201
    3DHA    C15 3620   6.220   1.502   5.404
    3DHA    H5R 3621   6.263   1.403   5.389
    3DHA    C14 3622   6.228   1.539   5.529
    3DHA    H4R 3623   6.259   1.474   5.611
    3DHA    C13 3624   6.203   1.675   5.585
    3DHA    H3R 3625   6.296   1.714   5.626
    3DHA    H3S 3626   6.184   1.740   5.500
    3DHA    C12 3627   6.086   1.699   5.679
    3DHA    H2R 3628   5.982   1.678   5.653
    3DHA    H2S 3629   6.098   1.624   5.757
    3DHA   C117 3630   6.407   1.692   4.471
    3DHA   H17R 3631   6.309   1.738   4.469
    3DHA   C118 3632   6.493   1.717   4.348
    3DHA   H18R 3633   6.598   1.735   4.375
    3DHA   H18S 3634   6.460   1.809   4.300
    3DHA   C119 3635   6.501   1.602   4.253
    3DHA   H19R 3636   6.485   1.501   4.290
    3DHA   C120 3637   6.519   1.622   4.124
    3DHA   H20R 3638   6.519   1.534   4.060
    3DHA   C121 3639   6.525   1.746   4.049
    3DHA   H21R 3640   6.437   1.808   4.073
    3DHA   H21S 3641   6.519   1.724   3.943
    3DHA   C122 3642   6.655   1.816   4.078
    3DHA   H22R 3643   6.652   1.844   4.183
    3DHA   H22S 3644   6.674   1.916   4.037
    3DHA   H22T 3645   6.747   1.760   4.065
    1ST    C118 3646   5.676   5.825   4.192
    1ST    H18R 3647   5.654   5.915   4.135
    1ST    H18S 3648   5.711   5.747   4.125
    1ST    H18T 3649   5.759   5.860   4.254
    1ST    C117 3650   5.556   5.777   4.286
    1ST    H17R 3651   5.469   5.763   4.221
    1ST    H17S 3652   5.588   5.679   4.321
    1ST    C116 3653   5.510   5.873   4.395
    1ST    H16R 3654   5.453   5.827   4.476
    1ST    H16S 3655   5.592   5.918   4.451
    1ST    C115 3656   5.419   5.991   4.336
    1ST    H15R 3657   5.488   6.047   4.274
    1ST    H15S 3658   5.344   5.960   4.263
    1ST    C114 3659   5.342   6.068   4.439
    1ST    H14R 3660   5.283   6.146   4.391
    1ST    H14S 3661   5.275   6.008   4.501
    1ST    C113 3662   5.440   6.159   4.533
    1ST    H13R 3663   5.525   6.097   4.562
    1ST    H13S 3664   5.483   6.230   4.463
    1ST    C112 3665   5.377   6.202   4.667
    1ST    H12R 3666   5.441   6.268   4.726
    1ST    H12S 3667   5.293   6.267   4.642
    1ST    C111 3668   5.323   6.097   4.761
    1ST    H11R 3669   5.243   6.043   4.711
    1ST    H11S 3670   5.405   6.027   4.780
    1ST    C110 3671   5.255   6.144   4.887
    1ST    H10R 3672   5.175   6.215   4.866
    1ST    H10S 3673   5.202   6.062   4.934
    1ST     C19 3674   5.354   6.197   4.996
    1ST     H9R 3675   5.432   6.121   5.000
    1ST     H9S 3676   5.411   6.285   4.967
    1ST     C18 3677   5.276   6.216   5.129
    1ST     H8R 3678   5.220   6.129   5.164
    1ST     H8S 3679   5.350   6.246   5.204
    1ST     C17 3680   5.193   6.343   5.122
    1ST     H7R 3681   5.260   6.429   5.132
    1ST     H7S 3682   5.145   6.367   5.027
    1ST     C16 3683   5.089   6.367   5.236
    1ST     H6R 3684   5.073   6.475   5.225
    1ST     H6S 3685   4.993   6.323   5.206
    1ST     C15 3686   5.144   6.336   5.377
    1ST     H5R 3687   5.152   6.227   5.389
    1ST     H5S 3688   5.246   6.372   5.388
    1ST     C14 3689   5.057   6.398   5.487
    1ST     H4R 3690   5.071   6.506   5.497
    1ST     H4S 3691   4.955   6.384   5.452
    1ST     C13 3692   5.064   6.335   5.627
    1ST     H3R 3693   4.997   6.394   5.691
    1ST     H3S 3694   5.028   6.233   5.615
    1ST     C12 3695   5.203   6.346   5.700
    1ST     H2R 3696   5.284   6.308   5.638
    1ST     H2S 3697   5.233   6.448   5.725
    2PS     C11 3698   5.202   6.269   5.830
    2PS     O12 3699   5.103   6.238   5.896
    2PS     O11 3700   5.328   6.258   5.882
    2PS      C1 3701   5.364   6.159   5.982
    2PS      HR 3702   5.473   6.161   5.975
    2PS      HS 3703   5.324   6.193   6.078
    2PS      C2 3704   5.315   6.012   5.957
    2PS      HX 3705   5.215   6.024   5.914
    2PS      C3 3706   5.322   5.933   6.080
    2PS      HA 3707   5.229   5.927   6.137
    2PS      HB 3708   5.348   5.828   6.071
    2PS     O31 3709   5.424   5.987   6.164
    2PS     P31 3710   5.405   5.953   6.321
    2PS     O32 3711   5.266   6.008   6.361
    2PS     C31 3712   5.253   6.150   6.380
    2PS     H1A 3713   5.291   6.186   6.475
    2PS     H1B 3714   5.292   6.208   6.296
    2PS     C32 3715   5.100   6.166   6.393
    2PS     H2A 3716   5.059   6.125   6.300
    2PS     N31 3717   5.039   6.083   6.501
    2PS    HN1A 3718   5.053   5.983   6.479
    2PS    HN1B 3719   5.096   6.090   6.587
    2PS    HN1C 3720   4.940   6.094   6.530
    2PS     C33 3721   5.062   6.314   6.387
    2PS     O33 3722   5.419   5.807   6.337
    2PS     O34 3723   5.503   6.034   6.394
    2PS     O21 3724   5.395   5.937   5.856
    2PS     C21 3725   5.380   5.963   5.724
    2PS     O22 3726   5.303   6.050   5.681
    2PS     O35 3727   5.039   6.392   6.482
    2PS     O36 3728   5.056   6.364   6.277
    3DHA   C116 3729   5.996   5.397   4.466
    3DHA   H16R 3730   5.948   5.451   4.386
    3DHA   C115 3731   6.023   5.491   4.578
    3DHA   H15R 3732   6.041   5.429   4.666
    3DHA   H15S 3733   6.105   5.560   4.552
    3DHA   C114 3734   5.900   5.575   4.590
    3DHA   H14R 3735   5.851   5.594   4.495
    3DHA   C113 3736   5.852   5.630   4.700
    3DHA   H13R 3737   5.760   5.688   4.704
    3DHA   C112 3738   5.900   5.623   4.843
    3DHA   H12R 3739   5.986   5.557   4.858
    3DHA   H12S 3740   5.930   5.727   4.857
    3DHA   C111 3741   5.791   5.575   4.931
    3DHA   H11R 3742   5.792   5.468   4.951
    3DHA   C110 3743   5.696   5.644   4.991
    3DHA   H10R 3744   5.621   5.595   5.052
    3DHA    C19 3745   5.677   5.790   4.986
    3DHA    H9R 3746   5.710   5.828   4.889
    3DHA    H9S 3747   5.571   5.808   5.002
    3DHA    C18 3748   5.758   5.861   5.092
    3DHA    H8R 3749   5.835   5.925   5.051
    3DHA    C17 3750   5.714   5.873   5.218
    3DHA    H7R 3751   5.761   5.947   5.281
    3DHA    C16 3752   5.599   5.804   5.280
    3DHA    H6R 3753   5.580   5.717   5.217
    3DHA    H6S 3754   5.647   5.770   5.372
    3DHA    C15 3755   5.480   5.883   5.300
    3DHA    H5R 3756   5.456   5.943   5.213
    3DHA    C14 3757   5.399   5.890   5.408
    3DHA    H4R 3758   5.310   5.952   5.413
    3DHA    C13 3759   5.419   5.811   5.535
    3DHA    H3R 3760   5.320   5.772   5.561
    3DHA    H3S 3761   5.479   5.724   5.509
    3DHA    C12 3762   5.486   5.900   5.642
    3DHA    H2R 3763   5.555   5.838   5.700
    3DHA    H2S 3764   5.542   5.973   5.584
    3DHA   C117 3765   6.027   5.268   4.456
    3DHA   H17R 3766   6.001   5.200   4.375
    3DHA   C118 3767   6.108   5.197   4.563
    3DHA   H18R 3768   6.127   5.095   4.530
    3DHA   H18S 3769   6.049   5.178   4.653
    3DHA   C119 3770   6.240   5.263   4.581
    3DHA   H19R 3771   6.221   5.368   4.602
    3DHA   C120 3772   6.363   5.204   4.585
    3DHA   H20R 3773   6.438   5.277   4.615
    3DHA   C121 3774   6.398   5.057   4.580
    3DHA   H21R 3775   6.498   5.035   4.544
    3DHA   H21S 3776   6.325   5.008   4.516
    3DHA   C122 3777   6.391   4.974   4.709
    3DHA   H22R 3778   6.476   5.004   4.772
    3DHA   H22S 3779   6.382   4.868   4.688
    3DHA   H22T 3780   6.294   5.002   4.752
    1ST    C118 3781   6.800   5.207   4.380
    1ST    H18R 3782   6.810   5.107   4.338
    1ST    H18S 3783   6.884   5.260   4.334
    1ST    H18T 3784   6.701   5.242   4.352
    1ST    C117 3785   6.827   5.210   4.529
    1ST    H17R 3786   6.822   5.313   4.563
    1ST    H17S 3787   6.756   5.141   4.574
    1ST    C116 3788   6.961   5.142   4.567
    1ST    H16R 3789   6.958   5.035   4.545
    1ST    H16S 3790   7.047   5.183   4.513
    1ST    C115 3791   6.996   5.149   4.718
    1ST    H15R 3792   7.096   5.113   4.742
    1ST    H15S 3793   7.012   5.254   4.743
    1ST    C114 3794   6.873   5.109   4.806
    1ST    H14R 3795   6.785   5.162   4.771
    1ST    H14S 3796   6.850   5.004   4.785
    1ST    C113 3797   6.890   5.119   4.958
    1ST    H13R 3798   6.968   5.046   4.981
    1ST    H13S 3799   6.933   5.218   4.972
    1ST    C112 3800   6.761   5.094   5.037
    1ST    H12R 3801   6.696   5.173   5.000
    1ST    H12S 3802   6.714   4.997   5.017
    1ST    C111 3803   6.783   5.109   5.189
    1ST    H11R 3804   6.873   5.058   5.225
    1ST    H11S 3805   6.807   5.212   5.215
    1ST    C110 3806   6.672   5.057   5.276
    1ST    H10R 3807   6.624   4.968   5.235
    1ST    H10S 3808   6.714   5.013   5.367
    1ST     C19 3809   6.570   5.161   5.314
    1ST     H9R 3810   6.601   5.216   5.403
    1ST     H9S 3811   6.569   5.232   5.231
    1ST     C18 3812   6.425   5.101   5.330
    1ST     H8R 3813   6.361   5.190   5.331
    1ST     H8S 3814   6.393   5.043   5.243
    1ST     C17 3815   6.418   5.015   5.457
    1ST     H7R 3816   6.498   4.941   5.450
    1ST     H7S 3817   6.444   5.080   5.541
    1ST     C16 3818   6.289   4.943   5.484
    1ST     H6R 3819   6.199   5.004   5.483
    1ST     H6S 3820   6.275   4.881   5.395
    1ST     C15 3821   6.305   4.870   5.618
    1ST     H5R 3822   6.373   4.791   5.585
    1ST     H5S 3823   6.352   4.936   5.692
    1ST     C14 3824   6.172   4.820   5.672
    1ST     H4R 3825   6.131   4.911   5.715
    1ST     H4S 3826   6.113   4.791   5.585
    1ST     C13 3827   6.179   4.704   5.772
    1ST     H3R 3828   6.088   4.646   5.793
    1ST     H3S 3829   6.236   4.628   5.718
    1ST     C12 3830   6.258   4.721   5.902
    1ST     H2R 3831   6.250   4.619   5.940
    1ST     H2S 3832   6.363   4.749   5.891
    2PS     C11 3833   6.174   4.811   5.996
    2PS     O12 3834   6.062   4.778   6.037
    2PS     O11 3835   6.250   4.909   6.046
    2PS      C1 3836   6.196   4.987   6.156
    2PS      HR 3837   6.098   5.032   6.138
    2PS      HS 3838   6.189   4.920   6.242
    2PS      C2 3839   6.308   5.092   6.180
    2PS      HX 3840   6.400   5.040   6.209
    2PS      C3 3841   6.266   5.176   6.292
    2PS      HA 3842   6.248   5.118   6.383
    2PS      HB 3843   6.343   5.252   6.305
    2PS     O31 3844   6.141   5.240   6.253
    2PS     P31 3845   6.092   5.355   6.352
    2PS     O32 3846   6.071   5.278   6.489
    2PS     C31 3847   5.961   5.193   6.499
    2PS     H1A 3848   5.873   5.241   6.455
    2PS     H1B 3849   5.980   5.095   6.454
    2PS     C32 3850   5.934   5.173   6.649
    2PS     H2A 3851   6.016   5.123   6.700
    2PS     N31 3852   5.918   5.302   6.718
    2PS    HN1A 3853   6.005   5.357   6.708
    2PS    HN1B 3854   5.841   5.362   6.686
    2PS    HN1C 3855   5.903   5.281   6.818
    2PS     C33 3856   5.818   5.068   6.665
    2PS     O33 3857   6.203   5.450   6.375
    2PS     O34 3858   5.960   5.414   6.306
    2PS     O21 3859   6.341   5.170   6.058
    2PS     C21 3860   6.454   5.234   6.060
    2PS     O22 3861   6.546   5.206   6.134
    2PS     O35 3862   5.853   4.954   6.638
    2PS     O36 3863   5.726   5.105   6.731
    3DHA   C116 3864   6.434   5.538   4.784
    3DHA   H16R 3865   6.367   5.570   4.704
    3DHA   C115 3866   6.399   5.582   4.922
    3DHA   H15R 3867   6.356   5.495   4.972
    3DHA   H15S 3868   6.495   5.602   4.969
    3DHA   C114 3869   6.298   5.695   4.931
    3DHA   H14R 3870   6.306   5.759   4.844
    3DHA   C113 3871   6.209   5.716   5.028
    3DHA   H13R 3872   6.145   5.804   5.024
    3DHA   C112 3873   6.176   5.625   5.142
    3DHA   H12R 3874   6.137   5.528   5.109
    3DHA   H12S 3875   6.263   5.610   5.206
    3DHA   C111 3876   6.065   5.677   5.228
    3DHA   H11R 3877   5.984   5.720   5.170
    3DHA   C110 3878   6.048   5.675   5.357
    3DHA   H10R 3879   5.962   5.723   5.404
    3DHA    C19 3880   6.147   5.626   5.449
    3DHA    H9R 3881   6.243   5.668   5.420
    3DHA    H9S 3882   6.134   5.663   5.551
    3DHA    C18 3883   6.156   5.478   5.445
    3DHA    H8R 3884   6.101   5.441   5.360
    3DHA    C17 3885   6.202   5.409   5.553
    3DHA    H7R 3886   6.192   5.300   5.557
    3DHA    C16 3887   6.260   5.461   5.679
    3DHA    H6R 3888   6.222   5.558   5.710
    3DHA    H6S 3889   6.236   5.390   5.759
    3DHA    C15 3890   6.407   5.462   5.665
    3DHA    H5R 3891   6.448   5.540   5.602
    3DHA    C14 3892   6.488   5.372   5.718
    3DHA    H4R 3893   6.594   5.394   5.714
    3DHA    C13 3894   6.453   5.253   5.810
    3DHA    H3R 3895   6.352   5.211   5.806
    3DHA    H3S 3896   6.522   5.170   5.796
    3DHA    C12 3897   6.467   5.331   5.944
    3DHA    H2R 3898   6.556   5.391   5.963
    3DHA    H2S 3899   6.385   5.402   5.948
    3DHA   C117 3900   6.550   5.478   4.751
    3DHA   H17R 3901   6.568   5.461   4.645
    3DHA   C118 3902   6.661   5.430   4.844
    3DHA   H18R 3903   6.656   5.322   4.850
    3DHA   H18S 3904   6.664   5.454   4.950
    3DHA   C119 3905   6.790   5.464   4.776
    3DHA   H19R 3906   6.850   5.378   4.747
    3DHA   C120 3907   6.843   5.585   4.758
    3DHA   H20R 3908   6.939   5.577   4.707
    3DHA   C121 3909   6.788   5.726   4.793
    3DHA   H21R 3910   6.698   5.707   4.852
    3DHA   H21S 3911   6.770   5.780   4.700
    3DHA   C122 3912   6.889   5.786   4.885
    3DHA   H22R 3913   6.975   5.820   4.828
    3DHA   H22S 3914   6.917   5.721   4.968
    3DHA   H22T 3915   6.851   5.875   4.935
    1ST    C118 3916   2.342   2.062   4.090
    1ST    H18R 3917   2.370   1.959   4.114
    1ST    H18S 3918   2.440   2.110   4.088
    1ST    H18T 3919   2.302   2.060   3.989
    1ST    C117 3920   2.252   2.120   4.197
    1ST    H17R 3921   2.304   2.104   4.292
    1ST    H17S 3922   2.247   2.229   4.197
    1ST    C116 3923   2.108   2.066   4.202
    1ST    H16R 3924   2.070   2.073   4.100
    1ST    H16S 3925   2.107   1.960   4.230
    1ST    C115 3926   2.018   2.146   4.296
    1ST    H15R 3927   2.026   2.251   4.266
    1ST    H15S 3928   1.914   2.117   4.282
    1ST    C114 3929   2.051   2.149   4.447
    1ST    H14R 3930   2.145   2.187   4.487
    1ST    H14S 3931   1.974   2.217   4.484
    1ST    C113 3932   2.037   2.017   4.519
    1ST    H13R 3933   1.954   1.965   4.471
    1ST    H13S 3934   2.127   1.956   4.502
    1ST    C112 3935   2.019   2.034   4.669
    1ST    H12R 3936   2.097   2.093   4.718
    1ST    H12S 3937   1.920   2.072   4.696
    1ST    C111 3938   2.010   1.894   4.735
    1ST    H11R 3939   1.926   1.835   4.698
    1ST    H11S 3940   2.097   1.832   4.713
    1ST    C110 3941   1.998   1.903   4.892
    1ST    H10R 3942   2.093   1.927   4.941
    1ST    H10S 3943   1.927   1.980   4.922
    1ST     C19 3944   1.971   1.766   4.952
    1ST     H9R 3945   1.884   1.716   4.909
    1ST     H9S 3946   2.049   1.707   4.903
    1ST     C18 3947   1.968   1.745   5.105
    1ST     H8R 3948   1.940   1.645   5.137
    1ST     H8S 3949   2.071   1.761   5.134
    1ST     C17 3950   1.880   1.847   5.178
    1ST     H7R 3951   1.891   1.947   5.137
    1ST     H7S 3952   1.777   1.817   5.155
    1ST     C16 3953   1.909   1.851   5.329
    1ST     H6R 3954   1.899   1.744   5.348
    1ST     H6S 3955   2.011   1.886   5.348
    1ST     C15 3956   1.806   1.937   5.409
    1ST     H5R 3957   1.855   1.966   5.502
    1ST     H5S 3958   1.781   2.037   5.373
    1ST     C14 3959   1.678   1.866   5.443
    1ST     H4R 3960   1.618   1.835   5.358
    1ST     H4S 3961   1.722   1.773   5.481
    1ST     C13 3962   1.591   1.931   5.554
    1ST     H3R 3963   1.564   2.029   5.514
    1ST     H3S 3964   1.503   1.868   5.570
    1ST     C12 3965   1.672   1.958   5.681
    1ST     H2R 3966   1.723   1.868   5.716
    1ST     H2S 3967   1.740   2.036   5.648
    2PS     C11 3968   1.595   2.026   5.789
    2PS     O12 3969   1.475   2.020   5.800
    2PS     O11 3970   1.678   2.083   5.881
    2PS      C1 3971   1.604   2.123   6.003
    2PS      HR 3972   1.526   2.194   5.975
    2PS      HS 3973   1.563   2.037   6.057
    2PS      C2 3974   1.700   2.201   6.088
    2PS      HX 3975   1.800   2.181   6.051
    2PS      C3 3976   1.705   2.151   6.237
    2PS      HA 3977   1.682   2.044   6.244
    2PS      HB 3978   1.806   2.168   6.275
    2PS     O31 3979   1.617   2.219   6.321
    2PS     P31 3980   1.641   2.235   6.482
    2PS     O32 3981   1.774   2.324   6.508
    2PS     C31 3982   1.770   2.468   6.497
    2PS     H1A 3983   1.728   2.494   6.399
    2PS     H1B 3984   1.708   2.515   6.573
    2PS     C32 3985   1.922   2.510   6.507
    2PS     H2A 3986   1.958   2.479   6.605
    2PS     N31 3987   2.006   2.435   6.405
    2PS    HN1A 3988   1.964   2.442   6.311
    2PS    HN1B 3989   2.104   2.466   6.406
    2PS    HN1C 3990   2.014   2.333   6.419
    2PS     C33 3991   1.935   2.659   6.501
    2PS     O33 3992   1.528   2.305   6.538
    2PS     O34 3993   1.666   2.099   6.536
    2PS     O21 3994   1.662   2.342   6.080
    2PS     C21 3995   1.741   2.435   6.131
    2PS     O22 3996   1.845   2.421   6.185
    2PS     O35 3997   1.995   2.705   6.602
    2PS     O36 3998   1.872   2.717   6.418
    3DHA   C116 3999   1.758   2.867   4.826
    3DHA   H16R 4000   1.711   2.771   4.806
    3DHA   C115 4001   1.850   2.888   4.942
    3DHA   H15R 4002   1.904   2.794   4.955
    3DHA   H15S 4003   1.923   2.968   4.929
    3DHA   C114 4004   1.771   2.912   5.066
    3DHA   H14R 4005   1.689   2.983   5.059
    3DHA   C113 4006   1.786   2.857   5.182
    3DHA   H13R 4007   1.730   2.903   5.263
    3DHA   C112 4008   1.880   2.744   5.220
    3DHA   H12R 4009   1.970   2.732   5.159
    3DHA   H12S 4010   1.915   2.766   5.321
    3DHA   C111 4011   1.810   2.612   5.214
    3DHA   H11R 4012   1.809   2.567   5.115
    3DHA   C110 4013   1.768   2.536   5.324
    3DHA   H10R 4014   1.728   2.437   5.305
    3DHA    C19 4015   1.766   2.571   5.469
    3DHA    H9R 4016   1.834   2.504   5.523
    3DHA    H9S 4017   1.808   2.671   5.471
    3DHA    C18 4018   1.626   2.564   5.525
    3DHA    H8R 4019   1.544   2.596   5.460
    3DHA    C17 4020   1.592   2.505   5.643
    3DHA    H7R 4021   1.489   2.487   5.670
    3DHA    C16 4022   1.681   2.449   5.751
    3DHA    H6R 4023   1.626   2.392   5.826
    3DHA    H6S 4024   1.751   2.377   5.707
    3DHA    C15 4025   1.758   2.558   5.818
    3DHA    H5R 4026   1.853   2.589   5.775
    3DHA    C14 4027   1.721   2.630   5.929
    3DHA    H4R 4028   1.779   2.716   5.960
    3DHA    C13 4029   1.607   2.605   6.016
    3DHA    H3R 4030   1.563   2.704   6.032
    3DHA    H3S 4031   1.537   2.532   5.975
    3DHA    C12 4032   1.657   2.558   6.155
    3DHA    H2R 4033   1.715   2.640   6.199
    3DHA    H2S 4034   1.577   2.548   6.229
    3DHA   C117 4035   1.711   2.979   4.766
    3DHA   H17R 4036   1.641   2.960   4.685
    3DHA   C118 4037   1.734   3.123   4.792
    3DHA   H18R 4038   1.742   3.166   4.692
    3DHA   H18S 4039   1.825   3.144   4.847
    3DHA   C119 4040   1.614   3.174   4.863
    3DHA   H19R 4041   1.636   3.218   4.960
    3DHA   C120 4042   1.488   3.173   4.808
    3DHA   H20R 4043   1.407   3.207   4.872
    3DHA   C121 4044   1.445   3.127   4.670
    3DHA   H21R 4045   1.378   3.042   4.682
    3DHA   H21S 4046   1.531   3.096   4.612
    3DHA   C122 4047   1.366   3.236   4.589
    3DHA   H22R 4048   1.297   3.293   4.651
    3DHA   H22S 4049   1.325   3.196   4.497
    3DHA   H22T 4050   1.426   3.319   4.550
    1ST    C118 4051   1.901   3.818   4.127
    1ST    H18R 4052   1.842   3.855   4.042
    1ST    H18S 4053   1.841   3.871   4.201
    1ST    H18T 4054   1.890   3.711   4.147
    1ST    C117 4055   2.043   3.860   4.148
    1ST    H17R 4056   2.101   3.793   4.084
    1ST    H17S 4057   2.055   3.962   4.111
    1ST    C116 4058   2.100   3.867   4.290
    1ST    H16R 4059   2.094   3.769   4.339
    1ST    H16S 4060   2.208   3.881   4.283
    1ST    C115 4061   2.054   3.973   4.380
    1ST    H15R 4062   2.092   4.069   4.344
    1ST    H15S 4063   1.945   3.979   4.386
    1ST    C114 4064   2.093   3.965   4.526
    1ST    H14R 4065   2.062   4.061   4.566
    1ST    H14S 4066   2.027   3.890   4.571
    1ST    C113 4067   2.238   3.911   4.565
    1ST    H13R 4068   2.267   3.826   4.504
    1ST    H13S 4069   2.316   3.976   4.525
    1ST    C112 4070   2.256   3.873   4.707
    1ST    H12R 4071   2.248   3.960   4.771
    1ST    H12S 4072   2.179   3.810   4.752
    1ST    C111 4073   2.393   3.808   4.729
    1ST    H11R 4074   2.384   3.705   4.695
    1ST    H11S 4075   2.471   3.866   4.679
    1ST    C110 4076   2.432   3.798   4.879
    1ST    H10R 4077   2.426   3.899   4.918
    1ST    H10S 4078   2.341   3.755   4.923
    1ST     C19 4079   2.562   3.729   4.923
    1ST     H9R 4080   2.553   3.622   4.903
    1ST     H9S 4081   2.645   3.779   4.872
    1ST     C18 4082   2.601   3.745   5.076
    1ST     H8R 4083   2.699   3.702   5.096
    1ST     H8S 4084   2.610   3.852   5.097
    1ST     C17 4085   2.503   3.696   5.174
    1ST     H7R 4086   2.410   3.752   5.162
    1ST     H7S 4087   2.473   3.592   5.157
    1ST     C16 4088   2.547   3.700   5.321
    1ST     H6R 4089   2.617   3.617   5.331
    1ST     H6S 4090   2.613   3.787   5.329
    1ST     C15 4091   2.432   3.706   5.435
    1ST     H5R 4092   2.365   3.791   5.420
    1ST     H5S 4093   2.367   3.619   5.433
    1ST     C14 4094   2.485   3.697   5.578
    1ST     H4R 4095   2.569   3.628   5.590
    1ST     H4S 4096   2.530   3.794   5.602
    1ST     C13 4097   2.366   3.678   5.672
    1ST     H3R 4098   2.298   3.763   5.675
    1ST     H3S 4099   2.313   3.585   5.649
    1ST     C12 4100   2.405   3.661   5.817
    1ST     H2R 4101   2.470   3.574   5.828
    1ST     H2S 4102   2.467   3.747   5.841
    2PS     C11 4103   2.293   3.657   5.920
    2PS     O12 4104   2.234   3.555   5.956
    2PS     O11 4105   2.265   3.780   5.956
    2PS      C1 4106   2.154   3.798   6.053
    2PS      HR 4107   2.067   3.752   6.005
    2PS      HS 4108   2.175   3.760   6.153
    2PS      C2 4109   2.118   3.950   6.067
    2PS      HX 4110   2.212   3.999   6.092
    2PS      C3 4111   2.012   3.972   6.178
    2PS      HA 4112   2.070   3.964   6.270
    2PS      HB 4113   1.970   4.073   6.180
    2PS     O31 4114   1.914   3.875   6.171
    2PS     P31 4115   1.790   3.876   6.275
    2PS     O32 4116   1.806   3.771   6.387
    2PS     C31 4117   1.907   3.769   6.481
    2PS     H1A 4118   2.000   3.817   6.450
    2PS     H1B 4119   1.869   3.843   6.551
    2PS     C32 4120   1.932   3.634   6.552
    2PS     H2A 4121   1.842   3.606   6.607
    2PS     N31 4122   1.932   3.523   6.457
    2PS    HN1A 4123   1.839   3.517   6.412
    2PS    HN1B 4124   2.004   3.546   6.387
    2PS    HN1C 4125   1.958   3.434   6.502
    2PS     C33 4126   2.051   3.651   6.639
    2PS     O33 4127   1.798   4.009   6.335
    2PS     O34 4128   1.669   3.843   6.196
    2PS     O21 4129   2.080   4.008   5.939
    2PS     C21 4130   2.074   4.144   5.925
    2PS     O22 4131   2.093   4.228   6.009
    2PS     O35 4132   2.158   3.676   6.585
    2PS     O36 4133   2.030   3.666   6.754
    3DHA   C116 4134   1.919   3.790   5.174
    3DHA   H16R 4135   1.839   3.769   5.243
    3DHA   C115 4136   1.936   3.929   5.122
    3DHA   H15R 4137   1.909   4.003   5.197
    3DHA   H15S 4138   2.042   3.947   5.107
    3DHA   C114 4139   1.871   3.959   4.993
    3DHA   H14R 4140   1.920   3.943   4.897
    3DHA   C113 4141   1.748   4.014   4.972
    3DHA   H13R 4142   1.717   4.022   4.868
    3DHA   C112 4143   1.651   4.059   5.081
    3DHA   H12R 4144   1.555   4.074   5.032
    3DHA   H12S 4145   1.659   3.985   5.161
    3DHA   C111 4146   1.695   4.187   5.131
    3DHA   H11R 4147   1.786   4.219   5.080
    3DHA   C110 4148   1.648   4.255   5.238
    3DHA   H10R 4149   1.702   4.341   5.277
    3DHA    C19 4150   1.540   4.212   5.330
    3DHA    H9R 4151   1.455   4.278   5.316
    3DHA    H9S 4152   1.495   4.113   5.319
    3DHA    C18 4153   1.576   4.228   5.472
    3DHA    H8R 4154   1.528   4.301   5.537
    3DHA    C17 4155   1.677   4.165   5.534
    3DHA    H7R 4156   1.697   4.197   5.636
    3DHA    C16 4157   1.772   4.064   5.477
    3DHA    H6R 4158   1.781   3.977   5.542
    3DHA    H6S 4159   1.729   4.032   5.382
    3DHA    C15 4160   1.901   4.127   5.453
    3DHA    H5R 4161   1.904   4.164   5.350
    3DHA    C14 4162   1.996   4.152   5.546
    3DHA    H4R 4163   2.084   4.204   5.508
    3DHA    C13 4164   2.013   4.098   5.687
    3DHA    H3R 4165   1.920   4.047   5.712
    3DHA    H3S 4166   2.092   4.022   5.681
    3DHA    C12 4167   2.045   4.203   5.794
    3DHA    H2R 4168   2.127   4.256   5.746
    3DHA    H2S 4169   1.965   4.277   5.801
    3DHA   C117 4170   1.983   3.683   5.135
    3DHA   H17R 4171   1.961   3.583   5.174
    3DHA   C118 4172   2.083   3.673   5.023
    3DHA   H18R 4173   2.176   3.620   5.044
    3DHA   H18S 4174   2.111   3.774   4.992
    3DHA   C119 4175   2.025   3.606   4.900
    3DHA   H19R 4176   1.978   3.679   4.834
    3DHA   C120 4177   2.032   3.477   4.870
    3DHA   H20R 4178   1.983   3.442   4.779
    3DHA   C121 4179   2.090   3.365   4.957
    3DHA   H21R 4180   2.025   3.277   4.952
    3DHA   H21S 4181   2.098   3.400   5.060
    3DHA   C122 4182   2.235   3.341   4.910
    3DHA   H22R 4183   2.294   3.432   4.900
    3DHA   H22S 4184   2.243   3.281   4.820
    3DHA   H22T 4185   2.291   3.279   4.980
    1ST    C118 4186   2.487   0.900   3.883
    1ST    H18R 4187   2.448   0.845   3.797
    1ST    H18S 4188   2.580   0.949   3.852
    1ST    H18T 4189   2.416   0.977   3.914
    1ST    C117 4190   2.519   0.811   4.001
    1ST    H17R 4191   2.566   0.719   3.965
    1ST    H17S 4192   2.594   0.862   4.062
    1ST    C116 4193   2.385   0.793   4.079
    1ST    H16R 4194   2.332   0.884   4.109
    1ST    H16S 4195   2.320   0.736   4.012
    1ST    C115 4196   2.399   0.709   4.198
    1ST    H15R 4197   2.456   0.616   4.194
    1ST    H15S 4198   2.463   0.769   4.263
    1ST    C114 4199   2.259   0.682   4.258
    1ST    H14R 4200   2.189   0.759   4.224
    1ST    H14S 4201   2.215   0.589   4.223
    1ST    C113 4202   2.269   0.673   4.406
    1ST    H13R 4203   2.333   0.588   4.431
    1ST    H13S 4204   2.322   0.758   4.448
    1ST    C112 4205   2.133   0.659   4.474
    1ST    H12R 4206   2.055   0.714   4.421
    1ST    H12S 4207   2.094   0.557   4.483
    1ST    C111 4208   2.138   0.713   4.623
    1ST    H11R 4209   2.182   0.812   4.625
    1ST    H11S 4210   2.037   0.721   4.665
    1ST    C110 4211   2.228   0.626   4.720
    1ST    H10R 4212   2.290   0.552   4.669
    1ST    H10S 4213   2.306   0.688   4.763
    1ST     C19 4214   2.143   0.546   4.827
    1ST     H9R 4215   2.088   0.599   4.905
    1ST     H9S 4216   2.065   0.498   4.769
    1ST     C18 4217   2.220   0.435   4.893
    1ST     H8R 4218   2.175   0.339   4.867
    1ST     H8S 4219   2.321   0.421   4.853
    1ST     C17 4220   2.223   0.436   5.042
    1ST     H7R 4221   2.305   0.500   5.073
    1ST     H7S 4222   2.131   0.482   5.079
    1ST     C16 4223   2.251   0.298   5.100
    1ST     H6R 4224   2.169   0.233   5.069
    1ST     H6S 4225   2.340   0.252   5.056
    1ST     C15 4226   2.297   0.307   5.247
    1ST     H5R 4227   2.386   0.370   5.256
    1ST     H5S 4228   2.224   0.370   5.298
    1ST     C14 4229   2.315   0.170   5.311
    1ST     H4R 4230   2.214   0.132   5.330
    1ST     H4S 4231   2.382   0.104   5.257
    1ST     C13 4232   2.367   0.186   5.460
    1ST     H3R 4233   2.462   0.239   5.471
    1ST     H3S 4234   2.295   0.251   5.511
    1ST     C12 4235   2.373   0.048   5.533
    1ST     H2R 4236   2.287  -0.012   5.502
    1ST     H2S 4237   2.463  -0.008   5.506
    2PS     C11 4238   2.372   0.044   5.687
    2PS     O12 4239   2.278   0.096   5.742
    2PS     O11 4240   2.482  -0.014   5.740
    2PS      C1 4241   2.499  -0.025   5.888
    2PS      HR 4242   2.507   0.080   5.919
    2PS      HS 4243   2.403  -0.062   5.924
    2PS      C2 4244   2.622  -0.114   5.917
    2PS      HX 4245   2.609  -0.216   5.878
    2PS      C3 4246   2.634  -0.141   6.069
    2PS      HA 4247   2.539  -0.170   6.114
    2PS      HB 4248   2.704  -0.223   6.083
    2PS     O31 4249   2.687  -0.024   6.131
    2PS     P31 4250   2.757  -0.044   6.278
    2PS     O32 4251   2.639  -0.096   6.373
    2PS     C31 4252   2.532  -0.018   6.409
    2PS     H1A 4253   2.578   0.070   6.455
    2PS     H1B 4254   2.467   0.015   6.328
    2PS     C32 4255   2.441  -0.094   6.520
    2PS     H2A 4256   2.350  -0.040   6.545
    2PS     N31 4257   2.396  -0.235   6.463
    2PS    HN1A 4258   2.385  -0.302   6.542
    2PS    HN1B 4259   2.303  -0.228   6.418
    2PS    HN1C 4260   2.463  -0.274   6.394
    2PS     C33 4261   2.532  -0.095   6.634
    2PS     O33 4262   2.856  -0.159   6.271
    2PS     O34 4263   2.804   0.085   6.334
    2PS     O21 4264   2.742  -0.048   5.870
    2PS     C21 4265   2.862  -0.117   5.869
    2PS     O22 4266   2.868  -0.227   5.919
    2PS     O35 4267   2.542  -0.204   6.694
    2PS     O36 4268   2.581   0.006   6.678
    3DHA   C116 4269   3.245  -0.115   4.629
    3DHA   H16R 4270   3.319  -0.036   4.619
    3DHA   C115 4271   3.143  -0.120   4.745
    3DHA   H15R 4272   3.049  -0.080   4.709
    3DHA   H15S 4273   3.121  -0.222   4.777
    3DHA   C114 4274   3.185  -0.039   4.861
    3DHA   H14R 4275   3.114   0.039   4.891
    3DHA   C113 4276   3.300  -0.050   4.933
    3DHA   H13R 4277   3.318   0.014   5.019
    3DHA   C112 4278   3.391  -0.170   4.918
    3DHA   H12R 4279   3.413  -0.184   4.812
    3DHA   H12S 4280   3.483  -0.150   4.973
    3DHA   C111 4281   3.324  -0.291   4.974
    3DHA   H11R 4282   3.297  -0.373   4.908
    3DHA   C110 4283   3.309  -0.320   5.101
    3DHA   H10R 4284   3.265  -0.417   5.125
    3DHA    C19 4285   3.337  -0.223   5.214
    3DHA    H9R 4286   3.396  -0.280   5.287
    3DHA    H9S 4287   3.406  -0.144   5.185
    3DHA    C18 4288   3.203  -0.175   5.258
    3DHA    H8R 4289   3.147  -0.130   5.177
    3DHA    C17 4290   3.149  -0.170   5.379
    3DHA    H7R 4291   3.055  -0.121   5.403
    3DHA    C16 4292   3.212  -0.223   5.507
    3DHA    H6R 4293   3.131  -0.287   5.544
    3DHA    H6S 4294   3.292  -0.292   5.479
    3DHA    C15 4295   3.264  -0.117   5.597
    3DHA    H5R 4296   3.356  -0.065   5.570
    3DHA    C14 4297   3.201  -0.064   5.703
    3DHA    H4R 4298   3.237   0.018   5.764
    3DHA    C13 4299   3.080  -0.128   5.768
    3DHA    H3R 4300   3.043  -0.198   5.693
    3DHA    H3S 4301   3.115  -0.180   5.858
    3DHA    C12 4302   2.970  -0.035   5.808
    3DHA    H2R 4303   3.009   0.043   5.872
    3DHA    H2S 4304   2.920   0.016   5.726
    3DHA   C117 4305   3.246  -0.202   4.529
    3DHA   H17R 4306   3.329  -0.192   4.460
    3DHA   C118 4307   3.160  -0.319   4.510
    3DHA   H18R 4308   3.074  -0.321   4.577
    3DHA   H18S 4309   3.221  -0.407   4.531
    3DHA   C119 4310   3.115  -0.324   4.369
    3DHA   H19R 4311   3.048  -0.242   4.343
    3DHA   C120 4312   3.130  -0.426   4.289
    3DHA   H20R 4313   3.085  -0.428   4.190
    3DHA   C121 4314   3.203  -0.548   4.306
    3DHA   H21R 4315   3.151  -0.626   4.361
    3DHA   H21S 4316   3.293  -0.532   4.366
    3DHA   C122 4317   3.223  -0.607   4.174
    3DHA   H22R 4318   3.140  -0.622   4.105
    3DHA   H22S 4319   3.283  -0.698   4.182
    3DHA   H22T 4320   3.280  -0.533   4.117
    1ST    C118 4321   2.585   5.064   4.233
    1ST    H18R 4322   2.517   5.150   4.227
    1ST    H18S 4323   2.532   4.980   4.188
    1ST    H18T 4324   2.669   5.085   4.166
    1ST    C117 4325   2.633   5.028   4.373
    1ST    H17R 4326   2.544   4.991   4.423
    1ST    H17S 4327   2.691   4.936   4.366
    1ST    C116 4328   2.708   5.128   4.447
    1ST    H16R 4329   2.759   5.085   4.533
    1ST    H16S 4330   2.788   5.156   4.377
    1ST    C115 4331   2.630   5.252   4.473
    1ST    H15R 4332   2.673   5.331   4.412
    1ST    H15S 4333   2.525   5.255   4.441
    1ST    C114 4334   2.653   5.288   4.624
    1ST    H14R 4335   2.756   5.291   4.659
    1ST    H14S 4336   2.617   5.390   4.638
    1ST    C113 4337   2.577   5.201   4.729
    1ST    H13R 4338   2.477   5.175   4.694
    1ST    H13S 4339   2.647   5.116   4.729
    1ST    C112 4340   2.564   5.264   4.865
    1ST    H12R 4341   2.662   5.284   4.909
    1ST    H12S 4342   2.513   5.360   4.862
    1ST    C111 4343   2.511   5.167   4.973
    1ST    H11R 4344   2.573   5.078   4.954
    1ST    H11S 4345   2.531   5.185   5.078
    1ST    C110 4346   2.369   5.108   4.939
    1ST    H10R 4347   2.288   5.169   4.980
    1ST    H10S 4348   2.349   5.108   4.832
    1ST     C19 4349   2.346   4.968   4.981
    1ST     H9R 4350   2.238   4.951   4.981
    1ST     H9S 4351   2.382   4.882   4.924
    1ST     C18 4352   2.393   4.936   5.120
    1ST     H8R 4353   2.497   4.966   5.138
    1ST     H8S 4354   2.338   5.004   5.185
    1ST     C17 4355   2.369   4.795   5.175
    1ST     H7R 4356   2.261   4.777   5.179
    1ST     H7S 4357   2.407   4.720   5.105
    1ST     C16 4358   2.442   4.770   5.310
    1ST     H6R 4359   2.547   4.800   5.312
    1ST     H6S 4360   2.395   4.831   5.387
    1ST     C15 4361   2.431   4.622   5.343
    1ST     H5R 4362   2.329   4.583   5.337
    1ST     H5S 4363   2.477   4.564   5.263
    1ST     C14 4364   2.485   4.587   5.487
    1ST     H4R 4365   2.469   4.480   5.501
    1ST     H4S 4366   2.593   4.601   5.493
    1ST     C13 4367   2.410   4.654   5.605
    1ST     H3R 4368   2.446   4.757   5.600
    1ST     H3S 4369   2.303   4.667   5.583
    1ST     C12 4370   2.431   4.593   5.742
    1ST     H2R 4371   2.382   4.495   5.743
    1ST     H2S 4372   2.538   4.581   5.759
    2PS     C11 4373   2.367   4.677   5.846
    2PS     O12 4374   2.271   4.652   5.917
    2PS     O11 4375   2.427   4.804   5.850
    2PS      C1 4376   2.405   4.892   5.958
    2PS      HR 4377   2.303   4.931   5.951
    2PS      HS 4378   2.422   4.838   6.052
    2PS      C2 4379   2.514   5.003   5.959
    2PS      HX 4380   2.609   4.954   5.937
    2PS      C3 4381   2.533   5.073   6.100
    2PS      HA 4382   2.529   5.000   6.182
    2PS      HB 4383   2.630   5.123   6.107
    2PS     O31 4384   2.421   5.165   6.121
    2PS     P31 4385   2.384   5.224   6.270
    2PS     O32 4386   2.369   5.089   6.360
    2PS     C31 4387   2.257   5.000   6.358
    2PS     H1A 4388   2.163   5.052   6.339
    2PS     H1B 4389   2.263   4.934   6.271
    2PS     C32 4390   2.253   4.914   6.483
    2PS     H2A 4391   2.355   4.885   6.508
    2PS     N31 4392   2.216   5.010   6.596
    2PS    HN1A 4393   2.248   4.985   6.691
    2PS    HN1B 4394   2.242   5.106   6.570
    2PS    HN1C 4395   2.113   5.008   6.602
    2PS     C33 4396   2.173   4.791   6.448
    2PS     O33 4397   2.506   5.290   6.325
    2PS     O34 4398   2.258   5.296   6.268
    2PS     O21 4399   2.489   5.110   5.860
    2PS     C21 4400   2.597   5.171   5.811
    2PS     O22 4401   2.712   5.156   5.862
    2PS     O35 4402   2.237   4.707   6.389
    2PS     O36 4403   2.064   4.785   6.491
    3DHA   C116 4404   3.307   5.897   4.737
    3DHA   H16R 4405   3.333   5.994   4.778
    3DHA   C115 4406   3.211   5.834   4.824
    3DHA   H15R 4407   3.140   5.905   4.866
    3DHA   H15S 4408   3.154   5.757   4.771
    3DHA   C114 4409   3.285   5.774   4.938
    3DHA   H14R 4410   3.368   5.829   4.981
    3DHA   C113 4411   3.262   5.655   4.993
    3DHA   H13R 4412   3.335   5.617   5.065
    3DHA   C112 4413   3.150   5.562   4.954
    3DHA   H12R 4414   3.149   5.542   4.846
    3DHA   H12S 4415   3.170   5.460   4.988
    3DHA   C111 4416   3.016   5.603   5.020
    3DHA   H11R 4417   2.964   5.677   4.960
    3DHA   C110 4418   2.967   5.550   5.125
    3DHA   H10R 4419   2.870   5.585   5.158
    3DHA    C19 4420   3.032   5.443   5.205
    3DHA    H9R 4421   3.005   5.350   5.155
    3DHA    H9S 4422   3.141   5.449   5.200
    3DHA    C18 4423   3.002   5.436   5.353
    3DHA    H8R 4424   3.049   5.508   5.420
    3DHA    C17 4425   2.908   5.360   5.405
    3DHA    H7R 4426   2.885   5.391   5.507
    3DHA    C16 4427   2.817   5.260   5.335
    3DHA    H6R 4428   2.838   5.256   5.228
    3DHA    H6S 4429   2.836   5.164   5.383
    3DHA    C15 4430   2.674   5.301   5.351
    3DHA    H5R 4431   2.635   5.362   5.269
    3DHA    C14 4432   2.591   5.277   5.448
    3DHA    H4R 4433   2.498   5.332   5.443
    3DHA    C13 4434   2.609   5.186   5.565
    3DHA    H3R 4435   2.543   5.099   5.563
    3DHA    H3S 4436   2.708   5.139   5.560
    3DHA    C12 4437   2.576   5.260   5.693
    3DHA    H2R 4438   2.639   5.347   5.714
    3DHA    H2S 4439   2.474   5.296   5.685
    3DHA   C117 4440   3.356   5.852   4.620
    3DHA   H17R 4441   3.437   5.906   4.571
    3DHA   C118 4442   3.333   5.714   4.566
    3DHA   H18R 4443   3.229   5.683   4.555
    3DHA   H18S 4444   3.385   5.646   4.634
    3DHA   C119 4445   3.408   5.709   4.434
    3DHA   H19R 4446   3.410   5.807   4.385
    3DHA   C120 4447   3.455   5.605   4.378
    3DHA   H20R 4448   3.499   5.616   4.280
    3DHA   C121 4449   3.453   5.463   4.431
    3DHA   H21R 4450   3.454   5.462   4.540
    3DHA   H21S 4451   3.543   5.409   4.401
    3DHA   C122 4452   3.332   5.391   4.368
    3DHA   H22R 4453   3.345   5.283   4.367
    3DHA   H22S 4454   3.321   5.424   4.265
    3DHA   H22T 4455   3.243   5.416   4.428
    1ST    C118 4456   6.905   1.880   4.486
    1ST    H18R 4457   6.833   1.909   4.409
    1ST    H18S 4458   6.929   1.773   4.482
    1ST    H18T 4459   6.997   1.934   4.463
    1ST    C117 4460   6.875   1.922   4.634
    1ST    H17R 4461   6.806   1.844   4.667
    1ST    H17S 4462   6.963   1.913   4.697
    1ST    C116 4463   6.806   2.057   4.646
    1ST    H16R 4464   6.741   2.068   4.558
    1ST    H16S 4465   6.740   2.052   4.733
    1ST    C115 4466   6.906   2.168   4.654
    1ST    H15R 4467   6.975   2.135   4.732
    1ST    H15S 4468   6.959   2.163   4.559
    1ST    C114 4469   6.852   2.301   4.681
    1ST    H14R 4470   6.942   2.362   4.675
    1ST    H14S 4471   6.793   2.341   4.598
    1ST    C113 4472   6.793   2.312   4.815
    1ST    H13R 4473   6.711   2.243   4.836
    1ST    H13S 4474   6.869   2.309   4.894
    1ST    C112 4475   6.734   2.459   4.823
    1ST    H12R 4476   6.819   2.527   4.818
    1ST    H12S 4477   6.670   2.476   4.736
    1ST    C111 4478   6.653   2.475   4.953
    1ST    H11R 4479   6.619   2.381   4.997
    1ST    H11S 4480   6.722   2.508   5.030
    1ST    C110 4481   6.534   2.574   4.944
    1ST    H10R 4482   6.577   2.657   4.888
    1ST    H10S 4483   6.453   2.536   4.880
    1ST     C19 4484   6.478   2.615   5.077
    1ST     H9R 4485   6.506   2.533   5.145
    1ST     H9S 4486   6.520   2.712   5.107
    1ST     C18 4487   6.332   2.645   5.073
    1ST     H8R 4488   6.316   2.725   5.001
    1ST     H8S 4489   6.285   2.558   5.027
    1ST     C17 4490   6.257   2.677   5.207
    1ST     H7R 4491   6.272   2.781   5.235
    1ST     H7S 4492   6.152   2.679   5.176
    1ST     C16 4493   6.288   2.573   5.311
    1ST     H6R 4494   6.261   2.472   5.278
    1ST     H6S 4495   6.396   2.565   5.321
    1ST     C15 4496   6.231   2.609   5.443
    1ST     H5R 4497   6.130   2.650   5.451
    1ST     H5S 4498   6.201   2.519   5.498
    1ST     C14 4499   6.326   2.691   5.542
    1ST     H4R 4500   6.430   2.656   5.535
    1ST     H4S 4501   6.335   2.792   5.499
    1ST     C13 4502   6.283   2.716   5.686
    1ST     H3R 4503   6.356   2.779   5.738
    1ST     H3S 4504   6.195   2.780   5.686
    1ST     C12 4505   6.265   2.596   5.765
    1ST     H2R 4506   6.180   2.534   5.736
    1ST     H2S 4507   6.345   2.521   5.760
    2PS     C11 4508   6.245   2.621   5.912
    2PS     O12 4509   6.331   2.633   5.994
    2PS     O11 4510   6.120   2.637   5.947
    2PS      C1 4511   6.071   2.619   6.087
    2PS      HR 4512   6.131   2.549   6.146
    2PS      HS 4513   6.077   2.714   6.141
    2PS      C2 4514   5.920   2.569   6.087
    2PS      HX 4515   5.864   2.635   6.020
    2PS      C3 4516   5.856   2.591   6.227
    2PS      HA 4517   5.886   2.685   6.274
    2PS      HB 4518   5.747   2.585   6.217
    2PS     O31 4519   5.905   2.486   6.309
    2PS     P31 4520   5.884   2.475   6.463
    2PS     O32 4521   6.001   2.566   6.513
    2PS     C31 4522   5.973   2.672   6.607
    2PS     H1A 4523   5.892   2.728   6.560
    2PS     H1B 4524   5.939   2.625   6.700
    2PS     C32 4525   6.086   2.768   6.624
    2PS     H2A 4526   6.150   2.712   6.692
    2PS     N31 4527   6.157   2.788   6.493
    2PS    HN1A 4528   6.118   2.853   6.423
    2PS    HN1B 4529   6.248   2.831   6.512
    2PS    HN1C 4530   6.169   2.697   6.446
    2PS     C33 4531   6.054   2.887   6.715
    2PS     O33 4532   5.750   2.520   6.501
    2PS     O34 4533   5.928   2.335   6.489
    2PS     O21 4534   5.919   2.431   6.036
    2PS     C21 4535   5.800   2.384   5.994
    2PS     O22 4536   5.696   2.449   5.981
    2PS     O35 4537   6.003   2.987   6.667
    2PS     O36 4538   6.072   2.885   6.833
    3DHA   C116 4539   5.434   1.906   4.852
    3DHA   H16R 4540   5.327   1.885   4.856
    3DHA   C115 4541   5.470   2.049   4.864
    3DHA   H15R 4542   5.578   2.063   4.859
    3DHA   H15S 4543   5.424   2.110   4.786
    3DHA   C114 4544   5.404   2.116   4.986
    3DHA   H14R 4545   5.312   2.172   4.968
    3DHA   C113 4546   5.451   2.101   5.110
    3DHA   H13R 4547   5.397   2.147   5.192
    3DHA   C112 4548   5.570   2.019   5.153
    3DHA   H12R 4549   5.653   2.032   5.082
    3DHA   H12S 4550   5.618   2.065   5.239
    3DHA   C111 4551   5.536   1.876   5.168
    3DHA   H11R 4552   5.471   1.831   5.093
    3DHA   C110 4553   5.569   1.796   5.274
    3DHA   H10R 4554   5.519   1.700   5.285
    3DHA    C19 4555   5.642   1.839   5.389
    3DHA    H9R 4556   5.681   1.750   5.440
    3DHA    H9S 4557   5.734   1.891   5.362
    3DHA    C18 4558   5.556   1.920   5.482
    3DHA    H8R 4559   5.463   1.941   5.430
    3DHA    C17 4560   5.581   1.958   5.606
    3DHA    H7R 4561   5.505   2.002   5.669
    3DHA    C16 4562   5.711   1.944   5.680
    3DHA    H6R 4563   5.774   1.864   5.638
    3DHA    H6S 4564   5.767   2.033   5.650
    3DHA    C15 4565   5.702   1.935   5.827
    3DHA    H5R 4566   5.700   1.833   5.862
    3DHA    C14 4567   5.702   2.036   5.911
    3DHA    H4R 4568   5.710   2.011   6.016
    3DHA    C13 4569   5.707   2.182   5.883
    3DHA    H3R 4570   5.746   2.211   5.785
    3DHA    H3S 4571   5.611   2.232   5.896
    3DHA    C12 4572   5.807   2.231   5.985
    3DHA    H2R 4573   5.800   2.196   6.089
    3DHA    H2S 4574   5.903   2.191   5.951
    3DHA   C117 4575   5.512   1.809   4.824
    3DHA   H17R 4576   5.471   1.708   4.829
    3DHA   C118 4577   5.656   1.803   4.796
    3DHA   H18R 4578   5.706   1.719   4.845
    3DHA   H18S 4579   5.702   1.897   4.826
    3DHA   C119 4580   5.672   1.782   4.653
    3DHA   H19R 4581   5.600   1.721   4.598
    3DHA   C120 4582   5.773   1.831   4.576
    3DHA   H20R 4583   5.766   1.801   4.472
    3DHA   C121 4584   5.901   1.900   4.629
    3DHA   H21R 4585   5.913   1.917   4.736
    3DHA   H21S 4586   5.903   1.997   4.580
    3DHA   C122 4587   6.036   1.832   4.602
    3DHA   H22R 4588   6.068   1.848   4.499
    3DHA   H22S 4589   6.044   1.725   4.618
    3DHA   H22T 4590   6.117   1.878   4.660
    1ST    C118 4591   2.624   1.619   4.251
    1ST    H18R 4592   2.578   1.530   4.295
    1ST    H18S 4593   2.729   1.597   4.274
    1ST    H18T 4594   2.603   1.601   4.145
    1ST    C117 4595   2.565   1.750   4.307
    1ST    H17R 4596   2.627   1.830   4.266
    1ST    H17S 4597   2.463   1.753   4.266
    1ST    C116 4598   2.580   1.752   4.463
    1ST    H16R 4599   2.561   1.655   4.510
    1ST    H16S 4600   2.681   1.790   4.483
    1ST    C115 4601   2.479   1.844   4.528
    1ST    H15R 4602   2.467   1.939   4.475
    1ST    H15S 4603   2.382   1.798   4.509
    1ST    C114 4604   2.498   1.864   4.678
    1ST    H14R 4605   2.497   1.768   4.730
    1ST    H14S 4606   2.595   1.909   4.699
    1ST    C113 4607   2.377   1.942   4.736
    1ST    H13R 4608   2.397   2.044   4.701
    1ST    H13S 4609   2.283   1.921   4.685
    1ST    C112 4610   2.356   1.937   4.887
    1ST    H12R 4611   2.286   2.017   4.912
    1ST    H12S 4612   2.299   1.846   4.903
    1ST    C111 4613   2.487   1.956   4.970
    1ST    H11R 4614   2.570   1.898   4.928
    1ST    H11S 4615   2.507   2.063   4.957
    1ST    C110 4616   2.470   1.919   5.114
    1ST    H10R 4617   2.396   1.991   5.151
    1ST    H10S 4618   2.418   1.824   5.125
    1ST     C19 4619   2.584   1.916   5.217
    1ST     H9R 4620   2.661   1.857   5.167
    1ST     H9S 4621   2.631   2.014   5.232
    1ST     C18 4622   2.536   1.854   5.353
    1ST     H8R 4623   2.475   1.767   5.329
    1ST     H8S 4624   2.616   1.811   5.414
    1ST     C17 4625   2.451   1.947   5.439
    1ST     H7R 4626   2.511   2.020   5.494
    1ST     H7S 4627   2.389   2.015   5.381
    1ST     C16 4628   2.364   1.872   5.543
    1ST     H6R 4629   2.418   1.828   5.627
    1ST     H6S 4630   2.321   1.962   5.587
    1ST     C15 4631   2.258   1.782   5.490
    1ST     H5R 4632   2.218   1.834   5.402
    1ST     H5S 4633   2.308   1.690   5.458
    1ST     C14 4634   2.146   1.733   5.578
    1ST     H4R 4635   2.105   1.819   5.631
    1ST     H4S 4636   2.065   1.693   5.517
    1ST     C13 4637   2.190   1.622   5.679
    1ST     H3R 4638   2.233   1.543   5.617
    1ST     H3S 4639   2.278   1.645   5.739
    1ST     C12 4640   2.079   1.566   5.768
    1ST     H2R 4641   1.988   1.598   5.716
    1ST     H2S 4642   2.063   1.458   5.767
    2PS     C11 4643   2.069   1.620   5.907
    2PS     O12 4644   2.022   1.562   5.999
    2PS     O11 4645   2.100   1.751   5.924
    2PS      C1 4646   2.069   1.811   6.053
    2PS      HR 4647   1.961   1.818   6.068
    2PS      HS 4648   2.103   1.756   6.141
    2PS      C2 4649   2.140   1.954   6.060
    2PS      HX 4650   2.243   1.952   6.024
    2PS      C3 4651   2.134   2.007   6.212
    2PS      HA 4652   2.031   2.013   6.248
    2PS      HB 4653   2.183   1.939   6.282
    2PS     O31 4654   2.203   2.130   6.220
    2PS     P31 4655   2.229   2.193   6.358
    2PS     O32 4656   2.326   2.079   6.416
    2PS     C31 4657   2.468   2.092   6.383
    2PS     H1A 4658   2.484   2.074   6.277
    2PS     H1B 4659   2.509   2.186   6.422
    2PS     C32 4660   2.532   1.978   6.478
    2PS     H2A 4661   2.524   2.005   6.584
    2PS     N31 4662   2.460   1.842   6.456
    2PS    HN1A 4663   2.496   1.759   6.505
    2PS    HN1B 4664   2.359   1.852   6.477
    2PS    HN1C 4665   2.451   1.810   6.358
    2PS     C33 4666   2.682   1.977   6.461
    2PS     O33 4667   2.303   2.318   6.344
    2PS     O34 4668   2.108   2.194   6.444
    2PS     O21 4669   2.067   2.052   5.981
    2PS     C21 4670   2.130   2.146   5.913
    2PS     O22 4671   2.251   2.158   5.914
    2PS     O35 4672   2.749   1.940   6.557
    2PS     O36 4673   2.733   2.021   6.363
    3DHA   C116 4674   2.442   2.434   4.467
    3DHA   H16R 4675   2.377   2.400   4.386
    3DHA   C115 4676   2.377   2.472   4.597
    3DHA   H15R 4677   2.448   2.449   4.677
    3DHA   H15S 4678   2.349   2.578   4.594
    3DHA   C114 4679   2.243   2.403   4.599
    3DHA   H14R 4680   2.197   2.398   4.501
    3DHA   C113 4681   2.176   2.343   4.701
    3DHA   H13R 4682   2.079   2.295   4.687
    3DHA   C112 4683   2.218   2.335   4.847
    3DHA   H12R 4684   2.183   2.237   4.882
    3DHA   H12S 4685   2.327   2.336   4.847
    3DHA   C111 4686   2.159   2.450   4.914
    3DHA   H11R 4687   2.168   2.542   4.856
    3DHA   C110 4688   2.088   2.443   5.021
    3DHA   H10R 4689   2.058   2.544   5.049
    3DHA    C19 4690   2.071   2.332   5.118
    3DHA    H9R 4691   1.966   2.301   5.119
    3DHA    H9S 4692   2.126   2.244   5.085
    3DHA    C18 4693   2.116   2.388   5.251
    3DHA    H8R 4694   2.175   2.479   5.238
    3DHA    C17 4695   2.075   2.351   5.367
    3DHA    H7R 4696   2.089   2.407   5.459
    3DHA    C16 4697   2.002   2.223   5.398
    3DHA    H6R 4698   1.903   2.245   5.438
    3DHA    H6S 4699   1.986   2.166   5.306
    3DHA    C15 4700   2.086   2.142   5.488
    3DHA    H5R 4701   2.163   2.084   5.437
    3DHA    C14 4702   2.090   2.137   5.622
    3DHA    H4R 4703   2.174   2.087   5.669
    3DHA    C13 4704   1.990   2.198   5.713
    3DHA    H3R 4705   1.952   2.287   5.663
    3DHA    H3S 4706   1.912   2.124   5.733
    3DHA    C12 4707   2.046   2.247   5.846
    3DHA    H2R 4708   2.093   2.343   5.828
    3DHA    H2S 4709   1.954   2.264   5.904
    3DHA   C117 4710   2.573   2.425   4.449
    3DHA   H17R 4711   2.605   2.395   4.349
    3DHA   C118 4712   2.680   2.447   4.555
    3DHA   H18R 4713   2.667   2.395   4.651
    3DHA   H18S 4714   2.697   2.554   4.569
    3DHA   C119 4715   2.802   2.389   4.495
    3DHA   H19R 4716   2.826   2.287   4.521
    3DHA   C120 4717   2.886   2.462   4.417
    3DHA   H20R 4718   2.969   2.407   4.374
    3DHA   C121 4719   2.879   2.603   4.368
    3DHA   H21R 4720   2.780   2.645   4.388
    3DHA   H21S 4721   2.900   2.618   4.262
    3DHA   C122 4722   2.986   2.675   4.443
    3DHA   H22R 4723   3.080   2.633   4.405
    3DHA   H22S 4724   2.993   2.643   4.547
    3DHA   H22T 4725   2.984   2.783   4.432
    1ST    C118 4726   7.041   0.374   4.135
    1ST    H18R 4727   6.986   0.446   4.074
    1ST    H18S 4728   7.062   0.283   4.078
    1ST    H18T 4729   7.140   0.416   4.154
    1ST    C117 4730   6.960   0.325   4.259
    1ST    H17R 4731   6.882   0.254   4.230
    1ST    H17S 4732   7.021   0.259   4.322
    1ST    C116 4733   6.904   0.441   4.345
    1ST    H16R 4734   6.983   0.499   4.393
    1ST    H16S 4735   6.850   0.511   4.281
    1ST    C115 4736   6.805   0.403   4.462
    1ST    H15R 4737   6.718   0.353   4.418
    1ST    H15S 4738   6.845   0.329   4.532
    1ST    C114 4739   6.763   0.524   4.538
    1ST    H14R 4740   6.854   0.569   4.576
    1ST    H14S 4741   6.708   0.603   4.486
    1ST    C113 4742   6.671   0.493   4.661
    1ST    H13R 4743   6.582   0.449   4.616
    1ST    H13S 4744   6.712   0.410   4.719
    1ST    C112 4745   6.636   0.615   4.751
    1ST    H12R 4746   6.727   0.646   4.803
    1ST    H12S 4747   6.594   0.695   4.690
    1ST    C111 4748   6.530   0.579   4.855
    1ST    H11R 4749   6.434   0.543   4.818
    1ST    H11S 4750   6.576   0.501   4.916
    1ST    C110 4751   6.490   0.688   4.950
    1ST    H10R 4752   6.584   0.724   4.994
    1ST    H10S 4753   6.433   0.761   4.893
    1ST     C19 4754   6.409   0.637   5.074
    1ST     H9R 4755   6.318   0.589   5.040
    1ST     H9S 4756   6.465   0.555   5.119
    1ST     C18 4757   6.371   0.745   5.176
    1ST     H8R 4758   6.455   0.766   5.242
    1ST     H8S 4759   6.339   0.833   5.120
    1ST     C17 4760   6.266   0.701   5.275
    1ST     H7R 4761   6.177   0.694   5.212
    1ST     H7S 4762   6.296   0.604   5.316
    1ST     C16 4763   6.266   0.798   5.391
    1ST     H6R 4764   6.366   0.799   5.435
    1ST     H6S 4765   6.258   0.900   5.353
    1ST     C15 4766   6.180   0.754   5.501
    1ST     H5R 4767   6.079   0.733   5.465
    1ST     H5S 4768   6.201   0.650   5.527
    1ST     C14 4769   6.162   0.843   5.618
    1ST     H4R 4770   6.259   0.888   5.637
    1ST     H4S 4771   6.090   0.919   5.587
    1ST     C13 4772   6.115   0.787   5.752
    1ST     H3R 4773   6.071   0.874   5.801
    1ST     H3S 4774   6.031   0.718   5.740
    1ST     C12 4775   6.235   0.753   5.838
    1ST     H2R 4776   6.296   0.690   5.773
    1ST     H2S 4777   6.288   0.847   5.857
    2PS     C11 4778   6.205   0.690   5.973
    2PS     O12 4779   6.102   0.703   6.037
    2PS     O11 4780   6.304   0.612   6.017
    2PS      C1 4781   6.288   0.542   6.140
    2PS      HR 4782   6.381   0.486   6.151
    2PS      HS 4783   6.272   0.613   6.222
    2PS      C2 4784   6.168   0.444   6.126
    2PS      HX 4785   6.073   0.494   6.103
    2PS      C3 4786   6.145   0.373   6.263
    2PS      HA 4787   6.158   0.446   6.344
    2PS      HB 4788   6.041   0.343   6.273
    2PS     O31 4789   6.241   0.268   6.283
    2PS     P31 4790   6.260   0.190   6.422
    2PS     O32 4791   6.113   0.150   6.474
    2PS     C31 4792   6.086   0.139   6.614
    2PS     H1A 4793   6.141   0.059   6.666
    2PS     H1B 4794   6.122   0.233   6.658
    2PS     C32 4795   5.933   0.137   6.632
    2PS     H2A 4796   5.894   0.237   6.611
    2PS     N31 4797   5.867   0.059   6.527
    2PS    HN1A 4798   5.884  -0.043   6.521
    2PS    HN1B 4799   5.765   0.074   6.532
    2PS    HN1C 4800   5.886   0.096   6.432
    2PS     C33 4801   5.902   0.095   6.772
    2PS     O33 4802   6.335   0.069   6.389
    2PS     O34 4803   6.320   0.280   6.513
    2PS     O21 4804   6.202   0.346   6.026
    2PS     C21 4805   6.107   0.258   5.988
    2PS     O22 4806   6.001   0.237   6.042
    2PS     O35 4807   5.929   0.170   6.860
    2PS     O36 4808   5.857  -0.022   6.789
    3DHA   C116 4809   6.027  -0.339   5.037
    3DHA   H16R 4810   5.930  -0.358   4.991
    3DHA   C115 4811   6.046  -0.396   5.179
    3DHA   H15R 4812   6.006  -0.498   5.177
    3DHA   H15S 4813   6.151  -0.418   5.199
    3DHA   C114 4814   5.987  -0.299   5.276
    3DHA   H14R 4815   5.948  -0.206   5.237
    3DHA   C113 4816   5.984  -0.322   5.405
    3DHA   H13R 4817   5.937  -0.250   5.472
    3DHA   C112 4818   6.035  -0.436   5.488
    3DHA   H12R 4819   6.115  -0.492   5.437
    3DHA   H12S 4820   6.084  -0.409   5.582
    3DHA   C111 4821   5.922  -0.529   5.520
    3DHA   H11R 4822   5.875  -0.576   5.434
    3DHA   C110 4823   5.865  -0.530   5.641
    3DHA   H10R 4824   5.772  -0.583   5.659
    3DHA    C19 4825   5.909  -0.461   5.766
    3DHA    H9R 4826   5.862  -0.510   5.851
    3DHA    H9S 4827   6.016  -0.467   5.784
    3DHA    C18 4828   5.858  -0.319   5.779
    3DHA    H8R 4829   5.749  -0.311   5.775
    3DHA    C17 4830   5.936  -0.211   5.788
    3DHA    H7R 4831   5.885  -0.116   5.801
    3DHA    C16 4832   6.085  -0.203   5.792
    3DHA    H6R 4833   6.112  -0.155   5.886
    3DHA    H6S 4834   6.142  -0.296   5.788
    3DHA    C15 4835   6.129  -0.108   5.688
    3DHA    H5R 4836   6.161  -0.161   5.598
    3DHA    C14 4837   6.119   0.022   5.684
    3DHA    H4R 4838   6.160   0.079   5.601
    3DHA    C13 4839   6.054   0.112   5.787
    3DHA    H3R 4840   5.983   0.179   5.740
    3DHA    H3S 4841   5.982   0.052   5.844
    3DHA    C12 4842   6.152   0.187   5.864
    3DHA    H2R 4843   6.237   0.121   5.883
    3DHA    H2S 4844   6.194   0.261   5.796
    3DHA   C117 4845   6.119  -0.286   4.961
    3DHA   H17R 4846   6.094  -0.273   4.856
    3DHA   C118 4847   6.264  -0.277   5.000
    3DHA   H18R 4848   6.292  -0.234   5.096
    3DHA   H18S 4849   6.312  -0.196   4.944
    3DHA   C119 4850   6.340  -0.404   4.987
    3DHA   H19R 4851   6.299  -0.486   5.046
    3DHA   C120 4852   6.454  -0.429   4.926
    3DHA   H20R 4853   6.517  -0.517   4.937
    3DHA   C121 4854   6.521  -0.346   4.827
    3DHA   H21R 4855   6.612  -0.299   4.865
    3DHA   H21S 4856   6.462  -0.263   4.790
    3DHA   C122 4857   6.553  -0.435   4.710
    3DHA   H22R 4858   6.461  -0.485   4.680
    3DHA   H22S 4859   6.623  -0.519   4.724
    3DHA   H22T 4860   6.576  -0.372   4.624
    1ST    C118 4861   5.792   3.244   5.276
    1ST    H18R 4862   5.773   3.145   5.319
    1ST    H18S 4863   5.806   3.309   5.363
    1ST    H18T 4864   5.886   3.252   5.222
    1ST    C117 4865   5.675   3.302   5.185
    1ST    H17R 4866   5.585   3.309   5.246
    1ST    H17S 4867   5.688   3.404   5.150
    1ST    C116 4868   5.642   3.189   5.079
    1ST    H16R 4869   5.730   3.159   5.022
    1ST    H16S 4870   5.622   3.101   5.141
    1ST    C115 4871   5.542   3.212   4.969
    1ST    H15R 4872   5.446   3.237   5.014
    1ST    H15S 4873   5.579   3.297   4.911
    1ST    C114 4874   5.530   3.092   4.872
    1ST    H14R 4875   5.471   3.144   4.795
    1ST    H14S 4876   5.625   3.071   4.822
    1ST    C113 4877   5.467   2.965   4.925
    1ST    H13R 4878   5.501   2.932   5.023
    1ST    H13S 4879   5.361   2.991   4.933
    1ST    C112 4880   5.483   2.849   4.830
    1ST    H12R 4881   5.464   2.895   4.733
    1ST    H12S 4882   5.590   2.826   4.825
    1ST    C111 4883   5.395   2.726   4.861
    1ST    H11R 4884   5.291   2.758   4.850
    1ST    H11S 4885   5.402   2.660   4.774
    1ST    C110 4886   5.402   2.649   4.987
    1ST    H10R 4887   5.498   2.603   5.010
    1ST    H10S 4888   5.396   2.719   5.071
    1ST     C19 4889   5.299   2.532   4.983
    1ST     H9R 4890   5.193   2.556   4.994
    1ST     H9S 4891   5.299   2.474   4.890
    1ST     C18 4892   5.313   2.430   5.097
    1ST     H8R 4893   5.271   2.340   5.053
    1ST     H8S 4894   5.417   2.405   5.120
    1ST     C17 4895   5.248   2.473   5.227
    1ST     H7R 4896   5.301   2.565   5.248
    1ST     H7S 4897   5.144   2.497   5.205
    1ST     C16 4898   5.257   2.385   5.356
    1ST     H6R 4899   5.209   2.288   5.341
    1ST     H6S 4900   5.359   2.357   5.383
    1ST     C15 4901   5.198   2.453   5.489
    1ST     H5R 4902   5.233   2.556   5.488
    1ST     H5S 4903   5.091   2.471   5.478
    1ST     C14 4904   5.221   2.377   5.618
    1ST     H4R 4905   5.149   2.296   5.633
    1ST     H4S 4906   5.322   2.337   5.616
    1ST     C13 4907   5.211   2.471   5.745
    1ST     H3R 4908   5.222   2.417   5.839
    1ST     H3S 4909   5.291   2.545   5.745
    1ST     C12 4910   5.089   2.558   5.765
    1ST     H2R 4911   5.083   2.612   5.671
    1ST     H2S 4912   4.998   2.498   5.774
    2PS     C11 4913   5.098   2.649   5.884
    2PS     O12 4914   5.082   2.610   5.996
    2PS     O11 4915   5.118   2.782   5.863
    2PS      C1 4916   5.158   2.861   5.977
    2PS      HR 4917   5.078   2.853   6.051
    2PS      HS 4918   5.253   2.827   6.020
    2PS      C2 4919   5.174   3.003   5.935
    2PS      HX 4920   5.258   3.000   5.864
    2PS      C3 4921   5.228   3.096   6.044
    2PS      HA 4922   5.317   3.061   6.097
    2PS      HB 4923   5.264   3.189   5.999
    2PS     O31 4924   5.137   3.138   6.139
    2PS     P31 4925   5.167   3.249   6.242
    2PS     O32 4926   5.302   3.199   6.311
    2PS     C31 4927   5.307   3.092   6.400
    2PS     H1A 4928   5.261   3.098   6.499
    2PS     H1B 4929   5.267   3.004   6.351
    2PS     C32 4930   5.460   3.085   6.417
    2PS     H2A 4931   5.480   3.004   6.488
    2PS     N31 4932   5.541   3.050   6.300
    2PS    HN1A 4933   5.636   3.017   6.326
    2PS    HN1B 4934   5.505   2.964   6.255
    2PS    HN1C 4935   5.556   3.132   6.239
    2PS     C33 4936   5.511   3.208   6.496
    2PS     O33 4937   5.198   3.375   6.176
    2PS     O34 4938   5.062   3.254   6.344
    2PS     O21 4939   5.039   3.051   5.888
    2PS     C21 4940   5.023   3.173   5.846
    2PS     O22 4941   5.112   3.262   5.832
    2PS     O35 4942   5.539   3.306   6.435
    2PS     O36 4943   5.519   3.204   6.620
    3DHA   C116 4944   4.203   3.224   4.516
    3DHA   H16R 4945   4.122   3.293   4.537
    3DHA   C115 4946   4.329   3.237   4.603
    3DHA   H15R 4947   4.405   3.160   4.589
    3DHA   H15S 4948   4.366   3.340   4.604
    3DHA   C114 4949   4.281   3.211   4.746
    3DHA   H14R 4950   4.176   3.184   4.735
    3DHA   C113 4951   4.340   3.223   4.859
    3DHA   H13R 4952   4.287   3.188   4.948
    3DHA   C112 4953   4.481   3.265   4.892
    3DHA   H12R 4954   4.542   3.276   4.802
    3DHA   H12S 4955   4.494   3.355   4.952
    3DHA   C111 4956   4.539   3.152   4.968
    3DHA   H11R 4957   4.577   3.076   4.900
    3DHA   C110 4958   4.557   3.154   5.099
    3DHA   H10R 4959   4.598   3.067   5.148
    3DHA    C19 4960   4.524   3.275   5.189
    3DHA    H9R 4961   4.431   3.321   5.155
    3DHA    H9S 4962   4.486   3.242   5.286
    3DHA    C18 4963   4.624   3.381   5.210
    3DHA    H8R 4964   4.619   3.450   5.126
    3DHA    C17 4965   4.721   3.379   5.307
    3DHA    H7R 4966   4.799   3.455   5.299
    3DHA    C16 4967   4.724   3.296   5.424
    3DHA    H6R 4968   4.680   3.348   5.509
    3DHA    H6S 4969   4.663   3.206   5.417
    3DHA    C15 4970   4.864   3.255   5.455
    3DHA    H5R 4971   4.904   3.194   5.375
    3DHA    C14 4972   4.929   3.262   5.570
    3DHA    H4R 4973   5.024   3.208   5.574
    3DHA    C13 4974   4.870   3.308   5.700
    3DHA    H3R 4975   4.927   3.397   5.724
    3DHA    H3S 4976   4.770   3.349   5.683
    3DHA    C12 4977   4.881   3.207   5.813
    3DHA    H2R 4978   4.832   3.236   5.907
    3DHA    H2S 4979   4.829   3.116   5.781
    3DHA   C117 4980   4.206   3.151   4.402
    3DHA   H17R 4981   4.119   3.155   4.337
    3DHA   C118 4982   4.317   3.060   4.356
    3DHA   H18R 4983   4.418   3.077   4.393
    3DHA   H18S 4984   4.321   3.081   4.249
    3DHA   C119 4985   4.278   2.917   4.373
    3DHA   H19R 4986   4.184   2.913   4.427
    3DHA   C120 4987   4.349   2.810   4.355
    3DHA   H20R 4988   4.303   2.712   4.370
    3DHA   C121 4989   4.487   2.796   4.302
    3DHA   H21R 4990   4.506   2.865   4.219
    3DHA   H21S 4991   4.499   2.700   4.251
    3DHA   C122 4992   4.599   2.798   4.415
    3DHA   H22R 4993   4.586   2.733   4.502
    3DHA   H22S 4994   4.614   2.901   4.448
    3DHA   H22T 4995   4.700   2.782   4.376
    1ST    C118 4996   3.919   3.231   3.761
    1ST    H18R 4997   3.854   3.318   3.752
    1ST    H18S 4998   3.927   3.187   3.662
    1ST    H18T 4999   4.012   3.281   3.790
    1ST    C117 5000   3.859   3.132   3.865
    1ST    H17R 5001   3.760   3.097   3.834
    1ST    H17S 5002   3.934   3.053   3.861
    1ST    C116 5003   3.848   3.191   4.002
    1ST    H16R 5004   3.948   3.231   4.023
    1ST    H16S 5005   3.773   3.270   3.997
    1ST    C115 5006   3.802   3.102   4.117
    1ST    H15R 5007   3.803   3.171   4.201
    1ST    H15S 5008   3.701   3.066   4.102
    1ST    C114 5009   3.900   2.994   4.160
    1ST    H14R 5010   3.879   2.896   4.117
    1ST    H14S 5011   4.005   3.016   4.140
    1ST    C113 5012   3.892   2.963   4.310
    1ST    H13R 5013   3.974   2.895   4.332
    1ST    H13S 5014   3.906   3.051   4.373
    1ST    C112 5015   3.755   2.910   4.360
    1ST    H12R 5016   3.677   2.983   4.340
    1ST    H12S 5017   3.734   2.830   4.289
    1ST    C111 5018   3.751   2.861   4.509
    1ST    H11R 5019   3.811   2.771   4.522
    1ST    H11S 5020   3.787   2.945   4.569
    1ST    C110 5021   3.608   2.818   4.553
    1ST    H10R 5022   3.549   2.909   4.546
    1ST    H10S 5023   3.583   2.741   4.480
    1ST     C19 5024   3.599   2.769   4.694
    1ST     H9R 5025   3.500   2.741   4.731
    1ST     H9S 5026   3.665   2.683   4.703
    1ST     C18 5027   3.645   2.878   4.788
    1ST     H8R 5028   3.751   2.899   4.774
    1ST     H8S 5029   3.602   2.975   4.765
    1ST     C17 5030   3.632   2.833   4.929
    1ST     H7R 5031   3.528   2.801   4.941
    1ST     H7S 5032   3.679   2.737   4.951
    1ST     C16 5033   3.668   2.940   5.036
    1ST     H6R 5034   3.772   2.972   5.027
    1ST     H6S 5035   3.600   3.021   5.009
    1ST     C15 5036   3.643   2.911   5.191
    1ST     H5R 5037   3.717   2.840   5.228
    1ST     H5S 5038   3.663   3.004   5.246
    1ST     C14 5039   3.511   2.851   5.235
    1ST     H4R 5040   3.419   2.906   5.213
    1ST     H4S 5041   3.492   2.760   5.178
    1ST     C13 5042   3.512   2.818   5.387
    1ST     H3R 5043   3.563   2.725   5.411
    1ST     H3S 5044   3.585   2.886   5.433
    1ST     C12 5045   3.372   2.813   5.458
    1ST     H2R 5046   3.328   2.912   5.470
    1ST     H2S 5047   3.308   2.741   5.407
    2PS     C11 5048   3.386   2.755   5.597
    2PS     O12 5049   3.313   2.673   5.647
    2PS     O11 5050   3.470   2.821   5.680
    2PS      C1 5051   3.476   2.782   5.818
    2PS      HR 5052   3.374   2.775   5.857
    2PS      HS 5053   3.503   2.676   5.825
    2PS      C2 5054   3.552   2.878   5.911
    2PS      HX 5055   3.655   2.892   5.877
    2PS      C3 5056   3.546   2.842   6.059
    2PS      HA 5057   3.581   2.739   6.074
    2PS      HB 5058   3.605   2.913   6.117
    2PS     O31 5059   3.406   2.850   6.102
    2PS     P31 5060   3.350   2.801   6.241
    2PS     O32 5061   3.325   2.646   6.212
    2PS     C31 5062   3.238   2.592   6.112
    2PS     H1A 5063   3.144   2.648   6.115
    2PS     H1B 5064   3.284   2.595   6.013
    2PS     C32 5065   3.208   2.442   6.131
    2PS     H2A 5066   3.163   2.407   6.038
    2PS     N31 5067   3.335   2.364   6.140
    2PS    HN1A 5068   3.327   2.261   6.139
    2PS    HN1B 5069   3.396   2.388   6.060
    2PS    HN1C 5070   3.391   2.378   6.226
    2PS     C33 5071   3.109   2.421   6.247
    2PS     O33 5072   3.453   2.824   6.346
    2PS     O34 5073   3.221   2.862   6.257
    2PS     O21 5074   3.491   3.007   5.900
    2PS     C21 5075   3.554   3.109   5.958
    2PS     O22 5076   3.666   3.105   6.005
    2PS     O35 5077   3.156   2.416   6.365
    2PS     O36 5078   2.997   2.380   6.234
    3DHA   C116 5079   3.095   3.643   4.792
    3DHA   H16R 5080   3.016   3.578   4.755
    3DHA   C115 5081   3.212   3.578   4.865
    3DHA   H15R 5082   3.279   3.528   4.793
    3DHA   H15S 5083   3.278   3.642   4.924
    3DHA   C114 5084   3.149   3.480   4.956
    3DHA   H14R 5085   3.126   3.383   4.912
    3DHA   C113 5086   3.104   3.504   5.081
    3DHA   H13R 5087   3.063   3.431   5.150
    3DHA   C112 5088   3.112   3.641   5.160
    3DHA   H12R 5089   3.208   3.693   5.151
    3DHA   H12S 5090   3.036   3.708   5.119
    3DHA   C111 5091   3.088   3.629   5.303
    3DHA   H11R 5092   2.983   3.615   5.325
    3DHA   C110 5093   3.180   3.625   5.400
    3DHA   H10R 5094   3.141   3.623   5.502
    3DHA    C19 5095   3.331   3.627   5.390
    3DHA    H9R 5096   3.363   3.524   5.406
    3DHA    H9S 5097   3.367   3.663   5.294
    3DHA    C18 5098   3.389   3.716   5.495
    3DHA    H8R 5099   3.371   3.823   5.480
    3DHA    C17 5100   3.452   3.680   5.606
    3DHA    H7R 5101   3.477   3.763   5.671
    3DHA    C16 5102   3.470   3.540   5.657
    3DHA    H6R 5103   3.479   3.475   5.570
    3DHA    H6S 5104   3.556   3.539   5.725
    3DHA    C15 5105   3.348   3.494   5.734
    3DHA    H5R 5106   3.274   3.573   5.733
    3DHA    C14 5107   3.331   3.383   5.802
    3DHA    H4R 5108   3.234   3.369   5.848
    3DHA    C13 5109   3.427   3.263   5.800
    3DHA    H3R 5110   3.372   3.177   5.763
    3DHA    H3S 5111   3.513   3.277   5.734
    3DHA    C12 5112   3.470   3.235   5.947
    3DHA    H2R 5113   3.515   3.320   5.998
    3DHA    H2S 5114   3.380   3.229   6.008
    3DHA   C117 5115   3.072   3.778   4.780
    3DHA   H17R 5116   2.987   3.804   4.718
    3DHA   C118 5117   3.159   3.898   4.810
    3DHA   H18R 5118   3.259   3.867   4.842
    3DHA   H18S 5119   3.115   3.952   4.894
    3DHA   C119 5120   3.160   3.981   4.691
    3DHA   H19R 5121   3.076   3.976   4.622
    3DHA   C120 5122   3.270   4.046   4.641
    3DHA   H20R 5123   3.267   4.103   4.549
    3DHA   C121 5124   3.390   4.071   4.725
    3DHA   H21R 5125   3.375   4.085   4.832
    3DHA   H21S 5126   3.439   4.165   4.701
    3DHA   C122 5127   3.491   3.962   4.713
    3DHA   H22R 5128   3.581   3.983   4.770
    3DHA   H22S 5129   3.536   3.968   4.614
    3DHA   H22T 5130   3.459   3.863   4.749
    1ST    C118 5131   1.379   3.310   4.159
    1ST    H18R 5132   1.435   3.282   4.070
    1ST    H18S 5133   1.280   3.324   4.116
    1ST    H18T 5134   1.372   3.240   4.243
    1ST    C117 5135   1.425   3.443   4.224
    1ST    H17R 5136   1.527   3.449   4.264
    1ST    H17S 5137   1.426   3.516   4.142
    1ST    C116 5138   1.335   3.507   4.329
    1ST    H16R 5139   1.308   3.447   4.416
    1ST    H16S 5140   1.385   3.595   4.368
    1ST    C115 5141   1.224   3.590   4.266
    1ST    H15R 5142   1.270   3.657   4.194
    1ST    H15S 5143   1.144   3.533   4.217
    1ST    C114 5144   1.152   3.672   4.370
    1ST    H14R 5145   1.117   3.591   4.434
    1ST    H14S 5146   1.210   3.736   4.437
    1ST    C113 5147   1.042   3.753   4.313
    1ST    H13R 5148   1.067   3.794   4.215
    1ST    H13S 5149   0.961   3.682   4.295
    1ST    C112 5150   0.990   3.857   4.412
    1ST    H12R 5151   1.007   3.824   4.515
    1ST    H12S 5152   1.059   3.941   4.408
    1ST    C111 5153   0.839   3.898   4.401
    1ST    H11R 5154   0.816   3.903   4.294
    1ST    H11S 5155   0.778   3.812   4.430
    1ST    C110 5156   0.799   4.031   4.457
    1ST    H10R 5157   0.860   4.117   4.428
    1ST    H10S 5158   0.696   4.058   4.433
    1ST     C19 5159   0.803   4.040   4.614
    1ST     H9R 5160   0.911   4.041   4.632
    1ST     H9S 5161   0.761   4.134   4.651
    1ST     C18 5162   0.736   3.927   4.691
    1ST     H8R 5163   0.636   3.904   4.652
    1ST     H8S 5164   0.790   3.835   4.669
    1ST     C17 5165   0.721   3.956   4.840
    1ST     H7R 5166   0.818   3.986   4.879
    1ST     H7S 5167   0.666   4.049   4.855
    1ST     C16 5168   0.652   3.846   4.923
    1ST     H6R 5169   0.545   3.833   4.904
    1ST     H6S 5170   0.700   3.749   4.905
    1ST     C15 5171   0.680   3.860   5.073
    1ST     H5R 5172   0.787   3.868   5.097
    1ST     H5S 5173   0.634   3.949   5.116
    1ST     C14 5174   0.632   3.748   5.147
    1ST     H4R 5175   0.547   3.712   5.089
    1ST     H4S 5176   0.698   3.662   5.141
    1ST     C13 5177   0.592   3.773   5.296
    1ST     H3R 5178   0.689   3.788   5.344
    1ST     H3S 5179   0.533   3.865   5.296
    1ST     C12 5180   0.520   3.651   5.362
    1ST     H2R 5181   0.436   3.622   5.298
    1ST     H2S 5182   0.577   3.557   5.358
    2PS     C11 5183   0.473   3.678   5.502
    2PS     O12 5184   0.514   3.623   5.604
    2PS     O11 5185   0.366   3.760   5.505
    2PS      C1 5186   0.286   3.777   5.626
    2PS      HR 5187   0.184   3.805   5.597
    2PS      HS 5188   0.280   3.678   5.671
    2PS      C2 5189   0.343   3.884   5.720
    2PS      HX 5190   0.449   3.869   5.745
    2PS      C3 5191   0.268   3.875   5.853
    2PS      HA 5192   0.166   3.908   5.832
    2PS      HB 5193   0.266   3.775   5.898
    2PS     O31 5194   0.328   3.957   5.945
    2PS     P31 5195   0.273   3.965   6.093
    2PS     O32 5196   0.333   3.833   6.157
    2PS     C31 5197   0.468   3.805   6.165
    2PS     H1A 5198   0.506   3.778   6.066
    2PS     H1B 5199   0.521   3.893   6.201
    2PS     C32 5200   0.484   3.692   6.270
    2PS     H2A 5201   0.427   3.727   6.355
    2PS     N31 5202   0.403   3.570   6.237
    2PS    HN1A 5203   0.416   3.544   6.138
    2PS    HN1B 5204   0.421   3.486   6.294
    2PS    HN1C 5205   0.302   3.590   6.238
    2PS     C33 5206   0.621   3.669   6.317
    2PS     O33 5207   0.330   4.080   6.162
    2PS     O34 5208   0.125   3.949   6.089
    2PS     O21 5209   0.327   4.011   5.655
    2PS     C21 5210   0.428   4.046   5.572
    2PS     O22 5211   0.533   3.986   5.555
    2PS     O35 5212   0.700   3.768   6.328
    2PS     O36 5213   0.655   3.566   6.363
    3DHA   C116 5214  -0.113   4.233   4.257
    3DHA   H16R 5215  -0.201   4.268   4.312
    3DHA   C115 5216   0.005   4.186   4.330
    3DHA   H15R 5217  -0.018   4.089   4.375
    3DHA   H15S 5218   0.085   4.145   4.268
    3DHA   C114 5219   0.044   4.289   4.440
    3DHA   H14R 5220   0.057   4.393   4.411
    3DHA   C113 5221   0.068   4.262   4.563
    3DHA   H13R 5222   0.105   4.336   4.634
    3DHA   C112 5223   0.077   4.125   4.623
    3DHA   H12R 5224   0.080   4.144   4.731
    3DHA   H12S 5225  -0.011   4.063   4.604
    3DHA   C111 5226   0.203   4.058   4.580
    3DHA   H11R 5227   0.197   4.015   4.480
    3DHA   C110 5228   0.315   4.034   4.644
    3DHA   H10R 5229   0.380   3.966   4.588
    3DHA    C19 5230   0.350   4.068   4.785
    3DHA    H9R 5231   0.267   4.043   4.851
    3DHA    H9S 5232   0.433   4.002   4.812
    3DHA    C18 5233   0.402   4.207   4.799
    3DHA    H8R 5234   0.415   4.252   4.700
    3DHA    C17 5235   0.441   4.263   4.910
    3DHA    H7R 5236   0.493   4.358   4.902
    3DHA    C16 5237   0.441   4.203   5.044
    3DHA    H6R 5238   0.397   4.104   5.038
    3DHA    H6S 5239   0.535   4.195   5.099
    3DHA    C15 5240   0.340   4.265   5.133
    3DHA    H5R 5241   0.285   4.343   5.082
    3DHA    C14 5242   0.310   4.229   5.255
    3DHA    H4R 5243   0.229   4.279   5.308
    3DHA    C13 5244   0.368   4.121   5.332
    3DHA    H3R 5245   0.306   4.032   5.322
    3DHA    H3S 5246   0.466   4.093   5.291
    3DHA    C12 5247   0.394   4.163   5.479
    3DHA    H2R 5248   0.478   4.232   5.490
    3DHA    H2S 5249   0.305   4.212   5.518
    3DHA   C117 5250  -0.115   4.243   4.125
    3DHA   H17R 5251  -0.205   4.279   4.075
    3DHA   C118 5252  -0.008   4.228   4.023
    3DHA   H18R 5253   0.093   4.248   4.058
    3DHA   H18S 5254  -0.018   4.301   3.942
    3DHA   C119 5255  -0.031   4.095   3.956
    3DHA   H19R 5256  -0.047   4.014   4.026
    3DHA   C120 5257  -0.045   4.074   3.825
    3DHA   H20R 5258  -0.081   3.977   3.790
    3DHA   C121 5259  -0.053   4.182   3.724
    3DHA   H21R 5260  -0.116   4.264   3.758
    3DHA   H21S 5261  -0.114   4.150   3.639
    3DHA   C122 5262   0.083   4.236   3.685
    3DHA   H22R 5263   0.158   4.157   3.677
    3DHA   H22S 5264   0.132   4.303   3.755
    3DHA   H22T 5265   0.078   4.293   3.592
    1ST    C118 5266   4.126   6.430   4.719
    1ST    H18R 5267   4.220   6.454   4.770
    1ST    H18S 5268   4.065   6.456   4.806
    1ST    H18T 5269   4.123   6.504   4.639
    1ST    C117 5270   4.128   6.294   4.670
    1ST    H17R 5271   4.033   6.264   4.625
    1ST    H17S 5272   4.207   6.273   4.597
    1ST    C116 5273   4.148   6.184   4.777
    1ST    H16R 5274   4.247   6.195   4.823
    1ST    H16S 5275   4.077   6.187   4.860
    1ST    C115 5276   4.149   6.044   4.714
    1ST    H15R 5277   4.071   6.025   4.640
    1ST    H15S 5278   4.238   6.043   4.651
    1ST    C114 5279   4.161   5.922   4.793
    1ST    H14R 5280   4.249   5.926   4.857
    1ST    H14S 5281   4.080   5.913   4.866
    1ST    C113 5282   4.161   5.795   4.699
    1ST    H13R 5283   4.067   5.788   4.643
    1ST    H13S 5284   4.240   5.795   4.624
    1ST    C112 5285   4.183   5.667   4.782
    1ST    H12R 5286   4.253   5.700   4.859
    1ST    H12S 5287   4.095   5.658   4.845
    1ST    C111 5288   4.225   5.545   4.703
    1ST    H11R 5289   4.141   5.510   4.643
    1ST    H11S 5290   4.302   5.567   4.629
    1ST    C110 5291   4.266   5.433   4.788
    1ST    H10R 5292   4.189   5.415   4.863
    1ST    H10S 5293   4.283   5.344   4.727
    1ST     C19 5294   4.392   5.460   4.867
    1ST     H9R 5295   4.470   5.491   4.797
    1ST     H9S 5296   4.384   5.550   4.928
    1ST     C18 5297   4.435   5.337   4.954
    1ST     H8R 5298   4.359   5.296   5.021
    1ST     H8S 5299   4.458   5.256   4.885
    1ST     C17 5300   4.549   5.354   5.044
    1ST     H7R 5301   4.552   5.260   5.100
    1ST     H7S 5302   4.631   5.363   4.973
    1ST     C16 5303   4.555   5.483   5.128
    1ST     H6R 5304   4.594   5.563   5.066
    1ST     H6S 5305   4.458   5.510   5.169
    1ST     C15 5306   4.648   5.464   5.244
    1ST     H5R 5307   4.612   5.380   5.303
    1ST     H5S 5308   4.745   5.435   5.202
    1ST     C14 5309   4.666   5.596   5.336
    1ST     H4R 5310   4.762   5.593   5.388
    1ST     H4S 5311   4.666   5.682   5.268
    1ST     C13 5312   4.571   5.615   5.446
    1ST     H3R 5313   4.587   5.530   5.513
    1ST     H3S 5314   4.594   5.696   5.515
    1ST     C12 5315   4.428   5.632   5.411
    1ST     H2R 5316   4.406   5.696   5.326
    1ST     H2S 5317   4.388   5.533   5.386
    2PS     C11 5318   4.360   5.689   5.534
    2PS     O12 5319   4.327   5.809   5.549
    2PS     O11 5320   4.335   5.590   5.621
    2PS      C1 5321   4.289   5.613   5.757
    2PS      HR 5322   4.283   5.514   5.803
    2PS      HS 5323   4.349   5.689   5.807
    2PS      C2 5324   4.146   5.668   5.745
    2PS      HX 5325   4.136   5.735   5.659
    2PS      C3 5326   4.105   5.751   5.877
    2PS      HA 5327   4.167   5.841   5.879
    2PS      HB 5328   4.000   5.780   5.880
    2PS     O31 5329   4.127   5.664   5.993
    2PS     P31 5330   4.205   5.725   6.119
    2PS     O32 5331   4.357   5.737   6.065
    2PS     C31 5332   4.443   5.839   6.120
    2PS     H1A 5333   4.417   5.940   6.087
    2PS     H1B 5334   4.441   5.845   6.229
    2PS     C32 5335   4.590   5.831   6.074
    2PS     H2A 5336   4.637   5.747   6.125
    2PS     N31 5337   4.610   5.804   5.926
    2PS    HN1A 5338   4.712   5.807   5.905
    2PS    HN1B 5339   4.578   5.714   5.887
    2PS    HN1C 5340   4.558   5.873   5.869
    2PS     C33 5341   4.672   5.956   6.115
    2PS     O33 5342   4.166   5.866   6.133
    2PS     O34 5343   4.192   5.628   6.232
    2PS     O21 5344   4.067   5.544   5.732
    2PS     C21 5345   3.931   5.553   5.742
    2PS     O22 5346   3.866   5.650   5.706
    2PS     O35 5347   4.636   6.014   6.215
    2PS     O36 5348   4.728   6.009   6.019
    3DHA   C116 5349   3.965   5.404   5.314
    3DHA   H16R 5350   3.976   5.317   5.379
    3DHA   C115 5351   3.941   5.374   5.170
    3DHA   H15R 5352   3.852   5.311   5.172
    3DHA   H15S 5353   3.912   5.461   5.109
    3DHA   C114 5354   4.049   5.304   5.100
    3DHA   H14R 5355   4.137   5.363   5.076
    3DHA   C113 5356   4.044   5.171   5.062
    3DHA   H13R 5357   4.124   5.126   5.005
    3DHA   C112 5358   3.939   5.071   5.088
    3DHA   H12R 5359   3.884   5.098   5.178
    3DHA   H12S 5360   3.873   5.067   5.001
    3DHA   C111 5361   3.995   4.931   5.112
    3DHA   H11R 5362   4.042   4.898   5.020
    3DHA   C110 5363   4.009   4.862   5.231
    3DHA   H10R 5364   4.060   4.766   5.227
    3DHA    C19 5365   3.998   4.909   5.364
    3DHA    H9R 5366   4.007   4.818   5.424
    3DHA    H9S 5367   4.082   4.970   5.397
    3DHA    C18 5368   3.864   4.972   5.382
    3DHA    H8R 5369   3.804   4.978   5.291
    3DHA    C17 5370   3.816   5.024   5.499
    3DHA    H7R 5371   3.717   5.069   5.509
    3DHA    C16 5372   3.872   5.032   5.638
    3DHA    H6R 5373   3.915   4.939   5.676
    3DHA    H6S 5374   3.962   5.094   5.632
    3DHA    C15 5375   3.775   5.091   5.732
    3DHA    H5R 5376   3.724   5.021   5.797
    3DHA    C14 5377   3.742   5.219   5.763
    3DHA    H4R 5378   3.674   5.231   5.848
    3DHA    C13 5379   3.804   5.339   5.702
    3DHA    H3R 5380   3.885   5.331   5.629
    3DHA    H3S 5381   3.732   5.404   5.652
    3DHA    C12 5382   3.865   5.435   5.804
    3DHA    H2R 5383   3.783   5.468   5.868
    3DHA    H2S 5384   3.925   5.395   5.886
    3DHA   C117 5385   4.015   5.522   5.364
    3DHA   H17R 5386   4.049   5.524   5.467
    3DHA   C118 5387   4.025   5.648   5.285
    3DHA   H18R 5388   4.034   5.731   5.356
    3DHA   H18S 5389   3.934   5.667   5.228
    3DHA   C119 5390   4.140   5.658   5.188
    3DHA   H19R 5391   4.172   5.560   5.154
    3DHA   C120 5392   4.204   5.775   5.158
    3DHA   H20R 5393   4.293   5.781   5.096
    3DHA   C121 5394   4.161   5.914   5.207
    3DHA   H21R 5395   4.080   5.908   5.281
    3DHA   H21S 5396   4.123   5.964   5.118
    3DHA   C122 5397   4.265   6.004   5.268
    3DHA   H22R 5398   4.321   5.954   5.348
    3DHA   H22S 5399   4.205   6.084   5.310
    3DHA   H22T 5400   4.325   6.054   5.192
    1ST    C118 5401   6.123  -0.500   4.654
    1ST    H18R 5402   6.141  -0.559   4.744
    1ST    H18S 5403   6.098  -0.399   4.687
    1ST    H18T 5404   6.218  -0.502   4.599
    1ST    C117 5405   6.019  -0.554   4.554
    1ST    H17R 5406   6.037  -0.659   4.529
    1ST    H17S 5407   5.926  -0.568   4.611
    1ST    C116 5408   6.002  -0.490   4.426
    1ST    H16R 5409   6.093  -0.506   4.369
    1ST    H16S 5410   5.933  -0.547   4.363
    1ST    C115 5411   5.967  -0.334   4.434
    1ST    H15R 5412   6.039  -0.272   4.489
    1ST    H15S 5413   5.961  -0.298   4.332
    1ST    C114 5414   5.834  -0.311   4.493
    1ST    H14R 5415   5.766  -0.389   4.457
    1ST    H14S 5416   5.838  -0.323   4.601
    1ST    C113 5417   5.767  -0.185   4.444
    1ST    H13R 5418   5.753  -0.197   4.337
    1ST    H13S 5419   5.668  -0.191   4.488
    1ST    C112 5420   5.837  -0.058   4.470
    1ST    H12R 5421   5.916  -0.036   4.399
    1ST    H12S 5422   5.777   0.023   4.428
    1ST    C111 5423   5.862  -0.022   4.620
    1ST    H11R 5424   5.946  -0.082   4.656
    1ST    H11S 5425   5.884   0.085   4.622
    1ST    C110 5426   5.730  -0.035   4.705
    1ST    H10R 5427   5.652   0.029   4.664
    1ST    H10S 5428   5.693  -0.137   4.701
    1ST     C19 5429   5.743   0.008   4.850
    1ST     H9R 5430   5.843  -0.018   4.885
    1ST     H9S 5431   5.735   0.117   4.852
    1ST     C18 5432   5.649  -0.053   4.944
    1ST     H8R 5433   5.548  -0.015   4.935
    1ST     H8S 5434   5.646  -0.159   4.917
    1ST     C17 5435   5.683  -0.034   5.085
    1ST     H7R 5436   5.792  -0.035   5.097
    1ST     H7S 5437   5.669   0.071   5.113
    1ST     C16 5438   5.632  -0.135   5.188
    1ST     H6R 5439   5.527  -0.154   5.169
    1ST     H6S 5440   5.684  -0.231   5.181
    1ST     C15 5441   5.664  -0.100   5.330
    1ST     H5R 5442   5.772  -0.085   5.338
    1ST     H5S 5443   5.619  -0.007   5.364
    1ST     C14 5444   5.625  -0.210   5.426
    1ST     H4R 5445   5.546  -0.262   5.371
    1ST     H4S 5446   5.708  -0.281   5.428
    1ST     C13 5447   5.574  -0.167   5.564
    1ST     H3R 5448   5.471  -0.136   5.546
    1ST     H3S 5449   5.580  -0.262   5.618
    1ST     C12 5450   5.649  -0.062   5.647
    1ST     H2R 5451   5.756  -0.081   5.644
    1ST     H2S 5452   5.640   0.040   5.607
    2PS     C11 5453   5.602  -0.047   5.793
    2PS     O12 5454   5.663  -0.092   5.887
    2PS     O11 5455   5.483   0.015   5.815
    2PS      C1 5456   5.448   0.043   5.954
    2PS      HR 5457   5.343   0.066   5.973
    2PS      HS 5458   5.473  -0.044   6.015
    2PS      C2 5459   5.534   0.164   6.012
    2PS      HX 5460   5.636   0.152   5.975
    2PS      C3 5461   5.533   0.159   6.173
    2PS      HA 5462   5.435   0.194   6.206
    2PS      HB 5463   5.564   0.062   6.213
    2PS     O31 5464   5.626   0.254   6.212
    2PS     P31 5465   5.628   0.316   6.363
    2PS     O32 5466   5.477   0.387   6.381
    2PS     C31 5467   5.359   0.327   6.438
    2PS     H1A 5468   5.322   0.240   6.383
    2PS     H1B 5469   5.383   0.288   6.537
    2PS     C32 5470   5.247   0.420   6.451
    2PS     H2A 5471   5.293   0.494   6.517
    2PS     N31 5472   5.200   0.482   6.315
    2PS    HN1A 5473   5.111   0.532   6.330
    2PS    HN1B 5474   5.270   0.543   6.270
    2PS    HN1C 5475   5.179   0.409   6.246
    2PS     C33 5476   5.135   0.351   6.522
    2PS     O33 5477   5.644   0.203   6.456
    2PS     O34 5478   5.731   0.424   6.368
    2PS     O21 5479   5.477   0.291   5.967
    2PS     C21 5480   5.518   0.337   5.846
    2PS     O22 5481   5.607   0.282   5.783
    2PS     O35 5482   5.072   0.262   6.475
    2PS     O36 5483   5.097   0.410   6.618
    3DHA   C116 5484   5.869   0.614   4.857
    3DHA   H16R 5485   5.771   0.662   4.865
    3DHA   C115 5486   5.922   0.527   4.963
    3DHA   H15R 5487   5.949   0.432   4.915
    3DHA   H15S 5488   6.010   0.564   5.015
    3DHA   C114 5489   5.822   0.514   5.068
    3DHA   H14R 5490   5.863   0.558   5.159
    3DHA   C113 5491   5.696   0.465   5.068
    3DHA   H13R 5492   5.638   0.454   5.159
    3DHA   C112 5493   5.638   0.395   4.955
    3DHA   H12R 5494   5.678   0.418   4.856
    3DHA   H12S 5495   5.653   0.287   4.960
    3DHA   C111 5496   5.498   0.429   4.944
    3DHA   H11R 5497   5.476   0.514   4.879
    3DHA   C110 5498   5.395   0.384   5.013
    3DHA   H10R 5499   5.299   0.423   4.982
    3DHA    C19 5500   5.390   0.269   5.109
    3DHA    H9R 5501   5.418   0.175   5.061
    3DHA    H9S 5502   5.475   0.277   5.177
    3DHA    C18 5503   5.256   0.252   5.173
    3DHA    H8R 5504   5.173   0.258   5.103
    3DHA    C17 5505   5.234   0.234   5.307
    3DHA    H7R 5506   5.134   0.219   5.347
    3DHA    C16 5507   5.332   0.233   5.412
    3DHA    H6R 5508   5.392   0.143   5.400
    3DHA    H6S 5509   5.395   0.322   5.402
    3DHA    C15 5510   5.272   0.242   5.549
    3DHA    H5R 5511   5.179   0.186   5.559
    3DHA    C14 5512   5.297   0.335   5.646
    3DHA    H4R 5513   5.225   0.339   5.728
    3DHA    C13 5514   5.404   0.434   5.654
    3DHA    H3R 5515   5.483   0.400   5.586
    3DHA    H3S 5516   5.364   0.528   5.615
    3DHA    C12 5517   5.443   0.456   5.799
    3DHA    H2R 5518   5.508   0.540   5.822
    3DHA    H2S 5519   5.347   0.471   5.849
    3DHA   C117 5520   5.922   0.629   4.739
    3DHA   H17R 5521   5.868   0.684   4.662
    3DHA   C118 5522   6.052   0.565   4.699
    3DHA   H18R 5523   6.037   0.499   4.613
    3DHA   H18S 5524   6.097   0.508   4.781
    3DHA   C119 5525   6.140   0.666   4.657
    3DHA   H19R 5526   6.199   0.714   4.735
    3DHA   C120 5527   6.168   0.704   4.531
    3DHA   H20R 5528   6.235   0.788   4.518
    3DHA   C121 5529   6.095   0.666   4.399
    3DHA   H21R 5530   6.043   0.570   4.399
    3DHA   H21S 5531   6.169   0.661   4.318
    3DHA   C122 5532   5.996   0.778   4.364
    3DHA   H22R 5533   6.049   0.870   4.340
    3DHA   H22S 5534   5.935   0.789   4.454
    3DHA   H22T 5535   5.928   0.761   4.281
    1ST    C118 5536   5.695   4.408   4.532
    1ST    H18R 5537   5.799   4.417   4.501
    1ST    H18S 5538   5.639   4.500   4.516
    1ST    H18T 5539   5.659   4.338   4.456
    1ST    C117 5540   5.678   4.364   4.676
    1ST    H17R 5541   5.731   4.447   4.723
    1ST    H17S 5542   5.574   4.367   4.708
    1ST    C116 5543   5.748   4.234   4.705
    1ST    H16R 5544   5.702   4.153   4.649
    1ST    H16S 5545   5.850   4.239   4.666
    1ST    C115 5546   5.758   4.222   4.856
    1ST    H15R 5547   5.781   4.315   4.909
    1ST    H15S 5548   5.660   4.208   4.902
    1ST    C114 5549   5.838   4.099   4.910
    1ST    H14R 5550   5.821   4.101   5.018
    1ST    H14S 5551   5.799   4.012   4.857
    1ST    C113 5552   5.987   4.100   4.869
    1ST    H13R 5553   5.989   4.095   4.760
    1ST    H13S 5554   6.032   4.198   4.887
    1ST    C112 5555   6.076   3.991   4.926
    1ST    H12R 5556   6.005   3.910   4.938
    1ST    H12S 5557   6.153   3.951   4.860
    1ST    C111 5558   6.125   4.035   5.065
    1ST    H11R 5559   6.044   4.086   5.117
    1ST    H11S 5560   6.149   3.954   5.134
    1ST    C110 5561   6.242   4.141   5.055
    1ST    H10R 5562   6.243   4.211   4.972
    1ST    H10S 5563   6.225   4.204   5.142
    1ST     C19 5564   6.384   4.068   5.066
    1ST     H9R 5565   6.392   3.976   5.009
    1ST     H9S 5566   6.451   4.146   5.028
    1ST     C18 5567   6.425   4.023   5.207
    1ST     H8R 5568   6.345   3.956   5.239
    1ST     H8S 5569   6.514   3.960   5.200
    1ST     C17 5570   6.441   4.129   5.312
    1ST     H7R 5571   6.531   4.185   5.285
    1ST     H7S 5572   6.367   4.209   5.310
    1ST     C16 5573   6.480   4.070   5.455
    1ST     H6R 5574   6.511   3.966   5.443
    1ST     H6S 5575   6.563   4.129   5.496
    1ST     C15 5576   6.376   4.091   5.563
    1ST     H5R 5577   6.418   4.061   5.659
    1ST     H5S 5578   6.350   4.196   5.577
    1ST     C14 5579   6.248   4.016   5.532
    1ST     H4R 5580   6.192   4.049   5.444
    1ST     H4S 5581   6.283   3.914   5.518
    1ST     C13 5582   6.154   4.026   5.651
    1ST     H3R 5583   6.209   3.990   5.739
    1ST     H3S 5584   6.139   4.131   5.680
    1ST     C12 5585   6.011   3.956   5.629
    1ST     H2R 5586   5.958   4.013   5.553
    1ST     H2S 5587   6.021   3.855   5.587
    2PS     C11 5588   5.937   3.957   5.757
    2PS     O12 5589   5.899   3.850   5.804
    2PS     O11 5590   5.906   4.082   5.812
    2PS      C1 5591   5.815   4.083   5.922
    2PS      HR 5592   5.722   4.053   5.873
    2PS      HS 5593   5.842   4.007   5.995
    2PS      C2 5594   5.800   4.225   5.984
    2PS      HX 5595   5.900   4.257   6.015
    2PS      C3 5596   5.714   4.222   6.110
    2PS      HA 5597   5.716   4.330   6.129
    2PS      HB 5598   5.612   4.184   6.100
    2PS     O31 5599   5.786   4.153   6.211
    2PS     P31 5600   5.733   4.148   6.357
    2PS     O32 5601   5.638   4.027   6.363
    2PS     C31 5602   5.696   3.899   6.390
    2PS     H1A 5603   5.772   3.875   6.315
    2PS     H1B 5604   5.743   3.884   6.487
    2PS     C32 5605   5.577   3.801   6.379
    2PS     H2A 5606   5.508   3.801   6.464
    2PS     N31 5607   5.497   3.848   6.263
    2PS    HN1A 5608   5.461   3.944   6.263
    2PS    HN1B 5609   5.557   3.847   6.180
    2PS    HN1C 5610   5.428   3.776   6.233
    2PS     C33 5611   5.635   3.662   6.385
    2PS     O33 5612   5.848   4.118   6.439
    2PS     O34 5613   5.654   4.272   6.380
    2PS     O21 5614   5.750   4.318   5.884
    2PS     C21 5615   5.777   4.447   5.903
    2PS     O22 5616   5.837   4.488   6.003
    2PS     O35 5617   5.640   3.589   6.289
    2PS     O36 5618   5.687   3.627   6.491
    3DHA   C116 5619   5.729   4.944   5.397
    3DHA   H16R 5620   5.698   5.049   5.394
    3DHA   C115 5621   5.861   4.925   5.464
    3DHA   H15R 5622   5.856   4.913   5.572
    3DHA   H15S 5623   5.913   4.841   5.416
    3DHA   C114 5624   5.946   5.043   5.435
    3DHA   H14R 5625   5.991   5.038   5.337
    3DHA   C113 5626   5.949   5.143   5.528
    3DHA   H13R 5627   5.991   5.237   5.493
    3DHA   C112 5628   5.895   5.153   5.670
    3DHA   H12R 5629   5.820   5.232   5.677
    3DHA   H12S 5630   5.841   5.062   5.695
    3DHA   C111 5631   5.993   5.169   5.778
    3DHA   H11R 5632   6.084   5.208   5.735
    3DHA   C110 5633   5.978   5.165   5.912
    3DHA   H10R 5634   6.064   5.195   5.972
    3DHA    C19 5635   5.862   5.125   5.996
    3DHA    H9R 5636   5.868   5.018   6.016
    3DHA    H9S 5637   5.880   5.162   6.097
    3DHA    C18 5638   5.730   5.175   5.936
    3DHA    H8R 5639   5.733   5.283   5.919
    3DHA    C17 5640   5.635   5.107   5.884
    3DHA    H7R 5641   5.551   5.161   5.841
    3DHA    C16 5642   5.615   4.953   5.884
    3DHA    H6R 5643   5.657   4.901   5.970
    3DHA    H6S 5644   5.513   4.927   5.910
    3DHA    C15 5645   5.664   4.896   5.752
    3DHA    H5R 5646   5.647   4.956   5.663
    3DHA    C14 5647   5.719   4.775   5.735
    3DHA    H4R 5648   5.739   4.738   5.634
    3DHA    C13 5649   5.735   4.668   5.839
    3DHA    H3R 5650   5.840   4.685   5.861
    3DHA    H3S 5651   5.685   4.684   5.935
    3DHA    C12 5652   5.731   4.531   5.783
    3DHA    H2R 5653   5.632   4.508   5.745
    3DHA    H2S 5654   5.798   4.516   5.698
    3DHA   C117 5655   5.645   4.854   5.350
    3DHA   H17R 5656   5.555   4.884   5.295
    3DHA   C118 5657   5.678   4.710   5.344
    3DHA   H18R 5658   5.580   4.663   5.356
    3DHA   H18S 5659   5.747   4.675   5.421
    3DHA   C119 5660   5.734   4.675   5.207
    3DHA   H19R 5661   5.836   4.707   5.192
    3DHA   C120 5662   5.672   4.612   5.104
    3DHA   H20R 5663   5.716   4.589   5.007
    3DHA   C121 5664   5.533   4.555   5.123
    3DHA   H21R 5665   5.507   4.520   5.223
    3DHA   H21S 5666   5.518   4.473   5.052
    3DHA   C122 5667   5.425   4.650   5.078
    3DHA   H22R 5668   5.453   4.753   5.106
    3DHA   H22S 5669   5.332   4.624   5.129
    3DHA   H22T 5670   5.413   4.647   4.970
    1ST    C118 5671   2.342   4.159   4.036
    1ST    H18R 5672   2.446   4.150   4.068
    1ST    H18S 5673   2.339   4.203   3.936
    1ST    H18T 5674   2.318   4.053   4.025
    1ST    C117 5675   2.265   4.254   4.120
    1ST    H17R 5676   2.183   4.297   4.063
    1ST    H17S 5677   2.211   4.197   4.196
    1ST    C116 5678   2.352   4.362   4.191
    1ST    H16R 5679   2.430   4.407   4.129
    1ST    H16S 5680   2.277   4.437   4.216
    1ST    C115 5681   2.426   4.317   4.314
    1ST    H15R 5682   2.494   4.233   4.297
    1ST    H15S 5683   2.502   4.389   4.345
    1ST    C114 5684   2.329   4.289   4.429
    1ST    H14R 5685   2.260   4.373   4.436
    1ST    H14S 5686   2.267   4.200   4.411
    1ST    C113 5687   2.404   4.266   4.556
    1ST    H13R 5688   2.470   4.181   4.542
    1ST    H13S 5689   2.471   4.351   4.572
    1ST    C112 5690   2.318   4.254   4.691
    1ST    H12R 5691   2.250   4.336   4.718
    1ST    H12S 5692   2.256   4.164   4.687
    1ST    C111 5693   2.405   4.227   4.810
    1ST    H11R 5694   2.463   4.137   4.790
    1ST    H11S 5695   2.484   4.302   4.815
    1ST    C110 5696   2.336   4.204   4.942
    1ST    H10R 5697   2.264   4.284   4.959
    1ST    H10S 5698   2.265   4.123   4.926
    1ST     C19 5699   2.430   4.169   5.054
    1ST     H9R 5700   2.495   4.086   5.028
    1ST     H9S 5701   2.497   4.251   5.079
    1ST     C18 5702   2.352   4.118   5.173
    1ST     H8R 5703   2.277   4.196   5.187
    1ST     H8S 5704   2.288   4.040   5.132
    1ST     C17 5705   2.418   4.076   5.307
    1ST     H7R 5706   2.328   4.079   5.368
    1ST     H7S 5707   2.456   3.974   5.293
    1ST     C16 5708   2.528   4.177   5.359
    1ST     H6R 5709   2.616   4.187   5.295
    1ST     H6S 5710   2.494   4.280   5.371
    1ST     C15 5711   2.588   4.140   5.493
    1ST     H5R 5712   2.629   4.040   5.484
    1ST     H5S 5713   2.676   4.204   5.506
    1ST     C14 5714   2.497   4.152   5.619
    1ST     H4R 5715   2.480   4.256   5.650
    1ST     H4S 5716   2.403   4.101   5.599
    1ST     C13 5717   2.572   4.080   5.724
    1ST     H3R 5718   2.587   3.975   5.699
    1ST     H3S 5719   2.673   4.115   5.701
    1ST     C12 5720   2.507   4.089   5.869
    1ST     H2R 5721   2.497   4.197   5.885
    1ST     H2S 5722   2.415   4.031   5.871
    2PS     C11 5723   2.589   4.050   5.991
    2PS     O12 5724   2.546   4.052   6.106
    2PS     O11 5725   2.712   4.007   5.959
    2PS      C1 5726   2.789   3.968   6.076
    2PS      HR 5727   2.894   3.969   6.046
    2PS      HS 5728   2.785   4.045   6.154
    2PS      C2 5729   2.752   3.826   6.126
    2PS      HX 5730   2.643   3.817   6.137
    2PS      C3 5731   2.817   3.801   6.262
    2PS      HA 5732   2.806   3.889   6.326
    2PS      HB 5733   2.761   3.715   6.300
    2PS     O31 5734   2.954   3.755   6.255
    2PS     P31 5735   3.030   3.680   6.378
    2PS     O32 5736   3.050   3.791   6.490
    2PS     C31 5737   2.974   3.794   6.613
    2PS     H1A 5738   2.873   3.831   6.594
    2PS     H1B 5739   2.978   3.694   6.656
    2PS     C32 5740   3.056   3.876   6.708
    2PS     H2A 5741   3.160   3.841   6.703
    2PS     N31 5742   3.059   4.028   6.687
    2PS    HN1A 5743   3.065   4.048   6.586
    2PS    HN1B 5744   2.971   4.076   6.714
    2PS    HN1C 5745   3.135   4.087   6.725
    2PS     C33 5746   3.028   3.849   6.850
    2PS     O33 5747   2.949   3.569   6.437
    2PS     O34 5748   3.168   3.645   6.326
    2PS     O21 5749   2.810   3.730   6.032
    2PS     C21 5750   2.750   3.611   6.022
    2PS     O22 5751   2.642   3.587   6.073
    2PS     O35 5752   3.094   3.909   6.934
    2PS     O36 5753   2.942   3.773   6.885
    3DHA   C116 5754   2.772   3.253   4.666
    3DHA   H16R 5755   2.792   3.155   4.623
    3DHA   C115 5756   2.835   3.286   4.795
    3DHA   H15R 5757   2.944   3.292   4.789
    3DHA   H15S 5758   2.805   3.388   4.824
    3DHA   C114 5759   2.798   3.186   4.896
    3DHA   H14R 5760   2.837   3.090   4.862
    3DHA   C113 5761   2.703   3.201   4.993
    3DHA   H13R 5762   2.665   3.113   5.044
    3DHA   C112 5763   2.631   3.328   5.023
    3DHA   H12R 5764   2.590   3.373   4.933
    3DHA   H12S 5765   2.555   3.292   5.093
    3DHA   C111 5766   2.721   3.434   5.084
    3DHA   H11R 5767   2.736   3.523   5.024
    3DHA   C110 5768   2.775   3.421   5.202
    3DHA   H10R 5769   2.844   3.497   5.238
    3DHA    C19 5770   2.749   3.305   5.301
    3DHA    H9R 5771   2.703   3.217   5.255
    3DHA    H9S 5772   2.846   3.273   5.339
    3DHA    C18 5773   2.657   3.332   5.413
    3DHA    H8R 5774   2.552   3.321   5.386
    3DHA    C17 5775   2.685   3.392   5.529
    3DHA    H7R 5776   2.602   3.413   5.596
    3DHA    C16 5777   2.821   3.429   5.587
    3DHA    H6R 5778   2.900   3.448   5.515
    3DHA    H6S 5779   2.810   3.525   5.637
    3DHA    C15 5780   2.857   3.313   5.682
    3DHA    H5R 5781   2.912   3.235   5.631
    3DHA    C14 5782   2.830   3.299   5.807
    3DHA    H4R 5783   2.860   3.207   5.857
    3DHA    C13 5784   2.746   3.388   5.889
    3DHA    H3R 5785   2.679   3.436   5.818
    3DHA    H3S 5786   2.707   3.321   5.966
    3DHA    C12 5787   2.829   3.516   5.939
    3DHA    H2R 5788   2.908   3.480   6.005
    3DHA    H2S 5789   2.881   3.564   5.856
    3DHA   C117 5790   2.701   3.343   4.598
    3DHA   H17R 5791   2.669   3.320   4.497
    3DHA   C118 5792   2.683   3.495   4.627
    3DHA   H18R 5793   2.775   3.517   4.680
    3DHA   H18S 5794   2.607   3.526   4.699
    3DHA   C119 5795   2.666   3.582   4.504
    3DHA   H19R 5796   2.754   3.632   4.464
    3DHA   C120 5797   2.556   3.594   4.430
    3DHA   H20R 5798   2.571   3.653   4.340
    3DHA   C121 5799   2.417   3.540   4.452
    3DHA   H21R 5800   2.352   3.626   4.467
    3DHA   H21S 5801   2.407   3.484   4.545
    3DHA   C122 5802   2.375   3.466   4.326
    3DHA   H22R 5803   2.279   3.414   4.321
    3DHA   H22S 5804   2.445   3.384   4.307
    3DHA   H22T 5805   2.376   3.532   4.239
    1ST    C118 5806   3.797   2.492   3.985
    1ST    H18R 5807   3.874   2.424   3.947
    1ST    H18S 5808   3.725   2.523   3.909
    1ST    H18T 5809   3.738   2.452   4.068
    1ST    C117 5810   3.871   2.612   4.030
    1ST    H17R 5811   3.915   2.663   3.944
    1ST    H17S 5812   3.796   2.680   4.072
    1ST    C116 5813   3.987   2.586   4.128
    1ST    H16R 5814   4.072   2.570   4.061
    1ST    H16S 5815   4.004   2.684   4.173
    1ST    C115 5816   3.952   2.480   4.234
    1ST    H15R 5817   3.850   2.496   4.270
    1ST    H15S 5818   3.959   2.379   4.193
    1ST    C114 5819   4.042   2.487   4.364
    1ST    H14R 5820   4.024   2.397   4.424
    1ST    H14S 5821   4.147   2.473   4.338
    1ST    C113 5822   4.039   2.610   4.446
    1ST    H13R 5823   4.081   2.699   4.396
    1ST    H13S 5824   3.933   2.619   4.471
    1ST    C112 5825   4.127   2.600   4.564
    1ST    H12R 5826   4.150   2.496   4.588
    1ST    H12S 5827   4.227   2.636   4.539
    1ST    C111 5828   4.076   2.670   4.688
    1ST    H11R 5829   3.973   2.637   4.707
    1ST    H11S 5830   4.131   2.631   4.773
    1ST    C110 5831   4.104   2.817   4.703
    1ST    H10R 5832   4.212   2.834   4.692
    1ST    H10S 5833   4.056   2.877   4.625
    1ST     C19 5834   4.063   2.877   4.836
    1ST     H9R 5835   4.054   2.985   4.822
    1ST     H9S 5836   3.959   2.856   4.860
    1ST     C18 5837   4.161   2.842   4.952
    1ST     H8R 5838   4.156   2.735   4.975
    1ST     H8S 5839   4.265   2.852   4.920
    1ST     C17 5840   4.136   2.932   5.072
    1ST     H7R 5841   4.136   3.036   5.040
    1ST     H7S 5842   4.038   2.907   5.114
    1ST     C16 5843   4.243   2.928   5.182
    1ST     H6R 5844   4.232   2.830   5.228
    1ST     H6S 5845   4.339   2.935   5.130
    1ST     C15 5846   4.222   3.036   5.292
    1ST     H5R 5847   4.215   3.139   5.254
    1ST     H5S 5848   4.121   3.037   5.332
    1ST     C14 5849   4.324   3.020   5.404
    1ST     H4R 5850   4.352   2.916   5.425
    1ST     H4S 5851   4.417   3.070   5.374
    1ST     C13 5852   4.294   3.106   5.540
    1ST     H3R 5853   4.276   3.211   5.515
    1ST     H3S 5854   4.202   3.068   5.584
    1ST     C12 5855   4.408   3.098   5.646
    1ST     H2R 5856   4.400   2.997   5.686
    1ST     H2S 5857   4.509   3.118   5.610
    2PS     C11 5858   4.385   3.199   5.760
    2PS     O12 5859   4.484   3.250   5.815
    2PS     O11 5860   4.258   3.224   5.794
    2PS      C1 5861   4.233   3.328   5.899
    2PS      HR 5862   4.303   3.313   5.981
    2PS      HS 5863   4.256   3.418   5.842
    2PS      C2 5864   4.103   3.314   5.975
    2PS      HX 5865   4.098   3.381   6.061
    2PS      C3 5866   4.079   3.173   6.022
    2PS      HA 5867   4.018   3.127   5.944
    2PS      HB 5868   4.172   3.114   6.025
    2PS     O31 5869   4.021   3.173   6.151
    2PS     P31 5870   4.111   3.202   6.280
    2PS     O32 5871   4.150   3.057   6.322
    2PS     C31 5872   4.053   2.963   6.365
    2PS     H1A 5873   4.084   2.913   6.457
    2PS     H1B 5874   3.966   3.022   6.398
    2PS     C32 5875   4.023   2.868   6.256
    2PS     H2A 5876   3.983   2.920   6.169
    2PS     N31 5877   4.152   2.803   6.198
    2PS    HN1A 5878   4.210   2.761   6.273
    2PS    HN1B 5879   4.137   2.710   6.155
    2PS    HN1C 5880   4.208   2.855   6.129
    2PS     C33 5881   3.914   2.772   6.306
    2PS     O33 5882   4.227   3.283   6.241
    2PS     O34 5883   4.017   3.258   6.376
    2PS     O21 5884   4.000   3.360   5.884
    2PS     C21 5885   3.994   3.493   5.843
    2PS     O22 5886   4.076   3.574   5.882
    2PS     O35 5887   3.805   2.811   6.273
    2PS     O36 5888   3.930   2.678   6.376
    3DHA   C116 5889   4.383   4.176   5.647
    3DHA   H16R 5890   4.427   4.077   5.635
    3DHA   C115 5891   4.293   4.181   5.768
    3DHA   H15R 5892   4.357   4.158   5.853
    3DHA   H15S 5893   4.245   4.278   5.783
    3DHA   C114 5894   4.179   4.082   5.756
    3DHA   H14R 5895   4.178   4.014   5.841
    3DHA   C113 5896   4.102   4.058   5.654
    3DHA   H13R 5897   4.036   3.972   5.651
    3DHA   C112 5898   4.087   4.171   5.548
    3DHA   H12R 5899   4.126   4.268   5.578
    3DHA   H12S 5900   4.145   4.140   5.460
    3DHA   C111 5901   3.948   4.190   5.481
    3DHA   H11R 5902   3.887   4.277   5.499
    3DHA   C110 5903   3.889   4.101   5.402
    3DHA   H10R 5904   3.784   4.105   5.374
    3DHA    C19 5905   3.965   3.987   5.346
    3DHA    H9R 5906   4.055   4.026   5.298
    3DHA    H9S 5907   3.998   3.924   5.429
    3DHA    C18 5908   3.879   3.919   5.244
    3DHA    H8R 5909   3.868   3.974   5.151
    3DHA    C17 5910   3.814   3.800   5.252
    3DHA    H7R 5911   3.759   3.764   5.166
    3DHA    C16 5912   3.843   3.706   5.365
    3DHA    H6R 5913   3.810   3.605   5.340
    3DHA    H6S 5914   3.951   3.709   5.379
    3DHA    C15 5915   3.762   3.753   5.483
    3DHA    H5R 5916   3.665   3.796   5.459
    3DHA    C14 5917   3.791   3.729   5.616
    3DHA    H4R 5918   3.722   3.751   5.697
    3DHA    C13 5919   3.917   3.654   5.659
    3DHA    H3R 5920   3.983   3.624   5.577
    3DHA    H3S 5921   3.976   3.734   5.703
    3DHA    C12 5922   3.883   3.536   5.761
    3DHA    H2R 5923   3.807   3.582   5.825
    3DHA    H2S 5924   3.847   3.446   5.712
    3DHA   C117 5925   4.420   4.286   5.578
    3DHA   H17R 5926   4.490   4.275   5.496
    3DHA   C118 5927   4.368   4.432   5.602
    3DHA   H18R 5928   4.446   4.497   5.642
    3DHA   H18S 5929   4.296   4.434   5.684
    3DHA   C119 5930   4.310   4.496   5.479
    3DHA   H19R 5931   4.300   4.427   5.395
    3DHA   C120 5932   4.266   4.621   5.465
    3DHA   H20R 5933   4.220   4.658   5.374
    3DHA   C121 5934   4.292   4.732   5.561
    3DHA   H21R 5935   4.246   4.822   5.519
    3DHA   H21S 5936   4.401   4.744   5.564
    3DHA   C122 5937   4.234   4.711   5.699
    3DHA   H22R 5938   4.292   4.639   5.757
    3DHA   H22S 5939   4.135   4.668   5.684
    3DHA   H22T 5940   4.224   4.808   5.749
    1ST    C118 5941   2.030   5.806   4.046
    1ST    H18R 5942   2.012   5.831   3.941
    1ST    H18S 5943   1.936   5.760   4.074
    1ST    H18T 5944   2.107   5.728   4.044
    1ST    C117 5945   2.070   5.917   4.137
    1ST    H17R 5946   2.010   6.003   4.108
    1ST    H17S 5947   2.033   5.890   4.236
    1ST    C116 5948   2.220   5.943   4.158
    1ST    H16R 5949   2.232   5.952   4.267
    1ST    H16S 5950   2.243   5.840   4.130
    1ST    C115 5951   2.279   6.045   4.067
    1ST    H15R 5952   2.388   6.045   4.059
    1ST    H15S 5953   2.246   6.038   3.964
    1ST    C114 5954   2.264   6.185   4.121
    1ST    H14R 5955   2.331   6.250   4.064
    1ST    H14S 5956   2.159   6.214   4.112
    1ST    C113 5957   2.303   6.206   4.266
    1ST    H13R 5958   2.303   6.314   4.279
    1ST    H13S 5959   2.236   6.169   4.344
    1ST    C112 5960   2.448   6.155   4.298
    1ST    H12R 5961   2.461   6.049   4.276
    1ST    H12S 5962   2.515   6.212   4.233
    1ST    C111 5963   2.489   6.165   4.449
    1ST    H11R 5964   2.467   6.265   4.488
    1ST    H11S 5965   2.424   6.106   4.514
    1ST    C110 5966   2.631   6.119   4.482
    1ST    H10R 5967   2.653   6.041   4.410
    1ST    H10S 5968   2.697   6.203   4.459
    1ST     C19 5969   2.651   6.065   4.622
    1ST     H9R 5970   2.577   6.103   4.693
    1ST     H9S 5971   2.622   5.961   4.605
    1ST     C18 5972   2.789   6.081   4.676
    1ST     H8R 5973   2.861   6.056   4.599
    1ST     H8S 5974   2.806   6.184   4.707
    1ST     C17 5975   2.822   6.000   4.804
    1ST     H7R 5976   2.748   5.920   4.815
    1ST     H7S 5977   2.916   5.952   4.773
    1ST     C16 5978   2.840   6.076   4.937
    1ST     H6R 5979   2.910   6.155   4.906
    1ST     H6S 5980   2.750   6.117   4.984
    1ST     C15 5981   2.898   5.998   5.056
    1ST     H5R 5982   2.826   5.922   5.089
    1ST     H5S 5983   2.988   5.948   5.018
    1ST     C14 5984   2.937   6.082   5.182
    1ST     H4R 5985   3.023   6.142   5.153
    1ST     H4S 5986   2.858   6.155   5.206
    1ST     C13 5987   2.954   5.999   5.310
    1ST     H3R 5988   2.954   6.073   5.390
    1ST     H3S 5989   2.860   5.945   5.319
    1ST     C12 5990   3.067   5.893   5.318
    1ST     H2R 5991   3.059   5.824   5.233
    1ST     H2S 5992   3.170   5.927   5.306
    2PS     C11 5993   3.054   5.798   5.435
    2PS     O12 5994   3.156   5.739   5.465
    2PS     O11 5995   2.931   5.771   5.493
    2PS      C1 5996   2.919   5.686   5.614
    2PS      HR 5997   2.812   5.666   5.622
    2PS      HS 5998   2.976   5.593   5.601
    2PS      C2 5999   2.970   5.764   5.734
    2PS      HX 6000   3.072   5.795   5.712
    2PS      C3 6001   2.975   5.671   5.858
    2PS      HA 6002   2.882   5.615   5.876
    2PS      HB 6003   3.051   5.596   5.839
    2PS     O31 6004   3.010   5.747   5.972
    2PS     P31 6005   3.068   5.665   6.097
    2PS     O32 6006   2.935   5.588   6.159
    2PS     C31 6007   2.844   5.652   6.239
    2PS     H1A 6008   2.878   5.725   6.313
    2PS     H1B 6009   2.786   5.708   6.166
    2PS     C32 6010   2.748   5.547   6.300
    2PS     H2A 6011   2.663   5.596   6.346
    2PS     N31 6012   2.714   5.439   6.196
    2PS    HN1A 6013   2.795   5.377   6.185
    2PS    HN1B 6014   2.639   5.376   6.229
    2PS    HN1C 6015   2.685   5.483   6.107
    2PS     C33 6016   2.821   5.486   6.411
    2PS     O33 6017   3.176   5.570   6.071
    2PS     O34 6018   3.098   5.761   6.203
    2PS     O21 6019   2.877   5.869   5.752
    2PS     C21 6020   2.902   5.984   5.691
    2PS     O22 6021   3.008   6.015   5.636
    2PS     O35 6022   2.876   5.378   6.398
    2PS     O36 6023   2.847   5.562   6.510
    3DHA   C116 6024   2.918   6.534   5.094
    3DHA   H16R 6025   2.920   6.437   5.143
    3DHA   C115 6026   3.007   6.645   5.135
    3DHA   H15R 6027   3.094   6.652   5.069
    3DHA   H15S 6028   2.962   6.744   5.137
    3DHA   C114 6029   3.058   6.619   5.278
    3DHA   H14R 6030   3.166   6.606   5.286
    3DHA   C113 6031   2.987   6.644   5.384
    3DHA   H13R 6032   3.021   6.609   5.482
    3DHA   C112 6033   2.840   6.674   5.392
    3DHA   H12R 6034   2.812   6.779   5.384
    3DHA   H12S 6035   2.789   6.642   5.300
    3DHA   C111 6036   2.778   6.606   5.501
    3DHA   H11R 6037   2.762   6.664   5.591
    3DHA   C110 6038   2.744   6.481   5.501
    3DHA   H10R 6039   2.694   6.441   5.588
    3DHA    C19 6040   2.765   6.380   5.390
    3DHA    H9R 6041   2.855   6.396   5.330
    3DHA    H9S 6042   2.778   6.283   5.437
    3DHA    C18 6043   2.645   6.377   5.300
    3DHA    H8R 6044   2.644   6.469   5.241
    3DHA    C17 6045   2.542   6.285   5.294
    3DHA    H7R 6046   2.446   6.299   5.245
    3DHA    C16 6047   2.547   6.152   5.359
    3DHA    H6R 6048   2.476   6.085   5.310
    3DHA    H6S 6049   2.648   6.118   5.338
    3DHA    C15 6050   2.501   6.159   5.501
    3DHA    H5R 6051   2.412   6.221   5.508
    3DHA    C14 6052   2.555   6.100   5.606
    3DHA    H4R 6053   2.503   6.121   5.699
    3DHA    C13 6054   2.663   6.001   5.621
    3DHA    H3R 6055   2.629   5.920   5.687
    3DHA    H3S 6056   2.680   5.955   5.524
    3DHA    C12 6057   2.785   6.071   5.687
    3DHA    H2R 6058   2.808   6.162   5.631
    3DHA    H2S 6059   2.752   6.087   5.789
    3DHA   C117 6060   2.827   6.539   4.986
    3DHA   H17R 6061   2.767   6.451   4.964
    3DHA   C118 6062   2.812   6.652   4.886
    3DHA   H18R 6063   2.824   6.623   4.781
    3DHA   H18S 6064   2.884   6.732   4.904
    3DHA   C119 6065   2.677   6.702   4.898
    3DHA   H19R 6066   2.668   6.784   4.969
    3DHA   C120 6067   2.565   6.656   4.843
    3DHA   H20R 6068   2.481   6.718   4.871
    3DHA   C121 6069   2.541   6.538   4.758
    3DHA   H21R 6070   2.634   6.482   4.758
    3DHA   H21S 6071   2.519   6.575   4.657
    3DHA   C122 6072   2.430   6.455   4.819
    3DHA   H22R 6073   2.344   6.514   4.852
    3DHA   H22S 6074   2.473   6.397   4.901
    3DHA   H22T 6075   2.398   6.382   4.745
    1ST    C118 6076   4.371   2.376   5.437
    1ST    H18R 6077   4.316   2.413   5.523
    1ST    H18S 6078   4.336   2.444   5.359
    1ST    H18T 6079   4.477   2.401   5.447
    1ST    C117 6080   4.321   2.232   5.416
    1ST    H17R 6081   4.372   2.169   5.488
    1ST    H17S 6082   4.212   2.229   5.419
    1ST    C116 6083   4.359   2.179   5.274
    1ST    H16R 6084   4.346   2.260   5.203
    1ST    H16S 6085   4.465   2.154   5.270
    1ST    C115 6086   4.280   2.050   5.245
    1ST    H15R 6087   4.271   1.984   5.331
    1ST    H15S 6088   4.179   2.073   5.210
    1ST    C114 6089   4.339   1.977   5.123
    1ST    H14R 6090   4.443   1.949   5.141
    1ST    H14S 6091   4.289   1.880   5.126
    1ST    C113 6092   4.327   2.053   4.985
    1ST    H13R 6093   4.230   2.104   4.983
    1ST    H13S 6094   4.390   2.142   4.983
    1ST    C112 6095   4.344   1.975   4.857
    1ST    H12R 6096   4.253   1.990   4.799
    1ST    H12S 6097   4.420   2.025   4.795
    1ST    C111 6098   4.383   1.826   4.859
    1ST    H11R 6099   4.476   1.806   4.913
    1ST    H11S 6100   4.308   1.773   4.919
    1ST    C110 6101   4.395   1.774   4.716
    1ST    H10R 6102   4.293   1.763   4.681
    1ST    H10S 6103   4.437   1.845   4.645
    1ST     C19 6104   4.471   1.644   4.691
    1ST     H9R 6105   4.456   1.633   4.583
    1ST     H9S 6106   4.579   1.642   4.706
    1ST     C18 6107   4.417   1.523   4.764
    1ST     H8R 6108   4.308   1.534   4.758
    1ST     H8S 6109   4.427   1.428   4.711
    1ST     C17 6110   4.473   1.514   4.906
    1ST     H7R 6111   4.581   1.498   4.899
    1ST     H7S 6112   4.460   1.607   4.961
    1ST     C16 6113   4.389   1.414   4.986
    1ST     H6R 6114   4.281   1.434   4.991
    1ST     H6S 6115   4.408   1.313   4.949
    1ST     C15 6116   4.417   1.414   5.138
    1ST     H5R 6117   4.522   1.400   5.162
    1ST     H5S 6118   4.415   1.522   5.156
    1ST     C14 6119   4.313   1.340   5.225
    1ST     H4R 6120   4.217   1.392   5.227
    1ST     H4S 6121   4.287   1.251   5.167
    1ST     C13 6122   4.339   1.306   5.370
    1ST     H3R 6123   4.264   1.236   5.408
    1ST     H3S 6124   4.437   1.259   5.377
    1ST     C12 6125   4.368   1.429   5.460
    1ST     H2R 6126   4.450   1.462   5.395
    1ST     H2S 6127   4.283   1.497   5.471
    2PS     C11 6128   4.404   1.383   5.596
    2PS     O12 6129   4.316   1.367   5.678
    2PS     O11 6130   4.535   1.364   5.611
    2PS      C1 6131   4.587   1.343   5.749
    2PS      HR 6132   4.688   1.378   5.770
    2PS      HS 6133   4.523   1.406   5.812
    2PS      C2 6134   4.576   1.195   5.789
    2PS      HX 6135   4.520   1.130   5.722
    2PS      C3 6136   4.514   1.184   5.925
    2PS      HA 6137   4.409   1.214   5.931
    2PS      HB 6138   4.525   1.083   5.964
    2PS     O31 6139   4.582   1.266   6.019
    2PS     P31 6140   4.503   1.329   6.153
    2PS     O32 6141   4.590   1.271   6.274
    2PS     C31 6142   4.565   1.147   6.326
    2PS     H1A 6143   4.493   1.147   6.409
    2PS     H1B 6144   4.521   1.076   6.255
    2PS     C32 6145   4.691   1.088   6.381
    2PS     H2A 6146   4.765   1.070   6.302
    2PS     N31 6147   4.761   1.177   6.486
    2PS    HN1A 6148   4.849   1.135   6.520
    2PS    HN1B 6149   4.794   1.269   6.454
    2PS    HN1C 6150   4.695   1.198   6.564
    2PS     C33 6151   4.664   0.939   6.428
    2PS     O33 6152   4.521   1.477   6.156
    2PS     O34 6153   4.368   1.272   6.163
    2PS     O21 6154   4.706   1.135   5.800
    2PS     C21 6155   4.754   1.068   5.686
    2PS     O22 6156   4.689   1.044   5.586
    2PS     O35 6157   4.625   0.917   6.540
    2PS     O36 6158   4.685   0.848   6.347
    3DHA   C116 6159   5.622   0.961   4.663
    3DHA   H16R 6160   5.553   0.879   4.646
    3DHA   C115 6161   5.660   0.967   4.809
    3DHA   H15R 6162   5.716   0.876   4.834
    3DHA   H15S 6163   5.717   1.059   4.825
    3DHA   C114 6164   5.529   0.973   4.882
    3DHA   H14R 6165   5.455   1.027   4.823
    3DHA   C113 6166   5.498   0.905   4.988
    3DHA   H13R 6167   5.396   0.911   5.025
    3DHA   C112 6168   5.577   0.823   5.080
    3DHA   H12R 6169   5.577   0.717   5.055
    3DHA   H12S 6170   5.683   0.848   5.078
    3DHA   C111 6171   5.543   0.853   5.225
    3DHA   H11R 6172   5.589   0.940   5.272
    3DHA   C110 6173   5.464   0.771   5.301
    3DHA   H10R 6174   5.463   0.796   5.407
    3DHA    C19 6175   5.397   0.645   5.262
    3DHA    H9R 6176   5.377   0.641   5.155
    3DHA    H9S 6177   5.465   0.560   5.278
    3DHA    C18 6178   5.271   0.614   5.344
    3DHA    H8R 6179   5.265   0.512   5.381
    3DHA    C17 6180   5.177   0.695   5.394
    3DHA    H7R 6181   5.103   0.658   5.465
    3DHA    C16 6182   5.169   0.840   5.379
    3DHA    H6R 6183   5.242   0.867   5.302
    3DHA    H6S 6184   5.070   0.868   5.344
    3DHA    C15 6185   5.200   0.902   5.508
    3DHA    H5R 6186   5.305   0.906   5.534
    3DHA    C14 6187   5.110   0.952   5.595
    3DHA    H4R 6188   5.141   1.013   5.680
    3DHA    C13 6189   4.961   0.955   5.589
    3DHA    H3R 6190   4.933   0.995   5.491
    3DHA    H3S 6191   4.916   0.856   5.594
    3DHA    C12 6192   4.901   1.043   5.694
    3DHA    H2R 6193   4.934   1.020   5.795
    3DHA    H2S 6194   4.955   1.135   5.670
    3DHA   C117 6195   5.646   1.041   4.557
    3DHA   H17R 6196   5.616   1.006   4.458
    3DHA   C118 6197   5.725   1.164   4.565
    3DHA   H18R 6198   5.803   1.173   4.489
    3DHA   H18S 6199   5.789   1.164   4.653
    3DHA   C119 6200   5.629   1.285   4.571
    3DHA   H19R 6201   5.565   1.295   4.658
    3DHA   C120 6202   5.623   1.383   4.486
    3DHA   H20R 6203   5.554   1.463   4.514
    3DHA   C121 6204   5.708   1.418   4.374
    3DHA   H21R 6205   5.649   1.494   4.322
    3DHA   H21S 6206   5.718   1.325   4.319
    3DHA   C122 6207   5.833   1.498   4.395
    3DHA   H22R 6208   5.918   1.450   4.445
    3DHA   H22S 6209   5.823   1.580   4.466
    3DHA   H22T 6210   5.877   1.548   4.308
    1ST    C118 6211   1.177   0.419   3.565
    1ST    H18R 6212   1.252   0.489   3.528
    1ST    H18S 6213   1.086   0.434   3.508
    1ST    H18T 6214   1.219   0.319   3.551
    1ST    C117 6215   1.163   0.442   3.714
    1ST    H17R 6216   1.106   0.359   3.755
    1ST    H17S 6217   1.258   0.443   3.769
    1ST    C116 6218   1.084   0.565   3.769
    1ST    H16R 6219   1.137   0.654   3.735
    1ST    H16S 6220   0.985   0.562   3.724
    1ST    C115 6221   1.081   0.570   3.915
    1ST    H15R 6222   1.026   0.488   3.960
    1ST    H15S 6223   1.184   0.571   3.952
    1ST    C114 6224   1.031   0.705   3.977
    1ST    H14R 6225   1.104   0.783   3.956
    1ST    H14S 6226   0.938   0.736   3.928
    1ST    C113 6227   1.013   0.706   4.127
    1ST    H13R 6228   0.951   0.625   4.167
    1ST    H13S 6229   1.112   0.682   4.167
    1ST    C112 6230   0.969   0.835   4.196
    1ST    H12R 6231   0.994   0.921   4.133
    1ST    H12S 6232   0.861   0.840   4.207
    1ST    C111 6233   1.037   0.865   4.333
    1ST    H11R 6234   0.995   0.794   4.405
    1ST    H11S 6235   1.143   0.840   4.322
    1ST    C110 6236   1.010   1.010   4.371
    1ST    H10R 6237   1.052   1.072   4.292
    1ST    H10S 6238   0.903   1.026   4.391
    1ST     C19 6239   1.075   1.036   4.502
    1ST     H9R 6240   1.047   0.964   4.579
    1ST     H9S 6241   1.182   1.025   4.485
    1ST     C18 6242   1.046   1.182   4.559
    1ST     H8R 6243   1.054   1.259   4.481
    1ST     H8S 6244   0.940   1.178   4.583
    1ST     C17 6245   1.110   1.212   4.694
    1ST     H7R 6246   1.109   1.133   4.769
    1ST     H7S 6247   1.215   1.223   4.667
    1ST     C16 6248   1.062   1.340   4.755
    1ST     H6R 6249   1.112   1.399   4.678
    1ST     H6S 6250   0.956   1.367   4.748
    1ST     C15 6251   1.102   1.371   4.902
    1ST     H5R 6252   1.211   1.366   4.913
    1ST     H5S 6253   1.075   1.475   4.919
    1ST     C14 6254   1.034   1.287   5.011
    1ST     H4R 6255   0.926   1.296   5.000
    1ST     H4S 6256   1.059   1.182   4.996
    1ST     C13 6257   1.075   1.332   5.153
    1ST     H3R 6258   1.183   1.322   5.163
    1ST     H3S 6259   1.040   1.434   5.171
    1ST     C12 6260   1.025   1.254   5.268
    1ST     H2R 6261   0.922   1.220   5.276
    1ST     H2S 6262   1.072   1.155   5.265
    2PS     C11 6263   1.054   1.322   5.401
    2PS     O12 6264   1.103   1.430   5.409
    2PS     O11 6265   1.008   1.245   5.498
    2PS      C1 6266   1.020   1.292   5.628
    2PS      HR 6267   1.004   1.208   5.697
    2PS      HS 6268   1.118   1.336   5.646
    2PS      C2 6269   0.924   1.408   5.659
    2PS      HX 6270   0.937   1.475   5.573
    2PS      C3 6271   0.944   1.478   5.799
    2PS      HA 6272   1.048   1.512   5.802
    2PS      HB 6273   0.872   1.558   5.814
    2PS     O31 6274   0.937   1.370   5.897
    2PS     P31 6275   0.949   1.401   6.051
    2PS     O32 6276   0.961   1.270   6.136
    2PS     C31 6277   0.850   1.177   6.133
    2PS     H1A 6278   0.760   1.226   6.096
    2PS     H1B 6279   0.877   1.109   6.052
    2PS     C32 6280   0.819   1.100   6.269
    2PS     H2A 6281   0.904   1.043   6.307
    2PS     N31 6282   0.784   1.195   6.380
    2PS    HN1A 6283   0.682   1.213   6.383
    2PS    HN1B 6284   0.800   1.158   6.475
    2PS    HN1C 6285   0.836   1.285   6.385
    2PS     C33 6286   0.709   0.996   6.242
    2PS     O33 6287   1.083   1.458   6.073
    2PS     O34 6288   0.827   1.474   6.089
    2PS     O21 6289   0.793   1.352   5.642
    2PS     C21 6290   0.689   1.435   5.636
    2PS     O22 6291   0.696   1.557   5.644
    2PS     O35 6292   0.624   1.018   6.157
    2PS     O36 6293   0.718   0.893   6.305
    3DHA   C116 6294   0.434   1.983   5.161
    3DHA   H16R 6295   0.354   1.936   5.217
    3DHA   C115 6296   0.393   2.081   5.056
    3DHA   H15R 6297   0.424   2.179   5.092
    3DHA   H15S 6298   0.428   2.056   4.956
    3DHA   C114 6299   0.240   2.083   5.055
    3DHA   H14R 6300   0.211   2.179   5.096
    3DHA   C113 6301   0.159   1.983   5.023
    3DHA   H13R 6302   0.055   2.015   5.014
    3DHA   C112 6303   0.193   1.842   4.982
    3DHA   H12R 6304   0.107   1.800   4.930
    3DHA   H12S 6305   0.274   1.844   4.909
    3DHA   C111 6306   0.215   1.749   5.098
    3DHA   H11R 6307   0.138   1.752   5.175
    3DHA   C110 6308   0.323   1.670   5.123
    3DHA   H10R 6309   0.327   1.610   5.214
    3DHA    C19 6310   0.444   1.662   5.042
    3DHA    H9R 6311   0.453   1.736   4.962
    3DHA    H9S 6312   0.524   1.674   5.116
    3DHA    C18 6313   0.458   1.528   4.974
    3DHA    H8R 6314   0.394   1.514   4.888
    3DHA    C17 6315   0.542   1.433   5.009
    3DHA    H7R 6316   0.534   1.341   4.950
    3DHA    C16 6317   0.636   1.441   5.122
    3DHA    H6R 6318   0.722   1.381   5.089
    3DHA    H6S 6319   0.658   1.548   5.124
    3DHA    C15 6320   0.579   1.394   5.250
    3DHA    H5R 6321   0.531   1.296   5.247
    3DHA    C14 6322   0.574   1.469   5.359
    3DHA    H4R 6323   0.610   1.570   5.344
    3DHA    C13 6324   0.494   1.434   5.484
    3DHA    H3R 6325   0.446   1.521   5.529
    3DHA    H3S 6326   0.412   1.376   5.442
    3DHA    C12 6327   0.574   1.354   5.587
    3DHA    H2R 6328   0.504   1.330   5.668
    3DHA    H2S 6329   0.603   1.257   5.546
    3DHA   C117 6330   0.560   1.957   5.191
    3DHA   H17R 6331   0.577   1.881   5.266
    3DHA   C118 6332   0.676   2.023   5.124
    3DHA   H18R 6333   0.701   2.115   5.176
    3DHA   H18S 6334   0.663   2.067   5.025
    3DHA   C119 6335   0.796   1.935   5.115
    3DHA   H19R 6336   0.798   1.862   5.195
    3DHA   C120 6337   0.895   1.929   5.015
    3DHA   H20R 6338   0.967   1.849   5.023
    3DHA   C121 6339   0.922   2.030   4.912
    3DHA   H21R 6340   1.030   2.036   4.903
    3DHA   H21S 6341   0.893   2.130   4.945
    3DHA   C122 6342   0.842   2.001   4.777
    3DHA   H22R 6343   0.869   1.909   4.726
    3DHA   H22S 6344   0.881   2.087   4.722
    3DHA   H22T 6345   0.734   2.008   4.794
    1ST    C118 6346   1.368   0.348   4.083
    1ST    H18R 6347   1.422   0.372   3.991
    1ST    H18S 6348   1.264   0.341   4.052
    1ST    H18T 6349   1.407   0.256   4.128
    1ST    C117 6350   1.382   0.463   4.189
    1ST    H17R 6351   1.487   0.489   4.205
    1ST    H17S 6352   1.340   0.554   4.144
    1ST    C116 6353   1.309   0.448   4.315
    1ST    H16R 6354   1.375   0.388   4.379
    1ST    H16S 6355   1.315   0.542   4.370
    1ST    C115 6356   1.168   0.391   4.308
    1ST    H15R 6357   1.108   0.460   4.249
    1ST    H15S 6358   1.174   0.294   4.257
    1ST    C114 6359   1.097   0.375   4.453
    1ST    H14R 6360   1.017   0.303   4.437
    1ST    H14S 6361   1.167   0.320   4.516
    1ST    C113 6362   1.054   0.498   4.505
    1ST    H13R 6363   1.141   0.565   4.508
    1ST    H13S 6364   0.985   0.550   4.439
    1ST    C112 6365   0.976   0.487   4.638
    1ST    H12R 6366   0.880   0.438   4.616
    1ST    H12S 6367   1.036   0.416   4.694
    1ST    C111 6368   0.968   0.624   4.705
    1ST    H11R 6369   1.064   0.674   4.696
    1ST    H11S 6370   0.897   0.691   4.657
    1ST    C110 6371   0.912   0.624   4.849
    1ST    H10R 6372   0.861   0.720   4.859
    1ST    H10S 6373   0.836   0.547   4.844
    1ST     C19 6374   1.011   0.588   4.956
    1ST     H9R 6375   1.010   0.479   4.950
    1ST     H9S 6376   1.109   0.623   4.923
    1ST     C18 6377   0.974   0.640   5.099
    1ST     H8R 6378   0.993   0.747   5.105
    1ST     H8S 6379   0.868   0.619   5.117
    1ST     C17 6380   1.072   0.580   5.199
    1ST     H7R 6381   1.061   0.472   5.196
    1ST     H7S 6382   1.178   0.593   5.178
    1ST     C16 6383   1.058   0.629   5.337
    1ST     H6R 6384   1.091   0.733   5.342
    1ST     H6S 6385   0.951   0.637   5.359
    1ST     C15 6386   1.131   0.550   5.449
    1ST     H5R 6387   1.092   0.449   5.454
    1ST     H5S 6388   1.238   0.543   5.430
    1ST     C14 6389   1.122   0.627   5.579
    1ST     H4R 6390   1.169   0.724   5.562
    1ST     H4S 6391   1.020   0.631   5.619
    1ST     C13 6392   1.203   0.557   5.690
    1ST     H3R 6393   1.167   0.463   5.734
    1ST     H3S 6394   1.295   0.527   5.639
    1ST     C12 6395   1.233   0.670   5.800
    1ST     H2R 6396   1.280   0.755   5.750
    1ST     H2S 6397   1.141   0.702   5.848
    2PS     C11 6398   1.318   0.625   5.914
    2PS     O12 6399   1.364   0.510   5.932
    2PS     O11 6400   1.335   0.718   6.008
    2PS      C1 6401   1.403   0.694   6.136
    2PS      HR 6402   1.335   0.636   6.199
    2PS      HS 6403   1.492   0.631   6.121
    2PS      C2 6404   1.427   0.829   6.197
    2PS      HX 6405   1.518   0.829   6.257
    2PS      C3 6406   1.293   0.877   6.272
    2PS      HA 6407   1.228   0.915   6.192
    2PS      HB 6408   1.246   0.797   6.328
    2PS     O31 6409   1.327   0.977   6.367
    2PS     P31 6410   1.384   0.937   6.516
    2PS     O32 6411   1.249   0.895   6.579
    2PS     C31 6412   1.139   0.985   6.585
    2PS     H1A 6413   1.172   1.069   6.647
    2PS     H1B 6414   1.103   1.016   6.487
    2PS     C32 6415   1.029   0.919   6.665
    2PS     H2A 6416   0.981   0.833   6.618
    2PS     N31 6417   1.091   0.854   6.788
    2PS    HN1A 6418   1.180   0.808   6.765
    2PS    HN1B 6419   1.119   0.919   6.863
    2PS    HN1C 6420   1.043   0.774   6.832
    2PS     C33 6421   0.911   1.011   6.688
    2PS     O33 6422   1.483   0.822   6.499
    2PS     O34 6423   1.427   1.066   6.578
    2PS     O21 6424   1.455   0.925   6.098
    2PS     C21 6425   1.565   0.906   6.022
    2PS     O22 6426   1.661   0.843   6.054
    2PS     O35 6427   0.826   1.024   6.601
    2PS     O36 6428   0.889   1.036   6.803
    3DHA   C116 6429   1.598   1.362   5.329
    3DHA   H16R 6430   1.558   1.310   5.415
    3DHA   C115 6431   1.590   1.507   5.334
    3DHA   H15R 6432   1.652   1.540   5.418
    3DHA   H15S 6433   1.629   1.552   5.242
    3DHA   C114 6434   1.452   1.552   5.351
    3DHA   H14R 6435   1.400   1.579   5.259
    3DHA   C113 6436   1.372   1.534   5.459
    3DHA   H13R 6437   1.266   1.558   5.461
    3DHA   C112 6438   1.416   1.475   5.589
    3DHA   H12R 6439   1.321   1.444   5.633
    3DHA   H12S 6440   1.471   1.383   5.572
    3DHA   C111 6441   1.476   1.574   5.686
    3DHA   H11R 6442   1.451   1.679   5.671
    3DHA   C110 6443   1.571   1.550   5.779
    3DHA   H10R 6444   1.590   1.636   5.843
    3DHA    C19 6445   1.634   1.424   5.825
    3DHA    H9R 6446   1.569   1.374   5.896
    3DHA    H9S 6447   1.648   1.361   5.737
    3DHA    C18 6448   1.770   1.431   5.886
    3DHA    H8R 6449   1.792   1.532   5.919
    3DHA    C17 6450   1.853   1.328   5.911
    3DHA    H7R 6451   1.945   1.337   5.968
    3DHA    C16 6452   1.820   1.183   5.884
    3DHA    H6R 6453   1.913   1.129   5.900
    3DHA    H6S 6454   1.750   1.154   5.962
    3DHA    C15 6455   1.770   1.154   5.744
    3DHA    H5R 6456   1.784   1.234   5.672
    3DHA    C14 6457   1.720   1.037   5.696
    3DHA    H4R 6458   1.711   1.020   5.589
    3DHA    C13 6459   1.677   0.930   5.795
    3DHA    H3R 6460   1.655   0.836   5.745
    3DHA    H3S 6461   1.766   0.901   5.851
    3DHA    C12 6462   1.553   0.973   5.884
    3DHA    H2R 6463   1.558   1.082   5.896
    3DHA    H2S 6464   1.455   0.944   5.845
    3DHA   C117 6465   1.650   1.280   5.239
    3DHA   H17R 6466   1.640   1.173   5.256
    3DHA   C118 6467   1.725   1.304   5.110
    3DHA   H18R 6468   1.655   1.352   5.041
    3DHA   H18S 6469   1.760   1.208   5.071
    3DHA   C119 6470   1.849   1.384   5.123
    3DHA   H19R 6471   1.863   1.450   5.038
    3DHA   C120 6472   1.939   1.394   5.217
    3DHA   H20R 6473   2.024   1.460   5.201
    3DHA   C121 6474   1.948   1.320   5.354
    3DHA   H21R 6475   2.020   1.238   5.357
    3DHA   H21S 6476   1.847   1.279   5.363
    3DHA   C122 6477   1.990   1.419   5.459
    3DHA   H22R 6478   1.976   1.393   5.564
    3DHA   H22S 6479   1.943   1.517   5.450
    3DHA   H22T 6480   2.097   1.441   5.446
    1ST    C118 6481   4.121   1.554   4.102
    1ST    H18R 6482   4.017   1.525   4.086
    1ST    H18S 6483   4.127   1.660   4.074
    1ST    H18T 6484   4.157   1.539   4.204
    1ST    C117 6485   4.216   1.475   4.027
    1ST    H17R 6486   4.218   1.371   4.062
    1ST    H17S 6487   4.192   1.477   3.920
    1ST    C116 6488   4.359   1.532   4.046
    1ST    H16R 6489   4.382   1.620   3.985
    1ST    H16S 6490   4.375   1.556   4.151
    1ST    C115 6491   4.465   1.420   4.010
    1ST    H15R 6492   4.467   1.340   4.083
    1ST    H15S 6493   4.412   1.383   3.921
    1ST    C114 6494   4.605   1.464   3.979
    1ST    H14R 6495   4.663   1.387   3.927
    1ST    H14S 6496   4.600   1.547   3.909
    1ST    C113 6497   4.681   1.517   4.102
    1ST    H13R 6498   4.777   1.562   4.077
    1ST    H13S 6499   4.634   1.610   4.134
    1ST    C112 6500   4.699   1.424   4.221
    1ST    H12R 6501   4.617   1.355   4.241
    1ST    H12S 6502   4.778   1.352   4.197
    1ST    C111 6503   4.762   1.483   4.348
    1ST    H11R 6504   4.854   1.539   4.335
    1ST    H11S 6505   4.690   1.555   4.387
    1ST    C110 6506   4.773   1.385   4.457
    1ST    H10R 6507   4.676   1.335   4.458
    1ST    H10S 6508   4.832   1.297   4.432
    1ST     C19 6509   4.818   1.455   4.591
    1ST     H9R 6510   4.925   1.480   4.590
    1ST     H9S 6511   4.771   1.554   4.593
    1ST     C18 6512   4.785   1.372   4.708
    1ST     H8R 6513   4.680   1.343   4.721
    1ST     H8S 6514   4.821   1.270   4.688
    1ST     C17 6515   4.844   1.429   4.833
    1ST     H7R 6516   4.951   1.452   4.827
    1ST     H7S 6517   4.812   1.532   4.851
    1ST     C16 6518   4.816   1.355   4.965
    1ST     H6R 6519   4.713   1.321   4.960
    1ST     H6S 6520   4.864   1.256   4.958
    1ST     C15 6521   4.845   1.429   5.096
    1ST     H5R 6522   4.950   1.457   5.090
    1ST     H5S 6523   4.792   1.523   5.115
    1ST     C14 6524   4.826   1.343   5.213
    1ST     H4R 6525   4.720   1.321   5.223
    1ST     H4S 6526   4.873   1.244   5.217
    1ST     C13 6527   4.866   1.425   5.329
    1ST     H3R 6528   4.971   1.450   5.308
    1ST     H3S 6529   4.807   1.517   5.326
    1ST     C12 6530   4.860   1.352   5.458
    1ST     H2R 6531   4.770   1.298   5.488
    1ST     H2S 6532   4.937   1.274   5.450
    2PS     C11 6533   4.900   1.437   5.575
    2PS     O12 6534   4.924   1.391   5.684
    2PS     O11 6535   4.881   1.573   5.548
    2PS      C1 6536   4.882   1.662   5.659
    2PS      HR 6537   4.856   1.763   5.626
    2PS      HS 6538   4.806   1.630   5.730
    2PS      C2 6539   5.013   1.676   5.731
    2PS      HX 6540   5.049   1.579   5.769
    2PS      C3 6541   5.002   1.772   5.848
    2PS      HA 6542   5.015   1.876   5.817
    2PS      HB 6543   4.908   1.755   5.902
    2PS     O31 6544   5.111   1.743   5.939
    2PS     P31 6545   5.109   1.820   6.075
    2PS     O32 6546   4.994   1.746   6.146
    2PS     C31 6547   5.005   1.633   6.221
    2PS     H1A 6548   5.063   1.560   6.164
    2PS     H1B 6549   5.062   1.657   6.311
    2PS     C32 6550   4.865   1.581   6.265
    2PS     H2A 6551   4.818   1.647   6.338
    2PS     N31 6552   4.776   1.569   6.143
    2PS    HN1A 6553   4.746   1.662   6.108
    2PS    HN1B 6554   4.822   1.523   6.063
    2PS    HN1C 6555   4.694   1.509   6.163
    2PS     C33 6556   4.893   1.455   6.355
    2PS     O33 6557   5.234   1.785   6.160
    2PS     O34 6558   5.067   1.959   6.056
    2PS     O21 6559   5.118   1.728   5.644
    2PS     C21 6560   5.182   1.646   5.563
    2PS     O22 6561   5.188   1.524   5.574
    2PS     O35 6562   4.964   1.362   6.326
    2PS     O36 6563   4.821   1.446   6.453
    3DHA   C116 6564   5.452   1.576   4.098
    3DHA   H16R 6565   5.527   1.536   4.166
    3DHA   C115 6566   5.350   1.666   4.158
    3DHA   H15R 6567   5.391   1.727   4.239
    3DHA   H15S 6568   5.323   1.745   4.088
    3DHA   C114 6569   5.225   1.597   4.209
    3DHA   H14R 6570   5.145   1.591   4.135
    3DHA   C113 6571   5.202   1.543   4.324
    3DHA   H13R 6572   5.102   1.502   4.339
    3DHA   C112 6573   5.292   1.518   4.443
    3DHA   H12R 6574   5.263   1.423   4.489
    3DHA   H12S 6575   5.397   1.529   4.412
    3DHA   C111 6576   5.285   1.621   4.548
    3DHA   H11R 6577   5.303   1.722   4.512
    3DHA   C110 6578   5.270   1.606   4.679
    3DHA   H10R 6579   5.280   1.700   4.733
    3DHA    C19 6580   5.271   1.476   4.756
    3DHA    H9R 6581   5.170   1.442   4.780
    3DHA    H9S 6582   5.321   1.405   4.691
    3DHA    C18 6583   5.358   1.490   4.887
    3DHA    H8R 6584   5.462   1.458   4.879
    3DHA    C17 6585   5.317   1.533   5.008
    3DHA    H7R 6586   5.385   1.522   5.093
    3DHA    C16 6587   5.178   1.577   5.041
    3DHA    H6R 6588   5.110   1.571   4.956
    3DHA    H6S 6589   5.141   1.508   5.117
    3DHA    C15 6590   5.190   1.715   5.085
    3DHA    H5R 6591   5.216   1.785   5.005
    3DHA    C14 6592   5.196   1.767   5.209
    3DHA    H4R 6593   5.230   1.870   5.217
    3DHA    C13 6594   5.165   1.689   5.328
    3DHA    H3R 6595   5.061   1.709   5.354
    3DHA    H3S 6596   5.178   1.582   5.314
    3DHA    C12 6597   5.246   1.722   5.448
    3DHA    H2R 6598   5.353   1.700   5.448
    3DHA    H2S 6599   5.244   1.828   5.476
    3DHA   C117 6600   5.459   1.552   3.963
    3DHA   H17R 6601   5.541   1.499   3.915
    3DHA   C118 6602   5.364   1.603   3.860
    3DHA   H18R 6603   5.420   1.652   3.780
    3DHA   H18S 6604   5.304   1.685   3.899
    3DHA   C119 6605   5.281   1.493   3.793
    3DHA   H19R 6606   5.196   1.455   3.850
    3DHA   C120 6607   5.297   1.451   3.669
    3DHA   H20R 6608   5.240   1.369   3.625
    3DHA   C121 6609   5.401   1.491   3.571
    3DHA   H21R 6610   5.448   1.400   3.535
    3DHA   H21S 6611   5.476   1.557   3.616
    3DHA   C122 6612   5.346   1.550   3.450
    3DHA   H22R 6613   5.436   1.560   3.390
    3DHA   H22S 6614   5.295   1.645   3.466
    3DHA   H22T 6615   5.284   1.471   3.406
    1ST    C118 6616   4.522   3.896   3.884
    1ST    H18R 6617   4.432   3.837   3.863
    1ST    H18S 6618   4.609   3.832   3.875
    1ST    H18T 6619   4.539   3.972   3.808
    1ST    C117 6620   4.531   3.979   4.013
    1ST    H17R 6621   4.629   4.025   4.027
    1ST    H17S 6622   4.463   4.062   3.995
    1ST    C116 6623   4.484   3.906   4.137
    1ST    H16R 6624   4.451   3.975   4.216
    1ST    H16S 6625   4.397   3.854   4.098
    1ST    C115 6626   4.581   3.801   4.201
    1ST    H15R 6627   4.615   3.732   4.123
    1ST    H15S 6628   4.674   3.845   4.236
    1ST    C114 6629   4.531   3.728   4.321
    1ST    H14R 6630   4.501   3.802   4.395
    1ST    H14S 6631   4.440   3.671   4.303
    1ST    C113 6632   4.629   3.624   4.384
    1ST    H13R 6633   4.646   3.539   4.317
    1ST    H13S 6634   4.725   3.674   4.401
    1ST    C112 6635   4.586   3.558   4.510
    1ST    H12R 6636   4.486   3.516   4.498
    1ST    H12S 6637   4.654   3.477   4.538
    1ST    C111 6638   4.582   3.664   4.623
    1ST    H11R 6639   4.678   3.717   4.622
    1ST    H11S 6640   4.520   3.753   4.607
    1ST    C110 6641   4.545   3.606   4.761
    1ST    H10R 6642   4.439   3.592   4.781
    1ST    H10S 6643   4.581   3.503   4.762
    1ST     C19 6644   4.601   3.683   4.880
    1ST     H9R 6645   4.567   3.787   4.883
    1ST     H9S 6646   4.545   3.653   4.969
    1ST     C18 6647   4.757   3.666   4.913
    1ST     H8R 6648   4.785   3.568   4.953
    1ST     H8S 6649   4.817   3.677   4.823
    1ST     C17 6650   4.816   3.752   5.034
    1ST     H7R 6651   4.799   3.856   5.008
    1ST     H7S 6652   4.755   3.738   5.123
    1ST     C16 6653   4.961   3.726   5.059
    1ST     H6R 6654   4.976   3.618   5.065
    1ST     H6S 6655   5.032   3.765   4.985
    1ST     C15 6656   5.015   3.784   5.195
    1ST     H5R 6657   5.117   3.747   5.209
    1ST     H5S 6658   5.024   3.891   5.177
    1ST     C14 6659   4.932   3.742   5.316
    1ST     H4R 6660   4.833   3.787   5.319
    1ST     H4S 6661   4.908   3.635   5.308
    1ST     C13 6662   4.988   3.775   5.460
    1ST     H3R 6663   5.086   3.728   5.475
    1ST     H3S 6664   5.002   3.883   5.470
    1ST     C12 6665   4.905   3.724   5.574
    1ST     H2R 6666   4.804   3.765   5.569
    1ST     H2S 6667   4.891   3.619   5.548
    2PS     C11 6668   4.946   3.742   5.717
    2PS     O12 6669   5.061   3.704   5.755
    2PS     O11 6670   4.852   3.803   5.791
    2PS      C1 6671   4.885   3.817   5.931
    2PS      HR 6672   4.798   3.869   5.969
    2PS      HS 6673   4.894   3.716   5.971
    2PS      C2 6674   5.018   3.899   5.964
    2PS      HX 6675   5.113   3.860   5.927
    2PS      C3 6676   5.013   3.936   6.114
    2PS      HA 6677   4.946   4.022   6.120
    2PS      HB 6678   4.988   3.846   6.172
    2PS     O31 6679   5.142   3.969   6.140
    2PS     P31 6680   5.192   4.004   6.295
    2PS     O32 6681   5.202   3.858   6.363
    2PS     C31 6682   5.095   3.796   6.428
    2PS     H1A 6683   5.090   3.836   6.529
    2PS     H1B 6684   5.000   3.829   6.384
    2PS     C32 6685   5.114   3.642   6.420
    2PS     H2A 6686   5.039   3.592   6.481
    2PS     N31 6687   5.098   3.584   6.286
    2PS    HN1A 6688   5.130   3.485   6.284
    2PS    HN1B 6689   5.001   3.591   6.253
    2PS    HN1C 6690   5.174   3.633   6.234
    2PS     C33 6691   5.232   3.603   6.496
    2PS     O33 6692   5.332   4.056   6.287
    2PS     O34 6693   5.099   4.081   6.370
    2PS     O21 6694   5.009   4.032   5.901
    2PS     C21 6695   5.074   4.049   5.782
    2PS     O22 6696   5.155   3.974   5.731
    2PS     O35 6697   5.212   3.568   6.611
    2PS     O36 6698   5.325   3.564   6.435
    3DHA   C116 6699   5.275   4.350   4.553
    3DHA   H16R 6700   5.315   4.450   4.570
    3DHA   C115 6701   5.142   4.320   4.619
    3DHA   H15R 6702   5.084   4.412   4.633
    3DHA   H15S 6703   5.095   4.241   4.560
    3DHA   C114 6704   5.178   4.250   4.753
    3DHA   H14R 6705   5.264   4.183   4.749
    3DHA   C113 6706   5.112   4.263   4.871
    3DHA   H13R 6707   5.150   4.204   4.954
    3DHA   C112 6708   5.002   4.354   4.907
    3DHA   H12R 6709   4.984   4.430   4.830
    3DHA   H12S 6710   4.909   4.297   4.910
    3DHA   C111 6711   5.027   4.415   5.041
    3DHA   H11R 6712   5.080   4.509   5.041
    3DHA   C110 6713   4.995   4.356   5.161
    3DHA   H10R 6714   5.035   4.409   5.246
    3DHA    C19 6715   4.920   4.226   5.178
    3DHA    H9R 6716   4.950   4.152   5.104
    3DHA    H9S 6717   4.942   4.173   5.271
    3DHA    C18 6718   4.774   4.245   5.162
    3DHA    H8R 6719   4.743   4.235   5.059
    3DHA    C17 6720   4.690   4.250   5.262
    3DHA    H7R 6721   4.583   4.254   5.246
    3DHA    C16 6722   4.735   4.270   5.409
    3DHA    H6R 6723   4.836   4.311   5.410
    3DHA    H6S 6724   4.668   4.341   5.456
    3DHA    C15 6725   4.756   4.143   5.485
    3DHA    H5R 6726   4.666   4.083   5.483
    3DHA    C14 6727   4.868   4.105   5.554
    3DHA    H4R 6728   4.859   4.010   5.606
    3DHA    C13 6729   5.003   4.172   5.573
    3DHA    H3R 6730   5.090   4.126   5.527
    3DHA    H3S 6731   5.004   4.270   5.524
    3DHA    C12 6732   5.039   4.184   5.723
    3DHA    H2R 6733   5.121   4.251   5.751
    3DHA    H2S 6734   4.951   4.227   5.771
    3DHA   C117 6735   5.340   4.277   4.470
    3DHA   H17R 6736   5.433   4.315   4.429
    3DHA   C118 6737   5.303   4.138   4.425
    3DHA   H18R 6738   5.274   4.140   4.320
    3DHA   H18S 6739   5.218   4.099   4.482
    3DHA   C119 6740   5.424   4.046   4.443
    3DHA   H19R 6741   5.452   4.022   4.545
    3DHA   C120 6742   5.509   3.996   4.355
    3DHA   H20R 6743   5.599   3.940   4.377
    3DHA   C121 6744   5.493   3.998   4.206
    3DHA   H21R 6745   5.391   4.022   4.175
    3DHA   H21S 6746   5.497   3.895   4.172
    3DHA   C122 6747   5.597   4.077   4.129
    3DHA   H22R 6748   5.599   4.179   4.167
    3DHA   H22S 6749   5.588   4.065   4.021
    3DHA   H22T 6750   5.693   4.028   4.150
    1ST    C118 6751   1.079   0.011   4.666
    1ST    H18R 6752   1.147  -0.060   4.618
    1ST    H18S 6753   1.071  -0.008   4.774
    1ST    H18T 6754   1.124   0.111   4.658
    1ST    C117 6755   0.941   0.004   4.604
    1ST    H17R 6756   0.954   0.014   4.496
    1ST    H17S 6757   0.890  -0.090   4.623
    1ST    C116 6758   0.857   0.117   4.653
    1ST    H16R 6759   0.860   0.124   4.762
    1ST    H16S 6760   0.891   0.216   4.621
    1ST    C115 6761   0.711   0.109   4.602
    1ST    H15R 6762   0.718   0.104   4.493
    1ST    H15S 6763   0.663   0.017   4.636
    1ST    C114 6764   0.622   0.236   4.622
    1ST    H14R 6765   0.656   0.308   4.547
    1ST    H14S 6766   0.522   0.205   4.590
    1ST    C113 6767   0.628   0.286   4.759
    1ST    H13R 6768   0.643   0.201   4.826
    1ST    H13S 6769   0.720   0.344   4.774
    1ST    C112 6770   0.507   0.358   4.811
    1ST    H12R 6771   0.479   0.424   4.729
    1ST    H12S 6772   0.421   0.291   4.823
    1ST    C111 6773   0.523   0.427   4.938
    1ST    H11R 6774   0.542   0.353   5.016
    1ST    H11S 6775   0.603   0.502   4.943
    1ST    C110 6776   0.397   0.497   4.988
    1ST    H10R 6777   0.380   0.590   4.933
    1ST    H10S 6778   0.306   0.441   4.967
    1ST     C19 6779   0.397   0.539   5.147
    1ST     H9R 6780   0.441   0.461   5.210
    1ST     H9S 6781   0.451   0.632   5.168
    1ST     C18 6782   0.258   0.554   5.196
    1ST     H8R 6783   0.202   0.636   5.150
    1ST     H8S 6784   0.204   0.465   5.162
    1ST     C17 6785   0.248   0.567   5.344
    1ST     H7R 6786   0.145   0.575   5.380
    1ST     H7S 6787   0.285   0.476   5.392
    1ST     C16 6788   0.327   0.675   5.402
    1ST     H6R 6789   0.432   0.651   5.421
    1ST     H6S 6790   0.327   0.760   5.333
    1ST     C15 6791   0.277   0.719   5.547
    1ST     H5R 6792   0.180   0.767   5.531
    1ST     H5S 6793   0.260   0.634   5.614
    1ST     C14 6794   0.360   0.834   5.620
    1ST     H4R 6795   0.465   0.806   5.626
    1ST     H4S 6796   0.365   0.922   5.555
    1ST     C13 6797   0.307   0.883   5.754
    1ST     H3R 6798   0.324   0.990   5.763
    1ST     H3S 6799   0.199   0.871   5.765
    1ST     C12 6800   0.378   0.813   5.875
    1ST     H2R 6801   0.362   0.705   5.873
    1ST     H2S 6802   0.487   0.823   5.885
    2PS     C11 6803   0.307   0.835   6.006
    2PS     O12 6804   0.373   0.869   6.098
    2PS     O11 6805   0.182   0.795   6.011
    2PS      C1 6806   0.102   0.798   6.135
    2PS      HR 6807   0.016   0.740   6.099
    2PS      HS 6808   0.150   0.742   6.216
    2PS      C2 6809   0.059   0.939   6.180
    2PS      HX 6810   0.146   1.003   6.195
    2PS      C3 6811  -0.019   0.944   6.317
    2PS      HA 6812   0.050   0.941   6.402
    2PS      HB 6813  -0.062   1.044   6.307
    2PS     O31 6814  -0.118   0.841   6.324
    2PS     P31 6815  -0.190   0.796   6.454
    2PS     O32 6816  -0.081   0.734   6.555
    2PS     C31 6817   0.004   0.799   6.643
    2PS     H1A 6818   0.090   0.833   6.585
    2PS     H1B 6819  -0.052   0.881   6.688
    2PS     C32 6820   0.030   0.696   6.759
    2PS     H2A 6821  -0.067   0.659   6.792
    2PS     N31 6822   0.105   0.574   6.712
    2PS    HN1A 6823   0.081   0.546   6.616
    2PS    HN1B 6824   0.205   0.594   6.694
    2PS    HN1C 6825   0.104   0.492   6.775
    2PS     C33 6826   0.086   0.760   6.885
    2PS     O33 6827  -0.241   0.924   6.517
    2PS     O34 6828  -0.293   0.687   6.434
    2PS     O21 6829  -0.017   0.993   6.073
    2PS     C21 6830   0.054   1.054   5.973
    2PS     O22 6831   0.170   1.081   5.981
    2PS     O35 6832   0.199   0.796   6.885
    2PS     O36 6833   0.020   0.758   6.990
    3DHA   C116 6834   0.143   1.108   4.413
    3DHA   H16R 6835   0.041   1.143   4.430
    3DHA   C115 6836   0.214   1.082   4.549
    3DHA   H15R 6837   0.313   1.040   4.534
    3DHA   H15S 6838   0.239   1.182   4.586
    3DHA   C114 6839   0.131   1.001   4.640
    3DHA   H14R 6840   0.071   0.927   4.590
    3DHA   C113 6841   0.128   1.011   4.772
    3DHA   H13R 6842   0.066   0.944   4.832
    3DHA   C112 6843   0.232   1.085   4.854
    3DHA   H12R 6844   0.299   1.150   4.798
    3DHA   H12S 6845   0.185   1.162   4.915
    3DHA   C111 6846   0.305   0.999   4.952
    3DHA   H11R 6847   0.402   0.962   4.920
    3DHA   C110 6848   0.274   0.967   5.070
    3DHA   H10R 6849   0.344   0.923   5.141
    3DHA    C19 6850   0.156   1.011   5.149
    3DHA    H9R 6851   0.064   1.010   5.090
    3DHA    H9S 6852   0.123   0.937   5.221
    3DHA    C18 6853   0.187   1.145   5.206
    3DHA    H8R 6854   0.242   1.207   5.134
    3DHA    C17 6855   0.177   1.191   5.329
    3DHA    H7R 6856   0.226   1.287   5.345
    3DHA    C16 6857   0.132   1.120   5.449
    3DHA    H6R 6858   0.102   1.017   5.428
    3DHA    H6S 6859   0.215   1.122   5.520
    3DHA    C15 6860   0.009   1.182   5.507
    3DHA    H5R 6861  -0.057   1.226   5.432
    3DHA    C14 6862  -0.020   1.211   5.635
    3DHA    H4R 6863  -0.110   1.269   5.654
    3DHA    C13 6864   0.066   1.166   5.751
    3DHA    H3R 6865   0.153   1.107   5.720
    3DHA    H3S 6866   0.102   1.259   5.796
    3DHA    C12 6867  -0.024   1.086   5.851
    3DHA    H2R 6868  -0.118   1.133   5.881
    3DHA    H2S 6869  -0.059   0.995   5.802
    3DHA   C117 6870   0.190   1.085   4.286
    3DHA   H17R 6871   0.133   1.115   4.198
    3DHA   C118 6872   0.329   1.020   4.261
    3DHA   H18R 6873   0.405   1.058   4.329
    3DHA   H18S 6874   0.360   1.070   4.169
    3DHA   C119 6875   0.343   0.870   4.249
    3DHA   H19R 6876   0.271   0.819   4.313
    3DHA   C120 6877   0.410   0.804   4.156
    3DHA   H20R 6878   0.419   0.696   4.159
    3DHA   C121 6879   0.514   0.870   4.066
    3DHA   H21R 6880   0.563   0.953   4.116
    3DHA   H21S 6881   0.486   0.902   3.966
    3DHA   C122 6882   0.614   0.766   4.036
    3DHA   H22R 6883   0.658   0.735   4.131
    3DHA   H22S 6884   0.693   0.810   3.975
    3DHA   H22T 6885   0.573   0.686   3.975
    1ST    C118 6886   1.301   4.258   4.342
    1ST    H18R 6887   1.272   4.344   4.282
    1ST    H18S 6888   1.228   4.231   4.419
    1ST    H18T 6889   1.316   4.171   4.278
    1ST    C117 6890   1.427   4.295   4.424
    1ST    H17R 6891   1.501   4.328   4.351
    1ST    H17S 6892   1.437   4.371   4.502
    1ST    C116 6893   1.492   4.174   4.490
    1ST    H16R 6894   1.447   4.139   4.583
    1ST    H16S 6895   1.485   4.094   4.416
    1ST    C115 6896   1.643   4.184   4.530
    1ST    H15R 6897   1.679   4.085   4.561
    1ST    H15S 6898   1.692   4.223   4.441
    1ST    C114 6899   1.677   4.278   4.638
    1ST    H14R 6900   1.635   4.376   4.612
    1ST    H14S 6901   1.621   4.241   4.724
    1ST    C113 6902   1.824   4.282   4.673
    1ST    H13R 6903   1.854   4.177   4.679
    1ST    H13S 6904   1.874   4.326   4.586
    1ST    C112 6905   1.857   4.358   4.801
    1ST    H12R 6906   1.812   4.456   4.815
    1ST    H12S 6907   1.838   4.288   4.883
    1ST    C111 6908   2.002   4.392   4.815
    1ST    H11R 6909   2.055   4.303   4.848
    1ST    H11S 6910   2.037   4.424   4.717
    1ST    C110 6911   2.019   4.499   4.919
    1ST    H10R 6912   2.125   4.505   4.946
    1ST    H10S 6913   1.978   4.596   4.892
    1ST     C19 6914   1.959   4.462   5.056
    1ST     H9R 6915   1.850   4.466   5.058
    1ST     H9S 6916   1.977   4.357   5.078
    1ST     C18 6917   2.022   4.532   5.177
    1ST     H8R 6918   2.126   4.499   5.179
    1ST     H8S 6919   2.011   4.640   5.164
    1ST     C17 6920   1.966   4.492   5.310
    1ST     H7R 6921   1.858   4.507   5.296
    1ST     H7S 6922   1.975   4.386   5.333
    1ST     C16 6923   2.003   4.579   5.430
    1ST     H6R 6924   2.111   4.563   5.435
    1ST     H6S 6925   1.986   4.686   5.422
    1ST     C15 6926   1.928   4.535   5.558
    1ST     H5R 6927   1.921   4.426   5.567
    1ST     H5S 6928   1.984   4.557   5.648
    1ST     C14 6929   1.783   4.580   5.574
    1ST     H4R 6930   1.784   4.686   5.599
    1ST     H4S 6931   1.715   4.581   5.489
    1ST     C13 6932   1.716   4.501   5.689
    1ST     H3R 6933   1.609   4.509   5.669
    1ST     H3S 6934   1.729   4.393   5.679
    1ST     C12 6935   1.766   4.548   5.826
    1ST     H2R 6936   1.867   4.519   5.856
    1ST     H2S 6937   1.772   4.657   5.822
    2PS     C11 6938   1.670   4.495   5.933
    2PS     O12 6939   1.655   4.552   6.037
    2PS     O11 6940   1.609   4.376   5.908
    2PS      C1 6941   1.516   4.318   6.005
    2PS      HR 6942   1.486   4.220   5.968
    2PS      HS 6943   1.567   4.313   6.101
    2PS      C2 6944   1.390   4.406   6.001
    2PS      HX 6945   1.415   4.511   6.017
    2PS      C3 6946   1.296   4.374   6.120
    2PS      HA 6947   1.236   4.465   6.129
    2PS      HB 6948   1.220   4.298   6.106
    2PS     O31 6949   1.378   4.347   6.232
    2PS     P31 6950   1.396   4.436   6.362
    2PS     O32 6951   1.303   4.361   6.477
    2PS     C31 6952   1.335   4.235   6.526
    2PS     H1A 6953   1.339   4.169   6.439
    2PS     H1B 6954   1.424   4.223   6.588
    2PS     C32 6955   1.209   4.194   6.611
    2PS     H2A 6956   1.193   4.265   6.692
    2PS     N31 6957   1.079   4.204   6.526
    2PS    HN1A 6958   1.087   4.132   6.452
    2PS    HN1B 6959   0.992   4.184   6.577
    2PS    HN1C 6960   1.078   4.288   6.465
    2PS     C33 6961   1.233   4.066   6.682
    2PS     O33 6962   1.530   4.412   6.413
    2PS     O34 6963   1.343   4.569   6.333
    2PS     O21 6964   1.327   4.374   5.876
    2PS     C21 6965   1.236   4.462   5.824
    2PS     O22 6966   1.205   4.572   5.875
    2PS     O35 6967   1.217   4.076   6.802
    2PS     O36 6968   1.234   3.966   6.624
    3DHA   C116 6969   1.240   5.344   4.975
    3DHA   H16R 6970   1.144   5.370   5.019
    3DHA   C115 6971   1.261   5.197   4.981
    3DHA   H15R 6972   1.167   5.153   4.950
    3DHA   H15S 6973   1.338   5.165   4.910
    3DHA   C114 6974   1.304   5.157   5.115
    3DHA   H14R 6975   1.405   5.188   5.138
    3DHA   C113 6976   1.246   5.080   5.201
    3DHA   H13R 6977   1.294   5.069   5.298
    3DHA   C112 6978   1.105   5.031   5.197
    3DHA   H12R 6979   1.043   5.101   5.254
    3DHA   H12S 6980   1.070   5.028   5.094
    3DHA   C111 6981   1.099   4.895   5.252
    3DHA   H11R 6982   1.113   4.822   5.173
    3DHA   C110 6983   1.080   4.859   5.383
    3DHA   H10R 6984   1.087   4.752   5.402
    3DHA    C19 6985   1.070   4.946   5.505
    3DHA    H9R 6986   1.151   4.919   5.572
    3DHA    H9S 6987   1.092   5.051   5.481
    3DHA    C18 6988   0.941   4.935   5.574
    3DHA    H8R 6989   0.876   5.022   5.564
    3DHA    C17 6990   0.899   4.833   5.647
    3DHA    H7R 6991   0.796   4.839   5.680
    3DHA    C16 6992   0.961   4.699   5.662
    3DHA    H6R 6993   1.068   4.716   5.675
    3DHA    H6S 6994   0.925   4.646   5.751
    3DHA    C15 6995   0.938   4.603   5.552
    3DHA    H5R 6996   0.883   4.648   5.469
    3DHA    C14 6997   0.988   4.476   5.555
    3DHA    H4R 6998   0.984   4.416   5.464
    3DHA    C13 6999   1.042   4.406   5.681
    3DHA    H3R 7000   0.994   4.442   5.772
    3DHA    H3S 7001   1.006   4.303   5.677
    3DHA    C12 7002   1.188   4.411   5.691
    3DHA    H2R 7003   1.229   4.310   5.677
    3DHA    H2S 7004   1.228   4.475   5.613
    3DHA   C117 7005   1.314   5.433   4.911
    3DHA   H17R 7006   1.279   5.536   4.918
    3DHA   C118 7007   1.442   5.412   4.831
    3DHA   H18R 7008   1.506   5.336   4.876
    3DHA   H18S 7009   1.499   5.502   4.808
    3DHA   C119 7010   1.404   5.359   4.693
    3DHA   H19R 7011   1.298   5.348   4.669
    3DHA   C120 7012   1.495   5.327   4.598
    3DHA   H20R 7013   1.469   5.288   4.499
    3DHA   C121 7014   1.641   5.340   4.594
    3DHA   H21R 7015   1.678   5.238   4.584
    3DHA   H21S 7016   1.683   5.385   4.685
    3DHA   C122 7017   1.688   5.425   4.478
    3DHA   H22R 7018   1.794   5.423   4.452
    3DHA   H22S 7019   1.657   5.529   4.493
    3DHA   H22T 7020   1.648   5.398   4.380
    1ST    C118 7021   2.043   2.664   4.492
    1ST    H18R 7022   2.115   2.730   4.540
    1ST    H18S 7023   2.047   2.680   4.384
    1ST    H18T 7024   2.096   2.571   4.513
    1ST    C117 7025   1.902   2.666   4.541
    1ST    H17R 7026   1.885   2.772   4.563
    1ST    H17S 7027   1.840   2.647   4.453
    1ST    C116 7028   1.894   2.567   4.667
    1ST    H16R 7029   1.947   2.473   4.653
    1ST    H16S 7030   1.935   2.616   4.755
    1ST    C115 7031   1.750   2.519   4.693
    1ST    H15R 7032   1.684   2.604   4.716
    1ST    H15S 7033   1.726   2.478   4.595
    1ST    C114 7034   1.730   2.423   4.805
    1ST    H14R 7035   1.780   2.330   4.777
    1ST    H14S 7036   1.785   2.440   4.897
    1ST    C113 7037   1.583   2.387   4.838
    1ST    H13R 7038   1.519   2.471   4.867
    1ST    H13S 7039   1.541   2.346   4.746
    1ST    C112 7040   1.560   2.271   4.934
    1ST    H12R 7041   1.454   2.245   4.926
    1ST    H12S 7042   1.601   2.180   4.891
    1ST    C111 7043   1.615   2.298   5.075
    1ST    H11R 7044   1.723   2.309   5.065
    1ST    H11S 7045   1.579   2.391   5.119
    1ST    C110 7046   1.600   2.187   5.178
    1ST    H10R 7047   1.663   2.102   5.148
    1ST    H10S 7048   1.657   2.223   5.264
    1ST     C19 7049   1.459   2.133   5.196
    1ST     H9R 7050   1.427   2.074   5.110
    1ST     H9S 7051   1.468   2.064   5.280
    1ST     C18 7052   1.359   2.240   5.226
    1ST     H8R 7053   1.356   2.307   5.140
    1ST     H8S 7054   1.259   2.198   5.220
    1ST     C17 7055   1.377   2.309   5.361
    1ST     H7R 7056   1.483   2.290   5.379
    1ST     H7S 7057   1.379   2.416   5.336
    1ST     C16 7058   1.293   2.281   5.480
    1ST     H6R 7059   1.305   2.180   5.519
    1ST     H6S 7060   1.334   2.336   5.565
    1ST     C15 7061   1.150   2.327   5.469
    1ST     H5R 7062   1.140   2.423   5.419
    1ST     H5S 7063   1.098   2.254   5.406
    1ST     C14 7064   1.075   2.332   5.612
    1ST     H4R 7065   1.062   2.232   5.654
    1ST     H4S 7066   1.142   2.368   5.689
    1ST     C13 7067   0.936   2.421   5.608
    1ST     H3R 7068   0.908   2.460   5.706
    1ST     H3S 7069   0.964   2.510   5.551
    1ST     C12 7070   0.818   2.356   5.531
    1ST     H2R 7071   0.727   2.413   5.549
    1ST     H2S 7072   0.839   2.360   5.424
    2PS     C11 7073   0.787   2.213   5.565
    2PS     O12 7074   0.726   2.131   5.490
    2PS     O11 7075   0.825   2.183   5.692
    2PS      C1 7076   0.792   2.053   5.737
    2PS      HR 7077   0.687   2.056   5.765
    2PS      HS 7078   0.804   1.986   5.651
    2PS      C2 7079   0.886   2.010   5.857
    2PS      HX 7080   0.845   1.924   5.911
    2PS      C3 7081   0.908   2.123   5.961
    2PS      HA 7082   0.973   2.198   5.915
    2PS      HB 7083   0.810   2.168   5.979
    2PS     O31 7084   0.955   2.076   6.084
    2PS     P31 7085   0.972   2.169   6.208
    2PS     O32 7086   0.820   2.220   6.241
    2PS     C31 7087   0.732   2.131   6.302
    2PS     H1A 7088   0.708   2.048   6.235
    2PS     H1B 7089   0.776   2.096   6.396
    2PS     C32 7090   0.608   2.215   6.307
    2PS     H2A 7091   0.617   2.313   6.355
    2PS     N31 7092   0.552   2.252   6.170
    2PS    HN1A 7093   0.613   2.303   6.105
    2PS    HN1B 7094   0.530   2.167   6.116
    2PS    HN1C 7095   0.464   2.307   6.173
    2PS     C33 7096   0.507   2.136   6.388
    2PS     O33 7097   1.028   2.090   6.317
    2PS     O34 7098   1.044   2.291   6.169
    2PS     O21 7099   1.013   1.968   5.804
    2PS     C21 7100   1.022   1.846   5.738
    2PS     O22 7101   0.926   1.770   5.722
    2PS     O35 7102   0.398   2.120   6.338
    2PS     O36 7103   0.513   2.156   6.510
    3DHA   C116 7104   1.317   2.001   4.677
    3DHA   H16R 7105   1.349   2.052   4.767
    3DHA   C115 7106   1.376   1.870   4.665
    3DHA   H15R 7107   1.344   1.811   4.752
    3DHA   H15S 7108   1.345   1.824   4.571
    3DHA   C114 7109   1.527   1.892   4.660
    3DHA   H14R 7110   1.565   1.900   4.559
    3DHA   C113 7111   1.608   1.900   4.765
    3DHA   H13R 7112   1.713   1.920   4.743
    3DHA   C112 7113   1.564   1.883   4.912
    3DHA   H12R 7114   1.645   1.932   4.967
    3DHA   H12S 7115   1.477   1.944   4.939
    3DHA   C111 7116   1.551   1.742   4.952
    3DHA   H11R 7117   1.645   1.689   4.953
    3DHA   C110 7118   1.440   1.679   4.996
    3DHA   H10R 7119   1.461   1.576   5.022
    3DHA    C19 7120   1.302   1.730   4.990
    3DHA    H9R 7121   1.295   1.838   5.003
    3DHA    H9S 7122   1.254   1.700   4.897
    3DHA    C18 7123   1.222   1.671   5.103
    3DHA    H8R 7124   1.164   1.582   5.076
    3DHA    C17 7125   1.196   1.729   5.222
    3DHA    H7R 7126   1.124   1.685   5.291
    3DHA    C16 7127   1.253   1.853   5.282
    3DHA    H6R 7128   1.336   1.844   5.352
    3DHA    H6S 7129   1.294   1.915   5.202
    3DHA    C15 7130   1.141   1.929   5.353
    3DHA    H5R 7131   1.073   1.971   5.280
    3DHA    C14 7132   1.126   1.963   5.487
    3DHA    H4R 7133   1.040   2.023   5.515
    3DHA    C13 7134   1.214   1.920   5.602
    3DHA    H3R 7135   1.310   1.871   5.581
    3DHA    H3S 7136   1.240   2.014   5.652
    3DHA    C12 7137   1.161   1.808   5.704
    3DHA    H2R 7138   1.155   1.710   5.655
    3DHA    H2S 7139   1.207   1.808   5.803
    3DHA   C117 7140   1.260   2.080   4.585
    3DHA   H17R 7141   1.230   2.181   4.610
    3DHA   C118 7142   1.216   2.039   4.448
    3DHA   H18R 7143   1.107   2.046   4.445
    3DHA   H18S 7144   1.229   1.933   4.425
    3DHA   C119 7145   1.272   2.139   4.342
    3DHA   H19R 7146   1.190   2.192   4.294
    3DHA   C120 7147   1.398   2.158   4.306
    3DHA   H20R 7148   1.414   2.225   4.222
    3DHA   C121 7149   1.521   2.093   4.363
    3DHA   H21R 7150   1.601   2.073   4.290
    3DHA   H21S 7151   1.499   1.994   4.403
    3DHA   C122 7152   1.579   2.175   4.481
    3DHA   H22R 7153   1.605   2.276   4.449
    3DHA   H22S 7154   1.663   2.131   4.535
    3DHA   H22T 7155   1.516   2.173   4.571
    1ST    C118 7156   6.109   4.464   4.715
    1ST    H18R 7157   6.049   4.398   4.651
    1ST    H18S 7158   6.047   4.509   4.793
    1ST    H18T 7159   6.181   4.408   4.775
    1ST    C117 7160   6.173   4.573   4.634
    1ST    H17R 7161   6.210   4.653   4.700
    1ST    H17S 7162   6.261   4.539   4.579
    1ST    C116 7163   6.072   4.642   4.547
    1ST    H16R 7164   6.114   4.726   4.492
    1ST    H16S 7165   6.058   4.571   4.465
    1ST    C115 7166   5.931   4.678   4.595
    1ST    H15R 7167   5.868   4.669   4.506
    1ST    H15S 7168   5.898   4.601   4.665
    1ST    C114 7169   5.926   4.822   4.650
    1ST    H14R 7170   5.996   4.817   4.734
    1ST    H14S 7171   5.962   4.895   4.576
    1ST    C113 7172   5.785   4.857   4.707
    1ST    H13R 7173   5.716   4.885   4.628
    1ST    H13S 7174   5.749   4.766   4.756
    1ST    C112 7175   5.793   4.972   4.807
    1ST    H12R 7176   5.850   4.946   4.897
    1ST    H12S 7177   5.851   5.045   4.750
    1ST    C111 7178   5.655   5.030   4.837
    1ST    H11R 7179   5.659   5.139   4.850
    1ST    H11S 7180   5.592   5.022   4.749
    1ST    C110 7181   5.605   4.973   4.967
    1ST    H10R 7182   5.586   4.867   4.950
    1ST    H10S 7183   5.676   4.979   5.050
    1ST     C19 7184   5.469   5.033   5.004
    1ST     H9R 7185   5.412   5.038   4.910
    1ST     H9S 7186   5.420   4.958   5.066
    1ST     C18 7187   5.481   5.168   5.074
    1ST     H8R 7188   5.537   5.151   5.166
    1ST     H8S 7189   5.524   5.243   5.007
    1ST     C17 7190   5.342   5.210   5.108
    1ST     H7R 7191   5.295   5.262   5.025
    1ST     H7S 7192   5.271   5.130   5.131
    1ST     C16 7193   5.341   5.314   5.221
    1ST     H6R 7194   5.422   5.386   5.205
    1ST     H6S 7195   5.242   5.358   5.213
    1ST     C15 7196   5.376   5.265   5.359
    1ST     H5R 7197   5.318   5.175   5.380
    1ST     H5S 7198   5.479   5.232   5.363
    1ST     C14 7199   5.343   5.381   5.460
    1ST     H4R 7200   5.393   5.473   5.430
    1ST     H4S 7201   5.238   5.408   5.464
    1ST     C13 7202   5.417   5.354   5.585
    1ST     H3R 7203   5.384   5.256   5.618
    1ST     H3S 7204   5.525   5.361   5.570
    1ST     C12 7205   5.377   5.452   5.698
    1ST     H2R 7206   5.412   5.555   5.692
    1ST     H2S 7207   5.270   5.471   5.696
    2PS     C11 7208   5.400   5.406   5.836
    2PS     O12 7209   5.507   5.432   5.896
    2PS     O11 7210   5.307   5.328   5.885
    2PS      C1 7211   5.321   5.278   6.017
    2PS      HR 7212   5.412   5.219   6.026
    2PS      HS 7213   5.306   5.362   6.086
    2PS      C2 7214   5.208   5.178   6.049
    2PS      HX 7215   5.109   5.213   6.019
    2PS      C3 7216   5.198   5.150   6.199
    2PS      HA 7217   5.166   5.232   6.264
    2PS      HB 7218   5.126   5.072   6.226
    2PS     O31 7219   5.329   5.120   6.239
    2PS     P31 7220   5.359   5.042   6.377
    2PS     O32 7221   5.382   5.156   6.488
    2PS     C31 7222   5.501   5.226   6.490
    2PS     H1A 7223   5.581   5.154   6.510
    2PS     H1B 7224   5.521   5.273   6.394
    2PS     C32 7225   5.495   5.339   6.597
    2PS     H2A 7226   5.395   5.381   6.592
    2PS     N31 7227   5.519   5.272   6.731
    2PS    HN1A 7228   5.604   5.212   6.727
    2PS    HN1B 7229   5.546   5.346   6.798
    2PS    HN1C 7230   5.440   5.215   6.765
    2PS     C33 7231   5.597   5.445   6.565
    2PS     O33 7232   5.248   4.953   6.417
    2PS     O34 7233   5.490   4.973   6.368
    2PS     O21 7234   5.240   5.060   5.968
    2PS     C21 7235   5.144   4.965   5.962
    2PS     O22 7236   5.036   4.973   6.019
    2PS     O35 7237   5.709   5.432   6.600
    2PS     O36 7238   5.561   5.555   6.542
    3DHA   C116 7239   5.623   4.267   5.436
    3DHA   H16R 7240   5.606   4.373   5.450
    3DHA   C115 7241   5.660   4.194   5.561
    3DHA   H15R 7242   5.723   4.106   5.545
    3DHA   H15S 7243   5.723   4.247   5.633
    3DHA   C114 7244   5.541   4.155   5.649
    3DHA   H14R 7245   5.554   4.057   5.695
    3DHA   C113 7246   5.427   4.216   5.681
    3DHA   H13R 7247   5.358   4.175   5.755
    3DHA   C112 7248   5.386   4.356   5.644
    3DHA   H12R 7249   5.310   4.404   5.706
    3DHA   H12S 7250   5.471   4.423   5.638
    3DHA   C111 7251   5.323   4.350   5.507
    3DHA   H11R 7252   5.375   4.279   5.443
    3DHA   C110 7253   5.222   4.421   5.453
    3DHA   H10R 7254   5.191   4.400   5.351
    3DHA    C19 7255   5.155   4.541   5.517
    3DHA    H9R 7256   5.055   4.499   5.527
    3DHA    H9S 7257   5.189   4.565   5.618
    3DHA    C18 7258   5.151   4.655   5.418
    3DHA    H8R 7259   5.072   4.641   5.345
    3DHA    C17 7260   5.228   4.756   5.422
    3DHA    H7R 7261   5.222   4.832   5.345
    3DHA    C16 7262   5.328   4.785   5.517
    3DHA    H6R 7263   5.334   4.711   5.597
    3DHA    H6S 7264   5.430   4.800   5.479
    3DHA    C15 7265   5.298   4.928   5.577
    3DHA    H5R 7266   5.364   5.005   5.538
    3DHA    C14 7267   5.214   4.964   5.666
    3DHA    H4R 7268   5.210   5.068   5.696
    3DHA    C13 7269   5.136   4.866   5.741
    3DHA    H3R 7270   5.030   4.877   5.715
    3DHA    H3S 7271   5.159   4.768   5.699
    3DHA    C12 7272   5.182   4.848   5.885
    3DHA    H2R 7273   5.130   4.764   5.931
    3DHA    H2S 7274   5.291   4.840   5.884
    3DHA   C117 7275   5.611   4.211   5.319
    3DHA   H17R 7276   5.590   4.269   5.230
    3DHA   C118 7277   5.637   4.073   5.282
    3DHA   H18R 7278   5.724   4.028   5.332
    3DHA   H18S 7279   5.661   4.061   5.176
    3DHA   C119 7280   5.515   3.988   5.319
    3DHA   H19R 7281   5.534   3.913   5.395
    3DHA   C120 7282   5.386   3.986   5.265
    3DHA   H20R 7283   5.309   3.916   5.295
    3DHA   C121 7284   5.342   4.096   5.169
    3DHA   H21R 7285   5.359   4.191   5.220
    3DHA   H21S 7286   5.234   4.077   5.166
    3DHA   C122 7287   5.399   4.094   5.032
    3DHA   H22R 7288   5.362   4.004   4.983
    3DHA   H22S 7289   5.507   4.076   5.029
    3DHA   H22T 7290   5.371   4.186   4.980
    1ST    C118 7291   4.070   5.636   4.149
    1ST    H18R 7292   4.000   5.708   4.107
    1ST    H18S 7293   4.049   5.544   4.095
    1ST    H18T 7294   4.165   5.686   4.127
    1ST    C117 7295   4.053   5.624   4.299
    1ST    H17R 7296   4.103   5.538   4.345
    1ST    H17S 7297   4.099   5.708   4.353
    1ST    C116 7298   3.912   5.593   4.342
    1ST    H16R 7299   3.847   5.675   4.310
    1ST    H16S 7300   3.876   5.502   4.294
    1ST    C115 7301   3.911   5.557   4.486
    1ST    H15R 7302   3.978   5.474   4.510
    1ST    H15S 7303   3.954   5.644   4.537
    1ST    C114 7304   3.774   5.533   4.553
    1ST    H14R 7305   3.724   5.627   4.530
    1ST    H14S 7306   3.729   5.442   4.512
    1ST    C113 7307   3.783   5.530   4.701
    1ST    H13R 7308   3.795   5.427   4.736
    1ST    H13S 7309   3.864   5.593   4.738
    1ST    C112 7310   3.662   5.589   4.767
    1ST    H12R 7311   3.654   5.696   4.750
    1ST    H12S 7312   3.570   5.562   4.715
    1ST    C111 7313   3.634   5.553   4.916
    1ST    H11R 7314   3.726   5.585   4.966
    1ST    H11S 7315   3.553   5.615   4.954
    1ST    C110 7316   3.609   5.401   4.942
    1ST    H10R 7317   3.639   5.351   4.850
    1ST    H10S 7318   3.676   5.351   5.013
    1ST     C19 7319   3.465   5.360   4.973
    1ST     H9R 7320   3.395   5.409   4.905
    1ST     H9S 7321   3.445   5.254   4.964
    1ST     C18 7322   3.436   5.376   5.119
    1ST     H8R 7323   3.483   5.461   5.169
    1ST     H8S 7324   3.330   5.400   5.128
    1ST     C17 7325   3.495   5.252   5.202
    1ST     H7R 7326   3.473   5.155   5.155
    1ST     H7S 7327   3.603   5.261   5.213
    1ST     C16 7328   3.423   5.234   5.335
    1ST     H6R 7329   3.487   5.164   5.389
    1ST     H6S 7330   3.433   5.327   5.392
    1ST     C15 7331   3.289   5.183   5.322
    1ST     H5R 7332   3.219   5.230   5.253
    1ST     H5S 7333   3.282   5.080   5.287
    1ST     C14 7334   3.218   5.184   5.464
    1ST     H4R 7335   3.202   5.286   5.501
    1ST     H4S 7336   3.117   5.149   5.441
    1ST     C13 7337   3.284   5.102   5.581
    1ST     H3R 7338   3.202   5.082   5.649
    1ST     H3S 7339   3.312   5.000   5.554
    1ST     C12 7340   3.388   5.169   5.663
    1ST     H2R 7341   3.491   5.161   5.627
    1ST     H2S 7342   3.374   5.277   5.666
    2PS     C11 7343   3.379   5.124   5.804
    2PS     O12 7344   3.352   5.203   5.894
    2PS     O11 7345   3.398   4.989   5.826
    2PS      C1 7346   3.399   4.937   5.956
    2PS      HR 7347   3.423   4.831   5.942
    2PS      HS 7348   3.479   4.995   6.004
    2PS      C2 7349   3.269   4.953   6.043
    2PS      HX 7350   3.226   5.050   6.016
    2PS      C3 7351   3.304   4.948   6.190
    2PS      HA 7352   3.322   5.053   6.216
    2PS      HB 7353   3.218   4.915   6.248
    2PS     O31 7354   3.416   4.870   6.221
    2PS     P31 7355   3.498   4.865   6.357
    2PS     O32 7356   3.555   5.014   6.380
    2PS     C31 7357   3.632   5.081   6.287
    2PS     H1A 7358   3.723   5.021   6.281
    2PS     H1B 7359   3.588   5.086   6.187
    2PS     C32 7360   3.668   5.215   6.341
    2PS     H2A 7361   3.742   5.270   6.283
    2PS     N31 7362   3.550   5.311   6.340
    2PS    HN1A 7363   3.460   5.292   6.388
    2PS    HN1B 7364   3.580   5.401   6.382
    2PS    HN1C 7365   3.527   5.316   6.240
    2PS     C33 7366   3.741   5.217   6.469
    2PS     O33 7367   3.405   4.828   6.464
    2PS     O34 7368   3.622   4.778   6.352
    2PS     O21 7369   3.194   4.835   6.005
    2PS     C21 7370   3.061   4.849   6.011
    2PS     O22 7371   3.015   4.948   6.062
    2PS     O35 7372   3.764   5.330   6.511
    2PS     O36 7373   3.777   5.115   6.528
    3DHA   C116 7374   3.208   5.097   4.781
    3DHA   H16R 7375   3.291   5.100   4.851
    3DHA   C115 7376   3.082   5.150   4.835
    3DHA   H15R 7377   3.098   5.213   4.923
    3DHA   H15S 7378   3.025   5.211   4.765
    3DHA   C114 7379   2.998   5.035   4.875
    3DHA   H14R 7380   2.937   5.000   4.792
    3DHA   C113 7381   2.980   4.976   4.995
    3DHA   H13R 7382   2.901   4.903   5.009
    3DHA   C112 7383   3.047   5.006   5.125
    3DHA   H12R 7384   3.122   5.085   5.113
    3DHA   H12S 7385   2.977   5.036   5.202
    3DHA   C111 7386   3.116   4.882   5.174
    3DHA   H11R 7387   3.204   4.858   5.115
    3DHA   C110 7388   3.082   4.799   5.274
    3DHA   H10R 7389   3.144   4.710   5.286
    3DHA    C19 7390   2.960   4.810   5.358
    3DHA    H9R 7391   2.880   4.852   5.297
    3DHA    H9S 7392   2.923   4.709   5.377
    3DHA    C18 7393   2.997   4.891   5.474
    3DHA    H8R 7394   3.091   4.943   5.462
    3DHA    C17 7395   2.925   4.923   5.586
    3DHA    H7R 7396   2.966   4.989   5.663
    3DHA    C16 7397   2.789   4.878   5.629
    3DHA    H6R 7398   2.757   4.931   5.719
    3DHA    H6S 7399   2.715   4.898   5.551
    3DHA    C15 7400   2.781   4.735   5.662
    3DHA    H5R 7401   2.762   4.667   5.579
    3DHA    C14 7402   2.797   4.671   5.780
    3DHA    H4R 7403   2.787   4.564   5.795
    3DHA    C13 7404   2.843   4.748   5.903
    3DHA    H3R 7405   2.833   4.857   5.907
    3DHA    H3S 7406   2.779   4.721   5.988
    3DHA    C12 7407   2.988   4.719   5.946
    3DHA    H2R 7408   2.994   4.634   6.013
    3DHA    H2S 7409   3.038   4.674   5.860
    3DHA   C117 7410   3.222   5.075   4.647
    3DHA   H17R 7411   3.318   5.042   4.608
    3DHA   C118 7412   3.113   5.072   4.554
    3DHA   H18R 7413   3.025   5.129   4.586
    3DHA   H18S 7414   3.084   4.967   4.550
    3DHA   C119 7415   3.154   5.109   4.416
    3DHA   H19R 7416   3.153   5.216   4.397
    3DHA   C120 7417   3.185   5.026   4.311
    3DHA   H20R 7418   3.209   5.066   4.214
    3DHA   C121 7419   3.190   4.875   4.313
    3DHA   H21R 7420   3.220   4.845   4.414
    3DHA   H21S 7421   3.264   4.831   4.246
    3DHA   C122 7422   3.052   4.822   4.284
    3DHA   H22R 7423   2.999   4.821   4.379
    3DHA   H22S 7424   3.067   4.721   4.245
    3DHA   H22T 7425   3.012   4.888   4.206
    1ST    C118 7426   2.291   4.814   4.514
    1ST    H18R 7427   2.203   4.791   4.454
    1ST    H18S 7428   2.346   4.907   4.494
    1ST    H18T 7429   2.269   4.827   4.620
    1ST    C117 7430   2.367   4.685   4.494
    1ST    H17R 7431   2.296   4.602   4.489
    1ST    H17S 7432   2.430   4.679   4.406
    1ST    C116 7433   2.451   4.653   4.617
    1ST    H16R 7434   2.394   4.637   4.708
    1ST    H16S 7435   2.500   4.557   4.596
    1ST    C115 7436   2.561   4.755   4.643
    1ST    H15R 7437   2.596   4.790   4.545
    1ST    H15S 7438   2.517   4.850   4.675
    1ST    C114 7439   2.683   4.698   4.712
    1ST    H14R 7440   2.729   4.627   4.643
    1ST    H14S 7441   2.751   4.784   4.717
    1ST    C113 7442   2.659   4.632   4.844
    1ST    H13R 7443   2.585   4.687   4.902
    1ST    H13S 7444   2.605   4.537   4.833
    1ST    C112 7445   2.780   4.601   4.939
    1ST    H12R 7446   2.868   4.551   4.898
    1ST    H12S 7447   2.822   4.701   4.956
    1ST    C111 7448   2.749   4.538   5.068
    1ST    H11R 7449   2.678   4.600   5.123
    1ST    H11S 7450   2.695   4.444   5.059
    1ST    C110 7451   2.876   4.493   5.149
    1ST    H10R 7452   2.935   4.408   5.114
    1ST    H10S 7453   2.950   4.573   5.144
    1ST     C19 7454   2.844   4.452   5.297
    1ST     H9R 7455   2.799   4.541   5.341
    1ST     H9S 7456   2.780   4.363   5.296
    1ST     C18 7457   2.974   4.424   5.371
    1ST     H8R 7458   3.046   4.356   5.325
    1ST     H8S 7459   3.030   4.517   5.355
    1ST     C17 7460   2.967   4.388   5.515
    1ST     H7R 7461   2.966   4.480   5.574
    1ST     H7S 7462   2.871   4.338   5.529
    1ST     C16 7463   3.086   4.317   5.566
    1ST     H6R 7464   3.072   4.217   5.526
    1ST     H6S 7465   3.175   4.351   5.512
    1ST     C15 7466   3.096   4.303   5.716
    1ST     H5R 7467   3.168   4.225   5.739
    1ST     H5S 7468   3.145   4.395   5.748
    1ST     C14 7469   2.971   4.285   5.797
    1ST     H4R 7470   2.893   4.356   5.768
    1ST     H4S 7471   2.930   4.188   5.767
    1ST     C13 7472   2.983   4.294   5.946
    1ST     H3R 7473   3.021   4.200   5.986
    1ST     H3S 7474   3.063   4.360   5.980
    1ST     C12 7475   2.854   4.319   6.022
    1ST     H2R 7476   2.800   4.405   5.981
    1ST     H2S 7477   2.779   4.240   6.011
    2PS     C11 7478   2.865   4.363   6.164
    2PS     O12 7479   2.795   4.296   6.247
    2PS     O11 7480   2.943   4.471   6.193
    2PS      C1 7481   2.970   4.516   6.328
    2PS      HR 7482   3.010   4.618   6.333
    2PS      HS 7483   2.875   4.512   6.383
    2PS      C2 7484   3.085   4.438   6.394
    2PS      HX 7485   3.075   4.330   6.383
    2PS      C3 7486   3.086   4.457   6.549
    2PS      HA 7487   3.145   4.541   6.586
    2PS      HB 7488   2.986   4.463   6.591
    2PS     O31 7489   3.140   4.334   6.600
    2PS     P31 7490   3.229   4.341   6.728
    2PS     O32 7491   3.358   4.423   6.676
    2PS     C31 7492   3.395   4.534   6.755
    2PS     H1A 7493   3.318   4.612   6.748
    2PS     H1B 7494   3.403   4.498   6.858
    2PS     C32 7495   3.528   4.587   6.719
    2PS     H2A 7496   3.599   4.509   6.745
    2PS     N31 7497   3.538   4.598   6.565
    2PS    HN1A 7498   3.639   4.594   6.544
    2PS    HN1B 7499   3.494   4.510   6.533
    2PS    HN1C 7500   3.482   4.674   6.522
    2PS     C33 7501   3.565   4.704   6.802
    2PS     O33 7502   3.162   4.428   6.828
    2PS     O34 7503   3.254   4.202   6.768
    2PS     O21 7504   3.203   4.495   6.339
    2PS     C21 7505   3.245   4.454   6.223
    2PS     O22 7506   3.202   4.359   6.158
    2PS     O35 7507   3.658   4.773   6.754
    2PS     O36 7508   3.516   4.728   6.909
    3DHA   C116 7509   3.527   4.920   4.880
    3DHA   H16R 7510   3.452   4.969   4.941
    3DHA   C115 7511   3.575   4.787   4.934
    3DHA   H15R 7512   3.486   4.724   4.936
    3DHA   H15S 7513   3.637   4.736   4.860
    3DHA   C114 7514   3.637   4.803   5.068
    3DHA   H14R 7515   3.744   4.822   5.058
    3DHA   C113 7516   3.581   4.803   5.189
    3DHA   H13R 7517   3.642   4.814   5.278
    3DHA   C112 7518   3.434   4.770   5.215
    3DHA   H12R 7519   3.388   4.849   5.275
    3DHA   H12S 7520   3.374   4.757   5.124
    3DHA   C111 7521   3.441   4.636   5.282
    3DHA   H11R 7522   3.423   4.554   5.213
    3DHA   C110 7523   3.445   4.615   5.413
    3DHA   H10R 7524   3.424   4.513   5.445
    3DHA    C19 7525   3.474   4.717   5.517
    3DHA    H9R 7526   3.557   4.689   5.583
    3DHA    H9S 7527   3.506   4.815   5.481
    3DHA    C18 7528   3.353   4.736   5.610
    3DHA    H8R 7529   3.276   4.812   5.600
    3DHA    C17 7530   3.333   4.658   5.719
    3DHA    H7R 7531   3.249   4.675   5.785
    3DHA    C16 7532   3.410   4.526   5.754
    3DHA    H6R 7533   3.347   4.444   5.791
    3DHA    H6S 7534   3.450   4.491   5.659
    3DHA    C15 7535   3.516   4.558   5.853
    3DHA    H5R 7536   3.590   4.628   5.816
    3DHA    C14 7537   3.526   4.530   5.979
    3DHA    H4R 7538   3.618   4.570   6.022
    3DHA    C13 7539   3.445   4.453   6.079
    3DHA    H3R 7540   3.394   4.383   6.013
    3DHA    H3S 7541   3.516   4.400   6.144
    3DHA    C12 7542   3.355   4.538   6.171
    3DHA    H2R 7543   3.419   4.588   6.244
    3DHA    H2S 7544   3.304   4.614   6.110
    3DHA   C117 7545   3.570   4.980   4.774
    3DHA   H17R 7546   3.538   5.078   4.739
    3DHA   C118 7547   3.671   4.931   4.679
    3DHA   H18R 7548   3.651   4.986   4.587
    3DHA   H18S 7549   3.654   4.826   4.652
    3DHA   C119 7550   3.810   4.963   4.734
    3DHA   H19R 7551   3.848   4.879   4.792
    3DHA   C120 7552   3.901   5.053   4.703
    3DHA   H20R 7553   4.003   5.042   4.739
    3DHA   C121 7554   3.877   5.179   4.626
    3DHA   H21R 7555   3.906   5.270   4.679
    3DHA   H21S 7556   3.771   5.193   4.603
    3DHA   C122 7557   3.951   5.189   4.496
    3DHA   H22R 7558   3.930   5.100   4.437
    3DHA   H22S 7559   4.057   5.205   4.518
    3DHA   H22T 7560   3.916   5.275   4.438
    1ST    C118 7561   2.822   4.545   4.011
    1ST    H18R 7562   2.875   4.455   3.979
    1ST    H18S 7563   2.873   4.624   3.956
    1ST    H18T 7564   2.718   4.555   3.977
    1ST    C117 7565   2.829   4.562   4.156
    1ST    H17R 7566   2.931   4.585   4.189
    1ST    H17S 7567   2.772   4.647   4.192
    1ST    C116 7568   2.784   4.436   4.228
    1ST    H16R 7569   2.679   4.413   4.208
    1ST    H16S 7570   2.835   4.347   4.191
    1ST    C115 7571   2.807   4.445   4.378
    1ST    H15R 7572   2.906   4.488   4.394
    1ST    H15S 7573   2.740   4.514   4.429
    1ST    C114 7574   2.803   4.305   4.451
    1ST    H14R 7575   2.709   4.254   4.430
    1ST    H14S 7576   2.864   4.234   4.394
    1ST    C113 7577   2.836   4.305   4.603
    1ST    H13R 7578   2.927   4.360   4.625
    1ST    H13S 7579   2.758   4.367   4.648
    1ST    C112 7580   2.837   4.173   4.676
    1ST    H12R 7581   2.759   4.100   4.649
    1ST    H12S 7582   2.934   4.128   4.655
    1ST    C111 7583   2.835   4.201   4.828
    1ST    H11R 7584   2.922   4.261   4.854
    1ST    H11S 7585   2.745   4.260   4.847
    1ST    C110 7586   2.838   4.077   4.922
    1ST    H10R 7587   2.736   4.042   4.936
    1ST    H10S 7588   2.883   3.989   4.873
    1ST     C19 7589   2.872   4.109   5.059
    1ST     H9R 7590   2.977   4.141   5.061
    1ST     H9S 7591   2.807   4.193   5.084
    1ST     C18 7592   2.869   3.995   5.158
    1ST     H8R 7593   2.765   3.964   5.161
    1ST     H8S 7594   2.927   3.915   5.111
    1ST     C17 7595   2.928   4.007   5.295
    1ST     H7R 7596   3.034   4.032   5.291
    1ST     H7S 7597   2.890   4.102   5.332
    1ST     C16 7598   2.896   3.907   5.403
    1ST     H6R 7599   2.793   3.913   5.440
    1ST     H6S 7600   2.917   3.814   5.350
    1ST     C15 7601   2.991   3.916   5.536
    1ST     H5R 7602   3.096   3.898   5.514
    1ST     H5S 7603   2.994   4.019   5.572
    1ST     C14 7604   2.946   3.835   5.658
    1ST     H4R 7605   2.839   3.857   5.660
    1ST     H4S 7606   2.946   3.726   5.646
    1ST     C13 7607   3.031   3.878   5.781
    1ST     H3R 7608   2.995   3.973   5.818
    1ST     H3S 7609   3.005   3.804   5.857
    1ST     C12 7610   3.190   3.878   5.771
    1ST     H2R 7611   3.244   3.793   5.731
    1ST     H2S 7612   3.220   3.962   5.708
    2PS     C11 7613   3.244   3.903   5.903
    2PS     O12 7614   3.253   3.817   5.988
    2PS     O11 7615   3.279   4.030   5.922
    2PS      C1 7616   3.326   4.082   6.051
    2PS      HR 7617   3.307   4.189   6.042
    2PS      HS 7618   3.279   4.031   6.135
    2PS      C2 7619   3.479   4.053   6.063
    2PS      HX 7620   3.508   3.950   6.042
    2PS      C3 7621   3.543   4.094   6.193
    2PS      HA 7622   3.529   4.202   6.205
    2PS      HB 7623   3.486   4.044   6.271
    2PS     O31 7624   3.677   4.053   6.182
    2PS     P31 7625   3.785   4.076   6.295
    2PS     O32 7626   3.811   3.932   6.370
    2PS     C31 7627   3.725   3.877   6.472
    2PS     H1A 7628   3.623   3.915   6.460
    2PS     H1B 7629   3.733   3.774   6.437
    2PS     C32 7630   3.788   3.904   6.611
    2PS     H2A 7631   3.896   3.896   6.595
    2PS     N31 7632   3.749   4.046   6.657
    2PS    HN1A 7633   3.652   4.055   6.692
    2PS    HN1B 7634   3.811   4.083   6.732
    2PS    HN1C 7635   3.760   4.104   6.572
    2PS     C33 7636   3.764   3.794   6.716
    2PS     O33 7637   3.911   4.110   6.223
    2PS     O34 7638   3.738   4.166   6.400
    2PS     O21 7639   3.531   4.142   5.966
    2PS     C21 7640   3.546   4.094   5.845
    2PS     O22 7641   3.550   3.973   5.812
    2PS     O35 7642   3.654   3.736   6.715
    2PS     O36 7643   3.845   3.773   6.806
    3DHA   C116 7644   3.185   4.497   4.661
    3DHA   H16R 7645   3.081   4.524   4.681
    3DHA   C115 7646   3.292   4.540   4.758
    3DHA   H15R 7647   3.366   4.463   4.781
    3DHA   H15S 7648   3.338   4.627   4.711
    3DHA   C114 7649   3.233   4.599   4.878
    3DHA   H14R 7650   3.210   4.705   4.873
    3DHA   C113 7651   3.192   4.530   4.989
    3DHA   H13R 7652   3.138   4.592   5.060
    3DHA   C112 7653   3.218   4.387   5.035
    3DHA   H12R 7654   3.174   4.376   5.135
    3DHA   H12S 7655   3.163   4.310   4.980
    3DHA   C111 7656   3.368   4.364   5.061
    3DHA   H11R 7657   3.433   4.448   5.036
    3DHA   C110 7658   3.419   4.243   5.069
    3DHA   H10R 7659   3.526   4.225   5.073
    3DHA    C19 7660   3.343   4.117   5.111
    3DHA    H9R 7661   3.250   4.138   5.165
    3DHA    H9S 7662   3.307   4.066   5.021
    3DHA    C18 7663   3.424   4.025   5.186
    3DHA    H8R 7664   3.475   3.958   5.118
    3DHA    C17 7665   3.443   4.013   5.317
    3DHA    H7R 7666   3.514   3.946   5.363
    3DHA    C16 7667   3.366   4.106   5.407
    3DHA    H6R 7668   3.262   4.119   5.377
    3DHA    H6S 7669   3.351   4.058   5.503
    3DHA    C15 7670   3.443   4.226   5.430
    3DHA    H5R 7671   3.415   4.303   5.358
    3DHA    C14 7672   3.548   4.252   5.509
    3DHA    H4R 7673   3.596   4.348   5.490
    3DHA    C13 7674   3.606   4.160   5.609
    3DHA    H3R 7675   3.573   4.062   5.574
    3DHA    H3S 7676   3.714   4.164   5.596
    3DHA    C12 7677   3.563   4.207   5.743
    3DHA    H2R 7678   3.609   4.292   5.795
    3DHA    H2S 7679   3.460   4.246   5.746
    3DHA   C117 7680   3.210   4.433   4.547
    3DHA   H17R 7681   3.122   4.410   4.487
    3DHA   C118 7682   3.341   4.398   4.484
    3DHA   H18R 7683   3.346   4.291   4.465
    3DHA   H18S 7684   3.421   4.438   4.546
    3DHA   C119 7685   3.362   4.460   4.345
    3DHA   H19R 7686   3.442   4.533   4.335
    3DHA   C120 7687   3.284   4.441   4.235
    3DHA   H20R 7688   3.302   4.504   4.148
    3DHA   C121 7689   3.178   4.342   4.217
    3DHA   H21R 7690   3.084   4.380   4.258
    3DHA   H21S 7691   3.209   4.249   4.266
    3DHA   C122 7692   3.140   4.301   4.083
    3DHA   H22R 7693   3.106   4.387   4.025
    3DHA   H22S 7694   3.074   4.215   4.071
    3DHA   H22T 7695   3.232   4.277   4.031
    1ST    C118 7696   4.873   5.091   4.430
    1ST    H18R 7697   4.862   5.186   4.483
    1ST    H18S 7698   4.798   5.024   4.473
    1ST    H18T 7699   4.847   5.107   4.325
    1ST    C117 7700   5.022   5.037   4.465
    1ST    H17R 7701   5.027   5.017   4.572
    1ST    H17S 7702   5.046   4.944   4.413
    1ST    C116 7703   5.142   5.130   4.430
    1ST    H16R 7704   5.232   5.079   4.394
    1ST    H16S 7705   5.131   5.191   4.340
    1ST    C115 7706   5.178   5.212   4.551
    1ST    H15R 7707   5.091   5.258   4.599
    1ST    H15S 7708   5.201   5.148   4.636
    1ST    C114 7709   5.279   5.322   4.526
    1ST    H14R 7710   5.375   5.271   4.516
    1ST    H14S 7711   5.259   5.370   4.429
    1ST    C113 7712   5.283   5.425   4.641
    1ST    H13R 7713   5.188   5.465   4.677
    1ST    H13S 7714   5.318   5.365   4.725
    1ST    C112 7715   5.369   5.552   4.624
    1ST    H12R 7716   5.456   5.522   4.566
    1ST    H12S 7717   5.315   5.617   4.555
    1ST    C111 7718   5.408   5.624   4.761
    1ST    H11R 7719   5.469   5.551   4.814
    1ST    H11S 7720   5.475   5.707   4.737
    1ST    C110 7721   5.287   5.668   4.843
    1ST    H10R 7722   5.324   5.764   4.880
    1ST    H10S 7723   5.208   5.689   4.771
    1ST     C19 7724   5.249   5.567   4.966
    1ST     H9R 7725   5.218   5.467   4.938
    1ST     H9S 7726   5.343   5.559   5.021
    1ST     C18 7727   5.139   5.616   5.061
    1ST     H8R 7728   5.050   5.631   5.000
    1ST     H8S 7729   5.103   5.548   5.139
    1ST     C17 7730   5.180   5.746   5.126
    1ST     H7R 7731   5.273   5.731   5.182
    1ST     H7S 7732   5.197   5.820   5.047
    1ST     C16 7733   5.074   5.809   5.214
    1ST     H6R 7734   5.083   5.917   5.209
    1ST     H6S 7735   4.975   5.792   5.171
    1ST     C15 7736   5.069   5.759   5.357
    1ST     H5R 7737   5.069   5.651   5.372
    1ST     H5S 7738   5.162   5.784   5.409
    1ST     C14 7739   4.948   5.812   5.438
    1ST     H4R 7740   4.953   5.920   5.456
    1ST     H4S 7741   4.856   5.807   5.379
    1ST     C13 7742   4.929   5.741   5.574
    1ST     H3R 7743   4.822   5.748   5.595
    1ST     H3S 7744   4.960   5.636   5.578
    1ST     C12 7745   5.006   5.794   5.692
    1ST     H2R 7746   5.109   5.759   5.675
    1ST     H2S 7747   5.009   5.903   5.698
    2PS     C11 7748   4.961   5.729   5.820
    2PS     O12 7749   4.856   5.752   5.877
    2PS     O11 7750   5.058   5.643   5.872
    2PS      C1 7751   5.032   5.581   6.003
    2PS      HR 7752   5.121   5.527   6.035
    2PS      HS 7753   5.029   5.655   6.083
    2PS      C2 7754   4.905   5.485   6.020
    2PS      HX 7755   4.808   5.523   5.986
    2PS      C3 7756   4.880   5.458   6.177
    2PS      HA 7757   4.833   5.552   6.207
    2PS      HB 7758   4.805   5.380   6.195
    2PS     O31 7759   5.009   5.440   6.239
    2PS     P31 7760   5.037   5.489   6.386
    2PS     O32 7761   5.008   5.358   6.481
    2PS     C31 7762   5.105   5.324   6.583
    2PS     H1A 7763   5.201   5.312   6.532
    2PS     H1B 7764   5.106   5.403   6.659
    2PS     C32 7765   5.073   5.196   6.647
    2PS     H2A 7766   4.981   5.199   6.706
    2PS     N31 7767   5.041   5.093   6.539
    2PS    HN1A 7768   5.126   5.057   6.493
    2PS    HN1B 7769   4.987   5.011   6.573
    2PS    HN1C 7770   4.977   5.138   6.472
    2PS     C33 7771   5.184   5.151   6.740
    2PS     O33 7772   5.179   5.520   6.390
    2PS     O34 7773   4.940   5.593   6.424
    2PS     O21 7774   4.916   5.357   5.955
    2PS     C21 7775   4.867   5.343   5.826
    2PS     O22 7776   4.819   5.435   5.767
    2PS     O35 7777   5.266   5.229   6.789
    2PS     O36 7778   5.190   5.032   6.773
    3DHA   C116 7779   5.308   4.752   4.613
    3DHA   H16R 7780   5.376   4.785   4.692
    3DHA   C115 7781   5.178   4.708   4.661
    3DHA   H15R 7782   5.109   4.793   4.658
    3DHA   H15S 7783   5.125   4.640   4.594
    3DHA   C114 7784   5.175   4.670   4.808
    3DHA   H14R 7785   5.170   4.564   4.832
    3DHA   C113 7786   5.155   4.765   4.902
    3DHA   H13R 7787   5.143   4.732   5.005
    3DHA   C112 7788   5.167   4.913   4.885
    3DHA   H12R 7789   5.218   4.950   4.974
    3DHA   H12S 7790   5.241   4.939   4.810
    3DHA   C111 7791   5.031   4.969   4.863
    3DHA   H11R 7792   4.998   4.943   4.763
    3DHA   C110 7793   4.958   5.051   4.938
    3DHA   H10R 7794   4.859   5.077   4.900
    3DHA    C19 7795   4.990   5.093   5.080
    3DHA    H9R 7796   5.085   5.044   5.103
    3DHA    H9S 7797   5.016   5.199   5.082
    3DHA    C18 7798   4.882   5.041   5.172
    3DHA    H8R 7799   4.793   5.000   5.125
    3DHA    C17 7800   4.897   5.027   5.304
    3DHA    H7R 7801   4.806   4.999   5.356
    3DHA    C16 7802   5.009   5.059   5.400
    3DHA    H6R 7803   5.014   4.984   5.479
    3DHA    H6S 7804   5.109   5.041   5.359
    3DHA    C15 7805   5.016   5.199   5.437
    3DHA    H5R 7806   5.076   5.262   5.372
    3DHA    C14 7807   4.950   5.250   5.547
    3DHA    H4R 7808   4.974   5.351   5.580
    3DHA    C13 7809   4.854   5.185   5.640
    3DHA    H3R 7810   4.759   5.229   5.612
    3DHA    H3S 7811   4.841   5.081   5.609
    3DHA    C12 7812   4.876   5.193   5.784
    3DHA    H2R 7813   4.799   5.132   5.832
    3DHA    H2S 7814   4.968   5.149   5.823
    3DHA   C117 7815   5.344   4.758   4.480
    3DHA   H17R 7816   5.446   4.783   4.454
    3DHA   C118 7817   5.259   4.718   4.363
    3DHA   H18R 7818   5.172   4.784   4.375
    3DHA   H18S 7819   5.224   4.615   4.363
    3DHA   C119 7820   5.320   4.730   4.234
    3DHA   H19R 7821   5.358   4.831   4.218
    3DHA   C120 7822   5.341   4.632   4.139
    3DHA   H20R 7823   5.392   4.663   4.048
    3DHA   C121 7824   5.312   4.487   4.147
    3DHA   H21R 7825   5.297   4.450   4.249
    3DHA   H21S 7826   5.400   4.430   4.113
    3DHA   C122 7827   5.201   4.426   4.066
    3DHA   H22R 7828   5.202   4.320   4.092
    3DHA   H22S 7829   5.228   4.437   3.960
    3DHA   H22T 7830   5.104   4.470   4.090
    1ST    C118 7831   4.362   2.276   3.971
    1ST    H18R 7832   4.329   2.318   3.876
    1ST    H18S 7833   4.417   2.187   3.943
    1ST    H18T 7834   4.422   2.342   4.034
    1ST    C117 7835   4.244   2.240   4.065
    1ST    H17R 7836   4.290   2.197   4.155
    1ST    H17S 7837   4.180   2.315   4.111
    1ST    C116 7838   4.169   2.124   4.000
    1ST    H16R 7839   4.134   2.143   3.898
    1ST    H16S 7840   4.238   2.039   3.993
    1ST    C115 7841   4.045   2.078   4.080
    1ST    H15R 7842   3.992   2.169   4.110
    1ST    H15S 7843   3.978   2.021   4.015
    1ST    C114 7844   4.078   1.990   4.200
    1ST    H14R 7845   4.095   1.887   4.168
    1ST    H14S 7846   4.162   2.036   4.252
    1ST    C113 7847   3.974   1.990   4.313
    1ST    H13R 7848   3.936   2.092   4.319
    1ST    H13S 7849   3.895   1.917   4.293
    1ST    C112 7850   4.020   1.931   4.449
    1ST    H12R 7851   3.945   1.922   4.528
    1ST    H12S 7852   4.049   1.827   4.427
    1ST    C111 7853   4.144   1.997   4.503
    1ST    H11R 7854   4.170   1.946   4.596
    1ST    H11S 7855   4.221   1.968   4.431
    1ST    C110 7856   4.140   2.144   4.553
    1ST    H10R 7857   4.238   2.173   4.591
    1ST    H10S 7858   4.132   2.212   4.468
    1ST     C19 7859   4.028   2.163   4.651
    1ST     H9R 7860   3.932   2.172   4.600
    1ST     H9S 7861   4.025   2.074   4.715
    1ST     C18 7862   4.065   2.290   4.738
    1ST     H8R 7863   4.174   2.300   4.742
    1ST     H8S 7864   4.017   2.373   4.687
    1ST     C17 7865   3.993   2.282   4.873
    1ST     H7R 7866   3.888   2.260   4.853
    1ST     H7S 7867   4.030   2.198   4.932
    1ST     C16 7868   4.015   2.400   4.958
    1ST     H6R 7869   4.117   2.422   4.988
    1ST     H6S 7870   3.985   2.489   4.901
    1ST     C15 7871   3.934   2.391   5.088
    1ST     H5R 7872   3.828   2.368   5.071
    1ST     H5S 7873   3.981   2.313   5.148
    1ST     C14 7874   3.941   2.522   5.172
    1ST     H4R 7875   3.904   2.610   5.119
    1ST     H4S 7876   3.872   2.500   5.254
    1ST     C13 7877   4.079   2.550   5.228
    1ST     H3R 7878   4.129   2.456   5.252
    1ST     H3S 7879   4.148   2.598   5.158
    1ST     C12 7880   4.075   2.635   5.349
    1ST     H2R 7881   4.176   2.659   5.384
    1ST     H2S 7882   4.036   2.736   5.332
    2PS     C11 7883   4.005   2.557   5.463
    2PS     O12 7884   4.068   2.479   5.532
    2PS     O11 7885   3.879   2.589   5.483
    2PS      C1 7886   3.817   2.548   5.608
    2PS      HR 7887   3.708   2.550   5.599
    2PS      HS 7888   3.827   2.440   5.614
    2PS      C2 7889   3.874   2.631   5.722
    2PS      HX 7890   3.983   2.631   5.714
    2PS      C3 7891   3.848   2.571   5.857
    2PS      HA 7892   3.879   2.467   5.849
    2PS      HB 7893   3.903   2.623   5.936
    2PS     O31 7894   3.705   2.566   5.880
    2PS     P31 7895   3.633   2.463   5.969
    2PS     O32 7896   3.649   2.509   6.124
    2PS     C31 7897   3.756   2.462   6.209
    2PS     H1A 7898   3.761   2.356   6.186
    2PS     H1B 7899   3.852   2.513   6.191
    2PS     C32 7900   3.724   2.477   6.355
    2PS     H2A 7901   3.813   2.474   6.417
    2PS     N31 7902   3.663   2.612   6.403
    2PS    HN1A 7903   3.632   2.608   6.501
    2PS    HN1B 7904   3.727   2.693   6.393
    2PS    HN1C 7905   3.572   2.633   6.360
    2PS     C33 7906   3.633   2.360   6.383
    2PS     O33 7907   3.487   2.469   5.940
    2PS     O34 7908   3.689   2.326   5.959
    2PS     O21 7909   3.828   2.771   5.703
    2PS     C21 7910   3.894   2.862   5.624
    2PS     O22 7911   4.010   2.846   5.590
    2PS     O35 7912   3.674   2.267   6.445
    2PS     O36 7913   3.520   2.369   6.352
    3DHA   C116 7914   4.099   3.970   4.720
    3DHA   H16R 7915   4.043   4.038   4.783
    3DHA   C115 7916   4.098   3.833   4.774
    3DHA   H15R 7917   4.010   3.819   4.837
    3DHA   H15S 7918   4.083   3.777   4.682
    3DHA   C114 7919   4.228   3.796   4.842
    3DHA   H14R 7920   4.311   3.863   4.819
    3DHA   C113 7921   4.248   3.691   4.917
    3DHA   H13R 7922   4.346   3.683   4.963
    3DHA   C112 7923   4.145   3.583   4.948
    3DHA   H12R 7924   4.072   3.573   4.867
    3DHA   H12S 7925   4.199   3.488   4.953
    3DHA   C111 7926   4.083   3.615   5.076
    3DHA   H11R 7927   4.004   3.690   5.072
    3DHA   C110 7928   4.094   3.545   5.187
    3DHA   H10R 7929   4.032   3.570   5.273
    3DHA    C19 7930   4.183   3.426   5.219
    3DHA    H9R 7931   4.140   3.340   5.167
    3DHA    H9S 7932   4.287   3.439   5.189
    3DHA    C18 7933   4.174   3.415   5.369
    3DHA    H8R 7934   4.264   3.457   5.413
    3DHA    C17 7935   4.077   3.359   5.440
    3DHA    H7R 7936   4.084   3.344   5.548
    3DHA    C16 7937   3.953   3.310   5.376
    3DHA    H6R 7938   3.919   3.365   5.289
    3DHA    H6S 7939   3.976   3.208   5.343
    3DHA    C15 7940   3.839   3.310   5.475
    3DHA    H5R 7941   3.771   3.395   5.471
    3DHA    C14 7942   3.823   3.221   5.579
    3DHA    H4R 7943   3.737   3.229   5.645
    3DHA    C13 7944   3.914   3.103   5.597
    3DHA    H3R 7945   3.991   3.102   5.520
    3DHA    H3S 7946   3.970   3.113   5.689
    3DHA    C12 7947   3.824   2.987   5.589
    3DHA    H2R 7948   3.733   3.000   5.648
    3DHA    H2S 7949   3.779   2.974   5.490
    3DHA   C117 7950   4.168   4.006   4.610
    3DHA   H17R 7951   4.155   4.110   4.581
    3DHA   C118 7952   4.256   3.915   4.532
    3DHA   H18R 7953   4.308   3.846   4.599
    3DHA   H18S 7954   4.336   3.970   4.482
    3DHA   C119 7955   4.183   3.847   4.425
    3DHA   H19R 7956   4.160   3.906   4.336
    3DHA   C120 7957   4.152   3.718   4.416
    3DHA   H20R 7958   4.125   3.687   4.315
    3DHA   C121 7959   4.154   3.606   4.513
    3DHA   H21R 7960   4.223   3.626   4.595
    3DHA   H21S 7961   4.207   3.524   4.463
    3DHA   C122 7962   4.002   3.549   4.541
    3DHA   H22R 7963   3.958   3.510   4.449
    3DHA   H22S 7964   3.938   3.630   4.577
    3DHA   H22T 7965   4.001   3.474   4.620
    1ST    C118 7966   5.262   5.654   3.994
    1ST    H18R 7967   5.362   5.697   4.003
    1ST    H18S 7968   5.208   5.709   3.916
    1ST    H18T 7969   5.283   5.556   3.952
    1ST    C117 7970   5.199   5.638   4.129
    1ST    H17R 7971   5.267   5.589   4.199
    1ST    H17S 7972   5.185   5.740   4.164
    1ST    C116 7973   5.070   5.552   4.127
    1ST    H16R 7974   4.989   5.597   4.069
    1ST    H16S 7975   5.093   5.462   4.070
    1ST    C115 7976   5.014   5.517   4.267
    1ST    H15R 7977   4.920   5.464   4.251
    1ST    H15S 7978   5.081   5.444   4.315
    1ST    C114 7979   4.987   5.636   4.352
    1ST    H14R 7980   5.074   5.701   4.347
    1ST    H14S 7981   4.901   5.692   4.315
    1ST    C113 7982   4.954   5.591   4.496
    1ST    H13R 7983   4.858   5.538   4.497
    1ST    H13S 7984   5.021   5.519   4.544
    1ST    C112 7985   4.928   5.715   4.587
    1ST    H12R 7986   5.019   5.775   4.595
    1ST    H12S 7987   4.854   5.782   4.544
    1ST    C111 7988   4.895   5.690   4.730
    1ST    H11R 7989   4.791   5.658   4.738
    1ST    H11S 7990   4.953   5.607   4.772
    1ST    C110 7991   4.907   5.826   4.808
    1ST    H10R 7992   5.009   5.838   4.846
    1ST    H10S 7993   4.903   5.904   4.732
    1ST     C19 7994   4.812   5.844   4.920
    1ST     H9R 7995   4.708   5.836   4.887
    1ST     H9S 7996   4.826   5.759   4.987
    1ST     C18 7997   4.832   5.981   4.972
    1ST     H8R 7998   4.927   5.964   5.023
    1ST     H8S 7999   4.837   6.054   4.890
    1ST     C17 8000   4.731   6.037   5.076
    1ST     H7R 8001   4.635   6.058   5.029
    1ST     H7S 8002   4.712   5.973   5.162
    1ST     C16 8003   4.790   6.162   5.156
    1ST     H6R 8004   4.893   6.146   5.188
    1ST     H6S 8005   4.782   6.238   5.078
    1ST     C15 8006   4.720   6.215   5.278
    1ST     H5R 8007   4.774   6.304   5.311
    1ST     H5S 8008   4.617   6.243   5.255
    1ST     C14 8009   4.717   6.106   5.385
    1ST     H4R 8010   4.656   6.031   5.334
    1ST     H4S 8011   4.818   6.067   5.398
    1ST     C13 8012   4.654   6.148   5.521
    1ST     H3R 8013   4.657   6.061   5.587
    1ST     H3S 8014   4.718   6.225   5.567
    1ST     C12 8015   4.518   6.216   5.522
    1ST     H2R 8016   4.510   6.304   5.458
    1ST     H2S 8017   4.450   6.139   5.486
    2PS     C11 8018   4.479   6.263   5.660
    2PS     O12 8019   4.554   6.275   5.757
    2PS     O11 8020   4.347   6.285   5.657
    2PS      C1 8021   4.276   6.329   5.775
    2PS      HR 8022   4.170   6.311   5.756
    2PS      HS 8023   4.306   6.267   5.860
    2PS      C2 8024   4.309   6.477   5.812
    2PS      HX 8025   4.411   6.507   5.787
    2PS      C3 8026   4.266   6.508   5.959
    2PS      HA 8027   4.327   6.451   6.029
    2PS      HB 8028   4.285   6.615   5.975
    2PS     O31 8029   4.134   6.467   5.978
    2PS     P31 8030   4.061   6.479   6.123
    2PS     O32 8031   4.159   6.443   6.244
    2PS     C31 8032   4.253   6.534   6.294
    2PS     H1A 8033   4.331   6.532   6.217
    2PS     H1B 8034   4.214   6.634   6.314
    2PS     C32 8035   4.322   6.471   6.422
    2PS     H2A 8036   4.241   6.428   6.481
    2PS     N31 8037   4.413   6.349   6.394
    2PS    HN1A 8038   4.443   6.295   6.477
    2PS    HN1B 8039   4.379   6.283   6.322
    2PS    HN1C 8040   4.502   6.380   6.353
    2PS     C33 8041   4.387   6.580   6.510
    2PS     O33 8042   4.010   6.618   6.139
    2PS     O34 8043   3.965   6.372   6.122
    2PS     O21 8044   4.236   6.553   5.718
    2PS     C21 8045   4.247   6.689   5.714
    2PS     O22 8046   4.318   6.762   5.776
    2PS     O35 8047   4.332   6.602   6.621
    2PS     O36 8048   4.497   6.619   6.475
    3DHA   C116 8049   4.434   6.951   4.572
    3DHA   H16R 8050   4.412   6.870   4.640
    3DHA   C115 8051   4.579   6.969   4.538
    3DHA   H15R 8052   4.620   6.896   4.469
    3DHA   H15S 8053   4.597   7.072   4.506
    3DHA   C114 8054   4.669   6.940   4.655
    3DHA   H14R 8055   4.746   6.867   4.633
    3DHA   C113 8056   4.672   7.008   4.779
    3DHA   H13R 8057   4.744   6.978   4.854
    3DHA   C112 8058   4.582   7.122   4.811
    3DHA   H12R 8059   4.593   7.192   4.728
    3DHA   H12S 8060   4.481   7.082   4.799
    3DHA   C111 8061   4.605   7.179   4.952
    3DHA   H11R 8062   4.701   7.228   4.970
    3DHA   C110 8063   4.526   7.178   5.061
    3DHA   H10R 8064   4.565   7.226   5.150
    3DHA    C19 8065   4.383   7.121   5.059
    3DHA    H9R 8066   4.333   7.148   5.152
    3DHA    H9S 8067   4.327   7.168   4.978
    3DHA    C18 8068   4.390   6.967   5.046
    3DHA    H8R 8069   4.424   6.928   4.950
    3DHA    C17 8070   4.357   6.876   5.134
    3DHA    H7R 8071   4.374   6.771   5.115
    3DHA    C16 8072   4.303   6.906   5.271
    3DHA    H6R 8073   4.371   6.871   5.348
    3DHA    H6S 8074   4.296   7.015   5.279
    3DHA    C15 8075   4.168   6.850   5.268
    3DHA    H5R 8076   4.096   6.887   5.195
    3DHA    C14 8077   4.122   6.766   5.365
    3DHA    H4R 8078   4.018   6.737   5.365
    3DHA    C13 8079   4.203   6.706   5.475
    3DHA    H3R 8080   4.205   6.598   5.461
    3DHA    H3S 8081   4.309   6.729   5.459
    3DHA    C12 8082   4.152   6.744   5.610
    3DHA    H2R 8083   4.160   6.853   5.617
    3DHA    H2S 8084   4.052   6.704   5.630
    3DHA   C117 8085   4.325   7.022   4.533
    3DHA   H17R 8086   4.223   6.998   4.564
    3DHA   C118 8087   4.341   7.149   4.449
    3DHA   H18R 8088   4.440   7.149   4.402
    3DHA   H18S 8089   4.322   7.238   4.508
    3DHA   C119 8090   4.228   7.150   4.343
    3DHA   H19R 8091   4.136   7.196   4.376
    3DHA   C120 8092   4.250   7.110   4.215
    3DHA   H20R 8093   4.167   7.117   4.146
    3DHA   C121 8094   4.369   7.043   4.153
    3DHA   H21R 8095   4.336   6.941   4.133
    3DHA   H21S 8096   4.448   7.027   4.227
    3DHA   C122 8097   4.422   7.103   4.032
    3DHA   H22R 8098   4.356   7.118   3.947
    3DHA   H22S 8099   4.497   7.034   3.992
    3DHA   H22T 8100   4.475   7.197   4.046
    1ST    C118 8101   4.893   4.691   4.092
    1ST    H18R 8102   4.918   4.786   4.043
    1ST    H18S 8103   4.804   4.652   4.042
    1ST    H18T 8104   4.975   4.619   4.082
    1ST    C117 8105   4.875   4.715   4.245
    1ST    H17R 8106   4.946   4.791   4.279
    1ST    H17S 8107   4.777   4.762   4.254
    1ST    C116 8108   4.891   4.596   4.335
    1ST    H16R 8109   4.811   4.527   4.307
    1ST    H16S 8110   4.981   4.543   4.303
    1ST    C115 8111   4.882   4.636   4.485
    1ST    H15R 8112   4.914   4.554   4.550
    1ST    H15S 8113   4.939   4.726   4.508
    1ST    C114 8114   4.730   4.680   4.520
    1ST    H14R 8115   4.722   4.787   4.500
    1ST    H14S 8116   4.654   4.622   4.467
    1ST    C113 8117   4.686   4.652   4.658
    1ST    H13R 8118   4.579   4.671   4.663
    1ST    H13S 8119   4.673   4.544   4.661
    1ST    C112 8120   4.753   4.711   4.780
    1ST    H12R 8121   4.859   4.734   4.765
    1ST    H12S 8122   4.700   4.806   4.789
    1ST    C111 8123   4.719   4.635   4.897
    1ST    H11R 8124   4.610   4.639   4.895
    1ST    H11S 8125   4.754   4.531   4.900
    1ST    C110 8126   4.752   4.697   5.032
    1ST    H10R 8127   4.857   4.685   5.061
    1ST    H10S 8128   4.727   4.803   5.020
    1ST     C19 8129   4.694   4.636   5.159
    1ST     H9R 8130   4.586   4.644   5.153
    1ST     H9S 8131   4.724   4.531   5.164
    1ST     C18 8132   4.731   4.705   5.283
    1ST     H8R 8133   4.837   4.729   5.277
    1ST     H8S 8134   4.683   4.803   5.277
    1ST     C17 8135   4.693   4.640   5.417
    1ST     H7R 8136   4.586   4.614   5.416
    1ST     H7S 8137   4.753   4.549   5.428
    1ST     C16 8138   4.734   4.724   5.538
    1ST     H6R 8139   4.832   4.760   5.507
    1ST     H6S 8140   4.682   4.821   5.539
    1ST     C15 8141   4.729   4.665   5.680
    1ST     H5R 8142   4.749   4.741   5.755
    1ST     H5S 8143   4.628   4.636   5.710
    1ST     C14 8144   4.826   4.551   5.706
    1ST     H4R 8145   4.821   4.479   5.624
    1ST     H4S 8146   4.929   4.585   5.699
    1ST     C13 8147   4.817   4.493   5.843
    1ST     H3R 8148   4.899   4.422   5.842
    1ST     H3S 8149   4.841   4.565   5.921
    1ST     C12 8150   4.684   4.430   5.876
    1ST     H2R 8151   4.610   4.507   5.897
    1ST     H2S 8152   4.649   4.368   5.794
    2PS     C11 8153   4.693   4.351   6.003
    2PS     O12 8154   4.712   4.405   6.109
    2PS     O11 8155   4.646   4.227   5.989
    2PS      C1 8156   4.634   4.144   6.109
    2PS      HR 8157   4.732   4.103   6.134
    2PS      HS 8158   4.601   4.214   6.186
    2PS      C2 8159   4.533   4.025   6.089
    2PS      HX 8160   4.429   4.059   6.096
    2PS      C3 8161   4.559   3.916   6.193
    2PS      HA 8162   4.549   3.959   6.293
    2PS      HB 8163   4.478   3.843   6.188
    2PS     O31 8164   4.688   3.854   6.192
    2PS     P31 8165   4.712   3.712   6.272
    2PS     O32 8166   4.753   3.755   6.424
    2PS     C31 8167   4.697   3.690   6.530
    2PS     H1A 8168   4.601   3.733   6.560
    2PS     H1B 8169   4.691   3.582   6.522
    2PS     C32 8170   4.783   3.712   6.657
    2PS     H2A 8171   4.880   3.663   6.649
    2PS     N31 8172   4.807   3.862   6.672
    2PS    HN1A 8173   4.720   3.912   6.698
    2PS    HN1B 8174   4.873   3.884   6.749
    2PS    HN1C 8175   4.846   3.909   6.589
    2PS     C33 8176   4.721   3.641   6.774
    2PS     O33 8177   4.588   3.635   6.270
    2PS     O34 8178   4.836   3.652   6.219
    2PS     O21 8179   4.566   3.952   5.966
    2PS     C21 8180   4.476   3.874   5.913
    2PS     O22 8181   4.365   3.857   5.964
    2PS     O35 8182   4.723   3.706   6.880
    2PS     O36 8183   4.734   3.520   6.783
    3DHA   C116 8184   4.728   4.098   4.675
    3DHA   H16R 8185   4.764   4.015   4.736
    3DHA   C115 8186   4.637   4.197   4.747
    3DHA   H15R 8187   4.682   4.217   4.845
    3DHA   H15S 8188   4.647   4.295   4.700
    3DHA   C114 8189   4.497   4.137   4.745
    3DHA   H14R 8190   4.474   4.102   4.644
    3DHA   C113 8191   4.409   4.125   4.847
    3DHA   H13R 8192   4.313   4.077   4.830
    3DHA   C112 8193   4.438   4.183   4.982
    3DHA   H12R 8194   4.539   4.159   5.015
    3DHA   H12S 8195   4.427   4.291   4.970
    3DHA   C111 8196   4.336   4.147   5.081
    3DHA   H11R 8197   4.272   4.232   5.101
    3DHA   C110 8198   4.326   4.025   5.140
    3DHA   H10R 8199   4.252   4.007   5.218
    3DHA    C19 8200   4.424   3.910   5.117
    3DHA    H9R 8201   4.379   3.811   5.104
    3DHA    H9S 8202   4.455   3.924   5.013
    3DHA    C18 8203   4.536   3.926   5.209
    3DHA    H8R 8204   4.624   3.980   5.176
    3DHA    C17 8205   4.545   3.875   5.335
    3DHA    H7R 8206   4.622   3.905   5.406
    3DHA    C16 8207   4.434   3.803   5.404
    3DHA    H6R 8208   4.390   3.873   5.476
    3DHA    H6S 8209   4.360   3.769   5.331
    3DHA    C15 8210   4.473   3.677   5.456
    3DHA    H5R 8211   4.515   3.608   5.384
    3DHA    C14 8212   4.467   3.646   5.586
    3DHA    H4R 8213   4.490   3.546   5.621
    3DHA    C13 8214   4.417   3.733   5.708
    3DHA    H3R 8215   4.352   3.814   5.673
    3DHA    H3S 8216   4.360   3.665   5.771
    3DHA    C12 8217   4.525   3.807   5.792
    3DHA    H2R 8218   4.604   3.735   5.814
    3DHA    H2S 8219   4.557   3.885   5.722
    3DHA   C117 8220   4.761   4.103   4.545
    3DHA   H17R 8221   4.809   4.021   4.492
    3DHA   C118 8222   4.743   4.206   4.437
    3DHA   H18R 8223   4.671   4.279   4.476
    3DHA   H18S 8224   4.687   4.156   4.357
    3DHA   C119 8225   4.864   4.263   4.383
    3DHA   H19R 8226   4.893   4.359   4.425
    3DHA   C120 8227   4.948   4.218   4.286
    3DHA   H20R 8228   5.026   4.284   4.248
    3DHA   C121 8229   4.927   4.096   4.196
    3DHA   H21R 8230   4.957   4.121   4.094
    3DHA   H21S 8231   4.819   4.086   4.192
    3DHA   C122 8232   4.997   3.969   4.253
    3DHA   H22R 8233   4.973   3.941   4.355
    3DHA   H22S 8234   5.105   3.984   4.257
    3DHA   H22T 8235   4.967   3.884   4.191
    1ST    C118 8236   1.915   3.412   4.359
    1ST    H18R 8237   1.862   3.452   4.272
    1ST    H18S 8238   1.947   3.308   4.356
    1ST    H18T 8239   2.004   3.475   4.354
    1ST    C117 8240   1.821   3.435   4.472
    1ST    H17R 8241   1.729   3.378   4.459
    1ST    H17S 8242   1.879   3.403   4.558
    1ST    C116 8243   1.800   3.584   4.484
    1ST    H16R 8244   1.890   3.625   4.529
    1ST    H16S 8245   1.786   3.633   4.388
    1ST    C115 8246   1.684   3.616   4.574
    1ST    H15R 8247   1.658   3.721   4.566
    1ST    H15S 8248   1.597   3.554   4.551
    1ST    C114 8249   1.709   3.593   4.722
    1ST    H14R 8250   1.740   3.490   4.737
    1ST    H14S 8251   1.787   3.662   4.754
    1ST    C113 8252   1.587   3.621   4.806
    1ST    H13R 8253   1.543   3.715   4.774
    1ST    H13S 8254   1.510   3.546   4.787
    1ST    C112 8255   1.614   3.623   4.957
    1ST    H12R 8256   1.691   3.696   4.983
    1ST    H12S 8257   1.530   3.669   5.010
    1ST    C111 8258   1.649   3.499   5.018
    1ST    H11R 8259   1.571   3.428   4.989
    1ST    H11S 8260   1.736   3.464   4.963
    1ST    C110 8261   1.651   3.481   5.168
    1ST    H10R 8262   1.728   3.547   5.208
    1ST    H10S 8263   1.550   3.498   5.206
    1ST     C19 8264   1.689   3.340   5.201
    1ST     H9R 8265   1.628   3.262   5.155
    1ST     H9S 8266   1.793   3.324   5.172
    1ST     C18 8267   1.706   3.317   5.353
    1ST     H8R 8268   1.794   3.370   5.391
    1ST     H8S 8269   1.621   3.347   5.415
    1ST     C17 8270   1.735   3.168   5.382
    1ST     H7R 8271   1.650   3.112   5.342
    1ST     H7S 8272   1.821   3.135   5.324
    1ST     C16 8273   1.750   3.138   5.526
    1ST     H6R 8274   1.842   3.190   5.553
    1ST     H6S 8275   1.679   3.192   5.589
    1ST     C15 8276   1.743   2.992   5.580
    1ST     H5R 8277   1.658   2.931   5.549
    1ST     H5S 8278   1.826   2.939   5.531
    1ST     C14 8279   1.784   2.978   5.724
    1ST     H4R 8280   1.843   2.886   5.725
    1ST     H4S 8281   1.853   3.061   5.744
    1ST     C13 8282   1.669   2.963   5.821
    1ST     H3R 8283   1.603   3.043   5.788
    1ST     H3S 8284   1.622   2.866   5.805
    1ST     C12 8285   1.706   2.999   5.965
    1ST     H2R 8286   1.773   2.927   6.013
    1ST     H2S 8287   1.752   3.097   5.978
    2PS     C11 8288   1.583   3.008   6.048
    2PS     O12 8289   1.570   2.952   6.159
    2PS     O11 8290   1.497   3.103   6.002
    2PS      C1 8291   1.388   3.157   6.093
    2PS      HR 8292   1.299   3.105   6.059
    2PS      HS 8293   1.403   3.132   6.199
    2PS      C2 8294   1.390   3.310   6.076
    2PS      HX 8295   1.492   3.349   6.080
    2PS      C3 8296   1.293   3.389   6.167
    2PS      HA 8297   1.188   3.369   6.144
    2PS      HB 8298   1.318   3.354   6.268
    2PS     O31 8299   1.332   3.528   6.164
    2PS     P31 8300   1.265   3.640   6.251
    2PS     O32 8301   1.344   3.653   6.383
    2PS     C31 8302   1.347   3.563   6.489
    2PS     H1A 8303   1.246   3.565   6.531
    2PS     H1B 8304   1.371   3.464   6.449
    2PS     C32 8305   1.434   3.615   6.603
    2PS     H2A 8306   1.537   3.598   6.572
    2PS     N31 8307   1.427   3.768   6.605
    2PS    HN1A 8308   1.433   3.816   6.514
    2PS    HN1B 8309   1.338   3.815   6.630
    2PS    HN1C 8310   1.483   3.802   6.684
    2PS     C33 8311   1.426   3.548   6.732
    2PS     O33 8312   1.292   3.775   6.181
    2PS     O34 8313   1.127   3.604   6.285
    2PS     O21 8314   1.339   3.326   5.944
    2PS     C21 8315   1.406   3.409   5.859
    2PS     O22 8316   1.512   3.469   5.888
    2PS     O35 8317   1.502   3.580   6.823
    2PS     O36 8318   1.321   3.492   6.758
    3DHA   C116 8319   0.830   4.358   5.127
    3DHA   H16R 8320   0.809   4.418   5.215
    3DHA   C115 8321   0.812   4.211   5.151
    3DHA   H15R 8322   0.766   4.161   5.065
    3DHA   H15S 8323   0.912   4.172   5.167
    3DHA   C114 8324   0.737   4.181   5.274
    3DHA   H14R 8325   0.645   4.232   5.301
    3DHA   C113 8326   0.776   4.094   5.366
    3DHA   H13R 8327   0.709   4.079   5.451
    3DHA   C112 8328   0.903   4.007   5.366
    3DHA   H12R 8329   0.896   3.932   5.444
    3DHA   H12S 8330   0.901   3.950   5.273
    3DHA   C111 8331   1.022   4.102   5.382
    3DHA   H11R 8332   0.998   4.208   5.371
    3DHA   C110 8333   1.150   4.060   5.399
    3DHA   H10R 8334   1.221   4.139   5.421
    3DHA    C19 8335   1.197   3.916   5.401
    3DHA    H9R 8336   1.243   3.890   5.497
    3DHA    H9S 8337   1.105   3.858   5.391
    3DHA    C18 8338   1.295   3.890   5.289
    3DHA    H8R 8339   1.282   3.959   5.206
    3DHA    C17 8340   1.390   3.799   5.279
    3DHA    H7R 8341   1.450   3.801   5.188
    3DHA    C16 8342   1.421   3.707   5.392
    3DHA    H6R 8343   1.528   3.686   5.387
    3DHA    H6S 8344   1.398   3.753   5.489
    3DHA    C15 8345   1.349   3.580   5.392
    3DHA    H5R 8346   1.290   3.566   5.302
    3DHA    C14 8347   1.344   3.478   5.481
    3DHA    H4R 8348   1.280   3.391   5.471
    3DHA    C13 8349   1.414   3.484   5.615
    3DHA    H3R 8350   1.495   3.411   5.623
    3DHA    H3S 8351   1.472   3.577   5.621
    3DHA    C12 8352   1.328   3.456   5.737
    3DHA    H2R 8353   1.267   3.544   5.757
    3DHA    H2S 8354   1.248   3.390   5.702
    3DHA   C117 8355   0.855   4.417   5.013
    3DHA   H17R 8356   0.860   4.526   5.014
    3DHA   C118 8357   0.863   4.345   4.879
    3DHA   H18R 8358   0.776   4.280   4.871
    3DHA   H18S 8359   0.945   4.274   4.881
    3DHA   C119 8360   0.871   4.435   4.756
    3DHA   H19R 8361   0.787   4.504   4.747
    3DHA   C120 8362   0.972   4.448   4.670
    3DHA   H20R 8363   0.958   4.528   4.598
    3DHA   C121 8364   1.110   4.388   4.700
    3DHA   H21R 8365   1.113   4.296   4.642
    3DHA   H21S 8366   1.123   4.366   4.806
    3DHA   C122 8367   1.218   4.480   4.638
    3DHA   H22R 8368   1.209   4.576   4.691
    3DHA   H22S 8369   1.208   4.489   4.530
    3DHA   H22T 8370   1.317   4.440   4.663
    1ST    C118 8371   3.541   4.763   4.306
    1ST    H18R 8372   3.502   4.768   4.408
    1ST    H18S 8373   3.461   4.724   4.242
    1ST    H18T 8374   3.569   4.863   4.275
    1ST    C117 8375   3.658   4.669   4.287
    1ST    H17R 8376   3.637   4.581   4.349
    1ST    H17S 8377   3.666   4.645   4.181
    1ST    C116 8378   3.790   4.731   4.333
    1ST    H16R 8379   3.836   4.809   4.271
    1ST    H16S 8380   3.765   4.800   4.414
    1ST    C115 8381   3.897   4.631   4.380
    1ST    H15R 8382   3.862   4.579   4.468
    1ST    H15S 8383   3.904   4.542   4.317
    1ST    C114 8384   4.040   4.685   4.399
    1ST    H14R 8385   4.097   4.592   4.400
    1ST    H14S 8386   4.069   4.739   4.308
    1ST    C113 8387   4.071   4.778   4.523
    1ST    H13R 8388   4.003   4.864   4.524
    1ST    H13S 8389   4.035   4.722   4.610
    1ST    C112 8390   4.217   4.819   4.556
    1ST    H12R 8391   4.285   4.763   4.491
    1ST    H12S 8392   4.220   4.921   4.519
    1ST    C111 8393   4.264   4.814   4.699
    1ST    H11R 8394   4.185   4.842   4.770
    1ST    H11S 8395   4.291   4.712   4.727
    1ST    C110 8396   4.389   4.896   4.726
    1ST    H10R 8397   4.472   4.860   4.665
    1ST    H10S 8398   4.372   5.001   4.703
    1ST     C19 8399   4.451   4.899   4.871
    1ST     H9R 8400   4.481   4.794   4.879
    1ST     H9S 8401   4.541   4.960   4.862
    1ST     C18 8402   4.358   4.952   4.978
    1ST     H8R 8403   4.312   5.042   4.936
    1ST     H8S 8404   4.278   4.882   5.004
    1ST     C17 8405   4.429   4.998   5.102
    1ST     H7R 8406   4.476   4.912   5.151
    1ST     H7S 8407   4.525   5.047   5.083
    1ST     C16 8408   4.341   5.054   5.218
    1ST     H6R 8409   4.299   5.145   5.175
    1ST     H6S 8410   4.267   4.975   5.230
    1ST     C15 8411   4.421   5.080   5.349
    1ST     H5R 8412   4.475   4.988   5.371
    1ST     H5S 8413   4.508   5.146   5.343
    1ST     C14 8414   4.335   5.102   5.476
    1ST     H4R 8415   4.247   5.042   5.455
    1ST     H4S 8416   4.373   5.063   5.571
    1ST     C13 8417   4.311   5.245   5.500
    1ST     H3R 8418   4.412   5.279   5.522
    1ST     H3S 8419   4.279   5.293   5.407
    1ST     C12 8420   4.206   5.261   5.614
    1ST     H2R 8421   4.188   5.367   5.635
    1ST     H2S 8422   4.107   5.224   5.587
    2PS     C11 8423   4.242   5.199   5.743
    2PS     O12 8424   4.350   5.217   5.798
    2PS     O11 8425   4.136   5.135   5.799
    2PS      C1 8426   4.142   5.110   5.943
    2PS      HR 8427   4.211   5.032   5.977
    2PS      HS 8428   4.159   5.206   5.993
    2PS      C2 8429   4.007   5.062   5.999
    2PS      HX 8430   3.926   5.121   5.955
    2PS      C3 8431   4.024   5.072   6.149
    2PS      HA 8432   4.040   5.179   6.165
    2PS      HB 8433   3.937   5.034   6.204
    2PS     O31 8434   4.129   4.997   6.202
    2PS     P31 8435   4.160   5.006   6.359
    2PS     O32 8436   4.043   4.936   6.437
    2PS     C31 8437   4.026   4.800   6.441
    2PS     H1A 8438   3.990   4.763   6.344
    2PS     H1B 8439   4.123   4.753   6.459
    2PS     C32 8440   3.934   4.775   6.554
    2PS     H2A 8441   3.982   4.802   6.649
    2PS     N31 8442   3.805   4.849   6.527
    2PS    HN1A 8443   3.743   4.832   6.608
    2PS    HN1B 8444   3.810   4.951   6.510
    2PS    HN1C 8445   3.753   4.819   6.443
    2PS     C33 8446   3.916   4.625   6.563
    2PS     O33 8447   4.284   4.926   6.376
    2PS     O34 8448   4.170   5.149   6.402
    2PS     O21 8449   3.982   4.920   5.969
    2PS     C21 8450   3.856   4.876   5.999
    2PS     O22 8451   3.765   4.946   6.038
    2PS     O35 8452   3.816   4.572   6.517
    2PS     O36 8453   3.999   4.566   6.628
    3DHA   C116 8454   3.727   4.508   4.747
    3DHA   H16R 8455   3.650   4.540   4.678
    3DHA   C115 8456   3.691   4.415   4.853
    3DHA   H15R 8457   3.726   4.459   4.947
    3DHA   H15S 8458   3.585   4.419   4.881
    3DHA   C114 8459   3.738   4.275   4.842
    3DHA   H14R 8460   3.701   4.217   4.758
    3DHA   C113 8461   3.817   4.201   4.927
    3DHA   H13R 8462   3.837   4.096   4.908
    3DHA   C112 8463   3.866   4.252   5.059
    3DHA   H12R 8464   3.927   4.179   5.112
    3DHA   H12S 8465   3.919   4.347   5.049
    3DHA   C111 8466   3.750   4.292   5.144
    3DHA   H11R 8467   3.679   4.210   5.153
    3DHA   C110 8468   3.740   4.405   5.221
    3DHA   H10R 8469   3.658   4.411   5.292
    3DHA    C19 8470   3.832   4.521   5.243
    3DHA    H9R 8471   3.887   4.546   5.152
    3DHA    H9S 8472   3.769   4.606   5.268
    3DHA    C18 8473   3.928   4.489   5.354
    3DHA    H8R 8474   4.012   4.429   5.320
    3DHA    C17 8475   3.932   4.522   5.474
    3DHA    H7R 8476   4.017   4.496   5.536
    3DHA    C16 8477   3.816   4.577   5.552
    3DHA    H6R 8478   3.835   4.684   5.565
    3DHA    H6S 8479   3.725   4.578   5.492
    3DHA    C15 8480   3.796   4.509   5.682
    3DHA    H5R 8481   3.764   4.406   5.670
    3DHA    C14 8482   3.835   4.555   5.803
    3DHA    H4R 8483   3.814   4.494   5.891
    3DHA    C13 8484   3.869   4.697   5.832
    3DHA    H3R 8485   3.975   4.709   5.806
    3DHA    H3S 8486   3.812   4.769   5.775
    3DHA    C12 8487   3.842   4.728   5.979
    3DHA    H2R 8488   3.739   4.698   5.997
    3DHA    H2S 8489   3.902   4.668   6.048
    3DHA   C117 8490   3.842   4.576   4.743
    3DHA   H17R 8491   3.857   4.652   4.667
    3DHA   C118 8492   3.967   4.533   4.812
    3DHA   H18R 8493   4.051   4.529   4.742
    3DHA   H18S 8494   3.968   4.427   4.837
    3DHA   C119 8495   4.017   4.627   4.919
    3DHA   H19R 8496   3.964   4.722   4.923
    3DHA   C120 8497   4.117   4.613   5.001
    3DHA   H20R 8498   4.131   4.696   5.070
    3DHA   C121 8499   4.202   4.497   5.017
    3DHA   H21R 8500   4.205   4.421   4.938
    3DHA   H21S 8501   4.159   4.433   5.094
    3DHA   C122 8502   4.339   4.524   5.077
    3DHA   H22R 8503   4.404   4.532   4.989
    3DHA   H22S 8504   4.377   4.435   5.128
    3DHA   H22T 8505   4.350   4.610   5.142
    1ST    C118 8506   2.243   3.163   4.466
    1ST    H18R 8507   2.192   3.259   4.475
    1ST    H18S 8508   2.170   3.093   4.506
    1ST    H18T 8509   2.270   3.139   4.363
    1ST    C117 8510   2.362   3.143   4.573
    1ST    H17R 8511   2.451   3.191   4.533
    1ST    H17S 8512   2.342   3.197   4.666
    1ST    C116 8513   2.392   3.001   4.608
    1ST    H16R 8514   2.298   2.954   4.638
    1ST    H16S 8515   2.420   2.951   4.515
    1ST    C115 8516   2.503   2.977   4.714
    1ST    H15R 8517   2.587   3.044   4.693
    1ST    H15S 8518   2.469   3.003   4.815
    1ST    C114 8519   2.570   2.840   4.744
    1ST    H14R 8520   2.494   2.763   4.759
    1ST    H14S 8521   2.625   2.802   4.658
    1ST    C113 8522   2.674   2.845   4.852
    1ST    H13R 8523   2.744   2.924   4.824
    1ST    H13S 8524   2.618   2.877   4.940
    1ST    C112 8525   2.738   2.711   4.885
    1ST    H12R 8526   2.797   2.680   4.799
    1ST    H12S 8527   2.817   2.711   4.960
    1ST    C111 8528   2.632   2.599   4.907
    1ST    H11R 8529   2.545   2.644   4.954
    1ST    H11S 8530   2.608   2.568   4.805
    1ST    C110 8531   2.699   2.479   4.979
    1ST    H10R 8532   2.792   2.456   4.927
    1ST    H10S 8533   2.740   2.504   5.077
    1ST     C19 8534   2.612   2.345   4.989
    1ST     H9R 8535   2.571   2.315   4.893
    1ST     H9S 8536   2.681   2.263   5.009
    1ST     C18 8537   2.498   2.361   5.096
    1ST     H8R 8538   2.443   2.453   5.079
    1ST     H8S 8539   2.429   2.277   5.082
    1ST     C17 8540   2.553   2.357   5.234
    1ST     H7R 8541   2.633   2.283   5.242
    1ST     H7S 8542   2.599   2.453   5.260
    1ST     C16 8543   2.453   2.317   5.342
    1ST     H6R 8544   2.379   2.396   5.329
    1ST     H6S 8545   2.402   2.223   5.320
    1ST     C15 8546   2.524   2.327   5.481
    1ST     H5R 8547   2.612   2.261   5.482
    1ST     H5S 8548   2.578   2.422   5.484
    1ST     C14 8549   2.426   2.314   5.587
    1ST     H4R 8550   2.331   2.360   5.558
    1ST     H4S 8551   2.398   2.209   5.598
    1ST     C13 8552   2.455   2.360   5.726
    1ST     H3R 8553   2.359   2.347   5.776
    1ST     H3S 8554   2.531   2.298   5.775
    1ST     C12 8555   2.511   2.507   5.731
    1ST     H2R 8556   2.603   2.517   5.674
    1ST     H2S 8557   2.429   2.568   5.693
    2PS     C11 8558   2.540   2.548   5.875
    2PS     O12 8559   2.639   2.514   5.939
    2PS     O11 8560   2.436   2.619   5.918
    2PS      C1 8561   2.431   2.665   6.058
    2PS      HR 8562   2.327   2.697   6.070
    2PS      HS 8563   2.456   2.598   6.141
    2PS      C2 8564   2.531   2.782   6.075
    2PS      HX 8565   2.635   2.752   6.062
    2PS      C3 8566   2.520   2.823   6.220
    2PS      HA 8567   2.567   2.749   6.285
    2PS      HB 8568   2.577   2.914   6.238
    2PS     O31 8569   2.386   2.811   6.270
    2PS     P31 8570   2.368   2.865   6.418
    2PS     O32 8571   2.208   2.899   6.434
    2PS     C31 8572   2.166   3.033   6.429
    2PS     H1A 8573   2.226   3.105   6.485
    2PS     H1B 8574   2.159   3.076   6.329
    2PS     C32 8575   2.022   3.034   6.484
    2PS     H2A 8576   1.961   2.964   6.425
    2PS     N31 8577   2.012   2.974   6.623
    2PS    HN1A 8578   2.085   3.022   6.678
    2PS    HN1B 8579   1.916   2.992   6.656
    2PS    HN1C 8580   2.036   2.874   6.620
    2PS     C33 8581   1.956   3.167   6.467
    2PS     O33 8582   2.406   2.753   6.505
    2PS     O34 8583   2.439   2.992   6.438
    2PS     O21 8584   2.494   2.889   5.981
    2PS     C21 8585   2.551   3.013   5.980
    2PS     O22 8586   2.663   3.036   6.034
    2PS     O35 8587   2.015   3.271   6.478
    2PS     O36 8588   1.834   3.174   6.448
    3DHA   C116 8589   3.353   3.238   5.418
    3DHA   H16R 8590   3.346   3.239   5.527
    3DHA   C115 8591   3.232   3.193   5.340
    3DHA   H15R 8592   3.197   3.280   5.285
    3DHA   H15S 8593   3.253   3.115   5.267
    3DHA   C114 8594   3.119   3.154   5.434
    3DHA   H14R 8595   3.111   3.220   5.520
    3DHA   C113 8596   3.043   3.046   5.424
    3DHA   H13R 8597   2.969   3.034   5.503
    3DHA   C112 8598   3.055   2.940   5.323
    3DHA   H12R 8599   3.156   2.935   5.281
    3DHA   H12S 8600   3.020   2.847   5.368
    3DHA   C111 8601   2.974   2.968   5.200
    3DHA   H11R 8602   3.028   3.028   5.128
    3DHA   C110 8603   2.858   2.910   5.164
    3DHA   H10R 8604   2.811   2.936   5.070
    3DHA    C19 8605   2.767   2.826   5.254
    3DHA    H9R 8606   2.758   2.721   5.223
    3DHA    H9S 8607   2.800   2.815   5.357
    3DHA    C18 8608   2.631   2.875   5.262
    3DHA    H8R 8609   2.562   2.831   5.191
    3DHA    C17 8610   2.569   2.944   5.358
    3DHA    H7R 8611   2.461   2.961   5.349
    3DHA    C16 8612   2.628   2.975   5.490
    3DHA    H6R 8613   2.717   2.919   5.520
    3DHA    H6S 8614   2.645   3.083   5.498
    3DHA    C15 8615   2.521   2.931   5.587
    3DHA    H5R 8616   2.469   2.840   5.560
    3DHA    C14 8617   2.471   2.986   5.693
    3DHA    H4R 8618   2.392   2.930   5.744
    3DHA    C13 8619   2.516   3.112   5.762
    3DHA    H3R 8620   2.619   3.139   5.737
    3DHA    H3S 8621   2.458   3.196   5.723
    3DHA    C12 8622   2.472   3.112   5.904
    3DHA    H2R 8623   2.486   3.213   5.943
    3DHA    H2S 8624   2.367   3.081   5.908
    3DHA   C117 8625   3.472   3.264   5.366
    3DHA   H17R 8626   3.560   3.292   5.422
    3DHA   C118 8627   3.510   3.275   5.221
    3DHA   H18R 8628   3.432   3.234   5.157
    3DHA   H18S 8629   3.592   3.204   5.220
    3DHA   C119 8630   3.557   3.412   5.175
    3DHA   H19R 8631   3.539   3.496   5.241
    3DHA   C120 8632   3.581   3.438   5.048
    3DHA   H20R 8633   3.595   3.542   5.022
    3DHA   C121 8634   3.602   3.343   4.935
    3DHA   H21R 8635   3.523   3.369   4.864
    3DHA   H21S 8636   3.579   3.243   4.971
    3DHA   C122 8637   3.736   3.352   4.852
    3DHA   H22R 8638   3.748   3.287   4.765
    3DHA   H22S 8639   3.818   3.326   4.919
    3DHA   H22T 8640   3.758   3.454   4.818
    1ST    C118 8641   5.267   2.782   4.476
    1ST    H18R 8642   5.316   2.793   4.572
    1ST    H18S 8643   5.338   2.738   4.405
    1ST    H18T 8644   5.190   2.705   4.481
    1ST    C117 8645   5.212   2.919   4.426
    1ST    H17R 8646   5.208   2.918   4.317
    1ST    H17S 8647   5.117   2.938   4.475
    1ST    C116 8648   5.305   3.033   4.458
    1ST    H16R 8649   5.333   3.025   4.563
    1ST    H16S 8650   5.396   3.014   4.401
    1ST    C115 8651   5.245   3.168   4.410
    1ST    H15R 8652   5.172   3.208   4.481
    1ST    H15S 8653   5.324   3.238   4.436
    1ST    C114 8654   5.210   3.186   4.260
    1ST    H14R 8655   5.120   3.130   4.233
    1ST    H14S 8656   5.180   3.289   4.238
    1ST    C113 8657   5.318   3.156   4.157
    1ST    H13R 8658   5.376   3.248   4.144
    1ST    H13S 8659   5.381   3.074   4.191
    1ST    C112 8660   5.273   3.122   4.009
    1ST    H12R 8661   5.353   3.076   3.951
    1ST    H12S 8662   5.208   3.037   4.029
    1ST    C111 8663   5.212   3.232   3.934
    1ST    H11R 8664   5.112   3.251   3.973
    1ST    H11S 8665   5.263   3.328   3.948
    1ST    C110 8666   5.193   3.197   3.782
    1ST    H10R 8667   5.293   3.172   3.745
    1ST    H10S 8668   5.129   3.112   3.761
    1ST     C19 8669   5.137   3.312   3.695
    1ST     H9R 8670   5.042   3.351   3.731
    1ST     H9S 8671   5.212   3.391   3.699
    1ST     C18 8672   5.127   3.283   3.542
    1ST     H8R 8673   5.219   3.237   3.506
    1ST     H8S 8674   5.053   3.203   3.541
    1ST     C17 8675   5.075   3.401   3.452
    1ST     H7R 8676   4.986   3.448   3.495
    1ST     H7S 8677   5.145   3.485   3.445
    1ST     C16 8678   5.050   3.359   3.311
    1ST     H6R 8679   5.142   3.312   3.277
    1ST     H6S 8680   4.978   3.277   3.317
    1ST     C15 8681   5.008   3.467   3.219
    1ST     H5R 8682   4.925   3.519   3.267
    1ST     H5S 8683   5.094   3.534   3.229
    1ST     C14 8684   4.996   3.424   3.072
    1ST     H4R 8685   5.088   3.377   3.035
    1ST     H4S 8686   4.918   3.347   3.067
    1ST     C13 8687   4.967   3.540   2.975
    1ST     H3R 8688   4.866   3.574   2.997
    1ST     H3S 8689   5.040   3.618   2.999
    1ST     C12 8690   4.971   3.501   2.831
    1ST     H2R 8691   5.074   3.468   2.813
    1ST     H2S 8692   4.906   3.417   2.805
    2PS     C11 8693   4.937   3.610   2.733
    2PS     O12 8694   5.019   3.671   2.667
    2PS     O11 8695   4.799   3.622   2.725
    2PS      C1 8696   4.741   3.731   2.647
    2PS      HR 8697   4.745   3.821   2.709
    2PS      HS 8698   4.811   3.743   2.563
    2PS      C2 8699   4.602   3.693   2.590
    2PS      HX 8700   4.612   3.594   2.545
    2PS      C3 8701   4.546   3.789   2.481
    2PS      HA 8702   4.539   3.891   2.519
    2PS      HB 8703   4.618   3.780   2.399
    2PS     O31 8704   4.421   3.732   2.440
    2PS     P31 8705   4.361   3.787   2.300
    2PS     O32 8706   4.350   3.941   2.332
    2PS     C31 8707   4.230   4.010   2.386
    2PS     H1A 8708   4.150   3.966   2.326
    2PS     H1B 8709   4.213   3.989   2.491
    2PS     C32 8710   4.247   4.164   2.361
    2PS     H2A 8711   4.183   4.218   2.431
    2PS     N31 8712   4.391   4.209   2.397
    2PS    HN1A 8713   4.461   4.181   2.326
    2PS    HN1B 8714   4.397   4.313   2.398
    2PS    HN1C 8715   4.429   4.177   2.487
    2PS     C33 8716   4.190   4.202   2.224
    2PS     O33 8717   4.454   3.768   2.187
    2PS     O34 8718   4.231   3.724   2.292
    2PS     O21 8719   4.506   3.666   2.699
    2PS     C21 8720   4.452   3.765   2.777
    2PS     O22 8721   4.456   3.882   2.747
    2PS     O35 8722   4.236   4.298   2.158
    2PS     O36 8723   4.086   4.141   2.184
    3DHA   C116 8724   4.643   3.439   3.127
    3DHA   H16R 8725   4.650   3.527   3.191
    3DHA   C115 8726   4.673   3.311   3.195
    3DHA   H15R 8727   4.625   3.225   3.149
    3DHA   H15S 8728   4.779   3.290   3.187
    3DHA   C114 8729   4.643   3.311   3.340
    3DHA   H14R 8730   4.726   3.320   3.410
    3DHA   C113 8731   4.516   3.303   3.387
    3DHA   H13R 8732   4.508   3.314   3.495
    3DHA   C112 8733   4.391   3.268   3.308
    3DHA   H12R 8734   4.407   3.298   3.205
    3DHA   H12S 8735   4.386   3.159   3.301
    3DHA   C111 8736   4.277   3.337   3.371
    3DHA   H11R 8737   4.283   3.339   3.479
    3DHA   C110 8738   4.173   3.403   3.315
    3DHA   H10R 8739   4.095   3.443   3.380
    3DHA    C19 8740   4.162   3.440   3.172
    3DHA    H9R 8741   4.163   3.549   3.176
    3DHA    H9S 8742   4.246   3.400   3.114
    3DHA    C18 8743   4.026   3.390   3.138
    3DHA    H8R 8744   3.967   3.349   3.220
    3DHA    C17 8745   3.968   3.410   3.023
    3DHA    H7R 8746   3.869   3.379   2.993
    3DHA    C16 8747   4.033   3.471   2.906
    3DHA    H6R 8748   4.137   3.442   2.888
    3DHA    H6S 8749   3.975   3.436   2.820
    3DHA    C15 8750   4.017   3.615   2.921
    3DHA    H5R 8751   3.924   3.635   2.975
    3DHA    C14 8752   4.095   3.710   2.879
    3DHA    H4R 8753   4.071   3.812   2.909
    3DHA    C13 8754   4.221   3.692   2.795
    3DHA    H3R 8755   4.224   3.592   2.753
    3DHA    H3S 8756   4.217   3.760   2.709
    3DHA    C12 8757   4.352   3.712   2.878
    3DHA    H2R 8758   4.335   3.782   2.960
    3DHA    H2S 8759   4.387   3.618   2.921
    3DHA   C117 8760   4.629   3.449   2.989
    3DHA   H17R 8761   4.609   3.551   2.954
    3DHA   C118 8762   4.614   3.346   2.887
    3DHA   H18R 8763   4.630   3.246   2.928
    3DHA   H18S 8764   4.687   3.364   2.808
    3DHA   C119 8765   4.476   3.352   2.833
    3DHA   H19R 8766   4.456   3.440   2.772
    3DHA   C120 8767   4.375   3.263   2.841
    3DHA   H20R 8768   4.272   3.273   2.808
    3DHA   C121 8769   4.389   3.125   2.896
    3DHA   H21R 8770   4.474   3.101   2.961
    3DHA   H21S 8771   4.383   3.055   2.813
    3DHA   C122 8772   4.275   3.097   2.998
    3DHA   H22R 8773   4.175   3.109   2.956
    3DHA   H22S 8774   4.279   3.179   3.070
    3DHA   H22T 8775   4.279   2.998   3.043
    1ST    C118 8776   3.275   3.154   4.782
    1ST    H18R 8777   3.379   3.175   4.755
    1ST    H18S 8778   3.269   3.077   4.859
    1ST    H18T 8779   3.218   3.237   4.825
    1ST    C117 8780   3.201   3.103   4.659
    1ST    H17R 8781   3.106   3.052   4.680
    1ST    H17S 8782   3.178   3.196   4.606
    1ST    C116 8783   3.283   3.003   4.577
    1ST    H16R 8784   3.390   3.025   4.564
    1ST    H16S 8785   3.275   2.900   4.612
    1ST    C115 8786   3.229   3.007   4.439
    1ST    H15R 8787   3.127   2.969   4.433
    1ST    H15S 8788   3.205   3.104   4.394
    1ST    C114 8789   3.308   2.906   4.353
    1ST    H14R 8790   3.410   2.944   4.351
    1ST    H14S 8791   3.314   2.811   4.406
    1ST    C113 8792   3.254   2.895   4.208
    1ST    H13R 8793   3.152   2.856   4.207
    1ST    H13S 8794   3.245   2.998   4.174
    1ST    C112 8795   3.342   2.823   4.106
    1ST    H12R 8796   3.358   2.721   4.139
    1ST    H12S 8797   3.282   2.816   4.015
    1ST    C111 8798   3.469   2.886   4.076
    1ST    H11R 8799   3.447   2.972   4.012
    1ST    H11S 8800   3.513   2.938   4.161
    1ST    C110 8801   3.573   2.789   4.007
    1ST    H10R 8802   3.674   2.829   4.021
    1ST    H10S 8803   3.576   2.690   4.052
    1ST     C19 8804   3.553   2.777   3.853
    1ST     H9R 8805   3.490   2.860   3.822
    1ST     H9S 8806   3.644   2.781   3.793
    1ST     C18 8807   3.484   2.645   3.806
    1ST     H8R 8808   3.558   2.568   3.828
    1ST     H8S 8809   3.392   2.637   3.864
    1ST     C17 8810   3.460   2.621   3.660
    1ST     H7R 8811   3.404   2.527   3.657
    1ST     H7S 8812   3.384   2.691   3.624
    1ST     C16 8813   3.583   2.602   3.577
    1ST     H6R 8814   3.632   2.700   3.575
    1ST     H6S 8815   3.646   2.524   3.619
    1ST     C15 8816   3.535   2.577   3.431
    1ST     H5R 8817   3.504   2.473   3.426
    1ST     H5S 8818   3.448   2.638   3.404
    1ST     C14 8819   3.644   2.603   3.333
    1ST     H4R 8820   3.701   2.695   3.345
    1ST     H4S 8821   3.718   2.523   3.340
    1ST     C13 8822   3.590   2.593   3.190
    1ST     H3R 8823   3.553   2.490   3.182
    1ST     H3S 8824   3.504   2.654   3.164
    1ST     C12 8825   3.695   2.616   3.085
    1ST     H2R 8826   3.741   2.715   3.085
    1ST     H2S 8827   3.782   2.551   3.101
    2PS     C11 8828   3.649   2.604   2.940
    2PS     O12 8829   3.587   2.691   2.883
    2PS     O11 8830   3.685   2.481   2.890
    2PS      C1 8831   3.659   2.441   2.756
    2PS      HR 8832   3.703   2.342   2.746
    2PS      HS 8833   3.552   2.434   2.738
    2PS      C2 8834   3.731   2.539   2.657
    2PS      HX 8835   3.687   2.638   2.671
    2PS      C3 8836   3.697   2.502   2.516
    2PS      HA 8837   3.595   2.542   2.513
    2PS      HB 8838   3.755   2.567   2.451
    2PS     O31 8839   3.717   2.358   2.491
    2PS     P31 8840   3.649   2.303   2.358
    2PS     O32 8841   3.731   2.366   2.238
    2PS     C31 8842   3.699   2.488   2.167
    2PS     H1A 8843   3.592   2.483   2.141
    2PS     H1B 8844   3.721   2.573   2.232
    2PS     C32 8845   3.771   2.501   2.039
    2PS     H2A 8846   3.875   2.524   2.061
    2PS     N31 8847   3.777   2.380   1.951
    2PS    HN1A 8848   3.822   2.387   1.858
    2PS    HN1B 8849   3.831   2.301   1.991
    2PS    HN1C 8850   3.684   2.344   1.924
    2PS     C33 8851   3.710   2.626   1.975
    2PS     O33 8852   3.665   2.156   2.359
    2PS     O34 8853   3.515   2.363   2.339
    2PS     O21 8854   3.874   2.542   2.687
    2PS     C21 8855   3.943   2.651   2.646
    2PS     O22 8856   3.899   2.729   2.569
    2PS     O35 8857   3.661   2.619   1.866
    2PS     O36 8858   3.698   2.729   2.030
    3DHA   C116 8859   4.860   3.137   3.719
    3DHA   H16R 8860   4.885   3.232   3.675
    3DHA   C115 8861   4.859   3.016   3.629
    3DHA   H15R 8862   4.955   3.014   3.577
    3DHA   H15S 8863   4.869   2.922   3.683
    3DHA   C114 8864   4.748   3.028   3.537
    3DHA   H14R 8865   4.750   3.118   3.477
    3DHA   C113 8866   4.648   2.948   3.500
    3DHA   H13R 8867   4.591   2.978   3.413
    3DHA   C112 8868   4.629   2.813   3.562
    3DHA   H12R 8869   4.698   2.789   3.643
    3DHA   H12S 8870   4.531   2.815   3.612
    3DHA   C111 8871   4.637   2.704   3.462
    3DHA   H11R 8872   4.727   2.645   3.471
    3DHA   C110 8873   4.557   2.668   3.365
    3DHA   H10R 8874   4.593   2.592   3.296
    3DHA    C19 8875   4.431   2.729   3.325
    3DHA    H9R 8876   4.349   2.660   3.346
    3DHA    H9S 8877   4.417   2.824   3.378
    3DHA    C18 8878   4.429   2.760   3.179
    3DHA    H8R 8879   4.476   2.852   3.144
    3DHA    C17 8880   4.342   2.713   3.091
    3DHA    H7R 8881   4.339   2.751   2.989
    3DHA    C16 8882   4.253   2.588   3.110
    3DHA    H6R 8883   4.285   2.516   3.034
    3DHA    H6S 8884   4.263   2.547   3.210
    3DHA    C15 8885   4.108   2.623   3.079
    3DHA    H5R 8886   4.045   2.651   3.163
    3DHA    C14 8887   4.052   2.620   2.957
[truncated: 1,256,297 more chars]
