# Supplementary material for: Expanding the Paradigm of Structure-Based Drug Design: Molecular Dynamics Simulations Support the Development of New Pyridine-Based Protein Kinase C-Targeted Agonists
Source: J Med Chem. 2023 Apr 3;66(7):4588–602. doi: 10.1021/acs.jmedchem.2c01448 (PMC10108360; doi:10.1021/acs.jmedchem.2c01448)
Supplement: Supplementary file 3 — jm2c01448_si_003.zip [file jm2c01448_si_003.zip › SI_Coordinates_(.gro)/PRD-5b-0-SDPS-at-100ns.gro]

Neutralized and solvated sdps membrane t= 100000.00000 step= 50000000
36844
    1ST    C118    1   3.398   0.484   4.925
    1ST    H18R    2   3.449   0.416   4.993
    1ST    H18S    3   3.348   0.559   4.988
    1ST    H18T    4   3.473   0.537   4.867
    1ST    C117    5   3.305   0.393   4.841
    1ST    H17R    6   3.271   0.454   4.757
    1ST    H17S    7   3.368   0.322   4.786
    1ST    C116    8   3.200   0.307   4.921
    1ST    H16R    9   3.259   0.242   4.986
    1ST    H16S   10   3.138   0.378   4.976
    1ST    C115   11   3.116   0.210   4.834
    1ST    H15R   12   3.047   0.266   4.771
    1ST    H15S   13   3.189   0.167   4.765
    1ST    C114   14   3.032   0.100   4.908
    1ST    H14R   15   2.961   0.068   4.831
    1ST    H14S   16   3.094   0.012   4.928
    1ST    C113   17   2.958   0.150   5.028
    1ST    H13R   18   2.913   0.247   5.007
    1ST    H13S   19   2.880   0.077   5.046
    1ST    C112   20   3.025   0.165   5.162
    1ST    H12R   21   3.068   0.065   5.174
    1ST    H12S   22   3.111   0.231   5.149
    1ST    C111   23   2.925   0.201   5.271
    1ST    H11R   24   2.895   0.306   5.266
    1ST    H11S   25   2.833   0.144   5.260
    1ST    C110   26   2.966   0.172   5.415
    1ST    H10R   27   3.063   0.211   5.445
    1ST    H10S   28   2.891   0.205   5.487
    1ST     C19   29   2.982   0.018   5.431
    1ST     H9R   30   2.909  -0.035   5.369
    1ST     H9S   31   3.072  -0.006   5.374
    1ST     C18   32   3.005  -0.039   5.567
    1ST     H8R   33   3.052  -0.138   5.560
    1ST     H8S   34   3.074   0.010   5.636
    1ST     C17   35   2.867  -0.059   5.628
    1ST     H7R   36   2.808   0.033   5.627
    1ST     H7S   37   2.807  -0.123   5.563
    1ST     C16   38   2.869  -0.126   5.766
    1ST     H6R   39   2.930  -0.214   5.746
    1ST     H6S   40   2.927  -0.059   5.829
    1ST     C15   41   2.729  -0.142   5.835
    1ST     H5R   42   2.662  -0.200   5.771
    1ST     H5S   43   2.736  -0.206   5.923
    1ST     C14   44   2.663  -0.008   5.877
    1ST     H4R   45   2.689   0.060   5.796
    1ST     H4S   46   2.556  -0.017   5.895
    1ST     C13   47   2.727   0.051   6.009
    1ST     H3R   48   2.832   0.075   5.997
    1ST     H3S   49   2.685   0.151   6.021
    1ST     C12   50   2.686  -0.029   6.129
    1ST     H2R   51   2.585  -0.064   6.108
    1ST     H2S   52   2.740  -0.124   6.130
    2PS     C11   53   2.698   0.047   6.262
    2PS     O12   54   2.804   0.104   6.291
    2PS     O11   55   2.590   0.037   6.343
    2PS      C1   56   2.582   0.114   6.468
    2PS      HR   57   2.662   0.099   6.541
    2PS      HS   58   2.586   0.220   6.441
    2PS      C2   59   2.449   0.075   6.547
    2PS      HX   60   2.412   0.150   6.618
    2PS      C3   61   2.480  -0.062   6.618
    2PS      HA   62   2.484  -0.147   6.550
    2PS      HB   63   2.575  -0.059   6.672
    2PS     O31   64   2.372  -0.081   6.710
    2PS     P31   65   2.388  -0.183   6.832
    2PS     O32   66   2.512  -0.119   6.906
    2PS     C31   67   2.491  -0.016   6.998
    2PS     H1A   68   2.412   0.054   6.972
    2PS     H1B   69   2.460  -0.047   7.098
    2PS     C32   70   2.625   0.058   7.023
    2PS     H2A   71   2.692   0.004   7.089
    2PS     N31   72   2.699   0.069   6.892
    2PS    HN1A   73   2.647   0.130   6.826
    2PS    HN1B   74   2.784   0.127   6.901
    2PS    HN1C   75   2.726  -0.020   6.847
    2PS     C33   76   2.590   0.182   7.105
    2PS     O33   77   2.268  -0.164   6.917
    2PS     O34   78   2.424  -0.317   6.780
    2PS     O21   79   2.338   0.048   6.453
    2PS     C21   80   2.270   0.152   6.401
    2PS     O22   81   2.297   0.270   6.429
    2PS     O35   82   2.661   0.221   7.188
    2PS     O36   83   2.490   0.246   7.070
    3DHA   C116   84   2.102   0.572   5.037
    3DHA   H16R   85   2.089   0.492   4.965
    3DHA   C115   86   2.109   0.548   5.183
    3DHA   H15R   87   2.197   0.489   5.211
    3DHA   H15S   88   2.131   0.643   5.233
    3DHA   C114   89   1.988   0.485   5.248
    3DHA   H14R   90   1.900   0.549   5.245
    3DHA   C113   91   1.984   0.374   5.318
    3DHA   H13R   92   1.892   0.336   5.362
    3DHA   C112   93   2.091   0.269   5.323
    3DHA   H12R   94   2.081   0.206   5.235
    3DHA   H12S   95   2.192   0.309   5.316
    3DHA   C111   96   2.078   0.181   5.442
    3DHA   H11R   97   1.997   0.111   5.424
    3DHA   C110   98   2.161   0.182   5.546
    3DHA   H10R   99   2.146   0.111   5.627
    3DHA    C19  100   2.273   0.280   5.572
    3DHA    H9R  101   2.367   0.225   5.582
    3DHA    H9S  102   2.286   0.352   5.491
    3DHA    C18  103   2.265   0.355   5.699
    3DHA    H8R  104   2.237   0.458   5.679
    3DHA    C17  105   2.296   0.321   5.825
    3DHA    H7R  106   2.297   0.392   5.908
    3DHA    C16  107   2.350   0.190   5.865
    3DHA    H6R  108   2.401   0.152   5.775
    3DHA    H6S  109   2.413   0.200   5.953
    3DHA    C15  110   2.239   0.099   5.911
    3DHA    H5R  111   2.195   0.049   5.825
    3DHA    C14  112   2.197   0.078   6.040
    3DHA    H4R  113   2.115   0.011   6.063
    3DHA    C13  114   2.273   0.132   6.158
    3DHA    H3R  115   2.365   0.072   6.160
    3DHA    H3S  116   2.305   0.235   6.143
    3DHA    C12  117   2.181   0.131   6.284
    3DHA    H2R  118   2.107   0.211   6.279
    3DHA    H2S  119   2.123   0.040   6.304
    3DHA   C117  120   2.092   0.691   4.984
    3DHA   H17R  121   2.081   0.688   4.876
    3DHA   C118  122   2.054   0.820   5.049
    3DHA   H18R  123   2.118   0.899   5.011
    3DHA   H18S  124   2.069   0.806   5.156
    3DHA   C119  125   1.911   0.861   5.025
    3DHA   H19R  126   1.893   0.887   4.921
    3DHA   C120  127   1.808   0.865   5.117
    3DHA   H20R  128   1.710   0.882   5.072
    3DHA   C121  129   1.813   0.828   5.260
    3DHA   H21R  130   1.806   0.918   5.321
    3DHA   H21S  131   1.909   0.782   5.281
    3DHA   C122  132   1.695   0.740   5.296
    3DHA   H22R  133   1.605   0.787   5.256
    3DHA   H22S  134   1.692   0.729   5.405
    3DHA   H22T  135   1.705   0.640   5.252
    1ST    C118  136   4.570   2.269   4.109
    1ST    H18R  137   4.596   2.168   4.142
    1ST    H18S  138   4.653   2.332   4.141
    1ST    H18T  139   4.567   2.264   4.000
    1ST    C117  140   4.449   2.326   4.181
    1ST    H17R  141   4.418   2.418   4.131
    1ST    H17S  142   4.380   2.242   4.181
    1ST    C116  143   4.474   2.364   4.329
    1ST    H16R  144   4.503   2.290   4.404
    1ST    H16S  145   4.553   2.438   4.329
    1ST    C115  146   4.345   2.423   4.396
    1ST    H15R  147   4.275   2.480   4.335
    1ST    H15S  148   4.287   2.334   4.420
    1ST    C114  149   4.359   2.510   4.514
    1ST    H14R  150   4.383   2.611   4.481
    1ST    H14S  151   4.259   2.523   4.556
    1ST    C113  152   4.441   2.467   4.635
    1ST    H13R  153   4.398   2.369   4.658
    1ST    H13S  154   4.545   2.457   4.602
    1ST    C112  155   4.437   2.563   4.757
    1ST    H12R  156   4.532   2.614   4.777
    1ST    H12S  157   4.377   2.647   4.720
    1ST    C111  158   4.386   2.513   4.894
    1ST    H11R  159   4.343   2.590   4.958
    1ST    H11S  160   4.295   2.454   4.892
    1ST    C110  161   4.493   2.434   4.962
    1ST    H10R  162   4.533   2.360   4.892
    1ST    H10S  163   4.572   2.500   4.998
    1ST     C19  164   4.445   2.344   5.073
    1ST     H9R  165   4.396   2.396   5.156
    1ST     H9S  166   4.363   2.288   5.027
    1ST     C18  167   4.557   2.262   5.125
    1ST     H8R  168   4.593   2.196   5.047
    1ST     H8S  169   4.641   2.322   5.161
    1ST     C17  170   4.513   2.182   5.251
    1ST     H7R  171   4.432   2.241   5.293
    1ST     H7S  172   4.477   2.085   5.215
    1ST     C16  173   4.632   2.162   5.345
    1ST     H6R  174   4.710   2.095   5.308
    1ST     H6S  175   4.677   2.260   5.362
    1ST     C15  176   4.595   2.103   5.477
    1ST     H5R  177   4.545   2.009   5.454
    1ST     H5S  178   4.685   2.060   5.521
    1ST     C14  179   4.512   2.184   5.575
    1ST     H4R  180   4.534   2.291   5.580
    1ST     H4S  181   4.415   2.195   5.525
    1ST     C13  182   4.480   2.120   5.706
    1ST     H3R  183   4.581   2.086   5.731
    1ST     H3S  184   4.440   2.191   5.778
    1ST     C12  185   4.411   1.980   5.697
    1ST     H2R  186   4.324   1.979   5.631
    1ST     H2S  187   4.479   1.908   5.652
    2PS     C11  188   4.365   1.934   5.828
    2PS     O12  189   4.318   2.007   5.911
    2PS     O11  190   4.387   1.803   5.858
    2PS      C1  191   4.351   1.723   5.970
    2PS      HR  192   4.409   1.632   5.981
    2PS      HS  193   4.378   1.786   6.055
    2PS      C2  194   4.202   1.710   5.975
    2PS      HX  195   4.151   1.802   5.944
    2PS      C3  196   4.163   1.684   6.121
    2PS      HA  197   4.180   1.785   6.159
    2PS      HB  198   4.057   1.660   6.131
    2PS     O31  199   4.240   1.588   6.185
    2PS     P31  200   4.233   1.576   6.344
    2PS     O32  201   4.082   1.515   6.364
    2PS     C31  202   3.967   1.595   6.395
    2PS     H1A  203   4.003   1.695   6.421
    2PS     H1B  204   3.907   1.602   6.304
    2PS     C32  205   3.867   1.548   6.499
    2PS     H2A  206   3.783   1.615   6.518
    2PS     N31  207   3.801   1.423   6.451
    2PS    HN1A  208   3.864   1.354   6.406
    2PS    HN1B  209   3.761   1.367   6.529
    2PS    HN1C  210   3.729   1.443   6.380
    2PS     C33  211   3.943   1.528   6.627
    2PS     O33  212   4.329   1.470   6.390
    2PS     O34  213   4.236   1.709   6.407
    2PS     O21  214   4.156   1.596   5.905
    2PS     C21  215   4.114   1.617   5.775
    2PS     O22  216   4.105   1.723   5.718
    2PS     O35  217   3.973   1.622   6.696
    2PS     O36  218   3.980   1.412   6.647
    3DHA   C116  219   3.993   2.290   4.900
    3DHA   H16R  220   3.936   2.382   4.887
    3DHA   C115  221   3.953   2.191   5.001
    3DHA   H15R  222   3.848   2.205   5.027
    3DHA   H15S  223   3.969   2.090   4.962
    3DHA   C114  224   4.026   2.206   5.127
    3DHA   H14R  225   4.009   2.303   5.173
    3DHA   C113  226   4.102   2.114   5.188
    3DHA   H13R  227   4.153   2.136   5.281
    3DHA   C112  228   4.131   1.975   5.144
    3DHA   H12R  229   4.157   1.970   5.038
    3DHA   H12S  230   4.228   1.943   5.184
    3DHA   C111  231   4.010   1.882   5.159
    3DHA   H11R  232   3.935   1.878   5.081
    3DHA   C110  233   3.997   1.796   5.262
    3DHA   H10R  234   3.916   1.724   5.269
    3DHA    C19  235   4.089   1.781   5.383
    3DHA    H9R  236   4.158   1.864   5.392
    3DHA    H9S  237   4.022   1.782   5.470
    3DHA    C18  238   4.177   1.651   5.383
    3DHA    H8R  239   4.273   1.682   5.422
    3DHA    C17  240   4.157   1.526   5.361
    3DHA    H7R  241   4.237   1.455   5.377
    3DHA    C16  242   4.038   1.469   5.304
    3DHA    H6R  243   3.964   1.548   5.290
    3DHA    H6S  244   4.050   1.428   5.203
    3DHA    C15  245   3.996   1.361   5.394
    3DHA    H5R  246   3.987   1.262   5.351
    3DHA    C14  247   3.965   1.369   5.526
    3DHA    H4R  248   3.936   1.278   5.577
    3DHA    C13  249   3.972   1.500   5.598
    3DHA    H3R  250   3.978   1.579   5.524
    3DHA    H3S  251   3.884   1.510   5.662
    3DHA    C12  252   4.089   1.493   5.685
    3DHA    H2R  253   4.064   1.411   5.753
    3DHA    H2S  254   4.182   1.476   5.629
    3DHA   C117  255   4.098   2.284   4.812
    3DHA   H17R  256   4.110   2.367   4.742
    3DHA   C118  257   4.189   2.166   4.796
    3DHA   H18R  258   4.197   2.104   4.886
    3DHA   H18S  259   4.288   2.201   4.764
    3DHA   C119  260   4.136   2.073   4.692
    3DHA   H19R  261   4.031   2.074   4.664
    3DHA   C120  262   4.205   1.984   4.611
    3DHA   H20R  263   4.145   1.932   4.536
    3DHA   C121  264   4.351   1.946   4.612
    3DHA   H21R  265   4.367   1.843   4.646
    3DHA   H21S  266   4.395   1.990   4.702
    3DHA   C122  267   4.427   1.988   4.489
    3DHA   H22R  268   4.534   1.966   4.483
    3DHA   H22S  269   4.433   2.097   4.481
    3DHA   H22T  270   4.383   1.954   4.395
    1ST    C118  271   1.727   1.442   4.494
    1ST    H18R  272   1.637   1.381   4.494
    1ST    H18S  273   1.792   1.385   4.562
    1ST    H18T  274   1.785   1.432   4.402
    1ST    C117  275   1.714   1.588   4.540
    1ST    H17R  276   1.804   1.650   4.539
    1ST    H17S  277   1.658   1.651   4.471
    1ST    C116  278   1.654   1.585   4.674
    1ST    H16R  279   1.572   1.513   4.676
    1ST    H16S  280   1.727   1.538   4.741
    1ST    C115  281   1.603   1.716   4.726
    1ST    H15R  282   1.673   1.800   4.721
    1ST    H15S  283   1.528   1.753   4.656
    1ST    C114  284   1.542   1.710   4.864
    1ST    H14R  285   1.450   1.652   4.859
    1ST    H14S  286   1.613   1.655   4.926
    1ST    C113  287   1.522   1.847   4.911
    1ST    H13R  288   1.615   1.903   4.899
    1ST    H13S  289   1.456   1.893   4.838
    1ST    C112  290   1.473   1.851   5.052
    1ST    H12R  291   1.392   1.779   5.061
    1ST    H12S  292   1.546   1.819   5.126
    1ST    C111  293   1.422   1.986   5.101
    1ST    H11R  294   1.335   2.004   5.037
    1ST    H11S  295   1.380   1.976   5.201
    1ST    C110  296   1.511   2.116   5.081
    1ST    H10R  297   1.600   2.091   5.138
    1ST    H10S  298   1.539   2.118   4.976
    1ST     C19  299   1.447   2.245   5.139
    1ST     H9R  300   1.367   2.290   5.081
    1ST     H9S  301   1.411   2.231   5.241
    1ST     C18  302   1.552   2.350   5.162
    1ST     H8R  303   1.628   2.307   5.227
    1ST     H8S  304   1.592   2.371   5.062
    1ST     C17  305   1.504   2.483   5.218
    1ST     H7R  306   1.594   2.538   5.245
    1ST     H7S  307   1.454   2.544   5.142
    1ST     C16  308   1.430   2.485   5.349
    1ST     H6R  309   1.421   2.589   5.380
    1ST     H6S  310   1.328   2.448   5.346
    1ST     C15  311   1.504   2.399   5.459
    1ST     H5R  312   1.488   2.294   5.436
    1ST     H5S  313   1.611   2.418   5.462
    1ST     C14  314   1.453   2.415   5.601
    1ST     H4R  315   1.466   2.521   5.622
    1ST     H4S  316   1.346   2.393   5.605
    1ST     C13  317   1.535   2.329   5.696
    1ST     H3R  318   1.519   2.221   5.686
    1ST     H3S  319   1.643   2.334   5.678
    1ST     C12  320   1.496   2.366   5.839
    1ST     H2R  321   1.520   2.471   5.850
    1ST     H2S  322   1.388   2.352   5.845
    2PS     C11  323   1.566   2.284   5.949
    2PS     O12  324   1.528   2.264   6.063
    2PS     O11  325   1.682   2.245   5.891
    2PS      C1  326   1.789   2.193   5.976
    2PS      HR  327   1.885   2.179   5.925
    2PS      HS  328   1.804   2.271   6.051
    2PS      C2  329   1.748   2.062   6.048
    2PS      HX  330   1.642   2.051   6.023
    2PS      C3  331   1.767   2.061   6.204
    2PS      HA  332   1.737   2.154   6.253
    2PS      HB  333   1.709   1.982   6.252
    2PS     O31  334   1.905   2.029   6.235
    2PS     P31  335   1.945   1.993   6.386
    2PS     O32  336   2.101   1.961   6.373
    2PS     C31  337   2.154   1.856   6.292
    2PS     H1A  338   2.130   1.760   6.337
    2PS     H1B  339   2.111   1.868   6.192
    2PS     C32  340   2.308   1.877   6.276
    2PS     H2A  341   2.346   1.843   6.179
    2PS     N31  342   2.340   2.023   6.279
    2PS    HN1A  343   2.300   2.071   6.197
    2PS    HN1B  344   2.302   2.060   6.368
    2PS    HN1C  345   2.441   2.042   6.280
    2PS     C33  346   2.375   1.805   6.388
    2PS     O33  347   1.940   2.116   6.472
    2PS     O34  348   1.886   1.863   6.428
    2PS     O21  349   1.824   1.951   5.992
    2PS     C21  350   1.787   1.821   6.011
    2PS     O22  351   1.685   1.800   6.076
    2PS     O35  352   2.399   1.855   6.490
    2PS     O36  353   2.427   1.697   6.360
    3DHA   C116  354   2.923   1.850   5.111
    3DHA   H16R  355   2.967   1.764   5.160
    3DHA   C115  356   2.822   1.925   5.200
    3DHA   H15R  357   2.757   1.993   5.144
    3DHA   H15S  358   2.761   1.842   5.236
    3DHA   C114  359   2.894   2.000   5.297
    3DHA   H14R  360   2.989   2.043   5.269
    3DHA   C113  361   2.846   2.022   5.423
    3DHA   H13R  362   2.909   2.079   5.492
    3DHA   C112  363   2.711   1.995   5.484
    3DHA   H12R  364   2.667   2.080   5.536
    3DHA   H12S  365   2.631   1.980   5.411
    3DHA   C111  366   2.715   1.871   5.572
    3DHA   H11R  367   2.806   1.812   5.574
    3DHA   C110  368   2.614   1.826   5.643
    3DHA   H10R  369   2.623   1.729   5.692
    3DHA    C19  370   2.484   1.891   5.657
    3DHA    H9R  371   2.444   1.861   5.753
    3DHA    H9S  372   2.492   1.997   5.682
    3DHA    C18  373   2.389   1.856   5.542
    3DHA    H8R  374   2.437   1.860   5.444
    3DHA    C17  375   2.257   1.819   5.551
    3DHA    H7R  376   2.201   1.819   5.458
    3DHA    C16  377   2.172   1.812   5.673
    3DHA    H6R  378   2.210   1.885   5.744
    3DHA    H6S  379   2.069   1.845   5.655
    3DHA    C15  380   2.187   1.685   5.742
    3DHA    H5R  381   2.253   1.612   5.697
    3DHA    C14  382   2.111   1.648   5.848
    3DHA    H4R  383   2.123   1.544   5.877
    3DHA    C13  384   2.017   1.735   5.928
    3DHA    H3R  385   2.058   1.730   6.029
    3DHA    H3S  386   2.023   1.838   5.891
    3DHA    C12  387   1.861   1.715   5.941
    3DHA    H2R  388   1.831   1.726   5.837
    3DHA    H2S  389   1.837   1.613   5.973
    3DHA   C117  390   2.952   1.888   4.985
    3DHA   H17R  391   3.034   1.843   4.929
    3DHA   C118  392   2.884   1.999   4.908
    3DHA   H18R  393   2.956   2.075   4.876
    3DHA   H18S  394   2.841   2.070   4.978
    3DHA   C119  395   2.801   1.948   4.798
    3DHA   H19R  396   2.698   1.939   4.832
    3DHA   C120  397   2.832   1.920   4.674
    3DHA   H20R  398   2.757   1.873   4.610
    3DHA   C121  399   2.958   1.935   4.600
    3DHA   H21R  400   2.994   1.835   4.573
    3DHA   H21S  401   3.035   1.973   4.668
    3DHA   C122  402   2.946   2.017   4.471
    3DHA   H22R  403   2.859   1.984   4.414
    3DHA   H22S  404   3.039   2.010   4.415
    3DHA   H22T  405   2.924   2.121   4.496
    1ST    C118  406   2.199   1.471   4.552
    1ST    H18R  407   2.183   1.454   4.445
    1ST    H18S  408   2.281   1.400   4.568
    1ST    H18T  409   2.233   1.572   4.572
    1ST    C117  410   2.085   1.428   4.647
    1ST    H17R  411   2.001   1.498   4.644
    1ST    H17S  412   2.048   1.331   4.613
    1ST    C116  413   2.127   1.424   4.791
    1ST    H16R  414   2.193   1.338   4.798
    1ST    H16S  415   2.190   1.511   4.810
    1ST    C115  416   2.015   1.403   4.895
    1ST    H15R  417   1.946   1.487   4.884
    1ST    H15S  418   1.959   1.309   4.892
    1ST    C114  419   2.070   1.411   5.031
    1ST    H14R  420   2.131   1.501   5.043
    1ST    H14S  421   1.991   1.425   5.106
    1ST    C113  422   2.154   1.296   5.086
    1ST    H13R  423   2.187   1.239   4.999
    1ST    H13S  424   2.247   1.328   5.133
    1ST    C112  425   2.076   1.204   5.180
    1ST    H12R  426   2.019   1.265   5.250
    1ST    H12S  427   2.016   1.132   5.125
    1ST    C111  428   2.179   1.115   5.247
    1ST    H11R  429   2.233   1.056   5.173
    1ST    H11S  430   2.254   1.182   5.289
    1ST    C110  431   2.122   1.022   5.359
    1ST    H10R  432   2.047   1.074   5.420
    1ST    H10S  433   2.072   0.941   5.307
    1ST     C19  434   2.228   0.958   5.451
    1ST     H9R  435   2.289   0.887   5.396
    1ST     H9S  436   2.300   1.026   5.495
    1ST     C18  437   2.162   0.882   5.570
    1ST     H8R  438   2.242   0.834   5.626
    1ST     H8S  439   2.110   0.942   5.644
    1ST     C17  440   2.066   0.768   5.536
    1ST     H7R  441   1.975   0.812   5.495
    1ST     H7S  442   2.097   0.705   5.453
    1ST     C16  443   2.033   0.686   5.662
    1ST     H6R  444   2.124   0.627   5.679
    1ST     H6S  445   2.015   0.751   5.748
    1ST     C15  446   1.909   0.601   5.642
    1ST     H5R  447   1.825   0.670   5.654
    1ST     H5S  448   1.909   0.560   5.541
    1ST     C14  449   1.912   0.470   5.733
    1ST     H4R  450   1.820   0.412   5.727
    1ST     H4S  451   1.987   0.406   5.684
    1ST     C13  452   1.946   0.502   5.881
    1ST     H3R  453   2.043   0.552   5.880
    1ST     H3S  454   1.876   0.569   5.932
    1ST     C12  455   1.976   0.388   5.979
    1ST     H2R  456   1.889   0.325   6.002
    1ST     H2S  457   2.043   0.310   5.942
    2PS     C11  458   2.034   0.442   6.112
    2PS     O12  459   1.960   0.449   6.207
    2PS     O11  460   2.166   0.473   6.116
    2PS      C1  461   2.207   0.537   6.245
    2PS      HR  462   2.148   0.627   6.264
    2PS      HS  463   2.204   0.471   6.332
    2PS      C2  464   2.351   0.584   6.221
    2PS      HX  465   2.408   0.494   6.245
    2PS      C3  466   2.388   0.698   6.316
    2PS      HA  467   2.352   0.798   6.289
    2PS      HB  468   2.337   0.683   6.411
    2PS     O31  469   2.529   0.689   6.323
    2PS     P31  470   2.603   0.784   6.428
    2PS     O32  471   2.589   0.693   6.571
    2PS     C31  472   2.631   0.554   6.578
    2PS     H1A  473   2.557   0.496   6.521
    2PS     H1B  474   2.732   0.534   6.541
    2PS     C32  475   2.612   0.521   6.730
    2PS     H2A  476   2.690   0.579   6.780
    2PS     N31  477   2.483   0.556   6.796
    2PS    HN1A  478   2.409   0.571   6.726
    2PS    HN1B  479   2.458   0.481   6.863
    2PS    HN1C  480   2.490   0.644   6.850
    2PS     C33  481   2.671   0.379   6.748
    2PS     O33  482   2.742   0.794   6.389
    2PS     O34  483   2.517   0.901   6.456
    2PS     O21  484   2.364   0.628   6.084
    2PS     C21  485   2.482   0.633   6.020
    2PS     O22  486   2.586   0.591   6.064
    2PS     O35  487   2.594   0.284   6.737
    2PS     O36  488   2.791   0.367   6.763
    3DHA   C116  489   2.497   0.084   4.884
    3DHA   H16R  490   2.489   0.097   4.776
    3DHA   C115  491   2.605   0.168   4.937
    3DHA   H15R  492   2.579   0.178   5.042
    3DHA   H15S  493   2.703   0.119   4.934
    3DHA   C114  494   2.607   0.298   4.864
    3DHA   H14R  495   2.674   0.302   4.780
    3DHA   C113  496   2.536   0.406   4.890
    3DHA   H13R  497   2.545   0.494   4.826
    3DHA   C112  498   2.427   0.417   4.983
    3DHA   H12R  499   2.332   0.436   4.933
    3DHA   H12S  500   2.418   0.322   5.036
    3DHA   C111  501   2.457   0.527   5.075
    3DHA   H11R  502   2.446   0.629   5.039
    3DHA   C110  503   2.505   0.516   5.201
    3DHA   H10R  504   2.519   0.606   5.261
    3DHA    C19  505   2.541   0.394   5.275
    3DHA    H9R  506   2.452   0.342   5.311
    3DHA    H9S  507   2.588   0.326   5.202
    3DHA    C18  508   2.636   0.405   5.391
    3DHA    H8R  509   2.737   0.367   5.375
    3DHA    C17  510   2.615   0.482   5.502
    3DHA    H7R  511   2.692   0.478   5.579
    3DHA    C16  512   2.494   0.555   5.546
    3DHA    H6R  513   2.407   0.523   5.489
    3DHA    H6S  514   2.484   0.509   5.645
    3DHA    C15  515   2.514   0.700   5.555
    3DHA    H5R  516   2.516   0.747   5.457
    3DHA    C14  517   2.557   0.761   5.663
    3DHA    H4R  518   2.568   0.869   5.660
    3DHA    C13  519   2.589   0.690   5.797
    3DHA    H3R  520   2.611   0.584   5.788
    3DHA    H3S  521   2.673   0.742   5.844
    3DHA    C12  522   2.467   0.702   5.887
    3DHA    H2R  523   2.450   0.809   5.902
    3DHA    H2S  524   2.369   0.671   5.850
    3DHA   C117  525   2.407   0.018   4.958
    3DHA   H17R  526   2.325  -0.031   4.907
    3DHA   C118  527   2.410   0.016   5.108
    3DHA   H18R  528   2.329  -0.042   5.153
    3DHA   H18S  529   2.385   0.117   5.140
    3DHA   C119  530   2.537  -0.043   5.154
    3DHA   H19R  531   2.599  -0.087   5.076
    3DHA   C120  532   2.582  -0.050   5.277
    3DHA   H20R  533   2.677  -0.100   5.291
    3DHA   C121  534   2.532   0.008   5.407
    3DHA   H21R  535   2.455   0.084   5.396
    3DHA   H21S  536   2.611   0.064   5.459
    3DHA   C122  537   2.495  -0.107   5.501
    3DHA   H22R  538   2.417  -0.173   5.461
    3DHA   H22S  539   2.471  -0.075   5.602
    3DHA   H22T  540   2.576  -0.178   5.519
    1ST    C118  541   2.006   0.595   4.534
    1ST    H18R  542   1.983   0.535   4.622
    1ST    H18S  543   1.937   0.573   4.452
    1ST    H18T  544   1.994   0.702   4.556
    1ST    C117  545   2.140   0.565   4.474
    1ST    H17R  546   2.146   0.459   4.450
    1ST    H17S  547   2.160   0.623   4.384
    1ST    C116  548   2.264   0.600   4.573
    1ST    H16R  549   2.261   0.529   4.656
    1ST    H16S  550   2.359   0.580   4.524
    1ST    C115  551   2.255   0.742   4.622
    1ST    H15R  552   2.245   0.820   4.546
    1ST    H15S  553   2.168   0.758   4.685
    1ST    C114  554   2.373   0.771   4.707
    1ST    H14R  555   2.385   0.697   4.787
    1ST    H14S  556   2.460   0.766   4.642
    1ST    C113  557   2.364   0.909   4.776
    1ST    H13R  558   2.259   0.928   4.800
    1ST    H13S  559   2.416   0.911   4.872
    1ST    C112  560   2.407   1.029   4.692
    1ST    H12R  561   2.501   1.004   4.643
    1ST    H12S  562   2.342   1.039   4.604
    1ST    C111  563   2.427   1.162   4.765
    1ST    H11R  564   2.428   1.236   4.685
    1ST    H11S  565   2.344   1.180   4.834
    1ST    C110  566   2.569   1.188   4.831
    1ST    H10R  567   2.652   1.161   4.765
    1ST    H10S  568   2.584   1.294   4.855
    1ST     C19  569   2.595   1.115   4.964
    1ST     H9R  570   2.597   1.011   4.932
    1ST     H9S  571   2.694   1.142   5.000
    1ST     C18  572   2.498   1.139   5.087
    1ST     H8R  573   2.497   1.247   5.103
    1ST     H8S  574   2.399   1.105   5.056
    1ST     C17  575   2.537   1.066   5.208
    1ST     H7R  576   2.450   1.063   5.273
    1ST     H7S  577   2.558   0.964   5.173
    1ST     C16  578   2.651   1.122   5.284
    1ST     H6R  579   2.743   1.144   5.229
    1ST     H6S  580   2.616   1.222   5.308
    1ST     C15  581   2.680   1.047   5.413
    1ST     H5R  582   2.600   1.055   5.487
    1ST     H5S  583   2.679   0.941   5.388
    1ST     C14  584   2.816   1.073   5.472
    1ST     H4R  585   2.893   1.028   5.410
    1ST     H4S  586   2.832   1.181   5.464
    1ST     C13  587   2.836   1.021   5.612
    1ST     H3R  588   2.780   0.930   5.638
    1ST     H3S  589   2.941   0.999   5.631
    1ST     C12  590   2.810   1.121   5.719
    1ST     H2R  591   2.882   1.202   5.705
    1ST     H2S  592   2.705   1.149   5.706
    2PS     C11  593   2.812   1.069   5.857
    2PS     O12  594   2.720   1.035   5.928
    2PS     O11  595   2.941   1.045   5.891
    2PS      C1  596   2.971   1.025   6.040
    2PS      HR  597   2.958   1.117   6.097
    2PS      HS  598   2.897   0.960   6.088
    2PS      C2  599   3.113   0.980   6.043
    2PS      HX  600   3.126   0.891   5.981
    2PS      C3  601   3.159   0.961   6.186
    2PS      HA  602   3.076   0.907   6.231
    2PS      HB  603   3.258   0.915   6.189
    2PS     O31  604   3.157   1.087   6.253
    2PS     P31  605   3.174   1.093   6.412
    2PS     O32  606   3.326   1.119   6.452
    2PS     C31  607   3.392   1.032   6.537
    2PS     H1A  608   3.342   1.039   6.634
    2PS     H1B  609   3.378   0.935   6.489
    2PS     C32  610   3.544   1.069   6.548
    2PS     H2A  611   3.595   0.996   6.612
    2PS     N31  612   3.623   1.065   6.421
    2PS    HN1A  613   3.645   0.968   6.392
    2PS    HN1B  614   3.578   1.121   6.347
    2PS    HN1C  615   3.720   1.102   6.422
    2PS     C33  616   3.566   1.204   6.620
    2PS     O33  617   3.092   1.211   6.454
    2PS     O34  618   3.131   0.961   6.469
    2PS     O21  619   3.190   1.082   5.984
    2PS     C21  620   3.316   1.053   5.946
    2PS     O22  621   3.363   0.945   5.962
    2PS     O35  622   3.472   1.257   6.673
    2PS     O36  623   3.674   1.258   6.614
    3DHA   C116  624   3.335   0.700   4.583
    3DHA   H16R  625   3.388   0.613   4.620
    3DHA   C115  626   3.261   0.779   4.685
    3DHA   H15R  627   3.187   0.830   4.624
    3DHA   H15S  628   3.225   0.714   4.765
    3DHA   C114  629   3.347   0.878   4.755
    3DHA   H14R  630   3.438   0.907   4.702
    3DHA   C113  631   3.318   0.945   4.870
    3DHA   H13R  632   3.393   1.018   4.899
    3DHA   C112  633   3.192   0.926   4.944
    3DHA   H12R  634   3.146   1.017   4.982
    3DHA   H12S  635   3.121   0.883   4.874
    3DHA   C111  636   3.214   0.847   5.072
    3DHA   H11R  637   3.237   0.743   5.050
    3DHA   C110  638   3.179   0.878   5.199
    3DHA   H10R  639   3.195   0.808   5.281
    3DHA    C19  640   3.123   1.014   5.238
    3DHA    H9R  641   3.036   1.036   5.175
    3DHA    H9S  642   3.088   0.999   5.341
    3DHA    C18  643   3.217   1.127   5.232
    3DHA    H8R  644   3.228   1.182   5.139
    3DHA    C17  645   3.297   1.156   5.329
    3DHA    H7R  646   3.379   1.223   5.305
    3DHA    C16  647   3.304   1.083   5.461
    3DHA    H6R  648   3.270   0.980   5.456
    3DHA    H6S  649   3.408   1.080   5.493
    3DHA    C15  650   3.233   1.164   5.557
    3DHA    H5R  651   3.137   1.197   5.518
    3DHA    C14  652   3.273   1.206   5.680
    3DHA    H4R  653   3.213   1.268   5.746
    3DHA    C13  654   3.399   1.166   5.752
    3DHA    H3R  655   3.426   1.065   5.718
    3DHA    H3S  656   3.486   1.228   5.730
    3DHA    C12  657   3.391   1.175   5.901
    3DHA    H2R  658   3.485   1.182   5.958
    3DHA    H2S  659   3.339   1.269   5.924
    3DHA   C117  660   3.336   0.717   4.446
    3DHA   H17R  661   3.397   0.649   4.387
    3DHA   C118  662   3.280   0.818   4.354
    3DHA   H18R  663   3.185   0.790   4.308
    3DHA   H18S  664   3.346   0.828   4.268
    3DHA   C119  665   3.282   0.954   4.416
    3DHA   H19R  666   3.375   0.981   4.465
    3DHA   C120  667   3.173   1.028   4.438
    3DHA   H20R  668   3.188   1.117   4.499
    3DHA   C121  669   3.031   1.012   4.387
    3DHA   H21R  670   3.007   0.921   4.332
    3DHA   H21S  671   3.021   1.077   4.300
    3DHA   C122  672   2.927   1.057   4.484
    3DHA   H22R  673   2.949   1.154   4.528
    3DHA   H22S  674   2.924   0.996   4.575
    3DHA   H22T  675   2.831   1.051   4.434
    1ST    C118  676   0.794   0.834   5.553
    1ST    H18R  677   0.716   0.892   5.603
    1ST    H18S  678   0.895   0.866   5.582
    1ST    H18T  679   0.778   0.732   5.589
    1ST    C117  680   0.785   0.844   5.401
    1ST    H17R  681   0.679   0.824   5.380
    1ST    H17S  682   0.803   0.939   5.350
    1ST    C116  683   0.871   0.739   5.333
    1ST    H16R  684   0.975   0.751   5.363
    1ST    H16S  685   0.855   0.637   5.367
    1ST    C115  686   0.846   0.747   5.182
    1ST    H15R  687   0.749   0.703   5.159
    1ST    H15S  688   0.848   0.850   5.147
    1ST    C114  689   0.953   0.662   5.111
    1ST    H14R  690   1.047   0.718   5.102
    1ST    H14S  691   0.959   0.582   5.184
    1ST    C113  692   0.904   0.603   4.976
    1ST    H13R  693   0.839   0.518   5.000
    1ST    H13S  694   0.852   0.666   4.905
    1ST    C112  695   1.022   0.533   4.895
    1ST    H12R  696   0.980   0.475   4.813
    1ST    H12S  697   1.079   0.612   4.847
    1ST    C111  698   1.121   0.443   4.984
    1ST    H11R  699   1.198   0.422   4.909
    1ST    H11S  700   1.164   0.508   5.060
    1ST    C110  701   1.065   0.314   5.044
    1ST    H10R  702   0.962   0.330   5.076
    1ST    H10S  703   1.042   0.251   4.958
    1ST     C19  704   1.162   0.237   5.132
    1ST     H9R  705   1.263   0.260   5.099
    1ST     H9S  706   1.159   0.297   5.223
    1ST     C18  707   1.131   0.090   5.143
    1ST     H8R  708   1.031   0.076   5.184
    1ST     H8S  709   1.130   0.035   5.048
    1ST     C17  710   1.245   0.028   5.227
    1ST     H7R  711   1.332   0.057   5.168
    1ST     H7S  712   1.253   0.086   5.319
    1ST     C16  713   1.249  -0.117   5.265
    1ST     H6R  714   1.151  -0.137   5.309
    1ST     H6S  715   1.270  -0.183   5.181
    1ST     C15  716   1.352  -0.159   5.379
    1ST     H5R  717   1.355  -0.268   5.391
    1ST     H5S  718   1.452  -0.131   5.345
    1ST     C14  719   1.327  -0.110   5.518
    1ST     H4R  720   1.328  -0.001   5.521
    1ST     H4S  721   1.233  -0.152   5.556
    1ST     C13  722   1.448  -0.137   5.606
    1ST     H3R  723   1.484  -0.236   5.580
    1ST     H3S  724   1.525  -0.062   5.587
    1ST     C12  725   1.410  -0.132   5.754
    1ST     H2R  726   1.348  -0.216   5.788
    1ST     H2S  727   1.503  -0.147   5.807
    2PS     C11  728   1.355   0.004   5.791
    2PS     O12  729   1.409   0.103   5.748
    2PS     O11  730   1.242  -0.008   5.865
    2PS      C1  731   1.165   0.121   5.886
    2PS      HR  732   1.223   0.197   5.938
    2PS      HS  733   1.132   0.157   5.788
    2PS      C2  734   1.041   0.093   5.977
    2PS      HX  735   0.980   0.184   5.980
    2PS      C3  736   1.078   0.049   6.120
    2PS      HA  737   1.126  -0.049   6.122
    2PS      HB  738   1.144   0.121   6.169
    2PS     O31  739   0.966   0.041   6.203
    2PS     P31  740   0.964  -0.017   6.355
    2PS     O32  741   1.048   0.082   6.445
    2PS     C31  742   0.996   0.205   6.493
    2PS     H1A  743   0.976   0.277   6.413
    2PS     H1B  744   0.904   0.181   6.546
    2PS     C32  745   1.095   0.252   6.597
    2PS     H2A  746   1.124   0.165   6.656
    2PS     N31  747   1.229   0.306   6.536
    2PS    HN1A  748   1.207   0.386   6.475
    2PS    HN1B  749   1.286   0.353   6.608
    2PS    HN1C  750   1.290   0.235   6.492
    2PS     C33  751   1.034   0.346   6.698
    2PS     O33  752   0.820  -0.016   6.392
    2PS     O34  753   1.025  -0.147   6.354
    2PS     O21  754   0.967   0.006   5.900
    2PS     C21  755   0.833   0.013   5.875
    2PS     O22  756   0.754   0.089   5.937
    2PS     O35  757   0.997   0.455   6.671
    2PS     O36  758   1.014   0.308   6.806
    3DHA   C116  759   0.332   0.369   4.884
    3DHA   H16R  760   0.251   0.415   4.939
    3DHA   C115  761   0.426   0.287   4.971
    3DHA   H15R  762   0.358   0.245   5.045
    3DHA   H15S  763   0.462   0.193   4.929
    3DHA   C114  764   0.541   0.365   5.031
    3DHA   H14R  765   0.636   0.356   4.978
    3DHA   C113  766   0.540   0.423   5.151
    3DHA   H13R  767   0.638   0.461   5.178
    3DHA   C112  768   0.431   0.433   5.255
    3DHA   H12R  769   0.399   0.537   5.266
    3DHA   H12S  770   0.342   0.387   5.211
    3DHA   C111  771   0.462   0.371   5.390
    3DHA   H11R  772   0.407   0.421   5.469
    3DHA   C110  773   0.557   0.287   5.437
    3DHA   H10R  774   0.556   0.270   5.544
    3DHA    C19  775   0.666   0.214   5.357
    3DHA    H9R  776   0.697   0.118   5.397
    3DHA    H9S  777   0.614   0.186   5.265
    3DHA    C18  778   0.788   0.303   5.332
    3DHA    H8R  779   0.784   0.356   5.237
    3DHA    C17  780   0.901   0.310   5.400
    3DHA    H7R  781   0.976   0.384   5.370
    3DHA    C16  782   0.918   0.253   5.540
    3DHA    H6R  783   0.989   0.315   5.597
    3DHA    H6S  784   0.820   0.256   5.587
    3DHA    C15  785   0.972   0.112   5.543
    3DHA    H5R  786   1.072   0.098   5.503
    3DHA    C14  787   0.902   0.003   5.585
    3DHA    H4R  788   0.951  -0.093   5.585
    3DHA    C13  789   0.759  -0.015   5.632
    3DHA    H3R  790   0.701   0.077   5.639
    3DHA    H3S  791   0.706  -0.093   5.577
    3DHA    C12  792   0.771  -0.077   5.772
    3DHA    H2R  793   0.672  -0.103   5.812
    3DHA    H2S  794   0.824  -0.171   5.761
    3DHA   C117  795   0.349   0.394   4.752
    3DHA   H17R  796   0.282   0.463   4.702
    3DHA   C118  797   0.461   0.349   4.670
    3DHA   H18R  798   0.440   0.357   4.563
    3DHA   H18S  799   0.485   0.244   4.687
    3DHA   C119  800   0.583   0.440   4.695
    3DHA   H19R  801   0.641   0.402   4.779
    3DHA   C120  802   0.620   0.550   4.629
    3DHA   H20R  803   0.705   0.614   4.656
    3DHA   C121  804   0.546   0.601   4.510
    3DHA   H21R  805   0.555   0.709   4.510
    3DHA   H21S  806   0.438   0.583   4.511
    3DHA   C122  807   0.603   0.553   4.382
    3DHA   H22R  808   0.692   0.612   4.360
    3DHA   H22S  809   0.543   0.562   4.292
    3DHA   H22T  810   0.633   0.448   4.390
    1ST    C118  811   2.509   1.720   4.488
    1ST    H18R  812   2.488   1.805   4.422
    1ST    H18S  813   2.435   1.641   4.474
    1ST    H18T  814   2.610   1.682   4.471
    1ST    C117  815   2.498   1.746   4.634
    1ST    H17R  816   2.558   1.833   4.662
    1ST    H17S  817   2.398   1.792   4.640
    1ST    C116  818   2.519   1.628   4.730
    1ST    H16R  819   2.447   1.547   4.719
    1ST    H16S  820   2.616   1.589   4.701
    1ST    C115  821   2.524   1.676   4.882
    1ST    H15R  822   2.560   1.598   4.948
    1ST    H15S  823   2.609   1.745   4.883
    1ST    C114  824   2.406   1.757   4.939
    1ST    H14R  825   2.387   1.833   4.863
    1ST    H14S  826   2.319   1.691   4.949
    1ST    C113  827   2.452   1.819   5.073
    1ST    H13R  828   2.526   1.898   5.059
    1ST    H13S  829   2.367   1.864   5.126
    1ST    C112  830   2.516   1.732   5.176
    1ST    H12R  831   2.607   1.684   5.139
    1ST    H12S  832   2.552   1.798   5.255
    1ST    C111  833   2.418   1.634   5.236
    1ST    H11R  834   2.326   1.685   5.263
    1ST    H11S  835   2.396   1.548   5.172
    1ST    C110  836   2.468   1.561   5.355
    1ST    H10R  837   2.568   1.519   5.347
    1ST    H10S  838   2.485   1.646   5.421
    1ST     C19  839   2.365   1.457   5.400
    1ST     H9R  840   2.266   1.503   5.401
    1ST     H9S  841   2.354   1.379   5.324
    1ST     C18  842   2.401   1.402   5.539
    1ST     H8R  843   2.487   1.335   5.543
    1ST     H8S  844   2.447   1.478   5.602
    1ST     C17  845   2.293   1.327   5.610
    1ST     H7R  846   2.195   1.372   5.597
    1ST     H7S  847   2.285   1.229   5.564
    1ST     C16  848   2.318   1.300   5.756
    1ST     H6R  849   2.419   1.261   5.770
    1ST     H6S  850   2.315   1.398   5.805
    1ST     C15  851   2.215   1.216   5.826
    1ST     H5R  852   2.181   1.273   5.913
    1ST     H5S  853   2.134   1.205   5.755
    1ST     C14  854   2.261   1.084   5.881
    1ST     H4R  855   2.278   1.030   5.788
    1ST     H4S  856   2.356   1.085   5.934
    1ST     C13  857   2.154   1.009   5.960
    1ST     H3R  858   2.114   1.080   6.031
    1ST     H3S  859   2.070   0.981   5.896
    1ST     C12  860   2.192   0.877   6.031
    1ST     H2R  861   2.210   0.804   5.952
    1ST     H2S  862   2.289   0.894   6.079
    2PS     C11  863   2.090   0.833   6.140
    2PS     O12  864   2.105   0.870   6.253
    2PS     O11  865   1.985   0.766   6.091
    2PS      C1  866   1.880   0.730   6.180
    2PS      HR  867   1.821   0.649   6.138
    2PS      HS  868   1.928   0.688   6.269
    2PS      C2  869   1.784   0.852   6.215
    2PS      HX  870   1.852   0.936   6.235
    2PS      C3  871   1.684   0.819   6.319
    2PS      HA  872   1.725   0.847   6.416
    2PS      HB  873   1.590   0.872   6.300
    2PS     O31  874   1.669   0.675   6.321
    2PS     P31  875   1.557   0.611   6.420
    2PS     O32  876   1.445   0.569   6.326
    2PS     C31  877   1.364   0.660   6.249
    2PS     H1A  878   1.325   0.746   6.304
    2PS     H1B  879   1.432   0.706   6.177
    2PS     C32  880   1.251   0.588   6.177
    2PS     H2A  881   1.200   0.655   6.107
    2PS     N31  882   1.300   0.470   6.092
    2PS    HN1A  883   1.225   0.441   6.027
    2PS    HN1B  884   1.375   0.498   6.027
    2PS    HN1C  885   1.335   0.389   6.145
    2PS     C33  886   1.159   0.550   6.292
    2PS     O33  887   1.601   0.488   6.481
    2PS     O34  888   1.510   0.715   6.515
    2PS     O21  889   1.703   0.886   6.096
    2PS     C21  890   1.767   0.971   6.005
    2PS     O22  891   1.834   1.066   6.038
    2PS     O35  892   1.099   0.646   6.342
    2PS     O36  893   1.150   0.434   6.315
    3DHA   C116  894   1.141   0.946   4.618
    3DHA   H16R  895   1.210   1.027   4.596
    3DHA   C115  896   1.204   0.856   4.714
    3DHA   H15R  897   1.138   0.849   4.800
    3DHA   H15S  898   1.211   0.758   4.667
    3DHA   C114  899   1.339   0.912   4.755
    3DHA   H14R  900   1.416   0.906   4.679
    3DHA   C113  901   1.360   0.980   4.870
    3DHA   H13R  902   1.463   1.007   4.892
    3DHA   C112  903   1.278   0.996   4.996
    3DHA   H12R  904   1.273   1.098   5.035
    3DHA   H12S  905   1.174   0.976   4.968
    3DHA   C111  906   1.307   0.903   5.109
    3DHA   H11R  907   1.302   0.802   5.069
    3DHA   C110  908   1.323   0.923   5.242
    3DHA   H10R  909   1.338   0.840   5.311
    3DHA    C19  910   1.333   1.049   5.321
    3DHA    H9R  911   1.435   1.071   5.353
    3DHA    H9S  912   1.314   1.134   5.255
    3DHA    C18  913   1.250   1.052   5.444
    3DHA    H8R  914   1.145   1.032   5.424
    3DHA    C17  915   1.293   1.065   5.572
    3DHA    H7R  916   1.216   1.063   5.647
    3DHA    C16  917   1.426   1.085   5.630
    3DHA    H6R  918   1.479   1.171   5.588
    3DHA    H6S  919   1.414   1.117   5.734
    3DHA    C15  920   1.507   0.961   5.609
    3DHA    H5R  921   1.502   0.917   5.510
    3DHA    C14  922   1.577   0.893   5.703
    3DHA    H4R  923   1.634   0.804   5.677
    3DHA    C13  924   1.593   0.931   5.842
    3DHA    H3R  925   1.547   1.027   5.864
    3DHA    H3S  926   1.554   0.850   5.904
    3DHA    C12  927   1.742   0.932   5.865
    3DHA    H2R  928   1.774   0.828   5.860
    3DHA    H2S  929   1.793   1.000   5.796
    3DHA   C117  930   1.024   0.935   4.557
    3DHA   H17R  931   1.003   1.003   4.475
    3DHA   C118  932   0.915   0.841   4.586
    3DHA   H18R  933   0.929   0.799   4.686
    3DHA   H18S  934   0.916   0.747   4.531
    3DHA   C119  935   0.784   0.905   4.561
    3DHA   H19R  936   0.725   0.882   4.472
    3DHA   C120  937   0.718   0.980   4.653
    3DHA   H20R  938   0.625   1.022   4.615
    3DHA   C121  939   0.782   1.030   4.772
    3DHA   H21R  940   0.755   1.136   4.780
    3DHA   H21S  941   0.891   1.029   4.771
    3DHA   C122  942   0.716   0.954   4.882
    3DHA   H22R  943   0.729   1.010   4.975
    3DHA   H22S  944   0.769   0.859   4.898
    3DHA   H22T  945   0.607   0.950   4.880
    1ST    C118  946   2.823   3.181   4.152
    1ST    H18R  947   2.872   3.272   4.117
    1ST    H18S  948   2.720   3.214   4.170
    1ST    H18T  949   2.826   3.097   4.082
    1ST    C117  950   2.872   3.158   4.292
    1ST    H17R  951   2.851   3.237   4.364
    1ST    H17S  952   2.816   3.074   4.334
    1ST    C116  953   3.019   3.126   4.314
    1ST    H16R  954   3.065   3.056   4.244
    1ST    H16S  955   3.084   3.214   4.304
    1ST    C115  956   3.060   3.067   4.446
    1ST    H15R  957   2.995   2.981   4.466
    1ST    H15S  958   3.159   3.023   4.444
    1ST    C114  959   3.048   3.155   4.567
    1ST    H14R  960   3.132   3.222   4.586
    1ST    H14S  961   2.965   3.220   4.540
    1ST    C113  962   3.036   3.075   4.700
    1ST    H13R  963   2.950   3.008   4.689
    1ST    H13S  964   3.120   3.007   4.709
    1ST    C112  965   3.032   3.162   4.824
    1ST    H12R  966   2.939   3.218   4.828
    1ST    H12S  967   3.024   3.102   4.915
    1ST    C111  968   3.157   3.256   4.849
    1ST    H11R  969   3.176   3.312   4.758
    1ST    H11S  970   3.107   3.320   4.923
    1ST    C110  971   3.286   3.185   4.886
    1ST    H10R  972   3.268   3.115   4.967
    1ST    H10S  973   3.332   3.126   4.806
    1ST     C19  974   3.395   3.274   4.943
    1ST     H9R  975   3.475   3.207   4.976
    1ST     H9S  976   3.436   3.339   4.866
    1ST     C18  977   3.353   3.353   5.070
    1ST     H8R  978   3.270   3.422   5.051
    1ST     H8S  979   3.316   3.279   5.141
    1ST     C17  980   3.468   3.440   5.126
    1ST     H7R  981   3.551   3.388   5.174
    1ST     H7S  982   3.503   3.514   5.054
    1ST     C16  983   3.418   3.535   5.238
    1ST     H6R  984   3.506   3.591   5.271
    1ST     H6S  985   3.344   3.601   5.192
    1ST     C15  986   3.346   3.476   5.361
    1ST     H5R  987   3.256   3.422   5.332
    1ST     H5S  988   3.409   3.411   5.422
    1ST     C14  989   3.303   3.599   5.453
    1ST     H4R  990   3.388   3.657   5.488
    1ST     H4S  991   3.237   3.667   5.397
    1ST     C13  992   3.233   3.551   5.579
    1ST     H3R  993   3.124   3.545   5.567
    1ST     H3S  994   3.254   3.448   5.609
    1ST     C12  995   3.283   3.624   5.701
    1ST     H2R  996   3.390   3.601   5.699
    1ST     H2S  997   3.257   3.731   5.703
    2PS     C11  998   3.213   3.565   5.821
    2PS     O12  999   3.275   3.491   5.895
    2PS     O11 1000   3.091   3.617   5.838
    2PS      C1 1001   3.021   3.581   5.956
    2PS      HR 1002   2.947   3.505   5.932
    2PS      HS 1003   3.088   3.541   6.032
    2PS      C2 1004   2.961   3.705   6.022
    2PS      HX 1005   3.040   3.779   6.010
    2PS      C3 1006   2.934   3.684   6.171
    2PS      HA 1007   2.856   3.609   6.183
    2PS      HB 1008   3.014   3.639   6.231
    2PS     O31 1009   2.894   3.812   6.227
    2PS     P31 1010   2.812   3.827   6.369
    2PS     O32 1011   2.894   3.751   6.479
    2PS     C31 1012   3.003   3.808   6.552
    2PS     H1A 1013   3.068   3.856   6.478
    2PS     H1B 1014   2.968   3.870   6.635
    2PS     C32 1015   3.088   3.691   6.601
    2PS     H2A 1016   3.025   3.622   6.656
    2PS     N31 1017   3.137   3.611   6.482
    2PS    HN1A 1018   3.187   3.672   6.415
    2PS    HN1B 1019   3.214   3.547   6.506
    2PS    HN1C 1020   3.063   3.552   6.440
    2PS     C33 1021   3.198   3.737   6.689
    2PS     O33 1022   2.808   3.968   6.409
    2PS     O34 1023   2.685   3.757   6.364
    2PS     O21 1024   2.838   3.732   5.954
    2PS     C21 1025   2.784   3.856   5.946
    2PS     O22 1026   2.839   3.957   5.992
    2PS     O35 1027   3.300   3.673   6.695
    2PS     O36 1028   3.179   3.832   6.762
    3DHA   C116 1029   1.955   3.792   4.831
    3DHA   H16R 1030   2.060   3.778   4.852
    3DHA   C115 1031   1.874   3.841   4.951
    3DHA   H15R 1032   1.897   3.946   4.970
    3DHA   H15S 1033   1.767   3.833   4.935
    3DHA   C114 1034   1.908   3.755   5.068
    3DHA   H14R 1035   1.903   3.649   5.044
    3DHA   C113 1036   1.961   3.796   5.185
    3DHA   H13R 1037   1.987   3.715   5.252
    3DHA   C112 1038   1.998   3.928   5.238
    3DHA   H12R 1039   1.962   4.012   5.178
    3DHA   H12S 1040   1.945   3.945   5.332
    3DHA   C111 1041   2.151   3.944   5.249
    3DHA   H11R 1042   2.200   3.941   5.152
    3DHA   C110 1043   2.224   3.969   5.356
    3DHA   H10R 1044   2.330   3.991   5.349
    3DHA    C19 1045   2.161   3.997   5.491
    3DHA    H9R 1046   2.210   4.083   5.536
    3DHA    H9S 1047   2.056   4.024   5.492
    3DHA    C18 1048   2.160   3.870   5.575
    3DHA    H8R 1049   2.114   3.784   5.527
    3DHA    C17 1050   2.232   3.843   5.680
    3DHA    H7R 1051   2.241   3.744   5.722
    3DHA    C16 1052   2.319   3.955   5.744
    3DHA    H6R 1053   2.264   4.049   5.758
    3DHA    H6S 1054   2.339   3.927   5.847
    3DHA    C15 1055   2.439   3.996   5.664
    3DHA    H5R 1056   2.408   4.009   5.560
    3DHA    C14 1057   2.562   4.011   5.706
    3DHA    H4R 1058   2.641   4.018   5.631
    3DHA    C13 1059   2.600   3.992   5.852
    3DHA    H3R 1060   2.667   4.077   5.869
    3DHA    H3S 1061   2.514   3.991   5.919
    3DHA    C12 1062   2.662   3.856   5.856
    3DHA    H2R 1063   2.587   3.779   5.873
    3DHA    H2S 1064   2.704   3.832   5.758
    3DHA   C117 1065   1.913   3.764   4.708
    3DHA   H17R 1066   1.989   3.735   4.637
    3DHA   C118 1067   1.775   3.741   4.666
    3DHA   H18R 1068   1.703   3.816   4.701
    3DHA   H18S 1069   1.749   3.650   4.721
    3DHA   C119 1070   1.769   3.706   4.521
    3DHA   H19R 1071   1.864   3.668   4.485
    3DHA   C120 1072   1.663   3.715   4.440
    3DHA   H20R 1073   1.676   3.701   4.333
    3DHA   C121 1074   1.516   3.739   4.471
    3DHA   H21R 1075   1.482   3.720   4.573
    3DHA   H21S 1076   1.449   3.681   4.406
    3DHA   C122 1077   1.496   3.889   4.462
    3DHA   H22R 1078   1.524   3.916   4.360
    3DHA   H22S 1079   1.567   3.939   4.529
    3DHA   H22T 1080   1.392   3.919   4.481
    1ST    C118 1081   3.022   2.596   3.558
    1ST    H18R 1082   3.028   2.703   3.538
    1ST    H18S 1083   2.995   2.541   3.467
    1ST    H18T 1084   3.125   2.564   3.575
    1ST    C117 1085   2.948   2.555   3.686
    1ST    H17R 1086   2.844   2.581   3.667
    1ST    H17S 1087   2.949   2.447   3.699
    1ST    C116 1088   3.010   2.607   3.821
    1ST    H16R 1089   3.077   2.533   3.866
    1ST    H16S 1090   3.062   2.703   3.814
    1ST    C115 1091   2.904   2.624   3.938
    1ST    H15R 1092   2.815   2.673   3.899
    1ST    H15S 1093   2.876   2.521   3.959
    1ST    C114 1094   2.946   2.702   4.062
    1ST    H14R 1095   3.003   2.635   4.126
    1ST    H14S 1096   3.010   2.784   4.029
    1ST    C113 1097   2.827   2.754   4.146
    1ST    H13R 1098   2.866   2.822   4.222
    1ST    H13S 1099   2.753   2.813   4.092
    1ST    C112 1100   2.749   2.641   4.222
    1ST    H12R 1101   2.654   2.664   4.271
    1ST    H12S 1102   2.704   2.570   4.152
    1ST    C111 1103   2.830   2.553   4.329
    1ST    H11R 1104   2.755   2.478   4.355
    1ST    H11S 1105   2.906   2.498   4.273
    1ST    C110 1106   2.898   2.631   4.445
    1ST    H10R 1107   2.919   2.733   4.415
    1ST    H10S 1108   2.829   2.638   4.529
    1ST     C19 1109   3.015   2.556   4.511
    1ST     H9R 1110   3.070   2.518   4.425
    1ST     H9S 1111   3.085   2.616   4.570
    1ST     C18 1112   2.984   2.438   4.605
    1ST     H8R 1113   2.884   2.406   4.577
    1ST     H8S 1114   3.054   2.355   4.589
    1ST     C17 1115   3.006   2.466   4.759
    1ST     H7R 1116   3.095   2.525   4.779
    1ST     H7S 1117   2.924   2.532   4.790
    1ST     C16 1118   3.006   2.349   4.856
    1ST     H6R 1119   2.904   2.326   4.889
    1ST     H6S 1120   3.043   2.253   4.821
    1ST     C15 1121   3.096   2.388   4.976
    1ST     H5R 1122   3.198   2.374   4.941
    1ST     H5S 1123   3.077   2.493   4.999
    1ST     C14 1124   3.080   2.301   5.105
    1ST     H4R 1125   2.975   2.286   5.132
    1ST     H4S 1126   3.116   2.201   5.081
    1ST     C13 1127   3.158   2.376   5.215
    1ST     H3R 1128   3.262   2.379   5.181
    1ST     H3S 1129   3.128   2.481   5.220
    1ST     C12 1130   3.135   2.319   5.357
    1ST     H2R 1131   3.027   2.331   5.368
    1ST     H2S 1132   3.144   2.210   5.348
    2PS     C11 1133   3.215   2.383   5.465
    2PS     O12 1134   3.180   2.384   5.578
    2PS     O11 1135   3.336   2.432   5.427
    2PS      C1 1136   3.434   2.482   5.526
    2PS      HR 1137   3.522   2.524   5.477
    2PS      HS 1138   3.377   2.547   5.593
    2PS      C2 1139   3.484   2.368   5.613
    2PS      HX 1140   3.401   2.326   5.670
    2PS      C3 1141   3.577   2.433   5.720
    2PS      HA 1142   3.671   2.454   5.668
    2PS      HB 1143   3.535   2.527   5.758
    2PS     O31 1144   3.611   2.351   5.833
    2PS     P31 1145   3.529   2.371   5.972
    2PS     O32 1146   3.565   2.526   6.006
    2PS     C31 1147   3.701   2.558   6.031
    2PS     H1A 1148   3.751   2.479   6.088
    2PS     H1B 1149   3.766   2.556   5.943
    2PS     C32 1150   3.710   2.692   6.105
    2PS     H2A 1151   3.812   2.703   6.143
    2PS     N31 1152   3.652   2.809   6.030
    2PS    HN1A 1153   3.638   2.897   6.083
    2PS    HN1B 1154   3.705   2.832   5.944
    2PS    HN1C 1155   3.561   2.788   5.984
    2PS     C33 1156   3.630   2.659   6.234
    2PS     O33 1157   3.387   2.358   5.934
    2PS     O34 1158   3.580   2.288   6.081
    2PS     O21 1159   3.578   2.277   5.544
    2PS     C21 1160   3.521   2.175   5.481
    2PS     O22 1161   3.402   2.146   5.487
    2PS     O35 1162   3.554   2.744   6.282
    2PS     O36 1163   3.667   2.569   6.306
    3DHA   C116 1164   3.745   3.016   4.956
    3DHA   H16R 1165   3.692   2.944   5.018
    3DHA   C115 1166   3.689   3.017   4.819
    3DHA   H15R 1167   3.582   3.031   4.833
    3DHA   H15S 1168   3.738   3.093   4.758
    3DHA   C114 1169   3.720   2.883   4.759
    3DHA   H14R 1170   3.820   2.844   4.775
    3DHA   C113 1171   3.634   2.812   4.694
    3DHA   H13R 1172   3.656   2.711   4.658
    3DHA   C112 1173   3.490   2.837   4.674
    3DHA   H12R 1174   3.455   2.916   4.741
    3DHA   H12S 1175   3.485   2.865   4.568
    3DHA   C111 1176   3.414   2.716   4.708
    3DHA   H11R 1177   3.344   2.688   4.629
    3DHA   C110 1178   3.423   2.634   4.819
    3DHA   H10R 1179   3.356   2.548   4.827
    3DHA    C19 1180   3.514   2.662   4.929
    3DHA    H9R 1181   3.612   2.622   4.903
    3DHA    H9S 1182   3.534   2.768   4.947
    3DHA    C18 1183   3.466   2.599   5.064
    3DHA    H8R 1184   3.376   2.644   5.104
    3DHA    C17 1185   3.527   2.505   5.132
    3DHA    H7R 1186   3.479   2.470   5.224
    3DHA    C16 1187   3.657   2.435   5.102
    3DHA    H6R 1188   3.636   2.342   5.048
    3DHA    H6S 1189   3.717   2.506   5.046
    3DHA    C15 1190   3.730   2.400   5.224
    3DHA    H5R 1191   3.780   2.487   5.267
    3DHA    C14 1192   3.741   2.282   5.290
    3DHA    H4R 1193   3.795   2.280   5.385
    3DHA    C13 1194   3.665   2.152   5.273
    3DHA    H3R 1195   3.591   2.164   5.195
    3DHA    H3S 1196   3.737   2.081   5.231
    3DHA    C12 1197   3.615   2.091   5.405
    3DHA    H2R 1198   3.558   2.002   5.380
    3DHA    H2S 1199   3.696   2.076   5.476
    3DHA   C117 1200   3.839   3.093   5.007
    3DHA   H17R 1201   3.861   3.077   5.112
    3DHA   C118 1202   3.907   3.213   4.941
    3DHA   H18R 1203   3.903   3.204   4.832
    3DHA   H18S 1204   4.013   3.208   4.965
    3DHA   C119 1205   3.869   3.355   4.977
    3DHA   H19R 1206   3.914   3.394   5.068
    3DHA   C120 1207   3.796   3.443   4.908
    3DHA   H20R 1208   3.775   3.540   4.951
    3DHA   C121 1209   3.709   3.420   4.790
    3DHA   H21R 1210   3.611   3.466   4.809
    3DHA   H21S 1211   3.692   3.317   4.758
    3DHA   C122 1212   3.754   3.504   4.669
    3DHA   H22R 1213   3.862   3.497   4.653
    3DHA   H22S 1214   3.722   3.608   4.676
    3DHA   H22T 1215   3.712   3.461   4.578
    1ST    C118 1216   0.968   1.970   4.334
    1ST    H18R 1217   1.072   1.979   4.366
    1ST    H18S 1218   0.954   2.065   4.282
    1ST    H18T 1219   0.967   1.891   4.259
    1ST    C117 1220   0.867   1.933   4.448
    1ST    H17R 1221   0.766   1.964   4.422
    1ST    H17S 1222   0.867   1.823   4.450
    1ST    C116 1223   0.906   1.963   4.589
    1ST    H16R 1224   0.910   2.071   4.600
    1ST    H16S 1225   0.832   1.920   4.657
    1ST    C115 1226   1.048   1.910   4.630
    1ST    H15R 1227   1.052   1.806   4.596
    1ST    H15S 1228   1.132   1.950   4.573
    1ST    C114 1229   1.089   1.927   4.779
    1ST    H14R 1230   1.189   1.888   4.796
    1ST    H14S 1231   1.096   2.036   4.783
    1ST    C113 1232   0.987   1.859   4.870
    1ST    H13R 1233   0.890   1.908   4.871
    1ST    H13S 1234   0.964   1.761   4.828
    1ST    C112 1235   1.030   1.839   5.015
    1ST    H12R 1236   1.117   1.775   5.028
    1ST    H12S 1237   1.064   1.938   5.045
    1ST    C111 1238   0.907   1.795   5.099
    1ST    H11R 1239   0.825   1.864   5.080
    1ST    H11S 1240   0.877   1.695   5.070
    1ST    C110 1241   0.946   1.804   5.250
    1ST    H10R 1242   1.050   1.776   5.269
    1ST    H10S 1243   0.960   1.908   5.280
    1ST     C19 1244   0.850   1.757   5.357
    1ST     H9R 1245   0.752   1.805   5.350
    1ST     H9S 1246   0.826   1.655   5.324
    1ST     C18 1247   0.905   1.754   5.492
    1ST     H8R 1248   0.980   1.674   5.495
    1ST     H8S 1249   0.971   1.839   5.509
    1ST     C17 1250   0.794   1.744   5.592
    1ST     H7R 1251   0.733   1.833   5.577
    1ST     H7S 1252   0.742   1.649   5.576
    1ST     C16 1253   0.845   1.732   5.740
    1ST     H6R 1254   0.930   1.663   5.741
    1ST     H6S 1255   0.895   1.826   5.762
    1ST     C15 1256   0.727   1.724   5.845
    1ST     H5R 1257   0.640   1.789   5.832
    1ST     H5S 1258   0.678   1.629   5.821
    1ST     C14 1259   0.785   1.740   5.990
    1ST     H4R 1260   0.886   1.700   6.003
    1ST     H4S 1261   0.795   1.845   6.015
    1ST     C13 1262   0.696   1.673   6.090
    1ST     H3R 1263   0.679   1.567   6.070
    1ST     H3S 1264   0.744   1.676   6.188
    1ST     C12 1265   0.557   1.731   6.110
    1ST     H2R 1266   0.565   1.838   6.130
    1ST     H2S 1267   0.500   1.737   6.017
    2PS     C11 1268   0.479   1.662   6.221
    2PS     O12 1269   0.518   1.623   6.327
    2PS     O11 1270   0.348   1.664   6.194
    2PS      C1 1271   0.247   1.620   6.293
    2PS      HR 1272   0.161   1.595   6.230
    2PS      HS 1273   0.282   1.526   6.335
    2PS      C2 1274   0.235   1.721   6.410
    2PS      HX 1275   0.327   1.729   6.469
    2PS      C3 1276   0.114   1.678   6.498
    2PS      HA 1277   0.024   1.685   6.436
    2PS      HB 1278   0.121   1.575   6.533
    2PS     O31 1279   0.090   1.758   6.613
    2PS     P31 1280   0.001   1.724   6.745
    2PS     O32 1281   0.078   1.624   6.835
    2PS     C31 1282   0.022   1.572   6.956
    2PS     H1A 1283   0.027   1.649   7.034
    2PS     H1B 1284  -0.079   1.536   6.938
    2PS     C32 1285   0.108   1.447   6.999
    2PS     H2A 1286   0.110   1.385   6.909
    2PS     N31 1287   0.255   1.482   7.033
    2PS    HN1A 1288   0.303   1.399   7.071
    2PS    HN1B 1289   0.299   1.509   6.943
    2PS    HN1C 1290   0.259   1.563   7.097
    2PS     C33 1291   0.050   1.372   7.108
    2PS     O33 1292   0.003   1.843   6.837
    2PS     O34 1293  -0.119   1.656   6.699
    2PS     O21 1294   0.195   1.853   6.358
    2PS     C21 1295   0.291   1.941   6.311
    2PS     O22 1296   0.407   1.919   6.336
    2PS     O35 1297   0.048   1.425   7.219
    2PS     O36 1298   0.018   1.255   7.101
    3DHA   C116 1299   0.648   2.077   4.948
    3DHA   H16R 1300   0.741   2.052   4.999
    3DHA   C115 1301   0.531   2.064   5.041
    3DHA   H15R 1302   0.488   2.161   5.068
    3DHA   H15S 1303   0.455   2.003   4.991
    3DHA   C114 1304   0.570   1.998   5.165
    3DHA   H14R 1305   0.592   1.893   5.149
    3DHA   C113 1306   0.590   2.064   5.282
    3DHA   H13R 1307   0.627   2.009   5.368
    3DHA   C112 1308   0.572   2.204   5.311
    3DHA   H12R 1309   0.571   2.263   5.219
    3DHA   H12S 1310   0.470   2.221   5.344
    3DHA   C111 1311   0.667   2.252   5.410
    3DHA   H11R 1312   0.752   2.303   5.365
    3DHA   C110 1313   0.646   2.276   5.543
    3DHA   H10R 1314   0.721   2.334   5.596
    3DHA    C19 1315   0.527   2.228   5.628
    3DHA    H9R 1316   0.484   2.316   5.676
    3DHA    H9S 1317   0.441   2.200   5.566
    3DHA    C18 1318   0.564   2.115   5.717
    3DHA    H8R 1319   0.600   2.026   5.665
    3DHA    C17 1320   0.575   2.109   5.849
    3DHA    H7R 1321   0.606   2.016   5.896
    3DHA    C16 1322   0.554   2.221   5.941
    3DHA    H6R 1323   0.598   2.202   6.039
    3DHA    H6S 1324   0.604   2.305   5.892
    3DHA    C15 1325   0.412   2.259   5.959
    3DHA    H5R 1326   0.377   2.341   5.897
    3DHA    C14 1327   0.326   2.205   6.043
    3DHA    H4R 1328   0.223   2.242   6.042
    3DHA    C13 1329   0.363   2.092   6.128
    3DHA    H3R 1330   0.382   2.004   6.067
    3DHA    H3S 1331   0.456   2.118   6.180
    3DHA    C12 1332   0.254   2.059   6.236
    3DHA    H2R 1333   0.238   2.148   6.297
    3DHA    H2S 1334   0.164   2.036   6.178
    3DHA   C117 1335   0.637   2.103   4.819
    3DHA   H17R 1336   0.727   2.091   4.758
    3DHA   C118 1337   0.513   2.127   4.735
    3DHA   H18R 1338   0.539   2.203   4.662
    3DHA   H18S 1339   0.437   2.162   4.806
    3DHA   C119 1340   0.462   1.999   4.669
    3DHA   H19R 1341   0.482   1.912   4.731
    3DHA   C120 1342   0.371   1.991   4.568
    3DHA   H20R 1343   0.339   1.888   4.553
    3DHA   C121 1344   0.302   2.094   4.496
    3DHA   H21R 1345   0.331   2.193   4.531
    3DHA   H21S 1346   0.194   2.081   4.508
    3DHA   C122 1347   0.347   2.077   4.352
    3DHA   H22R 1348   0.319   1.988   4.296
    3DHA   H22S 1349   0.455   2.093   4.351
    3DHA   H22T 1350   0.315   2.158   4.287
    1ST    C118 1351   4.009   2.473   4.141
    1ST    H18R 1352   3.944   2.534   4.079
    1ST    H18S 1353   4.073   2.410   4.079
    1ST    H18T 1354   4.073   2.552   4.182
    1ST    C117 1355   3.933   2.382   4.246
    1ST    H17R 1356   3.871   2.316   4.185
    1ST    H17S 1357   4.018   2.329   4.287
    1ST    C116 1358   3.854   2.459   4.357
    1ST    H16R 1359   3.930   2.516   4.411
    1ST    H16S 1360   3.784   2.535   4.324
    1ST    C115 1361   3.797   2.364   4.469
    1ST    H15R 1362   3.747   2.276   4.427
    1ST    H15S 1363   3.883   2.333   4.529
    1ST    C114 1364   3.700   2.446   4.557
    1ST    H14R 1365   3.758   2.538   4.573
    1ST    H14S 1366   3.611   2.482   4.506
    1ST    C113 1367   3.649   2.376   4.680
    1ST    H13R 1368   3.730   2.358   4.751
    1ST    H13S 1369   3.584   2.442   4.737
    1ST    C112 1370   3.559   2.263   4.659
    1ST    H12R 1371   3.475   2.312   4.610
    1ST    H12S 1372   3.609   2.202   4.584
    1ST    C111 1373   3.523   2.179   4.784
    1ST    H11R 1374   3.618   2.148   4.829
    1ST    H11S 1375   3.487   2.249   4.860
    1ST    C110 1376   3.426   2.069   4.755
    1ST    H10R 1377   3.333   2.105   4.711
    1ST    H10S 1378   3.467   1.999   4.683
    1ST     C19 1379   3.411   1.965   4.869
    1ST     H9R 1380   3.360   1.875   4.835
    1ST     H9S 1381   3.512   1.929   4.892
    1ST     C18 1382   3.345   2.018   4.992
    1ST     H8R 1383   3.415   2.079   5.049
    1ST     H8S 1384   3.256   2.075   4.962
    1ST     C17 1385   3.313   1.896   5.078
    1ST     H7R 1386   3.241   1.831   5.030
    1ST     H7S 1387   3.404   1.836   5.083
    1ST     C16 1388   3.262   1.941   5.211
    1ST     H6R 1389   3.341   1.995   5.263
    1ST     H6S 1390   3.171   2.001   5.214
    1ST     C15 1391   3.222   1.833   5.303
    1ST     H5R 1392   3.176   1.880   5.390
    1ST     H5S 1393   3.139   1.784   5.252
    1ST     C14 1394   3.335   1.743   5.357
    1ST     H4R 1395   3.365   1.685   5.269
    1ST     H4S 1396   3.419   1.796   5.402
    1ST     C13 1397   3.292   1.626   5.445
    1ST     H3R 1398   3.229   1.666   5.525
    1ST     H3S 1399   3.227   1.556   5.393
    1ST     C12 1400   3.402   1.534   5.502
    1ST     H2R 1401   3.366   1.432   5.519
    1ST     H2S 1402   3.486   1.520   5.435
    2PS     C11 1403   3.458   1.591   5.635
    2PS     O12 1404   3.474   1.712   5.662
    2PS     O11 1405   3.504   1.494   5.713
    2PS      C1 1406   3.537   1.533   5.847
    2PS      HR 1407   3.583   1.446   5.895
    2PS      HS 1408   3.612   1.612   5.848
    2PS      C2 1409   3.414   1.588   5.924
    2PS      HX 1410   3.391   1.694   5.905
    2PS      C3 1411   3.435   1.571   6.075
    2PS      HA 1412   3.532   1.618   6.095
    2PS      HB 1413   3.371   1.631   6.140
    2PS     O31 1414   3.448   1.434   6.109
    2PS     P31 1415   3.528   1.386   6.241
    2PS     O32 1416   3.428   1.413   6.359
    2PS     C31 1417   3.412   1.539   6.428
    2PS     H1A 1418   3.499   1.551   6.493
    2PS     H1B 1419   3.415   1.615   6.349
    2PS     C32 1420   3.288   1.534   6.514
    2PS     H2A 1421   3.217   1.553   6.434
    2PS     N31 1422   3.263   1.390   6.568
    2PS    HN1A 1423   3.239   1.321   6.495
    2PS    HN1B 1424   3.334   1.339   6.623
    2PS    HN1C 1425   3.183   1.383   6.632
    2PS     C33 1426   3.276   1.646   6.612
    2PS     O33 1427   3.551   1.239   6.237
    2PS     O34 1428   3.642   1.477   6.255
    2PS     O21 1429   3.297   1.511   5.874
    2PS     C21 1430   3.174   1.566   5.896
    2PS     O22 1431   3.166   1.673   5.960
    2PS     O35 1432   3.373   1.667   6.685
    2PS     O36 1433   3.184   1.722   6.605
    3DHA   C116 1434   3.027   1.535   4.482
    3DHA   H16R 1435   3.096   1.584   4.550
    3DHA   C115 1436   2.917   1.454   4.548
    3DHA   H15R 1437   2.841   1.416   4.480
    3DHA   H15S 1438   2.970   1.376   4.603
    3DHA   C114 1439   2.855   1.544   4.652
    3DHA   H14R 1440   2.800   1.635   4.626
    3DHA   C113 1441   2.856   1.517   4.784
    3DHA   H13R 1442   2.796   1.585   4.844
    3DHA   C112 1443   2.914   1.397   4.857
    3DHA   H12R 1444   2.831   1.345   4.905
    3DHA   H12S 1445   2.948   1.316   4.792
    3DHA   C111 1446   3.025   1.432   4.954
    3DHA   H11R 1447   3.112   1.476   4.905
    3DHA   C110 1448   3.021   1.415   5.089
    3DHA   H10R 1449   3.101   1.454   5.151
    3DHA    C19 1450   2.907   1.369   5.176
    3DHA    H9R 1451   2.856   1.291   5.119
    3DHA    H9S 1452   2.947   1.333   5.270
    3DHA    C18 1453   2.816   1.484   5.216
    3DHA    H8R 1454   2.735   1.498   5.145
    3DHA    C17 1455   2.820   1.565   5.323
    3DHA    H7R 1456   2.744   1.642   5.337
    3DHA    C16 1457   2.904   1.560   5.444
    3DHA    H6R 1458   2.984   1.488   5.425
    3DHA    H6S 1459   2.951   1.654   5.472
    3DHA    C15 1460   2.822   1.523   5.558
    3DHA    H5R 1461   2.735   1.464   5.528
    3DHA    C14 1462   2.857   1.524   5.687
    3DHA    H4R 1463   2.789   1.489   5.764
    3DHA    C13 1464   2.977   1.595   5.739
    3DHA    H3R 1465   3.046   1.627   5.661
    3DHA    H3S 1466   2.955   1.676   5.810
    3DHA    C12 1467   3.047   1.499   5.833
    3DHA    H2R 1468   2.975   1.478   5.912
    3DHA    H2S 1469   3.062   1.402   5.786
    3DHA   C117 1470   3.030   1.542   4.352
    3DHA   H17R 1471   3.112   1.605   4.318
    3DHA   C118 1472   2.955   1.469   4.245
    3DHA   H18R 1473   2.889   1.394   4.289
    3DHA   H18S 1474   3.021   1.423   4.171
    3DHA   C119 1475   2.852   1.568   4.183
    3DHA   H19R 1476   2.771   1.605   4.246
    3DHA   C120 1477   2.874   1.620   4.065
    3DHA   H20R 1478   2.810   1.696   4.021
    3DHA   C121 1479   2.994   1.601   3.973
    3DHA   H21R 1480   2.964   1.532   3.894
    3DHA   H21S 1481   3.076   1.558   4.032
    3DHA   C122 1482   3.043   1.736   3.927
    3DHA   H22R 1483   3.107   1.727   3.839
    3DHA   H22S 1484   3.098   1.796   3.999
    3DHA   H22T 1485   2.955   1.792   3.893
    1ST    C118 1486   2.648   3.852   3.848
    1ST    H18R 1487   2.660   3.780   3.766
    1ST    H18S 1488   2.660   3.954   3.810
    1ST    H18T 1489   2.542   3.831   3.863
    1ST    C117 1490   2.731   3.811   3.968
    1ST    H17R 1491   2.725   3.705   3.994
    1ST    H17S 1492   2.830   3.820   3.922
    1ST    C116 1493   2.723   3.897   4.099
    1ST    H16R 1494   2.731   4.003   4.075
    1ST    H16S 1495   2.621   3.898   4.139
    1ST    C115 1496   2.819   3.841   4.202
    1ST    H15R 1497   2.782   3.742   4.233
    1ST    H15S 1498   2.917   3.835   4.156
    1ST    C114 1499   2.819   3.921   4.333
    1ST    H14R 1500   2.849   4.022   4.304
    1ST    H14S 1501   2.714   3.924   4.364
    1ST    C113 1502   2.907   3.874   4.446
    1ST    H13R 1503   2.893   3.767   4.461
    1ST    H13S 1504   3.010   3.883   4.412
    1ST    C112 1505   2.893   3.965   4.569
    1ST    H12R 1506   2.919   4.067   4.540
    1ST    H12S 1507   2.787   3.971   4.593
    1ST    C111 1508   2.985   3.921   4.681
    1ST    H11R 1509   3.085   3.904   4.640
    1ST    H11S 1510   2.986   3.994   4.762
    1ST    C110 1511   2.938   3.789   4.745
    1ST    H10R 1512   2.831   3.796   4.765
    1ST    H10S 1513   2.959   3.709   4.674
    1ST     C19 1514   3.005   3.763   4.878
    1ST     H9R 1515   3.113   3.772   4.869
    1ST     H9S 1516   2.980   3.846   4.946
    1ST     C18 1517   2.969   3.630   4.951
    1ST     H8R 1518   2.860   3.625   4.957
    1ST     H8S 1519   2.996   3.544   4.889
    1ST     C17 1520   3.031   3.618   5.085
    1ST     H7R 1521   3.132   3.579   5.070
    1ST     H7S 1522   3.027   3.714   5.136
    1ST     C16 1523   2.943   3.524   5.170
    1ST     H6R 1524   2.971   3.543   5.273
    1ST     H6S 1525   2.840   3.559   5.163
    1ST     C15 1526   2.958   3.375   5.151
    1ST     H5R 1527   2.907   3.342   5.060
    1ST     H5S 1528   3.064   3.351   5.139
    1ST     C14 1529   2.903   3.284   5.266
    1ST     H4R 1530   2.794   3.294   5.270
    1ST     H4S 1531   2.923   3.183   5.232
    1ST     C13 1532   2.949   3.303   5.410
    1ST     H3R 1533   3.052   3.267   5.420
    1ST     H3S 1534   2.946   3.409   5.436
    1ST     C12 1535   2.856   3.225   5.504
    1ST     H2R 1536   2.757   3.268   5.521
    1ST     H2S 1537   2.849   3.128   5.455
    2PS     C11 1538   2.923   3.202   5.640
    2PS     O12 1539   3.039   3.221   5.669
    2PS     O11 1540   2.839   3.140   5.726
    2PS      C1 1541   2.883   3.097   5.853
    2PS      HR 1542   2.808   3.032   5.899
    2PS      HS 1543   2.972   3.035   5.840
    2PS      C2 1544   2.906   3.222   5.943
    2PS      HX 1545   2.993   3.278   5.907
    2PS      C3 1546   2.948   3.195   6.091
    2PS      HA 1547   2.880   3.132   6.148
    2PS      HB 1548   3.052   3.163   6.096
    2PS     O31 1549   2.958   3.321   6.163
    2PS     P31 1550   3.030   3.330   6.314
    2PS     O32 1551   3.168   3.395   6.279
    2PS     C31 1552   3.273   3.317   6.234
    2PS     H1A 1553   3.289   3.239   6.309
    2PS     H1B 1554   3.242   3.264   6.144
    2PS     C32 1555   3.411   3.395   6.229
    2PS     H2A 1556   3.493   3.333   6.191
    2PS     N31 1557   3.397   3.527   6.143
    2PS    HN1A 1558   3.491   3.563   6.125
    2PS    HN1B 1559   3.338   3.515   6.059
    2PS    HN1C 1560   3.351   3.596   6.205
    2PS     C33 1561   3.451   3.419   6.373
    2PS     O33 1562   2.958   3.426   6.400
    2PS     O34 1563   3.058   3.194   6.369
    2PS     O21 1564   2.792   3.302   5.942
    2PS     C21 1565   2.668   3.260   5.978
    2PS     O22 1566   2.646   3.155   6.027
    2PS     O35 1567   3.374   3.475   6.446
    2PS     O36 1568   3.570   3.420   6.391
    3DHA   C116 1569   2.086   3.190   5.028
    3DHA   H16R 1570   2.139   3.283   5.010
    3DHA   C115 1571   1.937   3.198   5.049
    3DHA   H15R 1572   1.905   3.252   4.960
    3DHA   H15S 1573   1.892   3.099   5.045
    3DHA   C114 1574   1.893   3.269   5.171
    3DHA   H14R 1575   1.870   3.374   5.158
    3DHA   C113 1576   1.910   3.221   5.294
    3DHA   H13R 1577   1.884   3.277   5.383
    3DHA   C112 1578   1.963   3.087   5.332
    3DHA   H12R 1579   1.905   3.009   5.284
    3DHA   H12S 1580   2.066   3.077   5.297
    3DHA   C111 1581   1.959   3.093   5.478
    3DHA   H11R 1582   1.866   3.122   5.524
    3DHA   C110 1583   2.068   3.070   5.557
    3DHA   H10R 1584   2.048   3.080   5.664
    3DHA    C19 1585   2.213   3.038   5.526
    3DHA    H9R 1586   2.274   3.006   5.610
    3DHA    H9S 1587   2.209   2.953   5.457
    3DHA    C18 1588   2.281   3.151   5.454
    3DHA    H8R 1589   2.302   3.126   5.350
    3DHA    C17 1590   2.324   3.263   5.512
    3DHA    H7R 1591   2.364   3.342   5.448
    3DHA    C16 1592   2.333   3.292   5.659
    3DHA    H6R 1593   2.231   3.268   5.690
    3DHA    H6S 1594   2.401   3.219   5.704
    3DHA    C15 1595   2.356   3.433   5.695
    3DHA    H5R 1596   2.280   3.501   5.657
    3DHA    C14 1597   2.466   3.482   5.757
    3DHA    H4R 1598   2.468   3.589   5.779
    3DHA    C13 1599   2.585   3.411   5.804
    3DHA    H3R 1600   2.609   3.326   5.739
    3DHA    H3S 1601   2.671   3.478   5.801
    3DHA    C12 1602   2.561   3.362   5.947
    3DHA    H2R 1603   2.562   3.447   6.015
    3DHA    H2S 1604   2.461   3.319   5.957
    3DHA   C117 1605   2.158   3.074   5.019
    3DHA   H17R 1606   2.264   3.087   4.999
    3DHA   C118 1607   2.112   2.932   5.032
    3DHA   H18R 1608   2.018   2.920   5.086
    3DHA   H18S 1609   2.183   2.873   5.091
    3DHA   C119 1610   2.092   2.873   4.900
    3DHA   H19R 1611   2.007   2.904   4.840
    3DHA   C120 1612   2.166   2.775   4.851
    3DHA   H20R 1613   2.159   2.743   4.748
    3DHA   C121 1614   2.287   2.712   4.913
    3DHA   H21R 1615   2.342   2.782   4.975
    3DHA   H21S 1616   2.366   2.682   4.844
    3DHA   C122 1617   2.235   2.590   4.989
    3DHA   H22R 1618   2.307   2.532   5.047
    3DHA   H22S 1619   2.191   2.518   4.919
    3DHA   H22T 1620   2.157   2.623   5.057
    1ST    C118 1621   2.504   0.106   4.378
    1ST    H18R 1622   2.560   0.035   4.439
    1ST    H18S 1623   2.577   0.172   4.331
    1ST    H18T 1624   2.466   0.051   4.292
    1ST    C117 1625   2.403   0.191   4.456
    1ST    H17R 1626   2.453   0.263   4.522
    1ST    H17S 1627   2.350   0.255   4.385
    1ST    C116 1628   2.290   0.107   4.527
    1ST    H16R 1629   2.220   0.063   4.455
    1ST    H16S 1630   2.327   0.016   4.574
    1ST    C115 1631   2.206   0.176   4.636
    1ST    H15R 1632   2.279   0.211   4.710
    1ST    H15S 1633   2.149   0.257   4.590
    1ST    C114 1634   2.110   0.083   4.706
    1ST    H14R 1635   2.050   0.044   4.624
    1ST    H14S 1636   2.165  -0.008   4.734
    1ST    C113 1637   2.044   0.141   4.833
    1ST    H13R 1638   2.103   0.150   4.925
    1ST    H13S 1639   2.012   0.242   4.807
    1ST    C112 1640   1.917   0.064   4.864
    1ST    H12R 1641   1.846   0.075   4.782
    1ST    H12S 1642   1.945  -0.041   4.870
    1ST    C111 1643   1.849   0.105   4.987
    1ST    H11R 1644   1.916   0.082   5.071
    1ST    H11S 1645   1.839   0.213   4.995
    1ST    C110 1646   1.714   0.034   5.017
    1ST    H10R 1647   1.640   0.055   4.939
    1ST    H10S 1648   1.735  -0.073   5.017
    1ST     C19 1649   1.648   0.070   5.152
    1ST     H9R 1650   1.570  -0.002   5.175
    1ST     H9S 1651   1.726   0.055   5.228
    1ST     C18 1652   1.592   0.220   5.163
    1ST     H8R 1653   1.657   0.297   5.123
    1ST     H8S 1654   1.503   0.229   5.099
    1ST     C17 1655   1.555   0.267   5.306
    1ST     H7R 1656   1.506   0.191   5.368
    1ST     H7S 1657   1.655   0.277   5.349
    1ST     C16 1658   1.470   0.400   5.317
    1ST     H6R 1659   1.517   0.475   5.253
    1ST     H6S 1660   1.375   0.389   5.263
    1ST     C15 1661   1.445   0.439   5.454
    1ST     H5R 1662   1.387   0.354   5.490
    1ST     H5S 1663   1.546   0.439   5.498
    1ST     C14 1664   1.374   0.567   5.469
    1ST     H4R 1665   1.437   0.640   5.418
    1ST     H4S 1666   1.277   0.563   5.419
    1ST     C13 1667   1.350   0.607   5.615
    1ST     H3R 1668   1.293   0.529   5.666
    1ST     H3S 1669   1.440   0.627   5.673
    1ST     C12 1670   1.250   0.723   5.627
    1ST     H2R 1671   1.282   0.816   5.579
    1ST     H2S 1672   1.151   0.707   5.583
    2PS     C11 1673   1.221   0.760   5.771
    2PS     O12 1674   1.277   0.712   5.867
    2PS     O11 1675   1.127   0.854   5.769
    2PS      C1 1676   1.065   0.883   5.895
    2PS      HR 1677   0.981   0.952   5.887
    2PS      HS 1678   1.027   0.791   5.942
    2PS      C2 1679   1.160   0.943   6.006
    2PS      HX 1680   1.255   0.890   6.013
    2PS      C3 1681   1.093   0.929   6.149
    2PS      HA 1682   1.106   0.829   6.190
    2PS      HB 1683   1.132   0.997   6.225
    2PS     O31 1684   0.962   0.973   6.152
    2PS     P31 1685   0.885   0.988   6.295
    2PS     O32 1686   0.847   0.842   6.336
    2PS     C31 1687   0.771   0.819   6.455
    2PS     H1A 1688   0.813   0.858   6.548
    2PS     H1B 1689   0.676   0.871   6.448
    2PS     C32 1690   0.743   0.665   6.458
    2PS     H2A 1691   0.698   0.628   6.365
    2PS     N31 1692   0.874   0.578   6.468
    2PS    HN1A 1693   0.950   0.614   6.408
    2PS    HN1B 1694   0.917   0.563   6.560
    2PS    HN1C 1695   0.846   0.481   6.446
    2PS     C33 1696   0.657   0.639   6.577
    2PS     O33 1697   0.974   1.034   6.400
    2PS     O34 1698   0.762   1.071   6.271
    2PS     O21 1699   1.182   1.085   5.969
    2PS     C21 1700   1.297   1.139   6.004
    2PS     O22 1701   1.386   1.075   6.059
    2PS     O35 1702   0.539   0.624   6.568
    2PS     O36 1703   0.712   0.615   6.686
    3DHA   C116 1704   2.068   1.899   5.149
    3DHA   H16R 1705   2.156   1.873   5.207
    3DHA   C115 1706   1.937   1.876   5.222
    3DHA   H15R 1707   1.934   1.887   5.331
    3DHA   H15S 1708   1.872   1.954   5.183
    3DHA   C114 1709   1.889   1.742   5.181
    3DHA   H14R 1710   1.840   1.743   5.084
    3DHA   C113 1711   1.882   1.636   5.257
    3DHA   H13R 1712   1.840   1.544   5.217
    3DHA   C112 1713   1.940   1.624   5.390
    3DHA   H12R 1714   1.998   1.532   5.397
    3DHA   H12S 1715   2.018   1.700   5.401
    3DHA   C111 1716   1.839   1.639   5.502
    3DHA   H11R 1717   1.769   1.722   5.501
    3DHA   C110 1718   1.821   1.551   5.601
    3DHA   H10R 1719   1.742   1.565   5.675
    3DHA    C19 1720   1.908   1.427   5.630
    3DHA    H9R 1721   1.979   1.419   5.548
    3DHA    H9S 1722   1.963   1.445   5.723
    3DHA    C18 1723   1.836   1.301   5.651
    3DHA    H8R 1724   1.833   1.226   5.573
    3DHA    C17 1725   1.760   1.268   5.759
    3DHA    H7R 1726   1.705   1.174   5.758
    3DHA    C16 1727   1.734   1.357   5.880
    3DHA    H6R 1728   1.721   1.298   5.971
    3DHA    H6S 1729   1.821   1.410   5.918
    3DHA    C15 1730   1.621   1.457   5.858
    3DHA    H5R 1731   1.638   1.544   5.795
    3DHA    C14 1732   1.502   1.442   5.917
    3DHA    H4R 1733   1.433   1.525   5.903
    3DHA    C13 1734   1.453   1.341   6.016
    3DHA    H3R 1735   1.519   1.254   6.027
    3DHA    H3S 1736   1.442   1.388   6.114
    3DHA    C12 1737   1.322   1.280   5.956
    3DHA    H2R 1738   1.237   1.343   5.981
    3DHA    H2S 1739   1.333   1.269   5.848
    3DHA   C117 1740   2.072   1.947   5.020
    3DHA   H17R 1741   2.172   1.964   4.981
    3DHA   C118 1742   1.961   1.975   4.918
    3DHA   H18R 1743   1.996   2.047   4.844
    3DHA   H18S 1744   1.879   2.029   4.966
    3DHA   C119 1745   1.918   1.850   4.848
    3DHA   H19R 1746   1.835   1.794   4.891
    3DHA   C120 1747   1.987   1.782   4.754
    3DHA   H20R 1748   1.959   1.681   4.724
    3DHA   C121 1749   2.110   1.828   4.677
    3DHA   H21R 1750   2.184   1.748   4.689
    3DHA   H21S 1751   2.152   1.919   4.719
    3DHA   C122 1752   2.076   1.830   4.524
    3DHA   H22R 1753   2.023   1.924   4.507
    3DHA   H22S 1754   2.005   1.756   4.485
    3DHA   H22T 1755   2.155   1.818   4.449
    1ST    C118 1756   1.584   4.417   4.611
    1ST    H18R 1757   1.684   4.458   4.630
    1ST    H18S 1758   1.548   4.460   4.517
    1ST    H18T 1759   1.586   4.308   4.603
    1ST    C117 1760   1.491   4.469   4.726
    1ST    H17R 1761   1.478   4.573   4.695
    1ST    H17S 1762   1.393   4.423   4.720
    1ST    C116 1763   1.555   4.455   4.862
    1ST    H16R 1764   1.663   4.472   4.862
    1ST    H16S 1765   1.509   4.526   4.931
    1ST    C115 1766   1.537   4.315   4.922
    1ST    H15R 1767   1.433   4.282   4.932
    1ST    H15S 1768   1.576   4.243   4.850
    1ST    C114 1769   1.618   4.302   5.048
    1ST    H14R 1770   1.718   4.340   5.024
    1ST    H14S 1771   1.568   4.368   5.119
    1ST    C113 1772   1.648   4.160   5.104
    1ST    H13R 1773   1.557   4.101   5.093
    1ST    H13S 1774   1.727   4.099   5.061
    1ST    C112 1775   1.681   4.148   5.255
    1ST    H12R 1776   1.591   4.177   5.310
    1ST    H12S 1777   1.695   4.042   5.277
    1ST    C111 1778   1.789   4.237   5.313
    1ST    H11R 1779   1.886   4.200   5.280
    1ST    H11S 1780   1.789   4.336   5.267
    1ST    C110 1781   1.775   4.248   5.466
    1ST    H10R 1782   1.673   4.281   5.487
    1ST    H10S 1783   1.767   4.147   5.506
    1ST     C19 1784   1.900   4.323   5.523
    1ST     H9R 1785   1.987   4.258   5.530
    1ST     H9S 1786   1.930   4.397   5.449
    1ST     C18 1787   1.868   4.368   5.663
    1ST     H8R 1788   1.783   4.436   5.656
    1ST     H8S 1789   1.845   4.281   5.725
    1ST     C17 1790   1.983   4.450   5.736
    1ST     H7R 1791   2.070   4.384   5.736
    1ST     H7S 1792   2.027   4.533   5.681
    1ST     C16 1793   1.950   4.499   5.881
    1ST     H6R 1794   1.857   4.557   5.888
    1ST     H6S 1795   1.931   4.413   5.946
    1ST     C15 1796   2.058   4.594   5.924
    1ST     H5R 1797   2.153   4.582   5.873
    1ST     H5S 1798   2.040   4.697   5.891
    1ST     C14 1799   2.087   4.591   6.072
    1ST     H4R 1800   2.083   4.486   6.101
    1ST     H4S 1801   2.192   4.618   6.085
    1ST     C13 1802   2.005   4.682   6.166
    1ST     H3R 1803   1.997   4.778   6.115
    1ST     H3S 1804   1.912   4.631   6.190
    1ST     C12 1805   2.066   4.694   6.296
    1ST     H2R 1806   2.074   4.595   6.342
    1ST     H2S 1807   2.169   4.732   6.287
    2PS     C11 1808   1.983   4.780   6.383
    2PS     O12 1809   1.877   4.746   6.441
    2PS     O11 1810   2.024   4.912   6.366
    2PS      C1 1811   1.961   5.003   6.459
    2PS      HR 1812   1.852   5.004   6.452
    2PS      HS 1813   1.982   4.983   6.565
    2PS      C2 1814   2.020   5.145   6.431
    2PS      HX 1815   2.128   5.144   6.419
    2PS      C3 1816   1.971   5.245   6.546
    2PS      HA 1817   2.038   5.225   6.629
    2PS      HB 1818   1.980   5.348   6.512
    2PS     O31 1819   1.839   5.220   6.593
    2PS     P31 1820   1.790   5.265   6.742
    2PS     O32 1821   1.747   5.420   6.736
    2PS     C31 1822   1.849   5.518   6.733
    2PS     H1A 1823   1.901   5.530   6.828
    2PS     H1B 1824   1.926   5.488   6.661
    2PS     C32 1825   1.794   5.654   6.694
    2PS     H2A 1826   1.805   5.665   6.586
    2PS     N31 1827   1.650   5.679   6.745
    2PS    HN1A 1828   1.649   5.687   6.848
    2PS    HN1B 1829   1.607   5.760   6.698
    2PS    HN1C 1830   1.591   5.601   6.713
    2PS     C33 1831   1.886   5.750   6.756
    2PS     O33 1832   1.664   5.190   6.771
    2PS     O34 1833   1.906   5.257   6.832
    2PS     O21 1834   1.950   5.194   6.313
    2PS     C21 1835   2.004   5.305   6.260
    2PS     O22 1836   2.092   5.372   6.308
    2PS     O35 1837   1.881   5.789   6.871
    2PS     O36 1838   1.971   5.799   6.686
    3DHA   C116 1839   1.637   5.027   4.860
    3DHA   H16R 1840   1.708   4.950   4.889
    3DHA   C115 1841   1.600   5.103   4.986
    3DHA   H15R 1842   1.493   5.123   4.983
    3DHA   H15S 1843   1.636   5.060   5.080
    3DHA   C114 1844   1.677   5.226   4.975
    3DHA   H14R 1845   1.662   5.284   4.884
    3DHA   C113 1846   1.757   5.286   5.066
    3DHA   H13R 1847   1.806   5.380   5.045
    3DHA   C112 1848   1.806   5.240   5.202
    3DHA   H12R 1849   1.768   5.304   5.282
    3DHA   H12S 1850   1.770   5.139   5.224
    3DHA   C111 1851   1.960   5.254   5.219
    3DHA   H11R 1852   2.030   5.261   5.137
    3DHA   C110 1853   2.011   5.260   5.345
    3DHA   H10R 1854   2.118   5.272   5.354
    3DHA    C19 1855   1.941   5.248   5.481
    3DHA    H9R 1856   1.852   5.312   5.488
    3DHA    H9S 1857   1.897   5.150   5.500
    3DHA    C18 1858   2.046   5.288   5.575
    3DHA    H8R 1859   2.139   5.319   5.529
    3DHA    C17 1860   2.028   5.286   5.707
    3DHA    H7R 1861   2.106   5.318   5.776
    3DHA    C16 1862   1.897   5.298   5.780
    3DHA    H6R 1863   1.810   5.259   5.728
    3DHA    H6S 1864   1.904   5.225   5.862
    3DHA    C15 1865   1.864   5.442   5.822
    3DHA    H5R 1866   1.802   5.494   5.750
    3DHA    C14 1867   1.892   5.490   5.940
    3DHA    H4R 1868   1.850   5.587   5.966
    3DHA    C13 1869   1.984   5.449   6.053
    3DHA    H3R 1870   2.088   5.425   6.030
    3DHA    H3S 1871   1.987   5.537   6.117
    3DHA    C12 1872   1.924   5.335   6.132
    3DHA    H2R 1873   1.821   5.352   6.164
    3DHA    H2S 1874   1.916   5.244   6.072
    3DHA   C117 1875   1.599   5.037   4.733
    3DHA   H17R 1876   1.642   4.956   4.674
    3DHA   C118 1877   1.490   5.131   4.685
    3DHA   H18R 1878   1.533   5.223   4.645
    3DHA   H18S 1879   1.428   5.161   4.770
    3DHA   C119 1880   1.399   5.085   4.571
    3DHA   H19R 1881   1.431   5.110   4.470
    3DHA   C120 1882   1.292   5.014   4.588
    3DHA   H20R 1883   1.244   4.981   4.496
    3DHA   C121 1884   1.216   4.978   4.718
    3DHA   H21R 1885   1.121   5.032   4.717
    3DHA   H21S 1886   1.268   4.999   4.812
    3DHA   C122 1887   1.176   4.827   4.700
    3DHA   H22R 1888   1.252   4.763   4.655
    3DHA   H22S 1889   1.088   4.826   4.635
    3DHA   H22T 1890   1.152   4.778   4.794
    1ST    C118 1891   5.284   1.043   4.286
    1ST    H18R 1892   5.341   0.965   4.337
    1ST    H18S 1893   5.294   1.031   4.177
    1ST    H18T 1894   5.178   1.026   4.303
    1ST    C117 1895   5.345   1.176   4.327
    1ST    H17R 1896   5.301   1.260   4.273
    1ST    H17S 1897   5.316   1.186   4.432
    1ST    C116 1898   5.497   1.176   4.321
    1ST    H16R 1899   5.526   1.080   4.364
    1ST    H16S 1900   5.521   1.171   4.215
    1ST    C115 1901   5.582   1.287   4.384
    1ST    H15R 1902   5.688   1.262   4.387
    1ST    H15S 1903   5.560   1.379   4.329
    1ST    C114 1904   5.542   1.314   4.526
    1ST    H14R 1905   5.435   1.330   4.542
    1ST    H14S 1906   5.565   1.224   4.584
    1ST    C113 1907   5.617   1.432   4.579
    1ST    H13R 1908   5.717   1.433   4.534
    1ST    H13S 1909   5.570   1.528   4.559
    1ST    C112 1910   5.648   1.429   4.734
    1ST    H12R 1911   5.559   1.443   4.796
    1ST    H12S 1912   5.691   1.332   4.760
    1ST    C111 1913   5.745   1.545   4.771
    1ST    H11R 1914   5.851   1.521   4.760
    1ST    H11S 1915   5.721   1.631   4.709
    1ST    C110 1916   5.730   1.593   4.920
    1ST    H10R 1917   5.630   1.633   4.936
    1ST    H10S 1918   5.738   1.505   4.984
    1ST     C19 1919   5.856   1.683   4.962
    1ST     H9R 1920   5.943   1.651   4.905
    1ST     H9S 1921   5.842   1.785   4.925
    1ST     C18 1922   5.895   1.692   5.109
    1ST     H8R 1923   5.962   1.608   5.131
    1ST     H8S 1924   5.965   1.775   5.119
    1ST     C17 1925   5.782   1.724   5.210
    1ST     H7R 1926   5.741   1.816   5.168
    1ST     H7S 1927   5.700   1.652   5.209
    1ST     C16 1928   5.816   1.757   5.355
    1ST     H6R 1929   5.786   1.861   5.371
    1ST     H6S 1930   5.739   1.695   5.402
    1ST     C15 1931   5.954   1.714   5.396
    1ST     H5R 1932   5.981   1.619   5.349
    1ST     H5S 1933   6.025   1.787   5.357
    1ST     C14 1934   5.971   1.721   5.550
    1ST     H4R 1935   5.912   1.642   5.597
    1ST     H4S 1936   6.075   1.688   5.562
    1ST     C13 1937   5.950   1.858   5.607
    1ST     H3R 1938   5.971   1.935   5.532
    1ST     H3S 1939   5.846   1.886   5.622
    1ST     C12 1940   6.026   1.871   5.739
    1ST     H2R 1941   6.048   1.771   5.778
    1ST     H2S 1942   6.128   1.903   5.721
    2PS     C11 1943   5.966   1.984   5.819
    2PS     O12 1944   5.908   2.080   5.773
    2PS     O11 1945   5.979   1.957   5.954
    2PS      C1 1946   5.937   2.050   6.058
    2PS      HR 1947   5.989   2.025   6.151
    2PS      HS 1948   5.957   2.154   6.029
    2PS      C2 1949   5.784   2.035   6.076
    2PS      HX 1950   5.750   2.086   6.166
    2PS      C3 1951   5.746   1.893   6.086
    2PS      HA 1952   5.755   1.840   5.991
    2PS      HB 1953   5.818   1.846   6.152
    2PS     O31 1954   5.623   1.892   6.141
    2PS     P31 1955   5.556   1.749   6.174
    2PS     O32 1956   5.406   1.777   6.155
    2PS     C31 1957   5.352   1.860   6.053
    2PS     H1A 1958   5.375   1.965   6.076
    2PS     H1B 1959   5.393   1.835   5.955
    2PS     C32 1960   5.199   1.847   6.059
    2PS     H2A 1961   5.159   1.886   5.966
    2PS     N31 1962   5.149   1.697   6.056
    2PS    HN1A 1963   5.199   1.638   5.987
    2PS    HN1B 1964   5.162   1.651   6.148
    2PS    HN1C 1965   5.046   1.693   6.050
    2PS     C33 1966   5.134   1.942   6.152
    2PS     O33 1967   5.597   1.652   6.074
    2PS     O34 1968   5.571   1.724   6.315
    2PS     O21 1969   5.718   2.099   5.969
    2PS     C21 1970   5.719   2.232   5.959
    2PS     O22 1971   5.764   2.302   6.048
    2PS     O35 1972   5.069   1.893   6.241
    2PS     O36 1973   5.174   2.058   6.164
    3DHA   C116 1974   5.568   1.935   4.657
    3DHA   H16R 1975   5.627   1.850   4.691
    3DHA   C115 1976   5.574   2.059   4.748
    3DHA   H15R 1977   5.572   2.148   4.686
    3DHA   H15S 1978   5.479   2.072   4.801
    3DHA   C114 1979   5.694   2.050   4.836
    3DHA   H14R 1980   5.791   2.051   4.786
    3DHA   C113 1981   5.687   2.047   4.966
    3DHA   H13R 1982   5.777   2.051   5.027
    3DHA   C112 1983   5.561   2.056   5.049
    3DHA   H12R 1984   5.600   2.085   5.147
    3DHA   H12S 1985   5.493   2.136   5.019
    3DHA   C111 1986   5.489   1.926   5.059
    3DHA   H11R 1987   5.488   1.867   4.968
    3DHA   C110 1988   5.423   1.881   5.168
    3DHA   H10R 1989   5.387   1.779   5.164
    3DHA    C19 1990   5.392   1.950   5.297
    3DHA    H9R 1991   5.408   2.058   5.295
    3DHA    H9S 1992   5.286   1.944   5.321
    3DHA    C18 1993   5.461   1.888   5.421
    3DHA    H8R 1994   5.428   1.787   5.443
    3DHA    C17 1995   5.551   1.950   5.496
    3DHA    H7R 1996   5.576   1.900   5.589
    3DHA    C16 1997   5.603   2.087   5.478
    3DHA    H6R 1998   5.706   2.085   5.514
    3DHA    H6S 1999   5.619   2.107   5.372
    3DHA    C15 2000   5.508   2.188   5.535
    3DHA    H5R 2001   5.445   2.240   5.463
    3DHA    C14 2002   5.500   2.231   5.658
    3DHA    H4R 2003   5.435   2.315   5.682
    3DHA    C13 2004   5.568   2.178   5.773
    3DHA    H3R 2005   5.502   2.131   5.846
    3DHA    H3S 2006   5.622   2.090   5.737
    3DHA    C12 2007   5.669   2.279   5.831
    3DHA    H2R 2008   5.754   2.276   5.762
    3DHA    H2S 2009   5.625   2.379   5.831
    3DHA   C117 2010   5.490   1.917   4.547
    3DHA   H17R 2011   5.492   1.814   4.511
    3DHA   C118 2012   5.406   2.015   4.480
    3DHA   H18R 2013   5.376   1.979   4.382
    3DHA   H18S 2014   5.461   2.108   4.463
    3DHA   C119 2015   5.275   2.047   4.547
    3DHA   H19R 2016   5.283   2.116   4.631
    3DHA   C120 2017   5.158   2.017   4.503
    3DHA   H20R 2018   5.071   2.059   4.552
    3DHA   C121 2019   5.120   1.938   4.387
    3DHA   H21R 2020   5.052   1.860   4.423
    3DHA   H21S 2021   5.206   1.877   4.358
    3DHA   C122 2022   5.041   2.023   4.281
    3DHA   H22R 2023   5.012   1.962   4.195
    3DHA   H22S 2024   5.103   2.103   4.241
    3DHA   H22T 2025   4.944   2.063   4.309
    1ST    C118 2026   3.043   5.347   4.735
    1ST    H18R 2027   3.124   5.335   4.663
    1ST    H18S 2028   3.014   5.452   4.724
    1ST    H18T 2029   2.957   5.305   4.682
    1ST    C117 2030   3.067   5.306   4.879
    1ST    H17R 2031   3.120   5.211   4.887
    1ST    H17S 2032   3.136   5.368   4.937
    1ST    C116 2033   2.933   5.295   4.953
    1ST    H16R 2034   2.904   5.395   4.987
    1ST    H16S 2035   2.851   5.253   4.894
    1ST    C115 2036   2.952   5.214   5.079
    1ST    H15R 2037   2.987   5.113   5.061
    1ST    H15S 2038   3.023   5.275   5.136
    1ST    C114 2039   2.826   5.201   5.162
    1ST    H14R 2040   2.760   5.287   5.150
    1ST    H14S 2041   2.761   5.115   5.145
    1ST    C113 2042   2.844   5.204   5.318
    1ST    H13R 2043   2.901   5.115   5.344
    1ST    H13S 2044   2.912   5.286   5.342
    1ST    C112 2045   2.709   5.201   5.386
    1ST    H12R 2046   2.660   5.289   5.343
    1ST    H12S 2047   2.658   5.111   5.352
    1ST    C111 2048   2.717   5.214   5.535
    1ST    H11R 2049   2.618   5.209   5.579
    1ST    H11S 2050   2.770   5.128   5.576
    1ST    C110 2051   2.782   5.341   5.583
    1ST    H10R 2052   2.883   5.321   5.549
    1ST    H10S 2053   2.747   5.435   5.539
    1ST     C19 2054   2.814   5.368   5.733
    1ST     H9R 2055   2.714   5.382   5.773
    1ST     H9S 2056   2.874   5.280   5.760
    1ST     C18 2057   2.900   5.492   5.764
    1ST     H8R 2058   2.844   5.583   5.747
    1ST     H8S 2059   2.915   5.492   5.872
    1ST     C17 2060   3.035   5.488   5.704
    1ST     H7R 2061   3.094   5.408   5.748
    1ST     H7S 2062   3.043   5.459   5.599
    1ST     C16 2063   3.119   5.617   5.697
    1ST     H6R 2064   3.070   5.702   5.649
    1ST     H6S 2065   3.124   5.640   5.804
    1ST     C15 2066   3.256   5.608   5.630
    1ST     H5R 2067   3.251   5.576   5.525
    1ST     H5S 2068   3.299   5.709   5.633
    1ST     C14 2069   3.351   5.498   5.686
    1ST     H4R 2070   3.319   5.402   5.647
    1ST     H4S 2071   3.450   5.520   5.645
    1ST     C13 2072   3.372   5.500   5.829
    1ST     H3R 2073   3.412   5.594   5.866
    1ST     H3S 2074   3.278   5.482   5.882
    1ST     C12 2075   3.483   5.405   5.875
    1ST     H2R 2076   3.459   5.309   5.830
    1ST     H2S 2077   3.579   5.439   5.836
    2PS     C11 2078   3.503   5.390   6.024
    2PS     O12 2079   3.480   5.289   6.087
    2PS     O11 2080   3.551   5.502   6.084
    2PS      C1 2081   3.627   5.484   6.205
    2PS      HR 2082   3.660   5.582   6.239
    2PS      HS 2083   3.581   5.429   6.288
    2PS      C2 2084   3.753   5.408   6.178
    2PS      HX 2085   3.722   5.309   6.142
    2PS      C3 2086   3.848   5.396   6.305
    2PS      HA 2087   3.808   5.326   6.379
    2PS      HB 2088   3.946   5.359   6.273
    2PS     O31 2089   3.861   5.522   6.360
    2PS     P31 2090   3.940   5.556   6.492
    2PS     O32 2091   3.874   5.456   6.602
    2PS     C31 2092   3.764   5.488   6.681
    2PS     H1A 2093   3.792   5.544   6.771
    2PS     H1B 2094   3.693   5.550   6.626
    2PS     C32 2095   3.701   5.356   6.717
    2PS     H2A 2096   3.671   5.310   6.622
    2PS     N31 2097   3.806   5.254   6.768
    2PS    HN1A 2098   3.847   5.275   6.861
    2PS    HN1B 2099   3.774   5.156   6.767
    2PS    HN1C 2100   3.887   5.257   6.705
    2PS     C33 2101   3.570   5.363   6.797
    2PS     O33 2102   4.084   5.530   6.462
    2PS     O34 2103   3.902   5.691   6.536
    2PS     O21 2104   3.823   5.491   6.079
    2PS     C21 2105   3.933   5.454   6.010
    2PS     O22 2106   3.996   5.348   6.020
    2PS     O35 2107   3.565   5.418   6.904
    2PS     O36 2108   3.470   5.329   6.745
    3DHA   C116 2109   4.318   5.421   4.603
    3DHA   H16R 2110   4.421   5.454   4.611
    3DHA   C115 2111   4.237   5.385   4.725
    3DHA   H15R 2112   4.191   5.287   4.708
    3DHA   H15S 2113   4.308   5.373   4.806
    3DHA   C114 2114   4.139   5.486   4.773
    3DHA   H14R 2115   4.151   5.589   4.738
    3DHA   C113 2116   4.028   5.470   4.851
    3DHA   H13R 2117   3.968   5.560   4.866
    3DHA   C112 2118   3.982   5.346   4.923
    3DHA   H12R 2119   3.914   5.284   4.865
    3DHA   H12S 2120   4.066   5.283   4.955
    3DHA   C111 2121   3.901   5.383   5.044
    3DHA   H11R 2122   3.796   5.360   5.030
    3DHA   C110 2123   3.948   5.426   5.166
    3DHA   H10R 2124   3.877   5.445   5.246
    3DHA    C19 2125   4.082   5.455   5.211
    3DHA    H9R 2126   4.110   5.382   5.287
    3DHA    H9S 2127   4.153   5.456   5.128
    3DHA    C18 2128   4.069   5.596   5.267
    3DHA    H8R 2129   4.042   5.670   5.191
    3DHA    C17 2130   4.086   5.642   5.389
    3DHA    H7R 2131   4.071   5.749   5.405
    3DHA    C16 2132   4.129   5.560   5.512
    3DHA    H6R 2133   4.192   5.479   5.473
    3DHA    H6S 2134   4.185   5.628   5.577
    3DHA    C15 2135   4.007   5.496   5.569
    3DHA    H5R 2136   3.942   5.449   5.495
    3DHA    C14 2137   3.985   5.480   5.699
    3DHA    H4R 2138   3.894   5.431   5.733
    3DHA    C13 2139   4.077   5.512   5.812
    3DHA    H3R 2140   4.130   5.421   5.840
    3DHA    H3S 2141   4.153   5.585   5.783
    3DHA    C12 2142   3.998   5.566   5.938
    3DHA    H2R 2143   4.060   5.619   6.011
    3DHA    H2S 2144   3.935   5.648   5.904
    3DHA   C117 2145   4.267   5.406   4.478
    3DHA   H17R 2146   4.325   5.440   4.392
    3DHA   C118 2147   4.122   5.370   4.453
    3DHA   H18R 2148   4.057   5.386   4.539
    3DHA   H18S 2149   4.107   5.263   4.443
    3DHA   C119 2150   4.069   5.439   4.326
    3DHA   H19R 2151   4.089   5.378   4.239
    3DHA   C120 2152   3.994   5.552   4.321
    3DHA   H20R 2153   3.968   5.594   4.224
    3DHA   C121 2154   3.953   5.631   4.440
    3DHA   H21R 2155   3.945   5.566   4.527
    3DHA   H21S 2156   3.850   5.664   4.426
    3DHA   C122 2157   4.045   5.744   4.475
    3DHA   H22R 2158   4.146   5.709   4.498
    3DHA   H22S 2159   4.009   5.804   4.559
    3DHA   H22T 2160   4.063   5.812   4.392
    1ST    C118 2161   5.862   6.144   3.850
    1ST    H18R 2162   5.851   6.244   3.808
    1ST    H18S 2163   5.875   6.068   3.772
    1ST    H18T 2164   5.944   6.134   3.921
    1ST    C117 2165   5.738   6.114   3.934
    1ST    H17R 2166   5.646   6.140   3.883
    1ST    H17S 2167   5.731   6.006   3.943
    1ST    C116 2168   5.741   6.172   4.074
    1ST    H16R 2169   5.800   6.104   4.135
    1ST    H16S 2170   5.804   6.262   4.078
    1ST    C115 2171   5.602   6.193   4.145
    1ST    H15R 2172   5.547   6.276   4.100
    1ST    H15S 2173   5.542   6.104   4.126
    1ST    C114 2174   5.617   6.240   4.291
    1ST    H14R 2175   5.686   6.163   4.328
    1ST    H14S 2176   5.672   6.334   4.292
    1ST    C113 2177   5.487   6.235   4.373
    1ST    H13R 2178   5.414   6.300   4.324
    1ST    H13S 2179   5.448   6.134   4.384
    1ST    C112 2180   5.495   6.288   4.511
    1ST    H12R 2181   5.576   6.228   4.554
    1ST    H12S 2182   5.538   6.388   4.514
    1ST    C111 2183   5.365   6.276   4.589
    1ST    H11R 2184   5.303   6.358   4.553
    1ST    H11S 2185   5.314   6.184   4.560
    1ST    C110 2186   5.373   6.281   4.742
    1ST    H10R 2187   5.274   6.307   4.782
    1ST    H10S 2188   5.382   6.178   4.778
    1ST     C19 2189   5.473   6.377   4.798
    1ST     H9R 2190   5.569   6.328   4.778
    1ST     H9S 2191   5.474   6.467   4.736
    1ST     C18 2192   5.453   6.418   4.945
    1ST     H8R 2193   5.527   6.488   4.982
    1ST     H8S 2194   5.361   6.478   4.945
    1ST     C17 2195   5.434   6.308   5.045
    1ST     H7R 2196   5.344   6.258   5.008
    1ST     H7S 2197   5.519   6.240   5.039
    1ST     C16 2198   5.392   6.366   5.179
    1ST     H6R 2199   5.463   6.438   5.220
    1ST     H6S 2200   5.295   6.412   5.158
    1ST     C15 2201   5.362   6.255   5.286
    1ST     H5R 2202   5.274   6.200   5.251
    1ST     H5S 2203   5.450   6.192   5.298
    1ST     C14 2204   5.339   6.302   5.433
    1ST     H4R 2205   5.432   6.344   5.472
    1ST     H4S 2206   5.277   6.392   5.428
    1ST     C13 2207   5.278   6.195   5.517
    1ST     H3R 2208   5.170   6.183   5.499
    1ST     H3S 2209   5.305   6.090   5.501
    1ST     C12 2210   5.296   6.216   5.670
    1ST     H2R 2211   5.253   6.134   5.728
    1ST     H2S 2212   5.403   6.226   5.692
    2PS     C11 2213   5.231   6.351   5.714
    2PS     O12 2214   5.151   6.410   5.643
    2PS     O11 2215   5.273   6.396   5.830
    2PS      C1 2216   5.180   6.491   5.910
    2PS      HR 2217   5.234   6.575   5.956
    2PS      HS 2218   5.098   6.529   5.849
    2PS      C2 2219   5.120   6.397   6.018
    2PS      HX 2220   5.052   6.454   6.082
    2PS      C3 2221   5.231   6.350   6.105
    2PS      HA 2222   5.275   6.262   6.058
    2PS      HB 2223   5.306   6.428   6.120
    2PS     O31 2224   5.179   6.311   6.231
    2PS     P31 2225   5.270   6.267   6.356
    2PS     O32 2226   5.291   6.405   6.427
    2PS     C31 2227   5.190   6.464   6.497
    2PS     H1A 2228   5.097   6.457   6.439
    2PS     H1B 2229   5.176   6.418   6.595
    2PS     C32 2230   5.234   6.609   6.529
    2PS     H2A 2231   5.337   6.600   6.563
    2PS     N31 2232   5.241   6.705   6.410
    2PS    HN1A 2233   5.292   6.676   6.325
    2PS    HN1B 2234   5.152   6.732   6.366
    2PS    HN1C 2235   5.272   6.801   6.432
    2PS     C33 2236   5.163   6.651   6.655
    2PS     O33 2237   5.188   6.178   6.446
    2PS     O34 2238   5.401   6.219   6.318
    2PS     O21 2239   5.044   6.288   5.965
    2PS     C21 2240   4.926   6.322   5.905
    2PS     O22 2241   4.871   6.432   5.911
    2PS     O35 2242   5.204   6.609   6.764
    2PS     O36 2243   5.071   6.725   6.645
    3DHA   C116 2244   4.778   6.016   4.974
    3DHA   H16R 2245   4.816   5.934   4.912
    3DHA   C115 2246   4.632   6.063   4.961
    3DHA   H15R 2247   4.569   5.975   4.947
    3DHA   H15S 2248   4.587   6.101   5.053
    3DHA   C114 2249   4.605   6.145   4.844
    3DHA   H14R 2250   4.612   6.095   4.748
    3DHA   C113 2251   4.571   6.273   4.860
    3DHA   H13R 2252   4.549   6.329   4.769
    3DHA   C112 2253   4.540   6.352   4.983
    3DHA   H12R 2254   4.467   6.432   4.966
    3DHA   H12S 2255   4.493   6.287   5.057
    3DHA   C111 2256   4.673   6.414   5.034
    3DHA   H11R 2257   4.753   6.434   4.964
    3DHA   C110 2258   4.677   6.466   5.162
    3DHA   H10R 2259   4.773   6.504   5.196
    3DHA    C19 2260   4.560   6.492   5.253
    3DHA    H9R 2261   4.590   6.566   5.328
    3DHA    H9S 2262   4.489   6.548   5.193
    3DHA    C18 2263   4.511   6.370   5.324
    3DHA    H8R 2264   4.469   6.300   5.253
    3DHA    C17 2265   4.522   6.334   5.450
    3DHA    H7R 2266   4.478   6.240   5.481
    3DHA    C16 2267   4.602   6.421   5.542
    3DHA    H6R 2268   4.610   6.529   5.526
    3DHA    H6S 2269   4.567   6.422   5.645
    3DHA    C15 2270   4.737   6.365   5.537
    3DHA    H5R 2271   4.791   6.414   5.455
    3DHA    C14 2272   4.799   6.278   5.615
    3DHA    H4R 2273   4.900   6.252   5.584
    3DHA    C13 2274   4.749   6.230   5.748
    3DHA    H3R 2275   4.670   6.297   5.781
    3DHA    H3S 2276   4.699   6.135   5.728
    3DHA    C12 2277   4.865   6.196   5.848
    3DHA    H2R 2278   4.826   6.143   5.935
    3DHA    H2S 2279   4.937   6.133   5.796
    3DHA   C117 2280   4.865   6.057   5.076
    3DHA   H17R 2281   4.956   5.998   5.088
    3DHA   C118 2282   4.844   6.156   5.187
    3DHA   H18R 2283   4.740   6.156   5.219
    3DHA   H18S 2284   4.853   6.260   5.155
    3DHA   C119 2285   4.929   6.133   5.304
    3DHA   H19R 2286   5.011   6.203   5.311
    3DHA   C120 2287   4.911   6.043   5.408
    3DHA   H20R 2288   4.986   6.045   5.487
    3DHA   C121 2289   4.799   5.943   5.435
    3DHA   H21R 2290   4.715   5.970   5.371
    3DHA   H21S 2291   4.772   5.934   5.541
    3DHA   C122 2292   4.844   5.814   5.373
    3DHA   H22R 2293   4.839   5.831   5.266
    3DHA   H22S 2294   4.778   5.728   5.389
    3DHA   H22T 2295   4.943   5.779   5.402
    1ST    C118 2296   0.847   0.182   4.010
    1ST    H18R 2297   0.949   0.221   4.012
    1ST    H18S 2298   0.814   0.227   3.917
    1ST    H18T 2299   0.866   0.075   3.994
    1ST    C117 2300   0.757   0.192   4.127
    1ST    H17R 2301   0.742   0.291   4.171
    1ST    H17S 2302   0.663   0.153   4.087
    1ST    C116 2303   0.806   0.113   4.244
    1ST    H16R 2304   0.826   0.013   4.205
    1ST    H16S 2305   0.902   0.153   4.277
    1ST    C115 2306   0.711   0.117   4.360
    1ST    H15R 2307   0.763   0.101   4.455
    1ST    H15S 2308   0.669   0.218   4.357
    1ST    C114 2309   0.590   0.020   4.342
    1ST    H14R 2310   0.570  -0.005   4.238
    1ST    H14S 2311   0.621  -0.076   4.384
    1ST    C113 2312   0.453   0.076   4.387
    1ST    H13R 2313   0.465   0.157   4.460
    1ST    H13S 2314   0.412   0.112   4.292
    1ST    C112 2315   0.353  -0.032   4.430
    1ST    H12R 2316   0.347  -0.102   4.346
    1ST    H12S 2317   0.408  -0.086   4.508
    1ST    C111 2318   0.213   0.004   4.475
    1ST    H11R 2319   0.217   0.101   4.525
    1ST    H11S 2320   0.149   0.023   4.389
    1ST    C110 2321   0.138  -0.115   4.544
    1ST    H10R 2322   0.032  -0.097   4.562
    1ST    H10S 2323   0.133  -0.212   4.494
    1ST     C19 2324   0.191  -0.153   4.680
    1ST     H9R 2325   0.116  -0.221   4.720
    1ST     H9S 2326   0.285  -0.209   4.678
    1ST     C18 2327   0.213  -0.027   4.772
    1ST     H8R 2328   0.277   0.050   4.730
    1ST     H8S 2329   0.110   0.009   4.776
    1ST     C17 2330   0.249  -0.059   4.913
    1ST     H7R 2331   0.351  -0.097   4.923
    1ST     H7S 2332   0.250   0.035   4.969
    1ST     C16 2333   0.162  -0.156   4.989
    1ST     H6R 2334   0.057  -0.129   4.975
    1ST     H6S 2335   0.160  -0.256   4.945
    1ST     C15 2336   0.195  -0.169   5.140
    1ST     H5R 2337   0.116  -0.236   5.176
    1ST     H5S 2338   0.298  -0.202   5.155
    1ST     C14 2339   0.191  -0.032   5.215
    1ST     H4R 2340   0.262   0.035   5.166
    1ST     H4S 2341   0.096   0.021   5.216
    1ST     C13 2342   0.240  -0.041   5.353
    1ST     H3R 2343   0.191  -0.125   5.403
    1ST     H3S 2344   0.346  -0.066   5.360
    1ST     C12 2345   0.217   0.085   5.431
    1ST     H2R 2346   0.242   0.177   5.377
    1ST     H2S 2347   0.108   0.088   5.435
    2PS     C11 2348   0.273   0.100   5.570
    2PS     O12 2349   0.365   0.033   5.615
    2PS     O11 2350   0.211   0.206   5.640
    2PS      C1 2351   0.258   0.236   5.771
    2PS      HR 2352   0.191   0.313   5.811
    2PS      HS 2353   0.251   0.143   5.828
    2PS      C2 2354   0.400   0.308   5.775
    2PS      HX 2355   0.468   0.241   5.722
    2PS      C3 2356   0.446   0.326   5.922
    2PS      HA 2357   0.518   0.250   5.954
    2PS      HB 2358   0.497   0.422   5.927
    2PS     O31 2359   0.342   0.337   6.015
    2PS     P31 2360   0.310   0.213   6.111
    2PS     O32 2361   0.435   0.180   6.204
    2PS     C31 2362   0.461   0.259   6.317
    2PS     H1A 2363   0.474   0.366   6.302
    2PS     H1B 2364   0.374   0.252   6.383
    2PS     C32 2365   0.586   0.196   6.375
    2PS     H2A 2366   0.561   0.102   6.425
    2PS     N31 2367   0.690   0.174   6.266
    2PS    HN1A 2368   0.764   0.110   6.299
    2PS    HN1B 2369   0.641   0.121   6.193
    2PS    HN1C 2370   0.727   0.261   6.224
    2PS     C33 2371   0.637   0.275   6.494
    2PS     O33 2372   0.205   0.262   6.200
    2PS     O34 2373   0.281   0.091   6.034
    2PS     O21 2374   0.391   0.434   5.706
    2PS     C21 2375   0.503   0.502   5.685
    2PS     O22 2376   0.613   0.454   5.707
    2PS     O35 2377   0.731   0.347   6.471
    2PS     O36 2378   0.588   0.252   6.606
    3DHA   C116 2379   0.268   1.203   5.079
    3DHA   H16R 2380   0.271   1.286   5.009
    3DHA   C115 2381   0.141   1.201   5.152
    3DHA   H15R 2382   0.157   1.181   5.258
    3DHA   H15S 2383   0.117   1.307   5.152
    3DHA   C114 2384   0.037   1.115   5.088
    3DHA   H14R 2385   0.070   1.066   4.996
    3DHA   C113 2386  -0.081   1.085   5.141
    3DHA   H13R 2387  -0.142   1.024   5.074
    3DHA   C112 2388  -0.144   1.124   5.275
    3DHA   H12R 2389  -0.077   1.190   5.332
    3DHA   H12S 2390  -0.239   1.175   5.261
    3DHA   C111 2391  -0.178   1.003   5.358
    3DHA   H11R 2392  -0.234   0.934   5.295
    3DHA   C110 2393  -0.140   0.967   5.488
    3DHA   H10R 2394  -0.153   0.864   5.520
    3DHA    C19 2395  -0.062   1.053   5.587
    3DHA    H9R 2396   0.039   1.075   5.553
    3DHA    H9S 2397  -0.113   1.150   5.586
    3DHA    C18 2398  -0.066   0.980   5.724
    3DHA    H8R 2399  -0.128   1.016   5.805
    3DHA    C17 2400   0.012   0.873   5.755
    3DHA    H7R 2401   0.012   0.840   5.858
    3DHA    C16 2402   0.090   0.794   5.649
    3DHA    H6R 2403   0.101   0.689   5.677
    3DHA    H6S 2404   0.025   0.780   5.563
    3DHA    C15 2405   0.217   0.857   5.595
    3DHA    H5R 2406   0.198   0.933   5.519
    3DHA    C14 2407   0.344   0.826   5.620
    3DHA    H4R 2408   0.425   0.880   5.572
    3DHA    C13 2409   0.385   0.715   5.709
    3DHA    H3R 2410   0.434   0.760   5.796
    3DHA    H3S 2411   0.301   0.652   5.739
    3DHA    C12 2412   0.485   0.636   5.625
    3DHA    H2R 2413   0.462   0.635   5.518
    3DHA    H2S 2414   0.578   0.694   5.633
    3DHA   C117 2415   0.362   1.107   5.080
    3DHA   H17R 2416   0.467   1.116   5.052
    3DHA   C118 2417   0.351   0.993   5.175
    3DHA   H18R 2418   0.255   0.944   5.162
    3DHA   H18S 2419   0.348   1.020   5.281
    3DHA   C119 2420   0.455   0.895   5.144
    3DHA   H19R 2421   0.549   0.927   5.187
    3DHA   C120 2422   0.444   0.783   5.070
    3DHA   H20R 2423   0.529   0.725   5.035
    3DHA   C121 2424   0.317   0.743   5.007
    3DHA   H21R 2425   0.224   0.795   5.033
    3DHA   H21S 2426   0.303   0.640   5.040
    3DHA   C122 2427   0.346   0.749   4.854
    3DHA   H22R 2428   0.418   0.671   4.828
    3DHA   H22S 2429   0.387   0.844   4.820
    3DHA   H22T 2430   0.256   0.719   4.800
    1ST    C118 2431   2.468   4.983   4.349
    1ST    H18R 2432   2.398   5.057   4.310
    1ST    H18S 2433   2.414   4.932   4.429
    1ST    H18T 2434   2.488   4.919   4.263
    1ST    C117 2435   2.597   5.069   4.376
    1ST    H17R 2436   2.686   5.005   4.375
    1ST    H17S 2437   2.607   5.143   4.296
    1ST    C116 2438   2.606   5.121   4.519
    1ST    H16R 2439   2.566   5.045   4.587
    1ST    H16S 2440   2.714   5.123   4.530
    1ST    C115 2441   2.547   5.263   4.541
    1ST    H15R 2442   2.597   5.332   4.472
    1ST    H15S 2443   2.445   5.256   4.501
    1ST    C114 2444   2.554   5.308   4.689
    1ST    H14R 2445   2.512   5.239   4.762
    1ST    H14S 2446   2.658   5.311   4.723
    1ST    C113 2447   2.500   5.447   4.702
    1ST    H13R 2448   2.542   5.512   4.625
    1ST    H13S 2449   2.394   5.453   4.675
    1ST    C112 2450   2.533   5.529   4.828
    1ST    H12R 2451   2.642   5.543   4.822
    1ST    H12S 2452   2.504   5.634   4.821
    1ST    C111 2453   2.492   5.457   4.955
    1ST    H11R 2454   2.384   5.447   4.944
    1ST    H11S 2455   2.538   5.360   4.971
    1ST    C110 2456   2.519   5.534   5.078
    1ST    H10R 2457   2.626   5.540   5.099
    1ST    H10S 2458   2.485   5.636   5.060
    1ST     C19 2459   2.455   5.469   5.202
    1ST     H9R 2460   2.347   5.469   5.184
    1ST     H9S 2461   2.494   5.368   5.208
    1ST     C18 2462   2.478   5.546   5.338
    1ST     H8R 2463   2.584   5.573   5.346
    1ST     H8S 2464   2.414   5.633   5.326
    1ST     C17 2465   2.433   5.463   5.457
    1ST     H7R 2466   2.330   5.429   5.448
    1ST     H7S 2467   2.483   5.366   5.455
    1ST     C16 2468   2.444   5.549   5.590
    1ST     H6R 2469   2.549   5.575   5.606
    1ST     H6S 2470   2.394   5.646   5.589
    1ST     C15 2471   2.396   5.473   5.715
    1ST     H5R 2472   2.301   5.419   5.708
    1ST     H5S 2473   2.468   5.391   5.728
    1ST     C14 2474   2.403   5.550   5.846
    1ST     H4R 2475   2.312   5.609   5.860
    1ST     H4S 2476   2.387   5.477   5.926
    1ST     C13 2477   2.520   5.652   5.886
    1ST     H3R 2478   2.617   5.607   5.866
    1ST     H3S 2479   2.516   5.737   5.816
    1ST     C12 2480   2.496   5.721   6.022
    1ST     H2R 2481   2.535   5.823   6.012
    1ST     H2S 2482   2.394   5.737   6.057
    2PS     C11 2483   2.571   5.652   6.137
    2PS     O12 2484   2.581   5.700   6.250
    2PS     O11 2485   2.645   5.547   6.094
    2PS      C1 2486   2.730   5.494   6.193
    2PS      HR 2487   2.792   5.420   6.139
    2PS      HS 2488   2.802   5.564   6.236
    2PS      C2 2489   2.645   5.425   6.308
    2PS      HX 2490   2.565   5.490   6.343
    2PS      C3 2491   2.740   5.388   6.422
    2PS      HA 2492   2.823   5.329   6.384
    2PS      HB 2493   2.767   5.477   6.481
    2PS     O31 2494   2.676   5.303   6.512
    2PS     P31 2495   2.743   5.245   6.640
    2PS     O32 2496   2.742   5.368   6.741
    2PS     C31 2497   2.631   5.450   6.760
    2PS     H1A 2498   2.628   5.506   6.666
    2PS     H1B 2499   2.539   5.395   6.784
    2PS     C32 2500   2.672   5.540   6.875
    2PS     H2A 2501   2.683   5.481   6.966
    2PS     N31 2502   2.813   5.605   6.866
    2PS    HN1A 2503   2.824   5.676   6.941
    2PS    HN1B 2504   2.882   5.529   6.878
    2PS    HN1C 2505   2.834   5.652   6.776
    2PS     C33 2506   2.556   5.629   6.908
    2PS     O33 2507   2.640   5.151   6.688
    2PS     O34 2508   2.882   5.193   6.602
    2PS     O21 2509   2.595   5.301   6.261
    2PS     C21 2510   2.467   5.305   6.209
    2PS     O22 2511   2.392   5.403   6.202
    2PS     O35 2512   2.555   5.744   6.863
    2PS     O36 2513   2.479   5.595   6.994
    3DHA   C116 2514   2.228   5.189   4.899
    3DHA   H16R 2515   2.252   5.273   4.964
    3DHA   C115 2516   2.278   5.053   4.930
    3DHA   H15R 2517   2.204   4.989   4.978
    3DHA   H15S 2518   2.289   4.987   4.844
    3DHA   C114 2519   2.399   5.057   5.015
    3DHA   H14R 2520   2.494   5.025   4.975
    3DHA   C113 2521   2.403   5.081   5.147
    3DHA   H13R 2522   2.501   5.069   5.194
    3DHA   C112 2523   2.291   5.106   5.234
    3DHA   H12R 2524   2.316   5.175   5.315
    3DHA   H12S 2525   2.201   5.138   5.182
    3DHA   C111 2526   2.256   4.977   5.299
    3DHA   H11R 2527   2.258   4.891   5.232
    3DHA   C110 2528   2.238   4.944   5.422
    3DHA   H10R 2529   2.218   4.837   5.434
    3DHA    C19 2530   2.236   5.037   5.542
    3DHA    H9R 2531   2.235   5.140   5.506
    3DHA    H9S 2532   2.150   5.019   5.606
    3DHA    C18 2533   2.355   5.024   5.631
    3DHA    H8R 2534   2.449   5.051   5.584
    3DHA    C17 2535   2.348   4.986   5.759
    3DHA    H7R 2536   2.435   4.984   5.823
    3DHA    C16 2537   2.220   4.976   5.839
    3DHA    H6R 2538   2.155   5.064   5.848
    3DHA    H6S 2539   2.164   4.900   5.785
    3DHA    C15 2540   2.243   4.929   5.979
    3DHA    H5R 2541   2.239   4.821   5.980
    3DHA    C14 2542   2.278   4.995   6.093
    3DHA    H4R 2543   2.283   4.945   6.189
    3DHA    C13 2544   2.303   5.138   6.106
    3DHA    H3R 2545   2.283   5.195   6.014
    3DHA    H3S 2546   2.235   5.172   6.184
    3DHA    C12 2547   2.444   5.164   6.155
    3DHA    H2R 2548   2.458   5.089   6.233
    3DHA    H2S 2549   2.515   5.138   6.076
    3DHA   C117 2550   2.177   5.211   4.771
    3DHA   H17R 2551   2.149   5.312   4.741
    3DHA   C118 2552   2.143   5.114   4.660
    3DHA   H18R 2553   2.054   5.059   4.693
    3DHA   H18S 2554   2.216   5.033   4.648
    3DHA   C119 2555   2.125   5.176   4.529
    3DHA   H19R 2556   2.224   5.176   4.484
    3DHA   C120 2557   2.025   5.254   4.478
    3DHA   H20R 2558   2.041   5.280   4.373
    3DHA   C121 2559   1.887   5.267   4.531
    3DHA   H21R 2560   1.861   5.368   4.564
    3DHA   H21S 2561   1.850   5.207   4.614
    3DHA   C122 2562   1.783   5.232   4.423
    3DHA   H22R 2563   1.681   5.269   4.441
    3DHA   H22S 2564   1.782   5.127   4.393
    3DHA   H22T 2565   1.808   5.285   4.331
    1ST    C118 2566   4.498   2.987   4.539
    1ST    H18R 2567   4.542   3.081   4.575
    1ST    H18S 2568   4.390   2.979   4.550
    1ST    H18T 2569   4.512   2.994   4.431
    1ST    C117 2570   4.572   2.861   4.595
    1ST    H17R 2571   4.524   2.859   4.693
    1ST    H17S 2572   4.541   2.767   4.548
    1ST    C116 2573   4.713   2.867   4.608
    1ST    H16R 2574   4.751   2.855   4.506
    1ST    H16S 2575   4.753   2.964   4.638
    1ST    C115 2576   4.766   2.753   4.690
    1ST    H15R 2577   4.716   2.751   4.787
    1ST    H15S 2578   4.736   2.664   4.634
    1ST    C114 2579   4.918   2.744   4.694
    1ST    H14R 2580   4.961   2.732   4.594
    1ST    H14S 2581   4.958   2.838   4.732
    1ST    C113 2582   4.968   2.619   4.766
    1ST    H13R 2583   4.921   2.526   4.734
    1ST    H13S 2584   5.075   2.600   4.748
    1ST    C112 2585   4.963   2.627   4.914
    1ST    H12R 2586   5.004   2.726   4.938
    1ST    H12S 2587   4.857   2.626   4.941
    1ST    C111 2588   5.037   2.515   4.979
    1ST    H11R 2589   4.993   2.418   4.955
    1ST    H11S 2590   5.134   2.512   4.929
    1ST    C110 2591   5.051   2.530   5.129
    1ST    H10R 2592   5.122   2.453   5.161
    1ST    H10S 2593   5.097   2.627   5.149
    1ST     C19 2594   4.924   2.515   5.214
    1ST     H9R 2595   4.847   2.584   5.176
    1ST     H9S 2596   4.887   2.413   5.210
    1ST     C18 2597   4.946   2.544   5.356
    1ST     H8R 2598   5.015   2.468   5.394
    1ST     H8S 2599   5.001   2.638   5.360
    1ST     C17 2600   4.827   2.557   5.436
    1ST     H7R 2601   4.787   2.650   5.396
    1ST     H7S 2602   4.767   2.467   5.420
    1ST     C16 2603   4.853   2.564   5.585
    1ST     H6R 2604   4.902   2.469   5.611
    1ST     H6S 2605   4.918   2.649   5.604
    1ST     C15 2606   4.730   2.561   5.680
    1ST     H5R 2607   4.656   2.492   5.638
    1ST     H5S 2608   4.760   2.512   5.773
    1ST     C14 2609   4.679   2.709   5.691
    1ST     H4R 2610   4.760   2.765   5.736
    1ST     H4S 2611   4.651   2.732   5.588
    1ST     C13 2612   4.553   2.748   5.765
    1ST     H3R 2613   4.479   2.670   5.748
    1ST     H3S 2614   4.568   2.742   5.873
    1ST     C12 2615   4.506   2.894   5.744
    1ST     H2R 2616   4.583   2.965   5.776
    1ST     H2S 2617   4.476   2.904   5.640
    2PS     C11 2618   4.388   2.918   5.835
    2PS     O12 2619   4.375   2.879   5.954
    2PS     O11 2620   4.289   2.992   5.772
    2PS      C1 2621   4.171   3.031   5.856
    2PS      HR 2622   4.148   2.944   5.919
    2PS      HS 2623   4.197   3.114   5.923
    2PS      C2 2624   4.058   3.068   5.766
    2PS      HX 2625   4.089   3.136   5.686
    2PS      C3 2626   3.948   3.137   5.842
    2PS      HA 2627   3.986   3.233   5.877
    2PS      HB 2628   3.865   3.148   5.772
    2PS     O31 2629   3.904   3.067   5.955
    2PS     P31 2630   3.781   3.116   6.052
    2PS     O32 2631   3.833   3.256   6.107
    2PS     C31 2632   3.909   3.263   6.220
    2PS     H1A 2633   3.859   3.209   6.302
    2PS     H1B 2634   4.006   3.219   6.196
    2PS     C32 2635   3.930   3.410   6.250
    2PS     H2A 2636   3.988   3.447   6.165
    2PS     N31 2637   3.808   3.495   6.254
    2PS    HN1A 2638   3.749   3.472   6.335
    2PS    HN1B 2639   3.832   3.594   6.240
    2PS    HN1C 2640   3.744   3.481   6.174
    2PS     C33 2641   4.017   3.416   6.378
    2PS     O33 2642   3.651   3.131   5.972
    2PS     O34 2643   3.782   3.021   6.169
    2PS     O21 2644   4.019   2.951   5.696
    2PS     C21 2645   3.974   2.833   5.747
    2PS     O22 2646   3.957   2.817   5.862
    2PS     O35 2647   3.969   3.469   6.475
    2PS     O36 2648   4.124   3.372   6.374
    3DHA   C116 2649   2.785   2.673   4.998
    3DHA   H16R 2650   2.792   2.605   5.082
    3DHA   C115 2651   2.868   2.803   5.009
    3DHA   H15R 2652   2.832   2.881   4.942
    3DHA   H15S 2653   2.857   2.848   5.108
    3DHA   C114 2654   3.018   2.781   4.981
    3DHA   H14R 2655   3.041   2.781   4.875
    3DHA   C113 2656   3.123   2.778   5.071
    3DHA   H13R 2657   3.223   2.761   5.031
    3DHA   C112 2658   3.109   2.785   5.214
    3DHA   H12R 2659   3.013   2.751   5.253
    3DHA   H12S 2660   3.184   2.722   5.263
    3DHA   C111 2661   3.149   2.923   5.258
    3DHA   H11R 2662   3.075   2.980   5.314
    3DHA   C110 2663   3.265   2.986   5.250
    3DHA   H10R 2664   3.277   3.084   5.295
    3DHA    C19 2665   3.389   2.937   5.182
    3DHA    H9R 2666   3.395   2.828   5.181
    3DHA    H9S 2667   3.388   2.968   5.077
    3DHA    C18 2668   3.518   2.997   5.236
    3DHA    H8R 2669   3.542   3.093   5.190
    3DHA    C17 2670   3.598   2.946   5.330
    3DHA    H7R 2671   3.686   3.005   5.354
    3DHA    C16 2672   3.592   2.802   5.385
    3DHA    H6R 2673   3.577   2.809   5.493
    3DHA    H6S 2674   3.503   2.747   5.354
    3DHA    C15 2675   3.710   2.712   5.349
    3DHA    H5R 2676   3.695   2.652   5.260
    3DHA    C14 2677   3.830   2.710   5.407
    3DHA    H4R 2678   3.917   2.649   5.382
    3DHA    C13 2679   3.870   2.803   5.519
    3DHA    H3R 2680   3.914   2.893   5.475
    3DHA    H3S 2681   3.781   2.852   5.558
    3DHA    C12 2682   3.936   2.736   5.638
    3DHA    H2R 2683   3.880   2.654   5.682
    3DHA    H2S 2684   4.033   2.700   5.601
    3DHA   C117 2685   2.705   2.644   4.897
    3DHA   H17R 2686   2.635   2.561   4.902
    3DHA   C118 2687   2.696   2.727   4.767
    3DHA   H18R 2688   2.797   2.758   4.740
    3DHA   H18S 2689   2.635   2.817   4.775
    3DHA   C119 2690   2.630   2.643   4.671
    3DHA   H19R 2691   2.657   2.538   4.667
    3DHA   C120 2692   2.547   2.692   4.575
    3DHA   H20R 2693   2.517   2.617   4.502
    3DHA   C121 2694   2.482   2.821   4.550
    3DHA   H21R 2695   2.483   2.886   4.638
    3DHA   H21S 2696   2.375   2.808   4.539
    3DHA   C122 2697   2.567   2.894   4.447
    3DHA   H22R 2698   2.557   2.849   4.348
    3DHA   H22S 2699   2.672   2.875   4.469
    3DHA   H22T 2700   2.537   2.998   4.436
    1ST    C118 2701   2.952   6.301   4.542
    1ST    H18R 2702   2.962   6.324   4.436
    1ST    H18S 2703   3.043   6.241   4.549
    1ST    H18T 2704   2.970   6.399   4.587
    1ST    C117 2705   2.834   6.229   4.598
    1ST    H17R 2706   2.742   6.285   4.584
    1ST    H17S 2707   2.825   6.135   4.542
    1ST    C116 2708   2.856   6.208   4.747
    1ST    H16R 2709   2.958   6.170   4.758
    1ST    H16S 2710   2.864   6.301   4.804
    1ST    C115 2711   2.751   6.124   4.830
    1ST    H15R 2712   2.650   6.155   4.801
    1ST    H15S 2713   2.766   6.019   4.804
    1ST    C114 2714   2.777   6.119   4.979
    1ST    H14R 2715   2.851   6.039   4.996
    1ST    H14S 2716   2.819   6.211   5.020
    1ST    C113 2717   2.661   6.079   5.072
    1ST    H13R 2718   2.686   6.110   5.174
    1ST    H13S 2719   2.572   6.134   5.042
    1ST    C112 2720   2.616   5.931   5.084
    1ST    H12R 2721   2.606   5.875   4.991
    1ST    H12S 2722   2.687   5.877   5.147
    1ST    C111 2723   2.486   5.915   5.163
    1ST    H11R 2724   2.402   5.974   5.126
    1ST    H11S 2725   2.441   5.817   5.141
    1ST    C110 2726   2.515   5.920   5.308
    1ST    H10R 2727   2.541   5.819   5.341
    1ST    H10S 2728   2.593   5.992   5.331
    1ST     C19 2729   2.392   5.955   5.389
    1ST     H9R 2730   2.364   6.053   5.347
    1ST     H9S 2731   2.317   5.883   5.355
    1ST     C18 2732   2.425   5.968   5.535
    1ST     H8R 2733   2.458   5.874   5.580
    1ST     H8S 2734   2.512   6.030   5.558
    1ST     C17 2735   2.308   6.017   5.613
    1ST     H7R 2736   2.283   6.116   5.575
    1ST     H7S 2737   2.221   5.955   5.591
    1ST     C16 2738   2.328   6.041   5.763
    1ST     H6R 2739   2.335   5.942   5.808
    1ST     H6S 2740   2.422   6.095   5.780
    1ST     C15 2741   2.219   6.125   5.828
    1ST     H5R 2742   2.201   6.227   5.792
    1ST     H5S 2743   2.121   6.085   5.802
    1ST     C14 2744   2.220   6.141   5.979
    1ST     H4R 2745   2.138   6.208   6.003
    1ST     H4S 2746   2.191   6.045   6.022
    1ST     C13 2747   2.351   6.197   6.048
    1ST     H3R 2748   2.426   6.126   6.011
    1ST     H3S 2749   2.382   6.297   6.015
    1ST     C12 2750   2.358   6.191   6.205
    1ST     H2R 2751   2.383   6.284   6.257
    1ST     H2S 2752   2.260   6.159   6.239
    2PS     C11 2753   2.447   6.081   6.250
    2PS     O12 2754   2.420   5.963   6.246
    2PS     O11 2755   2.564   6.125   6.303
    2PS      C1 2756   2.666   6.030   6.339
    2PS      HR 2757   2.632   5.962   6.417
    2PS      HS 2758   2.695   5.965   6.256
    2PS      C2 2759   2.797   6.106   6.376
    2PS      HX 2760   2.854   6.023   6.418
    2PS      C3 2761   2.777   6.213   6.489
    2PS      HA 2762   2.722   6.299   6.448
    2PS      HB 2763   2.713   6.167   6.564
    2PS     O31 2764   2.902   6.247   6.551
    2PS     P31 2765   2.911   6.305   6.700
    2PS     O32 2766   2.809   6.224   6.782
    2PS     C31 2767   2.860   6.120   6.869
    2PS     H1A 2768   2.936   6.057   6.822
    2PS     H1B 2769   2.913   6.167   6.952
    2PS     C32 2770   2.751   6.034   6.917
    2PS     H2A 2771   2.682   6.102   6.968
    2PS     N31 2772   2.659   5.978   6.806
    2PS    HN1A 2773   2.715   5.971   6.719
    2PS    HN1B 2774   2.625   5.886   6.836
    2PS    HN1C 2775   2.580   6.041   6.783
    2PS     C33 2776   2.782   5.942   7.024
    2PS     O33 2777   3.050   6.293   6.740
    2PS     O34 2778   2.849   6.440   6.684
    2PS     O21 2779   2.863   6.154   6.256
    2PS     C21 2780   2.995   6.183   6.262
    2PS     O22 2781   3.079   6.149   6.342
    2PS     O35 2782   2.839   5.839   6.997
    2PS     O36 2783   2.750   5.967   7.135
    3DHA   C116 2784   3.197   6.146   4.929
    3DHA   H16R 2785   3.098   6.139   4.973
    3DHA   C115 2786   3.308   6.205   5.017
    3DHA   H15R 2787   3.388   6.253   4.962
    3DHA   H15S 2788   3.258   6.277   5.081
    3DHA   C114 2789   3.370   6.095   5.095
    3DHA   H14R 2790   3.412   6.013   5.038
    3DHA   C113 2791   3.383   6.078   5.228
    3DHA   H13R 2792   3.429   5.985   5.261
    3DHA   C112 2793   3.329   6.179   5.329
    3DHA   H12R 2794   3.395   6.159   5.414
    3DHA   H12S 2795   3.355   6.281   5.300
    3DHA   C111 2796   3.188   6.165   5.373
    3DHA   H11R 2797   3.115   6.233   5.330
    3DHA   C110 2798   3.143   6.057   5.441
    3DHA   H10R 2799   3.038   6.043   5.467
    3DHA    C19 2800   3.221   5.948   5.507
    3DHA    H9R 2801   3.145   5.893   5.562
    3DHA    H9S 2802   3.270   5.881   5.437
    3DHA    C18 2803   3.327   5.997   5.607
    3DHA    H8R 2804   3.430   5.987   5.574
    3DHA    C17 2805   3.309   6.043   5.728
    3DHA    H7R 2806   3.402   6.055   5.784
    3DHA    C16 2807   3.182   6.077   5.800
    3DHA    H6R 2808   3.099   6.044   5.737
    3DHA    H6S 2809   3.177   6.019   5.892
    3DHA    C15 2810   3.163   6.225   5.827
    3DHA    H5R 2811   3.178   6.277   5.733
    3DHA    C14 2812   3.147   6.291   5.941
    3DHA    H4R 2813   3.135   6.398   5.933
    3DHA    C13 2814   3.157   6.236   6.077
    3DHA    H3R 2815   3.167   6.127   6.081
    3DHA    H3S 2816   3.246   6.273   6.129
    3DHA    C12 2817   3.031   6.274   6.150
    3DHA    H2R 2818   3.052   6.373   6.191
    3DHA    H2S 2819   2.943   6.273   6.085
    3DHA   C117 2820   3.211   6.104   4.802
    3DHA   H17R 2821   3.121   6.071   4.751
    3DHA   C118 2822   3.335   6.108   4.720
    3DHA   H18R 2823   3.360   6.006   4.688
    3DHA   H18S 2824   3.421   6.131   4.784
    3DHA   C119 2825   3.330   6.202   4.608
    3DHA   H19R 2826   3.368   6.302   4.626
    3DHA   C120 2827   3.285   6.179   4.482
    3DHA   H20R 2828   3.297   6.261   4.412
    3DHA   C121 2829   3.224   6.051   4.435
    3DHA   H21R 2830   3.155   6.024   4.516
    3DHA   H21S 2831   3.303   5.976   4.434
    3DHA   C122 2832   3.145   6.069   4.303
    3DHA   H22R 2833   3.206   6.135   4.241
    3DHA   H22S 2834   3.062   6.128   4.341
    3DHA   H22T 2835   3.116   5.977   4.252
    1ST    C118 2836   1.920   6.494   4.345
    1ST    H18R 2837   2.013   6.438   4.353
    1ST    H18S 2838   1.946   6.566   4.423
    1ST    H18T 2839   1.920   6.544   4.248
    1ST    C117 2840   1.780   6.429   4.373
    1ST    H17R 2841   1.704   6.490   4.326
    1ST    H17S 2842   1.795   6.340   4.311
    1ST    C116 2843   1.741   6.385   4.514
    1ST    H16R 2844   1.822   6.323   4.553
    1ST    H16S 2845   1.737   6.472   4.579
    1ST    C115 2846   1.612   6.300   4.510
    1ST    H15R 2847   1.543   6.381   4.481
    1ST    H15S 2848   1.618   6.227   4.429
    1ST    C114 2849   1.567   6.239   4.639
    1ST    H14R 2850   1.554   6.311   4.720
    1ST    H14S 2851   1.464   6.208   4.620
    1ST    C113 2852   1.642   6.116   4.685
    1ST    H13R 2853   1.672   6.052   4.602
    1ST    H13S 2854   1.736   6.142   4.733
    1ST    C112 2855   1.550   6.030   4.779
    1ST    H12R 2856   1.445   6.042   4.754
    1ST    H12S 2857   1.567   5.922   4.775
    1ST    C111 2858   1.552   6.067   4.933
    1ST    H11R 2859   1.618   6.147   4.967
    1ST    H11S 2860   1.452   6.104   4.958
    1ST    C110 2861   1.562   5.955   5.029
    1ST    H10R 2862   1.479   5.887   5.009
    1ST    H10S 2863   1.655   5.897   5.030
    1ST     C19 2864   1.545   6.009   5.176
    1ST     H9R 2865   1.614   6.092   5.190
    1ST     H9S 2866   1.441   6.042   5.182
    1ST     C18 2867   1.567   5.902   5.276
    1ST     H8R 2868   1.503   5.815   5.258
    1ST     H8S 2869   1.670   5.866   5.271
    1ST     C17 2870   1.534   5.938   5.423
    1ST     H7R 2871   1.571   6.039   5.442
    1ST     H7S 2872   1.426   5.949   5.430
    1ST     C16 2873   1.583   5.835   5.525
    1ST     H6R 2874   1.564   5.731   5.498
    1ST     H6S 2875   1.691   5.852   5.512
    1ST     C15 2876   1.545   5.872   5.663
    1ST     H5R 2877   1.566   5.977   5.687
    1ST     H5S 2878   1.436   5.860   5.656
    1ST     C14 2879   1.592   5.787   5.770
    1ST     H4R 2880   1.697   5.815   5.782
    1ST     H4S 2881   1.563   5.835   5.864
    1ST     C13 2882   1.577   5.638   5.769
    1ST     H3R 2883   1.636   5.590   5.690
    1ST     H3S 2884   1.624   5.595   5.858
    1ST     C12 2885   1.436   5.588   5.782
    1ST     H2R 2886   1.376   5.625   5.699
    1ST     H2S 2887   1.438   5.479   5.783
    2PS     C11 2888   1.361   5.619   5.905
    2PS     O12 2889   1.418   5.640   6.014
    2PS     O11 2890   1.228   5.607   5.884
    2PS      C1 2891   1.141   5.608   6.003
    2PS      HR 2892   1.046   5.568   5.967
    2PS      HS 2893   1.183   5.545   6.082
    2PS      C2 2894   1.118   5.747   6.064
    2PS      HX 2895   1.214   5.791   6.095
    2PS      C3 2896   1.024   5.739   6.188
    2PS      HA 2897   0.926   5.716   6.145
    2PS      HB 2898   1.064   5.658   6.248
    2PS     O31 2899   1.003   5.855   6.269
    2PS     P31 2900   1.094   5.882   6.406
    2PS     O32 2901   1.087   5.756   6.496
    2PS     C31 2902   0.963   5.723   6.574
    2PS     H1A 2903   0.973   5.795   6.656
    2PS     H1B 2904   0.876   5.747   6.513
    2PS     C32 2905   0.952   5.587   6.635
    2PS     H2A 2906   0.986   5.509   6.566
    2PS     N31 2907   1.045   5.576   6.754
    2PS    HN1A 2908   1.029   5.497   6.818
    2PS    HN1B 2909   1.146   5.574   6.733
    2PS    HN1C 2910   1.027   5.658   6.814
    2PS     C33 2911   0.813   5.547   6.662
    2PS     O33 2912   1.236   5.888   6.362
    2PS     O34 2913   1.039   5.997   6.486
    2PS     O21 2914   1.053   5.827   5.972
    2PS     C21 2915   1.121   5.894   5.881
    2PS     O22 2916   1.246   5.914   5.880
    2PS     O35 2917   0.752   5.502   6.569
    2PS     O36 2918   0.766   5.576   6.769
    3DHA   C116 2919   0.627   6.290   4.985
    3DHA   H16R 2920   0.525   6.255   4.973
    3DHA   C115 2921   0.718   6.210   5.072
    3DHA   H15R 2922   0.689   6.106   5.062
    3DHA   H15S 2923   0.820   6.212   5.033
    3DHA   C114 2924   0.721   6.270   5.212
    3DHA   H14R 2925   0.778   6.362   5.222
    3DHA   C113 2926   0.650   6.223   5.320
    3DHA   H13R 2927   0.649   6.279   5.413
    3DHA   C112 2928   0.557   6.108   5.314
    3DHA   H12R 2929   0.489   6.113   5.228
    3DHA   H12S 2930   0.611   6.016   5.292
    3DHA   C111 2931   0.465   6.098   5.434
    3DHA   H11R 2932   0.420   6.190   5.470
    3DHA   C110 2933   0.441   5.990   5.502
    3DHA   H10R 2934   0.362   5.999   5.577
    3DHA    C19 2935   0.508   5.860   5.495
    3DHA    H9R 2936   0.432   5.782   5.488
    3DHA    H9S 2937   0.562   5.848   5.401
    3DHA    C18 2938   0.608   5.832   5.607
    3DHA    H8R 2939   0.561   5.818   5.704
    3DHA    C17 2940   0.740   5.824   5.591
    3DHA    H7R 2941   0.798   5.790   5.677
    3DHA    C16 2942   0.831   5.853   5.479
    3DHA    H6R 2943   0.915   5.784   5.481
    3DHA    H6S 2944   0.780   5.827   5.386
    3DHA    C15 2945   0.881   5.995   5.482
    3DHA    H5R 2946   0.820   6.064   5.424
    3DHA    C14 2947   0.981   6.027   5.566
    3DHA    H4R 2948   1.015   6.127   5.592
    3DHA    C13 2949   1.073   5.938   5.646
    3DHA    H3R 2950   1.046   5.833   5.633
    3DHA    H3S 2951   1.177   5.971   5.635
    3DHA    C12 2952   1.025   5.952   5.788
    3DHA    H2R 2953   1.008   6.056   5.815
    3DHA    H2S 2954   0.929   5.902   5.800
    3DHA   C117 2955   0.664   6.400   4.917
    3DHA   H17R 2956   0.587   6.446   4.856
    3DHA   C118 2957   0.793   6.479   4.932
    3DHA   H18R 2958   0.858   6.404   4.976
    3DHA   H18S 2959   0.781   6.553   5.012
    3DHA   C119 2960   0.836   6.532   4.801
    3DHA   H19R 2961   0.816   6.634   4.772
    3DHA   C120 2962   0.880   6.453   4.703
    3DHA   H20R 2963   0.897   6.493   4.603
    3DHA   C121 2964   0.904   6.306   4.724
    3DHA   H21R 2965   0.892   6.276   4.829
    3DHA   H21S 2966   1.012   6.290   4.714
    3DHA   C122 2967   0.840   6.207   4.622
    3DHA   H22R 2968   0.879   6.230   4.523
    3DHA   H22S 2969   0.732   6.222   4.616
    3DHA   H22T 2970   0.871   6.104   4.638
    1ST    C118 2971   4.599   6.738   4.420
    1ST    H18R 2972   4.528   6.791   4.356
    1ST    H18S 2973   4.652   6.653   4.377
    1ST    H18T 2974   4.659   6.823   4.455
    1ST    C117 2975   4.515   6.679   4.542
    1ST    H17R 2976   4.435   6.746   4.574
    1ST    H17S 2977   4.464   6.591   4.501
    1ST    C116 2978   4.600   6.650   4.669
    1ST    H16R 2979   4.534   6.589   4.732
    1ST    H16S 2980   4.688   6.590   4.646
    1ST    C115 2981   4.647   6.773   4.739
    1ST    H15R 2982   4.709   6.837   4.676
    1ST    H15S 2983   4.553   6.828   4.751
    1ST    C114 2984   4.714   6.747   4.873
    1ST    H14R 2985   4.666   6.670   4.934
    1ST    H14S 2986   4.815   6.712   4.853
    1ST    C113 2987   4.725   6.879   4.954
    1ST    H13R 2988   4.802   6.871   5.030
    1ST    H13S 2989   4.763   6.953   4.883
    1ST    C112 2990   4.602   6.942   5.021
    1ST    H12R 2991   4.612   7.050   5.038
    1ST    H12S 2992   4.520   6.944   4.948
    1ST    C111 2993   4.545   6.871   5.140
    1ST    H11R 2994   4.516   6.767   5.122
    1ST    H11S 2995   4.629   6.861   5.209
    1ST    C110 2996   4.422   6.946   5.191
    1ST    H10R 2997   4.449   7.049   5.213
    1ST    H10S 2998   4.338   6.943   5.121
    1ST     C19 2999   4.353   6.877   5.308
    1ST     H9R 3000   4.251   6.917   5.311
    1ST     H9S 3001   4.348   6.769   5.296
    1ST     C18 3002   4.429   6.907   5.439
    1ST     H8R 3003   4.535   6.885   5.425
    1ST     H8S 3004   4.430   7.014   5.464
    1ST     C17 3005   4.361   6.825   5.552
    1ST     H7R 3006   4.256   6.852   5.537
    1ST     H7S 3007   4.364   6.717   5.539
    1ST     C16 3008   4.395   6.871   5.695
    1ST     H6R 3009   4.504   6.870   5.705
    1ST     H6S 3010   4.370   6.976   5.713
    1ST     C15 3011   4.344   6.773   5.797
    1ST     H5R 3012   4.347   6.825   5.893
    1ST     H5S 3013   4.239   6.751   5.780
    1ST     C14 3014   4.419   6.641   5.811
    1ST     H4R 3015   4.414   6.595   5.712
    1ST     H4S 3016   4.522   6.656   5.841
    1ST     C13 3017   4.379   6.531   5.907
    1ST     H3R 3018   4.395   6.565   6.009
    1ST     H3S 3019   4.271   6.515   5.894
    1ST     C12 3020   4.457   6.404   5.890
    1ST     H2R 3021   4.401   6.349   5.815
    1ST     H2S 3022   4.554   6.438   5.854
    2PS     C11 3023   4.471   6.324   6.020
    2PS     O12 3024   4.373   6.296   6.088
    2PS     O11 3025   4.588   6.259   6.027
    2PS      C1 3026   4.612   6.186   6.142
    2PS      HR 3027   4.716   6.173   6.172
    2PS      HS 3028   4.563   6.250   6.215
    2PS      C2 3029   4.556   6.045   6.134
    2PS      HX 3030   4.456   6.045   6.090
    2PS      C3 3031   4.551   5.991   6.281
    2PS      HA 3032   4.467   6.038   6.333
    2PS      HB 3033   4.548   5.882   6.270
    2PS     O31 3034   4.671   6.025   6.350
    2PS     P31 3035   4.688   5.999   6.503
    2PS     O32 3036   4.613   6.125   6.561
    2PS     C31 3037   4.661   6.250   6.527
    2PS     H1A 3038   4.767   6.268   6.550
    2PS     H1B 3039   4.644   6.261   6.420
    2PS     C32 3040   4.579   6.350   6.611
    2PS     H2A 3041   4.473   6.341   6.586
    2PS     N31 3042   4.589   6.316   6.758
    2PS    HN1A 3043   4.572   6.214   6.763
    2PS    HN1B 3044   4.681   6.336   6.802
    2PS    HN1C 3045   4.526   6.370   6.820
    2PS     C33 3046   4.604   6.493   6.571
    2PS     O33 3047   4.614   5.880   6.538
    2PS     O34 3048   4.834   6.000   6.540
    2PS     O21 3049   4.638   5.969   6.047
    2PS     C21 3050   4.603   5.835   6.021
    2PS     O22 3051   4.499   5.782   6.058
    2PS     O35 3052   4.580   6.586   6.649
    2PS     O36 3053   4.664   6.515   6.467
    3DHA   C116 3054   3.818   6.204   4.969
    3DHA   H16R 3055   3.830   6.309   4.996
    3DHA   C115 3056   3.772   6.115   5.084
    3DHA   H15R 3057   3.665   6.094   5.075
    3DHA   H15S 3058   3.827   6.022   5.066
    3DHA   C114 3059   3.815   6.160   5.219
    3DHA   H14R 3060   3.754   6.241   5.259
    3DHA   C113 3061   3.927   6.119   5.291
    3DHA   H13R 3062   3.948   6.172   5.383
    3DHA   C112 3063   4.032   6.028   5.240
    3DHA   H12R 3064   4.065   5.967   5.325
    3DHA   H12S 3065   3.998   5.957   5.165
    3DHA   C111 3066   4.159   6.096   5.201
    3DHA   H11R 3067   4.152   6.162   5.116
    3DHA   C110 3068   4.273   6.095   5.275
    3DHA   H10R 3069   4.359   6.157   5.251
    3DHA    C19 3070   4.303   6.012   5.390
    3DHA    H9R 3071   4.265   5.910   5.383
    3DHA    H9S 3072   4.410   5.994   5.398
    3DHA    C18 3073   4.251   6.072   5.521
    3DHA    H8R 3074   4.159   6.130   5.515
    3DHA    C17 3075   4.319   6.074   5.633
    3DHA    H7R 3076   4.267   6.116   5.719
    3DHA    C16 3077   4.441   6.000   5.680
    3DHA    H6R 3078   4.529   6.023   5.620
    3DHA    H6S 3079   4.468   6.044   5.777
    3DHA    C15 3080   4.410   5.857   5.705
    3DHA    H5R 3081   4.309   5.831   5.675
    3DHA    C14 3082   4.492   5.760   5.754
    3DHA    H4R 3083   4.459   5.656   5.754
    3DHA    C13 3084   4.634   5.776   5.780
    3DHA    H3R 3085   4.706   5.723   5.718
    3DHA    H3S 3086   4.663   5.879   5.755
    3DHA    C12 3087   4.689   5.766   5.920
    3DHA    H2R 3088   4.698   5.662   5.952
    3DHA    H2S 3089   4.789   5.810   5.926
    3DHA   C117 3090   3.853   6.170   4.846
    3DHA   H17R 3091   3.894   6.243   4.777
    3DHA   C118 3092   3.849   6.033   4.782
    3DHA   H18R 3093   3.915   5.967   4.838
    3DHA   H18S 3094   3.891   6.036   4.681
    3DHA   C119 3095   3.704   5.983   4.763
    3DHA   H19R 3096   3.638   6.057   4.719
    3DHA   C120 3097   3.656   5.868   4.808
    3DHA   H20R 3098   3.549   5.854   4.793
    3DHA   C121 3099   3.713   5.767   4.901
    3DHA   H21R 3100   3.645   5.765   4.986
    3DHA   H21S 3101   3.804   5.810   4.944
    3DHA   C122 3102   3.721   5.637   4.827
    3DHA   H22R 3103   3.752   5.548   4.882
    3DHA   H22S 3104   3.801   5.642   4.754
    3DHA   H22T 3105   3.617   5.623   4.799
    1ST    C118 3106   7.153   1.617   4.753
    1ST    H18R 3107   7.199   1.710   4.719
    1ST    H18S 3108   7.096   1.572   4.672
    1ST    H18T 3109   7.237   1.558   4.792
    1ST    C117 3110   7.047   1.648   4.862
    1ST    H17R 3111   7.096   1.677   4.955
    1ST    H17S 3112   6.988   1.729   4.817
    1ST    C116 3113   6.952   1.529   4.886
    1ST    H16R 3114   6.929   1.478   4.792
    1ST    H16S 3115   6.997   1.459   4.957
    1ST    C115 3116   6.813   1.591   4.937
    1ST    H15R 3117   6.780   1.675   4.876
    1ST    H15S 3118   6.726   1.526   4.932
    1ST    C114 3119   6.822   1.669   5.072
    1ST    H14R 3120   6.882   1.760   5.061
    1ST    H14S 3121   6.721   1.705   5.094
    1ST    C113 3122   6.861   1.591   5.198
    1ST    H13R 3123   6.793   1.507   5.214
    1ST    H13S 3124   6.958   1.544   5.177
    1ST    C112 3125   6.852   1.673   5.332
    1ST    H12R 3126   6.923   1.756   5.329
    1ST    H12S 3127   6.755   1.724   5.331
    1ST    C111 3128   6.888   1.589   5.460
    1ST    H11R 3129   6.831   1.497   5.474
    1ST    H11S 3130   6.996   1.569   5.456
    1ST    C110 3131   6.885   1.660   5.587
    1ST    H10R 3132   6.930   1.600   5.666
    1ST    H10S 3133   6.941   1.754   5.584
    1ST     C19 3134   6.744   1.689   5.641
    1ST     H9R 3135   6.698   1.760   5.571
    1ST     H9S 3136   6.688   1.596   5.628
    1ST     C18 3137   6.725   1.731   5.785
    1ST     H8R 3138   6.749   1.650   5.854
    1ST     H8S 3139   6.786   1.817   5.810
    1ST     C17 3140   6.575   1.769   5.800
    1ST     H7R 3141   6.549   1.841   5.723
    1ST     H7S 3142   6.508   1.688   5.773
    1ST     C16 3143   6.534   1.845   5.927
    1ST     H6R 3144   6.563   1.783   6.012
    1ST     H6S 3145   6.580   1.944   5.932
    1ST     C15 3146   6.377   1.867   5.929
    1ST     H5R 3147   6.337   1.932   5.852
    1ST     H5S 3148   6.324   1.774   5.908
    1ST     C14 3149   6.310   1.915   6.064
    1ST     H4R 3150   6.350   2.016   6.073
    1ST     H4S 3151   6.203   1.925   6.050
    1ST     C13 3152   6.324   1.838   6.189
    1ST     H3R 3153   6.298   1.739   6.154
    1ST     H3S 3154   6.431   1.836   6.213
    1ST     C12 3155   6.229   1.867   6.299
    1ST     H2R 3156   6.124   1.871   6.269
    1ST     H2S 3157   6.241   1.788   6.375
    2PS     C11 3158   6.255   2.001   6.356
    2PS     O12 3159   6.354   2.033   6.417
    2PS     O11 3160   6.158   2.079   6.324
    2PS      C1 3161   6.164   2.211   6.386
    2PS      HR 3162   6.135   2.199   6.491
    2PS      HS 3163   6.268   2.238   6.371
    2PS      C2 3164   6.067   2.321   6.331
    2PS      HX 3165   6.085   2.410   6.393
    2PS      C3 3166   5.914   2.284   6.339
    2PS      HA 3167   5.856   2.347   6.271
    2PS      HB 3168   5.908   2.182   6.300
    2PS     O31 3169   5.869   2.281   6.474
    2PS     P31 3170   5.718   2.246   6.519
    2PS     O32 3171   5.711   2.105   6.474
    2PS     C31 3172   5.797   2.002   6.526
    2PS     H1A 3173   5.840   1.949   6.442
    2PS     H1B 3174   5.882   2.040   6.584
    2PS     C32 3175   5.712   1.899   6.608
    2PS     H2A 3176   5.696   1.947   6.705
    2PS     N31 3177   5.583   1.876   6.543
    2PS    HN1A 3178   5.594   1.846   6.444
    2PS    HN1B 3179   5.530   1.794   6.577
    2PS    HN1C 3180   5.511   1.949   6.553
    2PS     C33 3181   5.800   1.779   6.632
    2PS     O33 3182   5.712   2.246   6.670
    2PS     O34 3183   5.625   2.331   6.440
    2PS     O21 3184   6.104   2.370   6.203
    2PS     C21 3185   6.229   2.419   6.182
    2PS     O22 3186   6.308   2.444   6.265
    2PS     O35 3187   5.744   1.678   6.666
    2PS     O36 3188   5.922   1.770   6.632
    3DHA   C116 3189   6.417   1.510   5.281
    3DHA   H16R 3190   6.471   1.541   5.192
    3DHA   C115 3191   6.272   1.526   5.264
    3DHA   H15R 3192   6.236   1.453   5.191
    3DHA   H15S 3193   6.228   1.503   5.361
    3DHA   C114 3194   6.236   1.662   5.203
    3DHA   H14R 3195   6.177   1.655   5.112
    3DHA   C113 3196   6.265   1.787   5.256
    3DHA   H13R 3197   6.233   1.879   5.208
    3DHA   C112 3198   6.335   1.816   5.385
    3DHA   H12R 3199   6.280   1.888   5.447
    3DHA   H12S 3200   6.338   1.724   5.443
    3DHA   C111 3201   6.470   1.861   5.349
    3DHA   H11R 3202   6.528   1.779   5.307
    3DHA   C110 3203   6.525   1.982   5.371
    3DHA   H10R 3204   6.626   1.999   5.335
    3DHA    C19 3205   6.460   2.098   5.437
    3DHA    H9R 3206   6.477   2.189   5.379
    3DHA    H9S 3207   6.351   2.091   5.440
    3DHA    C18 3208   6.515   2.111   5.572
    3DHA    H8R 3209   6.620   2.084   5.575
    3DHA    C17 3210   6.462   2.165   5.681
    3DHA    H7R 3211   6.525   2.177   5.768
    3DHA    C16 3212   6.316   2.191   5.690
    3DHA    H6R 3213   6.259   2.138   5.613
    3DHA    H6S 3214   6.279   2.142   5.780
    3DHA    C15 3215   6.283   2.337   5.693
    3DHA    H5R 3216   6.286   2.378   5.593
    3DHA    C14 3217   6.223   2.402   5.790
    3DHA    H4R 3218   6.193   2.504   5.769
    3DHA    C13 3219   6.209   2.358   5.929
    3DHA    H3R 3220   6.101   2.345   5.932
    3DHA    H3S 3221   6.247   2.257   5.948
    3DHA    C12 3222   6.250   2.465   6.036
    3DHA    H2R 3223   6.353   2.499   6.032
    3DHA    H2S 3224   6.202   2.561   6.017
    3DHA   C117 3225   6.482   1.458   5.384
    3DHA   H17R 3226   6.589   1.449   5.368
    3DHA   C118 3227   6.422   1.420   5.519
    3DHA   H18R 3228   6.495   1.366   5.579
    3DHA   H18S 3229   6.335   1.355   5.509
    3DHA   C119 3230   6.379   1.538   5.598
    3DHA   H19R 3231   6.442   1.625   5.583
    3DHA   C120 3232   6.272   1.549   5.681
    3DHA   H20R 3233   6.245   1.641   5.732
    3DHA   C121 3234   6.194   1.437   5.733
    3DHA   H21R 3235   6.218   1.338   5.692
    3DHA   H21S 3236   6.089   1.444   5.706
    3DHA   C122 3237   6.199   1.449   5.886
    3DHA   H22R 3238   6.147   1.541   5.915
    3DHA   H22S 3239   6.299   1.441   5.927
    3DHA   H22T 3240   6.135   1.370   5.926
    1ST    C118 3241   1.237   1.548   4.354
    1ST    H18R 3242   1.202   1.448   4.324
    1ST    H18S 3243   1.157   1.589   4.416
    1ST    H18T 3244   1.328   1.518   4.405
    1ST    C117 3245   1.251   1.632   4.226
    1ST    H17R 3246   1.316   1.566   4.169
    1ST    H17S 3247   1.157   1.652   4.174
    1ST    C116 3248   1.334   1.764   4.239
    1ST    H16R 3249   1.348   1.816   4.144
    1ST    H16S 3250   1.275   1.844   4.284
    1ST    C115 3251   1.462   1.769   4.331
    1ST    H15R 3252   1.440   1.742   4.435
    1ST    H15S 3253   1.528   1.692   4.292
    1ST    C114 3254   1.512   1.918   4.330
    1ST    H14R 3255   1.522   1.942   4.224
    1ST    H14S 3256   1.432   1.986   4.359
    1ST    C113 3257   1.644   1.941   4.409
    1ST    H13R 3258   1.634   1.865   4.487
    1ST    H13S 3259   1.737   1.919   4.356
    1ST    C112 3260   1.664   2.081   4.472
    1ST    H12R 3261   1.622   2.148   4.397
    1ST    H12S 3262   1.616   2.102   4.568
    1ST    C111 3263   1.807   2.120   4.485
    1ST    H11R 3264   1.855   2.049   4.553
    1ST    H11S 3265   1.856   2.095   4.391
    1ST    C110 3266   1.830   2.259   4.523
    1ST    H10R 3267   1.896   2.305   4.450
    1ST    H10S 3268   1.749   2.331   4.509
    1ST     C19 3269   1.868   2.269   4.672
    1ST     H9R 3270   1.797   2.211   4.731
    1ST     H9S 3271   1.970   2.237   4.697
    1ST     C18 3272   1.852   2.407   4.734
    1ST     H8R 3273   1.933   2.469   4.695
    1ST     H8S 3274   1.758   2.455   4.707
    1ST     C17 3275   1.840   2.411   4.885
    1ST     H7R 3276   1.767   2.334   4.911
    1ST     H7S 3277   1.924   2.368   4.939
    1ST     C16 3278   1.823   2.552   4.956
    1ST     H6R 3279   1.904   2.608   4.910
    1ST     H6S 3280   1.733   2.609   4.933
    1ST     C15 3281   1.864   2.545   5.108
    1ST     H5R 3282   1.809   2.469   5.164
    1ST     H5S 3283   1.971   2.532   5.124
    1ST     C14 3284   1.827   2.676   5.184
    1ST     H4R 3285   1.878   2.758   5.133
    1ST     H4S 3286   1.722   2.692   5.160
    1ST     C13 3287   1.868   2.683   5.331
    1ST     H3R 3288   1.835   2.775   5.379
    1ST     H3S 3289   1.808   2.617   5.394
    1ST     C12 3290   2.019   2.678   5.373
    1ST     H2R 3291   2.077   2.591   5.339
    1ST     H2S 3292   2.086   2.756   5.335
    2PS     C11 3293   2.030   2.693   5.525
    2PS     O12 3294   1.939   2.701   5.603
    2PS     O11 3295   2.162   2.711   5.565
    2PS      C1 3296   2.199   2.736   5.708
    2PS      HR 3297   2.301   2.769   5.725
    2PS      HS 3298   2.133   2.814   5.748
    2PS      C2 3299   2.162   2.608   5.781
    2PS      HX 3300   2.060   2.573   5.761
    2PS      C3 3301   2.174   2.625   5.938
    2PS      HA 3302   2.089   2.684   5.973
    2PS      HB 3303   2.163   2.528   5.987
    2PS     O31 3304   2.296   2.687   5.975
    2PS     P31 3305   2.338   2.723   6.123
    2PS     O32 3306   2.468   2.632   6.142
    2PS     C31 3307   2.447   2.493   6.155
    2PS     H1A 3308   2.392   2.484   6.249
    2PS     H1B 3309   2.389   2.465   6.066
    2PS     C32 3310   2.581   2.414   6.167
    2PS     H2A 3311   2.629   2.411   6.069
    2PS     N31 3312   2.674   2.471   6.263
    2PS    HN1A 3313   2.638   2.529   6.341
    2PS    HN1B 3314   2.742   2.401   6.299
    2PS    HN1C 3315   2.732   2.545   6.221
    2PS     C33 3316   2.535   2.270   6.200
    2PS     O33 3317   2.376   2.864   6.123
    2PS     O34 3318   2.230   2.682   6.209
    2PS     O21 3319   2.254   2.504   5.735
    2PS     C21 3320   2.242   2.381   5.780
    2PS     O22 3321   2.155   2.341   5.854
    2PS     O35 3322   2.546   2.180   6.122
    2PS     O36 3323   2.512   2.249   6.321
    3DHA   C116 3324   1.553   1.835   5.674
    3DHA   H16R 3325   1.644   1.782   5.646
    3DHA   C115 3326   1.479   1.915   5.574
    3DHA   H15R 3327   1.390   1.864   5.538
    3DHA   H15S 3328   1.457   2.014   5.615
    3DHA   C114 3329   1.561   1.934   5.446
    3DHA   H14R 3330   1.513   1.893   5.357
    3DHA   C113 3331   1.675   2.006   5.445
    3DHA   H13R 3332   1.737   2.015   5.357
    3DHA   C112 3333   1.734   2.081   5.567
    3DHA   H12R 3334   1.732   2.189   5.549
    3DHA   H12S 3335   1.671   2.059   5.653
    3DHA   C111 3336   1.877   2.047   5.601
    3DHA   H11R 3337   1.897   1.940   5.598
    3DHA   C110 3338   1.967   2.142   5.617
    3DHA   H10R 3339   2.069   2.110   5.639
    3DHA    C19 3340   1.960   2.288   5.573
    3DHA    H9R 3341   1.898   2.351   5.636
    3DHA    H9S 3342   2.055   2.333   5.600
    3DHA    C18 3343   1.931   2.325   5.428
    3DHA    H8R 3344   1.825   2.343   5.412
    3DHA    C17 3345   2.024   2.330   5.330
    3DHA    H7R 3346   1.995   2.370   5.233
    3DHA    C16 3347   2.172   2.292   5.332
    3DHA    H6R 3348   2.193   2.205   5.395
    3DHA    H6S 3349   2.204   2.273   5.230
    3DHA    C15 3350   2.265   2.397   5.384
    3DHA    H5R 3351   2.253   2.489   5.328
    3DHA    C14 3352   2.348   2.386   5.491
    3DHA    H4R 3353   2.411   2.467   5.527
    3DHA    C13 3354   2.360   2.270   5.586
    3DHA    H3R 3355   2.284   2.195   5.567
    3DHA    H3S 3356   2.446   2.211   5.552
    3DHA    C12 3357   2.359   2.298   5.739
    3DHA    H2R 3358   2.365   2.202   5.792
    3DHA    H2S 3359   2.448   2.352   5.772
    3DHA   C117 3360   1.510   1.820   5.801
    3DHA   H17R 3361   1.557   1.752   5.871
    3DHA   C118 3362   1.400   1.884   5.868
    3DHA   H18R 3363   1.388   1.991   5.850
    3DHA   H18S 3364   1.420   1.876   5.975
    3DHA   C119 3365   1.267   1.816   5.826
    3DHA   H19R 3366   1.262   1.786   5.722
    3DHA   C120 3367   1.164   1.768   5.893
    3DHA   H20R 3368   1.085   1.714   5.842
    3DHA   C121 3369   1.154   1.769   6.041
    3DHA   H21R 3370   1.073   1.830   6.084
    3DHA   H21S 3371   1.238   1.824   6.083
    3DHA   C122 3372   1.152   1.628   6.102
    3DHA   H22R 3373   1.147   1.631   6.211
    3DHA   H22S 3374   1.234   1.566   6.065
    3DHA   H22T 3375   1.058   1.579   6.073
    1ST    C118 3376   4.824   1.698   4.054
    1ST    H18R 3377   4.742   1.758   4.016
    1ST    H18S 3378   4.826   1.611   3.988
    1ST    H18T 3379   4.916   1.751   4.028
    1ST    C117 3380   4.819   1.668   4.207
    1ST    H17R 3381   4.759   1.578   4.220
    1ST    H17S 3382   4.916   1.648   4.251
    1ST    C116 3383   4.764   1.770   4.303
    1ST    H16R 3384   4.813   1.867   4.305
    1ST    H16S 3385   4.672   1.791   4.248
    1ST    C115 3386   4.728   1.733   4.451
    1ST    H15R 3387   4.812   1.693   4.508
    1ST    H15S 3388   4.704   1.826   4.504
    1ST    C114 3389   4.608   1.635   4.463
    1ST    H14R 3390   4.516   1.684   4.433
    1ST    H14S 3391   4.619   1.553   4.391
    1ST    C113 3392   4.599   1.568   4.598
    1ST    H13R 3393   4.506   1.510   4.600
    1ST    H13S 3394   4.682   1.498   4.610
    1ST    C112 3395   4.605   1.660   4.713
    1ST    H12R 3396   4.698   1.718   4.708
    1ST    H12S 3397   4.522   1.730   4.709
    1ST    C111 3398   4.597   1.589   4.855
    1ST    H11R 3399   4.509   1.526   4.872
    1ST    H11S 3400   4.689   1.532   4.867
    1ST    C110 3401   4.591   1.698   4.966
    1ST    H10R 3402   4.692   1.737   4.982
    1ST    H10S 3403   4.514   1.775   4.952
    1ST     C19 3404   4.547   1.654   5.108
    1ST     H9R 3405   4.438   1.645   5.111
    1ST     H9S 3406   4.597   1.561   5.135
    1ST     C18 3407   4.585   1.758   5.209
    1ST     H8R 3408   4.692   1.775   5.205
    1ST     H8S 3409   4.547   1.857   5.183
    1ST     C17 3410   4.537   1.717   5.347
    1ST     H7R 3411   4.572   1.789   5.421
    1ST     H7S 3412   4.428   1.711   5.347
    1ST     C16 3413   4.580   1.583   5.402
    1ST     H6R 3414   4.546   1.502   5.338
    1ST     H6S 3415   4.689   1.582   5.393
    1ST     C15 3416   4.539   1.555   5.550
    1ST     H5R 3417   4.583   1.636   5.610
    1ST     H5S 3418   4.431   1.571   5.555
    1ST     C14 3419   4.584   1.423   5.612
    1ST     H4R 3420   4.577   1.337   5.545
    1ST     H4S 3421   4.692   1.429   5.621
    1ST     C13 3422   4.522   1.397   5.751
    1ST     H3R 3423   4.553   1.472   5.824
    1ST     H3S 3424   4.414   1.409   5.741
    1ST     C12 3425   4.562   1.262   5.807
    1ST     H2R 3426   4.538   1.178   5.742
    1ST     H2S 3427   4.671   1.263   5.815
    2PS     C11 3428   4.508   1.238   5.939
    2PS     O12 3429   4.559   1.270   6.044
    2PS     O11 3430   4.383   1.187   5.938
    2PS      C1 3431   4.305   1.171   6.065
    2PS      HR 3432   4.313   1.064   6.090
    2PS      HS 3433   4.358   1.228   6.141
    2PS      C2 3434   4.163   1.228   6.055
    2PS      HX 3435   4.158   1.326   6.006
    2PS      C3 3436   4.098   1.235   6.186
    2PS      HA 3437   4.162   1.287   6.258
    2PS      HB 3438   4.005   1.291   6.173
    2PS     O31 3439   4.075   1.101   6.245
    2PS     P31 3440   4.005   1.082   6.387
    2PS     O32 3441   4.103   1.153   6.487
    2PS     C31 3442   4.235   1.110   6.526
    2PS     H1A 3443   4.226   1.002   6.543
    2PS     H1B 3444   4.307   1.137   6.448
    2PS     C32 3445   4.281   1.195   6.641
    2PS     H2A 3446   4.388   1.170   6.641
    2PS     N31 3447   4.248   1.349   6.629
    2PS    HN1A 3448   4.147   1.368   6.627
    2PS    HN1B 3449   4.300   1.411   6.693
    2PS    HN1C 3450   4.279   1.381   6.536
    2PS     C33 3451   4.228   1.121   6.767
    2PS     O33 3452   3.882   1.157   6.383
    2PS     O34 3453   3.999   0.938   6.415
    2PS     O21 3454   4.094   1.136   5.968
    2PS     C21 3455   3.979   1.178   5.913
    2PS     O22 3456   3.926   1.287   5.928
    2PS     O35 3457   4.294   1.028   6.801
    2PS     O36 3458   4.122   1.153   6.814
    3DHA   C116 3459   3.678   0.923   5.262
    3DHA   H16R 3460   3.752   0.875   5.325
    3DHA   C115 3461   3.562   0.830   5.225
    3DHA   H15R 3462   3.473   0.858   5.281
    3DHA   H15S 3463   3.537   0.836   5.119
    3DHA   C114 3464   3.593   0.687   5.245
    3DHA   H14R 3465   3.700   0.670   5.233
    3DHA   C113 3466   3.516   0.588   5.287
    3DHA   H13R 3467   3.553   0.486   5.293
    3DHA   C112 3468   3.375   0.593   5.343
    3DHA   H12R 3469   3.355   0.689   5.390
    3DHA   H12S 3470   3.293   0.586   5.272
    3DHA   C111 3471   3.355   0.492   5.452
    3DHA   H11R 3472   3.325   0.394   5.416
    3DHA   C110 3473   3.396   0.505   5.583
    3DHA   H10R 3474   3.377   0.431   5.660
    3DHA    C19 3475   3.449   0.631   5.645
    3DHA    H9R 3476   3.461   0.701   5.562
    3DHA    H9S 3477   3.385   0.663   5.727
    3DHA    C18 3478   3.583   0.609   5.712
    3DHA    H8R 3479   3.605   0.506   5.739
    3DHA    C17 3480   3.657   0.709   5.766
    3DHA    H7R 3481   3.746   0.685   5.823
    3DHA    C16 3482   3.615   0.857   5.769
    3DHA    H6R 3483   3.506   0.861   5.772
    3DHA    H6S 3484   3.652   0.906   5.860
    3DHA    C15 3485   3.678   0.917   5.645
    3DHA    H5R 3486   3.644   0.858   5.560
    3DHA    C14 3487   3.745   1.035   5.641
    3DHA    H4R 3488   3.789   1.073   5.549
    3DHA    C13 3489   3.777   1.113   5.768
    3DHA    H3R 3490   3.764   1.220   5.750
    3DHA    H3S 3491   3.698   1.089   5.840
    3DHA    C12 3492   3.922   1.081   5.816
    3DHA    H2R 3493   3.922   0.983   5.865
    3DHA    H2S 3494   3.993   1.078   5.734
    3DHA   C117 3495   3.691   1.044   5.220
    3DHA   H17R 3496   3.768   1.103   5.269
    3DHA   C118 3497   3.597   1.114   5.130
    3DHA   H18R 3498   3.554   1.196   5.188
    3DHA   H18S 3499   3.513   1.052   5.096
    3DHA   C119 3500   3.664   1.178   5.014
    3DHA   H19R 3501   3.669   1.106   4.933
    3DHA   C120 3502   3.724   1.299   5.014
    3DHA   H20R 3503   3.787   1.332   4.932
    3DHA   C121 3504   3.717   1.409   5.124
    3DHA   H21R 3505   3.817   1.447   5.149
    3DHA   H21S 3506   3.683   1.359   5.215
    3DHA   C122 3507   3.608   1.512   5.117
    3DHA   H22R 3508   3.601   1.552   5.218
    3DHA   H22S 3509   3.507   1.480   5.093
    3DHA   H22T 3510   3.630   1.590   5.043
    1ST    C118 3511   6.576   1.927   4.859
    1ST    H18R 3512   6.645   1.996   4.809
    1ST    H18S 3513   6.623   1.876   4.943
    1ST    H18T 3514   6.490   1.980   4.901
    1ST    C117 3515   6.531   1.820   4.756
    1ST    H17R 3516   6.453   1.852   4.686
    1ST    H17S 3517   6.626   1.805   4.704
    1ST    C116 3518   6.474   1.695   4.815
    1ST    H16R 3519   6.531   1.658   4.900
    1ST    H16S 3520   6.371   1.719   4.842
    1ST    C115 3521   6.488   1.582   4.717
    1ST    H15R 3522   6.427   1.599   4.629
    1ST    H15S 3523   6.591   1.579   4.679
    1ST    C114 3524   6.434   1.451   4.777
    1ST    H14R 3525   6.452   1.380   4.696
    1ST    H14S 3526   6.482   1.414   4.867
    1ST    C113 3527   6.281   1.463   4.801
    1ST    H13R 3528   6.269   1.487   4.907
    1ST    H13S 3529   6.236   1.543   4.741
    1ST    C112 3530   6.211   1.335   4.777
    1ST    H12R 3531   6.251   1.285   4.688
    1ST    H12S 3532   6.239   1.257   4.849
    1ST    C111 3533   6.053   1.345   4.768
    1ST    H11R 3534   6.022   1.415   4.846
    1ST    H11S 3535   6.033   1.391   4.671
    1ST    C110 3536   5.971   1.214   4.788
    1ST    H10R 3537   5.869   1.227   4.752
    1ST    H10S 3538   6.017   1.148   4.714
    1ST     C19 3539   5.975   1.146   4.932
    1ST     H9R 3540   5.930   1.047   4.925
    1ST     H9S 3541   6.074   1.149   4.978
    1ST     C18 3542   5.880   1.207   5.028
    1ST     H8R 3543   5.914   1.307   5.055
    1ST     H8S 3544   5.788   1.214   4.970
    1ST     C17 3545   5.877   1.126   5.154
    1ST     H7R 3546   5.835   1.028   5.131
    1ST     H7S 3547   5.982   1.113   5.185
    1ST     C16 3548   5.783   1.178   5.263
    1ST     H6R 3549   5.677   1.168   5.239
    1ST     H6S 3550   5.790   1.107   5.345
    1ST     C15 3551   5.803   1.314   5.335
    1ST     H5R 3552   5.785   1.394   5.263
    1ST     H5S 3553   5.717   1.325   5.401
    1ST     C14 3554   5.938   1.338   5.399
    1ST     H4R 3555   6.007   1.350   5.314
    1ST     H4S 3556   5.930   1.427   5.462
    1ST     C13 3557   5.996   1.234   5.489
    1ST     H3R 3558   6.030   1.144   5.437
    1ST     H3S 3559   6.094   1.261   5.530
    1ST     C12 3560   5.910   1.198   5.610
    1ST     H2R 3561   5.905   1.297   5.656
    1ST     H2S 3562   5.804   1.178   5.590
    2PS     C11 3563   5.959   1.077   5.700
    2PS     O12 3564   6.073   1.058   5.738
    2PS     O11 3565   5.853   1.013   5.750
    2PS      C1 3566   5.875   0.891   5.826
    2PS      HR 3567   5.925   0.813   5.768
    2PS      HS 3568   5.933   0.918   5.915
    2PS      C2 3569   5.733   0.849   5.877
    2PS      HX 3570   5.653   0.910   5.834
    2PS      C3 3571   5.738   0.859   6.039
    2PS      HA 3572   5.731   0.966   6.061
    2PS      HB 3573   5.646   0.813   6.076
    2PS     O31 3574   5.854   0.799   6.096
    2PS     P31 3575   5.904   0.822   6.246
    2PS     O32 3576   5.927   0.984   6.241
    2PS     C31 3577   5.840   1.073   6.315
    2PS     H1A 3578   5.741   1.073   6.270
    2PS     H1B 3579   5.839   1.032   6.417
    2PS     C32 3580   5.909   1.210   6.317
    2PS     H2A 3581   5.991   1.214   6.389
    2PS     N31 3582   5.955   1.259   6.185
    2PS    HN1A 3583   6.032   1.326   6.202
    2PS    HN1B 3584   5.995   1.183   6.127
    2PS    HN1C 3585   5.878   1.301   6.131
    2PS     C33 3586   5.820   1.312   6.395
    2PS     O33 3587   5.798   0.781   6.339
    2PS     O34 3588   6.031   0.751   6.254
    2PS     O21 3589   5.701   0.708   5.834
    2PS     C21 3590   5.582   0.661   5.873
    2PS     O22 3591   5.500   0.736   5.919
    2PS     O35 3592   5.846   1.326   6.513
    2PS     O36 3593   5.750   1.387   6.337
    3DHA   C116 3594   5.058  -0.019   4.990
    3DHA   H16R 3595   5.086  -0.065   5.084
    3DHA   C115 3596   5.022   0.127   5.024
    3DHA   H15R 3597   5.004   0.178   4.929
    3DHA   H15S 3598   4.933   0.128   5.087
    3DHA   C114 3599   5.124   0.203   5.100
    3DHA   H14R 3600   5.198   0.259   5.044
    3DHA   C113 3601   5.125   0.205   5.238
    3DHA   H13R 3602   5.205   0.257   5.291
    3DHA   C112 3603   5.044   0.133   5.339
    3DHA   H12R 3604   5.022   0.037   5.292
    3DHA   H12S 3605   5.099   0.118   5.432
    3DHA   C111 3606   4.920   0.208   5.370
    3DHA   H11R 3607   4.855   0.226   5.285
    3DHA   C110 3608   4.881   0.263   5.485
    3DHA   H10R 3609   4.787   0.317   5.482
    3DHA    C19 3610   4.945   0.245   5.611
    3DHA    H9R 3611   4.896   0.163   5.663
    3DHA    H9S 3612   5.041   0.194   5.610
    3DHA    C18 3613   4.969   0.371   5.684
    3DHA    H8R 3614   4.884   0.424   5.727
    3DHA    C17 3615   5.088   0.429   5.703
    3DHA    H7R 3616   5.095   0.517   5.766
    3DHA    C16 3617   5.208   0.398   5.639
    3DHA    H6R 3618   5.177   0.379   5.536
    3DHA    H6S 3619   5.263   0.489   5.612
    3DHA    C15 3620   5.299   0.307   5.710
    3DHA    H5R 3621   5.282   0.200   5.701
    3DHA    C14 3622   5.376   0.342   5.816
    3DHA    H4R 3623   5.424   0.263   5.873
    3DHA    C13 3624   5.403   0.479   5.874
    3DHA    H3R 3625   5.334   0.556   5.838
    3DHA    H3S 3626   5.385   0.476   5.981
    3DHA    C12 3627   5.558   0.511   5.855
    3DHA    H2R 3628   5.613   0.453   5.929
    3DHA    H2S 3629   5.598   0.482   5.758
    3DHA   C117 3630   5.030  -0.077   4.876
    3DHA   H17R 3631   5.049  -0.184   4.867
    3DHA   C118 3632   4.987  -0.006   4.754
    3DHA   H18R 3633   4.892   0.041   4.778
    3DHA   H18S 3634   4.963  -0.089   4.687
    3DHA   C119 3635   5.096   0.089   4.709
    3DHA   H19R 3636   5.168   0.110   4.787
    3DHA   C120 3637   5.102   0.146   4.590
    3DHA   H20R 3638   5.190   0.207   4.569
    3DHA   C121 3639   4.993   0.131   4.485
    3DHA   H21R 3640   4.913   0.067   4.522
    3DHA   H21S 3641   5.038   0.078   4.401
    3DHA   C122 3642   4.958   0.270   4.439
    3DHA   H22R 3643   4.911   0.284   4.341
    3DHA   H22S 3644   5.042   0.339   4.432
    3DHA   H22T 3645   4.889   0.313   4.512
    1ST    C118 3646   0.779   5.403   4.481
    1ST    H18R 3647   0.814   5.493   4.430
    1ST    H18S 3648   0.696   5.441   4.541
    1ST    H18T 3649   0.744   5.330   4.408
    1ST    C117 3650   0.887   5.336   4.564
    1ST    H17R 3651   0.878   5.228   4.550
    1ST    H17S 3652   0.985   5.363   4.525
    1ST    C116 3653   0.891   5.372   4.712
    1ST    H16R 3654   0.885   5.481   4.708
    1ST    H16S 3655   0.804   5.336   4.766
    1ST    C115 3656   1.014   5.343   4.787
    1ST    H15R 3657   1.049   5.239   4.777
    1ST    H15S 3658   1.094   5.407   4.749
    1ST    C114 3659   1.011   5.366   4.937
    1ST    H14R 3660   1.113   5.365   4.978
    1ST    H14S 3661   0.961   5.460   4.963
    1ST    C113 3662   0.949   5.245   5.014
    1ST    H13R 3663   0.844   5.236   4.984
    1ST    H13S 3664   0.988   5.144   4.998
    1ST    C112 3665   0.960   5.281   5.160
    1ST    H12R 3666   1.068   5.286   5.177
    1ST    H12S 3667   0.929   5.382   5.187
    1ST    C111 3668   0.888   5.196   5.262
    1ST    H11R 3669   0.930   5.216   5.361
    1ST    H11S 3670   0.786   5.231   5.277
    1ST    C110 3671   0.905   5.049   5.243
    1ST    H10R 3672   0.836   5.013   5.166
    1ST    H10S 3673   1.003   5.032   5.197
    1ST     C19 3674   0.902   4.965   5.369
    1ST     H9R 3675   0.983   4.996   5.435
    1ST     H9S 3676   0.806   4.968   5.421
    1ST     C18 3677   0.931   4.819   5.330
    1ST     H8R 3678   0.885   4.802   5.232
    1ST     H8S 3679   1.038   4.809   5.314
    1ST     C17 3680   0.881   4.706   5.417
    1ST     H7R 3681   0.773   4.721   5.424
    1ST     H7S 3682   0.901   4.618   5.356
    1ST     C16 3683   0.936   4.707   5.557
    1ST     H6R 3684   1.033   4.656   5.552
    1ST     H6S 3685   0.963   4.809   5.586
    1ST     C15 3686   0.846   4.638   5.664
    1ST     H5R 3687   0.824   4.532   5.650
    1ST     H5S 3688   0.909   4.629   5.752
    1ST     C14 3689   0.703   4.685   5.690
    1ST     H4R 3690   0.649   4.683   5.595
    1ST     H4S 3691   0.655   4.614   5.758
    1ST     C13 3692   0.685   4.827   5.746
    1ST     H3R 3693   0.688   4.906   5.670
    1ST     H3S 3694   0.583   4.839   5.783
    1ST     C12 3695   0.782   4.871   5.860
    1ST     H2R 3696   0.776   4.791   5.935
    1ST     H2S 3697   0.885   4.885   5.828
    2PS     C11 3698   0.738   4.998   5.936
    2PS     O12 3699   0.817   5.090   5.959
    2PS     O11 3700   0.616   4.991   5.991
    2PS      C1 3701   0.568   5.099   6.072
    2PS      HR 3702   0.653   5.154   6.113
    2PS      HS 3703   0.507   5.170   6.015
    2PS      C2 3704   0.484   5.043   6.186
    2PS      HX 3705   0.445   5.116   6.257
    2PS      C3 3706   0.554   4.935   6.267
    2PS      HA 3707   0.586   4.852   6.203
    2PS      HB 3708   0.649   4.977   6.300
    2PS     O31 3709   0.486   4.871   6.372
    2PS     P31 3710   0.552   4.749   6.442
    2PS     O32 3711   0.678   4.817   6.513
    2PS     C31 3712   0.654   4.906   6.622
    2PS     H1A 3713   0.604   4.995   6.584
    2PS     H1B 3714   0.580   4.858   6.687
    2PS     C32 3715   0.785   4.935   6.697
    2PS     H2A 3716   0.827   4.844   6.741
    2PS     N31 3717   0.886   5.004   6.609
    2PS    HN1A 3718   0.894   4.956   6.518
    2PS    HN1B 3719   0.861   5.098   6.576
    2PS    HN1C 3720   0.979   5.016   6.653
    2PS     C33 3721   0.754   5.015   6.821
    2PS     O33 3722   0.458   4.696   6.546
    2PS     O34 3723   0.602   4.654   6.336
    2PS     O21 3724   0.383   4.974   6.119
    2PS     C21 3725   0.263   5.031   6.098
    2PS     O22 3726   0.240   5.152   6.114
    2PS     O35 3727   0.739   4.956   6.931
    2PS     O36 3728   0.764   5.134   6.819
    3DHA   C116 3729   0.433   5.009   5.224
    3DHA   H16R 3730   0.394   5.005   5.325
    3DHA   C115 3731   0.523   4.893   5.203
    3DHA   H15R 3732   0.528   4.866   5.098
    3DHA   H15S 3733   0.624   4.919   5.236
    3DHA   C114 3734   0.493   4.783   5.291
    3DHA   H14R 3735   0.552   4.778   5.382
    3DHA   C113 3736   0.384   4.706   5.289
    3DHA   H13R 3737   0.370   4.633   5.368
    3DHA   C112 3738   0.281   4.705   5.182
    3DHA   H12R 3739   0.334   4.694   5.087
    3DHA   H12S 3740   0.239   4.604   5.188
    3DHA   C111 3741   0.168   4.802   5.192
    3DHA   H11R 3742   0.163   4.888   5.127
    3DHA   C110 3743   0.068   4.807   5.278
    3DHA   H10R 3744  -0.009   4.882   5.266
    3DHA    C19 3745   0.044   4.708   5.396
    3DHA    H9R 3746  -0.027   4.634   5.359
    3DHA    H9S 3747   0.136   4.657   5.425
    3DHA    C18 3748  -0.029   4.772   5.506
    3DHA    H8R 3749  -0.136   4.767   5.489
    3DHA    C17 3750   0.019   4.815   5.620
    3DHA    H7R 3751  -0.050   4.857   5.692
    3DHA    C16 3752   0.161   4.821   5.665
    3DHA    H6R 3753   0.166   4.767   5.760
    3DHA    H6S 3754   0.229   4.773   5.594
    3DHA    C15 3755   0.212   4.958   5.700
    3DHA    H5R 3756   0.289   4.990   5.631
    3DHA    C14 3757   0.182   5.033   5.806
    3DHA    H4R 3758   0.221   5.135   5.806
    3DHA    C13 3759   0.092   4.999   5.921
    3DHA    H3R 3760   0.035   5.089   5.945
    3DHA    H3S 3761   0.016   4.927   5.891
    3DHA    C12 3762   0.164   4.942   6.037
    3DHA    H2R 3763   0.088   4.931   6.115
    3DHA    H2S 3764   0.200   4.839   6.030
    3DHA   C117 3765   0.373   5.101   5.145
    3DHA   H17R 3766   0.295   5.158   5.194
    3DHA   C118 3767   0.402   5.106   4.996
    3DHA   H18R 3768   0.311   5.135   4.945
    3DHA   H18S 3769   0.440   5.011   4.958
    3DHA   C119 3770   0.497   5.212   4.971
    3DHA   H19R 3771   0.544   5.249   5.062
    3DHA   C120 3772   0.540   5.263   4.858
    3DHA   H20R 3773   0.613   5.342   4.868
    3DHA   C121 3774   0.508   5.227   4.719
    3DHA   H21R 3775   0.435   5.145   4.720
    3DHA   H21S 3776   0.600   5.206   4.664
    3DHA   C122 3777   0.447   5.341   4.644
    3DHA   H22R 3778   0.352   5.366   4.691
    3DHA   H22S 3779   0.425   5.313   4.541
    3DHA   H22T 3780   0.512   5.430   4.645
    1ST    C118 3781   1.467   5.421   5.385
    1ST    H18R 3782   1.496   5.404   5.489
    1ST    H18S 3783   1.414   5.517   5.379
    1ST    H18T 3784   1.556   5.433   5.323
    1ST    C117 3785   1.377   5.323   5.317
    1ST    H17R 3786   1.275   5.334   5.353
    1ST    H17S 3787   1.377   5.344   5.210
    1ST    C116 3788   1.432   5.187   5.317
    1ST    H16R 3789   1.528   5.173   5.268
    1ST    H16S 3790   1.445   5.147   5.418
    1ST    C115 3791   1.334   5.082   5.258
    1ST    H15R 3792   1.232   5.096   5.296
    1ST    H15S 3793   1.334   5.093   5.149
    1ST    C114 3794   1.355   4.942   5.288
    1ST    H14R 3795   1.328   4.933   5.393
    1ST    H14S 3796   1.283   4.874   5.241
    1ST    C113 3797   1.491   4.876   5.271
    1ST    H13R 3798   1.506   4.865   5.163
    1ST    H13S 3799   1.569   4.937   5.316
    1ST    C112 3800   1.495   4.743   5.354
    1ST    H12R 3801   1.589   4.694   5.325
    1ST    H12S 3802   1.490   4.768   5.460
    1ST    C111 3803   1.386   4.638   5.327
    1ST    H11R 3804   1.289   4.683   5.352
    1ST    H11S 3805   1.377   4.630   5.219
    1ST    C110 3806   1.405   4.491   5.380
    1ST    H10R 3807   1.324   4.425   5.349
    1ST    H10S 3808   1.487   4.444   5.325
    1ST     C19 3809   1.441   4.488   5.529
    1ST     H9R 3810   1.467   4.386   5.560
    1ST     H9S 3811   1.533   4.546   5.526
    1ST     C18 3812   1.335   4.559   5.612
    1ST     H8R 3813   1.317   4.658   5.568
    1ST     H8S 3814   1.240   4.505   5.605
    1ST     C17 3815   1.378   4.594   5.759
    1ST     H7R 3816   1.422   4.692   5.778
    1ST     H7S 3817   1.288   4.604   5.820
    1ST     C16 3818   1.472   4.488   5.820
    1ST     H6R 3819   1.416   4.395   5.810
    1ST     H6S 3820   1.545   4.486   5.739
    1ST     C15 3821   1.530   4.504   5.963
    1ST     H5R 3822   1.582   4.600   5.962
    1ST     H5S 3823   1.448   4.521   6.033
    1ST     C14 3824   1.618   4.397   6.014
    1ST     H4R 3825   1.664   4.362   5.921
    1ST     H4S 3826   1.694   4.450   6.071
    1ST     C13 3827   1.540   4.296   6.101
    1ST     H3R 3828   1.506   4.352   6.188
    1ST     H3S 3829   1.444   4.264   6.061
    1ST     C12 3830   1.630   4.177   6.148
    1ST     H2R 3831   1.670   4.132   6.057
    1ST     H2S 3832   1.714   4.229   6.195
    2PS     C11 3833   1.560   4.080   6.237
    2PS     O12 3834   1.579   4.068   6.356
    2PS     O11 3835   1.467   4.017   6.169
    2PS      C1 3836   1.381   3.920   6.238
    2PS      HR 3837   1.320   3.877   6.158
    2PS      HS 3838   1.433   3.834   6.281
    2PS      C2 3839   1.298   3.985   6.352
    2PS      HX 3840   1.353   4.029   6.436
    2PS      C3 3841   1.204   3.886   6.419
    2PS      HA 3842   1.126   3.855   6.348
    2PS      HB 3843   1.252   3.791   6.443
    2PS     O31 3844   1.132   3.943   6.527
    2PS     P31 3845   1.161   3.938   6.683
    2PS     O32 3846   1.301   4.016   6.686
    2PS     C31 3847   1.309   4.160   6.669
    2PS     H1A 3848   1.265   4.188   6.572
    2PS     H1B 3849   1.253   4.206   6.751
    2PS     C32 3850   1.455   4.199   6.690
    2PS     H2A 3851   1.509   4.123   6.746
    2PS     N31 3852   1.527   4.236   6.565
    2PS    HN1A 3853   1.471   4.283   6.491
    2PS    HN1B 3854   1.609   4.295   6.586
    2PS    HN1C 3855   1.570   4.150   6.526
    2PS     C33 3856   1.466   4.313   6.791
    2PS     O33 3857   1.059   4.021   6.753
    2PS     O34 3858   1.176   3.800   6.732
    2PS     O21 3859   1.215   4.088   6.291
    2PS     C21 3860   1.262   4.215   6.286
    2PS     O22 3861   1.359   4.253   6.352
    2PS     O35 3862   1.424   4.297   6.903
    2PS     O36 3863   1.500   4.420   6.750
    3DHA   C116 3864   0.880   4.446   5.140
    3DHA   H16R 3865   0.859   4.429   5.245
    3DHA   C115 3866   1.001   4.378   5.076
    3DHA   H15R 3867   1.021   4.420   4.977
    3DHA   H15S 3868   1.090   4.399   5.137
    3DHA   C114 3869   0.974   4.231   5.065
    3DHA   H14R 3870   0.911   4.194   4.985
    3DHA   C113 3871   1.020   4.135   5.151
    3DHA   H13R 3872   1.006   4.029   5.130
    3DHA   C112 3873   1.112   4.171   5.261
    3DHA   H12R 3874   1.209   4.189   5.214
    3DHA   H12S 3875   1.088   4.269   5.303
    3DHA   C111 3876   1.147   4.053   5.340
    3DHA   H11R 3877   1.181   3.972   5.276
    3DHA   C110 3878   1.166   4.048   5.474
    3DHA   H10R 3879   1.198   3.955   5.520
    3DHA    C19 3880   1.143   4.153   5.573
    3DHA    H9R 3881   1.224   4.135   5.643
    3DHA    H9S 3882   1.158   4.252   5.529
    3DHA    C18 3883   1.010   4.145   5.633
    3DHA    H8R 3884   0.946   4.063   5.602
    3DHA    C17 3885   0.957   4.234   5.717
    3DHA    H7R 3886   0.851   4.225   5.737
    3DHA    C16 3887   1.028   4.344   5.779
    3DHA    H6R 3888   1.137   4.335   5.787
    3DHA    H6S 3889   1.014   4.434   5.718
    3DHA    C15 3890   0.964   4.390   5.909
    3DHA    H5R 3891   0.891   4.468   5.891
    3DHA    C14 3892   0.990   4.349   6.037
    3DHA    H4R 3893   0.939   4.398   6.119
    3DHA    C13 3894   1.107   4.259   6.080
    3DHA    H3R 3895   1.060   4.165   6.110
    3DHA    H3S 3896   1.181   4.241   6.002
    3DHA    C12 3897   1.171   4.317   6.206
    3DHA    H2R 3898   1.217   4.412   6.180
    3DHA    H2S 3899   1.090   4.351   6.272
    3DHA   C117 3900   0.787   4.516   5.065
    3DHA   H17R 3901   0.702   4.562   5.114
    3DHA   C118 3902   0.799   4.548   4.924
    3DHA   H18R 3903   0.799   4.457   4.864
    3DHA   H18S 3904   0.888   4.610   4.910
    3DHA   C119 3905   0.673   4.624   4.883
    3DHA   H19R 3906   0.589   4.556   4.888
    3DHA   C120 3907   0.664   4.754   4.859
    3DHA   H20R 3908   0.565   4.795   4.841
    3DHA   C121 3909   0.765   4.862   4.856
    3DHA   H21R 3910   0.863   4.816   4.844
    3DHA   H21S 3911   0.751   4.920   4.947
    3DHA   C122 3912   0.722   4.956   4.746
    3DHA   H22R 3913   0.724   4.905   4.649
    3DHA   H22S 3914   0.789   5.041   4.738
    3DHA   H22T 3915   0.624   4.998   4.767
    1ST    C118 3916   2.223   2.559   4.473
    1ST    H18R 3917   2.225   2.450   4.478
    1ST    H18S 3918   2.269   2.600   4.563
    1ST    H18T 3919   2.281   2.592   4.387
    1ST    C117 3920   2.084   2.602   4.449
    1ST    H17R 3921   2.045   2.531   4.375
    1ST    H17S 3922   2.026   2.580   4.539
    1ST    C116 3923   2.072   2.753   4.408
    1ST    H16R 3924   2.084   2.810   4.500
    1ST    H16S 3925   2.149   2.764   4.331
    1ST    C115 3926   1.930   2.782   4.345
    1ST    H15R 3927   1.917   2.883   4.304
    1ST    H15S 3928   1.910   2.714   4.261
    1ST    C114 3929   1.807   2.762   4.441
    1ST    H14R 3930   1.713   2.797   4.397
    1ST    H14S 3931   1.793   2.654   4.447
    1ST    C113 3932   1.830   2.829   4.582
    1ST    H13R 3933   1.907   2.771   4.634
    1ST    H13S 3934   1.875   2.926   4.557
    1ST    C112 3935   1.703   2.872   4.663
    1ST    H12R 3936   1.649   2.945   4.603
    1ST    H12S 3937   1.648   2.778   4.675
    1ST    C111 3938   1.738   2.936   4.793
    1ST    H11R 3939   1.812   2.874   4.844
    1ST    H11S 3940   1.789   3.025   4.756
    1ST    C110 3941   1.600   2.977   4.873
    1ST    H10R 3942   1.559   3.064   4.821
    1ST    H10S 3943   1.531   2.893   4.861
    1ST     C19 3944   1.618   3.022   5.014
    1ST     H9R 3945   1.675   2.941   5.060
    1ST     H9S 3946   1.679   3.112   5.019
    1ST     C18 3947   1.491   3.038   5.096
    1ST     H8R 3948   1.434   3.115   5.043
    1ST     H8S 3949   1.428   2.950   5.110
    1ST     C17 3950   1.517   3.079   5.237
    1ST     H7R 3951   1.571   3.174   5.246
    1ST     H7S 3952   1.429   3.106   5.297
    1ST     C16 3953   1.602   2.979   5.322
    1ST     H6R 3954   1.541   2.889   5.322
    1ST     H6S 3955   1.691   2.964   5.261
    1ST     C15 3956   1.633   3.031   5.464
    1ST     H5R 3957   1.685   2.947   5.511
    1ST     H5S 3958   1.699   3.117   5.448
    1ST     C14 3959   1.508   3.057   5.551
    1ST     H4R 3960   1.442   3.138   5.520
    1ST     H4S 3961   1.441   2.970   5.543
    1ST     C13 3962   1.558   3.072   5.698
    1ST     H3R 3963   1.471   3.078   5.763
    1ST     H3S 3964   1.624   2.993   5.733
    1ST     C12 3965   1.624   3.205   5.716
    1ST     H2R 3966   1.728   3.201   5.685
    1ST     H2S 3967   1.575   3.274   5.646
    2PS     C11 3968   1.613   3.267   5.855
    2PS     O12 3969   1.578   3.203   5.954
    2PS     O11 3970   1.630   3.404   5.842
    2PS      C1 3971   1.603   3.476   5.965
    2PS      HR 3972   1.602   3.582   5.942
    2PS      HS 3973   1.509   3.440   6.009
    2PS      C2 3974   1.718   3.449   6.069
    2PS      HX 3975   1.732   3.343   6.091
    2PS      C3 3976   1.694   3.517   6.204
    2PS      HA 3977   1.684   3.625   6.187
    2PS      HB 3978   1.598   3.476   6.237
    2PS     O31 3979   1.789   3.494   6.307
    2PS     P31 3980   1.820   3.345   6.356
    2PS     O32 3981   1.927   3.293   6.255
    2PS     C31 3982   2.069   3.328   6.275
    2PS     H1A 3983   2.118   3.324   6.178
    2PS     H1B 3984   2.077   3.431   6.311
    2PS     C32 3985   2.137   3.217   6.366
    2PS     H2A 3986   2.088   3.212   6.464
    2PS     N31 3987   2.131   3.085   6.301
    2PS    HN1A 3988   2.139   3.086   6.198
    2PS    HN1B 3989   2.220   3.042   6.331
    2PS    HN1C 3990   2.047   3.028   6.321
    2PS     C33 3991   2.277   3.264   6.388
    2PS     O33 3992   1.885   3.344   6.490
    2PS     O34 3993   1.691   3.268   6.339
    2PS     O21 3994   1.844   3.494   6.016
    2PS     C21 3995   1.918   3.410   5.942
    2PS     O22 3996   1.899   3.293   5.914
    2PS     O35 3997   2.305   3.340   6.477
    2PS     O36 3998   2.361   3.205   6.320
    3DHA   C116 3999   1.352   3.943   4.943
    3DHA   H16R 4000   1.383   3.921   5.044
    3DHA   C115 4001   1.420   3.854   4.840
    3DHA   H15R 4002   1.417   3.902   4.742
    3DHA   H15S 4003   1.529   3.845   4.853
    3DHA   C114 4004   1.375   3.712   4.844
    3DHA   H14R 4005   1.277   3.690   4.803
    3DHA   C113 4006   1.447   3.612   4.899
    3DHA   H13R 4007   1.407   3.514   4.923
    3DHA   C112 4008   1.560   3.643   4.995
    3DHA   H12R 4009   1.638   3.684   4.931
    3DHA   H12S 4010   1.535   3.731   5.054
    3DHA   C111 4011   1.605   3.527   5.070
    3DHA   H11R 4012   1.602   3.433   5.016
    3DHA   C110 4013   1.650   3.525   5.197
    3DHA   H10R 4014   1.684   3.429   5.236
    3DHA    C19 4015   1.652   3.635   5.299
    3DHA    H9R 4016   1.756   3.641   5.330
    3DHA    H9S 4017   1.616   3.729   5.256
    3DHA    C18 4018   1.559   3.604   5.409
    3DHA    H8R 4019   1.460   3.590   5.366
    3DHA    C17 4020   1.592   3.584   5.539
    3DHA    H7R 4021   1.513   3.552   5.606
    3DHA    C16 4022   1.722   3.607   5.599
    3DHA    H6R 4023   1.761   3.697   5.551
    3DHA    H6S 4024   1.714   3.633   5.705
    3DHA    C15 4025   1.818   3.496   5.579
    3DHA    H5R 4026   1.792   3.427   5.498
    3DHA    C14 4027   1.934   3.485   5.638
    3DHA    H4R 4028   1.996   3.399   5.613
    3DHA    C13 4029   1.980   3.570   5.750
    3DHA    H3R 4030   2.065   3.628   5.714
    3DHA    H3S 4031   1.909   3.650   5.775
    3DHA    C12 4032   2.025   3.490   5.877
    3DHA    H2R 4033   2.099   3.419   5.839
    3DHA    H2S 4034   2.081   3.556   5.943
    3DHA   C117 4035   1.268   4.045   4.925
    3DHA   H17R 4036   1.233   4.099   5.013
    3DHA   C118 4037   1.206   4.104   4.802
    3DHA   H18R 4038   1.284   4.102   4.725
    3DHA   H18S 4039   1.189   4.210   4.822
    3DHA   C119 4040   1.079   4.027   4.773
    3DHA   H19R 4041   1.092   3.920   4.782
    3DHA   C120 4042   0.966   4.072   4.721
    3DHA   H20R 4043   0.889   3.999   4.698
    3DHA   C121 4044   0.929   4.219   4.691
    3DHA   H21R 4045   1.011   4.288   4.711
    3DHA   H21S 4046   0.841   4.241   4.751
    3DHA   C122 4047   0.886   4.224   4.548
    3DHA   H22R 4048   0.801   4.160   4.521
    3DHA   H22S 4049   0.960   4.210   4.469
    3DHA   H22T 4050   0.858   4.326   4.521
    1ST    C118 4051  -0.485   4.695   5.320
    1ST    H18R 4052  -0.499   4.791   5.270
    1ST    H18S 4053  -0.382   4.670   5.293
    1ST    H18T 4054  -0.500   4.703   5.428
    1ST    C117 4055  -0.581   4.586   5.261
    1ST    H17R 4056  -0.581   4.504   5.334
    1ST    H17S 4057  -0.679   4.632   5.252
    1ST    C116 4058  -0.554   4.522   5.124
    1ST    H16R 4059  -0.568   4.608   5.057
    1ST    H16S 4060  -0.452   4.484   5.117
    1ST    C115 4061  -0.644   4.404   5.084
    1ST    H15R 4062  -0.745   4.445   5.085
    1ST    H15S 4063  -0.642   4.367   4.982
    1ST    C114 4064  -0.632   4.275   5.161
    1ST    H14R 4065  -0.620   4.289   5.268
    1ST    H14S 4066  -0.722   4.215   5.145
    1ST    C113 4067  -0.517   4.195   5.104
    1ST    H13R 4068  -0.528   4.178   4.997
    1ST    H13S 4069  -0.428   4.258   5.114
    1ST    C112 4070  -0.489   4.064   5.185
    1ST    H12R 4071  -0.584   4.010   5.179
    1ST    H12S 4072  -0.424   4.010   5.116
    1ST    C111 4073  -0.446   4.085   5.331
    1ST    H11R 4074  -0.535   4.121   5.383
    1ST    H11S 4075  -0.421   3.986   5.371
    1ST    C110 4076  -0.330   4.180   5.357
    1ST    H10R 4077  -0.247   4.153   5.292
    1ST    H10S 4078  -0.354   4.276   5.311
    1ST     C19 4079  -0.290   4.185   5.502
    1ST     H9R 4080  -0.378   4.220   5.557
    1ST     H9S 4081  -0.257   4.086   5.534
    1ST     C18 4082  -0.167   4.280   5.519
    1ST     H8R 4083  -0.140   4.279   5.624
    1ST     H8S 4084  -0.082   4.247   5.459
    1ST     C17 4085  -0.189   4.416   5.462
    1ST     H7R 4086  -0.092   4.464   5.473
    1ST     H7S 4087  -0.197   4.409   5.354
    1ST     C16 4088  -0.300   4.510   5.512
    1ST     H6R 4089  -0.276   4.611   5.477
    1ST     H6S 4090  -0.403   4.487   5.485
    1ST     C15 4091  -0.307   4.513   5.663
    1ST     H5R 4092  -0.342   4.417   5.701
    1ST     H5S 4093  -0.205   4.530   5.701
    1ST     C14 4094  -0.402   4.621   5.721
    1ST     H4R 4095  -0.371   4.726   5.716
    1ST     H4S 4096  -0.500   4.620   5.674
    1ST     C13 4097  -0.409   4.613   5.882
    1ST     H3R 4098  -0.307   4.625   5.921
    1ST     H3S 4099  -0.471   4.693   5.923
    1ST     C12 4100  -0.462   4.482   5.937
    1ST     H2R 4101  -0.570   4.495   5.927
    1ST     H2S 4102  -0.429   4.390   5.889
    2PS     C11 4103  -0.426   4.480   6.083
    2PS     O12 4104  -0.504   4.504   6.170
    2PS     O11 4105  -0.295   4.455   6.108
    2PS      C1 4106  -0.228   4.475   6.232
    2PS      HR 4107  -0.198   4.580   6.239
    2PS      HS 4108  -0.289   4.450   6.319
    2PS      C2 4109  -0.099   4.390   6.236
    2PS      HX 4110  -0.119   4.291   6.194
    2PS      C3 4111  -0.036   4.369   6.377
    2PS      HA 4112  -0.108   4.326   6.448
    2PS      HB 4113   0.055   4.310   6.376
    2PS     O31 4114   0.004   4.498   6.431
    2PS     P31 4115   0.043   4.520   6.576
    2PS     O32 4116   0.121   4.655   6.596
    2PS     C31 4117   0.063   4.766   6.636
    2PS     H1A 4118  -0.007   4.804   6.562
    2PS     H1B 4119   0.007   4.748   6.728
    2PS     C32 4120   0.174   4.873   6.645
    2PS     H2A 4121   0.246   4.858   6.725
    2PS     N31 4122   0.253   4.879   6.517
    2PS    HN1A 4123   0.197   4.892   6.431
    2PS    HN1B 4124   0.320   4.956   6.526
    2PS    HN1C 4125   0.305   4.791   6.502
    2PS     C33 4126   0.111   4.998   6.698
    2PS     O33 4127  -0.080   4.513   6.662
    2PS     O34 4128   0.146   4.418   6.599
    2PS     O21 4129   0.001   4.450   6.156
    2PS     C21 4130   0.002   4.423   6.022
    2PS     O22 4131  -0.069   4.334   5.972
    2PS     O35 4132   0.140   5.035   6.809
    2PS     O36 4133   0.033   5.061   6.631
    3DHA   C116 4134   0.468   4.107   4.884
    3DHA   H16R 4135   0.382   4.150   4.935
    3DHA   C115 4136   0.597   4.146   4.939
    3DHA   H15R 4137   0.677   4.132   4.866
    3DHA   H15S 4138   0.601   4.252   4.963
    3DHA   C114 4139   0.622   4.059   5.055
    3DHA   H14R 4140   0.663   3.964   5.020
    3DHA   C113 4141   0.621   4.080   5.184
    3DHA   H13R 4142   0.642   4.000   5.254
    3DHA   C112 4143   0.578   4.203   5.253
    3DHA   H12R 4144   0.540   4.285   5.193
    3DHA   H12S 4145   0.505   4.177   5.330
    3DHA   C111 4146   0.708   4.246   5.324
    3DHA   H11R 4147   0.801   4.238   5.269
    3DHA   C110 4148   0.714   4.290   5.458
    3DHA   H10R 4149   0.815   4.305   5.494
    3DHA    C19 4150   0.589   4.296   5.546
    3DHA    H9R 4151   0.525   4.208   5.541
    3DHA    H9S 4152   0.621   4.280   5.649
    3DHA    C18 4153   0.515   4.421   5.531
    3DHA    H8R 4154   0.537   4.471   5.437
    3DHA    C17 4155   0.451   4.492   5.623
    3DHA    H7R 4156   0.420   4.593   5.597
    3DHA    C16 4157   0.434   4.443   5.762
    3DHA    H6R 4158   0.532   4.415   5.799
    3DHA    H6S 4159   0.411   4.531   5.823
    3DHA    C15 4160   0.327   4.334   5.766
    3DHA    H5R 4161   0.358   4.231   5.751
    3DHA    C14 4162   0.199   4.344   5.786
    3DHA    H4R 4163   0.137   4.255   5.789
    3DHA    C13 4164   0.112   4.465   5.792
    3DHA    H3R 4165   0.147   4.547   5.728
    3DHA    H3S 4166   0.016   4.449   5.743
    3DHA    C12 4167   0.111   4.495   5.939
    3DHA    H2R 4168   0.207   4.472   5.987
    3DHA    H2S 4169   0.112   4.603   5.952
    3DHA   C117 4170   0.448   4.048   4.768
    3DHA   H17R 4171   0.343   4.033   4.746
    3DHA   C118 4172   0.550   3.978   4.680
    3DHA   H18R 4173   0.647   4.025   4.696
    3DHA   H18S 4174   0.524   3.995   4.575
    3DHA   C119 4175   0.576   3.836   4.719
    3DHA   H19R 4176   0.608   3.828   4.823
    3DHA   C120 4177   0.574   3.724   4.644
    3DHA   H20R 4178   0.600   3.632   4.695
    3DHA   C121 4179   0.549   3.722   4.496
    3DHA   H21R 4180   0.504   3.814   4.457
    3DHA   H21S 4181   0.467   3.651   4.485
    3DHA   C122 4182   0.678   3.680   4.433
    3DHA   H22R 4183   0.753   3.754   4.461
    3DHA   H22S 4184   0.680   3.675   4.324
    3DHA   H22T 4185   0.697   3.582   4.477
    1ST    C118 4186   4.406   5.552   3.803
    1ST    H18R 4187   4.415   5.620   3.719
    1ST    H18S 4188   4.330   5.478   3.779
    1ST    H18T 4189   4.493   5.488   3.785
    1ST    C117 4190   4.416   5.618   3.940
    1ST    H17R 4191   4.485   5.703   3.939
    1ST    H17S 4192   4.317   5.655   3.967
    1ST    C116 4193   4.470   5.519   4.047
    1ST    H16R 4194   4.387   5.450   4.063
    1ST    H16S 4195   4.553   5.461   4.006
    1ST    C115 4196   4.493   5.590   4.185
    1ST    H15R 4197   4.517   5.509   4.254
    1ST    H15S 4198   4.583   5.651   4.176
    1ST    C114 4199   4.373   5.668   4.246
    1ST    H14R 4200   4.351   5.759   4.189
    1ST    H14S 4201   4.285   5.606   4.261
    1ST    C113 4202   4.398   5.735   4.385
    1ST    H13R 4203   4.316   5.800   4.417
    1ST    H13S 4204   4.418   5.659   4.461
    1ST    C112 4205   4.510   5.831   4.385
    1ST    H12R 4206   4.583   5.803   4.309
    1ST    H12S 4207   4.479   5.928   4.346
    1ST    C111 4208   4.593   5.859   4.505
    1ST    H11R 4209   4.662   5.942   4.489
    1ST    H11S 4210   4.529   5.888   4.589
    1ST    C110 4211   4.674   5.744   4.560
    1ST    H10R 4212   4.616   5.652   4.555
    1ST    H10S 4213   4.749   5.707   4.489
    1ST     C19 4214   4.743   5.772   4.699
    1ST     H9R 4215   4.797   5.867   4.696
    1ST     H9S 4216   4.674   5.800   4.779
    1ST     C18 4217   4.839   5.673   4.748
    1ST     H8R 4218   4.785   5.581   4.724
    1ST     H8S 4219   4.928   5.677   4.684
    1ST     C17 4220   4.880   5.678   4.886
    1ST     H7R 4221   4.942   5.767   4.904
    1ST     H7S 4222   4.799   5.691   4.958
    1ST     C16 4223   4.972   5.569   4.941
    1ST     H6R 4224   4.935   5.475   4.899
    1ST     H6S 4225   5.067   5.567   4.889
    1ST     C15 4226   4.984   5.569   5.093
    1ST     H5R 4227   5.025   5.666   5.121
    1ST     H5S 4228   4.883   5.564   5.135
    1ST     C14 4229   5.061   5.449   5.147
    1ST     H4R 4230   5.032   5.355   5.099
    1ST     H4S 4231   5.166   5.474   5.131
    1ST     C13 4232   5.047   5.419   5.291
    1ST     H3R 4233   5.036   5.512   5.348
    1ST     H3S 4234   4.952   5.366   5.304
    1ST     C12 4235   5.152   5.341   5.355
    1ST     H2R 4236   5.169   5.247   5.304
    1ST     H2S 4237   5.235   5.411   5.341
    2PS     C11 4238   5.127   5.309   5.501
    2PS     O12 4239   5.191   5.356   5.592
    2PS     O11 4240   5.024   5.228   5.536
    2PS      C1 4241   4.996   5.187   5.670
    2PS      HR 4242   4.916   5.115   5.683
    2PS      HS 4243   5.087   5.151   5.718
    2PS      C2 4244   4.946   5.308   5.765
    2PS      HX 4245   5.014   5.393   5.763
    2PS      C3 4246   4.940   5.263   5.915
    2PS      HA 4247   4.857   5.194   5.934
    2PS      HB 4248   5.028   5.204   5.941
    2PS     O31 4249   4.934   5.373   6.014
    2PS     P31 4250   4.953   5.347   6.176
    2PS     O32 4251   4.835   5.254   6.222
    2PS     C31 4252   4.709   5.309   6.212
    2PS     H1A 4253   4.689   5.367   6.303
    2PS     H1B 4254   4.704   5.377   6.127
    2PS     C32 4255   4.592   5.211   6.189
    2PS     H2A 4256   4.580   5.170   6.089
    2PS     N31 4257   4.617   5.085   6.274
    2PS    HN1A 4258   4.715   5.074   6.303
    2PS    HN1B 4259   4.563   5.081   6.362
    2PS    HN1C 4260   4.574   5.002   6.230
    2PS     C33 4261   4.460   5.277   6.226
    2PS     O33 4262   5.081   5.269   6.202
    2PS     O34 4263   4.941   5.475   6.255
    2PS     O21 4264   4.815   5.345   5.725
    2PS     C21 4265   4.781   5.439   5.638
    2PS     O22 4266   4.861   5.523   5.591
    2PS     O35 4267   4.396   5.240   6.323
    2PS     O36 4268   4.421   5.377   6.164
    3DHA   C116 4269   4.295   6.168   4.561
    3DHA   H16R 4270   4.403   6.159   4.568
    3DHA   C115 4271   4.207   6.114   4.673
    3DHA   H15R 4272   4.109   6.163   4.678
    3DHA   H15S 4273   4.173   6.012   4.658
    3DHA   C114 4274   4.277   6.121   4.801
    3DHA   H14R 4275   4.320   6.220   4.816
    3DHA   C113 4276   4.284   6.032   4.903
    3DHA   H13R 4277   4.333   6.058   4.996
    3DHA   C112 4278   4.216   5.900   4.912
    3DHA   H12R 4279   4.182   5.866   5.010
    3DHA   H12S 4280   4.128   5.893   4.848
    3DHA   C111 4281   4.321   5.802   4.863
    3DHA   H11R 4282   4.330   5.801   4.754
    3DHA   C110 4283   4.400   5.724   4.939
    3DHA   H10R 4284   4.474   5.671   4.880
    3DHA    C19 4285   4.420   5.721   5.086
    3DHA    H9R 4286   4.401   5.821   5.126
    3DHA    H9S 4287   4.340   5.660   5.128
    3DHA    C18 4288   4.553   5.670   5.127
    3DHA    H8R 4289   4.634   5.743   5.132
    3DHA    C17 4290   4.583   5.546   5.160
    3DHA    H7R 4291   4.684   5.519   5.187
    3DHA    C16 4292   4.484   5.436   5.172
    3DHA    H6R 4293   4.408   5.468   5.101
    3DHA    H6S 4294   4.523   5.341   5.135
    3DHA    C15 4295   4.416   5.438   5.313
    3DHA    H5R 4296   4.309   5.418   5.301
    3DHA    C14 4297   4.467   5.470   5.432
    3DHA    H4R 4298   4.388   5.474   5.506
    3DHA    C13 4299   4.610   5.485   5.474
    3DHA    H3R 4300   4.679   5.443   5.400
    3DHA    H3S 4301   4.642   5.588   5.490
    3DHA    C12 4302   4.635   5.423   5.609
    3DHA    H2R 4303   4.568   5.452   5.689
    3DHA    H2S 4304   4.613   5.316   5.614
    3DHA   C117 4305   4.243   6.221   4.450
    3DHA   H17R 4306   4.312   6.248   4.370
    3DHA   C118 4307   4.096   6.250   4.423
    3DHA   H18R 4308   4.030   6.176   4.469
    3DHA   H18S 4309   4.076   6.237   4.316
    3DHA   C119 4310   4.050   6.385   4.452
    3DHA   H19R 4311   4.130   6.449   4.488
    3DHA   C120 4312   3.922   6.418   4.471
    3DHA   H20R 4313   3.912   6.523   4.498
    3DHA   C121 4314   3.798   6.327   4.460
    3DHA   H21R 4315   3.736   6.339   4.549
    3DHA   H21S 4316   3.826   6.222   4.468
    3DHA   C122 4317   3.702   6.356   4.342
    3DHA   H22R 4318   3.626   6.431   4.367
    3DHA   H22S 4319   3.639   6.274   4.307
    3DHA   H22T 4320   3.748   6.397   4.252
    1ST    C118 4321   2.835   0.314   4.425
    1ST    H18R 4322   2.796   0.304   4.323
    1ST    H18S 4323   2.747   0.337   4.484
    1ST    H18T 4324   2.874   0.219   4.462
    1ST    C117 4325   2.940   0.427   4.450
    1ST    H17R 4326   2.987   0.409   4.547
    1ST    H17S 4327   3.028   0.411   4.387
    1ST    C116 4328   2.883   0.567   4.429
    1ST    H16R 4329   2.879   0.590   4.322
    1ST    H16S 4330   2.781   0.548   4.463
    1ST    C115 4331   2.948   0.674   4.510
    1ST    H15R 4332   3.057   0.680   4.512
    1ST    H15S 4333   2.919   0.767   4.460
    1ST    C114 4334   2.905   0.693   4.657
    1ST    H14R 4335   2.937   0.602   4.709
    1ST    H14S 4336   2.969   0.773   4.695
    1ST    C113 4337   2.758   0.719   4.685
    1ST    H13R 4338   2.729   0.810   4.632
    1ST    H13S 4339   2.693   0.641   4.644
    1ST    C112 4340   2.727   0.718   4.832
    1ST    H12R 4341   2.621   0.744   4.831
    1ST    H12S 4342   2.732   0.615   4.869
    1ST    C111 4343   2.822   0.807   4.912
    1ST    H11R 4344   2.923   0.768   4.896
    1ST    H11S 4345   2.831   0.906   4.866
    1ST    C110 4346   2.792   0.819   5.068
    1ST    H10R 4347   2.798   0.920   5.107
    1ST    H10S 4348   2.691   0.787   5.093
    1ST     C19 4349   2.875   0.714   5.147
    1ST     H9R 4350   2.834   0.620   5.111
    1ST     H9S 4351   2.983   0.717   5.129
    1ST     C18 4352   2.858   0.735   5.292
    1ST     H8R 4353   2.893   0.837   5.313
    1ST     H8S 4354   2.754   0.746   5.324
    1ST     C17 4355   2.928   0.627   5.369
    1ST     H7R 4356   2.885   0.532   5.336
    1ST     H7S 4357   3.035   0.624   5.349
    1ST     C16 4358   2.921   0.635   5.520
    1ST     H6R 4359   2.990   0.708   5.560
    1ST     H6S 4360   2.817   0.659   5.543
    1ST     C15 4361   2.966   0.508   5.584
    1ST     H5R 4362   2.911   0.427   5.535
    1ST     H5S 4363   3.073   0.496   5.572
    1ST     C14 4364   2.930   0.490   5.733
    1ST     H4R 4365   2.989   0.554   5.798
    1ST     H4S 4366   2.826   0.511   5.755
    1ST     C13 4367   2.949   0.352   5.784
    1ST     H3R 4368   2.896   0.356   5.880
    1ST     H3S 4369   2.897   0.279   5.722
    1ST     C12 4370   3.090   0.292   5.798
    1ST     H2R 4371   3.085   0.193   5.844
    1ST     H2S 4372   3.144   0.287   5.704
    2PS     C11 4373   3.169   0.374   5.902
    2PS     O12 4374   3.119   0.418   6.002
    2PS     O11 4375   3.303   0.386   5.871
    2PS      C1 4376   3.395   0.440   5.963
    2PS      HR 4377   3.476   0.487   5.907
    2PS      HS 4378   3.344   0.518   6.020
    2PS      C2 4379   3.445   0.335   6.056
    2PS      HX 4380   3.362   0.306   6.120
    2PS      C3 4381   3.554   0.389   6.144
    2PS      HA 4382   3.654   0.387   6.099
    2PS      HB 4383   3.531   0.488   6.185
    2PS     O31 4384   3.548   0.304   6.258
    2PS     P31 4385   3.655   0.305   6.376
    2PS     O32 4386   3.583   0.411   6.472
    2PS     C31 4387   3.666   0.494   6.556
    2PS     H1A 4388   3.712   0.440   6.640
    2PS     H1B 4389   3.745   0.543   6.500
    2PS     C32 4390   3.559   0.594   6.610
    2PS     H2A 4391   3.514   0.651   6.529
    2PS     N31 4392   3.440   0.527   6.670
    2PS    HN1A 4393   3.385   0.471   6.604
    2PS    HN1B 4394   3.469   0.468   6.750
    2PS    HN1C 4395   3.379   0.602   6.708
    2PS     C33 4396   3.630   0.697   6.708
    2PS     O33 4397   3.668   0.173   6.440
    2PS     O34 4398   3.774   0.381   6.330
    2PS     O21 4399   3.506   0.226   5.976
    2PS     C21 4400   3.437   0.114   5.935
    2PS     O22 4401   3.323   0.102   5.959
    2PS     O35 4402   3.712   0.775   6.664
    2PS     O36 4403   3.606   0.690   6.825
    3DHA   C116 4404   3.669   0.328   4.475
    3DHA   H16R 4405   3.774   0.316   4.448
    3DHA   C115 4406   3.641   0.327   4.615
    3DHA   H15R 4407   3.708   0.390   4.673
    3DHA   H15S 4408   3.537   0.353   4.633
    3DHA   C114 4409   3.664   0.179   4.647
    3DHA   H14R 4410   3.712   0.121   4.567
    3DHA   C113 4411   3.645   0.103   4.763
    3DHA   H13R 4412   3.674  -0.002   4.765
    3DHA   C112 4413   3.600   0.161   4.893
    3DHA   H12R 4414   3.570   0.265   4.877
    3DHA   H12S 4415   3.510   0.111   4.930
    3DHA   C111 4416   3.715   0.143   4.991
    3DHA   H11R 4417   3.815   0.152   4.949
    3DHA   C110 4418   3.704   0.125   5.124
    3DHA   H10R 4419   3.792   0.123   5.187
    3DHA    C19 4420   3.578   0.099   5.196
    3DHA    H9R 4421   3.490   0.120   5.135
    3DHA    H9S 4422   3.575  -0.009   5.212
    3DHA    C18 4423   3.557   0.170   5.325
    3DHA    H8R 4424   3.493   0.257   5.315
    3DHA    C17 4425   3.610   0.145   5.446
    3DHA    H7R 4426   3.580   0.220   5.519
    3DHA    C16 4427   3.699   0.039   5.493
    3DHA    H6R 4428   3.769   0.014   5.413
    3DHA    H6S 4429   3.760   0.074   5.577
    3DHA    C15 4430   3.641  -0.092   5.541
    3DHA    H5R 4431   3.675  -0.181   5.488
    3DHA    C14 4432   3.561  -0.103   5.648
    3DHA    H4R 4433   3.544  -0.202   5.689
    3DHA    C13 4434   3.489  -0.002   5.725
    3DHA    H3R 4435   3.501   0.101   5.691
    3DHA    H3S 4436   3.383  -0.023   5.713
    3DHA    C12 4437   3.528   0.009   5.871
    3DHA    H2R 4438   3.502  -0.089   5.912
    3DHA    H2S 4439   3.636   0.026   5.879
    3DHA   C117 4440   3.574   0.331   4.385
    3DHA   H17R 4441   3.605   0.333   4.280
    3DHA   C118 4442   3.423   0.329   4.401
    3DHA   H18R 4443   3.387   0.406   4.470
    3DHA   H18S 4444   3.394   0.230   4.436
    3DHA   C119 4445   3.364   0.358   4.263
    3DHA   H19R 4446   3.396   0.459   4.238
    3DHA   C120 4447   3.276   0.285   4.192
    3DHA   H20R 4448   3.227   0.330   4.106
    3DHA   C121 4449   3.230   0.152   4.228
    3DHA   H21R 4450   3.315   0.100   4.272
    3DHA   H21S 4451   3.203   0.099   4.137
    3DHA   C122 4452   3.106   0.153   4.319
    3DHA   H22R 4453   3.023   0.192   4.260
    3DHA   H22S 4454   3.111   0.210   4.412
    3DHA   H22T 4455   3.068   0.051   4.332
    1ST    C118 4456   5.767   0.342   4.817
    1ST    H18R 4457   5.854   0.332   4.881
    1ST    H18S 4458   5.678   0.365   4.877
    1ST    H18T 4459   5.777   0.425   4.747
    1ST    C117 4460   5.748   0.218   4.736
    1ST    H17R 4461   5.744   0.144   4.816
    1ST    H17S 4462   5.652   0.204   4.686
    1ST    C116 4463   5.862   0.191   4.643
    1ST    H16R 4464   5.899   0.273   4.582
    1ST    H16S 4465   5.950   0.164   4.702
    1ST    C115 4466   5.833   0.073   4.553
    1ST    H15R 4467   5.792  -0.013   4.606
    1ST    H15S 4468   5.744   0.097   4.495
    1ST    C114 4469   5.948   0.030   4.456
    1ST    H14R 4470   5.905  -0.037   4.382
    1ST    H14S 4471   5.986   0.118   4.404
    1ST    C113 4472   6.063  -0.056   4.517
    1ST    H13R 4473   6.112  -0.093   4.427
    1ST    H13S 4474   6.136   0.002   4.573
    1ST    C112 4475   6.006  -0.167   4.611
    1ST    H12R 4476   5.970  -0.117   4.701
    1ST    H12S 4477   5.920  -0.222   4.571
    1ST    C111 4478   6.116  -0.257   4.664
    1ST    H11R 4479   6.068  -0.343   4.712
    1ST    H11S 4480   6.171  -0.300   4.581
    1ST    C110 4481   6.220  -0.198   4.758
    1ST    H10R 4482   6.284  -0.285   4.775
    1ST    H10S 4483   6.283  -0.125   4.706
    1ST     C19 4484   6.155  -0.138   4.888
    1ST     H9R 4485   6.234  -0.101   4.953
    1ST     H9S 4486   6.100  -0.047   4.863
    1ST     C18 4487   6.071  -0.241   4.973
    1ST     H8R 4488   5.976  -0.256   4.922
    1ST     H8S 4489   6.117  -0.339   4.961
    1ST     C17 4490   6.057  -0.208   5.120
    1ST     H7R 4491   6.051  -0.100   5.139
    1ST     H7S 4492   5.972  -0.253   5.171
    1ST     C16 4493   6.180  -0.255   5.202
    1ST     H6R 4494   6.181  -0.364   5.202
    1ST     H6S 4495   6.269  -0.221   5.150
    1ST     C15 4496   6.173  -0.210   5.347
    1ST     H5R 4497   6.070  -0.219   5.382
    1ST     H5S 4498   6.246  -0.276   5.395
    1ST     C14 4499   6.183  -0.062   5.367
    1ST     H4R 4500   6.279  -0.024   5.328
    1ST     H4S 4501   6.108   0.005   5.326
    1ST     C13 4502   6.190  -0.024   5.522
    1ST     H3R 4503   6.086  -0.045   5.547
    1ST     H3S 4504   6.270  -0.072   5.579
    1ST     C12 4505   6.233   0.124   5.534
    1ST     H2R 4506   6.334   0.142   5.498
    1ST     H2S 4507   6.173   0.190   5.471
    2PS     C11 4508   6.224   0.170   5.674
    2PS     O12 4509   6.124   0.184   5.737
    2PS     O11 4510   6.349   0.176   5.722
    2PS      C1 4511   6.364   0.192   5.866
    2PS      HR 4512   6.286   0.138   5.920
    2PS      HS 4513   6.458   0.151   5.903
    2PS      C2 4514   6.353   0.341   5.912
    2PS      HX 4515   6.442   0.395   5.880
    2PS      C3 4516   6.339   0.352   6.070
    2PS      HA 4517   6.428   0.308   6.115
    2PS      HB 4518   6.314   0.457   6.090
    2PS     O31 4519   6.234   0.269   6.108
    2PS     P31 4520   6.182   0.264   6.260
    2PS     O32 4521   6.313   0.218   6.344
    2PS     C31 4522   6.369   0.092   6.314
    2PS     H1A 4523   6.286   0.022   6.300
    2PS     H1B 4524   6.413   0.106   6.215
    2PS     C32 4525   6.472   0.049   6.422
    2PS     H2A 4526   6.524  -0.041   6.389
    2PS     N31 4527   6.578   0.159   6.440
    2PS    HN1A 4528   6.527   0.234   6.490
    2PS    HN1B 4529   6.649   0.137   6.512
    2PS    HN1C 4530   6.612   0.206   6.354
    2PS     C33 4531   6.387   0.015   6.544
    2PS     O33 4532   6.143   0.404   6.283
    2PS     O34 4533   6.075   0.168   6.266
    2PS     O21 4534   6.238   0.398   5.849
    2PS     C21 4535   6.218   0.531   5.866
    2PS     O22 4536   6.303   0.607   5.911
    2PS     O35 4537   6.398   0.087   6.645
    2PS     O36 4538   6.351  -0.099   6.543
    3DHA   C116 4539   6.084   0.658   4.956
    3DHA   H16R 4540   6.120   0.577   4.893
    3DHA   C115 4541   6.178   0.778   4.958
    3DHA   H15R 4542   6.139   0.855   4.891
    3DHA   H15S 4543   6.168   0.826   5.056
    3DHA   C114 4544   6.319   0.754   4.909
    3DHA   H14R 4545   6.351   0.792   4.812
    3DHA   C113 4546   6.409   0.675   4.969
    3DHA   H13R 4547   6.505   0.655   4.924
    3DHA   C112 4548   6.401   0.612   5.098
    3DHA   H12R 4549   6.296   0.582   5.106
    3DHA   H12S 4550   6.467   0.526   5.090
    3DHA   C111 4551   6.460   0.696   5.206
    3DHA   H11R 4552   6.431   0.800   5.194
    3DHA   C110 4553   6.514   0.646   5.316
    3DHA   H10R 4554   6.545   0.723   5.387
    3DHA    C19 4555   6.538   0.510   5.358
    3DHA    H9R 4556   6.507   0.440   5.280
    3DHA    H9S 4557   6.647   0.497   5.355
    3DHA    C18 4558   6.487   0.469   5.491
    3DHA    H8R 4559   6.563   0.437   5.562
    3DHA    C17 4560   6.357   0.458   5.527
    3DHA    H7R 4561   6.338   0.419   5.627
    3DHA    C16 4562   6.236   0.499   5.441
    3DHA    H6R 4563   6.259   0.504   5.335
    3DHA    H6S 4564   6.156   0.425   5.436
    3DHA    C15 4565   6.178   0.631   5.489
    3DHA    H5R 4566   6.199   0.708   5.415
    3DHA    C14 4567   6.095   0.649   5.592
    3DHA    H4R 4568   6.059   0.750   5.604
    3DHA    C13 4569   6.044   0.542   5.685
    3DHA    H3R 4570   5.936   0.527   5.677
    3DHA    H3S 4571   6.084   0.447   5.649
    3DHA    C12 4572   6.076   0.567   5.829
    3DHA    H2R 4573   6.054   0.667   5.867
    3DHA    H2S 4574   6.007   0.499   5.880
    3DHA   C117 4575   5.968   0.645   5.013
    3DHA   H17R 4576   5.921   0.548   5.000
    3DHA   C118 4577   5.905   0.732   5.118
    3DHA   H18R 4578   5.808   0.753   5.071
    3DHA   H18S 4579   5.964   0.823   5.130
    3DHA   C119 4580   5.887   0.673   5.254
    3DHA   H19R 4581   5.981   0.656   5.306
    3DHA   C120 4582   5.769   0.637   5.304
    3DHA   H20R 4583   5.774   0.581   5.397
    3DHA   C121 4584   5.635   0.658   5.241
    3DHA   H21R 4585   5.560   0.592   5.285
    3DHA   H21S 4586   5.648   0.625   5.137
    3DHA   C122 4587   5.585   0.803   5.249
    3DHA   H22R 4588   5.563   0.846   5.347
    3DHA   H22S 4589   5.501   0.813   5.180
    3DHA   H22T 4590   5.663   0.872   5.216
    1ST    C118 4591   1.550   4.748   4.320
    1ST    H18R 4592   1.570   4.650   4.364
    1ST    H18S 4593   1.498   4.726   4.227
    1ST    H18T 4594   1.494   4.813   4.387
    1ST    C117 4595   1.687   4.809   4.296
    1ST    H17R 4596   1.744   4.758   4.217
    1ST    H17S 4597   1.687   4.907   4.249
    1ST    C116 4598   1.762   4.835   4.426
    1ST    H16R 4599   1.857   4.881   4.400
    1ST    H16S 4600   1.709   4.911   4.484
    1ST    C115 4601   1.790   4.709   4.509
    1ST    H15R 4602   1.700   4.696   4.569
    1ST    H15S 4603   1.785   4.620   4.447
    1ST    C114 4604   1.901   4.706   4.611
    1ST    H14R 4605   1.907   4.599   4.632
    1ST    H14S 4606   1.989   4.744   4.559
    1ST    C113 4607   1.880   4.790   4.740
    1ST    H13R 4608   1.899   4.896   4.718
    1ST    H13S 4609   1.777   4.776   4.772
    1ST    C112 4610   1.974   4.750   4.852
    1ST    H12R 4611   1.955   4.643   4.867
    1ST    H12S 4612   2.077   4.762   4.817
    1ST    C111 4613   1.930   4.801   4.995
    1ST    H11R 4614   1.914   4.909   5.004
    1ST    H11S 4615   1.827   4.770   5.013
    1ST    C110 4616   2.027   4.747   5.107
    1ST    H10R 4617   2.058   4.643   5.094
    1ST    H10S 4618   2.113   4.809   5.080
    1ST     C19 4619   1.984   4.774   5.252
    1ST     H9R 4620   2.074   4.759   5.312
    1ST     H9S 4621   1.961   4.881   5.253
    1ST     C18 4622   1.866   4.692   5.307
    1ST     H8R 4623   1.773   4.704   5.252
    1ST     H8S 4624   1.896   4.594   5.269
    1ST     C17 4625   1.841   4.692   5.460
    1ST     H7R 4626   1.735   4.667   5.468
    1ST     H7S 4627   1.903   4.615   5.507
    1ST     C16 4628   1.861   4.820   5.531
    1ST     H6R 4629   1.967   4.839   5.543
    1ST     H6S 4630   1.817   4.907   5.483
    1ST     C15 4631   1.812   4.824   5.674
    1ST     H5R 4632   1.705   4.801   5.670
    1ST     H5S 4633   1.848   4.730   5.717
    1ST     C14 4634   1.859   4.946   5.752
    1ST     H4R 4635   1.968   4.954   5.749
    1ST     H4S 4636   1.805   5.034   5.715
    1ST     C13 4637   1.822   4.950   5.905
    1ST     H3R 4638   1.854   4.856   5.950
    1ST     H3S 4639   1.903   5.014   5.941
    1ST     C12 4640   1.674   4.997   5.921
    1ST     H2R 4641   1.669   5.106   5.913
    1ST     H2S 4642   1.606   4.966   5.841
    2PS     C11 4643   1.619   4.957   6.059
    2PS     O12 4644   1.676   4.981   6.162
    2PS     O11 4645   1.510   4.872   6.040
    2PS      C1 4646   1.446   4.822   6.160
    2PS      HR 4647   1.405   4.722   6.150
    2PS      HS 4648   1.523   4.822   6.238
    2PS      C2 4649   1.349   4.930   6.211
    2PS      HX 4650   1.408   5.020   6.229
    2PS      C3 4651   1.291   4.898   6.351
    2PS      HA 4652   1.208   4.828   6.348
    2PS      HB 4653   1.375   4.855   6.407
    2PS     O31 4654   1.241   5.019   6.396
    2PS     P31 4655   1.225   5.046   6.553
    2PS     O32 4656   1.372   5.112   6.597
    2PS     C31 4657   1.417   5.246   6.573
    2PS     H1A 4658   1.526   5.244   6.562
    2PS     H1B 4659   1.381   5.268   6.472
    2PS     C32 4660   1.360   5.340   6.685
    2PS     H2A 4661   1.251   5.339   6.685
    2PS     N31 4662   1.403   5.296   6.821
    2PS    HN1A 4663   1.500   5.261   6.822
    2PS    HN1B 4664   1.406   5.379   6.883
    2PS    HN1C 4665   1.338   5.228   6.864
    2PS     C33 4666   1.382   5.481   6.656
    2PS     O33 4667   1.124   5.152   6.577
    2PS     O34 4668   1.207   4.917   6.627
    2PS     O21 4669   1.247   4.942   6.113
    2PS     C21 4670   1.271   5.035   6.015
    2PS     O22 4671   1.359   5.125   6.017
    2PS     O35 4672   1.487   5.516   6.602
    2PS     O36 4673   1.302   5.570   6.695
    3DHA   C116 4674   1.170   5.998   5.017
    3DHA   H16R 4675   1.150   6.105   5.015
    3DHA   C115 4676   1.145   5.945   5.150
    3DHA   H15R 4677   1.228   5.883   5.185
    3DHA   H15S 4678   1.140   6.026   5.223
    3DHA   C114 4679   1.005   5.895   5.161
    3DHA   H14R 4680   0.922   5.963   5.144
    3DHA   C113 4681   0.975   5.770   5.196
    3DHA   H13R 4682   0.869   5.745   5.202
    3DHA   C112 4683   1.071   5.660   5.243
    3DHA   H12R 4684   1.026   5.561   5.238
    3DHA   H12S 4685   1.148   5.655   5.165
    3DHA   C111 4686   1.134   5.683   5.380
    3DHA   H11R 4687   1.199   5.770   5.385
    3DHA   C110 4688   1.133   5.602   5.486
    3DHA   H10R 4689   1.169   5.643   5.580
    3DHA    C19 4690   1.062   5.475   5.494
    3DHA    H9R 4691   1.053   5.424   5.398
    3DHA    H9S 4692   1.132   5.409   5.544
    3DHA    C18 4693   0.934   5.497   5.563
    3DHA    H8R 4694   0.869   5.568   5.514
    3DHA    C17 4695   0.883   5.426   5.663
    3DHA    H7R 4696   0.783   5.454   5.694
    3DHA    C16 4697   0.965   5.342   5.749
    3DHA    H6R 4698   1.054   5.400   5.774
    3DHA    H6S 4699   0.916   5.330   5.845
    3DHA    C15 4700   0.975   5.211   5.675
    3DHA    H5R 4701   0.888   5.197   5.611
    3DHA    C14 4702   1.066   5.113   5.696
    3DHA    H4R 4703   1.063   5.036   5.619
    3DHA    C13 4704   1.184   5.119   5.790
    3DHA    H3R 4705   1.274   5.085   5.739
    3DHA    H3S 4706   1.199   5.221   5.825
    3DHA    C12 4707   1.166   5.023   5.905
    3DHA    H2R 4708   1.073   5.049   5.957
    3DHA    H2S 4709   1.158   4.919   5.873
    3DHA   C117 4710   1.204   5.931   4.903
    3DHA   H17R 4711   1.228   5.982   4.810
    3DHA   C118 4712   1.228   5.783   4.904
    3DHA   H18R 4713   1.143   5.742   4.849
    3DHA   H18S 4714   1.216   5.746   5.005
    3DHA   C119 4715   1.354   5.740   4.838
    3DHA   H19R 4716   1.368   5.780   4.738
    3DHA   C120 4717   1.441   5.648   4.878
    3DHA   H20R 4718   1.523   5.621   4.812
    3DHA   C121 4719   1.431   5.561   5.002
    3DHA   H21R 4720   1.395   5.463   4.970
    3DHA   H21S 4721   1.360   5.601   5.075
    3DHA   C122 4722   1.573   5.561   5.058
    3DHA   H22R 4723   1.609   5.650   5.109
    3DHA   H22S 4724   1.639   5.538   4.975
    3DHA   H22T 4725   1.583   5.480   5.130
    1ST    C118 4726   1.863   5.982   4.336
    1ST    H18R 4727   1.855   5.981   4.227
    1ST    H18S 4728   1.957   5.944   4.375
    1ST    H18T 4729   1.853   6.087   4.366
    1ST    C117 4730   1.748   5.899   4.397
    1ST    H17R 4731   1.752   5.899   4.507
    1ST    H17S 4732   1.646   5.934   4.378
    1ST    C116 4733   1.759   5.755   4.371
    1ST    H16R 4734   1.701   5.730   4.282
    1ST    H16S 4735   1.864   5.730   4.359
    1ST    C115 4736   1.686   5.653   4.469
    1ST    H15R 4737   1.580   5.673   4.451
    1ST    H15S 4738   1.713   5.563   4.414
    1ST    C114 4739   1.723   5.647   4.617
    1ST    H14R 4740   1.668   5.723   4.673
    1ST    H14S 4741   1.687   5.549   4.649
    1ST    C113 4742   1.876   5.642   4.640
    1ST    H13R 4743   1.926   5.587   4.559
    1ST    H13S 4744   1.910   5.746   4.634
    1ST    C112 4745   1.920   5.599   4.785
    1ST    H12R 4746   1.861   5.666   4.848
    1ST    H12S 4747   1.886   5.496   4.800
    1ST    C111 4748   2.068   5.613   4.808
    1ST    H11R 4749   2.124   5.555   4.734
    1ST    H11S 4750   2.097   5.716   4.786
    1ST    C110 4751   2.113   5.590   4.951
    1ST    H10R 4752   2.098   5.482   4.959
    1ST    H10S 4753   2.216   5.626   4.956
    1ST     C19 4754   2.040   5.666   5.054
    1ST     H9R 4755   2.058   5.772   5.034
    1ST     H9S 4756   1.931   5.655   5.060
    1ST     C18 4757   2.096   5.633   5.199
    1ST     H8R 4758   2.112   5.526   5.216
    1ST     H8S 4759   2.195   5.677   5.199
    1ST     C17 4760   2.024   5.678   5.318
    1ST     H7R 4761   2.015   5.785   5.297
    1ST     H7S 4762   1.927   5.627   5.317
    1ST     C16 4763   2.099   5.639   5.451
    1ST     H6R 4764   2.105   5.530   5.451
    1ST     H6S 4765   2.196   5.688   5.455
    1ST     C15 4766   2.018   5.682   5.569
    1ST     H5R 4767   1.974   5.779   5.546
    1ST     H5S 4768   1.925   5.625   5.579
    1ST     C14 4769   2.095   5.694   5.692
    1ST     H4R 4770   2.127   5.596   5.729
    1ST     H4S 4771   2.184   5.753   5.670
    1ST     C13 4772   2.015   5.768   5.800
    1ST     H3R 4773   1.972   5.865   5.773
    1ST     H3S 4774   1.924   5.711   5.817
    1ST     C12 4775   2.092   5.783   5.931
    1ST     H2R 4776   2.124   5.683   5.960
    1ST     H2S 4777   2.173   5.853   5.912
    2PS     C11 4778   2.000   5.836   6.041
    2PS     O12 4779   1.972   5.779   6.145
    2PS     O11 4780   1.959   5.964   6.018
    2PS      C1 4781   1.832   5.999   6.068
    2PS      HR 4782   1.785   6.078   6.008
    2PS      HS 4783   1.759   5.917   6.069
    2PS      C2 4784   1.831   6.036   6.217
    2PS      HX 4785   1.932   6.018   6.258
    2PS      C3 4786   1.730   5.969   6.318
    2PS      HA 4787   1.629   5.967   6.277
    2PS      HB 4788   1.765   5.868   6.340
    2PS     O31 4789   1.728   6.046   6.433
    2PS     P31 4790   1.627   6.005   6.552
    2PS     O32 4791   1.495   6.080   6.495
    2PS     C31 4792   1.502   6.214   6.456
    2PS     H1A 4793   1.507   6.276   6.546
    2PS     H1B 4794   1.588   6.235   6.393
    2PS     C32 4795   1.377   6.255   6.373
    2PS     H2A 4796   1.381   6.210   6.273
    2PS     N31 4797   1.257   6.189   6.439
    2PS    HN1A 4798   1.277   6.089   6.455
    2PS    HN1B 4799   1.228   6.232   6.529
    2PS    HN1C 4800   1.172   6.200   6.381
    2PS     C33 4801   1.389   6.403   6.361
    2PS     O33 4802   1.606   5.859   6.544
    2PS     O34 4803   1.672   6.076   6.675
    2PS     O21 4804   1.793   6.183   6.218
    2PS     C21 4805   1.885   6.287   6.214
    2PS     O22 4806   2.007   6.260   6.212
    2PS     O35 4807   1.379   6.472   6.456
    2PS     O36 4808   1.437   6.440   6.253
    3DHA   C116 4809   2.111   6.090   4.987
    3DHA   H16R 4810   2.183   6.125   5.061
    3DHA   C115 4811   1.977   6.150   5.005
    3DHA   H15R 4812   1.982   6.259   5.014
    3DHA   H15S 4813   1.910   6.121   4.923
    3DHA   C114 4814   1.915   6.108   5.133
    3DHA   H14R 4815   1.856   6.017   5.126
    3DHA   C113 4816   1.929   6.155   5.255
    3DHA   H13R 4817   1.873   6.104   5.333
    3DHA   C112 4818   1.996   6.281   5.297
    3DHA   H12R 4819   2.069   6.319   5.225
    3DHA   H12S 4820   1.922   6.358   5.319
    3DHA   C111 4821   2.071   6.255   5.420
    3DHA   H11R 4822   2.173   6.220   5.405
    3DHA   C110 4823   2.025   6.244   5.546
    3DHA   H10R 4824   2.091   6.217   5.628
    3DHA    C19 4825   1.877   6.258   5.579
    3DHA    H9R 4826   1.817   6.174   5.542
    3DHA    H9S 4827   1.857   6.239   5.685
    3DHA    C18 4828   1.812   6.392   5.553
    3DHA    H8R 4829   1.767   6.403   5.455
    3DHA    C17 4830   1.802   6.491   5.648
    3DHA    H7R 4831   1.761   6.590   5.626
    3DHA    C16 4832   1.858   6.493   5.785
    3DHA    H6R 4833   1.961   6.455   5.785
    3DHA    H6S 4834   1.874   6.593   5.828
    3DHA    C15 4835   1.761   6.417   5.862
    3DHA    H5R 4836   1.689   6.363   5.801
    3DHA    C14 4837   1.742   6.421   5.997
    3DHA    H4R 4838   1.662   6.365   6.045
    3DHA    C13 4839   1.822   6.494   6.098
    3DHA    H3R 4840   1.919   6.516   6.054
    3DHA    H3S 4841   1.777   6.593   6.114
    3DHA    C12 4842   1.818   6.420   6.231
    3DHA    H2R 4843   1.875   6.477   6.305
    3DHA    H2S 4844   1.715   6.402   6.261
    3DHA   C117 4845   2.158   6.034   4.873
    3DHA   H17R 4846   2.262   6.006   4.863
    3DHA   C118 4847   2.077   5.990   4.757
    3DHA   H18R 4848   1.993   5.928   4.789
    3DHA   H18S 4849   2.135   5.914   4.705
    3DHA   C119 4850   2.024   6.101   4.667
    3DHA   H19R 4851   1.946   6.164   4.710
    3DHA   C120 4852   2.078   6.149   4.558
    3DHA   H20R 4853   2.040   6.234   4.500
    3DHA   C121 4854   2.188   6.083   4.478
    3DHA   H21R 4855   2.153   6.040   4.384
    3DHA   H21S 4856   2.242   6.003   4.528
    3DHA   C122 4857   2.280   6.190   4.429
    3DHA   H22R 4858   2.358   6.151   4.363
    3DHA   H22S 4859   2.323   6.231   4.521
    3DHA   H22T 4860   2.237   6.267   4.366
    1ST    C118 4861   5.600   0.672   4.155
    1ST    H18R 4862   5.492   0.656   4.164
    1ST    H18S 4863   5.634   0.605   4.076
    1ST    H18T 4864   5.605   0.778   4.129
    1ST    C117 4865   5.672   0.653   4.288
    1ST    H17R 4866   5.695   0.548   4.307
    1ST    H17S 4867   5.774   0.684   4.264
    1ST    C116 4868   5.626   0.736   4.413
    1ST    H16R 4869   5.561   0.820   4.386
    1ST    H16S 4870   5.565   0.670   4.475
    1ST    C115 4871   5.737   0.763   4.515
    1ST    H15R 4872   5.780   0.666   4.542
    1ST    H15S 4873   5.820   0.810   4.461
    1ST    C114 4874   5.710   0.854   4.633
    1ST    H14R 4875   5.800   0.911   4.658
    1ST    H14S 4876   5.637   0.924   4.594
    1ST    C113 4877   5.657   0.774   4.747
    1ST    H13R 4878   5.571   0.710   4.728
    1ST    H13S 4879   5.730   0.699   4.781
    1ST    C112 4880   5.637   0.849   4.883
    1ST    H12R 4881   5.589   0.795   4.965
    1ST    H12S 4882   5.732   0.880   4.928
    1ST    C111 4883   5.561   0.984   4.872
    1ST    H11R 4884   5.570   1.048   4.960
    1ST    H11S 4885   5.605   1.052   4.800
    1ST    C110 4886   5.410   0.967   4.846
    1ST    H10R 4887   5.400   0.893   4.766
    1ST    H10S 4888   5.356   0.939   4.937
    1ST     C19 4889   5.334   1.096   4.799
    1ST     H9R 4890   5.366   1.117   4.696
    1ST     H9S 4891   5.231   1.064   4.785
    1ST     C18 4892   5.363   1.222   4.894
    1ST     H8R 4893   5.466   1.259   4.893
    1ST     H8S 4894   5.318   1.308   4.844
    1ST     C17 4895   5.328   1.204   5.047
    1ST     H7R 4896   5.224   1.172   5.053
    1ST     H7S 4897   5.389   1.128   5.097
    1ST     C16 4898   5.360   1.331   5.125
    1ST     H6R 4899   5.467   1.352   5.116
    1ST     H6S 4900   5.319   1.410   5.062
    1ST     C15 4901   5.308   1.331   5.274
    1ST     H5R 4902   5.210   1.380   5.280
    1ST     H5S 4903   5.292   1.225   5.298
    1ST     C14 4904   5.400   1.394   5.378
    1ST     H4R 4905   5.507   1.379   5.364
    1ST     H4S 4906   5.391   1.502   5.372
    1ST     C13 4907   5.377   1.350   5.526
    1ST     H3R 4908   5.404   1.434   5.590
    1ST     H3S 4909   5.271   1.346   5.551
    1ST     C12 4910   5.437   1.215   5.570
    1ST     H2R 4911   5.376   1.129   5.544
    1ST     H2S 4912   5.529   1.201   5.513
    2PS     C11 4913   5.452   1.221   5.715
    2PS     O12 4914   5.540   1.288   5.768
    2PS     O11 4915   5.379   1.136   5.785
    2PS      C1 4916   5.394   1.157   5.932
    2PS      HR 4917   5.353   1.074   5.989
    2PS      HS 4918   5.499   1.165   5.958
    2PS      C2 4919   5.302   1.276   5.976
    2PS      HX 4920   5.350   1.370   5.949
    2PS      C3 4921   5.263   1.287   6.124
    2PS      HA 4922   5.190   1.209   6.145
    2PS      HB 4923   5.354   1.274   6.184
    2PS     O31 4924   5.213   1.417   6.156
    2PS     P31 4925   5.191   1.459   6.303
    2PS     O32 4926   5.331   1.484   6.372
    2PS     C31 4927   5.388   1.394   6.456
    2PS     H1A 4928   5.302   1.353   6.510
    2PS     H1B 4929   5.446   1.317   6.404
    2PS     C32 4930   5.476   1.474   6.554
    2PS     H2A 4931   5.505   1.408   6.636
    2PS     N31 4932   5.613   1.521   6.496
    2PS    HN1A 4933   5.594   1.583   6.415
    2PS    HN1B 4934   5.663   1.565   6.575
    2PS    HN1C 4935   5.668   1.437   6.472
    2PS     C33 4936   5.384   1.574   6.624
    2PS     O33 4937   5.118   1.586   6.306
    2PS     O34 4938   5.122   1.347   6.371
    2PS     O21 4939   5.174   1.263   5.906
    2PS     C21 4940   5.113   1.381   5.867
    2PS     O22 4941   5.161   1.491   5.879
    2PS     O35 4942   5.379   1.689   6.587
    2PS     O36 4943   5.308   1.532   6.704
    3DHA   C116 4944   4.980   0.926   4.757
    3DHA   H16R 4945   5.014   0.960   4.855
    3DHA   C115 4946   4.918   1.021   4.666
    3DHA   H15R 4947   4.978   1.111   4.680
    3DHA   H15S 4948   4.943   0.998   4.562
    3DHA   C114 4949   4.773   1.032   4.703
    3DHA   H14R 4950   4.706   0.956   4.663
    3DHA   C113 4951   4.713   1.126   4.777
    3DHA   H13R 4952   4.605   1.122   4.791
    3DHA   C112 4953   4.789   1.235   4.849
    3DHA   H12R 4954   4.894   1.213   4.870
    3DHA   H12S 4955   4.802   1.323   4.786
    3DHA   C111 4956   4.714   1.274   4.974
    3DHA   H11R 4957   4.644   1.355   4.955
    3DHA   C110 4958   4.720   1.224   5.100
    3DHA   H10R 4959   4.656   1.265   5.178
    3DHA    C19 4960   4.805   1.113   5.142
    3DHA    H9R 4961   4.763   1.068   5.232
    3DHA    H9S 4962   4.792   1.027   5.076
    3DHA    C18 4963   4.945   1.141   5.171
    3DHA    H8R 4964   5.008   1.095   5.096
    3DHA    C17 4965   4.985   1.220   5.275
    3DHA    H7R 4966   5.091   1.227   5.298
    3DHA    C16 4967   4.902   1.306   5.364
    3DHA    H6R 4968   4.964   1.384   5.408
    3DHA    H6S 4969   4.831   1.350   5.293
    3DHA    C15 4970   4.840   1.227   5.479
    3DHA    H5R 4971   4.743   1.189   5.448
    3DHA    C14 4972   4.884   1.212   5.606
    3DHA    H4R 4973   4.812   1.164   5.672
    3DHA    C13 4974   5.011   1.270   5.664
    3DHA    H3R 4975   5.066   1.182   5.699
    3DHA    H3S 4976   5.078   1.320   5.594
    3DHA    C12 4977   4.985   1.355   5.787
    3DHA    H2R 4978   4.918   1.440   5.769
    3DHA    H2S 4979   4.927   1.296   5.859
    3DHA   C117 4980   5.018   0.796   4.731
    3DHA   H17R 4981   5.076   0.745   4.808
    3DHA   C118 4982   4.996   0.723   4.606
    3DHA   H18R 4983   4.924   0.775   4.543
    3DHA   H18S 4984   4.964   0.621   4.630
    3DHA   C119 4985   5.125   0.690   4.545
    3DHA   H19R 4986   5.209   0.670   4.612
    3DHA   C120 4987   5.154   0.686   4.411
    3DHA   H20R 4988   5.252   0.655   4.375
    3DHA   C121 4989   5.063   0.695   4.294
    3DHA   H21R 4990   5.081   0.789   4.242
    3DHA   H21S 4991   4.959   0.693   4.330
    3DHA   C122 4992   5.089   0.584   4.202
    3DHA   H22R 4993   5.076   0.489   4.255
    3DHA   H22S 4994   5.188   0.576   4.157
    3DHA   H22T 4995   5.018   0.585   4.119
    1ST    C118 4996   2.454   4.150   4.100
    1ST    H18R 4997   2.461   4.042   4.091
    1ST    H18S 4998   2.502   4.210   4.021
    1ST    H18T 4999   2.352   4.161   4.064
    1ST    C117 5000   2.458   4.223   4.235
    1ST    H17R 5001   2.433   4.327   4.211
    1ST    H17S 5002   2.371   4.197   4.295
    1ST    C116 5003   2.590   4.212   4.309
    1ST    H16R 5004   2.600   4.108   4.340
    1ST    H16S 5005   2.669   4.249   4.244
    1ST    C115 5006   2.580   4.308   4.427
    1ST    H15R 5007   2.539   4.404   4.396
    1ST    H15S 5008   2.501   4.274   4.494
    1ST    C114 5009   2.712   4.325   4.508
    1ST    H14R 5010   2.734   4.222   4.537
    1ST    H14S 5011   2.792   4.357   4.441
    1ST    C113 5012   2.703   4.428   4.626
    1ST    H13R 5013   2.719   4.524   4.579
    1ST    H13S 5014   2.599   4.420   4.659
    1ST    C112 5015   2.785   4.395   4.755
    1ST    H12R 5016   2.778   4.474   4.831
    1ST    H12S 5017   2.734   4.305   4.790
    1ST    C111 5018   2.936   4.377   4.710
    1ST    H11R 5019   2.945   4.304   4.629
    1ST    H11S 5020   2.987   4.464   4.668
    1ST    C110 5021   3.019   4.313   4.823
    1ST    H10R 5022   3.013   4.380   4.909
    1ST    H10S 5023   2.964   4.224   4.853
    1ST     C19 5024   3.163   4.276   4.783
    1ST     H9R 5025   3.168   4.198   4.707
    1ST     H9S 5026   3.204   4.362   4.728
    1ST     C18 5027   3.254   4.239   4.904
    1ST     H8R 5028   3.354   4.236   4.861
    1ST     H8S 5029   3.271   4.327   4.966
    1ST     C17 5030   3.210   4.119   4.967
    1ST     H7R 5031   3.108   4.130   5.006
    1ST     H7S 5032   3.221   4.034   4.900
    1ST     C16 5033   3.303   4.084   5.083
    1ST     H6R 5034   3.408   4.078   5.053
    1ST     H6S 5035   3.298   4.167   5.154
    1ST     C15 5036   3.277   3.951   5.158
    1ST     H5R 5037   3.180   3.955   5.208
    1ST     H5S 5038   3.264   3.871   5.084
    1ST     C14 5039   3.378   3.903   5.260
    1ST     H4R 5040   3.351   3.800   5.285
    1ST     H4S 5041   3.473   3.889   5.207
    1ST     C13 5042   3.403   3.997   5.390
    1ST     H3R 5043   3.414   4.103   5.366
    1ST     H3S 5044   3.322   3.995   5.464
    1ST     C12 5045   3.539   3.966   5.461
    1ST     H2R 5046   3.535   3.861   5.490
    1ST     H2S 5047   3.628   3.984   5.400
    2PS     C11 5048   3.542   4.037   5.592
    2PS     O12 5049   3.594   4.146   5.613
    2PS     O11 5050   3.477   3.973   5.693
    2PS      C1 5051   3.449   4.045   5.818
    2PS      HR 5052   3.536   4.045   5.884
    2PS      HS 5053   3.425   4.151   5.803
    2PS      C2 5054   3.344   3.968   5.900
    2PS      HX 5055   3.322   4.025   5.990
    2PS      C3 5056   3.404   3.841   5.946
    2PS      HA 5057   3.421   3.771   5.865
    2PS      HB 5058   3.499   3.856   5.997
    2PS     O31 5059   3.319   3.778   6.042
    2PS     P31 5060   3.304   3.838   6.188
    2PS     O32 5061   3.178   3.949   6.169
    2PS     C31 5062   3.169   4.060   6.259
    2PS     H1A 5063   3.145   4.023   6.359
    2PS     H1B 5064   3.260   4.120   6.262
    2PS     C32 5065   3.064   4.161   6.214
    2PS     H2A 5066   3.093   4.210   6.121
    2PS     N31 5067   2.931   4.090   6.199
    2PS    HN1A 5068   2.851   4.147   6.169
    2PS    HN1B 5069   2.935   4.007   6.138
    2PS    HN1C 5070   2.903   4.042   6.286
    2PS     C33 5071   3.070   4.282   6.317
    2PS     O33 5072   3.258   3.729   6.270
    2PS     O34 5073   3.432   3.899   6.222
    2PS     O21 5074   3.218   3.949   5.832
    2PS     C21 5075   3.138   4.058   5.816
    2PS     O22 5076   3.167   4.166   5.867
    2PS     O35 5077   3.009   4.284   6.413
    2PS     O36 5078   3.166   4.356   6.316
    3DHA   C116 5079   2.328   3.557   4.934
    3DHA   H16R 5080   2.434   3.581   4.939
    3DHA   C115 5081   2.229   3.614   5.031
    3DHA   H15R 5082   2.249   3.720   5.049
    3DHA   H15S 5083   2.132   3.605   4.984
    3DHA   C114 5084   2.230   3.522   5.158
    3DHA   H14R 5085   2.137   3.467   5.166
    3DHA   C113 5086   2.308   3.531   5.262
    3DHA   H13R 5087   2.294   3.482   5.358
    3DHA   C112 5088   2.411   3.643   5.283
    3DHA   H12R 5089   2.497   3.641   5.216
    3DHA   H12S 5090   2.359   3.736   5.259
    3DHA   C111 5091   2.445   3.673   5.429
    3DHA   H11R 5092   2.368   3.711   5.495
    3DHA   C110 5093   2.567   3.660   5.481
    3DHA   H10R 5094   2.582   3.688   5.585
    3DHA    C19 5095   2.691   3.629   5.411
    3DHA    H9R 5096   2.666   3.539   5.354
    3DHA    H9S 5097   2.715   3.708   5.340
    3DHA    C18 5098   2.800   3.618   5.507
    3DHA    H8R 5099   2.777   3.547   5.586
    3DHA    C17 5100   2.897   3.702   5.507
    3DHA    H7R 5101   2.968   3.679   5.585
    3DHA    C16 5102   2.941   3.812   5.401
    3DHA    H6R 5103   3.048   3.829   5.396
    3DHA    H6S 5104   2.907   3.775   5.305
    3DHA    C15 5105   2.870   3.942   5.428
    3DHA    H5R 5106   2.768   3.953   5.392
    3DHA    C14 5107   2.911   4.030   5.513
    3DHA    H4R 5108   2.846   4.114   5.534
    3DHA    C13 5109   3.043   4.026   5.585
    3DHA    H3R 5110   3.109   3.943   5.557
    3DHA    H3S 5111   3.114   4.105   5.562
    3DHA    C12 5112   3.017   4.028   5.734
    3DHA    H2R 5113   2.949   4.105   5.769
    3DHA    H2S 5114   2.988   3.925   5.758
    3DHA   C117 5115   2.294   3.484   4.828
    3DHA   H17R 5116   2.371   3.460   4.755
    3DHA   C118 5117   2.168   3.410   4.792
    3DHA   H18R 5118   2.089   3.438   4.862
    3DHA   H18S 5119   2.192   3.304   4.802
    3DHA   C119 5120   2.132   3.431   4.655
    3DHA   H19R 5121   2.144   3.538   4.635
    3DHA   C120 5122   2.122   3.343   4.553
    3DHA   H20R 5123   2.114   3.385   4.453
    3DHA   C121 5124   2.122   3.195   4.557
    3DHA   H21R 5125   2.066   3.148   4.476
    3DHA   H21S 5126   2.080   3.147   4.645
    3DHA   C122 5127   2.266   3.147   4.516
    3DHA   H22R 5128   2.308   3.192   4.426
    3DHA   H22S 5129   2.282   3.039   4.506
    3DHA   H22T 5130   2.343   3.162   4.592
    1ST    C118 5131   2.341   4.618   4.282
    1ST    H18R 5132   2.443   4.602   4.317
    1ST    H18S 5133   2.320   4.722   4.256
    1ST    H18T 5134   2.325   4.560   4.191
    1ST    C117 5135   2.253   4.561   4.395
    1ST    H17R 5136   2.148   4.541   4.371
    1ST    H17S 5137   2.293   4.465   4.430
    1ST    C116 5138   2.263   4.650   4.516
    1ST    H16R 5139   2.222   4.749   4.496
    1ST    H16S 5140   2.187   4.624   4.590
    1ST    C115 5141   2.402   4.666   4.570
    1ST    H15R 5142   2.434   4.562   4.579
    1ST    H15S 5143   2.469   4.718   4.502
    1ST    C114 5144   2.414   4.737   4.699
    1ST    H14R 5145   2.519   4.761   4.720
    1ST    H14S 5146   2.364   4.834   4.692
    1ST    C113 5147   2.358   4.659   4.821
    1ST    H13R 5148   2.328   4.723   4.904
    1ST    H13S 5149   2.265   4.613   4.787
    1ST    C112 5150   2.438   4.540   4.881
    1ST    H12R 5151   2.367   4.483   4.941
    1ST    H12S 5152   2.471   4.471   4.803
    1ST    C111 5153   2.569   4.566   4.956
    1ST    H11R 5154   2.615   4.478   5.000
    1ST    H11S 5155   2.638   4.617   4.890
    1ST    C110 5156   2.554   4.653   5.080
    1ST    H10R 5157   2.507   4.747   5.052
    1ST    H10S 5158   2.481   4.608   5.149
    1ST     C19 5159   2.681   4.673   5.158
    1ST     H9R 5160   2.715   4.578   5.200
    1ST     H9S 5161   2.758   4.717   5.094
    1ST     C18 5162   2.660   4.757   5.279
    1ST     H8R 5163   2.611   4.851   5.255
    1ST     H8S 5164   2.591   4.710   5.349
    1ST     C17 5165   2.784   4.787   5.359
    1ST     H7R 5166   2.873   4.754   5.303
    1ST     H7S 5167   2.790   4.890   5.395
    1ST     C16 5168   2.803   4.709   5.490
    1ST     H6R 5169   2.807   4.600   5.480
    1ST     H6S 5170   2.902   4.734   5.528
    1ST     C15 5171   2.710   4.763   5.601
    1ST     H5R 5172   2.744   4.867   5.606
    1ST     H5S 5173   2.606   4.757   5.568
    1ST     C14 5174   2.737   4.692   5.734
    1ST     H4R 5175   2.701   4.591   5.717
    1ST     H4S 5176   2.845   4.689   5.749
    1ST     C13 5177   2.664   4.751   5.861
    1ST     H3R 5178   2.558   4.772   5.843
    1ST     H3S 5179   2.657   4.674   5.938
    1ST     C12 5180   2.724   4.877   5.917
    1ST     H2R 5181   2.832   4.890   5.909
    1ST     H2S 5182   2.681   4.960   5.860
    2PS     C11 5183   2.707   4.892   6.063
    2PS     O12 5184   2.630   4.830   6.137
    2PS     O11 5185   2.782   4.990   6.113
    2PS      C1 5186   2.805   4.998   6.253
    2PS      HR 5187   2.862   5.089   6.271
    2PS      HS 5188   2.716   5.004   6.315
    2PS      C2 5189   2.907   4.890   6.301
    2PS      HX 5190   2.881   4.791   6.262
    2PS      C3 5191   2.920   4.877   6.456
    2PS      HA 5192   2.938   4.975   6.500
    2PS      HB 5193   2.826   4.833   6.489
    2PS     O31 5194   3.028   4.794   6.499
    2PS     P31 5195   3.058   4.779   6.656
    2PS     O32 5196   3.130   4.638   6.664
    2PS     C31 5197   3.268   4.612   6.641
    2PS     H1A 5198   3.286   4.627   6.534
    2PS     H1B 5199   3.328   4.683   6.698
    2PS     C32 5200   3.304   4.467   6.681
    2PS     H2A 5201   3.282   4.452   6.787
    2PS     N31 5202   3.209   4.363   6.613
    2PS    HN1A 5203   3.232   4.266   6.640
    2PS    HN1B 5204   3.111   4.372   6.644
    2PS    HN1C 5205   3.204   4.368   6.510
    2PS     C33 5206   3.451   4.436   6.659
    2PS     O33 5207   3.149   4.881   6.702
    2PS     O34 5208   2.932   4.752   6.722
    2PS     O21 5209   3.040   4.909   6.241
    2PS     C21 5210   3.063   4.866   6.115
    2PS     O22 5211   2.995   4.774   6.062
    2PS     O35 5212   3.526   4.487   6.735
    2PS     O36 5213   3.477   4.371   6.556
    3DHA   C116 5214   3.342   4.703   5.077
    3DHA   H16R 5215   3.450   4.717   5.074
    3DHA   C115 5216   3.278   4.695   5.215
    3DHA   H15R 5217   3.204   4.615   5.212
    3DHA   H15S 5218   3.344   4.643   5.284
    3DHA   C114 5219   3.222   4.825   5.265
    3DHA   H14R 5220   3.123   4.860   5.235
    3DHA   C113 5221   3.290   4.916   5.335
    3DHA   H13R 5222   3.249   5.013   5.361
    3DHA   C112 5223   3.432   4.917   5.375
    3DHA   H12R 5224   3.493   4.861   5.303
    3DHA   H12S 5225   3.467   5.019   5.354
    3DHA   C111 5226   3.460   4.880   5.514
    3DHA   H11R 5227   3.473   4.774   5.534
    3DHA   C110 5228   3.463   4.966   5.618
    3DHA   H10R 5229   3.489   4.928   5.717
    3DHA    C19 5230   3.445   5.112   5.620
    3DHA    H9R 5231   3.445   5.145   5.724
    3DHA    H9S 5232   3.524   5.163   5.564
    3DHA    C18 5233   3.315   5.149   5.560
    3DHA    H8R 5234   3.322   5.211   5.471
    3DHA    C17 5235   3.197   5.108   5.591
    3DHA    H7R 5236   3.108   5.133   5.533
    3DHA    C16 5237   3.158   5.011   5.691
    3DHA    H6R 5238   3.133   4.921   5.634
    3DHA    H6S 5239   3.247   4.974   5.742
    3DHA    C15 5240   3.046   5.049   5.779
    3DHA    H5R 5241   2.959   5.050   5.714
    3DHA    C14 5242   3.045   5.075   5.911
    3DHA    H4R 5243   2.948   5.102   5.952
    3DHA    C13 5244   3.156   5.069   6.010
    3DHA    H3R 5245   3.246   5.124   5.981
    3DHA    H3S 5246   3.131   5.120   6.103
    3DHA    C12 5247   3.181   4.927   6.055
    3DHA    H2R 5248   3.225   4.859   5.981
    3DHA    H2S 5249   3.266   4.934   6.124
    3DHA   C117 5250   3.273   4.703   4.962
    3DHA   H17R 5251   3.335   4.718   4.874
    3DHA   C118 5252   3.126   4.687   4.942
    3DHA   H18R 5253   3.095   4.623   5.025
    3DHA   H18S 5254   3.096   4.627   4.855
    3DHA   C119 5255   3.066   4.828   4.944
    3DHA   H19R 5256   3.125   4.899   5.001
    3DHA   C120 5257   2.979   4.877   4.855
    3DHA   H20R 5258   2.968   4.985   4.852
    3DHA   C121 5259   2.877   4.800   4.775
    3DHA   H21R 5260   2.779   4.827   4.814
    3DHA   H21S 5261   2.869   4.693   4.794
    3DHA   C122 5262   2.908   4.806   4.629
    3DHA   H22R 5263   3.010   4.771   4.606
    3DHA   H22S 5264   2.910   4.911   4.599
    3DHA   H22T 5265   2.839   4.767   4.554
    1ST    C118 5266   6.622   4.229   5.393
    1ST    H18R 5267   6.623   4.283   5.488
    1ST    H18S 5268   6.696   4.149   5.405
    1ST    H18T 5269   6.528   4.178   5.371
    1ST    C117 5270   6.656   4.327   5.281
    1ST    H17R 5271   6.580   4.406   5.280
    1ST    H17S 5272   6.756   4.361   5.309
    1ST    C116 5273   6.666   4.261   5.143
    1ST    H16R 5274   6.692   4.336   5.068
    1ST    H16S 5275   6.759   4.205   5.133
    1ST    C115 5276   6.539   4.189   5.081
    1ST    H15R 5277   6.552   4.141   4.984
    1ST    H15S 5278   6.513   4.104   5.144
    1ST    C114 5279   6.414   4.277   5.087
    1ST    H14R 5280   6.323   4.220   5.066
    1ST    H14S 5281   6.401   4.307   5.191
    1ST    C113 5282   6.414   4.410   5.006
    1ST    H13R 5283   6.485   4.488   5.033
    1ST    H13S 5284   6.454   4.392   4.906
    1ST    C112 5285   6.285   4.487   5.007
    1ST    H12R 5286   6.212   4.428   4.951
    1ST    H12S 5287   6.258   4.490   5.113
    1ST    C111 5288   6.290   4.636   4.968
    1ST    H11R 5289   6.364   4.694   5.023
    1ST    H11S 5290   6.327   4.633   4.865
    1ST    C110 5291   6.155   4.705   4.968
    1ST    H10R 5292   6.078   4.646   4.917
    1ST    H10S 5293   6.113   4.709   5.069
    1ST     C19 5294   6.151   4.844   4.901
    1ST     H9R 5295   6.185   4.839   4.797
    1ST     H9S 5296   6.050   4.883   4.908
    1ST     C18 5297   6.252   4.940   4.972
    1ST     H8R 5298   6.350   4.898   4.953
    1ST     H8S 5299   6.257   5.035   4.918
    1ST     C17 5300   6.225   4.968   5.118
    1ST     H7R 5301   6.126   5.011   5.135
    1ST     H7S 5302   6.235   4.874   5.173
    1ST     C16 5303   6.315   5.079   5.172
    1ST     H6R 5304   6.420   5.055   5.156
    1ST     H6S 5305   6.311   5.172   5.115
    1ST     C15 5306   6.279   5.101   5.318
    1ST     H5R 5307   6.174   5.129   5.331
    1ST     H5S 5308   6.293   5.006   5.370
    1ST     C14 5309   6.363   5.205   5.385
    1ST     H4R 5310   6.464   5.182   5.351
    1ST     H4S 5311   6.339   5.302   5.342
    1ST     C13 5312   6.365   5.200   5.537
    1ST     H3R 5313   6.393   5.100   5.570
    1ST     H3S 5314   6.438   5.266   5.584
    1ST     C12 5315   6.231   5.238   5.596
    1ST     H2R 5316   6.209   5.345   5.591
    1ST     H2S 5317   6.153   5.185   5.541
    2PS     C11 5318   6.225   5.199   5.742
    2PS     O12 5319   6.291   5.259   5.828
    2PS     O11 5320   6.137   5.094   5.760
    2PS      C1 5321   6.128   5.040   5.890
    2PS      HR 5322   6.086   4.939   5.882
    2PS      HS 5323   6.223   5.049   5.944
    2PS      C2 5324   6.039   5.144   5.973
    2PS      HX 5325   6.081   5.243   5.960
    2PS      C3 5326   6.031   5.111   6.121
    2PS      HA 5327   6.049   5.005   6.141
    2PS      HB 5328   6.118   5.161   6.164
    2PS     O31 5329   5.916   5.158   6.195
    2PS     P31 5330   5.906   5.137   6.351
    2PS     O32 5331   6.000   5.251   6.416
    2PS     C31 5332   5.971   5.386   6.402
    2PS     H1A 5333   5.959   5.419   6.298
    2PS     H1B 5334   5.882   5.415   6.459
    2PS     C32 5335   6.094   5.463   6.457
    2PS     H2A 5336   6.088   5.472   6.566
    2PS     N31 5337   6.230   5.389   6.427
    2PS    HN1A 5338   6.235   5.382   6.324
    2PS    HN1B 5339   6.318   5.432   6.461
    2PS    HN1C 5340   6.233   5.293   6.467
    2PS     C33 5341   6.107   5.607   6.407
    2PS     O33 5342   5.769   5.176   6.393
    2PS     O34 5343   5.970   5.005   6.390
    2PS     O21 5344   5.910   5.148   5.910
    2PS     C21 5345   5.836   5.038   5.923
    2PS     O22 5346   5.863   4.936   5.987
    2PS     O35 5347   6.072   5.620   6.289
    2PS     O36 5348   6.151   5.691   6.485
    3DHA   C116 5349   6.002   5.084   4.697
    3DHA   H16R 5350   6.077   5.023   4.747
    3DHA   C115 5351   5.883   5.129   4.770
    3DHA   H15R 5352   5.878   5.238   4.760
    3DHA   H15S 5353   5.792   5.096   4.721
    3DHA   C114 5354   5.866   5.078   4.909
    3DHA   H14R 5355   5.801   4.992   4.915
    3DHA   C113 5356   5.909   5.130   5.023
    3DHA   H13R 5357   5.895   5.074   5.115
    3DHA   C112 5358   5.985   5.254   5.028
    3DHA   H12R 5359   6.072   5.237   5.092
    3DHA   H12S 5360   6.016   5.275   4.926
    3DHA   C111 5361   5.898   5.371   5.071
    3DHA   H11R 5362   5.883   5.441   4.989
    3DHA   C110 5363   5.859   5.408   5.198
    3DHA   H10R 5364   5.805   5.500   5.220
    3DHA    C19 5365   5.889   5.326   5.324
    3DHA    H9R 5366   5.917   5.231   5.279
    3DHA    H9S 5367   5.972   5.365   5.383
    3DHA    C18 5368   5.768   5.332   5.416
    3DHA    H8R 5369   5.723   5.430   5.434
    3DHA    C17 5370   5.699   5.227   5.475
    3DHA    H7R 5371   5.615   5.251   5.540
    3DHA    C16 5372   5.728   5.088   5.444
    3DHA    H6R 5373   5.642   5.022   5.451
    3DHA    H6S 5374   5.750   5.083   5.337
    3DHA    C15 5375   5.838   5.040   5.522
    3DHA    H5R 5376   5.935   5.064   5.480
    3DHA    C14 5377   5.832   4.993   5.648
    3DHA    H4R 5378   5.923   4.962   5.698
    3DHA    C13 5379   5.718   4.954   5.734
    3DHA    H3R 5380   5.625   4.967   5.678
    3DHA    H3S 5381   5.740   4.854   5.772
    3DHA    C12 5382   5.707   5.046   5.853
    3DHA    H2R 5383   5.695   5.148   5.815
    3DHA    H2S 5384   5.627   5.029   5.924
    3DHA   C117 5385   6.039   5.117   4.574
    3DHA   H17R 5386   6.137   5.078   4.546
    3DHA   C118 5387   5.955   5.187   4.478
    3DHA   H18R 5388   5.860   5.215   4.524
    3DHA   H18S 5389   5.932   5.122   4.393
    3DHA   C119 5390   6.023   5.310   4.433
    3DHA   H19R 5391   6.104   5.289   4.364
    3DHA   C120 5392   6.006   5.438   4.474
    3DHA   H20R 5393   6.067   5.520   4.437
    3DHA   C121 5394   5.912   5.487   4.577
    3DHA   H21R 5395   5.816   5.435   4.571
    3DHA   H21S 5396   5.885   5.590   4.557
    3DHA   C122 5397   5.964   5.495   4.718
    3DHA   H22R 5398   5.898   5.543   4.791
    3DHA   H22S 5399   6.050   5.560   4.699
    3DHA   H22T 5400   6.024   5.413   4.758
    1ST    C118 5401   6.729   5.866   4.146
    1ST    H18R 5402   6.621   5.858   4.161
    1ST    H18S 5403   6.760   5.808   4.059
    1ST    H18T 5404   6.750   5.972   4.126
    1ST    C117 5405   6.794   5.812   4.270
    1ST    H17R 5406   6.804   5.704   4.267
    1ST    H17S 5407   6.896   5.847   4.286
    1ST    C116 5408   6.706   5.850   4.389
    1ST    H16R 5409   6.701   5.959   4.388
    1ST    H16S 5410   6.607   5.810   4.364
    1ST    C115 5411   6.755   5.793   4.519
    1ST    H15R 5412   6.763   5.685   4.506
    1ST    H15S 5413   6.858   5.828   4.528
    1ST    C114 5414   6.669   5.820   4.644
    1ST    H14R 5415   6.719   5.785   4.734
    1ST    H14S 5416   6.663   5.929   4.653
    1ST    C113 5417   6.527   5.776   4.628
    1ST    H13R 5418   6.492   5.813   4.531
    1ST    H13S 5419   6.530   5.667   4.624
    1ST    C112 5420   6.439   5.808   4.751
    1ST    H12R 5421   6.487   5.744   4.825
    1ST    H12S 5422   6.450   5.912   4.781
    1ST    C111 5423   6.288   5.791   4.742
    1ST    H11R 5424   6.253   5.856   4.662
    1ST    H11S 5425   6.267   5.692   4.702
    1ST    C110 5426   6.220   5.806   4.876
    1ST    H10R 5427   6.254   5.892   4.933
    1ST    H10S 5428   6.111   5.803   4.872
    1ST     C19 5429   6.258   5.695   4.972
    1ST     H9R 5430   6.246   5.596   4.927
    1ST     H9S 5431   6.366   5.711   4.971
    1ST     C18 5432   6.195   5.708   5.114
    1ST     H8R 5433   6.201   5.811   5.152
    1ST     H8S 5434   6.087   5.693   5.105
    1ST     C17 5435   6.254   5.603   5.210
    1ST     H7R 5436   6.211   5.507   5.181
    1ST     H7S 5437   6.363   5.602   5.197
    1ST     C16 5438   6.217   5.610   5.362
    1ST     H6R 5439   6.244   5.511   5.400
    1ST     H6S 5440   6.272   5.679   5.425
    1ST     C15 5441   6.071   5.654   5.395
    1ST     H5R 5442   6.054   5.758   5.364
    1ST     H5S 5443   6.012   5.589   5.330
    1ST     C14 5444   6.033   5.619   5.541
    1ST     H4R 5445   6.050   5.513   5.559
    1ST     H4S 5446   6.104   5.667   5.608
    1ST     C13 5447   5.885   5.649   5.573
    1ST     H3R 5448   5.868   5.756   5.566
    1ST     H3S 5449   5.823   5.596   5.500
    1ST     C12 5450   5.851   5.611   5.717
    1ST     H2R 5451   5.753   5.652   5.742
    1ST     H2S 5452   5.834   5.505   5.736
    2PS     C11 5453   5.952   5.660   5.821
    2PS     O12 5454   6.056   5.607   5.856
    2PS     O11 5455   5.915   5.779   5.870
    2PS      C1 5456   6.007   5.856   5.945
    2PS      HR 5457   6.034   5.809   6.040
    2PS      HS 5458   6.099   5.869   5.888
    2PS      C2 5459   5.939   5.985   5.979
    2PS      HX 5460   6.004   6.062   6.021
    2PS      C3 5461   5.822   5.963   6.074
    2PS      HA 5462   5.735   5.931   6.017
    2PS      HB 5463   5.843   5.886   6.150
    2PS     O31 5464   5.797   6.085   6.138
    2PS     P31 5465   5.797   6.107   6.295
    2PS     O32 5466   5.658   6.050   6.353
    2PS     C31 5467   5.625   5.916   6.355
    2PS     H1A 5468   5.622   5.883   6.251
    2PS     H1B 5469   5.710   5.864   6.400
    2PS     C32 5470   5.504   5.896   6.446
    2PS     H2A 5471   5.531   5.935   6.544
    2PS     N31 5472   5.388   5.964   6.394
    2PS    HN1A 5473   5.307   5.965   6.457
    2PS    HN1B 5474   5.409   6.063   6.372
    2PS    HN1C 5475   5.358   5.923   6.304
    2PS     C33 5476   5.471   5.746   6.460
    2PS     O33 5477   5.913   6.030   6.347
    2PS     O34 5478   5.798   6.249   6.322
    2PS     O21 5479   5.880   6.046   5.857
    2PS     C21 5480   5.961   6.111   5.769
    2PS     O22 5481   6.079   6.135   5.792
    2PS     O35 5482   5.469   5.676   6.358
    2PS     O36 5483   5.446   5.699   6.567
    3DHA   C116 5484   5.661   5.717   4.319
    3DHA   H16R 5485   5.644   5.655   4.406
    3DHA   C115 5486   5.658   5.864   4.348
    3DHA   H15R 5487   5.759   5.897   4.370
    3DHA   H15S 5488   5.629   5.925   4.262
    3DHA   C114 5489   5.565   5.884   4.466
    3DHA   H14R 5490   5.459   5.867   4.447
    3DHA   C113 5491   5.596   5.915   4.590
    3DHA   H13R 5492   5.515   5.920   4.662
    3DHA   C112 5493   5.729   5.951   4.638
    3DHA   H12R 5494   5.790   5.864   4.664
    3DHA   H12S 5495   5.777   6.011   4.560
    3DHA   C111 5496   5.723   6.044   4.754
    3DHA   H11R 5497   5.715   6.147   4.720
    3DHA   C110 5498   5.731   6.012   4.882
    3DHA   H10R 5499   5.728   6.093   4.954
    3DHA    C19 5500   5.738   5.874   4.941
    3DHA    H9R 5501   5.656   5.841   5.005
    3DHA    H9S 5502   5.734   5.791   4.870
    3DHA    C18 5503   5.864   5.861   5.020
    3DHA    H8R 5504   5.950   5.835   4.959
    3DHA    C17 5505   5.874   5.875   5.152
    3DHA    H7R 5506   5.975   5.875   5.190
    3DHA    C16 5507   5.768   5.912   5.254
    3DHA    H6R 5508   5.670   5.892   5.210
    3DHA    H6S 5509   5.780   5.841   5.336
    3DHA    C15 5510   5.783   6.054   5.288
    3DHA    H5R 5511   5.749   6.113   5.203
    3DHA    C14 5512   5.828   6.123   5.399
    3DHA    H4R 5513   5.825   6.231   5.406
    3DHA    C13 5514   5.880   6.066   5.530
    3DHA    H3R 5515   5.823   5.976   5.556
    3DHA    H3S 5516   5.982   6.028   5.526
    3DHA    C12 5517   5.881   6.166   5.650
    3DHA    H2R 5518   5.923   6.262   5.620
    3DHA    H2S 5519   5.780   6.179   5.689
    3DHA   C117 5520   5.686   5.656   4.200
    3DHA   H17R 5521   5.690   5.547   4.198
    3DHA   C118 5522   5.734   5.714   4.074
    3DHA   H18R 5523   5.822   5.657   4.043
    3DHA   H18S 5524   5.778   5.812   4.093
    3DHA   C119 5525   5.621   5.712   3.970
    3DHA   H19R 5526   5.528   5.764   3.995
    3DHA   C120 5527   5.620   5.638   3.860
    3DHA   H20R 5528   5.536   5.643   3.791
    3DHA   C121 5529   5.720   5.536   3.820
    3DHA   H21R 5530   5.673   5.437   3.817
    3DHA   H21S 5531   5.789   5.504   3.899
    3DHA   C122 5532   5.778   5.586   3.688
    3DHA   H22R 5533   5.698   5.609   3.617
    3DHA   H22S 5534   5.853   5.516   3.653
    3DHA   H22T 5535   5.840   5.676   3.690
    1ST    C118 5536   4.904   2.732   4.075
    1ST    H18R 5537   4.811   2.716   4.020
    1ST    H18S 5538   4.956   2.810   4.019
    1ST    H18T 5539   4.895   2.781   4.172
    1ST    C117 5540   4.999   2.614   4.074
    1ST    H17R 5541   4.999   2.570   3.974
    1ST    H17S 5542   5.102   2.636   4.103
    1ST    C116 5543   4.962   2.505   4.179
    1ST    H16R 5544   4.855   2.482   4.182
    1ST    H16S 5545   4.999   2.412   4.136
    1ST    C115 5546   4.996   2.510   4.328
    1ST    H15R 5547   5.097   2.548   4.344
    1ST    H15S 5548   4.935   2.586   4.379
    1ST    C114 5549   4.988   2.376   4.412
    1ST    H14R 5550   4.986   2.299   4.335
    1ST    H14S 5551   5.075   2.365   4.477
    1ST    C113 5552   4.857   2.355   4.484
    1ST    H13R 5553   4.853   2.437   4.556
    1ST    H13S 5554   4.776   2.365   4.411
    1ST    C112 5555   4.832   2.227   4.563
    1ST    H12R 5556   4.825   2.140   4.498
    1ST    H12S 5557   4.921   2.209   4.625
    1ST    C111 5558   4.708   2.232   4.659
    1ST    H11R 5559   4.740   2.305   4.734
    1ST    H11S 5560   4.623   2.276   4.607
    1ST    C110 5561   4.662   2.104   4.743
    1ST    H10R 5562   4.588   2.133   4.818
    1ST    H10S 5563   4.607   2.051   4.665
    1ST     C19 5564   4.776   2.035   4.812
    1ST     H9R 5565   4.727   1.947   4.854
    1ST     H9S 5566   4.841   2.003   4.731
    1ST     C18 5567   4.853   2.110   4.913
    1ST     H8R 5568   4.891   2.198   4.861
    1ST     H8S 5569   4.794   2.146   4.999
    1ST     C17 5570   4.976   2.026   4.964
    1ST     H7R 5571   4.942   1.931   5.007
    1ST     H7S 5572   5.037   2.004   4.876
    1ST     C16 5573   5.055   2.085   5.084
    1ST     H6R 5574   5.137   2.018   5.110
    1ST     H6S 5575   5.103   2.174   5.042
    1ST     C15 5576   4.970   2.108   5.214
    1ST     H5R 5577   4.908   2.197   5.205
    1ST     H5S 5578   4.890   2.036   5.231
    1ST     C14 5579   5.060   2.112   5.335
    1ST     H4R 5580   5.113   2.018   5.352
    1ST     H4S 5581   5.132   2.193   5.325
    1ST     C13 5582   4.987   2.149   5.464
    1ST     H3R 5583   4.925   2.240   5.463
    1ST     H3S 5584   4.923   2.064   5.490
    1ST     C12 5585   5.084   2.165   5.576
    1ST     H2R 5586   5.152   2.080   5.568
    1ST     H2S 5587   5.146   2.251   5.550
    2PS     C11 5588   5.017   2.190   5.712
    2PS     O12 5589   4.900   2.170   5.735
    2PS     O11 5590   5.102   2.248   5.801
    2PS      C1 5591   5.045   2.279   5.933
    2PS      HR 5592   4.966   2.354   5.928
    2PS      HS 5593   5.003   2.184   5.969
    2PS      C2 5594   5.148   2.344   6.021
    2PS      HX 5595   5.228   2.273   6.041
    2PS      C3 5596   5.090   2.400   6.153
    2PS      HA 5597   5.031   2.490   6.131
    2PS      HB 5598   5.020   2.332   6.201
    2PS     O31 5599   5.198   2.435   6.235
    2PS     P31 5600   5.173   2.500   6.380
    2PS     O32 5601   5.132   2.377   6.477
    2PS     C31 5602   5.243   2.291   6.514
    2PS     H1A 5603   5.318   2.291   6.435
    2PS     H1B 5604   5.291   2.327   6.605
    2PS     C32 5605   5.192   2.148   6.534
    2PS     H2A 5606   5.138   2.139   6.629
    2PS     N31 5607   5.089   2.104   6.434
    2PS    HN1A 5608   5.113   2.092   6.334
    2PS    HN1B 5609   5.061   2.012   6.471
    2PS    HN1C 5610   5.003   2.161   6.441
    2PS     C33 5611   5.319   2.069   6.539
    2PS     O33 5612   5.301   2.561   6.427
    2PS     O34 5613   5.058   2.590   6.355
    2PS     O21 5614   5.194   2.454   5.941
    2PS     C21 5615   5.324   2.485   5.939
    2PS     O22 5616   5.421   2.420   5.977
    2PS     O35 5617   5.349   2.002   6.444
    2PS     O36 5618   5.362   2.039   6.654
    3DHA   C116 5619   5.375   2.630   4.613
    3DHA   H16R 5620   5.307   2.648   4.695
    3DHA   C115 5621   5.452   2.501   4.631
    3DHA   H15R 5622   5.499   2.476   4.536
    3DHA   H15S 5623   5.539   2.520   4.694
    3DHA   C114 5624   5.363   2.388   4.676
    3DHA   H14R 5625   5.295   2.349   4.600
    3DHA   C113 5626   5.346   2.345   4.801
    3DHA   H13R 5627   5.269   2.270   4.815
    3DHA   C112 5628   5.419   2.392   4.924
    3DHA   H12R 5629   5.524   2.361   4.929
    3DHA   H12S 5630   5.422   2.500   4.911
    3DHA   C111 5631   5.344   2.349   5.048
    3DHA   H11R 5632   5.253   2.296   5.021
    3DHA   C110 5633   5.383   2.369   5.175
    3DHA   H10R 5634   5.327   2.329   5.259
    3DHA    C19 5635   5.498   2.463   5.201
    3DHA    H9R 5636   5.583   2.433   5.138
    3DHA    H9S 5637   5.475   2.568   5.182
    3DHA    C18 5638   5.527   2.448   5.346
    3DHA    H8R 5639   5.613   2.387   5.375
    3DHA    C17 5640   5.459   2.511   5.444
    3DHA    H7R 5641   5.493   2.490   5.546
    3DHA    C16 5642   5.339   2.598   5.436
    3DHA    H6R 5643   5.322   2.625   5.331
    3DHA    H6S 5644   5.250   2.542   5.463
    3DHA    C15 5645   5.354   2.717   5.527
    3DHA    H5R 5646   5.390   2.807   5.478
    3DHA    C14 5647   5.316   2.728   5.654
    3DHA    H4R 5648   5.312   2.819   5.713
    3DHA    C13 5649   5.274   2.612   5.739
    3DHA    H3R 5650   5.165   2.608   5.737
    3DHA    H3S 5651   5.305   2.514   5.699
    3DHA    C12 5652   5.349   2.619   5.877
    3DHA    H2R 5653   5.456   2.635   5.872
    3DHA    H2S 5654   5.320   2.686   5.958
    3DHA   C117 5655   5.390   2.719   4.511
    3DHA   H17R 5656   5.344   2.815   4.533
    3DHA   C118 5657   5.480   2.717   4.389
    3DHA   H18R 5658   5.429   2.718   4.293
    3DHA   H18S 5659   5.540   2.626   4.376
    3DHA   C119 5660   5.568   2.838   4.392
    3DHA   H19R 5661   5.540   2.909   4.314
    3DHA   C120 5662   5.664   2.876   4.480
    3DHA   H20R 5663   5.725   2.964   4.466
    3DHA   C121 5664   5.717   2.796   4.593
    3DHA   H21R 5665   5.703   2.689   4.581
    3DHA   H21S 5666   5.670   2.811   4.691
    3DHA   C122 5667   5.863   2.824   4.613
    3DHA   H22R 5668   5.894   2.927   4.631
    3DHA   H22S 5669   5.914   2.787   4.524
    3DHA   H22T 5670   5.909   2.765   4.692
    1ST    C118 5671   4.672   4.441   4.171
    1ST    H18R 5672   4.749   4.427   4.248
    1ST    H18S 5673   4.663   4.541   4.128
    1ST    H18T 5674   4.709   4.385   4.085
    1ST    C117 5675   4.545   4.381   4.230
    1ST    H17R 5676   4.466   4.366   4.156
    1ST    H17S 5677   4.557   4.280   4.269
    1ST    C116 5678   4.478   4.470   4.332
    1ST    H16R 5679   4.548   4.534   4.386
    1ST    H16S 5680   4.412   4.543   4.286
    1ST    C115 5681   4.394   4.387   4.430
    1ST    H15R 5682   4.320   4.333   4.371
    1ST    H15S 5683   4.454   4.304   4.466
    1ST    C114 5684   4.318   4.472   4.544
    1ST    H14R 5685   4.381   4.540   4.601
    1ST    H14S 5686   4.230   4.533   4.523
    1ST    C113 5687   4.264   4.374   4.655
    1ST    H13R 5688   4.191   4.306   4.609
    1ST    H13S 5689   4.353   4.320   4.688
    1ST    C112 5690   4.212   4.447   4.774
    1ST    H12R 5691   4.289   4.522   4.795
    1ST    H12S 5692   4.126   4.508   4.744
    1ST    C111 5693   4.192   4.363   4.896
    1ST    H11R 5694   4.118   4.282   4.894
    1ST    H11S 5695   4.287   4.311   4.908
    1ST    C110 5696   4.201   4.440   5.032
    1ST    H10R 5697   4.238   4.376   5.112
    1ST    H10S 5698   4.286   4.508   5.024
    1ST     C19 5699   4.072   4.516   5.068
    1ST     H9R 5700   4.052   4.582   4.984
    1ST     H9S 5701   3.998   4.436   5.082
    1ST     C18 5702   4.084   4.606   5.189
    1ST     H8R 5703   4.127   4.557   5.277
    1ST     H8S 5704   4.153   4.687   5.165
    1ST     C17 5705   3.945   4.673   5.218
    1ST     H7R 5706   3.939   4.756   5.147
    1ST     H7S 5707   3.864   4.601   5.204
    1ST     C16 5708   3.926   4.713   5.366
    1ST     H6R 5709   3.999   4.793   5.382
    1ST     H6S 5710   3.830   4.756   5.396
    1ST     C15 5711   3.940   4.591   5.458
    1ST     H5R 5712   3.860   4.518   5.439
    1ST     H5S 5713   4.042   4.555   5.443
    1ST     C14 5714   3.908   4.633   5.605
    1ST     H4R 5715   3.967   4.719   5.638
    1ST     H4S 5716   3.809   4.679   5.603
    1ST     C13 5717   3.917   4.524   5.714
    1ST     H3R 5718   4.023   4.500   5.703
    1ST     H3S 5719   3.906   4.555   5.818
    1ST     C12 5720   3.813   4.416   5.698
    1ST     H2R 5721   3.714   4.462   5.704
    1ST     H2S 5722   3.826   4.361   5.605
    2PS     C11 5723   3.830   4.322   5.810
    2PS     O12 5724   3.754   4.315   5.907
    2PS     O11 5725   3.939   4.242   5.800
    2PS      C1 5726   3.959   4.131   5.895
    2PS      HR 5727   4.053   4.083   5.867
    2PS      HS 5728   3.991   4.169   5.992
    2PS      C2 5729   3.847   4.024   5.891
    2PS      HX 5730   3.756   4.080   5.867
    2PS      C3 5731   3.836   3.960   6.035
    2PS      HA 5732   3.815   4.040   6.107
    2PS      HB 5733   3.748   3.895   6.039
    2PS     O31 5734   3.948   3.885   6.070
    2PS     P31 5735   3.964   3.812   6.213
    2PS     O32 5736   4.023   3.934   6.305
    2PS     C31 5737   3.935   4.019   6.374
    2PS     H1A 5738   3.856   4.051   6.305
    2PS     H1B 5739   3.887   3.955   6.448
    2PS     C32 5740   4.019   4.132   6.437
    2PS     H2A 5741   4.113   4.088   6.472
    2PS     N31 5742   4.062   4.246   6.342
    2PS    HN1A 5743   4.131   4.207   6.275
    2PS    HN1B 5744   3.976   4.274   6.291
    2PS    HN1C 5745   4.095   4.329   6.393
    2PS     C33 5746   3.947   4.176   6.557
    2PS     O33 5747   3.834   3.773   6.268
    2PS     O34 5748   4.074   3.718   6.201
    2PS     O21 5749   3.866   3.929   5.784
    2PS     C21 5750   3.781   3.819   5.768
    2PS     O22 5751   3.699   3.783   5.852
    2PS     O35 5752   4.011   4.199   6.658
    2PS     O36 5753   3.835   4.228   6.547
    3DHA   C116 5754   4.263   2.940   4.994
    3DHA   H16R 5755   4.352   2.951   5.055
    3DHA   C115 5756   4.146   2.948   5.090
    3DHA   H15R 5757   4.118   3.053   5.106
    3DHA   H15S 5758   4.050   2.900   5.066
    3DHA   C114 5759   4.192   2.900   5.223
    3DHA   H14R 5760   4.161   2.798   5.247
    3DHA   C113 5761   4.251   2.962   5.328
    3DHA   H13R 5762   4.277   2.908   5.418
    3DHA   C112 5763   4.307   3.098   5.311
    3DHA   H12R 5764   4.415   3.099   5.303
    3DHA   H12S 5765   4.265   3.148   5.223
    3DHA   C111 5766   4.279   3.187   5.429
    3DHA   H11R 5767   4.358   3.202   5.502
    3DHA   C110 5768   4.164   3.259   5.440
    3DHA   H10R 5769   4.151   3.312   5.535
    3DHA    C19 5770   4.050   3.261   5.348
    3DHA    H9R 5771   4.007   3.361   5.339
    3DHA    H9S 5772   4.080   3.231   5.247
    3DHA    C18 5773   3.944   3.165   5.385
    3DHA    H8R 5774   3.960   3.067   5.340
    3DHA    C17 5775   3.844   3.182   5.471
    3DHA    H7R 5776   3.780   3.095   5.480
    3DHA    C16 5777   3.819   3.306   5.550
    3DHA    H6R 5778   3.743   3.295   5.628
    3DHA    H6S 5779   3.908   3.318   5.611
    3DHA    C15 5780   3.779   3.428   5.468
    3DHA    H5R 5781   3.790   3.403   5.363
    3DHA    C14 5782   3.745   3.554   5.497
    3DHA    H4R 5783   3.715   3.618   5.415
    3DHA    C13 5784   3.730   3.603   5.633
    3DHA    H3R 5785   3.626   3.602   5.667
    3DHA    H3S 5786   3.792   3.532   5.688
    3DHA    C12 5787   3.798   3.740   5.642
    3DHA    H2R 5788   3.905   3.731   5.619
    3DHA    H2S 5789   3.768   3.816   5.569
    3DHA   C117 5790   4.262   2.911   4.865
    3DHA   H17R 5791   4.356   2.898   4.811
    3DHA   C118 5792   4.139   2.878   4.784
    3DHA   H18R 5793   4.146   2.941   4.695
    3DHA   H18S 5794   4.043   2.908   4.826
    3DHA   C119 5795   4.124   2.729   4.759
    3DHA   H19R 5796   4.161   2.694   4.663
    3DHA   C120 5797   4.062   2.640   4.831
    3DHA   H20R 5798   4.049   2.539   4.795
    3DHA   C121 5799   3.973   2.656   4.949
    3DHA   H21R 5800   3.888   2.591   4.924
    3DHA   H21S 5801   3.945   2.761   4.953
    3DHA   C122 5802   4.048   2.615   5.083
    3DHA   H22R 5803   4.061   2.507   5.079
    3DHA   H22S 5804   4.002   2.652   5.175
    3DHA   H22T 5805   4.151   2.649   5.083
    1ST    C118 5806   3.723   4.953   4.177
    1ST    H18R 5807   3.667   4.920   4.090
    1ST    H18S 5808   3.666   4.916   4.262
    1ST    H18T 5809   3.807   4.884   4.185
    1ST    C117 5810   3.778   5.094   4.175
    1ST    H17R 5811   3.849   5.104   4.092
    1ST    H17S 5812   3.702   5.164   4.140
    1ST    C116 5813   3.835   5.137   4.313
    1ST    H16R 5814   3.901   5.060   4.354
    1ST    H16S 5815   3.888   5.232   4.308
    1ST    C115 5816   3.728   5.170   4.425
    1ST    H15R 5817   3.665   5.255   4.397
    1ST    H15S 5818   3.663   5.083   4.434
    1ST    C114 5819   3.795   5.207   4.558
    1ST    H14R 5820   3.864   5.292   4.550
    1ST    H14S 5821   3.713   5.244   4.619
    1ST    C113 5822   3.860   5.089   4.632
    1ST    H13R 5823   3.931   5.037   4.567
    1ST    H13S 5824   3.915   5.127   4.718
    1ST    C112 5825   3.765   4.973   4.673
    1ST    H12R 5826   3.683   5.011   4.734
    1ST    H12S 5827   3.713   4.923   4.590
    1ST    C111 5828   3.839   4.869   4.765
    1ST    H11R 5829   3.776   4.781   4.776
    1ST    H11S 5830   3.922   4.831   4.706
    1ST    C110 5831   3.893   4.925   4.899
    1ST    H10R 5832   3.933   4.839   4.952
    1ST    H10S 5833   3.967   5.003   4.884
    1ST     C19 5834   3.795   4.986   4.996
    1ST     H9R 5835   3.757   5.074   4.943
    1ST     H9S 5836   3.711   4.923   5.024
    1ST     C18 5837   3.859   5.034   5.128
    1ST     H8R 5838   3.901   4.954   5.190
    1ST     H8S 5839   3.941   5.106   5.120
    1ST     C17 5840   3.755   5.106   5.215
    1ST     H7R 5841   3.721   5.197   5.165
    1ST     H7S 5842   3.659   5.056   5.232
    1ST     C16 5843   3.798   5.161   5.353
    1ST     H6R 5844   3.878   5.234   5.337
    1ST     H6S 5845   3.723   5.230   5.391
    1ST     C15 5846   3.844   5.055   5.453
    1ST     H5R 5847   3.770   4.976   5.464
    1ST     H5S 5848   3.934   5.005   5.416
    1ST     C14 5849   3.856   5.112   5.592
    1ST     H4R 5850   3.896   5.214   5.596
    1ST     H4S 5851   3.752   5.123   5.621
    1ST     C13 5852   3.930   5.022   5.692
    1ST     H3R 5853   3.885   4.922   5.691
    1ST     H3S 5854   4.032   5.008   5.654
    1ST     C12 5855   3.944   5.092   5.834
    1ST     H2R 5856   4.017   5.045   5.899
    1ST     H2S 5857   3.992   5.190   5.824
    2PS     C11 5858   3.818   5.086   5.909
    2PS     O12 5859   3.745   5.185   5.920
    2PS     O11 5860   3.799   4.964   5.967
    2PS      C1 5861   3.664   4.944   6.022
    2PS      HR 5862   3.646   5.013   6.105
    2PS      HS 5863   3.590   4.970   5.946
    2PS      C2 5864   3.635   4.799   6.067
    2PS      HX 5865   3.561   4.798   6.147
    2PS      C3 5866   3.767   4.720   6.095
    2PS      HA 5867   3.841   4.742   6.018
    2PS      HB 5868   3.817   4.767   6.180
    2PS     O31 5869   3.761   4.577   6.109
    2PS     P31 5870   3.879   4.503   6.190
    2PS     O32 5871   3.866   4.559   6.340
    2PS     C31 5872   3.746   4.543   6.416
    2PS     H1A 5873   3.664   4.607   6.383
    2PS     H1B 5874   3.714   4.439   6.427
    2PS     C32 5875   3.791   4.586   6.556
    2PS     H2A 5876   3.708   4.574   6.625
    2PS     N31 5877   3.902   4.504   6.619
    2PS    HN1A 5878   3.967   4.484   6.541
    2PS    HN1B 5879   3.952   4.560   6.689
    2PS    HN1C 5880   3.874   4.409   6.650
    2PS     C33 5881   3.809   4.741   6.559
    2PS     O33 5882   3.842   4.361   6.203
    2PS     O34 5883   4.012   4.545   6.142
    2PS     O21 5884   3.564   4.749   5.949
    2PS     C21 5885   3.496   4.631   5.946
    2PS     O22 5886   3.494   4.549   6.036
    2PS     O35 5887   3.924   4.777   6.557
    2PS     O36 5888   3.719   4.818   6.535
    3DHA   C116 5889   2.667   3.917   5.092
    3DHA   H16R 5890   2.755   3.922   5.156
    3DHA   C115 5891   2.556   4.012   5.126
    3DHA   H15R 5892   2.536   4.078   5.042
    3DHA   H15S 5893   2.461   3.959   5.132
    3DHA   C114 5894   2.590   4.091   5.251
    3DHA   H14R 5895   2.513   4.081   5.327
    3DHA   C113 5896   2.686   4.179   5.269
    3DHA   H13R 5897   2.696   4.225   5.367
    3DHA   C112 5898   2.781   4.232   5.170
    3DHA   H12R 5899   2.762   4.178   5.077
    3DHA   H12S 5900   2.752   4.337   5.162
    3DHA   C111 5901   2.920   4.208   5.210
    3DHA   H11R 5902   2.957   4.108   5.185
    3DHA   C110 5903   3.003   4.293   5.259
    3DHA   H10R 5904   3.107   4.264   5.265
    3DHA    C19 5905   2.983   4.429   5.313
    3DHA    H9R 5906   3.072   4.491   5.302
    3DHA    H9S 5907   2.898   4.481   5.268
    3DHA    C18 5908   2.960   4.423   5.456
    3DHA    H8R 5909   2.880   4.354   5.482
    3DHA    C17 5910   3.031   4.484   5.558
    3DHA    H7R 5911   3.002   4.464   5.661
    3DHA    C16 5912   3.155   4.576   5.547
    3DHA    H6R 5913   3.139   4.652   5.471
    3DHA    H6S 5914   3.144   4.632   5.640
    3DHA    C15 5915   3.284   4.505   5.525
    3DHA    H5R 5916   3.304   4.470   5.424
    3DHA    C14 5917   3.374   4.482   5.615
    3DHA    H4R 5918   3.472   4.435   5.600
    3DHA    C13 5919   3.370   4.492   5.766
    3DHA    H3R 5920   3.269   4.493   5.807
    3DHA    H3S 5921   3.435   4.413   5.805
    3DHA    C12 5922   3.432   4.622   5.802
    3DHA    H2R 5923   3.510   4.648   5.731
    3DHA    H2S 5924   3.355   4.698   5.798
    3DHA   C117 5925   2.663   3.846   4.980
    3DHA   H17R 5926   2.748   3.782   4.958
    3DHA   C118 5927   2.555   3.851   4.876
    3DHA   H18R 5928   2.460   3.868   4.927
    3DHA   H18S 5929   2.552   3.755   4.823
    3DHA   C119 5930   2.568   3.967   4.788
    3DHA   H19R 5931   2.621   4.053   4.829
    3DHA   C120 5932   2.528   3.974   4.662
    3DHA   H20R 5933   2.548   4.068   4.613
    3DHA   C121 5934   2.452   3.873   4.578
    3DHA   H21R 5935   2.412   3.792   4.640
    3DHA   H21S 5936   2.518   3.831   4.502
    3DHA   C122 5937   2.323   3.941   4.522
    3DHA   H22R 5938   2.344   4.026   4.456
    3DHA   H22S 5939   2.273   3.980   4.611
    3DHA   H22T 5940   2.251   3.878   4.470
    1ST    C118 5941   4.344   5.068   3.860
    1ST    H18R 5942   4.444   5.038   3.893
    1ST    H18S 5943   4.344   5.096   3.755
    1ST    H18T 5944   4.282   4.978   3.864
    1ST    C117 5945   4.297   5.186   3.941
    1ST    H17R 5946   4.363   5.272   3.930
    1ST    H17S 5947   4.197   5.215   3.908
    1ST    C116 5948   4.291   5.158   4.092
    1ST    H16R 5949   4.397   5.156   4.118
    1ST    H16S 5950   4.252   5.245   4.146
    1ST    C115 5951   4.221   5.027   4.138
    1ST    H15R 5952   4.123   5.017   4.093
    1ST    H15S 5953   4.282   4.948   4.094
    1ST    C114 5954   4.213   5.006   4.288
    1ST    H14R 5955   4.180   5.100   4.333
    1ST    H14S 5956   4.147   4.921   4.308
    1ST    C113 5957   4.347   4.969   4.355
    1ST    H13R 5958   4.402   4.891   4.301
    1ST    H13S 5959   4.402   5.063   4.348
    1ST    C112 5960   4.341   4.930   4.506
    1ST    H12R 5961   4.292   4.834   4.522
    1ST    H12S 5962   4.441   4.908   4.545
    1ST    C111 5963   4.280   5.039   4.593
    1ST    H11R 5964   4.316   5.139   4.567
    1ST    H11S 5965   4.171   5.036   4.584
    1ST    C110 5966   4.311   5.016   4.741
    1ST    H10R 5967   4.418   5.029   4.760
    1ST    H10S 5968   4.279   5.107   4.792
    1ST     C19 5969   4.260   4.895   4.811
    1ST     H9R 5970   4.151   4.889   4.814
    1ST     H9S 5971   4.299   4.811   4.753
    1ST     C18 5972   4.306   4.878   4.952
    1ST     H8R 5973   4.250   4.791   4.987
    1ST     H8S 5974   4.413   4.856   4.952
    1ST     C17 5975   4.286   4.997   5.043
    1ST     H7R 5976   4.344   5.077   4.996
    1ST     H7S 5977   4.178   5.011   5.046
    1ST     C16 5978   4.331   4.985   5.191
    1ST     H6R 5979   4.292   4.893   5.235
    1ST     H6S 5980   4.438   4.970   5.207
    1ST     C15 5981   4.286   5.111   5.265
    1ST     H5R 5982   4.325   5.195   5.207
    1ST     H5S 5983   4.178   5.120   5.259
    1ST     C14 5984   4.322   5.112   5.410
    1ST     H4R 5985   4.431   5.115   5.409
    1ST     H4S 5986   4.287   5.209   5.448
    1ST     C13 5987   4.275   4.990   5.495
    1ST     H3R 5988   4.166   4.989   5.489
    1ST     H3S 5989   4.315   4.897   5.456
    1ST     C12 5990   4.301   5.012   5.641
    1ST     H2R 5991   4.406   5.027   5.667
    1ST     H2S 5992   4.244   5.095   5.684
    2PS     C11 5993   4.262   4.888   5.713
    2PS     O12 5994   4.183   4.882   5.808
    2PS     O11 5995   4.313   4.780   5.656
    2PS      C1 5996   4.287   4.651   5.706
    2PS      HR 5997   4.191   4.646   5.758
    2PS      HS 5998   4.286   4.577   5.625
    2PS      C2 5999   4.397   4.614   5.806
    2PS      HX 6000   4.385   4.511   5.840
    2PS      C3 6001   4.414   4.710   5.925
    2PS      HA 6002   4.451   4.807   5.889
    2PS      HB 6003   4.313   4.734   5.961
    2PS     O31 6004   4.499   4.658   6.027
    2PS     P31 6005   4.527   4.743   6.155
    2PS     O32 6006   4.395   4.743   6.243
    2PS     C31 6007   4.346   4.621   6.302
    2PS     H1A 6008   4.289   4.559   6.232
    2PS     H1B 6009   4.424   4.571   6.360
    2PS     C32 6010   4.249   4.658   6.422
    2PS     H2A 6011   4.284   4.747   6.475
    2PS     N31 6012   4.115   4.712   6.367
    2PS    HN1A 6013   4.121   4.794   6.304
    2PS    HN1B 6014   4.051   4.643   6.326
    2PS    HN1C 6015   4.056   4.759   6.437
    2PS     C33 6016   4.227   4.541   6.522
    2PS     O33 6017   4.632   4.674   6.230
    2PS     O34 6018   4.543   4.882   6.116
    2PS     O21 6019   4.513   4.613   5.717
    2PS     C21 6020   4.630   4.553   5.756
    2PS     O22 6021   4.629   4.463   5.837
    2PS     O35 6022   4.292   4.537   6.626
    2PS     O36 6023   4.138   4.458   6.498
    3DHA   C116 6024   4.626   5.335   4.453
    3DHA   H16R 6025   4.524   5.354   4.422
    3DHA   C115 6026   4.648   5.254   4.580
    3DHA   H15R 6027   4.558   5.193   4.584
    3DHA   H15S 6028   4.738   5.193   4.565
    3DHA   C114 6029   4.657   5.339   4.703
    3DHA   H14R 6030   4.601   5.431   4.689
    3DHA   C113 6031   4.700   5.313   4.826
    3DHA   H13R 6032   4.682   5.389   4.901
    3DHA   C112 6033   4.793   5.205   4.860
    3DHA   H12R 6034   4.837   5.161   4.770
    3DHA   H12S 6035   4.869   5.259   4.916
    3DHA   C111 6036   4.711   5.098   4.933
    3DHA   H11R 6037   4.632   5.051   4.875
    3DHA   C110 6038   4.724   5.064   5.062
    3DHA   H10R 6039   4.640   5.001   5.090
    3DHA    C19 6040   4.815   5.106   5.163
    3DHA    H9R 6041   4.890   5.026   5.165
    3DHA    H9S 6042   4.873   5.194   5.133
    3DHA    C18 6043   4.745   5.117   5.296
    3DHA    H8R 6044   4.707   5.215   5.323
    3DHA    C17 6045   4.733   5.024   5.393
    3DHA    H7R 6046   4.669   5.057   5.474
    3DHA    C16 6047   4.780   4.881   5.394
    3DHA    H6R 6048   4.690   4.827   5.426
    3DHA    H6S 6049   4.803   4.855   5.290
    3DHA    C15 6050   4.898   4.854   5.481
    3DHA    H5R 6051   4.993   4.871   5.431
    3DHA    C14 6052   4.887   4.813   5.609
    3DHA    H4R 6053   4.981   4.807   5.663
    3DHA    C13 6054   4.766   4.759   5.680
    3DHA    H3R 6055   4.765   4.798   5.782
    3DHA    H3S 6056   4.669   4.798   5.647
    3DHA    C12 6057   4.750   4.607   5.690
    3DHA    H2R 6058   4.753   4.569   5.587
    3DHA    H2S 6059   4.835   4.563   5.742
    3DHA   C117 6060   4.728   5.362   4.363
    3DHA   H17R 6061   4.695   5.398   4.266
    3DHA   C118 6062   4.871   5.322   4.370
    3DHA   H18R 6063   4.915   5.341   4.468
    3DHA   H18S 6064   4.934   5.387   4.309
    3DHA   C119 6065   4.901   5.177   4.344
    3DHA   H19R 6066   4.991   5.151   4.398
    3DHA   C120 6067   4.833   5.086   4.272
    3DHA   H20R 6068   4.878   4.987   4.268
    3DHA   C121 6069   4.700   5.096   4.202
    3DHA   H21R 6070   4.691   5.200   4.170
    3DHA   H21S 6071   4.613   5.087   4.268
    3DHA   C122 6072   4.696   4.996   4.086
    3DHA   H22R 6073   4.797   4.982   4.045
    3DHA   H22S 6074   4.639   5.027   3.998
    3DHA   H22T 6075   4.678   4.895   4.123
    1ST    C118 6076   1.765   0.862   4.698
    1ST    H18R 6077   1.762   0.875   4.590
    1ST    H18S 6078   1.725   0.765   4.731
    1ST    H18T 6079   1.871   0.857   4.722
    1ST    C117 6080   1.699   0.989   4.754
    1ST    H17R 6081   1.599   0.997   4.711
    1ST    H17S 6082   1.669   0.967   4.857
    1ST    C116 6083   1.769   1.127   4.742
    1ST    H16R 6084   1.872   1.100   4.767
    1ST    H16S 6085   1.754   1.168   4.641
    1ST    C115 6086   1.703   1.233   4.825
    1ST    H15R 6087   1.750   1.326   4.794
    1ST    H15S 6088   1.596   1.240   4.807
    1ST    C114 6089   1.725   1.220   4.981
    1ST    H14R 6090   1.667   1.133   5.012
    1ST    H14S 6091   1.830   1.199   5.004
    1ST    C113 6092   1.683   1.350   5.058
    1ST    H13R 6093   1.764   1.422   5.051
    1ST    H13S 6094   1.601   1.401   5.006
    1ST    C112 6095   1.628   1.326   5.194
    1ST    H12R 6096   1.544   1.256   5.190
    1ST    H12S 6097   1.699   1.277   5.261
    1ST    C111 6098   1.595   1.451   5.271
    1ST    H11R 6099   1.689   1.484   5.314
    1ST    H11S 6100   1.570   1.531   5.201
    1ST    C110 6101   1.504   1.435   5.393
    1ST    H10R 6102   1.428   1.360   5.369
    1ST    H10S 6103   1.565   1.416   5.481
    1ST     C19 6104   1.420   1.561   5.425
    1ST     H9R 6105   1.473   1.656   5.431
    1ST     H9S 6106   1.348   1.571   5.344
    1ST     C18 6107   1.338   1.553   5.550
    1ST     H8R 6108   1.401   1.559   5.639
    1ST     H8S 6109   1.280   1.643   5.572
    1ST     C17 6110   1.226   1.447   5.544
    1ST     H7R 6111   1.157   1.454   5.459
    1ST     H7S 6112   1.265   1.345   5.537
    1ST     C16 6113   1.139   1.450   5.671
    1ST     H6R 6114   1.188   1.450   5.768
    1ST     H6S 6115   1.079   1.542   5.668
    1ST     C15 6116   1.029   1.345   5.679
    1ST     H5R 6117   0.966   1.347   5.591
    1ST     H5S 6118   1.085   1.252   5.669
    1ST     C14 6119   0.955   1.336   5.811
    1ST     H4R 6120   1.027   1.326   5.893
    1ST     H4S 6121   0.923   1.439   5.830
    1ST     C13 6122   0.840   1.241   5.813
    1ST     H3R 6123   0.769   1.248   5.730
    1ST     H3S 6124   0.874   1.138   5.797
    1ST     C12 6125   0.773   1.227   5.957
    1ST     H2R 6126   0.835   1.198   6.041
    1ST     H2S 6127   0.730   1.326   5.975
    2PS     C11 6128   0.668   1.118   5.952
    2PS     O12 6129   0.678   1.010   5.893
    2PS     O11 6130   0.572   1.139   6.038
    2PS      C1 6131   0.476   1.034   6.065
    2PS      HR 6132   0.420   1.016   5.973
    2PS      HS 6133   0.529   0.939   6.076
    2PS      C2 6134   0.382   1.067   6.187
    2PS      HX 6135   0.435   1.114   6.271
    2PS      C3 6136   0.302   0.942   6.232
    2PS      HA 6137   0.203   0.959   6.188
    2PS      HB 6138   0.337   0.849   6.186
    2PS     O31 6139   0.300   0.941   6.371
    2PS     P31 6140   0.198   0.853   6.449
    2PS     O32 6141   0.049   0.895   6.402
    2PS     C31 6142  -0.024   1.003   6.455
    2PS     H1A 6143  -0.023   1.009   6.564
    2PS     H1B 6144   0.017   1.097   6.417
    2PS     C32 6145  -0.165   0.991   6.394
    2PS     H2A 6146  -0.162   1.011   6.287
    2PS     N31 6147  -0.233   0.864   6.425
    2PS    HN1A 6148  -0.265   0.858   6.523
    2PS    HN1B 6149  -0.309   0.833   6.362
    2PS    HN1C 6150  -0.169   0.784   6.413
    2PS     C33 6151  -0.231   1.121   6.439
    2PS     O33 6152   0.223   0.705   6.411
    2PS     O34 6153   0.206   0.892   6.594
    2PS     O21 6154   0.283   1.168   6.148
    2PS     C21 6155   0.323   1.295   6.142
    2PS     O22 6156   0.418   1.346   6.194
    2PS     O35 6157  -0.295   1.120   6.543
    2PS     O36 6158  -0.198   1.219   6.386
    3DHA   C116 6159   1.179   1.413   5.174
    3DHA   H16R 6160   1.196   1.420   5.282
    3DHA   C115 6161   1.034   1.419   5.141
    3DHA   H15R 6162   0.977   1.480   5.212
    3DHA   H15S 6163   1.021   1.468   5.044
    3DHA   C114 6164   0.971   1.282   5.145
    3DHA   H14R 6165   1.032   1.199   5.109
    3DHA   C113 6166   0.854   1.246   5.198
    3DHA   H13R 6167   0.824   1.143   5.184
    3DHA   C112 6168   0.744   1.337   5.237
    3DHA   H12R 6169   0.764   1.437   5.199
    3DHA   H12S 6170   0.653   1.322   5.179
    3DHA   C111 6171   0.718   1.346   5.387
    3DHA   H11R 6172   0.787   1.413   5.437
    3DHA   C110 6173   0.630   1.281   5.463
    3DHA   H10R 6174   0.621   1.306   5.568
    3DHA    C19 6175   0.543   1.169   5.429
    3DHA    H9R 6176   0.576   1.139   5.329
    3DHA    H9S 6177   0.572   1.085   5.491
    3DHA    C18 6178   0.396   1.209   5.452
    3DHA    H8R 6179   0.348   1.239   5.359
    3DHA    C17 6180   0.323   1.205   5.559
    3DHA    H7R 6181   0.216   1.225   5.562
    3DHA    C16 6182   0.372   1.155   5.691
    3DHA    H6R 6183   0.287   1.106   5.738
    3DHA    H6S 6184   0.440   1.071   5.671
    3DHA    C15 6185   0.443   1.248   5.779
    3DHA    H5R 6186   0.549   1.250   5.758
    3DHA    C14 6187   0.393   1.332   5.871
    3DHA    H4R 6188   0.460   1.406   5.913
    3DHA    C13 6189   0.250   1.342   5.904
    3DHA    H3R 6190   0.201   1.416   5.840
    3DHA    H3S 6191   0.215   1.243   5.874
    3DHA    C12 6192   0.235   1.381   6.054
    3DHA    H2R 6193   0.250   1.485   6.082
    3DHA    H2S 6194   0.129   1.364   6.076
    3DHA   C117 6195   1.286   1.406   5.093
    3DHA   H17R 6196   1.383   1.390   5.139
    3DHA   C118 6197   1.287   1.395   4.943
    3DHA   H18R 6198   1.269   1.289   4.921
    3DHA   H18S 6199   1.387   1.404   4.902
    3DHA   C119 6200   1.183   1.473   4.863
    3DHA   H19R 6201   1.162   1.570   4.908
    3DHA   C120 6202   1.101   1.428   4.764
    3DHA   H20R 6203   1.024   1.497   4.729
    3DHA   C121 6204   1.097   1.296   4.690
    3DHA   H21R 6205   1.096   1.214   4.762
    3DHA   H21S 6206   1.189   1.282   4.633
    3DHA   C122 6207   0.980   1.295   4.598
    3DHA   H22R 6208   0.973   1.201   4.543
    3DHA   H22S 6209   0.990   1.372   4.521
    3DHA   H22T 6210   0.884   1.296   4.650
    1ST    C118 6211  -0.531   3.163   5.833
    1ST    H18R 6212  -0.437   3.170   5.889
    1ST    H18S 6213  -0.574   3.065   5.852
    1ST    H18T 6214  -0.602   3.245   5.847
    1ST    C117 6215  -0.487   3.148   5.688
    1ST    H17R 6216  -0.566   3.149   5.613
    1ST    H17S 6217  -0.424   3.234   5.663
    1ST    C116 6218  -0.386   3.031   5.673
    1ST    H16R 6219  -0.296   3.040   5.734
    1ST    H16S 6220  -0.432   2.938   5.707
    1ST    C115 6221  -0.329   3.025   5.539
    1ST    H15R 6222  -0.404   3.033   5.460
    1ST    H15S 6223  -0.257   3.107   5.527
    1ST    C114 6224  -0.254   2.892   5.518
    1ST    H14R 6225  -0.296   2.806   5.572
    1ST    H14S 6226  -0.256   2.852   5.417
    1ST    C113 6227  -0.107   2.893   5.551
    1ST    H13R 6228  -0.100   2.963   5.635
    1ST    H13S 6229  -0.078   2.799   5.598
    1ST    C112 6230  -0.029   2.943   5.438
    1ST    H12R 6231  -0.013   2.869   5.359
    1ST    H12S 6232  -0.081   3.022   5.385
    1ST    C111 6233   0.110   3.001   5.466
    1ST    H11R 6234   0.174   2.917   5.492
    1ST    H11S 6235   0.152   3.044   5.375
    1ST    C110 6236   0.110   3.114   5.572
    1ST    H10R 6237   0.073   3.079   5.669
    1ST    H10S 6238   0.209   3.155   5.588
    1ST     C19 6239   0.015   3.226   5.533
    1ST     H9R 6240   0.038   3.273   5.438
    1ST     H9S 6241  -0.087   3.191   5.515
    1ST     C18 6242  -0.001   3.331   5.631
    1ST     H8R 6243   0.093   3.342   5.685
    1ST     H8S 6244  -0.020   3.426   5.581
    1ST     C17 6245  -0.110   3.296   5.729
    1ST     H7R 6246  -0.204   3.301   5.673
    1ST     H7S 6247  -0.109   3.191   5.760
    1ST     C16 6248  -0.098   3.386   5.855
    1ST     H6R 6249  -0.071   3.489   5.830
    1ST     H6S 6250  -0.204   3.392   5.881
    1ST     C15 6251  -0.004   3.339   5.965
    1ST     H5R 6252  -0.035   3.377   6.062
    1ST     H5S 6253  -0.017   3.231   5.966
    1ST     C14 6254   0.141   3.366   5.935
    1ST     H4R 6255   0.181   3.298   5.860
    1ST     H4S 6256   0.149   3.469   5.900
    1ST     C13 6257   0.229   3.367   6.068
    1ST     H3R 6258   0.330   3.371   6.028
    1ST     H3S 6259   0.228   3.467   6.111
    1ST     C12 6260   0.207   3.254   6.171
    1ST     H2R 6261   0.108   3.260   6.216
    1ST     H2S 6262   0.223   3.160   6.117
    2PS     C11 6263   0.320   3.258   6.272
    2PS     O12 6264   0.309   3.293   6.391
    2PS     O11 6265   0.426   3.210   6.213
    2PS      C1 6266   0.546   3.190   6.298
    2PS      HR 6267   0.569   3.290   6.338
    2PS      HS 6268   0.520   3.118   6.376
    2PS      C2 6269   0.665   3.140   6.206
    2PS      HX 6270   0.627   3.042   6.175
    2PS      C3 6271   0.790   3.119   6.283
    2PS      HA 6272   0.852   3.049   6.227
    2PS      HB 6273   0.848   3.211   6.294
    2PS     O31 6274   0.767   3.059   6.413
    2PS     P31 6275   0.887   3.056   6.513
    2PS     O32 6276   0.889   3.212   6.565
    2PS     C31 6277   0.776   3.259   6.631
    2PS     H1A 6278   0.681   3.236   6.581
    2PS     H1B 6279   0.778   3.218   6.732
    2PS     C32 6280   0.790   3.411   6.653
    2PS     H2A 6281   0.814   3.467   6.563
    2PS     N31 6282   0.662   3.470   6.711
    2PS    HN1A 6283   0.577   3.446   6.657
    2PS    HN1B 6284   0.643   3.431   6.805
    2PS    HN1C 6285   0.679   3.571   6.719
    2PS     C33 6286   0.911   3.442   6.731
    2PS     O33 6287   0.849   2.972   6.624
    2PS     O34 6288   1.015   3.030   6.441
    2PS     O21 6289   0.687   3.228   6.095
    2PS     C21 6290   0.726   3.353   6.112
    2PS     O22 6291   0.718   3.415   6.220
    2PS     O35 6292   0.970   3.542   6.693
    2PS     O36 6293   0.928   3.404   6.844
    3DHA   C116 6294   1.052   3.171   5.104
    3DHA   H16R 6295   1.033   3.086   5.039
    3DHA   C115 6296   1.069   3.125   5.241
    3DHA   H15R 6297   1.177   3.109   5.253
    3DHA   H15S 6298   1.031   3.189   5.320
    3DHA   C114 6299   1.010   2.984   5.253
    3DHA   H14R 6300   0.904   2.986   5.232
    3DHA   C113 6301   1.069   2.863   5.284
    3DHA   H13R 6302   1.013   2.771   5.298
    3DHA   C112 6303   1.206   2.854   5.338
    3DHA   H12R 6304   1.280   2.829   5.262
    3DHA   H12S 6305   1.242   2.947   5.381
    3DHA   C111 6306   1.208   2.755   5.448
    3DHA   H11R 6307   1.233   2.655   5.416
    3DHA   C110 6308   1.173   2.785   5.572
    3DHA   H10R 6309   1.177   2.702   5.643
    3DHA    C19 6310   1.124   2.917   5.629
    3DHA    H9R 6311   1.151   2.995   5.557
    3DHA    H9S 6312   1.015   2.915   5.642
    3DHA    C18 6313   1.176   2.943   5.767
    3DHA    H8R 6314   1.282   2.922   5.770
    3DHA    C17 6315   1.110   2.982   5.877
    3DHA    H7R 6316   1.171   2.992   5.967
    3DHA    C16 6317   0.963   3.003   5.896
    3DHA    H6R 6318   0.906   2.934   5.834
    3DHA    H6S 6319   0.933   2.969   5.995
    3DHA    C15 6320   0.915   3.143   5.884
    3DHA    H5R 6321   0.848   3.154   5.800
    3DHA    C14 6322   0.954   3.246   5.960
    3DHA    H4R 6323   1.036   3.231   6.031
    3DHA    C13 6324   0.905   3.388   5.949
    3DHA    H3R 6325   0.974   3.445   6.011
    3DHA    H3S 6326   0.933   3.424   5.850
    3DHA    C12 6327   0.754   3.408   5.978
    3DHA    H2R 6328   0.731   3.514   5.987
    3DHA    H2S 6329   0.695   3.367   5.895
    3DHA   C117 6330   1.070   3.293   5.056
    3DHA   H17R 6331   1.052   3.332   4.956
    3DHA   C118 6332   1.098   3.407   5.146
    3DHA   H18R 6333   1.169   3.378   5.224
    3DHA   H18S 6334   1.006   3.434   5.199
    3DHA   C119 6335   1.143   3.532   5.077
    3DHA   H19R 6336   1.249   3.542   5.059
    3DHA   C120 6337   1.070   3.639   5.049
    3DHA   H20R 6338   1.117   3.722   4.998
    3DHA   C121 6339   0.919   3.658   5.075
    3DHA   H21R 6340   0.904   3.718   5.165
    3DHA   H21S 6341   0.865   3.563   5.081
    3DHA   C122 6342   0.852   3.734   4.957
    3DHA   H22R 6343   0.898   3.832   4.960
    3DHA   H22S 6344   0.743   3.745   4.959
    3DHA   H22T 6345   0.868   3.690   4.858
    1ST    C118 6346  -0.476   2.929   4.987
    1ST    H18R 6347  -0.519   3.030   4.986
    1ST    H18S 6348  -0.528   2.862   5.056
    1ST    H18T 6349  -0.497   2.890   4.887
    1ST    C117 6350  -0.330   2.928   5.031
    1ST    H17R 6351  -0.320   2.985   5.124
    1ST    H17S 6352  -0.313   2.820   5.040
    1ST    C116 6353  -0.235   2.996   4.938
    1ST    H16R 6354  -0.249   2.957   4.837
    1ST    H16S 6355  -0.252   3.104   4.935
    1ST    C115 6356  -0.079   2.983   4.974
    1ST    H15R 6357  -0.024   3.045   4.902
    1ST    H15S 6358  -0.066   3.027   5.073
    1ST    C114 6359  -0.039   2.840   4.969
    1ST    H14R 6360  -0.067   2.808   5.070
    1ST    H14S 6361  -0.080   2.780   4.887
    1ST    C113 6362   0.112   2.818   4.952
    1ST    H13R 6363   0.122   2.713   4.979
    1ST    H13S 6364   0.140   2.820   4.846
    1ST    C112 6365   0.200   2.905   5.040
    1ST    H12R 6366   0.199   3.013   5.019
    1ST    H12S 6367   0.153   2.884   5.136
    1ST    C111 6368   0.347   2.861   5.028
    1ST    H11R 6369   0.348   2.751   5.026
    1ST    H11S 6370   0.385   2.897   4.932
    1ST    C110 6371   0.436   2.904   5.138
    1ST    H10R 6372   0.441   3.008   5.170
    1ST    H10S 6373   0.400   2.861   5.232
    1ST     C19 6374   0.582   2.850   5.130
    1ST     H9R 6375   0.641   2.887   5.046
    1ST     H9S 6376   0.628   2.902   5.214
    1ST     C18 6377   0.615   2.704   5.148
    1ST     H8R 6378   0.538   2.653   5.205
    1ST     H8S 6379   0.620   2.654   5.051
    1ST     C17 6380   0.750   2.687   5.227
    1ST     H7R 6381   0.774   2.581   5.217
    1ST     H7S 6382   0.820   2.752   5.173
    1ST     C16 6383   0.754   2.714   5.376
    1ST     H6R 6384   0.851   2.686   5.418
    1ST     H6S 6385   0.749   2.822   5.393
    1ST     C15 6386   0.653   2.637   5.453
    1ST     H5R 6387   0.557   2.620   5.404
    1ST     H5S 6388   0.690   2.537   5.473
    1ST     C14 6389   0.611   2.690   5.586
    1ST     H4R 6390   0.561   2.787   5.589
    1ST     H4S 6391   0.534   2.621   5.622
    1ST     C13 6392   0.722   2.707   5.690
    1ST     H3R 6393   0.769   2.798   5.651
    1ST     H3S 6394   0.681   2.738   5.786
    1ST     C12 6395   0.806   2.591   5.708
    1ST     H2R 6396   0.744   2.516   5.756
    1ST     H2S 6397   0.838   2.563   5.608
    2PS     C11 6398   0.914   2.625   5.805
    2PS     O12 6399   0.909   2.699   5.902
    2PS     O11 6400   1.033   2.561   5.774
    2PS      C1 6401   1.147   2.578   5.852
    2PS      HR 6402   1.239   2.574   5.793
    2PS      HS 6403   1.144   2.679   5.892
    2PS      C2 6404   1.141   2.488   5.975
    2PS      HX 6405   1.048   2.509   6.029
    2PS      C3 6406   1.270   2.507   6.063
    2PS      HA 6407   1.334   2.419   6.054
    2PS      HB 6408   1.328   2.596   6.041
    2PS     O31 6409   1.235   2.508   6.209
    2PS     P31 6410   1.322   2.589   6.320
    2PS     O32 6411   1.250   2.544   6.460
    2PS     C31 6412   1.265   2.420   6.513
    2PS     H1A 6413   1.227   2.342   6.446
    2PS     H1B 6414   1.372   2.398   6.510
    2PS     C32 6415   1.207   2.414   6.653
    2PS     H2A 6416   1.263   2.467   6.730
    2PS     N31 6417   1.063   2.465   6.655
    2PS    HN1A 6418   1.050   2.561   6.618
    2PS    HN1B 6419   1.016   2.400   6.590
    2PS    HN1C 6420   1.021   2.449   6.748
    2PS     C33 6421   1.213   2.263   6.700
    2PS     O33 6422   1.456   2.532   6.306
    2PS     O34 6423   1.303   2.735   6.305
    2PS     O21 6424   1.146   2.349   5.942
    2PS     C21 6425   1.024   2.288   5.930
    2PS     O22 6426   0.915   2.339   5.940
    2PS     O35 6427   1.121   2.191   6.658
    2PS     O36 6428   1.319   2.216   6.743
    3DHA   C116 6429   0.934   2.760   4.779
    3DHA   H16R 6430   0.871   2.821   4.715
    3DHA   C115 6431   0.868   2.659   4.861
    3DHA   H15R 6432   0.905   2.655   4.964
    3DHA   H15S 6433   0.762   2.685   4.870
    3DHA   C114 6434   0.880   2.528   4.792
    3DHA   H14R 6435   0.844   2.530   4.690
    3DHA   C113 6436   0.912   2.411   4.836
    3DHA   H13R 6437   0.890   2.328   4.770
    3DHA   C112 6438   0.967   2.378   4.975
    3DHA   H12R 6439   1.071   2.347   4.966
    3DHA   H12S 6440   0.978   2.474   5.026
    3DHA   C111 6441   0.878   2.283   5.050
    3DHA   H11R 6442   0.773   2.284   5.020
    3DHA   C110 6443   0.911   2.211   5.155
    3DHA   H10R 6444   0.832   2.156   5.204
    3DHA    C19 6445   1.038   2.218   5.224
    3DHA    H9R 6446   1.035   2.138   5.298
    3DHA    H9S 6447   1.118   2.179   5.160
    3DHA    C18 6448   1.067   2.351   5.288
    3DHA    H8R 6449   1.106   2.431   5.226
    3DHA    C17 6450   1.069   2.387   5.417
    3DHA    H7R 6451   1.094   2.486   5.454
    3DHA    C16 6452   1.032   2.294   5.528
    3DHA    H6R 6453   0.996   2.349   5.614
    3DHA    H6S 6454   0.953   2.223   5.500
    3DHA    C15 6455   1.155   2.220   5.569
    3DHA    H5R 6456   1.235   2.242   5.498
    3DHA    C14 6457   1.169   2.145   5.681
    3DHA    H4R 6458   1.270   2.106   5.690
    3DHA    C13 6459   1.059   2.096   5.765
    3DHA    H3R 6460   0.961   2.121   5.723
    3DHA    H3S 6461   1.065   1.988   5.754
    3DHA    C12 6462   1.047   2.137   5.910
    3DHA    H2R 6463   0.954   2.087   5.936
    3DHA    H2S 6464   1.130   2.088   5.962
    3DHA   C117 6465   1.065   2.789   4.784
    3DHA   H17R 6466   1.106   2.876   4.733
    3DHA   C118 6467   1.170   2.730   4.872
    3DHA   H18R 6468   1.136   2.631   4.904
    3DHA   H18S 6469   1.173   2.785   4.967
    3DHA   C119 6470   1.305   2.726   4.809
    3DHA   H19R 6471   1.349   2.823   4.789
    3DHA   C120 6472   1.362   2.609   4.761
    3DHA   H20R 6473   1.446   2.610   4.693
    3DHA   C121 6474   1.299   2.475   4.774
    3DHA   H21R 6475   1.227   2.453   4.695
    3DHA   H21S 6476   1.247   2.469   4.870
    3DHA   C122 6477   1.406   2.364   4.764
    3DHA   H22R 6478   1.451   2.367   4.664
    3DHA   H22S 6479   1.352   2.270   4.780
    3DHA   H22T 6480   1.481   2.379   4.841
    1ST    C118 6481   5.432   0.189   4.181
    1ST    H18R 6482   5.406   0.263   4.105
    1ST    H18S 6483   5.336   0.138   4.194
    1ST    H18T 6484   5.504   0.119   4.139
    1ST    C117 6485   5.486   0.240   4.317
    1ST    H17R 6486   5.481   0.153   4.383
    1ST    H17S 6487   5.587   0.270   4.291
    1ST    C116 6488   5.402   0.346   4.395
    1ST    H16R 6489   5.418   0.444   4.348
    1ST    H16S 6490   5.300   0.308   4.386
    1ST    C115 6491   5.436   0.365   4.542
    1ST    H15R 6492   5.450   0.270   4.594
    1ST    H15S 6493   5.530   0.415   4.568
    1ST    C114 6494   5.354   0.459   4.623
    1ST    H14R 6495   5.353   0.556   4.573
    1ST    H14S 6496   5.248   0.431   4.630
    1ST    C113 6497   5.388   0.454   4.771
    1ST    H13R 6498   5.369   0.352   4.804
    1ST    H13S 6499   5.495   0.470   4.786
    1ST    C112 6500   5.304   0.551   4.850
    1ST    H12R 6501   5.326   0.649   4.806
    1ST    H12S 6502   5.205   0.515   4.823
    1ST    C111 6503   5.328   0.558   5.004
    1ST    H11R 6504   5.297   0.461   5.044
    1ST    H11S 6505   5.433   0.551   5.032
    1ST    C110 6506   5.254   0.681   5.070
    1ST    H10R 6507   5.304   0.773   5.039
    1ST    H10S 6508   5.154   0.701   5.032
    1ST     C19 6509   5.239   0.665   5.221
    1ST     H9R 6510   5.187   0.573   5.249
    1ST     H9S 6511   5.338   0.652   5.265
    1ST     C18 6512   5.172   0.779   5.284
    1ST     H8R 6513   5.195   0.762   5.389
    1ST     H8S 6514   5.220   0.872   5.253
    1ST     C17 6515   5.011   0.777   5.271
    1ST     H7R 6516   4.973   0.858   5.335
    1ST     H7S 6517   4.987   0.804   5.168
    1ST     C16 6518   4.939   0.642   5.307
    1ST     H6R 6519   4.968   0.564   5.237
    1ST     H6S 6520   4.979   0.609   5.403
    1ST     C15 6521   4.785   0.659   5.297
    1ST     H5R 6522   4.770   0.677   5.191
    1ST     H5S 6523   4.735   0.563   5.314
    1ST     C14 6524   4.711   0.766   5.381
    1ST     H4R 6525   4.759   0.859   5.352
    1ST     H4S 6526   4.608   0.773   5.346
    1ST     C13 6527   4.707   0.758   5.536
    1ST     H3R 6528   4.642   0.833   5.581
    1ST     H3S 6529   4.661   0.670   5.580
    1ST     C12 6530   4.839   0.795   5.605
    1ST     H2R 6531   4.924   0.730   5.581
    1ST     H2S 6532   4.861   0.899   5.582
    2PS     C11 6533   4.826   0.796   5.757
    2PS     O12 6534   4.883   0.884   5.822
    2PS     O11 6535   4.756   0.697   5.811
    2PS      C1 6536   4.772   0.682   5.958
    2PS      HR 6537   4.748   0.578   5.981
    2PS      HS 6538   4.879   0.692   5.978
    2PS      C2 6539   4.681   0.784   6.035
    2PS      HX 6540   4.700   0.887   6.007
    2PS      C3 6541   4.716   0.769   6.187
    2PS      HA 6542   4.817   0.805   6.205
    2PS      HB 6543   4.649   0.824   6.254
    2PS     O31 6544   4.703   0.631   6.222
    2PS     P31 6545   4.714   0.585   6.374
    2PS     O32 6546   4.868   0.626   6.413
    2PS     C31 6547   4.987   0.570   6.356
    2PS     H1A 6548   5.003   0.465   6.383
    2PS     H1B 6549   4.989   0.575   6.247
    2PS     C32 6550   5.097   0.665   6.409
    2PS     H2A 6551   5.082   0.750   6.343
    2PS     N31 6552   5.075   0.696   6.563
    2PS    HN1A 6553   4.975   0.697   6.589
    2PS    HN1B 6554   5.122   0.627   6.624
    2PS    HN1C 6555   5.108   0.790   6.592
    2PS     C33 6556   5.231   0.603   6.367
    2PS     O33 6557   4.610   0.649   6.458
    2PS     O34 6558   4.718   0.432   6.364
    2PS     O21 6559   4.541   0.760   6.017
    2PS     C21 6560   4.487   0.836   5.923
    2PS     O22 6561   4.538   0.917   5.848
    2PS     O35 6562   5.276   0.652   6.262
    2PS     O36 6563   5.286   0.534   6.448
    3DHA   C116 6564   4.039   1.151   4.888
    3DHA   H16R 6565   3.931   1.148   4.900
    3DHA   C115 6566   4.125   1.093   5.000
    3DHA   H15R 6567   4.062   1.020   5.052
    3DHA   H15S 6568   4.218   1.046   4.968
    3DHA   C114 6569   4.160   1.195   5.111
    3DHA   H14R 6570   4.085   1.268   5.137
    3DHA   C113 6571   4.274   1.201   5.178
    3DHA   H13R 6572   4.282   1.284   5.248
    3DHA   C112 6573   4.383   1.098   5.172
    3DHA   H12R 6574   4.351   1.002   5.132
    3DHA   H12S 6575   4.463   1.141   5.111
    3DHA   C111 6576   4.436   1.064   5.309
    3DHA   H11R 6577   4.544   1.052   5.314
    3DHA   C110 6578   4.367   1.045   5.421
    3DHA   H10R 6579   4.419   1.031   5.516
    3DHA    C19 6580   4.215   1.053   5.448
    3DHA    H9R 6581   4.199   1.041   5.555
    3DHA    H9S 6582   4.176   1.155   5.438
    3DHA    C18 6583   4.134   0.956   5.361
    3DHA    H8R 6584   4.074   0.999   5.282
    3DHA    C17 6585   4.126   0.822   5.384
    3DHA    H7R 6586   4.065   0.762   5.317
    3DHA    C16 6587   4.176   0.750   5.505
    3DHA    H6R 6588   4.170   0.643   5.488
    3DHA    H6S 6589   4.282   0.776   5.513
    3DHA    C15 6590   4.097   0.781   5.633
    3DHA    H5R 6591   3.991   0.758   5.626
    3DHA    C14 6592   4.141   0.836   5.750
    3DHA    H4R 6593   4.067   0.847   5.830
    3DHA    C13 6594   4.275   0.891   5.790
    3DHA    H3R 6595   4.345   0.880   5.706
    3DHA    H3S 6596   4.271   1.000   5.787
    3DHA    C12 6597   4.341   0.817   5.914
    3DHA    H2R 6598   4.293   0.831   6.011
    3DHA    H2S 6599   4.329   0.709   5.899
    3DHA   C117 6600   4.094   1.211   4.780
    3DHA   H17R 6601   4.029   1.258   4.708
    3DHA   C118 6602   4.240   1.228   4.747
    3DHA   H18R 6603   4.265   1.142   4.684
    3DHA   H18S 6604   4.294   1.234   4.841
    3DHA   C119 6605   4.270   1.345   4.659
    3DHA   H19R 6606   4.329   1.312   4.574
    3DHA   C120 6607   4.227   1.470   4.670
    3DHA   H20R 6608   4.263   1.544   4.598
    3DHA   C121 6609   4.150   1.522   4.785
    3DHA   H21R 6610   4.132   1.452   4.867
    3DHA   H21S 6611   4.053   1.567   4.763
    3DHA   C122 6612   4.233   1.636   4.846
    3DHA   H22R 6613   4.216   1.642   4.954
    3DHA   H22S 6614   4.200   1.732   4.807
    3DHA   H22T 6615   4.341   1.630   4.836
    1ST    C118 6616   4.758   1.150   4.333
    1ST    H18R 6617   4.679   1.112   4.269
    1ST    H18S 6618   4.716   1.206   4.417
    1ST    H18T 6619   4.797   1.059   4.380
    1ST    C117 6620   4.862   1.220   4.248
    1ST    H17R 6621   4.891   1.148   4.172
    1ST    H17S 6622   4.822   1.304   4.192
    1ST    C116 6623   4.984   1.270   4.327
    1ST    H16R 6624   5.049   1.185   4.350
    1ST    H16S 6625   5.035   1.336   4.257
    1ST    C115 6626   4.944   1.358   4.448
    1ST    H15R 6627   4.848   1.406   4.425
    1ST    H15S 6628   4.949   1.298   4.539
    1ST    C114 6629   5.054   1.463   4.466
    1ST    H14R 6630   5.152   1.415   4.456
    1ST    H14S 6631   5.049   1.548   4.398
    1ST    C113 6632   5.045   1.521   4.607
    1ST    H13R 6633   4.943   1.561   4.613
    1ST    H13S 6634   5.069   1.434   4.668
    1ST    C112 6635   5.135   1.633   4.645
    1ST    H12R 6636   5.242   1.626   4.624
    1ST    H12S 6637   5.114   1.714   4.575
    1ST    C111 6638   5.123   1.697   4.788
    1ST    H11R 6639   5.171   1.795   4.793
    1ST    H11S 6640   5.021   1.727   4.816
    1ST    C110 6641   5.173   1.607   4.907
    1ST    H10R 6642   5.136   1.505   4.897
    1ST    H10S 6643   5.281   1.591   4.896
    1ST     C19 6644   5.144   1.654   5.043
    1ST     H9R 6645   5.223   1.618   5.109
    1ST     H9S 6646   5.145   1.763   5.038
    1ST     C18 6647   5.011   1.609   5.100
    1ST     H8R 6648   4.928   1.629   5.032
    1ST     H8S 6649   5.003   1.503   5.127
    1ST     C17 6650   4.984   1.676   5.241
    1ST     H7R 6651   4.954   1.779   5.223
    1ST     H7S 6652   4.890   1.634   5.278
    1ST     C16 6653   5.095   1.681   5.342
    1ST     H6R 6654   5.120   1.578   5.367
    1ST     H6S 6655   5.177   1.732   5.292
    1ST     C15 6656   5.059   1.760   5.474
    1ST     H5R 6657   5.156   1.781   5.519
    1ST     H5S 6658   5.012   1.853   5.442
    1ST     C14 6659   4.975   1.687   5.582
    1ST     H4R 6660   4.883   1.646   5.541
    1ST     H4S 6661   5.022   1.594   5.613
    1ST     C13 6662   4.962   1.755   5.717
    1ST     H3R 6663   4.957   1.691   5.805
    1ST     H3S 6664   5.056   1.810   5.722
    1ST     C12 6665   4.842   1.855   5.724
    1ST     H2R 6666   4.871   1.945   5.670
    1ST     H2S 6667   4.754   1.807   5.680
    2PS     C11 6668   4.818   1.900   5.870
    2PS     O12 6669   4.912   1.919   5.951
    2PS     O11 6670   4.684   1.927   5.901
    2PS      C1 6671   4.657   1.978   6.033
    2PS      HR 6672   4.552   1.958   6.055
    2PS      HS 6673   4.716   1.921   6.104
    2PS      C2 6674   4.703   2.130   6.049
    2PS      HX 6675   4.768   2.157   5.966
    2PS      C3 6676   4.766   2.157   6.185
    2PS      HA 6677   4.856   2.095   6.191
    2PS      HB 6678   4.806   2.258   6.192
    2PS     O31 6679   4.691   2.117   6.304
    2PS     P31 6680   4.746   2.138   6.450
    2PS     O32 6681   4.822   2.004   6.484
    2PS     C31 6682   4.759   1.883   6.525
    2PS     H1A 6683   4.714   1.891   6.624
    2PS     H1B 6684   4.684   1.854   6.451
    2PS     C32 6685   4.863   1.771   6.516
    2PS     H2A 6686   4.829   1.678   6.562
    2PS     N31 6687   4.903   1.730   6.376
    2PS    HN1A 6688   4.973   1.654   6.375
    2PS    HN1B 6689   4.826   1.714   6.309
    2PS    HN1C 6690   4.953   1.809   6.332
    2PS     C33 6691   4.978   1.813   6.612
    2PS     O33 6692   4.855   2.239   6.447
    2PS     O34 6693   4.630   2.150   6.541
    2PS     O21 6694   4.586   2.221   6.044
    2PS     C21 6695   4.613   2.350   6.029
    2PS     O22 6696   4.727   2.388   6.021
    2PS     O35 6697   4.964   1.807   6.734
    2PS     O36 6698   5.078   1.855   6.567
    3DHA   C116 6699   4.554   2.833   5.257
    3DHA   H16R 6700   4.561   2.866   5.361
    3DHA   C115 6701   4.477   2.708   5.221
    3DHA   H15R 6702   4.376   2.727   5.259
    3DHA   H15S 6703   4.459   2.693   5.114
    3DHA   C114 6704   4.542   2.590   5.276
    3DHA   H14R 6705   4.630   2.553   5.224
    3DHA   C113 6706   4.510   2.525   5.387
    3DHA   H13R 6707   4.574   2.439   5.406
    3DHA   C112 6708   4.390   2.551   5.481
    3DHA   H12R 6709   4.423   2.537   5.584
    3DHA   H12S 6710   4.348   2.652   5.481
    3DHA   C111 6711   4.278   2.464   5.454
    3DHA   H11R 6712   4.260   2.457   5.347
    3DHA   C110 6713   4.186   2.419   5.542
    3DHA   H10R 6714   4.106   2.363   5.495
    3DHA    C19 6715   4.165   2.447   5.688
    3DHA    H9R 6716   4.228   2.386   5.752
    3DHA    H9S 6717   4.190   2.553   5.696
    3DHA    C18 6718   4.024   2.435   5.724
    3DHA    H8R 6719   3.961   2.444   5.636
    3DHA    C17 6720   3.970   2.406   5.846
    3DHA    H7R 6721   3.862   2.395   5.853
    3DHA    C16 6722   4.051   2.391   5.972
    3DHA    H6R 6723   3.984   2.373   6.056
    3DHA    H6S 6724   4.117   2.306   5.955
    3DHA    C15 6725   4.142   2.509   6.013
    3DHA    H5R 6726   4.098   2.608   6.023
    3DHA    C14 6727   4.275   2.508   6.039
    3DHA    H4R 6728   4.313   2.606   6.068
    3DHA    C13 6729   4.369   2.392   6.060
    3DHA    H3R 6730   4.391   2.371   6.165
    3DHA    H3S 6731   4.316   2.309   6.012
    3DHA    C12 6732   4.499   2.432   5.986
    3DHA    H2R 6733   4.496   2.431   5.876
    3DHA    H2S 6734   4.517   2.538   6.007
    3DHA   C117 6735   4.614   2.915   5.175
    3DHA   H17R 6736   4.663   3.004   5.213
    3DHA   C118 6737   4.633   2.895   5.028
    3DHA   H18R 6738   4.573   2.812   4.991
    3DHA   H18S 6739   4.735   2.857   5.018
    3DHA   C119 6740   4.603   3.015   4.948
    3DHA   H19R 6741   4.502   3.020   4.910
    3DHA   C120 6742   4.692   3.100   4.891
    3DHA   H20R 6743   4.654   3.168   4.816
    3DHA   C121 6744   4.837   3.110   4.928
    3DHA   H21R 6745   4.904   3.120   4.843
    3DHA   H21S 6746   4.873   3.025   4.986
    3DHA   C122 6747   4.862   3.241   5.006
    3DHA   H22R 6748   4.824   3.330   4.955
    3DHA   H22S 6749   4.968   3.251   5.034
    3DHA   H22T 6750   4.810   3.229   5.101
    1ST    C118 6751   0.167   4.849   4.638
    1ST    H18R 6752   0.205   4.896   4.729
    1ST    H18S 6753   0.225   4.881   4.552
    1ST    H18T 6754   0.176   4.743   4.663
    1ST    C117 6755   0.018   4.882   4.611
    1ST    H17R 6756   0.001   4.863   4.505
    1ST    H17S 6757  -0.051   4.807   4.649
    1ST    C116 6758  -0.031   5.021   4.654
    1ST    H16R 6759  -0.139   5.030   4.645
    1ST    H16S 6760  -0.029   5.015   4.763
    1ST    C115 6761   0.060   5.136   4.599
    1ST    H15R 6762   0.140   5.135   4.673
    1ST    H15S 6763   0.105   5.102   4.506
    1ST    C114 6764   0.004   5.278   4.594
    1ST    H14R 6765   0.084   5.352   4.590
    1ST    H14S 6766  -0.042   5.281   4.495
    1ST    C113 6767  -0.098   5.318   4.702
    1ST    H13R 6768  -0.126   5.423   4.689
    1ST    H13S 6769  -0.187   5.258   4.687
    1ST    C112 6770  -0.051   5.307   4.849
    1ST    H12R 6771  -0.145   5.336   4.897
    1ST    H12S 6772  -0.027   5.205   4.879
    1ST    C111 6773   0.076   5.385   4.876
    1ST    H11R 6774   0.158   5.333   4.827
    1ST    H11S 6775   0.085   5.485   4.833
    1ST    C110 6776   0.115   5.395   5.023
    1ST    H10R 6777   0.025   5.429   5.075
    1ST    H10S 6778   0.153   5.301   5.065
    1ST     C19 6779   0.223   5.494   5.057
    1ST     H9R 6780   0.285   5.477   4.969
    1ST     H9S 6781   0.188   5.596   5.044
    1ST     C18 6782   0.294   5.478   5.200
    1ST     H8R 6783   0.345   5.382   5.196
    1ST     H8S 6784   0.378   5.547   5.207
    1ST     C17 6785   0.202   5.490   5.320
    1ST     H7R 6786   0.140   5.579   5.319
    1ST     H7S 6787   0.129   5.409   5.329
    1ST     C16 6788   0.285   5.476   5.447
    1ST     H6R 6789   0.381   5.528   5.441
    1ST     H6S 6790   0.227   5.526   5.525
    1ST     C15 6791   0.310   5.324   5.494
    1ST     H5R 6792   0.214   5.298   5.539
    1ST     H5S 6793   0.328   5.271   5.400
    1ST     C14 6794   0.413   5.315   5.605
    1ST     H4R 6795   0.435   5.221   5.655
    1ST     H4S 6796   0.503   5.349   5.554
    1ST     C13 6797   0.388   5.425   5.715
    1ST     H3R 6798   0.468   5.422   5.789
    1ST     H3S 6799   0.414   5.516   5.661
    1ST     C12 6800   0.261   5.435   5.789
    1ST     H2R 6801   0.183   5.466   5.719
    1ST     H2S 6802   0.231   5.336   5.824
    2PS     C11 6803   0.278   5.536   5.899
    2PS     O12 6804   0.274   5.505   6.018
    2PS     O11 6805   0.272   5.662   5.852
    2PS      C1 6806   0.281   5.759   5.959
    2PS      HR 6807   0.197   5.745   6.028
    2PS      HS 6808   0.379   5.742   6.005
    2PS      C2 6809   0.265   5.893   5.900
    2PS      HX 6810   0.323   5.893   5.808
    2PS      C3 6811   0.334   5.998   6.003
    2PS      HA 6812   0.439   5.980   6.027
    2PS      HB 6813   0.333   6.101   5.969
    2PS     O31 6814   0.256   5.986   6.118
    2PS     P31 6815   0.298   6.011   6.270
    2PS     O32 6816   0.185   5.938   6.345
    2PS     C31 6817   0.186   5.799   6.342
    2PS     H1A 6818   0.189   5.771   6.237
    2PS     H1B 6819   0.279   5.762   6.386
    2PS     C32 6820   0.069   5.752   6.421
    2PS     H2A 6821   0.081   5.779   6.526
    2PS     N31 6822  -0.060   5.829   6.385
    2PS    HN1A 6823  -0.052   5.927   6.418
    2PS    HN1B 6824  -0.085   5.817   6.286
    2PS    HN1C 6825  -0.141   5.781   6.428
    2PS     C33 6826   0.069   5.602   6.402
    2PS     O33 6827   0.424   5.938   6.297
    2PS     O34 6828   0.281   6.157   6.285
    2PS     O21 6829   0.131   5.943   5.882
    2PS     C21 6830   0.102   6.030   5.787
    2PS     O22 6831   0.182   6.075   5.712
    2PS     O35 6832   0.075   5.525   6.493
    2PS     O36 6833   0.039   5.551   6.293
    3DHA   C116 6834   0.716   5.748   4.703
    3DHA   H16R 6835   0.611   5.769   4.688
    3DHA   C115 6836   0.746   5.688   4.842
    3DHA   H15R 6837   0.675   5.608   4.862
    3DHA   H15S 6838   0.839   5.631   4.852
    3DHA   C114 6839   0.744   5.797   4.944
    3DHA   H14R 6840   0.840   5.847   4.939
    3DHA   C113 6841   0.646   5.832   5.026
    3DHA   H13R 6842   0.652   5.915   5.096
    3DHA   C112 6843   0.512   5.772   5.033
    3DHA   H12R 6844   0.520   5.666   5.007
    3DHA   H12S 6845   0.482   5.768   5.138
    3DHA   C111 6846   0.411   5.846   4.956
    3DHA   H11R 6847   0.427   5.865   4.850
    3DHA   C110 6848   0.305   5.910   5.012
    3DHA   H10R 6849   0.252   5.977   4.945
    3DHA    C19 6850   0.246   5.911   5.156
    3DHA    H9R 6851   0.279   5.819   5.205
    3DHA    H9S 6852   0.292   5.994   5.210
    3DHA    C18 6853   0.096   5.920   5.168
    3DHA    H8R 6854   0.045   5.937   5.074
    3DHA    C17 6855   0.031   5.924   5.284
    3DHA    H7R 6856  -0.075   5.948   5.284
    3DHA    C16 6857   0.102   5.898   5.413
    3DHA    H6R 6858   0.190   5.835   5.400
    3DHA    H6S 6859   0.133   5.995   5.453
    3DHA    C15 6860   0.012   5.832   5.521
    3DHA    H5R 6861   0.024   5.725   5.533
    3DHA    C14 6862  -0.069   5.893   5.613
    3DHA    H4R 6863  -0.107   5.825   5.688
    3DHA    C13 6864  -0.095   6.039   5.641
    3DHA    H3R 6865  -0.035   6.094   5.570
    3DHA    H3S 6866  -0.202   6.059   5.631
    3DHA    C12 6867  -0.047   6.075   5.783
    3DHA    H2R 6868  -0.030   6.183   5.784
    3DHA    H2S 6869  -0.113   6.055   5.868
    3DHA   C117 6870   0.810   5.774   4.608
    3DHA   H17R 6871   0.780   5.822   4.516
    3DHA   C118 6872   0.957   5.757   4.612
    3DHA   H18R 6873   0.968   5.673   4.681
    3DHA   H18S 6874   1.008   5.841   4.660
    3DHA   C119 6875   1.031   5.745   4.479
    3DHA   H19R 6876   1.044   5.647   4.434
    3DHA   C120 6877   1.097   5.844   4.412
    3DHA   H20R 6878   1.151   5.819   4.321
    3DHA   C121 6879   1.122   5.983   4.455
    3DHA   H21R 6880   1.080   6.003   4.554
    3DHA   H21S 6881   1.088   6.058   4.384
    3DHA   C122 6882   1.269   5.998   4.474
    3DHA   H22R 6883   1.300   6.095   4.512
    3DHA   H22S 6884   1.319   5.986   4.377
    3DHA   H22T 6885   1.316   5.928   4.544
    1ST    C118 6886   3.280   5.033   4.620
    1ST    H18R 6887   3.256   4.989   4.524
    1ST    H18S 6888   3.331   5.124   4.587
    1ST    H18T 6889   3.181   5.058   4.659
    1ST    C117 6890   3.360   4.942   4.712
    1ST    H17R 6891   3.302   4.851   4.726
    1ST    H17S 6892   3.454   4.915   4.664
    1ST    C116 6893   3.393   5.010   4.846
    1ST    H16R 6894   3.297   4.999   4.895
    1ST    H16S 6895   3.461   4.939   4.894
    1ST    C115 6896   3.437   5.162   4.846
    1ST    H15R 6897   3.517   5.182   4.775
    1ST    H15S 6898   3.357   5.216   4.796
    1ST    C114 6899   3.467   5.205   4.996
    1ST    H14R 6900   3.403   5.147   5.062
    1ST    H14S 6901   3.572   5.191   5.023
    1ST    C113 6902   3.441   5.349   5.020
    1ST    H13R 6903   3.503   5.416   4.960
    1ST    H13S 6904   3.341   5.382   4.993
    1ST    C112 6905   3.474   5.403   5.162
    1ST    H12R 6906   3.425   5.331   5.228
    1ST    H12S 6907   3.578   5.396   5.196
    1ST    C111 6908   3.445   5.556   5.183
    1ST    H11R 6909   3.487   5.618   5.104
    1ST    H11S 6910   3.339   5.571   5.159
    1ST    C110 6911   3.491   5.626   5.320
    1ST    H10R 6912   3.467   5.732   5.311
    1ST    H10S 6913   3.449   5.578   5.408
    1ST     C19 6914   3.641   5.611   5.339
    1ST     H9R 6915   3.657   5.505   5.361
    1ST     H9S 6916   3.696   5.642   5.250
    1ST     C18 6917   3.698   5.683   5.458
    1ST     H8R 6918   3.646   5.655   5.550
    1ST     H8S 6919   3.796   5.639   5.475
    1ST     C17 6920   3.695   5.829   5.458
    1ST     H7R 6921   3.765   5.871   5.385
    1ST     H7S 6922   3.597   5.872   5.435
    1ST     C16 6923   3.735   5.889   5.598
    1ST     H6R 6924   3.845   5.888   5.595
    1ST     H6S 6925   3.732   5.998   5.595
    1ST     C15 6926   3.667   5.838   5.730
    1ST     H5R 6927   3.563   5.860   5.704
    1ST     H5S 6928   3.675   5.730   5.739
    1ST     C14 6929   3.719   5.896   5.859
    1ST     H4R 6930   3.825   5.868   5.864
    1ST     H4S 6931   3.713   6.003   5.839
    1ST     C13 6932   3.643   5.875   5.990
    1ST     H3R 6933   3.651   5.767   6.007
    1ST     H3S 6934   3.704   5.920   6.069
    1ST     C12 6935   3.488   5.910   5.996
    1ST     H2R 6936   3.483   6.016   5.971
    1ST     H2S 6937   3.447   5.859   5.908
    2PS     C11 6938   3.428   5.867   6.125
    2PS     O12 6939   3.463   5.915   6.233
    2PS     O11 6940   3.326   5.767   6.106
    2PS      C1 6941   3.265   5.703   6.218
    2PS      HR 6942   3.208   5.611   6.199
    2PS      HS 6943   3.347   5.676   6.285
    2PS      C2 6944   3.172   5.809   6.292
    2PS      HX 6945   3.241   5.883   6.334
    2PS      C3 6946   3.095   5.743   6.412
    2PS      HA 6947   3.030   5.661   6.382
    2PS      HB 6948   3.151   5.692   6.491
    2PS     O31 6949   3.008   5.839   6.462
    2PS     P31 6950   2.923   5.799   6.602
    2PS     O32 6951   3.010   5.859   6.731
    2PS     C31 6952   3.147   5.824   6.759
    2PS     H1A 6953   3.152   5.715   6.764
    2PS     H1B 6954   3.215   5.861   6.682
    2PS     C32 6955   3.192   5.890   6.899
    2PS     H2A 6956   3.174   5.997   6.887
    2PS     N31 6957   3.102   5.825   7.013
    2PS    HN1A 6958   3.000   5.825   6.997
    2PS    HN1B 6959   3.121   5.724   7.026
    2PS    HN1C 6960   3.099   5.866   7.108
    2PS     C33 6961   3.336   5.868   6.906
    2PS     O33 6962   2.793   5.873   6.603
    2PS     O34 6963   2.923   5.657   6.614
    2PS     O21 6964   3.090   5.883   6.204
    2PS     C21 6965   3.009   5.821   6.112
    2PS     O22 6966   2.986   5.700   6.115
    2PS     O35 6967   3.405   5.933   6.830
    2PS     O36 6968   3.376   5.775   6.972
    3DHA   C116 6969   3.213   5.676   4.741
    3DHA   H16R 6970   3.292   5.638   4.677
    3DHA   C115 6971   3.223   5.643   4.887
    3DHA   H15R 6972   3.128   5.597   4.911
    3DHA   H15S 6973   3.305   5.575   4.912
    3DHA   C114 6974   3.234   5.763   4.973
    3DHA   H14R 6975   3.320   5.828   4.961
    3DHA   C113 6976   3.156   5.814   5.069
    3DHA   H13R 6977   3.194   5.900   5.124
    3DHA   C112 6978   3.033   5.745   5.128
    3DHA   H12R 6979   2.952   5.817   5.145
    3DHA   H12S 6980   2.996   5.672   5.056
    3DHA   C111 6981   3.082   5.682   5.251
    3DHA   H11R 6982   3.188   5.659   5.250
    3DHA   C110 6983   3.018   5.678   5.367
    3DHA   H10R 6984   3.071   5.643   5.456
    3DHA    C19 6985   2.875   5.703   5.378
    3DHA    H9R 6986   2.819   5.656   5.297
    3DHA    H9S 6987   2.838   5.658   5.470
    3DHA    C18 6988   2.848   5.852   5.389
    3DHA    H8R 6989   2.884   5.906   5.302
    3DHA    C17 6990   2.801   5.912   5.500
    3DHA    H7R 6991   2.794   6.021   5.498
    3DHA    C16 6992   2.777   5.842   5.628
    3DHA    H6R 6993   2.691   5.776   5.613
    3DHA    H6S 6994   2.864   5.784   5.659
    3DHA    C15 6995   2.746   5.948   5.724
    3DHA    H5R 6996   2.691   6.026   5.673
    3DHA    C14 6997   2.768   5.951   5.858
    3DHA    H4R 6998   2.725   6.028   5.922
    3DHA    C13 6999   2.843   5.851   5.934
    3DHA    H3R 7000   2.778   5.781   5.987
    3DHA    H3S 7001   2.901   5.787   5.868
    3DHA    C12 7002   2.928   5.922   6.033
    3DHA    H2R 7003   2.997   5.998   5.995
    3DHA    H2S 7004   2.865   5.982   6.099
    3DHA   C117 7005   3.114   5.747   4.679
    3DHA   H17R 7006   3.111   5.753   4.570
    3DHA   C118 7007   3.001   5.813   4.746
    3DHA   H18R 7008   3.025   5.870   4.835
    3DHA   H18S 7009   2.939   5.729   4.780
    3DHA   C119 7010   2.918   5.881   4.639
    3DHA   H19R 7011   2.950   5.984   4.622
    3DHA   C120 7012   2.811   5.843   4.566
    3DHA   H20R 7013   2.772   5.910   4.490
    3DHA   C121 7014   2.762   5.705   4.563
    3DHA   H21R 7015   2.662   5.706   4.607
    3DHA   H21S 7016   2.827   5.641   4.624
    3DHA   C122 7017   2.750   5.642   4.423
    3DHA   H22R 7018   2.719   5.538   4.435
    3DHA   H22S 7019   2.844   5.642   4.368
    3DHA   H22T 7020   2.674   5.691   4.363
    1ST    C118 7021   2.059   4.094   4.250
    1ST    H18R 7022   2.157   4.124   4.213
    1ST    H18S 7023   2.001   4.102   4.158
    1ST    H18T 7024   2.064   3.994   4.293
    1ST    C117 7025   2.002   4.209   4.343
    1ST    H17R 7026   2.032   4.304   4.298
    1ST    H17S 7027   1.894   4.205   4.355
    1ST    C116 7028   2.065   4.214   4.483
    1ST    H16R 7029   2.033   4.122   4.532
    1ST    H16S 7030   2.174   4.216   4.478
    1ST    C115 7031   2.011   4.329   4.564
    1ST    H15R 7032   2.010   4.430   4.521
    1ST    H15S 7033   1.907   4.305   4.584
    1ST    C114 7034   2.081   4.354   4.703
    1ST    H14R 7035   2.171   4.414   4.689
    1ST    H14S 7036   2.018   4.409   4.773
    1ST    C113 7037   2.107   4.222   4.776
    1ST    H13R 7038   2.017   4.161   4.791
    1ST    H13S 7039   2.177   4.166   4.715
    1ST    C112 7040   2.186   4.230   4.904
    1ST    H12R 7041   2.204   4.131   4.946
    1ST    H12S 7042   2.287   4.265   4.881
    1ST    C111 7043   2.124   4.314   5.011
    1ST    H11R 7044   2.117   4.415   4.971
    1ST    H11S 7045   2.025   4.272   5.031
    1ST    C110 7046   2.202   4.311   5.146
    1ST    H10R 7047   2.191   4.217   5.199
    1ST    H10S 7048   2.310   4.316   5.131
    1ST     C19 7049   2.169   4.418   5.251
    1ST     H9R 7050   2.198   4.511   5.203
    1ST     H9S 7051   2.060   4.425   5.259
    1ST     C18 7052   2.241   4.406   5.387
    1ST     H8R 7053   2.203   4.327   5.452
    1ST     H8S 7054   2.343   4.376   5.367
    1ST     C17 7055   2.244   4.542   5.469
    1ST     H7R 7056   2.263   4.630   5.407
    1ST     H7S 7057   2.150   4.571   5.517
    1ST     C16 7058   2.349   4.537   5.578
    1ST     H6R 7059   2.438   4.581   5.533
    1ST     H6S 7060   2.324   4.612   5.653
    1ST     C15 7061   2.384   4.411   5.654
    1ST     H5R 7062   2.309   4.332   5.645
    1ST     H5S 7063   2.471   4.367   5.603
    1ST     C14 7064   2.448   4.429   5.789
    1ST     H4R 7065   2.541   4.485   5.780
    1ST     H4S 7066   2.378   4.498   5.837
    1ST     C13 7067   2.465   4.305   5.879
    1ST     H3R 7068   2.368   4.262   5.903
    1ST     H3S 7069   2.525   4.230   5.828
    1ST     C12 7070   2.532   4.343   6.011
    1ST     H2R 7071   2.626   4.393   5.989
    1ST     H2S 7072   2.461   4.405   6.066
    2PS     C11 7073   2.562   4.214   6.091
    2PS     O12 7074   2.669   4.182   6.143
    2PS     O11 7075   2.444   4.144   6.113
    2PS      C1 7076   2.450   4.040   6.214
    2PS      HR 7077   2.372   3.966   6.200
    2PS      HS 7078   2.548   3.992   6.213
    2PS      C2 7079   2.432   4.101   6.350
    2PS      HX 7080   2.502   4.182   6.373
    2PS      C3 7081   2.447   4.003   6.461
    2PS      HA 7082   2.376   3.921   6.449
    2PS      HB 7083   2.549   3.968   6.478
    2PS     O31 7084   2.419   4.072   6.584
    2PS     P31 7085   2.467   4.008   6.721
    2PS     O32 7086   2.623   4.041   6.718
    2PS     C31 7087   2.689   4.151   6.783
    2PS     H1A 7088   2.633   4.245   6.790
    2PS     H1B 7089   2.697   4.121   6.887
    2PS     C32 7090   2.830   4.169   6.727
    2PS     H2A 7091   2.888   4.078   6.742
    2PS     N31 7092   2.827   4.178   6.574
    2PS    HN1A 7093   2.917   4.217   6.543
    2PS    HN1B 7094   2.813   4.089   6.524
    2PS    HN1C 7095   2.755   4.240   6.533
    2PS     C33 7096   2.906   4.285   6.784
    2PS     O33 7097   2.403   4.085   6.833
    2PS     O34 7098   2.452   3.862   6.710
    2PS     O21 7099   2.287   4.132   6.357
    2PS     C21 7100   2.239   4.245   6.309
    2PS     O22 7101   2.303   4.350   6.298
    2PS     O35 7102   2.967   4.367   6.717
    2PS     O36 7103   2.925   4.302   6.900
    3DHA   C116 7104   0.990   3.863   5.842
    3DHA   H16R 7105   0.993   3.920   5.934
    3DHA   C115 7106   1.119   3.828   5.779
    3DHA   H15R 7107   1.119   3.726   5.740
    3DHA   H15S 7108   1.138   3.893   5.692
    3DHA   C114 7109   1.229   3.819   5.876
    3DHA   H14R 7110   1.197   3.773   5.970
    3DHA   C113 7111   1.361   3.842   5.853
    3DHA   H13R 7112   1.424   3.828   5.940
    3DHA   C112 7113   1.421   3.887   5.729
    3DHA   H12R 7114   1.504   3.819   5.715
    3DHA   H12S 7115   1.351   3.888   5.645
    3DHA   C111 7116   1.486   4.024   5.752
    3DHA   H11R 7117   1.417   4.108   5.750
    3DHA   C110 7118   1.615   4.055   5.768
    3DHA   H10R 7119   1.637   4.160   5.782
    3DHA    C19 7120   1.729   3.958   5.789
    3DHA    H9R 7121   1.711   3.865   5.734
    3DHA    H9S 7122   1.815   4.004   5.739
    3DHA    C18 7123   1.753   3.920   5.926
    3DHA    H8R 7124   1.665   3.891   5.984
    3DHA    C17 7125   1.874   3.931   5.991
    3DHA    H7R 7126   1.886   3.890   6.091
    3DHA    C16 7127   2.011   3.964   5.931
    3DHA    H6R 7128   2.090   3.894   5.961
    3DHA    H6S 7129   2.006   3.921   5.830
    3DHA    C15 7130   2.063   4.101   5.936
    3DHA    H5R 7131   2.078   4.146   5.838
    3DHA    C14 7132   2.074   4.179   6.046
    3DHA    H4R 7133   2.116   4.277   6.023
    3DHA    C13 7134   2.042   4.144   6.187
    3DHA    H3R 7135   1.934   4.134   6.199
    3DHA    H3S 7136   2.083   4.046   6.213
    3DHA    C12 7137   2.094   4.248   6.294
    3DHA    H2R 7138   2.058   4.346   6.260
    3DHA    H2S 7139   2.050   4.229   6.392
    3DHA   C117 7140   0.871   3.812   5.802
    3DHA   H17R 7141   0.787   3.833   5.867
    3DHA   C118 7142   0.841   3.737   5.678
    3DHA   H18R 7143   0.735   3.713   5.675
    3DHA   H18S 7144   0.876   3.634   5.678
    3DHA   C119 7145   0.880   3.819   5.560
    3DHA   H19R 7146   0.828   3.915   5.558
    3DHA   C120 7147   0.963   3.787   5.453
    3DHA   H20R 7148   0.985   3.862   5.378
    3DHA   C121 7149   1.033   3.657   5.445
    3DHA   H21R 7150   0.982   3.593   5.373
    3DHA   H21S 7151   1.030   3.596   5.536
    3DHA   C122 7152   1.182   3.679   5.420
    3DHA   H22R 7153   1.190   3.710   5.316
    3DHA   H22S 7154   1.241   3.589   5.435
    3DHA   H22T 7155   1.225   3.755   5.485
    1ST    C118 7156   6.330   2.105   4.479
    1ST    H18R 7157   6.328   2.166   4.389
    1ST    H18S 7158   6.404   2.025   4.470
    1ST    H18T 7159   6.362   2.163   4.566
    1ST    C117 7160   6.199   2.040   4.496
    1ST    H17R 7161   6.116   2.112   4.502
    1ST    H17S 7162   6.171   1.983   4.407
    1ST    C116 7163   6.190   1.933   4.609
    1ST    H16R 7164   6.096   1.878   4.598
    1ST    H16S 7165   6.266   1.856   4.592
    1ST    C115 7166   6.200   1.983   4.752
    1ST    H15R 7167   6.238   1.890   4.795
    1ST    H15S 7168   6.288   2.047   4.754
    1ST    C114 7169   6.085   2.043   4.818
    1ST    H14R 7170   6.034   2.128   4.773
    1ST    H14S 7171   6.001   1.974   4.823
    1ST    C113 7172   6.137   2.092   4.964
    1ST    H13R 7173   6.200   2.012   5.004
    1ST    H13S 7174   6.194   2.185   4.971
    1ST    C112 7175   6.024   2.109   5.064
    1ST    H12R 7176   5.951   2.173   5.013
    1ST    H12S 7177   5.984   2.010   5.088
    1ST    C111 7178   6.066   2.178   5.194
    1ST    H11R 7179   6.143   2.123   5.250
    1ST    H11S 7180   6.109   2.273   5.162
    1ST    C110 7181   5.950   2.202   5.289
    1ST    H10R 7182   5.882   2.264   5.231
    1ST    H10S 7183   5.899   2.107   5.309
    1ST     C19 7184   5.985   2.267   5.419
    1ST     H9R 7185   5.930   2.229   5.505
    1ST     H9S 7186   6.092   2.252   5.439
    1ST     C18 7187   5.952   2.418   5.409
    1ST     H8R 7188   6.052   2.461   5.413
    1ST     H8S 7189   5.901   2.442   5.316
    1ST     C17 7190   5.871   2.484   5.526
    1ST     H7R 7191   5.821   2.578   5.499
    1ST     H7S 7192   5.788   2.420   5.557
    1ST     C16 7193   5.963   2.514   5.640
    1ST     H6R 7194   6.009   2.419   5.668
    1ST     H6S 7195   6.039   2.582   5.600
    1ST     C15 7196   5.879   2.572   5.759
    1ST     H5R 7197   5.810   2.647   5.721
    1ST     H5S 7198   5.809   2.499   5.800
    1ST     C14 7199   5.954   2.652   5.872
    1ST     H4R 7200   5.985   2.581   5.950
    1ST     H4S 7201   6.053   2.685   5.842
    1ST     C13 7202   5.869   2.769   5.925
    1ST     H3R 7203   5.925   2.830   5.996
    1ST     H3S 7204   5.847   2.836   5.842
    1ST     C12 7205   5.739   2.725   6.005
    1ST     H2R 7206   5.658   2.798   6.005
    1ST     H2S 7207   5.696   2.643   5.947
    2PS     C11 7208   5.773   2.677   6.141
    2PS     O12 7209   5.758   2.567   6.178
    2PS     O11 7210   5.814   2.779   6.222
    2PS      C1 7211   5.836   2.754   6.364
    2PS      HR 7212   5.824   2.847   6.421
    2PS      HS 7213   5.749   2.693   6.393
    2PS      C2 7214   5.962   2.668   6.382
    2PS      HX 7215   5.954   2.568   6.337
    2PS      C3 7216   5.971   2.625   6.529
    2PS      HA 7217   5.900   2.549   6.561
    2PS      HB 7218   6.072   2.585   6.546
    2PS     O31 7219   5.962   2.740   6.616
    2PS     P31 7220   5.945   2.728   6.773
    2PS     O32 7221   5.804   2.664   6.780
    2PS     C31 7222   5.774   2.564   6.868
    2PS     H1A 7223   5.815   2.467   6.837
    2PS     H1B 7224   5.826   2.598   6.958
    2PS     C32 7225   5.624   2.540   6.886
    2PS     H2A 7226   5.585   2.642   6.895
    2PS     N31 7227   5.561   2.476   6.768
    2PS    HN1A 7228   5.551   2.543   6.689
    2PS    HN1B 7229   5.618   2.391   6.752
    2PS    HN1C 7230   5.464   2.448   6.788
    2PS     C33 7231   5.587   2.467   7.011
    2PS     O33 7232   6.050   2.637   6.826
    2PS     O34 7233   5.950   2.870   6.829
    2PS     O21 7234   6.081   2.738   6.316
    2PS     C21 7235   6.110   2.865   6.338
    2PS     O22 7236   6.050   2.937   6.412
    2PS     O35 7237   5.479   2.485   7.060
    2PS     O36 7238   5.660   2.377   7.048
    3DHA   C116 7239   6.389   2.607   5.294
    3DHA   H16R 7240   6.366   2.688   5.362
    3DHA   C115 7241   6.523   2.561   5.289
    3DHA   H15R 7242   6.533   2.463   5.334
    3DHA   H15S 7243   6.551   2.563   5.184
    3DHA   C114 7244   6.627   2.651   5.350
    3DHA   H14R 7245   6.637   2.753   5.314
    3DHA   C113 7246   6.705   2.621   5.452
    3DHA   H13R 7247   6.775   2.697   5.485
    3DHA   C112 7248   6.708   2.489   5.526
    3DHA   H12R 7249   6.723   2.401   5.463
    3DHA   H12S 7250   6.798   2.482   5.589
    3DHA   C111 7251   6.589   2.459   5.611
    3DHA   H11R 7252   6.535   2.376   5.567
    3DHA   C110 7253   6.568   2.512   5.734
    3DHA   H10R 7254   6.480   2.480   5.790
    3DHA    C19 7255   6.649   2.604   5.810
    3DHA    H9R 7256   6.751   2.564   5.816
    3DHA    H9S 7257   6.660   2.698   5.755
    3DHA    C18 7258   6.602   2.623   5.950
    3DHA    H8R 7259   6.666   2.572   6.021
    3DHA    C17 7260   6.508   2.695   5.998
    3DHA    H7R 7261   6.495   2.688   6.106
    3DHA    C16 7262   6.408   2.770   5.923
    3DHA    H6R 7263   6.420   2.760   5.815
    3DHA    H6S 7264   6.309   2.725   5.933
    3DHA    C15 7265   6.399   2.917   5.956
    3DHA    H5R 7266   6.468   2.991   5.916
    3DHA    C14 7267   6.309   2.970   6.036
    3DHA    H4R 7268   6.311   3.079   6.046
    3DHA    C13 7269   6.203   2.909   6.114
    3DHA    H3R 7270   6.115   2.972   6.099
    3DHA    H3S 7271   6.173   2.810   6.078
    3DHA    C12 7272   6.227   2.916   6.261
    3DHA    H2R 7273   6.313   2.849   6.270
    3DHA    H2S 7274   6.249   3.017   6.296
    3DHA   C117 7275   6.280   2.561   5.234
    3DHA   H17R 7276   6.186   2.611   5.258
    3DHA   C118 7277   6.275   2.457   5.125
    3DHA   H18R 7278   6.180   2.448   5.072
    3DHA   H18S 7279   6.283   2.360   5.174
    3DHA   C119 7280   6.378   2.494   5.020
    3DHA   H19R 7281   6.377   2.589   4.967
    3DHA   C120 7282   6.478   2.415   4.971
    3DHA   H20R 7283   6.540   2.464   4.897
    3DHA   C121 7284   6.505   2.271   5.009
    3DHA   H21R 7285   6.529   2.211   4.920
    3DHA   H21S 7286   6.407   2.231   5.036
    3DHA   C122 7287   6.610   2.249   5.114
    3DHA   H22R 7288   6.657   2.151   5.123
    3DHA   H22S 7289   6.576   2.270   5.215
    3DHA   H22T 7290   6.700   2.305   5.086
    1ST    C118 7291   4.894   4.645   4.491
    1ST    H18R 7292   4.901   4.674   4.386
    1ST    H18S 7293   4.806   4.697   4.528
    1ST    H18T 7294   4.869   4.539   4.481
    1ST    C117 7295   5.021   4.666   4.572
    1ST    H17R 7296   5.019   4.616   4.669
    1ST    H17S 7297   5.102   4.612   4.523
    1ST    C116 7298   5.059   4.813   4.605
    1ST    H16R 7299   5.070   4.871   4.513
    1ST    H16S 7300   4.984   4.849   4.676
    1ST    C115 7301   5.198   4.806   4.669
    1ST    H15R 7302   5.255   4.714   4.653
    1ST    H15S 7303   5.259   4.884   4.624
    1ST    C114 7304   5.185   4.846   4.814
    1ST    H14R 7305   5.281   4.861   4.864
    1ST    H14S 7306   5.140   4.946   4.821
    1ST    C113 7307   5.115   4.746   4.908
    1ST    H13R 7308   5.010   4.737   4.881
    1ST    H13S 7309   5.168   4.651   4.898
    1ST    C112 7310   5.138   4.782   5.059
    1ST    H12R 7311   5.241   4.748   5.072
    1ST    H12S 7312   5.143   4.887   5.087
    1ST    C111 7313   5.036   4.716   5.153
    1ST    H11R 7314   5.072   4.722   5.256
    1ST    H11S 7315   4.941   4.769   5.143
    1ST    C110 7316   5.038   4.561   5.144
    1ST    H10R 7317   4.975   4.512   5.219
    1ST    H10S 7318   5.008   4.518   5.048
    1ST     C19 7319   5.165   4.493   5.186
    1ST     H9R 7320   5.156   4.388   5.160
    1ST     H9S 7321   5.248   4.524   5.123
    1ST     C18 7322   5.209   4.504   5.326
    1ST     H8R 7323   5.216   4.611   5.349
    1ST     H8S 7324   5.133   4.459   5.389
    1ST     C17 7325   5.348   4.439   5.355
    1ST     H7R 7326   5.357   4.341   5.307
    1ST     H7S 7327   5.435   4.490   5.314
    1ST     C16 7328   5.363   4.411   5.509
    1ST     H6R 7329   5.404   4.502   5.553
    1ST     H6S 7330   5.269   4.387   5.558
    1ST     C15 7331   5.461   4.299   5.526
    1ST     H5R 7332   5.404   4.212   5.495
    1ST     H5S 7333   5.546   4.330   5.464
    1ST     C14 7334   5.503   4.267   5.672
    1ST     H4R 7335   5.540   4.363   5.708
    1ST     H4S 7336   5.420   4.243   5.740
    1ST     C13 7337   5.622   4.167   5.681
    1ST     H3R 7338   5.626   4.087   5.606
    1ST     H3S 7339   5.719   4.215   5.664
    1ST     C12 7340   5.621   4.099   5.820
    1ST     H2R 7341   5.521   4.057   5.832
    1ST     H2S 7342   5.689   4.014   5.815
    2PS     C11 7343   5.665   4.184   5.940
    2PS     O12 7344   5.774   4.233   5.965
    2PS     O11 7345   5.555   4.203   6.020
    2PS      C1 7346   5.579   4.263   6.152
    2PS      HR 7347   5.483   4.249   6.203
    2PS      HS 7348   5.669   4.215   6.192
    2PS      C2 7349   5.603   4.416   6.137
    2PS      HX 7350   5.694   4.433   6.079
    2PS      C3 7351   5.623   4.488   6.271
    2PS      HA 7352   5.705   4.443   6.328
    2PS      HB 7353   5.652   4.593   6.256
    2PS     O31 7354   5.510   4.504   6.339
    2PS     P31 7355   5.504   4.544   6.489
    2PS     O32 7356   5.523   4.699   6.493
    2PS     C31 7357   5.429   4.780   6.431
    2PS     H1A 7358   5.420   4.753   6.325
    2PS     H1B 7359   5.326   4.764   6.464
    2PS     C32 7360   5.465   4.933   6.449
    2PS     H2A 7361   5.445   4.969   6.550
    2PS     N31 7362   5.611   4.953   6.423
    2PS    HN1A 7363   5.643   4.902   6.339
    2PS    HN1B 7364   5.633   5.054   6.415
    2PS    HN1C 7365   5.675   4.919   6.496
    2PS     C33 7366   5.374   5.014   6.362
    2PS     O33 7367   5.373   4.508   6.541
    2PS     O34 7368   5.621   4.485   6.551
    2PS     O21 7369   5.488   4.480   6.073
    2PS     C21 7370   5.513   4.594   6.002
    2PS     O22 7371   5.622   4.653   5.985
    2PS     O35 7372   5.419   5.077   6.271
    2PS     O36 7373   5.265   5.036   6.402
    3DHA   C116 7374   5.610   5.450   4.907
    3DHA   H16R 7375   5.710   5.448   4.947
    3DHA   C115 7376   5.517   5.350   4.966
    3DHA   H15R 7377   5.534   5.352   5.073
    3DHA   H15S 7378   5.415   5.380   4.938
    3DHA   C114 7379   5.543   5.218   4.911
    3DHA   H14R 7380   5.537   5.210   4.802
    3DHA   C113 7381   5.559   5.106   4.991
    3DHA   H13R 7382   5.583   5.012   4.942
    3DHA   C112 7383   5.545   5.095   5.139
    3DHA   H12R 7384   5.643   5.116   5.182
    3DHA   H12S 7385   5.475   5.168   5.181
    3DHA   C111 7386   5.521   4.953   5.176
    3DHA   H11R 7387   5.578   4.882   5.119
    3DHA   C110 7388   5.442   4.905   5.269
    3DHA   H10R 7389   5.432   4.797   5.270
    3DHA    C19 7390   5.341   4.972   5.345
    3DHA    H9R 7391   5.282   5.049   5.295
    3DHA    H9S 7392   5.265   4.904   5.383
    3DHA    C18 7393   5.399   5.044   5.462
    3DHA    H8R 7394   5.441   5.142   5.438
    3DHA    C17 7395   5.377   5.020   5.593
    3DHA    H7R 7396   5.412   5.098   5.661
    3DHA    C16 7397   5.330   4.895   5.660
    3DHA    H6R 7398   5.320   4.923   5.766
    3DHA    H6S 7399   5.230   4.877   5.620
    3DHA    C15 7400   5.428   4.789   5.629
    3DHA    H5R 7401   5.493   4.827   5.550
    3DHA    C14 7402   5.460   4.680   5.702
    3DHA    H4R 7403   5.546   4.615   5.686
    3DHA    C13 7404   5.363   4.620   5.802
    3DHA    H3R 7405   5.267   4.666   5.783
    3DHA    H3S 7406   5.349   4.514   5.780
    3DHA    C12 7407   5.385   4.657   5.949
    3DHA    H2R 7408   5.404   4.764   5.956
    3DHA    H2S 7409   5.304   4.630   6.017
    3DHA   C117 7410   5.578   5.548   4.821
    3DHA   H17R 7411   5.647   5.624   4.784
    3DHA   C118 7412   5.439   5.575   4.761
    3DHA   H18R 7413   5.439   5.682   4.736
    3DHA   H18S 7414   5.354   5.557   4.827
    3DHA   C119 7415   5.437   5.485   4.637
    3DHA   H19R 7416   5.509   5.516   4.562
    3DHA   C120 7417   5.349   5.387   4.608
    3DHA   H20R 7418   5.361   5.341   4.511
    3DHA   C121 7419   5.245   5.336   4.696
    3DHA   H21R 7420   5.221   5.407   4.775
    3DHA   H21S 7421   5.270   5.243   4.748
    3DHA   C122 7422   5.119   5.302   4.613
    3DHA   H22R 7423   5.140   5.243   4.524
    3DHA   H22S 7424   5.064   5.391   4.580
    3DHA   H22T 7425   5.051   5.240   4.672
    1ST    C118 7426   3.142   4.139   4.004
    1ST    H18R 7427   3.247   4.138   4.035
    1ST    H18S 7428   3.109   4.226   3.947
    1ST    H18T 7429   3.131   4.047   3.946
    1ST    C117 7430   3.062   4.123   4.135
    1ST    H17R 7431   2.956   4.107   4.109
    1ST    H17S 7432   3.105   4.030   4.174
    1ST    C116 7433   3.079   4.234   4.232
    1ST    H16R 7434   3.070   4.323   4.169
    1ST    H16S 7435   2.996   4.232   4.302
    1ST    C115 7436   3.212   4.246   4.315
    1ST    H15R 7437   3.303   4.269   4.260
    1ST    H15S 7438   3.214   4.320   4.396
    1ST    C114 7439   3.247   4.114   4.395
    1ST    H14R 7440   3.158   4.069   4.440
    1ST    H14S 7441   3.285   4.037   4.327
    1ST    C113 7442   3.370   4.136   4.485
    1ST    H13R 7443   3.461   4.155   4.427
    1ST    H13S 7444   3.350   4.220   4.552
    1ST    C112 7445   3.399   4.016   4.567
    1ST    H12R 7446   3.319   4.016   4.642
    1ST    H12S 7447   3.381   3.920   4.517
    1ST    C111 7448   3.538   4.018   4.627
    1ST    H11R 7449   3.607   3.995   4.546
    1ST    H11S 7450   3.569   4.119   4.655
    1ST    C110 7451   3.549   3.915   4.738
    1ST    H10R 7452   3.471   3.931   4.813
    1ST    H10S 7453   3.537   3.813   4.702
    1ST     C19 7454   3.677   3.923   4.811
    1ST     H9R 7455   3.748   3.900   4.731
    1ST     H9S 7456   3.696   4.024   4.848
    1ST     C18 7457   3.690   3.834   4.927
    1ST     H8R 7458   3.628   3.878   5.006
    1ST     H8S 7459   3.651   3.734   4.913
    1ST     C17 7460   3.839   3.833   4.988
    1ST     H7R 7461   3.909   3.774   4.928
    1ST     H7S 7462   3.877   3.934   4.969
    1ST     C16 7463   3.853   3.791   5.132
    1ST     H6R 7464   3.783   3.837   5.202
    1ST     H6S 7465   3.848   3.682   5.142
    1ST     C15 7466   3.996   3.831   5.179
    1ST     H5R 7467   4.070   3.791   5.110
    1ST     H5S 7468   4.001   3.940   5.180
    1ST     C14 7469   4.012   3.790   5.327
    1ST     H4R 7470   3.943   3.838   5.396
    1ST     H4S 7471   4.005   3.683   5.349
    1ST     C13 7472   4.158   3.823   5.375
    1ST     H3R 7473   4.214   3.865   5.292
    1ST     H3S 7474   4.150   3.896   5.456
    1ST     C12 7475   4.234   3.693   5.423
    1ST     H2R 7476   4.209   3.600   5.372
    1ST     H2S 7477   4.342   3.704   5.428
    2PS     C11 7478   4.198   3.676   5.570
    2PS     O12 7479   4.108   3.606   5.608
    2PS     O11 7480   4.274   3.747   5.658
    2PS      C1 7481   4.234   3.772   5.793
    2PS      HR 7482   4.129   3.801   5.802
    2PS      HS 7483   4.250   3.683   5.853
    2PS      C2 7484   4.312   3.889   5.845
    2PS      HX 7485   4.415   3.867   5.818
    2PS      C3 7486   4.295   3.908   5.999
    2PS      HA 7487   4.189   3.925   6.017
    2PS      HB 7488   4.315   3.814   6.052
    2PS     O31 7489   4.375   4.015   6.037
    2PS     P31 7490   4.347   4.104   6.165
    2PS     O32 7491   4.309   3.997   6.269
    2PS     C31 7492   4.407   3.954   6.365
    2PS     H1A 7493   4.496   3.922   6.309
    2PS     H1B 7494   4.429   4.041   6.427
    2PS     C32 7495   4.355   3.836   6.447
    2PS     H2A 7496   4.273   3.859   6.515
    2PS     N31 7497   4.306   3.723   6.357
    2PS    HN1A 7498   4.221   3.759   6.310
    2PS    HN1B 7499   4.364   3.698   6.275
    2PS    HN1C 7500   4.290   3.639   6.414
    2PS     C33 7501   4.464   3.794   6.540
    2PS     O33 7502   4.478   4.166   6.209
    2PS     O34 7503   4.229   4.188   6.137
    2PS     O21 7504   4.257   4.006   5.777
    2PS     C21 7505   4.340   4.109   5.737
    2PS     O22 7506   4.459   4.105   5.746
    2PS     O35 7507   4.539   3.705   6.503
    2PS     O36 7508   4.479   3.838   6.651
    3DHA   C116 7509   3.440   4.539   4.726
    3DHA   H16R 7510   3.377   4.519   4.812
    3DHA   C115 7511   3.558   4.455   4.730
    3DHA   H15R 7512   3.534   4.349   4.742
    3DHA   H15S 7513   3.605   4.456   4.631
    3DHA   C114 7514   3.654   4.508   4.831
    3DHA   H14R 7515   3.698   4.605   4.809
    3DHA   C113 7516   3.679   4.458   4.954
    3DHA   H13R 7517   3.744   4.506   5.026
    3DHA   C112 7518   3.619   4.339   5.018
    3DHA   H12R 7519   3.518   4.319   4.981
    3DHA   H12S 7520   3.670   4.243   5.005
    3DHA   C111 7521   3.624   4.367   5.165
    3DHA   H11R 7522   3.560   4.448   5.198
    3DHA   C110 7523   3.699   4.302   5.256
    3DHA   H10R 7524   3.691   4.342   5.356
    3DHA    C19 7525   3.797   4.186   5.230
    3DHA    H9R 7526   3.738   4.101   5.195
    3DHA    H9S 7527   3.866   4.224   5.155
    3DHA    C18 7528   3.857   4.162   5.368
    3DHA    H8R 7529   3.781   4.122   5.434
    3DHA    C17 7530   3.977   4.186   5.408
    3DHA    H7R 7531   4.005   4.153   5.507
    3DHA    C16 7532   4.099   4.240   5.333
    3DHA    H6R 7533   4.063   4.256   5.231
    3DHA    H6S 7534   4.112   4.340   5.376
    3DHA    C15 7535   4.221   4.157   5.343
    3DHA    H5R 7536   4.233   4.069   5.280
    3DHA    C14 7537   4.316   4.168   5.441
    3DHA    H4R 7538   4.387   4.085   5.437
    3DHA    C13 7539   4.328   4.268   5.549
    3DHA    H3R 7540   4.433   4.289   5.570
    3DHA    H3S 7541   4.280   4.361   5.515
    3DHA    C12 7542   4.259   4.217   5.679
    3DHA    H2R 7543   4.249   4.303   5.745
    3DHA    H2S 7544   4.159   4.180   5.655
    3DHA   C117 7545   3.406   4.621   4.632
    3DHA   H17R 7546   3.305   4.661   4.641
    3DHA   C118 7547   3.484   4.651   4.505
    3DHA   H18R 7548   3.495   4.563   4.443
    3DHA   H18S 7549   3.587   4.671   4.535
    3DHA   C119 7550   3.415   4.757   4.428
    3DHA   H19R 7551   3.447   4.859   4.443
    3DHA   C120 7552   3.311   4.744   4.355
    3DHA   H20R 7553   3.262   4.828   4.305
    3DHA   C121 7554   3.241   4.613   4.324
    3DHA   H21R 7555   3.294   4.521   4.353
    3DHA   H21S 7556   3.235   4.596   4.217
    3DHA   C122 7557   3.105   4.606   4.398
    3DHA   H22R 7558   3.045   4.517   4.378
    3DHA   H22S 7559   3.037   4.686   4.368
    3DHA   H22T 7560   3.114   4.593   4.506
    1ST    C118 7561   5.060   2.936   4.349
    1ST    H18R 7562   5.045   2.976   4.450
    1ST    H18S 7563   5.084   2.830   4.341
    1ST    H18T 7564   4.974   2.965   4.288
    1ST    C117 7565   5.169   3.022   4.278
    1ST    H17R 7566   5.204   2.960   4.195
    1ST    H17S 7567   5.129   3.108   4.225
    1ST    C116 7568   5.300   3.059   4.351
    1ST    H16R 7569   5.346   2.964   4.381
    1ST    H16S 7570   5.360   3.107   4.275
    1ST    C115 7571   5.273   3.158   4.474
    1ST    H15R 7572   5.220   3.245   4.433
    1ST    H15S 7573   5.213   3.109   4.551
    1ST    C114 7574   5.406   3.198   4.532
    1ST    H14R 7575   5.457   3.106   4.564
    1ST    H14S 7576   5.472   3.244   4.459
    1ST    C113 7577   5.390   3.289   4.653
    1ST    H13R 7578   5.353   3.383   4.611
    1ST    H13S 7579   5.303   3.250   4.707
    1ST    C112 7580   5.498   3.286   4.751
    1ST    H12R 7581   5.540   3.185   4.757
    1ST    H12S 7582   5.572   3.358   4.717
    1ST    C111 7583   5.461   3.324   4.893
    1ST    H11R 7584   5.419   3.424   4.884
    1ST    H11S 7585   5.369   3.274   4.925
    1ST    C110 7586   5.564   3.306   5.000
    1ST    H10R 7587   5.572   3.200   5.023
    1ST    H10S 7588   5.667   3.324   4.970
    1ST     C19 7589   5.538   3.372   5.140
    1ST     H9R 7590   5.519   3.476   5.111
    1ST     H9S 7591   5.443   3.343   5.185
    1ST     C18 7592   5.646   3.368   5.245
    1ST     H8R 7593   5.699   3.274   5.265
    1ST     H8S 7594   5.720   3.445   5.224
    1ST     C17 7595   5.594   3.412   5.381
    1ST     H7R 7596   5.672   3.441   5.451
    1ST     H7S 7597   5.540   3.507   5.377
    1ST     C16 7598   5.528   3.295   5.453
    1ST     H6R 7599   5.457   3.242   5.390
    1ST     H6S 7600   5.598   3.212   5.469
    1ST     C15 7601   5.472   3.328   5.590
    1ST     H5R 7602   5.537   3.390   5.652
    1ST     H5S 7603   5.383   3.391   5.574
    1ST     C14 7604   5.435   3.211   5.676
    1ST     H4R 7605   5.361   3.232   5.754
    1ST     H4S 7606   5.385   3.130   5.622
    1ST     C13 7607   5.560   3.157   5.747
    1ST     H3R 7608   5.626   3.103   5.678
    1ST     H3S 7609   5.622   3.238   5.786
    1ST     C12 7610   5.535   3.044   5.842
    1ST     H2R 7611   5.450   2.979   5.821
    1ST     H2S 7612   5.626   2.982   5.840
    2PS     C11 7613   5.517   3.097   5.974
    2PS     O12 7614   5.426   3.073   6.047
    2PS     O11 7615   5.619   3.175   6.010
    2PS      C1 7616   5.629   3.225   6.139
    2PS      HR 7617   5.540   3.286   6.160
    2PS      HS 7618   5.636   3.147   6.214
    2PS      C2 7619   5.743   3.334   6.144
    2PS      HX 7620   5.833   3.272   6.134
    2PS      C3 7621   5.730   3.409   6.282
    2PS      HA 7622   5.747   3.330   6.356
    2PS      HB 7623   5.808   3.482   6.305
    2PS     O31 7624   5.600   3.459   6.288
    2PS     P31 7625   5.543   3.540   6.417
    2PS     O32 7626   5.488   3.674   6.355
    2PS     C31 7627   5.571   3.762   6.282
    2PS     H1A 7628   5.664   3.778   6.337
    2PS     H1B 7629   5.579   3.716   6.183
    2PS     C32 7630   5.494   3.901   6.260
    2PS     H2A 7631   5.566   3.960   6.204
    2PS     N31 7632   5.364   3.885   6.179
    2PS    HN1A 7633   5.325   3.974   6.143
    2PS    HN1B 7634   5.375   3.820   6.100
    2PS    HN1C 7635   5.292   3.842   6.240
    2PS     C33 7636   5.495   3.987   6.385
    2PS     O33 7637   5.430   3.473   6.480
    2PS     O34 7638   5.657   3.567   6.505
    2PS     O21 7639   5.725   3.432   6.037
    2PS     C21 7640   5.839   3.478   5.987
    2PS     O22 7641   5.952   3.450   6.025
    2PS     O35 7642   5.390   4.030   6.429
    2PS     O36 7643   5.599   4.011   6.437
    3DHA   C116 7644   6.216   3.318   4.715
    3DHA   H16R 7645   6.142   3.251   4.758
    3DHA   C115 7646   6.265   3.408   4.825
    3DHA   H15R 7647   6.291   3.501   4.774
    3DHA   H15S 7648   6.179   3.431   4.888
    3DHA   C114 7649   6.385   3.354   4.888
    3DHA   H14R 7650   6.450   3.313   4.811
    3DHA   C113 7651   6.419   3.341   5.015
    3DHA   H13R 7652   6.506   3.277   5.028
    3DHA   C112 7653   6.342   3.387   5.136
    3DHA   H12R 7654   6.405   3.434   5.211
    3DHA   H12S 7655   6.255   3.444   5.103
    3DHA   C111 7656   6.279   3.269   5.201
    3DHA   H11R 7657   6.349   3.185   5.211
    3DHA   C110 7658   6.155   3.262   5.245
    3DHA   H10R 7659   6.117   3.178   5.303
    3DHA    C19 7660   6.044   3.362   5.243
    3DHA    H9R 7661   6.071   3.466   5.223
    3DHA    H9S 7662   5.975   3.335   5.162
    3DHA    C18 7663   5.955   3.349   5.366
    3DHA    H8R 7664   5.878   3.274   5.350
    3DHA    C17 7665   5.951   3.430   5.470
    3DHA    H7R 7666   5.872   3.415   5.544
    3DHA    C16 7667   6.031   3.554   5.504
    3DHA    H6R 7668   6.104   3.529   5.581
    3DHA    H6S 7669   6.083   3.583   5.412
    3DHA    C15 7670   5.945   3.663   5.551
    3DHA    H5R 7671   5.917   3.736   5.476
    3DHA    C14 7672   5.908   3.672   5.678
    3DHA    H4R 7673   5.844   3.756   5.702
    3DHA    C13 7674   5.951   3.583   5.789
    3DHA    H3R 7675   5.986   3.484   5.761
    3DHA    H3S 7676   6.037   3.617   5.848
    3DHA    C12 7677   5.828   3.576   5.883
    3DHA    H2R 7678   5.800   3.674   5.923
    3DHA    H2S 7679   5.753   3.544   5.810
    3DHA   C117 7680   6.245   3.324   4.580
    3DHA   H17R 7681   6.188   3.251   4.523
    3DHA   C118 7682   6.327   3.429   4.514
    3DHA   H18R 7683   6.311   3.521   4.571
    3DHA   H18S 7684   6.290   3.453   4.414
    3DHA   C119 7685   6.473   3.393   4.517
    3DHA   H19R 7686   6.509   3.323   4.591
    3DHA   C120 7687   6.559   3.418   4.422
    3DHA   H20R 7688   6.657   3.371   4.429
    3DHA   C121 7689   6.544   3.509   4.303
    3DHA   H21R 7690   6.457   3.573   4.317
    3DHA   H21S 7691   6.532   3.446   4.215
    3DHA   C122 7692   6.659   3.598   4.292
    3DHA   H22R 7693   6.651   3.673   4.371
    3DHA   H22S 7694   6.677   3.653   4.199
    3DHA   H22T 7695   6.752   3.548   4.321
    1ST    C118 7696   0.730   3.114   4.719
    1ST    H18R 7697   0.754   3.208   4.669
    1ST    H18S 7698   0.716   3.031   4.650
    1ST    H18T 7699   0.821   3.095   4.777
    1ST    C117 7700   0.606   3.133   4.806
    1ST    H17R 7701   0.601   3.043   4.868
    1ST    H17S 7702   0.627   3.200   4.890
    1ST    C116 7703   0.485   3.178   4.729
    1ST    H16R 7704   0.514   3.192   4.625
    1ST    H16S 7705   0.407   3.104   4.746
    1ST    C115 7706   0.437   3.311   4.785
    1ST    H15R 7707   0.395   3.284   4.882
    1ST    H15S 7708   0.518   3.382   4.806
    1ST    C114 7709   0.334   3.395   4.709
    1ST    H14R 7710   0.371   3.419   4.610
    1ST    H14S 7711   0.253   3.324   4.694
    1ST    C113 7712   0.291   3.524   4.785
    1ST    H13R 7713   0.264   3.508   4.889
    1ST    H13S 7714   0.378   3.590   4.787
    1ST    C112 7715   0.182   3.602   4.718
    1ST    H12R 7716   0.213   3.591   4.614
    1ST    H12S 7717   0.078   3.568   4.723
    1ST    C111 7718   0.184   3.747   4.757
    1ST    H11R 7719   0.274   3.793   4.715
    1ST    H11S 7720   0.105   3.798   4.702
    1ST    C110 7721   0.165   3.771   4.906
    1ST    H10R 7722   0.237   3.705   4.954
    1ST    H10S 7723   0.200   3.874   4.905
    1ST     C19 7724   0.021   3.763   4.955
    1ST     H9R 7725  -0.039   3.844   4.913
    1ST     H9S 7726  -0.017   3.671   4.911
    1ST     C18 7727   0.021   3.775   5.111
    1ST     H8R 7728   0.058   3.680   5.150
    1ST     H8S 7729   0.078   3.857   5.156
    1ST     C17 7730  -0.116   3.799   5.165
    1ST     H7R 7731  -0.156   3.897   5.140
    1ST     H7S 7732  -0.186   3.738   5.108
    1ST     C16 7733  -0.137   3.773   5.313
    1ST     H6R 7734  -0.244   3.773   5.332
    1ST     H6S 7735  -0.095   3.673   5.326
    1ST     C15 7736  -0.059   3.869   5.401
    1ST     H5R 7737   0.046   3.840   5.390
    1ST     H5S 7738  -0.067   3.977   5.382
    1ST     C14 7739  -0.088   3.848   5.553
    1ST     H4R 7740  -0.194   3.843   5.579
    1ST     H4S 7741  -0.049   3.748   5.576
    1ST     C13 7742   0.008   3.940   5.642
    1ST     H3R 7743   0.113   3.933   5.613
    1ST     H3S 7744  -0.019   4.045   5.632
    1ST     C12 7745  -0.000   3.908   5.792
    1ST     H2R 7746  -0.103   3.938   5.814
    1ST     H2S 7747  -0.006   3.800   5.806
    2PS     C11 7748   0.098   3.986   5.879
    2PS     O12 7749   0.207   4.016   5.839
    2PS     O11 7750   0.054   4.007   6.012
    2PS      C1 7751   0.151   4.063   6.099
    2PS      HR 7752   0.202   4.140   6.042
    2PS      HS 7753   0.093   4.106   6.182
    2PS      C2 7754   0.229   3.948   6.162
    2PS      HX 7755   0.149   3.875   6.175
    2PS      C3 7756   0.301   3.983   6.290
    2PS      HA 7757   0.228   3.992   6.371
    2PS      HB 7758   0.363   3.895   6.312
    2PS     O31 7759   0.370   4.104   6.278
    2PS     P31 7760   0.467   4.162   6.386
    2PS     O32 7761   0.576   4.049   6.398
    2PS     C31 7762   0.577   3.970   6.519
    2PS     H1A 7763   0.590   4.036   6.606
    2PS     H1B 7764   0.479   3.923   6.535
    2PS     C32 7765   0.695   3.866   6.506
    2PS     H2A 7766   0.676   3.784   6.438
    2PS     N31 7767   0.820   3.932   6.461
    2PS    HN1A 7768   0.905   3.873   6.462
    2PS    HN1B 7769   0.816   3.977   6.368
    2PS    HN1C 7770   0.848   4.015   6.516
    2PS     C33 7771   0.699   3.807   6.649
    2PS     O33 7772   0.536   4.274   6.324
    2PS     O34 7773   0.393   4.181   6.514
    2PS     O21 7774   0.325   3.902   6.066
    2PS     C21 7775   0.302   3.786   6.006
    2PS     O22 7776   0.203   3.715   6.015
    2PS     O35 7777   0.625   3.721   6.681
    2PS     O36 7778   0.781   3.844   6.726
    3DHA   C116 7779   0.739   3.233   5.440
    3DHA   H16R 7780   0.846   3.247   5.428
    3DHA   C115 7781   0.649   3.293   5.343
    3DHA   H15R 7782   0.562   3.233   5.316
    3DHA   H15S 7783   0.615   3.389   5.382
    3DHA   C114 7784   0.706   3.306   5.208
    3DHA   H14R 7785   0.779   3.225   5.204
    3DHA   C113 7786   0.678   3.389   5.114
    3DHA   H13R 7787   0.738   3.394   5.023
    3DHA   C112 7788   0.571   3.499   5.129
    3DHA   H12R 7789   0.559   3.538   5.028
    3DHA   H12S 7790   0.475   3.458   5.163
    3DHA   C111 7791   0.624   3.620   5.214
    3DHA   H11R 7792   0.727   3.610   5.245
    3DHA   C110 7793   0.548   3.731   5.250
    3DHA   H10R 7794   0.585   3.807   5.317
    3DHA    C19 7795   0.409   3.759   5.208
    3DHA    H9R 7796   0.410   3.811   5.113
    3DHA    H9S 7797   0.344   3.674   5.185
    3DHA    C18 7798   0.342   3.851   5.300
    3DHA    H8R 7799   0.328   3.953   5.265
    3DHA    C17 7800   0.319   3.820   5.424
    3DHA    H7R 7801   0.273   3.900   5.482
    3DHA    C16 7802   0.316   3.687   5.486
    3DHA    H6R 7803   0.223   3.673   5.543
    3DHA    H6S 7804   0.300   3.606   5.414
    3DHA    C15 7805   0.445   3.654   5.559
    3DHA    H5R 7806   0.520   3.617   5.489
    3DHA    C14 7807   0.452   3.632   5.686
    3DHA    H4R 7808   0.546   3.600   5.730
    3DHA    C13 7809   0.351   3.647   5.792
    3DHA    H3R 7810   0.263   3.705   5.765
    3DHA    H3S 7811   0.326   3.548   5.830
    3DHA    C12 7812   0.409   3.733   5.909
    3DHA    H2R 7813   0.485   3.684   5.970
    3DHA    H2S 7814   0.458   3.822   5.868
    3DHA   C117 7815   0.698   3.155   5.542
    3DHA   H17R 7816   0.775   3.105   5.601
    3DHA   C118 7817   0.555   3.105   5.571
    3DHA   H18R 7818   0.548   3.000   5.600
    3DHA   H18S 7819   0.492   3.110   5.481
    3DHA   C119 7820   0.498   3.196   5.676
    3DHA   H19R 7821   0.477   3.296   5.639
    3DHA   C120 7822   0.489   3.166   5.805
    3DHA   H20R 7823   0.452   3.241   5.874
    3DHA   C121 7824   0.510   3.031   5.860
    3DHA   H21R 7825   0.525   3.047   5.967
    3DHA   H21S 7826   0.606   2.988   5.829
    3DHA   C122 7827   0.392   2.944   5.839
    3DHA   H22R 7828   0.303   3.002   5.866
    3DHA   H22S 7829   0.412   2.854   5.897
    3DHA   H22T 7830   0.379   2.901   5.740
    1ST    C118 7831   4.716   3.655   3.938
    1ST    H18R 7832   4.771   3.571   3.895
    1ST    H18S 7833   4.746   3.664   4.043
    1ST    H18T 7834   4.757   3.746   3.893
    1ST    C117 7835   4.569   3.639   3.924
    1ST    H17R 7836   4.520   3.727   3.966
    1ST    H17S 7837   4.540   3.643   3.819
    1ST    C116 7838   4.521   3.503   3.983
    1ST    H16R 7839   4.580   3.423   3.936
    1ST    H16S 7840   4.556   3.495   4.085
    1ST    C115 7841   4.377   3.457   3.964
    1ST    H15R 7842   4.343   3.508   3.875
    1ST    H15S 7843   4.381   3.351   3.936
    1ST    C114 7844   4.283   3.469   4.088
    1ST    H14R 7845   4.252   3.572   4.109
    1ST    H14S 7846   4.191   3.421   4.057
    1ST    C113 7847   4.329   3.386   4.213
    1ST    H13R 7848   4.346   3.292   4.161
    1ST    H13S 7849   4.431   3.405   4.248
    1ST    C112 7850   4.228   3.393   4.322
    1ST    H12R 7851   4.232   3.498   4.352
    1ST    H12S 7852   4.127   3.363   4.294
    1ST    C111 7853   4.273   3.308   4.438
    1ST    H11R 7854   4.299   3.205   4.413
    1ST    H11S 7855   4.372   3.335   4.476
    1ST    C110 7856   4.173   3.306   4.553
    1ST    H10R 7857   4.143   3.408   4.575
    1ST    H10S 7858   4.083   3.252   4.523
    1ST     C19 7859   4.219   3.229   4.677
    1ST     H9R 7860   4.132   3.240   4.742
    1ST     H9S 7861   4.226   3.126   4.641
    1ST     C18 7862   4.343   3.276   4.748
    1ST     H8R 7863   4.338   3.213   4.837
    1ST     H8S 7864   4.433   3.238   4.701
    1ST     C17 7865   4.358   3.432   4.767
    1ST     H7R 7866   4.372   3.484   4.672
    1ST     H7S 7867   4.268   3.477   4.809
    1ST     C16 7868   4.478   3.467   4.856
    1ST     H6R 7869   4.563   3.447   4.790
    1ST     H6S 7870   4.478   3.576   4.859
    1ST     C15 7871   4.470   3.401   4.993
    1ST     H5R 7872   4.366   3.412   5.023
    1ST     H5S 7873   4.487   3.294   4.985
    1ST     C14 7874   4.562   3.454   5.101
    1ST     H4R 7875   4.665   3.430   5.074
    1ST     H4S 7876   4.550   3.563   5.103
    1ST     C13 7877   4.538   3.409   5.249
    1ST     H3R 7878   4.439   3.444   5.279
    1ST     H3S 7879   4.539   3.301   5.236
    1ST     C12 7880   4.647   3.440   5.349
    1ST     H2R 7881   4.736   3.380   5.329
    1ST     H2S 7882   4.669   3.547   5.347
    2PS     C11 7883   4.597   3.407   5.481
    2PS     O12 7884   4.634   3.307   5.544
    2PS     O11 7885   4.494   3.482   5.517
    2PS      C1 7886   4.452   3.474   5.656
    2PS      HR 7887   4.351   3.513   5.671
    2PS      HS 7888   4.452   3.376   5.704
    2PS      C2 7889   4.553   3.567   5.734
    2PS      HX 7890   4.653   3.528   5.716
    2PS      C3 7891   4.523   3.564   5.885
    2PS      HA 7892   4.416   3.567   5.904
    2PS      HB 7893   4.542   3.459   5.912
    2PS     O31 7894   4.605   3.645   5.961
    2PS     P31 7895   4.585   3.658   6.117
    2PS     O32 7896   4.670   3.543   6.175
    2PS     C31 7897   4.611   3.413   6.188
    2PS     H1A 7898   4.519   3.413   6.247
    2PS     H1B 7899   4.593   3.382   6.085
    2PS     C32 7900   4.706   3.316   6.252
    2PS     H2A 7901   4.685   3.213   6.224
    2PS     N31 7902   4.846   3.346   6.205
    2PS    HN1A 7903   4.850   3.449   6.197
    2PS    HN1B 7904   4.913   3.318   6.279
    2PS    HN1C 7905   4.885   3.309   6.117
    2PS     C33 7906   4.677   3.338   6.399
    2PS     O33 7907   4.644   3.785   6.158
    2PS     O34 7908   4.442   3.634   6.153
    2PS     O21 7909   4.535   3.698   5.696
    2PS     C21 7910   4.619   3.750   5.599
    2PS     O22 7911   4.710   3.692   5.550
    2PS     O35 7912   4.721   3.431   6.459
    2PS     O36 7913   4.577   3.280   6.440
    3DHA   C116 7914   4.117   4.016   4.564
    3DHA   H16R 7915   4.225   4.018   4.564
    3DHA   C115 7916   4.054   3.922   4.664
    3DHA   H15R 7917   3.946   3.907   4.654
    3DHA   H15S 7918   4.099   3.823   4.652
    3DHA   C114 7919   4.057   3.982   4.794
    3DHA   H14R 7920   3.984   4.059   4.817
    3DHA   C113 7921   4.144   3.961   4.895
    3DHA   H13R 7922   4.140   4.012   4.991
    3DHA   C112 7923   4.262   3.870   4.888
    3DHA   H12R 7924   4.246   3.784   4.823
    3DHA   H12S 7925   4.346   3.921   4.840
    3DHA   C111 7926   4.309   3.836   5.022
    3DHA   H11R 7927   4.276   3.749   5.078
    3DHA   C110 7928   4.385   3.917   5.102
    3DHA   H10R 7929   4.413   3.885   5.202
    3DHA    C19 7930   4.431   4.052   5.066
    3DHA    H9R 7931   4.358   4.097   4.999
    3DHA    H9S 7932   4.416   4.109   5.158
    3DHA    C18 7933   4.577   4.061   5.014
    3DHA    H8R 7934   4.586   4.071   4.906
    3DHA    C17 7935   4.690   4.058   5.083
    3DHA    H7R 7936   4.778   4.086   5.026
    3DHA    C16 7937   4.703   4.007   5.226
    3DHA    H6R 7938   4.629   3.927   5.222
    3DHA    H6S 7939   4.801   3.960   5.230
    3DHA    C15 7940   4.666   4.112   5.323
    3DHA    H5R 7941   4.636   4.208   5.280
    3DHA    C14 7942   4.655   4.101   5.454
    3DHA    H4R 7943   4.642   4.190   5.515
    3DHA    C13 7944   4.700   3.980   5.533
    3DHA    H3R 7945   4.782   3.922   5.490
    3DHA    H3S 7946   4.738   3.997   5.634
    3DHA    C12 7947   4.579   3.884   5.550
    3DHA    H2R 7948   4.492   3.913   5.609
    3DHA    H2S 7949   4.548   3.860   5.448
    3DHA   C117 7950   4.048   4.097   4.479
    3DHA   H17R 7951   4.093   4.150   4.395
    3DHA   C118 7952   3.895   4.123   4.489
    3DHA   H18R 7953   3.841   4.031   4.509
    3DHA   H18S 7954   3.851   4.155   4.394
    3DHA   C119 7955   3.860   4.219   4.595
    3DHA   H19R 7956   3.812   4.182   4.685
    3DHA   C120 7957   3.886   4.351   4.591
    3DHA   H20R 7958   3.859   4.403   4.682
    3DHA   C121 7959   3.941   4.425   4.475
    3DHA   H21R 7960   3.884   4.393   4.387
    3DHA   H21S 7961   4.049   4.422   4.462
    3DHA   C122 7962   3.897   4.563   4.499
    3DHA   H22R 7963   3.924   4.631   4.418
    3DHA   H22S 7964   3.898   4.612   4.596
    3DHA   H22T 7965   3.789   4.550   4.490
    1ST    C118 7966   4.722   6.356   4.353
    1ST    H18R 7967   4.789   6.440   4.333
    1ST    H18S 7968   4.631   6.391   4.402
    1ST    H18T 7969   4.691   6.314   4.257
    1ST    C117 7970   4.800   6.252   4.431
    1ST    H17R 7971   4.844   6.300   4.518
    1ST    H17S 7972   4.728   6.174   4.459
    1ST    C116 7973   4.911   6.204   4.347
    1ST    H16R 7974   4.877   6.186   4.245
    1ST    H16S 7975   4.984   6.285   4.337
    1ST    C115 7976   4.970   6.073   4.398
    1ST    H15R 7977   4.905   5.986   4.392
    1ST    H15S 7978   5.063   6.053   4.345
    1ST    C114 7979   5.009   6.076   4.552
    1ST    H14R 7980   5.048   6.177   4.570
    1ST    H14S 7981   4.923   6.062   4.618
    1ST    C113 7982   5.106   5.963   4.604
    1ST    H13R 7983   5.091   5.861   4.569
    1ST    H13S 7984   5.199   5.993   4.554
    1ST    C112 7985   5.117   5.969   4.751
    1ST    H12R 7986   5.137   6.072   4.780
    1ST    H12S 7987   5.015   5.948   4.783
    1ST    C111 7988   5.218   5.876   4.820
    1ST    H11R 7989   5.189   5.776   4.788
    1ST    H11S 7990   5.320   5.897   4.787
    1ST    C110 7991   5.214   5.871   4.973
    1ST    H10R 7992   5.234   5.967   5.019
    1ST    H10S 7993   5.113   5.844   5.006
    1ST     C19 7994   5.312   5.769   5.026
    1ST     H9R 7995   5.291   5.667   4.994
    1ST     H9S 7996   5.408   5.785   4.977
    1ST     C18 7997   5.325   5.773   5.180
    1ST     H8R 7998   5.344   5.877   5.209
    1ST     H8S 7999   5.231   5.743   5.225
    1ST     C17 8000   5.446   5.681   5.231
    1ST     H7R 8001   5.460   5.583   5.183
    1ST     H7S 8002   5.545   5.725   5.216
    1ST     C16 8003   5.440   5.651   5.377
    1ST     H6R 8004   5.358   5.579   5.389
    1ST     H6S 8005   5.531   5.602   5.412
    1ST     C15 8006   5.420   5.783   5.457
    1ST     H5R 8007   5.474   5.864   5.408
    1ST     H5S 8008   5.313   5.807   5.460
    1ST     C14 8009   5.476   5.786   5.609
    1ST     H4R 8010   5.423   5.706   5.661
    1ST     H4S 8011   5.578   5.747   5.604
    1ST     C13 8012   5.485   5.923   5.673
    1ST     H3R 8013   5.538   6.003   5.622
    1ST     H3S 8014   5.384   5.956   5.698
    1ST     C12 8015   5.535   5.896   5.816
    1ST     H2R 8016   5.489   5.804   5.855
    1ST     H2S 8017   5.642   5.874   5.812
    2PS     C11 8018   5.494   6.005   5.914
    2PS     O12 8019   5.396   5.997   5.993
    2PS     O11 8020   5.568   6.116   5.893
    2PS      C1 8021   5.551   6.229   5.986
    2PS      HR 8022   5.452   6.272   5.967
    2PS      HS 8023   5.549   6.197   6.091
    2PS      C2 8024   5.651   6.340   5.960
    2PS      HX 8025   5.747   6.287   5.960
    2PS      C3 8026   5.638   6.454   6.063
    2PS      HA 8027   5.619   6.403   6.157
    2PS      HB 8028   5.726   6.515   6.079
    2PS     O31 8029   5.532   6.553   6.042
    2PS     P31 8030   5.496   6.660   6.165
    2PS     O32 8031   5.491   6.569   6.291
    2PS     C31 8032   5.607   6.564   6.382
    2PS     H1A 8033   5.695   6.531   6.327
    2PS     H1B 8034   5.624   6.665   6.420
    2PS     C32 8035   5.572   6.473   6.506
    2PS     H2A 8036   5.470   6.490   6.541
    2PS     N31 8037   5.579   6.329   6.470
    2PS    HN1A 8038   5.570   6.267   6.553
    2PS    HN1B 8039   5.504   6.310   6.401
    2PS    HN1C 8040   5.668   6.303   6.424
    2PS     C33 8041   5.663   6.495   6.623
    2PS     O33 8042   5.608   6.760   6.176
    2PS     O34 8043   5.359   6.709   6.144
    2PS     O21 8044   5.622   6.384   5.827
    2PS     C21 8045   5.707   6.471   5.773
    2PS     O22 8046   5.825   6.482   5.801
    2PS     O35 8047   5.720   6.404   6.675
    2PS     O36 8048   5.702   6.607   6.656
    3DHA   C116 8049   6.154   6.845   4.619
    3DHA   H16R 8050   6.073   6.780   4.650
    3DHA   C115 8051   6.288   6.816   4.670
    3DHA   H15R 8052   6.363   6.829   4.591
    3DHA   H15S 8053   6.303   6.898   4.741
    3DHA   C114 8054   6.299   6.677   4.725
    3DHA   H14R 8055   6.279   6.604   4.647
    3DHA   C113 8056   6.323   6.635   4.852
    3DHA   H13R 8057   6.320   6.529   4.874
    3DHA   C112 8058   6.367   6.723   4.956
    3DHA   H12R 8059   6.473   6.745   4.946
    3DHA   H12S 8060   6.319   6.821   4.947
    3DHA   C111 8061   6.347   6.657   5.086
    3DHA   H11R 8062   6.432   6.599   5.122
    3DHA   C110 8063   6.241   6.685   5.167
    3DHA   H10R 8064   6.240   6.635   5.264
    3DHA    C19 8065   6.120   6.758   5.120
    3DHA    H9R 8066   6.083   6.837   5.186
    3DHA    H9S 8067   6.133   6.820   5.031
    3DHA    C18 8068   6.006   6.672   5.085
    3DHA    H8R 8069   6.001   6.639   4.982
    3DHA    C17 8070   5.901   6.639   5.168
    3DHA    H7R 8071   5.816   6.588   5.123
    3DHA    C16 8072   5.868   6.675   5.314
    3DHA    H6R 8073   5.876   6.581   5.368
    3DHA    H6S 8074   5.947   6.739   5.355
    3DHA    C15 8075   5.732   6.727   5.340
    3DHA    H5R 8076   5.680   6.763   5.252
    3DHA    C14 8077   5.677   6.711   5.461
    3DHA    H4R 8078   5.572   6.738   5.476
    3DHA    C13 8079   5.738   6.648   5.590
    3DHA    H3R 8080   5.840   6.616   5.565
    3DHA    H3S 8081   5.759   6.731   5.658
    3DHA    C12 8082   5.643   6.540   5.654
    3DHA    H2R 8083   5.546   6.583   5.682
    3DHA    H2S 8084   5.612   6.461   5.585
    3DHA   C117 8085   6.122   6.939   4.529
    3DHA   H17R 8086   6.019   6.956   4.496
    3DHA   C118 8087   6.213   7.043   4.470
    3DHA   H18R 8088   6.163   7.086   4.383
    3DHA   H18S 8089   6.308   6.996   4.445
    3DHA   C119 8090   6.232   7.163   4.572
    3DHA   H19R 8091   6.182   7.145   4.667
    3DHA   C120 8092   6.289   7.280   4.547
    3DHA   H20R 8093   6.282   7.364   4.615
    3DHA   C121 8094   6.346   7.315   4.410
    3DHA   H21R 8095   6.307   7.409   4.370
    3DHA   H21S 8096   6.309   7.239   4.341
    3DHA   C122 8097   6.499   7.319   4.399
    3DHA   H22R 8098   6.521   7.348   4.296
    3DHA   H22S 8099   6.546   7.224   4.422
    3DHA   H22T 8100   6.549   7.388   4.467
    1ST    C118 8101   5.856   3.780   4.128
    1ST    H18R 8102   5.825   3.676   4.122
    1ST    H18S 8103   5.794   3.835   4.057
    1ST    H18T 8104   5.823   3.820   4.224
    1ST    C117 8105   6.017   3.790   4.111
    1ST    H17R 8106   6.044   3.744   4.016
    1ST    H17S 8107   6.050   3.894   4.106
    1ST    C116 8108   6.102   3.713   4.219
    1ST    H16R 8109   6.097   3.605   4.203
    1ST    H16S 8110   6.208   3.733   4.200
    1ST    C115 8111   6.062   3.752   4.355
    1ST    H15R 8112   6.026   3.855   4.347
    1ST    H15S 8113   5.970   3.694   4.367
    1ST    C114 8114   6.172   3.748   4.455
    1ST    H14R 8115   6.231   3.658   4.439
    1ST    H14S 8116   6.241   3.829   4.428
    1ST    C113 8117   6.148   3.751   4.602
    1ST    H13R 8118   6.240   3.748   4.662
    1ST    H13S 8119   6.117   3.853   4.626
    1ST    C112 8120   6.037   3.666   4.660
    1ST    H12R 8121   5.940   3.673   4.610
    1ST    H12S 8122   6.062   3.562   4.636
    1ST    C111 8123   6.035   3.684   4.808
    1ST    H11R 8124   6.096   3.599   4.838
    1ST    H11S 8125   6.089   3.773   4.842
    1ST    C110 8126   5.893   3.690   4.869
    1ST    H10R 8127   5.839   3.776   4.830
    1ST    H10S 8128   5.836   3.602   4.838
    1ST     C19 8129   5.899   3.694   5.021
    1ST     H9R 8130   5.945   3.604   5.063
    1ST     H9S 8131   5.966   3.772   5.057
    1ST     C18 8132   5.769   3.708   5.086
    1ST     H8R 8133   5.723   3.798   5.044
    1ST     H8S 8134   5.725   3.612   5.058
    1ST     C17 8135   5.776   3.720   5.241
    1ST     H7R 8136   5.816   3.632   5.293
    1ST     H7S 8137   5.851   3.798   5.254
    1ST     C16 8138   5.637   3.766   5.297
    1ST     H6R 8139   5.602   3.859   5.251
    1ST     H6S 8140   5.554   3.705   5.262
    1ST     C15 8141   5.633   3.777   5.446
    1ST     H5R 8142   5.678   3.687   5.487
    1ST     H5S 8143   5.704   3.853   5.480
    1ST     C14 8144   5.502   3.798   5.513
    1ST     H4R 8145   5.471   3.903   5.513
    1ST     H4S 8146   5.422   3.740   5.467
    1ST     C13 8147   5.501   3.749   5.663
    1ST     H3R 8148   5.567   3.664   5.681
    1ST     H3S 8149   5.561   3.819   5.722
    1ST     C12 8150   5.367   3.735   5.731
    1ST     H2R 8151   5.318   3.832   5.725
    1ST     H2S 8152   5.307   3.672   5.665
    2PS     C11 8153   5.378   3.682   5.870
    2PS     O12 8154   5.436   3.740   5.962
    2PS     O11 8155   5.311   3.565   5.894
    2PS      C1 8156   5.361   3.479   6.014
    2PS      HR 8157   5.453   3.427   5.985
    2PS      HS 8158   5.386   3.534   6.105
    2PS      C2 8159   5.238   3.394   6.055
    2PS      HX 8160   5.147   3.453   6.071
    2PS      C3 8161   5.245   3.332   6.194
    2PS      HA 8162   5.305   3.242   6.189
    2PS      HB 8163   5.304   3.395   6.261
    2PS     O31 8164   5.123   3.296   6.250
    2PS     P31 8165   5.104   3.221   6.385
    2PS     O32 8166   5.139   3.338   6.484
    2PS     C31 8167   5.036   3.420   6.537
    2PS     H1A 8168   4.964   3.446   6.459
    2PS     H1B 8169   4.981   3.365   6.613
    2PS     C32 8170   5.104   3.543   6.601
    2PS     H2A 8171   5.169   3.514   6.684
    2PS     N31 8172   5.198   3.624   6.515
    2PS    HN1A 8173   5.162   3.647   6.421
    2PS    HN1B 8174   5.226   3.712   6.561
    2PS    HN1C 8175   5.282   3.563   6.507
    2PS     C33 8176   4.999   3.619   6.668
    2PS     O33 8177   4.965   3.177   6.396
    2PS     O34 8178   5.207   3.115   6.398
    2PS     O21 8179   5.222   3.283   5.959
    2PS     C21 8180   5.103   3.206   5.966
    2PS     O22 8181   4.993   3.238   6.014
    2PS     O35 8182   4.980   3.588   6.780
    2PS     O36 8183   4.919   3.688   6.610
    3DHA   C116 8184   5.545   2.804   4.963
    3DHA   H16R 8185   5.597   2.756   4.881
    3DHA   C115 8186   5.395   2.804   4.962
    3DHA   H15R 8187   5.359   2.706   4.928
    3DHA   H15S 8188   5.359   2.813   5.065
    3DHA   C114 8189   5.342   2.907   4.867
    3DHA   H14R 8190   5.383   2.908   4.767
    3DHA   C113 8191   5.261   3.010   4.899
    3DHA   H13R 8192   5.235   3.080   4.820
    3DHA   C112 8193   5.190   3.033   5.025
    3DHA   H12R 8194   5.132   3.119   4.991
    3DHA   H12S 8195   5.113   2.959   5.050
    3DHA   C111 8196   5.262   3.086   5.144
    3DHA   H11R 8197   5.307   3.183   5.127
    3DHA   C110 8198   5.253   3.045   5.277
    3DHA   H10R 8199   5.298   3.100   5.359
    3DHA    C19 8200   5.168   2.928   5.320
    3DHA    H9R 8201   5.187   2.842   5.255
    3DHA    H9S 8202   5.188   2.890   5.421
    3DHA    C18 8203   5.017   2.960   5.317
    3DHA    H8R 8204   4.972   2.951   5.219
    3DHA    C17 8205   4.943   3.003   5.415
    3DHA    H7R 8206   4.837   3.022   5.397
    3DHA    C16 8207   4.993   3.036   5.549
    3DHA    H6R 8208   5.084   3.097   5.549
    3DHA    H6S 8209   4.928   3.102   5.607
    3DHA    C15 8210   5.015   2.911   5.626
    3DHA    H5R 8211   5.027   2.820   5.568
    3DHA    C14 8212   5.019   2.910   5.761
    3DHA    H4R 8213   5.049   2.818   5.810
    3DHA    C13 8214   4.981   3.014   5.859
    3DHA    H3R 8215   4.921   3.095   5.816
    3DHA    H3S 8216   4.915   2.974   5.936
    3DHA    C12 8217   5.116   3.070   5.904
    3DHA    H2R 8218   5.178   3.006   5.967
    3DHA    H2S 8219   5.175   3.086   5.813
    3DHA   C117 8220   5.619   2.862   5.062
    3DHA   H17R 8221   5.726   2.864   5.045
    3DHA   C118 8222   5.579   2.933   5.178
    3DHA   H18R 8223   5.483   2.983   5.166
    3DHA   H18S 8224   5.663   3.001   5.190
    3DHA   C119 8225   5.567   2.835   5.290
    3DHA   H19R 8226   5.477   2.774   5.281
    3DHA   C120 8227   5.648   2.816   5.394
    3DHA   H20R 8228   5.629   2.729   5.456
    3DHA   C121 8229   5.776   2.886   5.415
    3DHA   H21R 8230   5.807   2.901   5.519
    3DHA   H21S 8231   5.776   2.986   5.372
    3DHA   C122 8232   5.888   2.808   5.346
    3DHA   H22R 8233   5.857   2.747   5.262
    3DHA   H22S 8234   5.916   2.736   5.423
    3DHA   H22T 8235   5.969   2.876   5.319
    1ST    C118 8236   2.224   3.808   4.107
    1ST    H18R 8237   2.218   3.851   4.208
    1ST    H18S 8238   2.137   3.837   4.048
    1ST    H18T 8239   2.310   3.848   4.053
    1ST    C117 8240   2.218   3.654   4.106
    1ST    H17R 8241   2.118   3.611   4.114
    1ST    H17S 8242   2.250   3.639   4.002
    1ST    C116 8243   2.314   3.578   4.198
    1ST    H16R 8244   2.275   3.596   4.298
    1ST    H16S 8245   2.302   3.470   4.197
    1ST    C115 8246   2.454   3.623   4.184
    1ST    H15R 8247   2.490   3.623   4.081
    1ST    H15S 8248   2.462   3.727   4.216
    1ST    C114 8249   2.555   3.536   4.257
    1ST    H14R 8250   2.515   3.434   4.262
    1ST    H14S 8251   2.645   3.540   4.195
    1ST    C113 8252   2.589   3.577   4.400
    1ST    H13R 8253   2.643   3.670   4.418
    1ST    H13S 8254   2.485   3.590   4.430
    1ST    C112 8255   2.649   3.460   4.490
    1ST    H12R 8256   2.578   3.379   4.506
    1ST    H12S 8257   2.741   3.413   4.456
    1ST    C111 8258   2.689   3.509   4.623
    1ST    H11R 8259   2.770   3.581   4.611
    1ST    H11S 8260   2.619   3.556   4.692
    1ST    C110 8261   2.740   3.389   4.701
    1ST    H10R 8262   2.817   3.339   4.641
    1ST    H10S 8263   2.798   3.415   4.790
    1ST     C19 8264   2.638   3.297   4.760
    1ST     H9R 8265   2.540   3.315   4.716
    1ST     H9S 8266   2.680   3.198   4.740
    1ST     C18 8267   2.630   3.317   4.911
    1ST     H8R 8268   2.732   3.312   4.950
    1ST     H8S 8269   2.607   3.420   4.938
    1ST     C17 8270   2.528   3.232   4.986
    1ST     H7R 8271   2.505   3.287   5.077
    1ST     H7S 8272   2.438   3.220   4.926
    1ST     C16 8273   2.591   3.095   5.031
    1ST     H6R 8274   2.640   3.035   4.954
    1ST     H6S 8275   2.673   3.129   5.094
    1ST     C15 8276   2.495   3.016   5.127
    1ST     H5R 8277   2.451   3.096   5.187
    1ST     H5S 8278   2.411   2.975   5.069
    1ST     C14 8279   2.566   2.912   5.224
    1ST     H4R 8280   2.608   2.850   5.144
    1ST     H4S 8281   2.641   2.964   5.284
    1ST     C13 8282   2.462   2.843   5.304
    1ST     H3R 8283   2.413   2.913   5.372
    1ST     H3S 8284   2.391   2.809   5.227
    1ST     C12 8285   2.503   2.731   5.399
    1ST     H2R 8286   2.416   2.676   5.435
    1ST     H2S 8287   2.558   2.651   5.350
    2PS     C11 8288   2.589   2.780   5.512
    2PS     O12 8289   2.714   2.777   5.496
    2PS     O11 8290   2.522   2.814   5.625
    2PS      C1 8291   2.600   2.829   5.749
    2PS      HR 8292   2.700   2.874   5.743
    2PS      HS 8293   2.540   2.893   5.813
    2PS      C2 8294   2.612   2.690   5.820
    2PS      HX 8295   2.517   2.639   5.803
    2PS      C3 8296   2.658   2.710   5.966
    2PS      HA 8297   2.585   2.771   6.020
    2PS      HB 8298   2.657   2.607   6.003
    2PS     O31 8299   2.787   2.768   5.974
    2PS     P31 8300   2.872   2.769   6.103
    2PS     O32 8301   2.805   2.885   6.188
    2PS     C31 8302   2.717   2.847   6.300
    2PS     H1A 8303   2.648   2.768   6.269
    2PS     H1B 8304   2.778   2.807   6.382
    2PS     C32 8305   2.644   2.973   6.342
    2PS     H2A 8306   2.718   3.053   6.336
    2PS     N31 8307   2.540   3.028   6.243
    2PS    HN1A 8308   2.488   3.112   6.274
    2PS    HN1B 8309   2.584   3.071   6.160
    2PS    HN1C 8310   2.465   2.968   6.206
    2PS     C33 8311   2.590   2.964   6.483
    2PS     O33 8312   2.859   2.639   6.169
    2PS     O34 8313   3.006   2.821   6.062
    2PS     O21 8314   2.706   2.618   5.740
    2PS     C21 8315   2.733   2.489   5.774
    2PS     O22 8316   2.662   2.426   5.852
    2PS     O35 8317   2.486   2.905   6.502
    2PS     O36 8318   2.660   3.011   6.568
    3DHA   C116 8319   2.502   2.250   4.464
    3DHA   H16R 8320   2.571   2.329   4.437
    3DHA   C115 8321   2.547   2.159   4.566
    3DHA   H15R 8322   2.461   2.102   4.599
    3DHA   H15S 8323   2.630   2.095   4.535
    3DHA   C114 8324   2.611   2.231   4.680
    3DHA   H14R 8325   2.717   2.207   4.686
    3DHA   C113 8326   2.548   2.316   4.761
    3DHA   H13R 8327   2.602   2.346   4.851
    3DHA   C112 8328   2.400   2.325   4.775
    3DHA   H12R 8329   2.376   2.414   4.834
    3DHA   H12S 8330   2.347   2.320   4.680
    3DHA   C111 8331   2.352   2.210   4.863
    3DHA   H11R 8332   2.287   2.144   4.806
    3DHA   C110 8333   2.379   2.187   4.991
    3DHA   H10R 8334   2.335   2.105   5.047
    3DHA    C19 8335   2.469   2.268   5.077
    3DHA    H9R 8336   2.463   2.374   5.049
    3DHA    H9S 8337   2.425   2.258   5.176
    3DHA    C18 8338   2.615   2.229   5.081
    3DHA    H8R 8339   2.653   2.176   4.994
    3DHA    C17 8340   2.685   2.252   5.193
    3DHA    H7R 8341   2.790   2.226   5.195
    3DHA    C16 8342   2.645   2.322   5.318
    3DHA    H6R 8343   2.545   2.365   5.312
    3DHA    H6S 8344   2.651   2.250   5.400
    3DHA    C15 8345   2.731   2.434   5.346
    3DHA    H5R 8346   2.730   2.501   5.260
    3DHA    C14 8347   2.800   2.461   5.452
    3DHA    H4R 8348   2.869   2.545   5.453
    3DHA    C13 8349   2.814   2.369   5.573
    3DHA    H3R 8350   2.727   2.306   5.592
    3DHA    H3S 8351   2.899   2.303   5.551
    3DHA    C12 8352   2.847   2.428   5.709
    3DHA    H2R 8353   2.888   2.351   5.775
    3DHA    H2S 8354   2.929   2.499   5.696
    3DHA   C117 8355   2.393   2.241   4.388
    3DHA   H17R 8356   2.374   2.316   4.311
    3DHA   C118 8357   2.288   2.132   4.392
    3DHA   H18R 8358   2.202   2.173   4.445
    3DHA   H18S 8359   2.326   2.042   4.440
    3DHA   C119 8360   2.260   2.106   4.246
    3DHA   H19R 8361   2.334   2.055   4.186
    3DHA   C120 8362   2.167   2.160   4.172
    3DHA   H20R 8363   2.176   2.149   4.064
    3DHA   C121 8364   2.046   2.241   4.214
    3DHA   H21R 8365   2.060   2.269   4.318
    3DHA   H21S 8366   1.950   2.192   4.198
    3DHA   C122 8367   2.031   2.362   4.123
    3DHA   H22R 8368   2.106   2.437   4.150
    3DHA   H22S 8369   1.936   2.409   4.150
    3DHA   H22T 8370   2.024   2.356   4.014
    1ST    C118 8371   3.755   1.292   4.259
    1ST    H18R 8372   3.851   1.284   4.207
    1ST    H18S 8373   3.748   1.395   4.293
    1ST    H18T 8374   3.674   1.286   4.186
    1ST    C117 8375   3.746   1.192   4.380
    1ST    H17R 8376   3.840   1.203   4.434
    1ST    H17S 8377   3.663   1.222   4.446
    1ST    C116 8378   3.723   1.052   4.329
    1ST    H16R 8379   3.618   1.050   4.301
    1ST    H16S 8380   3.788   1.038   4.242
    1ST    C115 8381   3.766   0.940   4.421
    1ST    H15R 8382   3.738   0.843   4.381
    1ST    H15S 8383   3.874   0.953   4.434
    1ST    C114 8384   3.717   0.949   4.565
    1ST    H14R 8385   3.750   1.042   4.613
    1ST    H14S 8386   3.608   0.940   4.563
    1ST    C113 8387   3.762   0.837   4.650
    1ST    H13R 8388   3.727   0.742   4.609
    1ST    H13S 8389   3.871   0.832   4.656
    1ST    C112 8390   3.730   0.847   4.793
    1ST    H12R 8391   3.785   0.931   4.836
    1ST    H12S 8392   3.623   0.864   4.805
    1ST    C111 8393   3.775   0.721   4.876
    1ST    H11R 8394   3.732   0.726   4.976
    1ST    H11S 8395   3.734   0.631   4.830
    1ST    C110 8396   3.924   0.702   4.896
    1ST    H10R 8397   3.962   0.672   4.798
    1ST    H10S 8398   3.979   0.795   4.908
    1ST     C19 8399   3.960   0.606   5.016
    1ST     H9R 8400   4.067   0.584   5.012
    1ST     H9S 8401   3.945   0.668   5.105
    1ST     C18 8402   3.883   0.481   5.041
    1ST     H8R 8403   3.776   0.491   5.059
    1ST     H8S 8404   3.889   0.430   4.944
    1ST     C17 8405   3.932   0.402   5.156
    1ST     H7R 8406   3.924   0.295   5.132
    1ST     H7S 8407   4.037   0.418   5.180
    1ST     C16 8408   3.865   0.439   5.284
    1ST     H6R 8409   3.854   0.547   5.296
    1ST     H6S 8410   3.761   0.405   5.283
    1ST     C15 8411   3.929   0.379   5.408
    1ST     H5R 8412   3.917   0.271   5.407
    1ST     H5S 8413   4.037   0.390   5.412
    1ST     C14 8414   3.860   0.434   5.535
    1ST     H4R 8415   3.874   0.542   5.544
    1ST     H4S 8416   3.752   0.452   5.527
    1ST     C13 8417   3.907   0.372   5.666
    1ST     H3R 8418   3.818   0.332   5.716
    1ST     H3S 8419   3.978   0.289   5.660
    1ST     C12 8420   3.974   0.467   5.765
    1ST     H2R 8421   4.054   0.513   5.706
    1ST     H2S 8422   3.887   0.532   5.774
    2PS     C11 8423   4.017   0.417   5.901
    2PS     O12 8424   4.104   0.466   5.971
    2PS     O11 8425   3.945   0.308   5.935
    2PS      C1 8426   3.968   0.239   6.055
    2PS      HR 8427   4.075   0.219   6.068
    2PS      HS 8428   3.936   0.304   6.136
    2PS      C2 8429   3.891   0.111   6.045
    2PS      HX 8430   3.794   0.130   5.999
    2PS      C3 8431   3.865   0.048   6.188
    2PS      HA 8432   3.818   0.122   6.253
    2PS      HB 8433   3.785  -0.024   6.168
    2PS     O31 8434   3.985   0.004   6.244
    2PS     P31 8435   3.989  -0.073   6.375
    2PS     O32 8436   3.941   0.032   6.488
    2PS     C31 8437   3.975   0.013   6.630
    2PS     H1A 8438   3.951  -0.090   6.657
    2PS     H1B 8439   4.076   0.054   6.642
    2PS     C32 8440   3.892   0.116   6.704
    2PS     H2A 8441   3.897   0.218   6.665
    2PS     N31 8442   3.743   0.096   6.693
    2PS    HN1A 8443   3.699   0.169   6.751
    2PS    HN1B 8444   3.707   0.113   6.598
    2PS    HN1C 8445   3.708   0.009   6.737
    2PS     C33 8446   3.947   0.143   6.845
    2PS     O33 8447   3.882  -0.178   6.370
    2PS     O34 8448   4.130  -0.113   6.399
    2PS     O21 8449   3.968   0.023   5.953
    2PS     C21 8450   3.913  -0.099   5.925
    2PS     O22 8451   3.805  -0.135   5.966
    2PS     O35 8452   3.971   0.258   6.875
    2PS     O36 8453   3.917   0.067   6.935
    3DHA   C116 8454   4.133   0.332   4.508
    3DHA   H16R 8455   4.109   0.246   4.445
    3DHA   C115 8456   4.144   0.301   4.652
    3DHA   H15R 8457   4.234   0.243   4.673
    3DHA   H15S 8458   4.149   0.398   4.702
    3DHA   C114 8459   4.015   0.238   4.706
    3DHA   H14R 8460   3.926   0.299   4.694
    3DHA   C113 8461   4.008   0.117   4.767
    3DHA   H13R 8462   3.912   0.075   4.797
    3DHA   C112 8463   4.126   0.030   4.795
    3DHA   H12R 8464   4.102  -0.075   4.815
    3DHA   H12S 8465   4.180   0.021   4.701
    3DHA   C111 8466   4.220   0.082   4.899
    3DHA   H11R 8467   4.280   0.160   4.855
    3DHA   C110 8468   4.226   0.056   5.029
    3DHA   H10R 8469   4.299   0.116   5.083
    3DHA    C19 8470   4.136  -0.033   5.104
    3DHA    H9R 8471   4.093  -0.105   5.035
    3DHA    H9S 8472   4.211  -0.084   5.165
    3DHA    C18 8473   4.032   0.025   5.192
    3DHA    H8R 8474   3.951   0.071   5.136
    3DHA    C17 8475   4.018   0.019   5.317
    3DHA    H7R 8476   3.933   0.064   5.366
    3DHA    C16 8477   4.119  -0.039   5.414
    3DHA    H6R 8478   4.108  -0.147   5.427
    3DHA    H6S 8479   4.225  -0.027   5.392
    3DHA    C15 8480   4.100   0.036   5.544
    3DHA    H5R 8481   4.155   0.130   5.548
    3DHA    C14 8482   4.049   0.001   5.661
    3DHA    H4R 8483   4.071   0.071   5.741
    3DHA    C13 8484   3.977  -0.129   5.682
    3DHA    H3R 8485   3.870  -0.114   5.666
    3DHA    H3S 8486   4.015  -0.196   5.604
    3DHA    C12 8487   3.997  -0.182   5.829
    3DHA    H2R 8488   3.970  -0.287   5.840
    3DHA    H2S 8489   4.103  -0.195   5.850
    3DHA   C117 8490   4.149   0.453   4.454
    3DHA   H17R 8491   4.145   0.456   4.345
    3DHA   C118 8492   4.173   0.580   4.520
    3DHA   H18R 8493   4.099   0.589   4.600
    3DHA   H18S 8494   4.148   0.662   4.452
    3DHA   C119 8495   4.318   0.592   4.561
    3DHA   H19R 8496   4.392   0.544   4.498
    3DHA   C120 8497   4.359   0.664   4.672
    3DHA   H20R 8498   4.466   0.668   4.692
    3DHA   C121 8499   4.279   0.740   4.772
    3DHA   H21R 8500   4.175   0.711   4.784
    3DHA   H21S 8501   4.282   0.845   4.743
    3DHA   C122 8502   4.336   0.727   4.913
    3DHA   H22R 8503   4.324   0.624   4.948
    3DHA   H22S 8504   4.277   0.782   4.985
    3DHA   H22T 8505   4.441   0.756   4.924
    1ST    C118 8506   5.980   4.670   4.474
    1ST    H18R 8507   6.080   4.670   4.431
    1ST    H18S 8508   5.916   4.602   4.417
    1ST    H18T 8509   6.002   4.620   4.569
    1ST    C117 8510   5.923   4.809   4.484
    1ST    H17R 8511   5.990   4.864   4.549
    1ST    H17S 8512   5.935   4.848   4.382
    1ST    C116 8513   5.789   4.833   4.549
    1ST    H16R 8514   5.777   4.938   4.574
    1ST    H16S 8515   5.714   4.812   4.473
    1ST    C115 8516   5.756   4.751   4.672
    1ST    H15R 8517   5.745   4.646   4.646
    1ST    H15S 8518   5.833   4.756   4.749
    1ST    C114 8519   5.630   4.805   4.743
    1ST    H14R 8520   5.621   4.913   4.757
    1ST    H14S 8521   5.543   4.794   4.678
    1ST    C113 8522   5.595   4.736   4.877
    1ST    H13R 8523   5.674   4.759   4.950
    1ST    H13S 8524   5.505   4.776   4.923
    1ST    C112 8525   5.572   4.590   4.871
    1ST    H12R 8526   5.672   4.554   4.844
    1ST    H12S 8527   5.555   4.557   4.973
    1ST    C111 8528   5.471   4.537   4.766
    1ST    H11R 8529   5.372   4.582   4.780
    1ST    H11S 8530   5.504   4.576   4.669
    1ST    C110 8531   5.465   4.387   4.755
    1ST    H10R 8532   5.383   4.352   4.692
    1ST    H10S 8533   5.554   4.363   4.698
    1ST     C19 8534   5.458   4.311   4.886
    1ST     H9R 8535   5.550   4.338   4.938
    1ST     H9S 8536   5.374   4.348   4.945
    1ST     C18 8537   5.452   4.162   4.874
    1ST     H8R 8538   5.362   4.139   4.817
    1ST     H8S 8539   5.535   4.121   4.816
    1ST     C17 8540   5.442   4.089   5.009
    1ST     H7R 8541   5.466   3.983   5.000
    1ST     H7S 8542   5.524   4.113   5.078
    1ST     C16 8543   5.304   4.092   5.079
    1ST     H6R 8544   5.280   4.197   5.097
    1ST     H6S 8545   5.225   4.055   5.013
    1ST     C15 8546   5.291   4.016   5.213
    1ST     H5R 8547   5.323   3.912   5.200
    1ST     H5S 8548   5.373   4.054   5.275
    1ST     C14 8549   5.159   4.042   5.288
    1ST     H4R 8550   5.130   4.146   5.270
    1ST     H4S 8551   5.073   3.994   5.242
    1ST     C13 8552   5.170   4.005   5.440
    1ST     H3R 8553   5.163   3.896   5.434
    1ST     H3S 8554   5.271   4.028   5.475
    1ST     C12 8555   5.078   4.091   5.525
    1ST     H2R 8556   5.104   4.196   5.513
    1ST     H2S 8557   4.977   4.076   5.487
    2PS     C11 8558   5.095   4.049   5.671
    2PS     O12 8559   5.132   4.119   5.763
    2PS     O11 8560   5.072   3.914   5.690
    2PS      C1 8561   5.054   3.870   5.828
    2PS      HR 8562   5.149   3.839   5.873
    2PS      HS 8563   5.008   3.944   5.894
    2PS      C2 8564   4.967   3.745   5.831
    2PS      HX 8565   4.881   3.752   5.763
    2PS      C3 8566   4.927   3.717   5.980
    2PS      HA 8567   4.852   3.787   6.018
    2PS      HB 8568   4.884   3.618   5.994
    2PS     O31 8569   5.037   3.736   6.058
    2PS     P31 8570   5.029   3.714   6.213
    2PS     O32 8571   4.935   3.836   6.265
    2PS     C31 8572   4.978   3.972   6.259
    2PS     H1A 8573   5.063   3.990   6.325
    2PS     H1B 8574   5.015   4.005   6.161
    2PS     C32 8575   4.843   4.052   6.298
    2PS     H2A 8576   4.865   4.159   6.291
    2PS     N31 8577   4.731   4.031   6.195
    2PS    HN1A 8578   4.763   4.017   6.098
    2PS    HN1B 8579   4.683   3.944   6.222
    2PS    HN1C 8580   4.665   4.110   6.187
    2PS     C33 8581   4.806   4.018   6.444
    2PS     O33 8582   4.967   3.585   6.235
    2PS     O34 8583   5.166   3.728   6.262
    2PS     O21 8584   5.042   3.638   5.761
    2PS     C21 8585   4.987   3.516   5.749
    2PS     O22 8586   4.883   3.481   5.799
    2PS     O35 8587   4.706   3.947   6.465
    2PS     O36 8588   4.877   4.060   6.535
    3DHA   C116 8589   5.107   3.967   4.775
    3DHA   H16R 8590   5.114   4.070   4.744
    3DHA   C115 8591   5.000   3.941   4.868
    3DHA   H15R 8592   5.028   3.864   4.940
    3DHA   H15S 8593   5.007   4.030   4.931
    3DHA   C114 8594   4.855   3.936   4.821
    3DHA   H14R 8595   4.824   4.026   4.769
    3DHA   C113 8596   4.767   3.832   4.835
    3DHA   H13R 8597   4.661   3.842   4.813
    3DHA   C112 8598   4.799   3.710   4.908
    3DHA   H12R 8599   4.724   3.640   4.870
    3DHA   H12S 8600   4.901   3.672   4.904
    3DHA   C111 8601   4.775   3.730   5.058
    3DHA   H11R 8602   4.696   3.801   5.081
    3DHA   C110 8603   4.840   3.688   5.168
    3DHA   H10R 8604   4.818   3.731   5.265
    3DHA    C19 8605   4.946   3.585   5.174
    3DHA    H9R 8606   4.968   3.557   5.278
    3DHA    H9S 8607   4.925   3.498   5.112
    3DHA    C18 8608   5.078   3.631   5.123
    3DHA    H8R 8609   5.072   3.669   5.021
    3DHA    C17 8610   5.194   3.631   5.194
    3DHA    H7R 8611   5.286   3.669   5.149
    3DHA    C16 8612   5.214   3.587   5.336
    3DHA    H6R 8613   5.316   3.605   5.370
    3DHA    H6S 8614   5.161   3.645   5.413
    3DHA    C15 8615   5.191   3.434   5.342
    3DHA    H5R 8616   5.257   3.380   5.274
    3DHA    C14 8617   5.096   3.377   5.411
    3DHA    H4R 8618   5.086   3.269   5.401
    3DHA    C13 8619   5.003   3.444   5.511
    3DHA    H3R 8620   4.995   3.551   5.491
    3DHA    H3S 8621   4.900   3.408   5.511
    3DHA    C12 8622   5.061   3.433   5.651
    3DHA    H2R 8623   5.079   3.331   5.686
    3DHA    H2S 8624   5.166   3.462   5.656
    3DHA   C117 8625   5.195   3.871   4.727
    3DHA   H17R 8626   5.272   3.905   4.658
    3DHA   C118 8627   5.209   3.727   4.762
    3DHA   H18R 8628   5.105   3.694   4.761
    3DHA   H18S 8629   5.251   3.702   4.860
    3DHA   C119 8630   5.291   3.655   4.659
    3DHA   H19R 8631   5.233   3.584   4.600
    3DHA   C120 8632   5.423   3.639   4.662
    3DHA   H20R 8633   5.475   3.558   4.612
    3DHA   C121 8634   5.511   3.712   4.757
    3DHA   H21R 8635   5.582   3.641   4.798
    3DHA   H21S 8636   5.459   3.750   4.846
    3DHA   C122 8637   5.579   3.834   4.690
    3DHA   H22R 8638   5.541   3.867   4.593
    3DHA   H22S 8639   5.683   3.806   4.675
    3DHA   H22T 8640   5.591   3.926   4.747
    1ST    C118 8641   4.436   6.050   3.506
    1ST    H18R 8642   4.474   6.089   3.600
    1ST    H18S 8643   4.358   6.121   3.475
    1ST    H18T 8644   4.518   6.057   3.435
    1ST    C117 8645   4.382   5.914   3.522
    1ST    H17R 8646   4.444   5.854   3.590
    1ST    H17S 8647   4.280   5.929   3.556
    1ST    C116 8648   4.361   5.840   3.388
    1ST    H16R 8649   4.334   5.913   3.312
    1ST    H16S 8650   4.448   5.783   3.356
    1ST    C115 8651   4.260   5.730   3.404
    1ST    H15R 8652   4.305   5.682   3.491
    1ST    H15S 8653   4.160   5.769   3.425
    1ST    C114 8654   4.265   5.641   3.279
    1ST    H14R 8655   4.255   5.703   3.189
    1ST    H14S 8656   4.362   5.591   3.281
    1ST    C113 8657   4.153   5.529   3.273
    1ST    H13R 8658   4.055   5.575   3.257
    1ST    H13S 8659   4.169   5.462   3.188
    1ST    C112 8660   4.132   5.447   3.396
    1ST    H12R 8661   4.095   5.500   3.484
    1ST    H12S 8662   4.038   5.393   3.384
    1ST    C111 8663   4.257   5.370   3.438
    1ST    H11R 8664   4.307   5.300   3.371
    1ST    H11S 8665   4.342   5.439   3.447
    1ST    C110 8666   4.238   5.307   3.576
    1ST    H10R 8667   4.334   5.272   3.613
    1ST    H10S 8668   4.202   5.384   3.644
    1ST     C19 8669   4.141   5.189   3.566
    1ST     H9R 8670   4.129   5.137   3.661
    1ST     H9S 8671   4.041   5.218   3.532
    1ST     C18 8672   4.178   5.068   3.479
    1ST     H8R 8673   4.276   5.084   3.432
    1ST     H8S 8674   4.182   4.976   3.539
    1ST     C17 8675   4.097   5.047   3.357
    1ST     H7R 8676   3.992   5.040   3.385
    1ST     H7S 8677   4.111   5.136   3.296
    1ST     C16 8678   4.141   4.919   3.288
    1ST     H6R 8679   4.238   4.934   3.241
    1ST     H6S 8680   4.158   4.853   3.373
    1ST     C15 8681   4.030   4.866   3.202
    1ST     H5R 8682   3.933   4.886   3.250
    1ST     H5S 8683   4.016   4.920   3.108
    1ST     C14 8684   4.030   4.712   3.155
    1ST     H4R 8685   4.105   4.699   3.077
    1ST     H4S 8686   4.056   4.652   3.242
    1ST     C13 8687   3.900   4.656   3.105
    1ST     H3R 8688   3.905   4.552   3.071
    1ST     H3S 8689   3.834   4.660   3.192
    1ST     C12 8690   3.833   4.729   2.992
    1ST     H2R 8691   3.731   4.692   2.987
    1ST     H2S 8692   3.835   4.835   3.018
    2PS     C11 8693   3.905   4.720   2.860
    2PS     O12 8694   3.934   4.616   2.806
    2PS     O11 8695   3.930   4.846   2.809
    2PS      C1 8696   3.993   4.855   2.678
    2PS      HR 8697   4.027   4.957   2.658
    2PS      HS 8698   4.078   4.787   2.674
    2PS      C2 8699   3.893   4.815   2.568
    2PS      HX 8700   3.867   4.712   2.589
    2PS      C3 8701   3.962   4.831   2.426
    2PS      HA 8702   4.007   4.930   2.419
    2PS      HB 8703   4.038   4.753   2.429
    2PS     O31 8704   3.876   4.781   2.323
    2PS     P31 8705   3.921   4.766   2.180
    2PS     O32 8706   3.926   4.911   2.121
    2PS     C31 8707   3.806   4.976   2.081
    2PS     H1A 8708   3.753   4.925   2.001
    2PS     H1B 8709   3.745   4.988   2.170
    2PS     C32 8710   3.845   5.115   2.018
    2PS     H2A 8711   3.756   5.158   1.972
    2PS     N31 8712   3.899   5.210   2.127
    2PS    HN1A 8713   3.819   5.250   2.179
    2PS    HN1B 8714   3.970   5.166   2.188
    2PS    HN1C 8715   3.948   5.292   2.087
    2PS     C33 8716   3.930   5.093   1.902
    2PS     O33 8717   4.059   4.710   2.178
    2PS     O34 8718   3.816   4.681   2.121
    2PS     O21 8719   3.770   4.892   2.582
    2PS     C21 8720   3.768   5.029   2.579
    2PS     O22 8721   3.857   5.097   2.534
    2PS     O35 8722   3.875   5.066   1.800
    2PS     O36 8723   4.056   5.092   1.914
    3DHA   C116 8724   3.239   4.768   3.417
    3DHA   H16R 8725   3.163   4.730   3.484
    3DHA   C115 8726   3.260   4.912   3.439
    3DHA   H15R 8727   3.353   4.924   3.496
    3DHA   H15S 8728   3.288   4.954   3.343
    3DHA   C114 8729   3.137   4.961   3.497
    3DHA   H14R 8730   3.061   4.887   3.519
    3DHA   C113 8731   3.100   5.088   3.507
    3DHA   H13R 8732   3.002   5.116   3.544
    3DHA   C112 8733   3.178   5.210   3.480
    3DHA   H12R 8734   3.189   5.272   3.569
    3DHA   H12S 8735   3.279   5.181   3.453
    3DHA   C111 8736   3.118   5.287   3.374
    3DHA   H11R 8737   3.018   5.326   3.391
    3DHA   C110 8738   3.165   5.307   3.253
    3DHA   H10R 8739   3.102   5.360   3.182
    3DHA    C19 8740   3.292   5.252   3.194
    3DHA    H9R 8741   3.363   5.334   3.178
    3DHA    H9S 8742   3.330   5.174   3.261
    3DHA    C18 8743   3.252   5.178   3.072
    3DHA    H8R 8744   3.148   5.203   3.052
    3DHA    C17 8745   3.318   5.088   3.003
    3DHA    H7R 8746   3.267   5.041   2.919
    3DHA    C16 8747   3.461   5.051   3.037
    3DHA    H6R 8748   3.522   5.140   3.014
    3DHA    H6S 8749   3.475   5.021   3.141
    3DHA    C15 8750   3.525   4.942   2.955
    3DHA    H5R 8751   3.508   4.840   2.989
    3DHA    C14 8752   3.606   4.957   2.850
    3DHA    H4R 8753   3.640   4.864   2.804
    3DHA    C13 8754   3.639   5.084   2.781
    3DHA    H3R 8755   3.574   5.165   2.815
    3DHA    H3S 8756   3.740   5.112   2.811
    3DHA    C12 8757   3.634   5.097   2.631
    3DHA    H2R 8758   3.552   5.046   2.581
    3DHA    H2S 8759   3.646   5.201   2.599
    3DHA   C117 8760   3.297   4.693   3.325
    3DHA   H17R 8761   3.276   4.587   3.316
    3DHA   C118 8762   3.404   4.744   3.231
    3DHA   H18R 8763   3.451   4.839   3.258
    3DHA   H18S 8764   3.355   4.766   3.136
    3DHA   C119 8765   3.503   4.635   3.217
    3DHA   H19R 8766   3.557   4.605   3.306
    3DHA   C120 8767   3.530   4.569   3.107
    3DHA   H20R 8768   3.610   4.495   3.111
    3DHA   C121 8769   3.462   4.584   2.968
    3DHA   H21R 8770   3.529   4.641   2.904
    3DHA   H21S 8771   3.370   4.643   2.966
    3DHA   C122 8772   3.425   4.447   2.911
    3DHA   H22R 8773   3.377   4.445   2.813
    3DHA   H22S 8774   3.364   4.385   2.976
    3DHA   H22T 8775   3.519   4.392   2.899
    1ST    C118 8776   6.056   2.367   4.196
    1ST    H18R 8777   6.111   2.389   4.288
    1ST    H18S 8778   6.091   2.265   4.180
    1ST    H18T 8779   5.950   2.349   4.215
    1ST    C117 8780   6.073   2.475   4.084
    1ST    H17R 8781   6.170   2.467   4.037
    1ST    H17S 8782   6.002   2.446   4.006
    1ST    C116 8783   6.058   2.616   4.127
    1ST    H16R 8784   6.145   2.637   4.189
    1ST    H16S 8785   6.053   2.668   4.031
    1ST    C115 8786   5.929   2.642   4.206
    1ST    H15R 8787   5.928   2.568   4.287
    1ST    H15S 8788   5.930   2.741   4.252
    1ST    C114 8789   5.801   2.628   4.122
    1ST    H14R 8790   5.784   2.534   4.068
    1ST    H14S 8791   5.719   2.633   4.193
    1ST    C113 8792   5.794   2.744   4.019
    1ST    H13R 8793   5.796   2.843   4.065
    1ST    H13S 8794   5.881   2.731   3.953
    1ST    C112 8795   5.668   2.734   3.933
    1ST    H12R 8796   5.687   2.794   3.844
    1ST    H12S 8797   5.669   2.637   3.884
    1ST    C111 8798   5.528   2.750   3.993
    1ST    H11R 8799   5.523   2.722   4.099
    1ST    H11S 8800   5.517   2.859   4.004
    1ST    C110 8801   5.408   2.699   3.912
    1ST    H10R 8802   5.420   2.591   3.903
    1ST    H10S 8803   5.310   2.710   3.960
    1ST     C19 8804   5.411   2.736   3.769
    1ST     H9R 8805   5.423   2.844   3.756
    1ST     H9S 8806   5.502   2.691   3.730
    1ST     C18 8807   5.295   2.677   3.691
    1ST     H8R 8808   5.292   2.569   3.706
    1ST     H8S 8809   5.209   2.717   3.745
    1ST     C17 8810   5.273   2.702   3.547
    1ST     H7R 8811   5.168   2.684   3.525
    1ST     H7S 8812   5.285   2.808   3.525
    1ST     C16 8813   5.363   2.615   3.457
    1ST     H6R 8814   5.463   2.618   3.500
    1ST     H6S 8815   5.328   2.512   3.444
    1ST     C15 8816   5.376   2.654   3.307
    1ST     H5R 8817   5.389   2.762   3.307
    1ST     H5S 8818   5.467   2.615   3.261
    1ST     C14 8819   5.250   2.626   3.223
    1ST     H4R 8820   5.225   2.520   3.228
    1ST     H4S 8821   5.164   2.688   3.252
    1ST     C13 8822   5.261   2.646   3.070
    1ST     H3R 8823   5.268   2.750   3.038
    1ST     H3S 8824   5.354   2.598   3.039
    1ST     C12 8825   5.151   2.579   2.992
    1ST     H2R 8826   5.150   2.471   3.007
    1ST     H2S 8827   5.060   2.630   3.022
    2PS     C11 8828   5.151   2.592   2.839
    2PS     O12 8829   5.251   2.597   2.779
    2PS     O11 8830   5.029   2.586   2.782
    2PS      C1 8831   5.016   2.589   2.637
    2PS      HR 8832   5.063   2.682   2.607
    2PS      HS 8833   5.075   2.516   2.581
    2PS      C2 8834   4.863   2.581   2.601
    2PS      HX 8835   4.820   2.503   2.664
    2PS      C3 8836   4.838   2.548   2.454
    2PS      HA 8837   4.859   2.442   2.443
    2PS      HB 8838   4.730   2.558   2.436
    2PS     O31 8839   4.937   2.612   2.367
    2PS     P31 8840   4.972   2.567   2.218
    2PS     O32 8841   4.848   2.620   2.143
    2PS     C31 8842   4.757   2.526   2.092
    2PS     H1A 8843   4.818   2.448   2.045
    2PS     H1B 8844   4.705   2.481   2.177
    2PS     C32 8845   4.672   2.599   1.988
    2PS     H2A 8846   4.602   2.531   1.939
    2PS     N31 8847   4.598   2.701   2.073
    2PS    HN1A 8848   4.560   2.660   2.160
    2PS    HN1B 8849   4.675   2.762   2.103
    2PS    HN1C 8850   4.525   2.751   2.019
    2PS     C33 8851   4.766   2.649   1.887
    2PS     O33 8852   5.086   2.657   2.172
    2PS     O34 8853   4.990   2.418   2.213
    2PS     O21 8854   4.790   2.698   2.632
    2PS     C21 8855   4.655   2.697   2.661
    2PS     O22 8856   4.582   2.596   2.651
    2PS     O35 8857   4.799   2.763   1.886
    2PS     O36 8858   4.804   2.566   1.807
    3DHA   C116 8859   3.969   2.446   3.384
    3DHA   H16R 8860   3.931   2.443   3.282
    3DHA   C115 8861   4.111   2.488   3.401
    3DHA   H15R 8862   4.152   2.449   3.495
    3DHA   H15S 8863   4.172   2.453   3.317
    3DHA   C114 8864   4.120   2.639   3.412
    3DHA   H14R 8865   4.026   2.693   3.398
    3DHA   C113 8866   4.232   2.708   3.426
    3DHA   H13R 8867   4.235   2.817   3.430
    3DHA   C112 8868   4.374   2.666   3.417
    3DHA   H12R 8869   4.421   2.653   3.515
    3DHA   H12S 8870   4.376   2.567   3.370
    3DHA   C111 8871   4.442   2.773   3.335
    3DHA   H11R 8872   4.528   2.816   3.385
    3DHA   C110 8873   4.425   2.814   3.206
    3DHA   H10R 8874   4.500   2.886   3.172
    3DHA    C19 8875   4.300   2.774   3.119
    3DHA    H9R 8876   4.334   2.756   3.017
    3DHA    H9S 8877   4.252   2.681   3.152
    3DHA    C18 8878   4.193   2.882   3.120
    3DHA    H8R 8879   4.157   2.901   3.221
    3DHA    C17 8880   4.145   2.957   3.013
    3DHA    H7R 8881   4.084   3.045   3.028
    3DHA    C16 8882   4.200   2.950   2.876
    3DHA    H6R 8883   4.206   2.849   2.835
    3DHA    H6S 8884   4.134   3.008   2.811
    3DHA    C15 8885   4.335   3.018   2.872
    3DHA    H5R 8886   4.332   3.120   2.910
    3DHA    C14 8887   4.447   2.959   2.836
[truncated: 1,258,097 more chars]
