# Supplementary material for: Expanding the Paradigm of Structure-Based Drug Design: Molecular Dynamics Simulations Support the Development of New Pyridine-Based Protein Kinase C-Targeted Agonists
Source: J Med Chem. 2023 Apr 3;66(7):4588–602. doi: 10.1021/acs.jmedchem.2c01448 (PMC10108360; doi:10.1021/acs.jmedchem.2c01448)
Supplement: Supplementary file 3 — jm2c01448_si_003.zip [file jm2c01448_si_003.zip › SI_Coordinates_(.gro)/PYR-1gP-0-SDPS-at-100ns.gro]

Neutralized and solvated sdps membrane t= 100000.00000 step= 50000000
36800
    1ST    C118    1   1.787   5.898   4.326
    1ST    H18R    2   1.890   5.902   4.289
    1ST    H18S    3   1.751   5.995   4.361
    1ST    H18T    4   1.720   5.881   4.241
    1ST    C117    5   1.769   5.796   4.429
    1ST    H17R    6   1.751   5.699   4.383
    1ST    H17S    7   1.865   5.797   4.480
    1ST    C116    8   1.649   5.829   4.516
    1ST    H16R    9   1.632   5.933   4.545
    1ST    H16S   10   1.557   5.822   4.459
    1ST    C115   11   1.648   5.729   4.631
    1ST    H15R   12   1.630   5.631   4.586
    1ST    H15S   13   1.743   5.727   4.685
    1ST    C114   14   1.535   5.753   4.734
    1ST    H14R   15   1.548   5.854   4.774
    1ST    H14S   16   1.440   5.755   4.680
    1ST    C113   17   1.530   5.648   4.845
    1ST    H13R   18   1.536   5.550   4.797
    1ST    H13S   19   1.602   5.665   4.925
    1ST    C112   20   1.396   5.656   4.927
    1ST    H12R   21   1.376   5.764   4.933
    1ST    H12S   22   1.314   5.605   4.877
    1ST    C111   23   1.396   5.604   5.075
    1ST    H11R   24   1.474   5.654   5.131
    1ST    H11S   25   1.309   5.649   5.124
    1ST    C110   26   1.388   5.454   5.089
    1ST    H10R   27   1.300   5.423   5.032
    1ST    H10S   28   1.470   5.401   5.039
    1ST     C19   29   1.362   5.410   5.230
    1ST     H9R   30   1.269   5.446   5.276
    1ST     H9S   31   1.353   5.301   5.227
    1ST     C18   32   1.474   5.431   5.334
    1ST     H8R   33   1.559   5.373   5.298
    1ST     H8S   34   1.502   5.536   5.343
    1ST     C17   35   1.431   5.388   5.472
    1ST     H7R   36   1.347   5.453   5.502
    1ST     H7S   37   1.395   5.288   5.449
    1ST     C16   38   1.543   5.384   5.574
    1ST     H6R   39   1.625   5.319   5.543
    1ST     H6S   40   1.594   5.480   5.582
    1ST     C15   41   1.501   5.339   5.716
    1ST     H5R   42   1.417   5.400   5.752
    1ST     H5S   43   1.444   5.247   5.702
    1ST     C14   44   1.612   5.338   5.813
    1ST     H4R   45   1.676   5.251   5.796
    1ST     H4S   46   1.672   5.424   5.784
    1ST     C13   47   1.578   5.332   5.962
    1ST     H3R   48   1.504   5.412   5.965
    1ST     H3S   49   1.539   5.232   5.980
    1ST     C12   50   1.693   5.356   6.060
    1ST     H2R   51   1.785   5.307   6.029
    1ST     H2S   52   1.715   5.462   6.046
    2PS     C11   53   1.645   5.339   6.211
    2PS     O12   54   1.559   5.409   6.263
    2PS     O11   55   1.698   5.230   6.268
    2PS      C1   56   1.631   5.173   6.382
    2PS      HR   57   1.693   5.089   6.415
    2PS      HS   58   1.631   5.237   6.471
    2PS      C2   59   1.491   5.121   6.355
    2PS      HX   60   1.435   5.198   6.301
    2PS      C3   61   1.421   5.087   6.495
    2PS      HA   62   1.396   5.181   6.545
    2PS      HB   63   1.330   5.034   6.468
    2PS     O31   64   1.518   5.015   6.572
    2PS     P31   65   1.485   4.947   6.708
    2PS     O32   66   1.606   4.980   6.809
    2PS     C31   67   1.638   5.111   6.861
    2PS     H1A   68   1.660   5.174   6.774
    2PS     H1B   69   1.553   5.162   6.908
    2PS     C32   70   1.760   5.108   6.959
    2PS     H2A   71   1.735   5.051   7.049
    2PS     N31   72   1.884   5.037   6.908
    2PS    HN1A   73   1.864   4.936   6.900
    2PS    HN1B   74   1.900   5.076   6.813
    2PS    HN1C   75   1.968   5.048   6.966
    2PS     C33   76   1.771   5.252   7.001
    2PS     O33   77   1.363   5.008   6.767
    2PS     O34   78   1.489   4.800   6.695
    2PS     O21   79   1.507   5.010   6.263
    2PS     C21   80   1.396   4.968   6.209
    2PS     O22   81   1.282   5.002   6.232
    2PS     O35   82   1.797   5.331   6.910
    2PS     O36   83   1.745   5.286   7.108
    3DHA   C116   84   1.465   5.251   4.785
    3DHA   H16R   85   1.461   5.331   4.859
    3DHA   C115   86   1.403   5.133   4.846
    3DHA   H15R   87   1.361   5.167   4.941
    3DHA   H15S   88   1.318   5.104   4.785
    3DHA   C114   89   1.485   5.013   4.871
    3DHA   H14R   90   1.549   4.976   4.791
    3DHA   C113   91   1.478   4.931   4.982
    3DHA   H13R   92   1.538   4.841   4.974
    3DHA   C112   93   1.389   4.937   5.098
    3DHA   H12R   94   1.291   4.979   5.075
    3DHA   H12S   95   1.366   4.835   5.129
    3DHA   C111   96   1.447   5.022   5.214
    3DHA   H11R   97   1.442   5.127   5.187
    3DHA   C110   98   1.492   4.978   5.330
    3DHA   H10R   99   1.529   5.051   5.402
    3DHA    C19  100   1.496   4.833   5.373
    3DHA    H9R  101   1.514   4.763   5.290
    3DHA    H9S  102   1.588   4.813   5.427
    3DHA    C18  103   1.375   4.787   5.439
    3DHA    H8R  104   1.298   4.745   5.375
    3DHA    C17  105   1.340   4.804   5.561
    3DHA    H7R  106   1.239   4.775   5.588
    3DHA    C16  107   1.419   4.853   5.675
    3DHA    H6R  108   1.523   4.851   5.641
    3DHA    H6S  109   1.399   4.953   5.713
    3DHA    C15  110   1.403   4.743   5.776
    3DHA    H5R  111   1.429   4.647   5.734
    3DHA    C14  112   1.369   4.757   5.902
    3DHA    H4R  113   1.363   4.661   5.953
    3DHA    C13  114   1.349   4.878   5.993
    3DHA    H3R  115   1.368   4.973   5.942
    3DHA    H3S  116   1.242   4.874   6.016
    3DHA    C12  117   1.424   4.856   6.117
    3DHA    H2R  118   1.399   4.763   6.167
    3DHA    H2S  119   1.531   4.843   6.103
    3DHA   C117  120   1.525   5.251   4.666
    3DHA   H17R  121   1.575   5.343   4.638
    3DHA   C118  122   1.529   5.142   4.562
    3DHA   H18R  123   1.500   5.043   4.598
    3DHA   H18S  124   1.637   5.134   4.551
    3DHA   C119  125   1.463   5.184   4.432
    3DHA   H19R  126   1.523   5.243   4.363
    3DHA   C120  127   1.348   5.136   4.388
    3DHA   H20R  128   1.325   5.166   4.287
    3DHA   C121  129   1.255   5.056   4.468
    3DHA   H21R  130   1.231   5.113   4.559
    3DHA   H21S  131   1.298   4.958   4.489
    3DHA   C122  132   1.130   5.029   4.378
    3DHA   H22R  133   1.152   4.974   4.286
    3DHA   H22S  134   1.063   5.113   4.357
    3DHA   H22T  135   1.071   4.950   4.425
    1ST    C118  136   0.602   6.969   5.260
    1ST    H18R  137   0.633   7.039   5.338
    1ST    H18S  138   0.495   6.989   5.250
    1ST    H18T  139   0.658   6.996   5.171
    1ST    C117  140   0.616   6.824   5.306
    1ST    H17R  141   0.571   6.820   5.405
    1ST    H17S  142   0.559   6.748   5.252
    1ST    C116  143   0.774   6.790   5.315
    1ST    H16R  144   0.828   6.801   5.220
    1ST    H16S  145   0.822   6.864   5.380
    1ST    C115  146   0.811   6.651   5.368
    1ST    H15R  147   0.740   6.612   5.442
    1ST    H15S  148   0.805   6.572   5.293
    1ST    C114  149   0.951   6.640   5.415
    1ST    H14R  150   1.017   6.669   5.333
    1ST    H14S  151   0.957   6.702   5.504
    1ST    C113  152   0.986   6.495   5.450
    1ST    H13R  153   0.899   6.458   5.503
    1ST    H13S  154   0.997   6.433   5.360
    1ST    C112  155   1.112   6.485   5.536
    1ST    H12R  156   1.187   6.557   5.502
    1ST    H12S  157   1.092   6.513   5.639
    1ST    C111  158   1.159   6.343   5.552
    1ST    H11R  159   1.078   6.289   5.602
    1ST    H11S  160   1.179   6.297   5.455
    1ST    C110  161   1.283   6.329   5.650
    1ST    H10R  162   1.358   6.376   5.587
    1ST    H10S  163   1.275   6.389   5.741
    1ST     C19  164   1.316   6.177   5.681
    1ST     H9R  165   1.219   6.127   5.678
    1ST     H9S  166   1.362   6.121   5.600
    1ST     C18  167   1.386   6.162   5.812
    1ST     H8R  168   1.339   6.221   5.891
    1ST     H8S  169   1.382   6.056   5.836
    1ST     C17  170   1.531   6.201   5.805
    1ST     H7R  171   1.574   6.158   5.714
    1ST     H7S  172   1.524   6.309   5.791
    1ST     C16  173   1.597   6.172   5.937
    1ST     H6R  174   1.559   6.229   6.022
    1ST     H6S  175   1.566   6.073   5.969
    1ST     C15  176   1.750   6.188   5.934
    1ST     H5R  177   1.785   6.146   5.840
    1ST     H5S  178   1.776   6.294   5.926
    1ST     C14  179   1.819   6.130   6.055
    1ST     H4R  180   1.786   6.179   6.147
    1ST     H4S  181   1.787   6.026   6.058
    1ST     C13  182   1.975   6.150   6.043
    1ST     H3R  183   2.033   6.105   5.962
    1ST     H3S  184   1.995   6.256   6.025
    1ST     C12  185   2.032   6.113   6.177
    1ST     H2R  186   2.004   6.182   6.257
    1ST     H2S  187   2.003   6.015   6.216
    2PS     C11  188   2.183   6.116   6.191
    2PS     O12  189   2.261   6.122   6.096
    2PS     O11  190   2.215   6.088   6.326
    2PS      C1  191   2.351   6.061   6.344
    2PS      HR  192   2.413   6.124   6.280
    2PS      HS  193   2.359   6.087   6.450
    2PS      C2  194   2.371   5.914   6.333
    2PS      HX  195   2.281   5.855   6.319
    2PS      C3  196   2.443   5.857   6.457
    2PS      HA  197   2.367   5.862   6.535
    2PS      HB  198   2.461   5.752   6.435
    2PS     O31  199   2.556   5.922   6.502
    2PS     P31  200   2.614   5.909   6.648
    2PS     O32  201   2.723   5.792   6.636
    2PS     C31  202   2.689   5.654   6.593
    2PS     H1A  203   2.613   5.602   6.652
    2PS     H1B  204   2.649   5.671   6.493
    2PS     C32  205   2.822   5.577   6.584
    2PS     H2A  206   2.801   5.476   6.549
    2PS     N31  207   2.911   5.645   6.484
    2PS    HN1A  208   3.010   5.616   6.479
    2PS    HN1B  209   2.864   5.651   6.392
    2PS    HN1C  210   2.908   5.745   6.509
    2PS     C33  211   2.889   5.575   6.726
    2PS     O33  212   2.684   6.037   6.677
    2PS     O34  213   2.510   5.863   6.744
    2PS     O21  214   2.454   5.893   6.216
    2PS     C21  215   2.400   5.843   6.105
    2PS     O22  216   2.286   5.801   6.091
    2PS     O35  217   2.984   5.644   6.743
    2PS     O36  218   2.861   5.482   6.800
    3DHA   C116  219   2.170   6.540   5.704
    3DHA   H16R  220   2.255   6.567   5.642
    3DHA   C115  221   2.099   6.419   5.648
    3DHA   H15R  222   1.994   6.449   5.644
    3DHA   H15S  223   2.124   6.413   5.542
    3DHA   C114  224   2.108   6.290   5.719
    3DHA   H14R  225   2.112   6.294   5.827
    3DHA   C113  226   2.095   6.165   5.665
    3DHA   H13R  227   2.110   6.081   5.732
    3DHA   C112  228   2.069   6.140   5.519
    3DHA   H12R  229   1.991   6.207   5.484
    3DHA   H12S  230   2.158   6.155   5.457
    3DHA   C111  231   2.023   5.998   5.506
    3DHA   H11R  232   1.924   5.982   5.547
    3DHA   C110  233   2.086   5.893   5.455
    3DHA   H10R  234   2.045   5.792   5.445
    3DHA    C19  235   2.215   5.903   5.384
    3DHA    H9R  236   2.198   5.963   5.294
    3DHA    H9S  237   2.295   5.936   5.450
    3DHA    C18  238   2.256   5.760   5.360
    3DHA    H8R  239   2.223   5.708   5.271
    3DHA    C17  240   2.316   5.683   5.450
    3DHA    H7R  241   2.341   5.579   5.436
    3DHA    C16  242   2.347   5.733   5.594
    3DHA    H6R  243   2.257   5.790   5.617
    3DHA    H6S  244   2.333   5.652   5.666
    3DHA    C15  245   2.466   5.819   5.622
    3DHA    H5R  246   2.530   5.828   5.535
    3DHA    C14  247   2.497   5.875   5.736
    3DHA    H4R  248   2.584   5.940   5.742
    3DHA    C13  249   2.414   5.879   5.859
    3DHA    H3R  250   2.380   5.983   5.870
    3DHA    H3S  251   2.316   5.833   5.844
    3DHA    C12  252   2.496   5.823   5.983
    3DHA    H2R  253   2.514   5.716   5.973
    3DHA    H2S  254   2.591   5.874   6.003
    3DHA   C117  255   2.145   6.605   5.819
    3DHA   H17R  256   2.213   6.688   5.835
    3DHA   C118  257   2.032   6.585   5.920
    3DHA   H18R  258   2.080   6.548   6.011
    3DHA   H18S  259   1.968   6.507   5.880
    3DHA   C119  260   1.959   6.716   5.944
    3DHA   H19R  261   2.002   6.778   6.021
    3DHA   C120  262   1.847   6.749   5.884
    3DHA   H20R  263   1.804   6.847   5.907
    3DHA   C121  264   1.764   6.669   5.789
    3DHA   H21R  265   1.821   6.585   5.749
    3DHA   H21S  266   1.742   6.736   5.705
    3DHA   C122  267   1.636   6.619   5.852
    3DHA   H22R  268   1.658   6.599   5.957
    3DHA   H22S  269   1.600   6.525   5.810
    3DHA   H22T  270   1.556   6.694   5.854
    1ST    C118  271   5.641   0.017   4.263
    1ST    H18R  272   5.742   0.054   4.247
    1ST    H18S  273   5.576   0.081   4.203
    1ST    H18T  274   5.630  -0.080   4.215
    1ST    C117  275   5.607   0.006   4.411
    1ST    H17R  276   5.506  -0.030   4.428
    1ST    H17S  277   5.669  -0.072   4.457
    1ST    C116  278   5.623   0.134   4.478
    1ST    H16R  279   5.732   0.144   4.481
    1ST    H16S  280   5.578   0.221   4.429
    1ST    C115  281   5.575   0.122   4.625
    1ST    H15R  282   5.467   0.107   4.634
    1ST    H15S  283   5.620   0.033   4.670
    1ST    C114  284   5.616   0.245   4.705
    1ST    H14R  285   5.721   0.274   4.690
    1ST    H14S  286   5.566   0.328   4.655
    1ST    C113  287   5.590   0.243   4.856
    1ST    H13R  288   5.617   0.145   4.895
    1ST    H13S  289   5.654   0.318   4.903
    1ST    C112  290   5.450   0.276   4.893
    1ST    H12R  291   5.414   0.365   4.841
    1ST    H12S  292   5.383   0.199   4.854
    1ST    C111  293   5.425   0.292   5.041
    1ST    H11R  294   5.484   0.226   5.105
    1ST    H11S  295   5.474   0.385   5.069
    1ST    C110  296   5.282   0.284   5.092
    1ST    H10R  297   5.211   0.353   5.045
    1ST    H10S  298   5.248   0.183   5.069
    1ST     C19  299   5.265   0.318   5.242
    1ST     H9R  300   5.261   0.424   5.268
    1ST     H9S  301   5.172   0.276   5.281
    1ST     C18  302   5.383   0.260   5.329
    1ST     H8R  303   5.376   0.152   5.315
    1ST     H8S  304   5.479   0.306   5.304
    1ST     C17  305   5.367   0.284   5.476
    1ST     H7R  306   5.343   0.389   5.494
    1ST     H7S  307   5.271   0.235   5.498
    1ST     C16  308   5.492   0.244   5.557
    1ST     H6R  309   5.570   0.320   5.547
    1ST     H6S  310   5.472   0.247   5.665
    1ST     C15  311   5.537   0.102   5.529
    1ST     H5R  312   5.460   0.027   5.547
    1ST     H5S  313   5.564   0.085   5.424
    1ST     C14  314   5.669   0.059   5.605
    1ST     H4R  315   5.686  -0.032   5.547
    1ST     H4S  316   5.741   0.136   5.579
    1ST     C13  317   5.657   0.024   5.750
    1ST     H3R  318   5.611   0.115   5.790
    1ST     H3S  319   5.590  -0.062   5.756
    1ST     C12  320   5.794  -0.006   5.814
    1ST     H2R  321   5.838  -0.105   5.805
    1ST     H2S  322   5.869   0.058   5.766
    2PS     C11  323   5.797   0.012   5.963
    2PS     O12  324   5.718   0.078   6.019
    2PS     O11  325   5.892  -0.058   6.025
    2PS      C1  326   5.918  -0.035   6.166
    2PS      HR  327   5.839  -0.042   6.241
    2PS      HS  328   5.979  -0.124   6.185
    2PS      C2  329   6.016   0.079   6.195
    2PS      HX  330   6.098   0.069   6.123
    2PS      C3  331   6.070   0.077   6.336
    2PS      HA  332   6.122  -0.018   6.348
    2PS      HB  333   6.138   0.162   6.345
    2PS     O31  334   5.968   0.084   6.427
    2PS     P31  335   5.998   0.087   6.579
    2PS     O32  336   5.970   0.240   6.627
    2PS     C31  337   5.837   0.291   6.628
    2PS     H1A  338   5.845   0.399   6.612
    2PS     H1B  339   5.768   0.245   6.556
    2PS     C32  340   5.776   0.279   6.771
    2PS     H2A  341   5.782   0.173   6.798
    2PS     N31  342   5.861   0.343   6.876
    2PS    HN1A  343   5.848   0.444   6.890
    2PS    HN1B  344   5.844   0.301   6.970
    2PS    HN1C  345   5.960   0.329   6.851
    2PS     C33  346   5.629   0.316   6.772
    2PS     O33  347   5.893   0.003   6.645
    2PS     O34  348   6.144   0.070   6.595
    2PS     O21  349   5.948   0.199   6.166
    2PS     C21  350   6.027   0.308   6.129
    2PS     O22  351   6.142   0.306   6.095
    2PS     O35  352   5.554   0.218   6.771
    2PS     O36  353   5.591   0.426   6.802
    3DHA   C116  354   5.652   0.600   5.080
    3DHA   H16R  355   5.566   0.623   5.016
    3DHA   C115  356   5.639   0.624   5.229
    3DHA   H15R  357   5.577   0.541   5.265
    3DHA   H15S  358   5.738   0.611   5.272
    3DHA   C114  359   5.571   0.747   5.273
    3DHA   H14R  360   5.611   0.836   5.224
    3DHA   C113  361   5.462   0.748   5.353
    3DHA   H13R  362   5.411   0.841   5.376
    3DHA   C112  363   5.415   0.633   5.434
    3DHA   H12R  364   5.352   0.573   5.367
    3DHA   H12S  365   5.503   0.568   5.438
    3DHA   C111  366   5.335   0.672   5.553
    3DHA   H11R  367   5.239   0.714   5.525
    3DHA   C110  368   5.365   0.661   5.680
    3DHA   H10R  369   5.291   0.687   5.755
    3DHA    C19  370   5.497   0.620   5.736
    3DHA    H9R  371   5.556   0.582   5.652
    3DHA    H9S  372   5.550   0.704   5.782
    3DHA    C18  373   5.479   0.501   5.816
    3DHA    H8R  374   5.407   0.435   5.769
    3DHA    C17  375   5.507   0.481   5.943
    3DHA    H7R  376   5.472   0.386   5.982
    3DHA    C16  377   5.589   0.560   6.044
    3DHA    H6R  378   5.516   0.627   6.091
    3DHA    H6S  379   5.621   0.486   6.117
    3DHA    C15  380   5.703   0.651   5.995
    3DHA    H5R  381   5.680   0.757   5.994
    3DHA    C14  382   5.828   0.603   5.973
    3DHA    H4R  383   5.904   0.674   5.941
    3DHA    C13  384   5.867   0.458   6.000
    3DHA    H3R  385   5.787   0.383   6.003
    3DHA    H3S  386   5.932   0.426   5.918
    3DHA    C12  387   5.951   0.436   6.119
    3DHA    H2R  388   6.014   0.524   6.136
    3DHA    H2S  389   5.892   0.441   6.210
    3DHA   C117  390   5.767   0.567   5.021
    3DHA   H17R  391   5.764   0.546   4.914
    3DHA   C118  392   5.888   0.504   5.086
    3DHA   H18R  393   5.897   0.521   5.194
    3DHA   H18S  394   5.970   0.558   5.039
    3DHA   C119  395   5.899   0.355   5.071
    3DHA   H19R  396   5.866   0.303   5.161
    3DHA   C120  397   5.955   0.287   4.966
    3DHA   H20R  398   5.968   0.179   4.965
    3DHA   C121  399   5.997   0.340   4.835
    3DHA   H21R  400   5.951   0.438   4.816
    3DHA   H21S  401   5.968   0.274   4.753
    3DHA   C122  402   6.149   0.363   4.830
    3DHA   H22R  403   6.176   0.354   4.725
    3DHA   H22S  404   6.201   0.280   4.879
    3DHA   H22T  405   6.177   0.456   4.881
    1ST    C118  406  -0.407   0.070   4.431
    1ST    H18R  407  -0.406  -0.039   4.434
    1ST    H18S  408  -0.503   0.101   4.390
    1ST    H18T  409  -0.402   0.096   4.537
    1ST    C117  410  -0.295   0.142   4.349
    1ST    H17R  411  -0.319   0.145   4.243
    1ST    H17S  412  -0.290   0.246   4.381
    1ST    C116  413  -0.161   0.080   4.370
    1ST    H16R  414  -0.156  -0.025   4.340
    1ST    H16S  415  -0.086   0.130   4.309
    1ST    C115  416  -0.114   0.096   4.512
    1ST    H15R  417  -0.120   0.203   4.530
    1ST    H15S  418  -0.178   0.036   4.577
    1ST    C114  419   0.016   0.030   4.556
    1ST    H14R  420   0.004  -0.078   4.545
    1ST    H14S  421   0.093   0.063   4.485
    1ST    C113  422   0.058   0.070   4.700
    1ST    H13R  423   0.082   0.177   4.696
    1ST    H13S  424  -0.030   0.052   4.763
    1ST    C112  425   0.187   0.006   4.748
    1ST    H12R  426   0.165  -0.101   4.756
    1ST    H12S  427   0.269   0.014   4.676
    1ST    C111  428   0.240   0.055   4.882
    1ST    H11R  429   0.253   0.163   4.890
    1ST    H11S  430   0.166   0.033   4.959
    1ST    C110  431   0.370  -0.008   4.925
    1ST    H10R  432   0.365  -0.112   4.892
    1ST    H10S  433   0.459   0.031   4.875
    1ST     C19  434   0.398  -0.009   5.078
    1ST     H9R  435   0.387   0.094   5.113
    1ST     H9S  436   0.321  -0.065   5.131
    1ST     C18  437   0.537  -0.052   5.125
    1ST     H8R  438   0.556  -0.152   5.086
    1ST     H8S  439   0.613   0.013   5.081
    1ST     C17  440   0.564  -0.043   5.278
    1ST     H7R  441   0.668  -0.073   5.299
    1ST     H7S  442   0.568   0.062   5.304
    1ST     C16  443   0.466  -0.122   5.372
    1ST     H6R  444   0.361  -0.118   5.346
    1ST     H6S  445   0.488  -0.228   5.355
    1ST     C15  446   0.492  -0.094   5.521
    1ST     H5R  447   0.599  -0.092   5.543
    1ST     H5S  448   0.453   0.005   5.545
    1ST     C14  449   0.451  -0.212   5.607
    1ST     H4R  450   0.342  -0.217   5.604
    1ST     H4S  451   0.486  -0.303   5.559
    1ST     C13  452   0.489  -0.203   5.759
    1ST     H3R  453   0.476  -0.297   5.813
    1ST     H3S  454   0.595  -0.180   5.773
    1ST     C12  455   0.420  -0.098   5.841
    1ST     H2R  456   0.455  -0.004   5.798
    1ST     H2S  457   0.313  -0.113   5.825
    2PS     C11  458   0.463  -0.109   5.986
    2PS     O12  459   0.511  -0.208   6.039
    2PS     O11  460   0.454   0.011   6.051
    2PS      C1  461   0.500   0.023   6.183
    2PS      HR  462   0.450   0.102   6.240
    2PS      HS  463   0.471  -0.066   6.238
    2PS      C2  464   0.656   0.050   6.183
    2PS      HX  465   0.698  -0.038   6.135
    2PS      C3  466   0.714   0.067   6.325
    2PS      HA  467   0.714  -0.031   6.373
    2PS      HB  468   0.818   0.101   6.314
    2PS     O31  469   0.648   0.164   6.411
    2PS     P31  470   0.687   0.174   6.560
    2PS     O32  471   0.691   0.325   6.587
    2PS     C31  472   0.789   0.395   6.511
    2PS     H1A  473   0.890   0.358   6.531
    2PS     H1B  474   0.768   0.384   6.404
    2PS     C32  475   0.783   0.544   6.545
    2PS     H2A  476   0.834   0.602   6.467
    2PS     N31  477   0.639   0.587   6.558
    2PS    HN1A  478   0.620   0.685   6.584
    2PS    HN1B  479   0.584   0.574   6.472
    2PS    HN1C  480   0.596   0.526   6.630
    2PS     C33  481   0.856   0.554   6.679
    2PS     O33  482   0.582   0.109   6.646
    2PS     O34  483   0.828   0.123   6.574
    2PS     O21  484   0.692   0.163   6.097
    2PS     C21  485   0.710   0.149   5.963
    2PS     O22  486   0.695   0.047   5.903
    2PS     O35  487   0.971   0.583   6.667
    2PS     O36  488   0.801   0.536   6.786
    3DHA   C116  489  -0.049   0.225   5.481
    3DHA   H16R  490   0.049   0.201   5.440
    3DHA   C115  491  -0.061   0.192   5.626
    3DHA   H15R  492  -0.092   0.275   5.689
    3DHA   H15S  493  -0.142   0.121   5.644
    3DHA   C114  494   0.072   0.140   5.671
    3DHA   H14R  495   0.085   0.032   5.668
    3DHA   C113  496   0.160   0.214   5.734
    3DHA   H13R  497   0.252   0.171   5.773
    3DHA   C112  498   0.151   0.360   5.753
    3DHA   H12R  499   0.227   0.419   5.702
    3DHA   H12S  500   0.063   0.402   5.703
    3DHA   C111  501   0.149   0.397   5.897
    3DHA   H11R  502   0.055   0.428   5.940
    3DHA   C110  503   0.244   0.380   5.990
    3DHA   H10R  504   0.224   0.397   6.095
    3DHA    C19  505   0.390   0.336   5.963
    3DHA    H9R  506   0.419   0.263   6.038
    3DHA    H9S  507   0.395   0.276   5.872
    3DHA    C18  508   0.475   0.460   5.967
    3DHA    H8R  509   0.474   0.501   6.068
    3DHA    C17  510   0.541   0.509   5.858
    3DHA    H7R  511   0.592   0.605   5.861
    3DHA    C16  512   0.531   0.474   5.714
    3DHA    H6R  513   0.447   0.525   5.665
    3DHA    H6S  514   0.615   0.520   5.661
    3DHA    C15  515   0.520   0.321   5.689
    3DHA    H5R  516   0.427   0.279   5.651
    3DHA    C14  517   0.628   0.240   5.693
    3DHA    H4R  518   0.611   0.138   5.660
    3DHA    C13  519   0.761   0.275   5.751
    3DHA    H3R  520   0.830   0.199   5.712
    3DHA    H3S  521   0.796   0.363   5.696
    3DHA    C12  522   0.763   0.274   5.904
    3DHA    H2R  523   0.865   0.293   5.939
    3DHA    H2S  524   0.698   0.349   5.950
    3DHA   C117  525  -0.146   0.267   5.399
    3DHA   H17R  526  -0.128   0.268   5.292
    3DHA   C118  527  -0.290   0.276   5.440
    3DHA   H18R  528  -0.296   0.260   5.548
    3DHA   H18S  529  -0.347   0.198   5.390
    3DHA   C119  530  -0.346   0.411   5.411
    3DHA   H19R  531  -0.307   0.471   5.330
    3DHA   C120  532  -0.424   0.479   5.495
    3DHA   H20R  533  -0.452   0.579   5.465
    3DHA   C121  534  -0.478   0.427   5.624
    3DHA   H21R  535  -0.410   0.455   5.705
    3DHA   H21S  536  -0.482   0.318   5.629
    3DHA   C122  537  -0.620   0.460   5.672
    3DHA   H22R  538  -0.709   0.443   5.612
    3DHA   H22S  539  -0.629   0.564   5.706
    3DHA   H22T  540  -0.635   0.398   5.761
    1ST    C118  541   0.689   5.981   4.499
    1ST    H18R  542   0.663   5.988   4.393
    1ST    H18S  543   0.662   6.072   4.554
    1ST    H18T  544   0.623   5.908   4.546
    1ST    C117  545   0.840   5.970   4.526
    1ST    H17R  546   0.895   5.902   4.460
    1ST    H17S  547   0.867   6.075   4.513
    1ST    C116  548   0.867   5.915   4.676
    1ST    H16R  549   0.792   5.948   4.748
    1ST    H16S  550   0.856   5.806   4.673
    1ST    C115  551   1.012   5.959   4.710
    1ST    H15R  552   1.083   5.941   4.629
    1ST    H15S  553   1.000   6.067   4.715
    1ST    C114  554   1.065   5.903   4.850
    1ST    H14R  555   1.094   5.799   4.835
    1ST    H14S  556   1.161   5.951   4.869
    1ST    C113  557   0.957   5.907   4.958
    1ST    H13R  558   0.926   6.012   4.966
    1ST    H13S  559   0.869   5.852   4.925
    1ST    C112  560   1.003   5.851   5.091
    1ST    H12R  561   1.020   5.744   5.083
    1ST    H12S  562   1.093   5.905   5.123
    1ST    C111  563   0.913   5.861   5.215
    1ST    H11R  564   0.837   5.784   5.199
    1ST    H11S  565   0.974   5.824   5.297
    1ST    C110  566   0.857   6.004   5.252
    1ST    H10R  567   0.935   6.076   5.229
    1ST    H10S  568   0.777   6.038   5.186
    1ST     C19  569   0.800   6.015   5.394
    1ST     H9R  570   0.707   6.072   5.396
    1ST     H9S  571   0.773   5.916   5.430
    1ST     C18  572   0.879   6.102   5.493
    1ST     H8R  573   0.987   6.093   5.477
    1ST     H8S  574   0.858   6.205   5.463
    1ST     C17  575   0.823   6.080   5.636
    1ST     H7R  576   0.715   6.095   5.636
    1ST     H7S  577   0.846   5.974   5.647
    1ST     C16  578   0.877   6.164   5.750
    1ST     H6R  579   0.984   6.163   5.732
    1ST     H6S  580   0.831   6.262   5.737
    1ST     C15  581   0.855   6.122   5.895
    1ST     H5R  582   0.749   6.136   5.914
    1ST     H5S  583   0.877   6.017   5.916
    1ST     C14  584   0.937   6.213   5.986
    1ST     H4R  585   1.034   6.227   5.938
    1ST     H4S  586   0.888   6.310   5.999
    1ST     C13  587   0.960   6.152   6.129
    1ST     H3R  588   0.859   6.170   6.168
    1ST     H3S  589   0.984   6.045   6.135
    1ST     C12  590   1.063   6.222   6.219
    1ST     H2R  591   1.155   6.254   6.169
    1ST     H2S  592   1.017   6.317   6.248
    2PS     C11  593   1.116   6.150   6.339
    2PS     O12  594   1.209   6.193   6.401
    2PS     O11  595   1.038   6.064   6.393
    2PS      C1  596   1.065   6.012   6.521
    2PS      HR  597   1.151   5.945   6.517
    2PS      HS  598   1.091   6.092   6.591
    2PS      C2  599   0.938   5.924   6.556
    2PS      HX  600   0.860   5.997   6.578
    2PS      C3  601   0.946   5.841   6.685
    2PS      HA  602   0.868   5.861   6.758
    2PS      HB  603   0.942   5.734   6.661
    2PS     O31  604   1.066   5.863   6.755
    2PS     P31  605   1.094   5.816   6.906
    2PS     O32  606   1.089   5.659   6.891
    2PS     C31  607   1.003   5.583   6.963
    2PS     H1A  608   1.024   5.578   7.070
    2PS     H1B  609   0.897   5.607   6.953
    2PS     C32  610   1.020   5.445   6.916
    2PS     H2A  611   0.926   5.399   6.946
    2PS     N31  612   1.048   5.427   6.767
    2PS    HN1A  613   1.124   5.491   6.740
    2PS    HN1B  614   1.088   5.335   6.743
    2PS    HN1C  615   0.965   5.434   6.707
    2PS     C33  616   1.126   5.375   6.995
    2PS     O33  617   1.233   5.844   6.941
    2PS     O34  618   0.980   5.859   6.995
    2PS     O21  619   0.901   5.831   6.444
    2PS     C21  620   0.998   5.743   6.391
    2PS     O22  621   1.108   5.709   6.437
    2PS     O35  622   1.244   5.410   6.988
    2PS     O36  623   1.082   5.281   7.066
    3DHA   C116  624   0.434   5.920   5.055
    3DHA   H16R  625   0.354   5.951   5.122
    3DHA   C115  626   0.543   5.854   5.128
    3DHA   H15R  627   0.623   5.831   5.057
    3DHA   H15S  628   0.573   5.928   5.202
    3DHA   C114  629   0.491   5.732   5.192
    3DHA   H14R  630   0.473   5.651   5.122
    3DHA   C113  631   0.472   5.708   5.321
    3DHA   H13R  632   0.442   5.606   5.345
    3DHA   C112  633   0.474   5.799   5.443
    3DHA   H12R  634   0.574   5.805   5.488
    3DHA   H12S  635   0.459   5.901   5.407
    3DHA   C111  636   0.367   5.778   5.550
    3DHA   H11R  637   0.265   5.783   5.513
    3DHA   C110  638   0.388   5.750   5.678
    3DHA   H10R  639   0.304   5.729   5.744
    3DHA    C19  640   0.518   5.718   5.742
    3DHA    H9R  641   0.509   5.627   5.803
    3DHA    H9S  642   0.593   5.689   5.668
    3DHA    C18  643   0.562   5.837   5.812
    3DHA    H8R  644   0.532   5.932   5.770
    3DHA    C17  645   0.618   5.859   5.926
    3DHA    H7R  646   0.631   5.959   5.968
    3DHA    C16  647   0.675   5.758   6.021
    3DHA    H6R  648   0.701   5.811   6.113
    3DHA    H6S  649   0.610   5.672   6.042
    3DHA    C15  650   0.796   5.685   5.968
    3DHA    H5R  651   0.783   5.626   5.877
    3DHA    C14  652   0.914   5.679   6.033
    3DHA    H4R  653   0.994   5.611   6.002
    3DHA    C13  654   0.953   5.767   6.150
    3DHA    H3R  655   1.056   5.797   6.128
    3DHA    H3S  656   0.889   5.855   6.163
    3DHA    C12  657   0.940   5.679   6.268
    3DHA    H2R  658   0.835   5.659   6.288
    3DHA    H2S  659   0.964   5.573   6.257
    3DHA   C117  660   0.423   5.931   4.915
    3DHA   H17R  661   0.327   5.974   4.887
    3DHA   C118  662   0.518   5.884   4.809
    3DHA   H18R  663   0.601   5.823   4.845
    3DHA   H18S  664   0.569   5.970   4.765
    3DHA   C119  665   0.435   5.817   4.702
    3DHA   H19R  666   0.362   5.886   4.660
    3DHA   C120  667   0.458   5.693   4.643
    3DHA   H20R  668   0.383   5.670   4.568
    3DHA   C121  669   0.576   5.606   4.661
    3DHA   H21R  670   0.557   5.515   4.718
    3DHA   H21S  671   0.654   5.660   4.715
    3DHA   C122  672   0.636   5.561   4.530
    3DHA   H22R  673   0.573   5.506   4.460
    3DHA   H22S  674   0.720   5.494   4.550
    3DHA   H22T  675   0.668   5.648   4.472
    1ST    C118  676   0.001   1.000   4.142
    1ST    H18R  677  -0.007   0.915   4.210
    1ST    H18S  678   0.100   0.995   4.097
    1ST    H18T  679  -0.067   0.992   4.058
    1ST    C117  680  -0.010   1.138   4.203
    1ST    H17R  681   0.090   1.170   4.232
    1ST    H17S  682  -0.052   1.224   4.150
    1ST    C116  683  -0.082   1.143   4.338
    1ST    H16R  684  -0.072   1.249   4.361
    1ST    H16S  685  -0.188   1.125   4.321
    1ST    C115  686  -0.024   1.064   4.453
    1ST    H15R  687  -0.026   0.956   4.434
    1ST    H15S  688   0.080   1.091   4.468
    1ST    C114  689  -0.101   1.098   4.583
    1ST    H14R  690  -0.111   1.205   4.598
    1ST    H14S  691  -0.195   1.043   4.583
    1ST    C113  692  -0.022   1.051   4.707
    1ST    H13R  693   0.015   0.948   4.705
    1ST    H13S  694   0.055   1.128   4.709
    1ST    C112  695  -0.102   1.051   4.841
    1ST    H12R  696  -0.177   1.130   4.841
    1ST    H12S  697  -0.159   0.958   4.843
    1ST    C111  698  -0.011   1.069   4.963
    1ST    H11R  699   0.038   0.972   4.974
    1ST    H11S  700   0.059   1.149   4.938
    1ST    C110  701  -0.088   1.109   5.086
    1ST    H10R  702  -0.149   1.197   5.062
    1ST    H10S  703  -0.167   1.036   5.104
    1ST     C19  704   0.000   1.119   5.215
    1ST     H9R  705   0.050   1.024   5.236
    1ST     H9S  706   0.084   1.188   5.205
    1ST     C18  707  -0.079   1.156   5.341
    1ST     H8R  708  -0.098   1.263   5.346
    1ST     H8S  709  -0.173   1.101   5.336
    1ST     C17  710   0.001   1.129   5.466
    1ST     H7R  711   0.024   1.022   5.472
    1ST     H7S  712   0.095   1.184   5.455
    1ST     C16  713  -0.081   1.170   5.590
    1ST     H6R  714  -0.133   1.266   5.581
    1ST     H6S  715  -0.167   1.107   5.614
    1ST     C15  716  -0.003   1.175   5.717
    1ST     H5R  717   0.035   1.077   5.744
    1ST     H5S  718   0.080   1.245   5.702
    1ST     C14  719  -0.084   1.210   5.841
    1ST     H4R  720  -0.127   1.310   5.847
    1ST     H4S  721  -0.165   1.140   5.863
    1ST     C13  722   0.009   1.176   5.962
    1ST     H3R  723   0.033   1.070   5.965
    1ST     H3S  724   0.108   1.218   5.940
    1ST     C12  725  -0.036   1.232   6.088
    1ST     H2R  726  -0.029   1.341   6.092
    1ST     H2S  727  -0.143   1.209   6.088
    2PS     C11  728   0.015   1.176   6.219
    2PS     O12  729   0.068   1.245   6.304
    2PS     O11  730  -0.005   1.050   6.236
    2PS      C1  731   0.050   0.981   6.354
    2PS      HR  732   0.158   0.974   6.337
    2PS      HS  733   0.040   1.052   6.436
    2PS      C2  734  -0.042   0.856   6.380
    2PS      HX  735  -0.146   0.889   6.379
    2PS      C3  736  -0.021   0.794   6.518
    2PS      HA  737  -0.014   0.870   6.596
    2PS      HB  738  -0.103   0.724   6.535
    2PS     O31  739   0.103   0.727   6.523
    2PS     P31  740   0.155   0.643   6.649
    2PS     O32  741   0.068   0.503   6.652
    2PS     C31  742  -0.022   0.484   6.749
    2PS     H1A  743   0.019   0.434   6.837
    2PS     H1B  744  -0.063   0.581   6.781
    2PS     C32  745  -0.154   0.413   6.707
    2PS     H2A  746  -0.211   0.481   6.644
    2PS     N31  747  -0.124   0.291   6.629
    2PS    HN1A  748  -0.205   0.230   6.609
    2PS    HN1B  749  -0.084   0.306   6.534
    2PS    HN1C  750  -0.051   0.238   6.678
    2PS     C33  751  -0.230   0.391   6.832
    2PS     O33  752   0.291   0.605   6.615
    2PS     O34  753   0.129   0.712   6.774
    2PS     O21  754  -0.010   0.764   6.272
    2PS     C21  755  -0.090   0.659   6.265
    2PS     O22  756  -0.192   0.646   6.332
    2PS     O35  757  -0.289   0.481   6.891
    2PS     O36  758  -0.232   0.274   6.872
    3DHA   C116  759   0.099   0.537   4.834
    3DHA   H16R  760  -0.002   0.514   4.866
    3DHA   C115  761   0.144   0.677   4.861
    3DHA   H15R  762   0.228   0.706   4.797
    3DHA   H15S  763   0.062   0.743   4.830
    3DHA   C114  764   0.180   0.701   4.998
    3DHA   H14R  765   0.287   0.701   5.017
    3DHA   C113  766   0.105   0.734   5.102
    3DHA   H13R  767   0.156   0.739   5.198
    3DHA   C112  768  -0.045   0.728   5.096
    3DHA   H12R  769  -0.075   0.830   5.119
    3DHA   H12S  770  -0.076   0.710   4.993
    3DHA   C111  771  -0.083   0.614   5.184
    3DHA   H11R  772  -0.118   0.526   5.131
    3DHA   C110  773  -0.077   0.621   5.320
    3DHA   H10R  774  -0.112   0.530   5.368
    3DHA    C19  775  -0.042   0.732   5.414
    3DHA    H9R  776   0.017   0.807   5.360
    3DHA    H9S  777  -0.127   0.783   5.460
    3DHA    C18  778   0.052   0.693   5.525
    3DHA    H8R  779   0.157   0.686   5.498
    3DHA    C17  780   0.016   0.674   5.649
    3DHA    H7R  781   0.093   0.648   5.722
    3DHA    C16  782  -0.120   0.682   5.706
    3DHA    H6R  783  -0.127   0.774   5.764
    3DHA    H6S  784  -0.202   0.690   5.634
    3DHA    C15  785  -0.161   0.562   5.792
    3DHA    H5R  786  -0.178   0.476   5.728
    3DHA    C14  787  -0.167   0.553   5.926
    3DHA    H4R  788  -0.195   0.455   5.963
    3DHA    C13  789  -0.151   0.648   6.029
    3DHA    H3R  790  -0.115   0.750   6.013
    3DHA    H3S  791  -0.242   0.665   6.086
    3DHA    C12  792  -0.064   0.578   6.139
    3DHA    H2R  793  -0.094   0.474   6.153
    3DHA    H2S  794   0.038   0.576   6.102
    3DHA   C117  795   0.179   0.453   4.770
    3DHA   H17R  796   0.129   0.357   4.758
    3DHA   C118  797   0.320   0.469   4.719
    3DHA   H18R  798   0.343   0.574   4.701
    3DHA   H18S  799   0.322   0.417   4.623
    3DHA   C119  800   0.415   0.409   4.826
    3DHA   H19R  801   0.405   0.302   4.838
    3DHA   C120  802   0.506   0.475   4.894
    3DHA   H20R  803   0.566   0.409   4.957
    3DHA   C121  804   0.542   0.620   4.892
    3DHA   H21R  805   0.505   0.653   4.989
    3DHA   H21S  806   0.479   0.671   4.818
    3DHA   C122  807   0.691   0.653   4.889
    3DHA   H22R  808   0.723   0.641   4.785
    3DHA   H22S  809   0.748   0.593   4.961
    3DHA   H22T  810   0.707   0.759   4.911
    1ST    C118  811   4.391   2.486   4.391
    1ST    H18R  812   4.416   2.395   4.336
    1ST    H18S  813   4.367   2.557   4.312
    1ST    H18T  814   4.293   2.468   4.436
    1ST    C117  815   4.503   2.529   4.481
    1ST    H17R  816   4.515   2.451   4.556
    1ST    H17S  817   4.591   2.523   4.416
    1ST    C116  818   4.501   2.663   4.543
    1ST    H16R  819   4.457   2.741   4.480
    1ST    H16S  820   4.422   2.640   4.615
    1ST    C115  821   4.632   2.703   4.603
    1ST    H15R  822   4.697   2.733   4.521
    1ST    H15S  823   4.603   2.794   4.656
    1ST    C114  824   4.695   2.597   4.694
    1ST    H14R  825   4.611   2.549   4.744
    1ST    H14S  826   4.742   2.522   4.630
    1ST    C113  827   4.799   2.651   4.795
    1ST    H13R  828   4.888   2.700   4.756
    1ST    H13S  829   4.753   2.731   4.854
    1ST    C112  830   4.853   2.547   4.886
    1ST    H12R  831   4.768   2.516   4.947
    1ST    H12S  832   4.881   2.456   4.832
    1ST    C111  833   4.965   2.603   4.981
    1ST    H11R  834   5.056   2.629   4.927
    1ST    H11S  835   4.939   2.700   5.023
    1ST    C110  836   5.008   2.500   5.084
    1ST    H10R  837   4.923   2.479   5.150
    1ST    H10S  838   5.045   2.404   5.048
    1ST     C19  839   5.119   2.559   5.176
    1ST     H9R  840   5.194   2.603   5.110
    1ST     H9S  841   5.072   2.642   5.230
    1ST     C18  842   5.192   2.471   5.274
    1ST     H8R  843   5.129   2.391   5.314
    1ST     H8S  844   5.279   2.431   5.222
    1ST     C17  845   5.239   2.552   5.394
    1ST     H7R  846   5.314   2.618   5.350
    1ST     H7S  847   5.159   2.621   5.424
    1ST     C16  848   5.305   2.480   5.510
    1ST     H6R  849   5.218   2.424   5.544
    1ST     H6S  850   5.385   2.414   5.474
    1ST     C15  851   5.348   2.577   5.621
    1ST     H5R  852   5.416   2.648   5.573
    1ST     H5S  853   5.265   2.634   5.662
    1ST     C14  854   5.407   2.502   5.740
    1ST     H4R  855   5.515   2.496   5.731
    1ST     H4S  856   5.380   2.554   5.832
    1ST     C13  857   5.359   2.355   5.774
    1ST     H3R  858   5.250   2.357   5.775
    1ST     H3S  859   5.391   2.289   5.693
    1ST     C12  860   5.430   2.297   5.895
    1ST     H2R  861   5.402   2.192   5.906
    1ST     H2S  862   5.538   2.298   5.878
    2PS     C11  863   5.389   2.365   6.020
    2PS     O12  864   5.465   2.426   6.092
    2PS     O11  865   5.258   2.359   6.042
    2PS      C1  866   5.192   2.419   6.158
    2PS      HR  867   5.088   2.389   6.173
    2PS      HS  868   5.235   2.371   6.246
    2PS      C2  869   5.208   2.571   6.152
    2PS      HX  870   5.313   2.599   6.138
    2PS      C3  871   5.172   2.645   6.281
    2PS      HA  872   5.265   2.681   6.327
    2PS      HB  873   5.111   2.731   6.254
    2PS     O31  874   5.102   2.567   6.373
    2PS     P31  875   5.052   2.640   6.510
    2PS     O32  876   5.186   2.691   6.581
    2PS     C31  877   5.289   2.593   6.609
    2PS     H1A  878   5.261   2.560   6.709
    2PS     H1B  879   5.302   2.515   6.534
    2PS     C32  880   5.420   2.668   6.609
    2PS     H2A  881   5.457   2.681   6.507
    2PS     N31  882   5.397   2.812   6.655
    2PS    HN1A  883   5.407   2.830   6.756
    2PS    HN1B  884   5.482   2.860   6.622
    2PS    HN1C  885   5.312   2.858   6.618
    2PS     C33  886   5.531   2.589   6.681
    2PS     O33  887   4.967   2.757   6.473
    2PS     O34  888   4.988   2.531   6.586
    2PS     O21  889   5.131   2.617   6.045
    2PS     C21  890   5.152   2.743   6.003
    2PS     O22  891   5.248   2.808   6.030
    2PS     O35  892   5.569   2.628   6.793
    2PS     O36  893   5.578   2.491   6.626
    3DHA   C116  894   5.334   2.873   4.560
    3DHA   H16R  895   5.272   2.920   4.483
    3DHA   C115  896   5.328   2.945   4.695
    3DHA   H15R  897   5.423   2.929   4.746
    3DHA   H15S  898   5.300   3.050   4.683
    3DHA   C114  899   5.225   2.883   4.779
    3DHA   H14R  900   5.151   2.834   4.716
    3DHA   C113  901   5.215   2.876   4.907
    3DHA   H13R  902   5.137   2.817   4.954
    3DHA   C112  903   5.316   2.934   5.008
    3DHA   H12R  904   5.339   2.862   5.086
    3DHA   H12S  905   5.412   2.939   4.956
    3DHA   C111  906   5.269   3.069   5.055
    3DHA   H11R  907   5.220   3.134   4.983
    3DHA   C110  908   5.264   3.120   5.177
    3DHA   H10R  909   5.214   3.213   5.201
    3DHA    C19  910   5.315   3.052   5.298
    3DHA    H9R  911   5.415   3.014   5.278
    3DHA    H9S  912   5.350   3.130   5.365
    3DHA    C18  913   5.221   2.942   5.342
    3DHA    H8R  914   5.221   2.851   5.282
    3DHA    C17  915   5.135   2.947   5.447
    3DHA    H7R  916   5.071   2.863   5.471
    3DHA    C16  917   5.126   3.064   5.537
    3DHA    H6R  918   5.224   3.069   5.586
    3DHA    H6S  919   5.123   3.159   5.483
    3DHA    C15  920   5.007   3.052   5.630
    3DHA    H5R  921   4.917   3.094   5.584
    3DHA    C14  922   4.995   2.991   5.748
    3DHA    H4R  923   4.894   2.991   5.786
    3DHA    C13  924   5.098   2.922   5.830
    3DHA    H3R  925   5.177   2.880   5.767
    3DHA    H3S  926   5.147   2.993   5.897
    3DHA    C12  927   5.042   2.804   5.908
    3DHA    H2R  928   4.959   2.830   5.974
    3DHA    H2S  929   5.010   2.727   5.838
    3DHA   C117  930   5.409   2.761   4.526
    3DHA   H17R  931   5.399   2.715   4.428
    3DHA   C118  932   5.501   2.686   4.616
    3DHA   H18R  933   5.494   2.727   4.717
    3DHA   H18S  934   5.604   2.714   4.597
    3DHA   C119  935   5.480   2.540   4.603
    3DHA   H19R  936   5.511   2.508   4.504
    3DHA   C120  937   5.408   2.459   4.677
    3DHA   H20R  938   5.398   2.353   4.653
    3DHA   C121  939   5.346   2.485   4.811
    3DHA   H21R  940   5.239   2.490   4.789
    3DHA   H21S  941   5.376   2.586   4.838
    3DHA   C122  942   5.358   2.386   4.927
    3DHA   H22R  943   5.343   2.443   5.019
    3DHA   H22S  944   5.457   2.342   4.944
    3DHA   H22T  945   5.284   2.306   4.920
    1ST    C118  946   1.218   0.187   4.551
    1ST    H18R  947   1.128   0.147   4.505
    1ST    H18S  948   1.191   0.262   4.626
    1ST    H18T  949   1.272   0.109   4.605
    1ST    C117  950   1.301   0.261   4.439
    1ST    H17R  951   1.364   0.190   4.385
    1ST    H17S  952   1.243   0.302   4.356
    1ST    C116  953   1.383   0.377   4.486
    1ST    H16R  954   1.419   0.427   4.395
    1ST    H16S  955   1.326   0.448   4.546
    1ST    C115  956   1.509   0.318   4.559
    1ST    H15R  957   1.483   0.234   4.625
    1ST    H15S  958   1.576   0.274   4.485
    1ST    C114  959   1.597   0.418   4.638
    1ST    H14R  960   1.679   0.360   4.682
    1ST    H14S  961   1.639   0.484   4.561
    1ST    C113  962   1.526   0.481   4.756
    1ST    H13R  963   1.466   0.562   4.713
    1ST    H13S  964   1.451   0.411   4.792
    1ST    C112  965   1.612   0.525   4.874
    1ST    H12R  966   1.659   0.442   4.927
    1ST    H12S  967   1.686   0.599   4.843
    1ST    C111  968   1.528   0.590   4.984
    1ST    H11R  969   1.443   0.635   4.933
    1ST    H11S  970   1.476   0.526   5.055
    1ST    C110  971   1.612   0.683   5.069
    1ST    H10R  972   1.675   0.744   5.004
    1ST    H10S  973   1.549   0.753   5.125
    1ST     C19  974   1.699   0.615   5.180
    1ST     H9R  975   1.628   0.560   5.243
    1ST     H9S  976   1.762   0.537   5.138
    1ST     C18  977   1.778   0.721   5.248
    1ST     H8R  978   1.865   0.742   5.186
    1ST     H8S  979   1.739   0.822   5.259
    1ST     C17  980   1.821   0.681   5.390
    1ST     H7R  981   1.871   0.583   5.390
    1ST     H7S  982   1.898   0.753   5.416
    1ST     C16  983   1.702   0.698   5.486
    1ST     H6R  984   1.655   0.797   5.484
    1ST     H6S  985   1.629   0.625   5.450
    1ST     C15  986   1.734   0.656   5.628
    1ST     H5R  987   1.769   0.552   5.632
    1ST     H5S  988   1.812   0.724   5.664
    1ST     C14  989   1.603   0.666   5.713
    1ST     H4R  990   1.568   0.769   5.703
    1ST     H4S  991   1.528   0.598   5.673
    1ST     C13  992   1.616   0.624   5.861
    1ST     H3R  993   1.535   0.644   5.932
    1ST     H3S  994   1.646   0.521   5.878
    1ST     C12  995   1.720   0.715   5.937
    1ST     H2R  996   1.818   0.685   5.898
    1ST     H2S  997   1.696   0.820   5.923
    2PS     C11  998   1.719   0.691   6.089
    2PS     O12  999   1.725   0.583   6.140
    2PS     O11 1000   1.704   0.806   6.155
    2PS      C1 1001   1.699   0.831   6.296
    2PS      HR 1002   1.604   0.797   6.338
    2PS      HS 1003   1.786   0.777   6.333
    2PS      C2 1004   1.709   0.991   6.323
    2PS      HX 1005   1.807   1.037   6.306
    2PS      C3 1006   1.679   1.008   6.468
    2PS      HA 1007   1.574   1.024   6.492
    2PS      HB 1008   1.727   0.919   6.509
    2PS     O31 1009   1.740   1.122   6.523
    2PS     P31 1010   1.679   1.195   6.657
    2PS     O32 1011   1.667   1.068   6.765
    2PS     C31 1012   1.775   1.034   6.842
    2PS     H1A 1013   1.854   1.002   6.773
    2PS     H1B 1014   1.804   1.125   6.896
    2PS     C32 1015   1.737   0.922   6.931
    2PS     H2A 1016   1.661   0.949   7.004
    2PS     N31 1017   1.697   0.803   6.841
    2PS    HN1A 1018   1.616   0.828   6.782
    2PS    HN1B 1019   1.767   0.770   6.774
    2PS    HN1C 1020   1.683   0.720   6.901
    2PS     C33 1021   1.847   0.890   7.025
    2PS     O33 1022   1.776   1.294   6.708
    2PS     O34 1023   1.547   1.249   6.624
    2PS     O21 1024   1.594   1.049   6.250
    2PS     C21 1025   1.595   1.178   6.227
    2PS     O22 1026   1.685   1.248   6.257
    2PS     O35 1027   1.837   0.805   7.111
    2PS     O36 1028   1.954   0.945   7.023
    3DHA   C116 1029   1.805   1.690   5.067
    3DHA   H16R 1030   1.863   1.602   5.043
    3DHA   C115 1031   1.863   1.788   5.169
    3DHA   H15R 1032   1.945   1.847   5.127
    3DHA   H15S 1033   1.798   1.867   5.209
    3DHA   C114 1034   1.935   1.707   5.276
    3DHA   H14R 1035   2.042   1.697   5.260
    3DHA   C113 1036   1.879   1.635   5.375
    3DHA   H13R 1037   1.947   1.577   5.437
    3DHA   C112 1038   1.737   1.649   5.420
    3DHA   H12R 1039   1.680   1.659   5.328
    3DHA   H12S 1040   1.699   1.560   5.471
    3DHA   C111 1041   1.705   1.777   5.496
    3DHA   H11R 1042   1.731   1.868   5.443
    3DHA   C110 1043   1.626   1.790   5.608
    3DHA   H10R 1044   1.598   1.885   5.653
    3DHA    C19 1045   1.562   1.684   5.689
    3DHA    H9R 1046   1.501   1.728   5.768
    3DHA    H9S 1047   1.513   1.610   5.626
    3DHA    C18 1048   1.680   1.611   5.756
    3DHA    H8R 1049   1.759   1.583   5.687
    3DHA    C17 1050   1.671   1.562   5.877
    3DHA    H7R 1051   1.752   1.506   5.924
    3DHA    C16 1052   1.555   1.587   5.978
    3DHA    H6R 1053   1.584   1.571   6.082
    3DHA    H6S 1054   1.538   1.695   5.983
    3DHA    C15 1055   1.429   1.504   5.947
    3DHA    H5R 1056   1.341   1.556   5.912
    3DHA    C14 1057   1.413   1.373   5.963
    3DHA    H4R 1058   1.312   1.333   5.955
    3DHA    C13 1059   1.518   1.282   6.018
    3DHA    H3R 1060   1.544   1.197   5.955
    3DHA    H3S 1061   1.614   1.332   6.032
    3DHA    C12 1062   1.476   1.232   6.157
    3DHA    H2R 1063   1.437   1.313   6.220
    3DHA    H2S 1064   1.393   1.161   6.151
    3DHA   C117 1065   1.678   1.696   5.013
    3DHA   H17R 1066   1.642   1.618   4.947
    3DHA   C118 1067   1.575   1.808   5.031
    3DHA   H18R 1068   1.568   1.847   5.133
    3DHA   H18S 1069   1.473   1.771   5.022
    3DHA   C119 1070   1.597   1.920   4.929
    3DHA   H19R 1071   1.693   1.970   4.933
    3DHA   C120 1072   1.511   1.956   4.833
    3DHA   H20R 1073   1.538   2.043   4.774
    3DHA   C121 1074   1.375   1.905   4.793
    3DHA   H21R 1075   1.373   1.796   4.803
    3DHA   H21S 1076   1.369   1.913   4.684
    3DHA   C122 1077   1.255   1.978   4.856
    3DHA   H22R 1078   1.230   2.079   4.823
    3DHA   H22S 1079   1.275   1.989   4.963
    3DHA   H22T 1080   1.161   1.923   4.847
    1ST    C118 1081   3.280   2.717   5.571
    1ST    H18R 1082   3.284   2.710   5.462
    1ST    H18S 1083   3.280   2.820   5.608
    1ST    H18T 1084   3.180   2.679   5.594
    1ST    C117 1085   3.390   2.633   5.639
    1ST    H17R 1086   3.490   2.659   5.603
    1ST    H17S 1087   3.371   2.646   5.745
    1ST    C116 1088   3.384   2.482   5.629
    1ST    H16R 1089   3.469   2.436   5.679
    1ST    H16S 1090   3.298   2.435   5.676
    1ST    C115 1091   3.398   2.428   5.485
    1ST    H15R 1092   3.334   2.474   5.409
    1ST    H15S 1093   3.493   2.461   5.443
    1ST    C114 1094   3.383   2.272   5.481
    1ST    H14R 1095   3.466   2.221   5.530
    1ST    H14S 1096   3.288   2.250   5.530
    1ST    C113 1097   3.391   2.212   5.332
    1ST    H13R 1098   3.326   2.268   5.264
    1ST    H13S 1099   3.491   2.231   5.293
    1ST    C112 1100   3.385   2.063   5.341
    1ST    H12R 1101   3.457   2.041   5.420
    1ST    H12S 1102   3.288   2.040   5.387
    1ST    C111 1103   3.403   1.990   5.210
    1ST    H11R 1104   3.343   2.033   5.129
    1ST    H11S 1105   3.508   1.986   5.179
    1ST    C110 1106   3.354   1.849   5.218
    1ST    H10R 1107   3.403   1.787   5.142
    1ST    H10S 1108   3.387   1.802   5.310
    1ST     C19 1109   3.205   1.831   5.203
    1ST     H9R 1110   3.164   1.876   5.294
    1ST     H9S 1111   3.164   1.893   5.124
    1ST     C18 1112   3.141   1.691   5.208
    1ST     H8R 1113   3.147   1.648   5.108
    1ST     H8S 1114   3.209   1.635   5.273
    1ST     C17 1115   2.994   1.689   5.259
    1ST     H7R 1116   2.981   1.770   5.330
    1ST     H7S 1117   2.927   1.713   5.176
    1ST     C16 1118   2.951   1.551   5.306
    1ST     H6R 1119   2.947   1.472   5.231
    1ST     H6S 1120   3.033   1.525   5.374
    1ST     C15 1121   2.825   1.546   5.391
    1ST     H5R 1122   2.819   1.642   5.443
    1ST     H5S 1123   2.730   1.544   5.337
    1ST     C14 1124   2.820   1.431   5.486
    1ST     H4R 1125   2.726   1.377   5.480
    1ST     H4S 1126   2.894   1.355   5.460
    1ST     C13 1127   2.830   1.480   5.630
    1ST     H3R 1128   2.914   1.550   5.639
    1ST     H3S 1129   2.737   1.535   5.637
    1ST     C12 1130   2.842   1.363   5.737
    1ST     H2R 1131   2.760   1.292   5.725
    1ST     H2S 1132   2.929   1.300   5.715
    2PS     C11 1133   2.824   1.397   5.884
    2PS     O12 1134   2.881   1.339   5.972
    2PS     O11 1135   2.718   1.483   5.898
    2PS      C1 1136   2.659   1.499   6.024
    2PS      HR 1137   2.613   1.403   6.051
    2PS      HS 1138   2.742   1.496   6.096
    2PS      C2 1139   2.558   1.617   6.043
    2PS      HX 1140   2.618   1.708   6.031
    2PS      C3 1141   2.501   1.619   6.191
    2PS      HA 1142   2.593   1.628   6.249
    2PS      HB 1143   2.434   1.703   6.205
    2PS     O31 1144   2.438   1.494   6.220
    2PS     P31 1145   2.410   1.461   6.373
    2PS     O32 1146   2.296   1.565   6.413
    2PS     C31 1147   2.322   1.689   6.468
    2PS     H1A 1148   2.399   1.679   6.546
    2PS     H1B 1149   2.374   1.755   6.398
    2PS     C32 1150   2.188   1.733   6.532
    2PS     H2A 1151   2.117   1.737   6.450
    2PS     N31 1152   2.128   1.634   6.631
    2PS    HN1A 1153   2.106   1.544   6.584
    2PS    HN1B 1154   2.191   1.615   6.711
    2PS    HN1C 1155   2.034   1.660   6.665
    2PS     C33 1156   2.212   1.869   6.595
    2PS     O33 1157   2.331   1.335   6.375
    2PS     O34 1158   2.530   1.469   6.459
    2PS     O21 1159   2.453   1.633   5.952
    2PS     C21 1160   2.477   1.671   5.822
    2PS     O22 1161   2.574   1.744   5.801
    2PS     O35 1162   2.160   1.966   6.541
    2PS     O36 1163   2.299   1.886   6.680
    3DHA   C116 1164   2.836   1.848   4.702
    3DHA   H16R 1165   2.874   1.777   4.628
    3DHA   C115 1166   2.696   1.871   4.703
    3DHA   H15R 1167   2.659   1.932   4.786
    3DHA   H15S 1168   2.656   1.920   4.614
    3DHA   C114 1169   2.629   1.738   4.698
    3DHA   H14R 1170   2.586   1.717   4.601
    3DHA   C113 1171   2.611   1.654   4.802
    3DHA   H13R 1172   2.550   1.568   4.774
    3DHA   C112 1173   2.637   1.669   4.950
    3DHA   H12R 1174   2.675   1.768   4.977
    3DHA   H12S 1175   2.539   1.665   4.997
    3DHA   C111 1176   2.734   1.567   5.002
    3DHA   H11R 1177   2.836   1.602   4.990
    3DHA   C110 1178   2.705   1.444   5.041
    3DHA   H10R 1179   2.782   1.369   5.060
    3DHA    C19 1180   2.571   1.383   5.051
    3DHA    H9R 1181   2.495   1.454   5.017
    3DHA    H9S 1182   2.568   1.295   4.986
    3DHA    C18 1183   2.535   1.347   5.195
    3DHA    H8R 1184   2.547   1.241   5.213
    3DHA    C17 1185   2.496   1.422   5.297
    3DHA    H7R 1186   2.484   1.375   5.394
    3DHA    C16 1187   2.465   1.567   5.296
    3DHA    H6R 1188   2.536   1.632   5.347
    3DHA    H6S 1189   2.459   1.594   5.190
    3DHA    C15 1190   2.328   1.599   5.355
    3DHA    H5R 1191   2.240   1.576   5.296
    3DHA    C14 1192   2.304   1.643   5.480
    3DHA    H4R 1193   2.199   1.663   5.505
    3DHA    C13 1194   2.403   1.681   5.579
    3DHA    H3R 1195   2.505   1.665   5.546
    3DHA    H3S 1196   2.410   1.790   5.590
    3DHA    C12 1197   2.385   1.617   5.712
    3DHA    H2R 1198   2.284   1.625   5.751
    3DHA    H2S 1199   2.413   1.512   5.708
    3DHA   C117 1200   2.922   1.906   4.780
    3DHA   H17R 1201   3.026   1.879   4.764
    3DHA   C118 1202   2.905   2.015   4.881
    3DHA   H18R 1203   2.825   2.087   4.860
    3DHA   H18S 1204   2.989   2.085   4.880
    3DHA   C119 1205   2.872   1.946   5.012
    3DHA   H19R 1206   2.858   1.839   5.000
    3DHA   C120 1207   2.875   1.995   5.131
    3DHA   H20R 1208   2.855   1.929   5.215
    3DHA   C121 1209   2.911   2.136   5.169
    3DHA   H21R 1210   2.815   2.182   5.197
    3DHA   H21S 1211   2.954   2.194   5.088
    3DHA   C122 1212   3.000   2.148   5.289
    3DHA   H22R 1213   3.100   2.108   5.273
    3DHA   H22S 1214   2.963   2.100   5.381
    3DHA   H22T 1215   3.009   2.254   5.314
    1ST    C118 1216   4.302   2.085   4.232
    1ST    H18R 1217   4.330   2.131   4.327
    1ST    H18S 1218   4.203   2.118   4.199
    1ST    H18T 1219   4.371   2.119   4.154
    1ST    C117 1220   4.307   1.936   4.246
    1ST    H17R 1221   4.205   1.897   4.247
    1ST    H17S 1222   4.351   1.897   4.154
    1ST    C116 1223   4.388   1.885   4.371
    1ST    H16R 1224   4.493   1.887   4.341
    1ST    H16S 1225   4.372   1.950   4.457
    1ST    C115 1226   4.364   1.737   4.417
    1ST    H15R 1227   4.256   1.729   4.426
    1ST    H15S 1228   4.389   1.665   4.339
    1ST    C114 1229   4.421   1.698   4.550
    1ST    H14R 1230   4.396   1.598   4.586
    1ST    H14S 1231   4.531   1.695   4.547
    1ST    C113 1232   4.383   1.793   4.663
    1ST    H13R 1233   4.414   1.894   4.636
    1ST    H13S 1234   4.274   1.799   4.658
    1ST    C112 1235   4.421   1.749   4.799
    1ST    H12R 1236   4.410   1.640   4.806
    1ST    H12S 1237   4.524   1.764   4.831
    1ST    C111 1238   4.333   1.795   4.916
    1ST    H11R 1239   4.330   1.903   4.900
    1ST    H11S 1240   4.233   1.756   4.894
    1ST    C110 1241   4.372   1.767   5.057
    1ST    H10R 1242   4.430   1.675   5.061
    1ST    H10S 1243   4.437   1.843   5.102
    1ST     C19 1244   4.253   1.746   5.147
    1ST     H9R 1245   4.179   1.825   5.136
    1ST     H9S 1246   4.184   1.663   5.129
    1ST     C18 1247   4.292   1.755   5.295
    1ST     H8R 1248   4.352   1.668   5.321
    1ST     H8S 1249   4.361   1.839   5.304
    1ST     C17 1250   4.171   1.758   5.400
    1ST     H7R 1251   4.077   1.785   5.351
    1ST     H7S 1252   4.152   1.659   5.441
    1ST     C16 1253   4.207   1.847   5.520
    1ST     H6R 1254   4.307   1.822   5.557
    1ST     H6S 1255   4.218   1.951   5.490
    1ST     C15 1256   4.102   1.839   5.646
    1ST     H5R 1257   4.002   1.862   5.607
    1ST     H5S 1258   4.100   1.735   5.676
    1ST     C14 1259   4.154   1.934   5.757
    1ST     H4R 1260   4.246   1.981   5.723
    1ST     H4S 1261   4.100   2.028   5.764
    1ST     C13 1262   4.163   1.858   5.891
    1ST     H3R 1263   4.060   1.838   5.920
    1ST     H3S 1264   4.214   1.762   5.879
    1ST     C12 1265   4.220   1.945   6.008
    1ST     H2R 1266   4.319   1.985   5.983
    1ST     H2S 1267   4.169   2.039   6.027
    2PS     C11 1268   4.228   1.863   6.140
    2PS     O12 1269   4.181   1.895   6.252
    2PS     O11 1270   4.289   1.748   6.115
    2PS      C1 1271   4.330   1.655   6.220
    2PS      HR 1272   4.421   1.600   6.193
    2PS      HS 1273   4.356   1.720   6.303
    2PS      C2 1274   4.224   1.550   6.270
    2PS      HX 1275   4.133   1.610   6.281
    2PS      C3 1276   4.270   1.486   6.404
    2PS      HA 1277   4.264   1.378   6.387
    2PS      HB 1278   4.364   1.527   6.441
    2PS     O31 1279   4.185   1.525   6.512
    2PS     P31 1280   4.048   1.450   6.549
    2PS     O32 1281   3.950   1.476   6.430
    2PS     C31 1282   3.873   1.596   6.416
    2PS     H1A 1283   3.783   1.591   6.478
    2PS     H1B 1284   3.930   1.685   6.444
    2PS     C32 1285   3.849   1.606   6.264
    2PS     H2A 1286   3.938   1.626   6.204
    2PS     N31 1287   3.785   1.482   6.199
    2PS    HN1A 1288   3.688   1.462   6.228
    2PS    HN1B 1289   3.800   1.496   6.098
    2PS    HN1C 1290   3.846   1.400   6.216
    2PS     C33 1291   3.771   1.736   6.257
    2PS     O33 1292   4.073   1.306   6.555
    2PS     O34 1293   3.991   1.523   6.659
    2PS     O21 1294   4.211   1.441   6.175
    2PS     C21 1295   4.136   1.474   6.066
    2PS     O22 1296   4.056   1.568   6.065
    2PS     O35 1297   3.655   1.729   6.282
    2PS     O36 1298   3.818   1.846   6.261
    3DHA   C116 1299   4.448   1.234   4.903
    3DHA   H16R 1300   4.463   1.143   4.961
    3DHA   C115 1301   4.466   1.351   4.990
    3DHA   H15R 1302   4.544   1.346   5.066
    3DHA   H15S 1303   4.487   1.444   4.938
    3DHA   C114 1304   4.347   1.382   5.074
    3DHA   H14R 1305   4.278   1.453   5.030
    3DHA   C113 1306   4.308   1.326   5.188
    3DHA   H13R 1307   4.209   1.355   5.224
    3DHA   C112 1308   4.370   1.203   5.247
    3DHA   H12R 1309   4.432   1.159   5.168
    3DHA   H12S 1310   4.445   1.234   5.320
    3DHA   C111 1311   4.264   1.111   5.297
    3DHA   H11R 1312   4.220   1.041   5.225
    3DHA   C110 1313   4.212   1.109   5.419
    3DHA   H10R 1314   4.143   1.027   5.438
    3DHA    C19 1315   4.235   1.192   5.542
    3DHA    H9R 1316   4.204   1.128   5.625
    3DHA    H9S 1317   4.344   1.200   5.554
    3DHA    C18 1318   4.163   1.317   5.553
    3DHA    H8R 1319   4.060   1.304   5.520
    3DHA    C17 1320   4.210   1.438   5.588
    3DHA    H7R 1321   4.136   1.518   5.586
    3DHA    C16 1322   4.352   1.470   5.624
    3DHA    H6R 1323   4.417   1.389   5.592
    3DHA    H6S 1324   4.376   1.557   5.562
    3DHA    C15 1325   4.378   1.521   5.761
    3DHA    H5R 1326   4.425   1.619   5.758
    3DHA    C14 1327   4.357   1.469   5.882
    3DHA    H4R 1328   4.385   1.527   5.970
    3DHA    C13 1329   4.286   1.345   5.919
    3DHA    H3R 1330   4.287   1.270   5.840
    3DHA    H3S 1331   4.340   1.291   5.996
    3DHA    C12 1332   4.138   1.372   5.950
    3DHA    H2R 1333   4.102   1.413   5.856
    3DHA    H2S 1334   4.083   1.283   5.982
    3DHA   C117 1335   4.400   1.234   4.779
    3DHA   H17R 1336   4.394   1.138   4.729
    3DHA   C118 1337   4.379   1.348   4.683
    3DHA   H18R 1338   4.472   1.355   4.626
    3DHA   H18S 1339   4.366   1.445   4.733
    3DHA   C119 1340   4.263   1.322   4.590
    3DHA   H19R 1341   4.285   1.252   4.510
    3DHA   C120 1342   4.135   1.354   4.622
    3DHA   H20R 1343   4.058   1.317   4.554
    3DHA   C121 1344   4.085   1.446   4.728
    3DHA   H21R 1345   4.174   1.508   4.744
    3DHA   H21S 1346   4.052   1.392   4.817
    3DHA   C122 1347   3.976   1.536   4.674
    3DHA   H22R 1348   3.886   1.478   4.654
    3DHA   H22S 1349   4.003   1.592   4.584
    3DHA   H22T 1350   3.946   1.605   4.753
    1ST    C118 1351   1.046   6.368   5.079
    1ST    H18R 1352   1.128   6.341   5.146
    1ST    H18S 1353   1.062   6.294   5.000
    1ST    H18T 1354   0.956   6.340   5.134
    1ST    C117 1355   1.026   6.504   5.017
    1ST    H17R 1356   0.931   6.503   4.963
    1ST    H17S 1357   1.025   6.572   5.102
    1ST    C116 1358   1.141   6.546   4.927
    1ST    H16R 1359   1.157   6.478   4.844
    1ST    H16S 1360   1.131   6.650   4.895
    1ST    C115 1361   1.274   6.557   5.005
    1ST    H15R 1362   1.302   6.453   5.024
    1ST    H15S 1363   1.356   6.593   4.941
    1ST    C114 1364   1.283   6.638   5.139
    1ST    H14R 1365   1.247   6.738   5.115
    1ST    H14S 1366   1.220   6.593   5.216
    1ST    C113 1367   1.424   6.666   5.208
    1ST    H13R 1368   1.455   6.584   5.273
    1ST    H13S 1369   1.503   6.670   5.134
    1ST    C112 1370   1.414   6.796   5.302
    1ST    H12R 1371   1.516   6.827   5.324
    1ST    H12S 1372   1.390   6.881   5.238
    1ST    C111 1373   1.335   6.778   5.426
    1ST    H11R 1374   1.228   6.762   5.412
    1ST    H11S 1375   1.382   6.687   5.465
    1ST    C110 1376   1.351   6.889   5.517
    1ST    H10R 1377   1.459   6.895   5.529
    1ST    H10S 1378   1.327   6.977   5.458
    1ST     C19 1379   1.302   6.884   5.659
    1ST     H9R 1380   1.373   6.818   5.709
    1ST     H9S 1381   1.307   6.979   5.711
    1ST     C18 1382   1.158   6.836   5.679
    1ST     H8R 1383   1.090   6.894   5.617
    1ST     H8S 1384   1.155   6.732   5.646
    1ST     C17 1385   1.106   6.846   5.824
    1ST     H7R 1386   1.097   6.952   5.848
    1ST     H7S 1387   1.004   6.808   5.834
    1ST     C16 1388   1.187   6.801   5.946
    1ST     H6R 1389   1.273   6.867   5.959
    1ST     H6S 1390   1.128   6.818   6.036
    1ST     C15 1391   1.240   6.652   5.953
    1ST     H5R 1392   1.158   6.580   5.955
    1ST     H5S 1393   1.309   6.622   5.874
    1ST     C14 1394   1.310   6.617   6.092
    1ST     H4R 1395   1.401   6.677   6.101
    1ST     H4S 1396   1.259   6.638   6.187
    1ST     C13 1397   1.355   6.469   6.100
    1ST     H3R 1398   1.273   6.401   6.077
    1ST     H3S 1399   1.439   6.458   6.031
    1ST     C12 1400   1.404   6.422   6.236
    1ST     H2R 1401   1.314   6.417   6.297
    1ST     H2S 1402   1.434   6.318   6.225
    2PS     C11 1403   1.523   6.491   6.294
    2PS     O12 1404   1.510   6.591   6.362
    2PS     O11 1405   1.643   6.430   6.274
    2PS      C1 1406   1.769   6.471   6.332
    2PS      HR 1407   1.853   6.412   6.294
    2PS      HS 1408   1.788   6.577   6.316
    2PS      C2 1409   1.774   6.459   6.481
    2PS      HX 1410   1.692   6.514   6.528
    2PS      C3 1411   1.899   6.532   6.533
    2PS      HA 1412   1.985   6.494   6.477
    2PS      HB 1413   1.886   6.634   6.498
    2PS     O31 1414   1.924   6.520   6.676
    2PS     P31 1415   2.040   6.606   6.742
    2PS     O32 1416   1.970   6.653   6.885
    2PS     C31 1417   1.938   6.560   6.983
    2PS     H1A 1418   1.860   6.490   6.952
    2PS     H1B 1419   2.027   6.499   7.002
    2PS     C32 1420   1.909   6.630   7.115
    2PS     H2A 1421   2.002   6.672   7.153
    2PS     N31 1422   1.814   6.753   7.112
    2PS    HN1A 1423   1.838   6.832   7.051
    2PS    HN1B 1424   1.718   6.732   7.079
    2PS    HN1C 1425   1.791   6.796   7.203
    2PS     C33 1426   1.881   6.525   7.223
    2PS     O33 1427   2.146   6.513   6.770
    2PS     O34 1428   2.060   6.724   6.658
    2PS     O21 1429   1.783   6.323   6.518
    2PS     C21 1430   1.669   6.246   6.516
    2PS     O22 1431   1.555   6.285   6.517
    2PS     O35 1432   1.765   6.494   7.240
    2PS     O36 1433   1.972   6.492   7.300
    3DHA   C116 1434   1.060   5.655   5.471
    3DHA   H16R 1435   0.998   5.684   5.387
    3DHA   C115 1436   1.164   5.751   5.533
    3DHA   H15R 1437   1.253   5.692   5.558
    3DHA   H15S 1438   1.189   5.823   5.455
    3DHA   C114 1439   1.109   5.818   5.647
    3DHA   H14R 1440   1.014   5.863   5.618
    3DHA   C113 1441   1.155   5.831   5.775
    3DHA   H13R 1442   1.095   5.881   5.851
    3DHA   C112 1443   1.277   5.761   5.826
    3DHA   H12R 1444   1.320   5.704   5.743
    3DHA   H12S 1445   1.346   5.840   5.857
    3DHA   C111 1446   1.241   5.669   5.937
    3DHA   H11R 1447   1.152   5.612   5.913
    3DHA   C110 1448   1.311   5.646   6.047
    3DHA   H10R 1449   1.261   5.585   6.122
    3DHA    C19 1450   1.436   5.714   6.081
    3DHA    H9R 1451   1.479   5.652   6.160
    3DHA    H9S 1452   1.508   5.728   6.000
    3DHA    C18 1453   1.404   5.854   6.127
    3DHA    H8R 1454   1.391   5.930   6.051
    3DHA    C17 1455   1.386   5.888   6.256
    3DHA    H7R 1456   1.338   5.981   6.286
    3DHA    C16 1457   1.426   5.801   6.370
    3DHA    H6R 1458   1.376   5.826   6.464
    3DHA    H6S 1459   1.389   5.701   6.347
    3DHA    C15 1460   1.573   5.789   6.386
    3DHA    H5R 1461   1.613   5.689   6.399
    3DHA    C14 1462   1.663   5.889   6.397
    3DHA    H4R 1463   1.768   5.860   6.397
    3DHA    C13 1464   1.630   6.033   6.408
    3DHA    H3R 1465   1.654   6.075   6.310
    3DHA    H3S 1466   1.522   6.049   6.407
    3DHA    C12 1467   1.701   6.101   6.522
    3DHA    H2R 1468   1.640   6.066   6.605
    3DHA    H2S 1469   1.809   6.089   6.524
    3DHA   C117 1470   1.023   5.537   5.529
    3DHA   H17R 1471   0.939   5.479   5.493
    3DHA   C118 1472   1.096   5.470   5.643
    3DHA   H18R 1473   1.180   5.531   5.677
    3DHA   H18S 1474   1.140   5.379   5.603
    3DHA   C119 1475   1.001   5.421   5.748
    3DHA   H19R 1476   0.895   5.433   5.726
    3DHA   C120 1477   1.029   5.376   5.871
    3DHA   H20R 1478   0.948   5.341   5.935
    3DHA   C121 1479   1.168   5.355   5.919
    3DHA   H21R 1480   1.169   5.404   6.016
    3DHA   H21S 1481   1.238   5.410   5.855
    3DHA   C122 1482   1.207   5.209   5.938
    3DHA   H22R 1483   1.162   5.163   6.026
    3DHA   H22S 1484   1.315   5.209   5.952
    3DHA   H22T 1485   1.198   5.151   5.846
    1ST    C118 1486   1.434   0.913   4.357
    1ST    H18R 1487   1.531   0.895   4.405
    1ST    H18S 1488   1.431   0.997   4.288
    1ST    H18T 1489   1.412   0.837   4.282
    1ST    C117 1490   1.327   0.938   4.464
    1ST    H17R 1491   1.362   1.022   4.524
    1ST    H17S 1492   1.234   0.977   4.421
    1ST    C116 1493   1.295   0.818   4.558
    1ST    H16R 1494   1.221   0.753   4.512
    1ST    H16S 1495   1.390   0.766   4.575
    1ST    C115 1496   1.253   0.851   4.704
    1ST    H15R 1497   1.334   0.891   4.765
    1ST    H15S 1498   1.181   0.934   4.702
    1ST    C114 1499   1.212   0.728   4.782
    1ST    H14R 1500   1.127   0.681   4.734
    1ST    H14S 1501   1.292   0.654   4.778
    1ST    C113 1502   1.161   0.735   4.930
    1ST    H13R 1503   1.240   0.775   4.994
    1ST    H13S 1504   1.080   0.808   4.933
    1ST    C112 1505   1.112   0.607   4.990
    1ST    H12R 1506   1.024   0.589   4.928
    1ST    H12S 1507   1.177   0.527   4.953
    1ST    C111 1508   1.082   0.613   5.145
    1ST    H11R 1509   1.047   0.515   5.177
    1ST    H11S 1510   1.181   0.632   5.187
    1ST    C110 1511   0.998   0.727   5.209
    1ST    H10R 1512   1.067   0.809   5.188
    1ST    H10S 1513   0.903   0.747   5.157
    1ST     C19 1514   0.965   0.727   5.359
    1ST     H9R 1515   0.915   0.631   5.378
    1ST     H9S 1516   1.055   0.723   5.422
    1ST     C18 1517   0.885   0.846   5.415
    1ST     H8R 1518   0.947   0.935   5.429
    1ST     H8S 1519   0.815   0.872   5.335
    1ST     C17 1520   0.798   0.814   5.540
    1ST     H7R 1521   0.716   0.887   5.546
    1ST     H7S 1522   0.740   0.725   5.518
    1ST     C16 1523   0.879   0.796   5.673
    1ST     H6R 1524   0.948   0.715   5.650
    1ST     H6S 1525   0.931   0.886   5.704
    1ST     C15 1526   0.797   0.751   5.796
    1ST     H5R 1527   0.704   0.809   5.797
    1ST     H5S 1528   0.765   0.648   5.774
    1ST     C14 1529   0.879   0.749   5.927
    1ST     H4R 1530   0.958   0.675   5.909
    1ST     H4S 1531   0.930   0.843   5.948
    1ST     C13 1532   0.800   0.692   6.039
    1ST     H3R 1533   0.692   0.692   6.023
    1ST     H3S 1534   0.801   0.583   6.044
    1ST     C12 1535   0.832   0.745   6.175
    1ST     H2R 1536   0.837   0.854   6.178
    1ST     H2S 1537   0.750   0.714   6.240
    2PS     C11 1538   0.965   0.685   6.231
    2PS     O12 1539   0.977   0.566   6.257
    2PS     O11 1540   1.052   0.781   6.275
    2PS      C1 1541   1.161   0.743   6.365
    2PS      HR 1542   1.181   0.831   6.427
    2PS      HS 1543   1.129   0.671   6.440
    2PS      C2 1544   1.287   0.679   6.290
    2PS      HX 1545   1.259   0.589   6.234
    2PS      C3 1546   1.380   0.626   6.397
    2PS      HA 1547   1.343   0.534   6.443
    2PS      HB 1548   1.471   0.586   6.351
    2PS     O31 1549   1.408   0.725   6.499
    2PS     P31 1550   1.438   0.692   6.656
    2PS     O32 1551   1.582   0.625   6.656
    2PS     C31 1552   1.598   0.488   6.629
    2PS     H1A 1553   1.511   0.441   6.676
    2PS     H1B 1554   1.603   0.458   6.524
    2PS     C32 1555   1.723   0.430   6.683
    2PS     H2A 1556   1.737   0.322   6.673
    2PS     N31 1557   1.852   0.494   6.625
    2PS    HN1A 1558   1.844   0.498   6.522
    2PS    HN1B 1559   1.865   0.593   6.651
    2PS    HN1C 1560   1.942   0.446   6.644
    2PS     C33 1561   1.709   0.448   6.831
    2PS     O33 1562   1.455   0.818   6.727
    2PS     O34 1563   1.343   0.590   6.710
    2PS     O21 1564   1.355   0.779   6.201
    2PS     C21 1565   1.307   0.789   6.075
    2PS     O22 1566   1.209   0.727   6.037
    2PS     O35 1567   1.642   0.366   6.890
    2PS     O36 1568   1.749   0.543   6.891
    3DHA   C116 1569   1.648   1.269   4.659
    3DHA   H16R 1570   1.686   1.348   4.723
    3DHA   C115 1571   1.569   1.167   4.735
    3DHA   H15R 1572   1.527   1.222   4.819
    3DHA   H15S 1573   1.483   1.136   4.676
    3DHA   C114 1574   1.650   1.051   4.787
    3DHA   H14R 1575   1.719   1.002   4.720
    3DHA   C113 1576   1.648   1.004   4.916
    3DHA   H13R 1577   1.720   0.928   4.945
    3DHA   C112 1578   1.546   1.047   5.017
    3DHA   H12R 1579   1.519   1.153   5.018
    3DHA   H12S 1580   1.452   1.001   4.985
    3DHA   C111 1581   1.587   1.010   5.154
    3DHA   H11R 1582   1.692   1.021   5.180
    3DHA   C110 1583   1.512   0.999   5.266
    3DHA   H10R 1584   1.555   0.981   5.364
    3DHA    C19 1585   1.362   0.983   5.271
    3DHA    H9R 1586   1.322   1.074   5.318
    3DHA    H9S 1587   1.324   0.980   5.169
    3DHA    C18 1588   1.337   0.858   5.336
    3DHA    H8R 1589   1.334   0.765   5.279
    3DHA    C17 1590   1.302   0.849   5.461
    3DHA    H7R 1591   1.296   0.753   5.512
    3DHA    C16 1592   1.269   0.957   5.557
    3DHA    H6R 1593   1.225   1.039   5.499
    3DHA    H6S 1594   1.191   0.934   5.630
    3DHA    C15 1595   1.385   1.005   5.639
    3DHA    H5R 1596   1.452   1.073   5.588
    3DHA    C14 1597   1.416   0.977   5.768
    3DHA    H4R 1598   1.504   1.018   5.818
    3DHA    C13 1599   1.337   0.875   5.842
    3DHA    H3R 1600   1.232   0.903   5.839
    3DHA    H3S 1601   1.348   0.772   5.807
    3DHA    C12 1602   1.372   0.896   5.992
    3DHA    H2R 1603   1.480   0.892   6.009
    3DHA    H2S 1604   1.330   0.988   6.032
    3DHA   C117 1605   1.682   1.288   4.527
    3DHA   H17R 1606   1.739   1.372   4.488
    3DHA   C118 1607   1.642   1.184   4.423
    3DHA   H18R 1608   1.600   1.096   4.473
    3DHA   H18S 1609   1.736   1.151   4.377
    3DHA   C119 1610   1.562   1.235   4.316
    3DHA   H19R 1611   1.455   1.219   4.325
    3DHA   C120 1612   1.604   1.290   4.204
    3DHA   H20R 1613   1.529   1.324   4.134
    3DHA   C121 1614   1.748   1.313   4.169
    3DHA   H21R 1615   1.803   1.337   4.260
    3DHA   H21S 1616   1.764   1.406   4.114
    3DHA   C122 1617   1.800   1.200   4.088
    3DHA   H22R 1618   1.756   1.204   3.988
    3DHA   H22S 1619   1.793   1.104   4.140
    3DHA   H22T 1620   1.907   1.216   4.073
    1ST    C118 1621   6.430   0.416   4.189
    1ST    H18R 1622   6.406   0.321   4.236
    1ST    H18S 1623   6.533   0.445   4.212
    1ST    H18T 1624   6.439   0.404   4.081
    1ST    C117 1625   6.335   0.526   4.214
    1ST    H17R 1626   6.351   0.612   4.148
    1ST    H17S 1627   6.231   0.493   4.204
    1ST    C116 1628   6.340   0.571   4.364
    1ST    H16R 1629   6.318   0.496   4.440
    1ST    H16S 1630   6.436   0.614   4.390
    1ST    C115 1631   6.230   0.670   4.373
    1ST    H15R 1632   6.253   0.769   4.332
    1ST    H15S 1633   6.145   0.647   4.309
    1ST    C114 1634   6.192   0.689   4.517
    1ST    H14R 1635   6.191   0.594   4.571
    1ST    H14S 1636   6.258   0.753   4.575
    1ST    C113 1637   6.045   0.747   4.527
    1ST    H13R 1638   6.035   0.835   4.463
    1ST    H13S 1639   5.970   0.680   4.485
    1ST    C112 1640   6.010   0.768   4.680
    1ST    H12R 1641   5.977   0.675   4.727
    1ST    H12S 1642   6.097   0.791   4.743
    1ST    C111 1643   5.903   0.864   4.696
    1ST    H11R 1644   5.949   0.963   4.691
    1ST    H11S 1645   5.832   0.857   4.613
    1ST    C110 1646   5.833   0.846   4.827
    1ST    H10R 1647   5.749   0.913   4.847
    1ST    H10S 1648   5.784   0.748   4.832
    1ST     C19 1649   5.930   0.872   4.946
    1ST     H9R 1650   5.988   0.779   4.950
    1ST     H9S 1651   6.008   0.942   4.918
    1ST     C18 1652   5.869   0.920   5.075
    1ST     H8R 1653   5.837   1.020   5.045
    1ST     H8S 1654   5.790   0.851   5.104
    1ST     C17 1655   5.966   0.941   5.188
    1ST     H7R 1656   6.043   0.863   5.194
    1ST     H7S 1657   6.018   1.034   5.164
    1ST     C16 1658   5.899   0.963   5.328
    1ST     H6R 1659   5.843   1.057   5.319
    1ST     H6S 1660   5.818   0.891   5.340
    1ST     C15 1661   5.982   0.956   5.451
    1ST     H5R 1662   6.045   0.867   5.453
    1ST     H5S 1663   6.057   1.036   5.458
    1ST     C14 1664   5.890   0.955   5.569
    1ST     H4R 1665   5.824   1.041   5.582
    1ST     H4S 1666   5.815   0.877   5.578
    1ST     C13 1667   5.970   0.943   5.695
    1ST     H3R 1668   6.041   0.861   5.684
    1ST     H3S 1669   6.041   1.025   5.713
    1ST     C12 1670   5.885   0.930   5.819
    1ST     H2R 1671   5.813   1.012   5.816
    1ST     H2S 1672   5.820   0.842   5.817
    2PS     C11 1673   5.968   0.934   5.949
    2PS     O12 1674   6.076   0.883   5.966
    2PS     O11 1675   5.905   0.997   6.050
    2PS      C1 1676   5.975   1.005   6.175
    2PS      HR 1677   5.994   0.906   6.217
    2PS      HS 1678   6.069   1.060   6.160
    2PS      C2 1679   5.892   1.082   6.279
    2PS      HX 1680   5.860   1.170   6.223
    2PS      C3 1681   5.981   1.119   6.397
    2PS      HA 1682   6.068   1.173   6.358
    2PS      HB 1683   5.927   1.184   6.466
    2PS     O31 1684   6.021   0.999   6.466
    2PS     P31 1685   6.083   0.999   6.613
    2PS     O32 1686   6.225   1.060   6.589
    2PS     C31 1687   6.233   1.199   6.576
    2PS     H1A 1688   6.318   1.229   6.514
    2PS     H1B 1689   6.141   1.244   6.539
    2PS     C32 1690   6.246   1.251   6.722
    2PS     H2A 1691   6.170   1.202   6.783
    2PS     N31 1692   6.385   1.206   6.782
    2PS    HN1A 1693   6.462   1.255   6.734
    2PS    HN1B 1694   6.400   1.216   6.883
    2PS    HN1C 1695   6.406   1.106   6.763
    2PS     C33 1696   6.219   1.402   6.723
    2PS     O33 1697   6.006   1.073   6.714
    2PS     O34 1698   6.104   0.856   6.650
    2PS     O21 1699   5.786   0.987   6.322
    2PS     C21 1700   5.685   1.027   6.396
    2PS     O22 1701   5.677   1.139   6.444
    2PS     O35 1702   6.120   1.447   6.769
    2PS     O36 1703   6.276   1.469   6.646
    3DHA   C116 1704   5.425   1.141   5.034
    3DHA   H16R 1705   5.364   1.099   4.955
    3DHA   C115 1706   5.459   1.055   5.154
    3DHA   H15R 1707   5.459   0.950   5.126
    3DHA   H15S 1708   5.558   1.067   5.197
    3DHA   C114 1709   5.348   1.078   5.254
    3DHA   H14R 1710   5.248   1.063   5.213
    3DHA   C113 1711   5.367   1.129   5.376
    3DHA   H13R 1712   5.284   1.159   5.439
    3DHA   C112 1713   5.500   1.138   5.447
    3DHA   H12R 1714   5.579   1.175   5.382
    3DHA   H12S 1715   5.495   1.219   5.520
    3DHA   C111 1716   5.561   1.019   5.510
    3DHA   H11R 1717   5.601   0.950   5.436
    3DHA   C110 1718   5.536   0.987   5.638
    3DHA   H10R 1719   5.566   0.889   5.674
    3DHA    C19 1720   5.460   1.057   5.745
    3DHA    H9R 1721   5.376   1.117   5.712
    3DHA    H9S 1722   5.408   0.993   5.817
    3DHA    C18 1723   5.550   1.154   5.817
    3DHA    H8R 1724   5.567   1.249   5.767
    3DHA    C17 1725   5.587   1.136   5.945
    3DHA    H7R 1726   5.648   1.209   5.997
    3DHA    C16 1727   5.562   1.021   6.034
    3DHA    H6R 1728   5.554   0.930   5.974
    3DHA    H6S 1729   5.658   1.004   6.085
    3DHA    C15 1730   5.442   1.032   6.123
    3DHA    H5R 1731   5.369   1.099   6.076
    3DHA    C14 1732   5.424   0.964   6.236
    3DHA    H4R 1733   5.326   0.965   6.283
    3DHA    C13 1734   5.512   0.868   6.296
    3DHA    H3R 1735   5.466   0.777   6.335
    3DHA    H3S 1736   5.586   0.830   6.226
    3DHA    C12 1737   5.580   0.919   6.417
    3DHA    H2R 1738   5.501   0.965   6.477
    3DHA    H2S 1739   5.619   0.842   6.484
    3DHA   C117 1740   5.501   1.244   5.001
    3DHA   H17R 1741   5.473   1.280   4.902
    3DHA   C118 1742   5.610   1.300   5.094
    3DHA   H18R 1743   5.682   1.224   5.125
    3DHA   H18S 1744   5.557   1.337   5.182
    3DHA   C119 1745   5.676   1.414   5.030
    3DHA   H19R 1746   5.619   1.504   5.051
    3DHA   C120 1747   5.788   1.415   4.953
    3DHA   H20R 1748   5.816   1.510   4.908
    3DHA   C121 1749   5.868   1.299   4.907
    3DHA   H21R 1750   5.835   1.251   4.815
    3DHA   H21S 1751   5.854   1.226   4.987
    3DHA   C122 1752   6.012   1.344   4.896
    3DHA   H22R 1753   6.018   1.419   4.816
    3DHA   H22S 1754   6.076   1.263   4.859
    3DHA   H22T 1755   6.050   1.386   4.989
    1ST    C118 1756   3.793   3.942   4.640
    1ST    H18R 1757   3.702   3.938   4.579
    1ST    H18S 1758   3.886   3.980   4.596
    1ST    H18T 1759   3.757   4.006   4.721
    1ST    C117 1760   3.825   3.815   4.712
    1ST    H17R 1761   3.889   3.754   4.648
    1ST    H17S 1762   3.897   3.838   4.791
    1ST    C116 1763   3.705   3.742   4.773
    1ST    H16R 1764   3.648   3.806   4.840
    1ST    H16S 1765   3.633   3.723   4.693
    1ST    C115 1766   3.726   3.605   4.844
    1ST    H15R 1767   3.632   3.550   4.848
    1ST    H15S 1768   3.781   3.538   4.777
    1ST    C114 1769   3.781   3.632   4.981
    1ST    H14R 1770   3.882   3.667   4.957
    1ST    H14S 1771   3.720   3.713   5.020
    1ST    C113 1772   3.790   3.512   5.066
    1ST    H13R 1773   3.688   3.485   5.093
    1ST    H13S 1774   3.821   3.419   5.019
    1ST    C112 1775   3.874   3.534   5.189
    1ST    H12R 1776   3.968   3.579   5.158
    1ST    H12S 1777   3.819   3.617   5.235
    1ST    C111 1778   3.884   3.432   5.293
    1ST    H11R 1779   3.790   3.377   5.299
    1ST    H11S 1780   3.949   3.352   5.259
    1ST    C110 1781   3.942   3.481   5.429
    1ST    H10R 1782   3.884   3.565   5.466
    1ST    H10S 1783   3.923   3.401   5.501
    1ST     C19 1784   4.087   3.516   5.420
    1ST     H9R 1785   4.137   3.428   5.380
    1ST     H9S 1786   4.087   3.597   5.346
    1ST     C18 1787   4.153   3.575   5.536
    1ST     H8R 1788   4.102   3.664   5.573
    1ST     H8S 1789   4.123   3.508   5.617
    1ST     C17 1790   4.309   3.587   5.527
    1ST     H7R 1791   4.359   3.532   5.447
    1ST     H7S 1792   4.320   3.691   5.494
    1ST     C16 1793   4.389   3.566   5.656
    1ST     H6R 1794   4.491   3.599   5.635
    1ST     H6S 1795   4.350   3.646   5.719
    1ST     C15 1796   4.382   3.426   5.722
    1ST     H5R 1797   4.334   3.366   5.644
    1ST     H5S 1798   4.482   3.383   5.723
    1ST     C14 1799   4.311   3.405   5.850
    1ST     H4R 1800   4.318   3.502   5.900
    1ST     H4S 1801   4.204   3.405   5.831
    1ST     C13 1802   4.366   3.284   5.933
    1ST     H3R 1803   4.343   3.193   5.878
    1ST     H3S 1804   4.475   3.290   5.933
    1ST     C12 1805   4.310   3.282   6.070
    1ST     H2R 1806   4.313   3.377   6.125
    1ST     H2S 1807   4.204   3.255   6.067
    2PS     C11 1808   4.373   3.178   6.155
    2PS     O12 1809   4.325   3.143   6.259
    2PS     O11 1810   4.496   3.128   6.105
    2PS      C1 1811   4.582   3.057   6.192
    2PS      HR 1812   4.526   2.978   6.244
    2PS      HS 1813   4.667   3.020   6.134
    2PS      C2 1814   4.658   3.156   6.283
    2PS      HX 1815   4.746   3.106   6.324
    2PS      C3 1816   4.582   3.197   6.417
    2PS      HA 1817   4.535   3.293   6.395
    2PS      HB 1818   4.505   3.121   6.439
    2PS     O31 1819   4.678   3.225   6.527
    2PS     P31 1820   4.640   3.311   6.654
    2PS     O32 1821   4.615   3.465   6.604
    2PS     C31 1822   4.709   3.561   6.631
    2PS     H1A 1823   4.702   3.606   6.730
    2PS     H1B 1824   4.805   3.519   6.601
    2PS     C32 1825   4.682   3.669   6.533
    2PS     H2A 1826   4.765   3.739   6.533
    2PS     N31 1827   4.677   3.624   6.388
    2PS    HN1A 1828   4.609   3.548   6.379
    2PS    HN1B 1829   4.646   3.695   6.320
    2PS    HN1C 1830   4.770   3.595   6.354
    2PS     C33 1831   4.564   3.741   6.588
    2PS     O33 1832   4.510   3.269   6.701
    2PS     O34 1833   4.751   3.300   6.752
    2PS     O21 1834   4.692   3.279   6.209
    2PS     C21 1835   4.777   3.266   6.102
    2PS     O22 1836   4.858   3.172   6.094
    2PS     O35 1837   4.456   3.707   6.549
    2PS     O36 1838   4.576   3.849   6.651
    3DHA   C116 1839   4.999   3.096   4.697
    3DHA   H16R 1840   5.083   3.154   4.735
    3DHA   C115 1841   4.884   3.073   4.788
    3DHA   H15R 1842   4.832   3.169   4.790
    3DHA   H15S 1843   4.817   2.995   4.752
    3DHA   C114 1844   4.938   3.039   4.926
    3DHA   H14R 1845   4.970   2.936   4.940
    3DHA   C113 1846   4.944   3.123   5.035
    3DHA   H13R 1847   4.970   3.077   5.130
    3DHA   C112 1848   4.915   3.273   5.034
    3DHA   H12R 1849   4.949   3.316   4.939
    3DHA   H12S 1850   4.809   3.285   5.053
    3DHA   C111 1851   4.993   3.341   5.144
    3DHA   H11R 1852   5.086   3.392   5.120
    3DHA   C110 1853   4.965   3.334   5.276
    3DHA   H10R 1854   5.033   3.377   5.349
    3DHA    C19 1855   4.849   3.270   5.354
    3DHA    H9R 1856   4.824   3.177   5.303
    3DHA    H9S 1857   4.875   3.240   5.456
    3DHA    C18 1858   4.726   3.364   5.356
    3DHA    H8R 1859   4.667   3.370   5.265
    3DHA    C17 1860   4.684   3.436   5.462
    3DHA    H7R 1861   4.592   3.492   5.445
    3DHA    C16 1862   4.753   3.430   5.592
    3DHA    H6R 1863   4.857   3.462   5.582
    3DHA    H6S 1864   4.705   3.503   5.656
    3DHA    C15 1865   4.732   3.300   5.665
    3DHA    H5R 1866   4.684   3.223   5.604
    3DHA    C14 1867   4.774   3.264   5.787
    3DHA    H4R 1868   4.758   3.163   5.822
    3DHA    C13 1869   4.855   3.351   5.880
    3DHA    H3R 1870   4.942   3.288   5.897
    3DHA    H3S 1871   4.891   3.443   5.833
    3DHA    C12 1872   4.776   3.386   6.008
    3DHA    H2R 1873   4.800   3.478   6.062
    3DHA    H2S 1874   4.674   3.403   5.974
    3DHA   C117 1875   5.018   3.056   4.575
    3DHA   H17R 1876   5.112   3.075   4.524
    3DHA   C118 1877   4.919   2.964   4.498
    3DHA   H18R 1878   4.813   2.989   4.501
    3DHA   H18S 1879   4.921   2.861   4.534
    3DHA   C119 1880   4.959   2.963   4.355
    3DHA   H19R 1881   5.019   2.876   4.329
    3DHA   C120 1882   4.923   3.049   4.264
    3DHA   H20R 1883   4.968   3.039   4.165
    3DHA   C121 1884   4.821   3.161   4.276
    3DHA   H21R 1885   4.736   3.126   4.335
    3DHA   H21S 1886   4.783   3.186   4.177
    3DHA   C122 1887   4.872   3.297   4.329
    3DHA   H22R 1888   4.948   3.336   4.261
    3DHA   H22S 1889   4.916   3.290   4.429
    3DHA   H22T 1890   4.799   3.378   4.327
    1ST    C118 1891   3.509   0.222   3.800
    1ST    H18R 1892   3.517   0.301   3.726
    1ST    H18S 1893   3.531   0.126   3.753
    1ST    H18T 1894   3.588   0.228   3.875
    1ST    C117 1895   3.368   0.209   3.865
    1ST    H17R 1896   3.284   0.206   3.796
    1ST    H17S 1897   3.363   0.116   3.922
    1ST    C116 1898   3.333   0.330   3.954
    1ST    H16R 1899   3.334   0.420   3.892
    1ST    H16S 1900   3.230   0.317   3.990
    1ST    C115 1901   3.427   0.329   4.077
    1ST    H15R 1902   3.423   0.228   4.119
    1ST    H15S 1903   3.525   0.324   4.029
    1ST    C114 1904   3.393   0.438   4.177
    1ST    H14R 1905   3.410   0.532   4.125
    1ST    H14S 1906   3.287   0.430   4.203
    1ST    C113 1907   3.480   0.438   4.301
    1ST    H13R 1908   3.575   0.487   4.275
    1ST    H13S 1909   3.438   0.515   4.365
    1ST    C112 1910   3.480   0.310   4.379
    1ST    H12R 1911   3.376   0.276   4.375
    1ST    H12S 1912   3.535   0.230   4.330
    1ST    C111 1913   3.538   0.310   4.521
    1ST    H11R 1914   3.490   0.391   4.577
    1ST    H11S 1915   3.489   0.230   4.577
    1ST    C110 1916   3.695   0.313   4.519
    1ST    H10R 1917   3.732   0.218   4.480
    1ST    H10S 1918   3.720   0.394   4.449
    1ST     C19 1919   3.744   0.350   4.656
    1ST     H9R 1920   3.691   0.444   4.676
    1ST     H9S 1921   3.711   0.277   4.730
    1ST     C18 1922   3.894   0.367   4.672
    1ST     H8R 1923   3.947   0.272   4.661
    1ST     H8S 1924   3.925   0.437   4.595
    1ST     C17 1925   3.953   0.413   4.802
    1ST     H7R 1926   4.060   0.435   4.799
    1ST     H7S 1927   3.916   0.515   4.819
    1ST     C16 1928   3.928   0.326   4.924
    1ST     H6R 1929   3.822   0.299   4.923
    1ST     H6S 1930   3.970   0.228   4.901
    1ST     C15 1931   3.968   0.380   5.063
    1ST     H5R 1932   4.071   0.416   5.058
    1ST     H5S 1933   3.910   0.467   5.093
    1ST     C14 1934   3.964   0.273   5.173
    1ST     H4R 1935   3.892   0.195   5.149
    1ST     H4S 1936   4.063   0.228   5.174
    1ST     C13 1937   3.948   0.329   5.310
    1ST     H3R 1938   4.036   0.386   5.339
    1ST     H3S 1939   3.870   0.405   5.321
    1ST     C12 1940   3.938   0.215   5.406
    1ST     H2R 1941   3.848   0.155   5.392
    1ST     H2S 1942   4.029   0.154   5.402
    2PS     C11 1943   3.923   0.265   5.549
    2PS     O12 1944   3.888   0.195   5.644
    2PS     O11 1945   3.953   0.390   5.571
    2PS      C1 1946   3.928   0.441   5.706
    2PS      HR 1947   3.822   0.431   5.732
    2PS      HS 1948   3.980   0.375   5.774
    2PS      C2 1949   3.984   0.591   5.728
    2PS      HX 1950   4.069   0.599   5.661
    2PS      C3 1951   4.027   0.623   5.876
    2PS      HA 1952   4.131   0.656   5.885
    2PS      HB 1953   3.966   0.710   5.904
    2PS     O31 1954   3.992   0.517   5.969
    2PS     P31 1955   3.966   0.553   6.121
    2PS     O32 1956   3.806   0.564   6.142
    2PS     C31 1957   3.725   0.562   6.025
    2PS     H1A 1958   3.734   0.658   5.974
    2PS     H1B 1959   3.740   0.472   5.966
    2PS     C32 1960   3.578   0.550   6.060
    2PS     H2A 1961   3.520   0.581   5.973
    2PS     N31 1962   3.552   0.403   6.087
    2PS    HN1A 1963   3.586   0.372   6.180
    2PS    HN1B 1964   3.451   0.385   6.090
    2PS    HN1C 1965   3.584   0.336   6.015
    2PS     C33 1966   3.548   0.655   6.167
    2PS     O33 1967   4.018   0.449   6.208
    2PS     O34 1968   4.019   0.691   6.139
    2PS     O21 1969   3.885   0.686   5.682
    2PS     C21 1970   3.924   0.807   5.642
    2PS     O22 1971   4.040   0.844   5.639
    2PS     O35 1972   3.528   0.615   6.280
    2PS     O36 1973   3.524   0.768   6.134
    3DHA   C116 1974   4.025   0.875   4.880
    3DHA   H16R 1975   3.995   0.777   4.843
    3DHA   C115 1976   4.161   0.866   4.936
    3DHA   H15R 1977   4.234   0.869   4.854
    3DHA   H15S 1978   4.180   0.951   5.001
    3DHA   C114 1979   4.182   0.737   5.016
    3DHA   H14R 1980   4.244   0.664   4.965
    3DHA   C113 1981   4.143   0.706   5.142
    3DHA   H13R 1982   4.162   0.606   5.178
    3DHA   C112 1983   4.063   0.785   5.241
    3DHA   H12R 1984   4.125   0.831   5.318
    3DHA   H12S 1985   4.011   0.870   5.195
    3DHA   C111 1986   3.975   0.697   5.323
    3DHA   H11R 1987   4.018   0.644   5.408
    3DHA   C110 1988   3.860   0.669   5.277
    3DHA   H10R 1989   3.807   0.594   5.336
    3DHA    C19 1990   3.783   0.742   5.170
    3DHA    H9R 1991   3.837   0.826   5.125
    3DHA    H9S 1992   3.779   0.666   5.092
    3DHA    C18 1993   3.649   0.760   5.226
    3DHA    H8R 1994   3.595   0.668   5.246
    3DHA    C17 1995   3.586   0.873   5.258
    3DHA    H7R 1996   3.491   0.868   5.312
    3DHA    C16 1997   3.646   1.012   5.251
    3DHA    H6R 1998   3.753   1.011   5.226
    3DHA    H6S 1999   3.596   1.070   5.174
    3DHA    C15 2000   3.622   1.078   5.384
    3DHA    H5R 2001   3.535   1.143   5.381
    3DHA    C14 2002   3.689   1.075   5.502
    3DHA    H4R 2003   3.646   1.127   5.588
    3DHA    C13 2004   3.815   0.992   5.527
    3DHA    H3R 2005   3.846   0.945   5.433
    3DHA    H3S 2006   3.896   1.064   5.537
    3DHA    C12 2007   3.801   0.889   5.636
    3DHA    H2R 2008   3.777   0.933   5.733
    3DHA    H2S 2009   3.717   0.829   5.600
    3DHA   C117 2010   3.937   0.979   4.879
    3DHA   H17R 2011   3.835   0.957   4.849
    3DHA   C118 2012   3.954   1.121   4.924
    3DHA   H18R 2013   4.000   1.181   4.845
    3DHA   H18S 2014   4.024   1.113   5.008
    3DHA   C119 2015   3.829   1.186   4.976
    3DHA   H19R 2016   3.747   1.158   4.911
    3DHA   C120 2017   3.803   1.252   5.088
    3DHA   H20R 2018   3.702   1.288   5.104
    3DHA   C121 2019   3.894   1.292   5.202
    3DHA   H21R 2020   3.994   1.247   5.210
    3DHA   H21S 2021   3.840   1.259   5.292
    3DHA   C122 2022   3.899   1.446   5.188
    3DHA   H22R 2023   3.952   1.475   5.098
    3DHA   H22S 2024   3.954   1.489   5.272
    3DHA   H22T 2025   3.794   1.475   5.184
    1ST    C118 2026   5.973   4.504   4.542
    1ST    H18R 2027   6.027   4.565   4.614
    1ST    H18S 2028   5.869   4.505   4.577
    1ST    H18T 2029   5.976   4.557   4.447
    1ST    C117 2030   6.036   4.370   4.558
    1ST    H17R 2031   5.968   4.293   4.521
    1ST    H17S 2032   6.122   4.377   4.490
    1ST    C116 2033   6.080   4.341   4.702
    1ST    H16R 2034   6.141   4.423   4.742
    1ST    H16S 2035   5.986   4.330   4.757
    1ST    C115 2036   6.160   4.211   4.705
    1ST    H15R 2037   6.139   4.143   4.622
    1ST    H15S 2038   6.265   4.231   4.681
    1ST    C114 2039   6.148   4.122   4.827
    1ST    H14R 2040   6.050   4.076   4.832
    1ST    H14S 2041   6.224   4.044   4.815
    1ST    C113 2042   6.158   4.201   4.957
    1ST    H13R 2043   6.256   4.250   4.964
    1ST    H13S 2044   6.084   4.280   4.949
    1ST    C112 2045   6.126   4.113   5.081
    1ST    H12R 2046   6.027   4.072   5.060
    1ST    H12S 2047   6.195   4.030   5.097
    1ST    C111 2048   6.133   4.192   5.210
    1ST    H11R 2049   6.235   4.212   5.241
    1ST    H11S 2050   6.096   4.293   5.186
    1ST    C110 2051   6.069   4.122   5.330
    1ST    H10R 2052   5.970   4.088   5.299
    1ST    H10S 2053   6.119   4.025   5.341
    1ST     C19 2054   6.060   4.209   5.459
    1ST     H9R 2055   6.008   4.156   5.539
    1ST     H9S 2056   6.163   4.216   5.495
    1ST     C18 2057   6.010   4.356   5.440
    1ST     H8R 2058   6.039   4.422   5.523
    1ST     H8S 2059   6.040   4.392   5.342
    1ST     C17 2060   5.861   4.372   5.418
    1ST     H7R 2061   5.850   4.477   5.391
    1ST     H7S 2062   5.831   4.316   5.329
    1ST     C16 2063   5.754   4.333   5.526
    1ST     H6R 2064   5.654   4.365   5.500
    1ST     H6S 2065   5.754   4.224   5.512
    1ST     C15 2066   5.780   4.373   5.673
    1ST     H5R 2067   5.887   4.394   5.686
    1ST     H5S 2068   5.737   4.472   5.691
    1ST     C14 2069   5.730   4.282   5.785
    1ST     H4R 2070   5.727   4.175   5.760
    1ST     H4S 2071   5.798   4.290   5.870
    1ST     C13 2072   5.584   4.310   5.831
    1ST     H3R 2073   5.571   4.416   5.805
    1ST     H3S 2074   5.529   4.258   5.753
    1ST     C12 2075   5.533   4.280   5.973
    1ST     H2R 2076   5.441   4.334   6.000
    1ST     H2S 2077   5.513   4.174   5.988
    2PS     C11 2078   5.630   4.320   6.074
    2PS     O12 2079   5.713   4.252   6.127
    2PS     O11 2080   5.619   4.454   6.098
    2PS      C1 2081   5.724   4.518   6.184
    2PS      HR 2082   5.690   4.621   6.193
    2PS      HS 2083   5.728   4.466   6.280
    2PS      C2 2084   5.861   4.520   6.110
    2PS      HX 2085   5.883   4.414   6.099
    2PS      C3 2086   5.954   4.597   6.197
    2PS      HA 2087   5.998   4.528   6.269
    2PS      HB 2088   6.039   4.642   6.145
    2PS     O31 2089   5.888   4.696   6.277
    2PS     P31 2090   5.960   4.764   6.406
    2PS     O32 2091   5.873   4.715   6.523
    2PS     C31 2092   5.865   4.576   6.553
    2PS     H1A 2093   5.838   4.521   6.462
    2PS     H1B 2094   5.968   4.542   6.565
    2PS     C32 2095   5.779   4.543   6.675
    2PS     H2A 2096   5.814   4.578   6.772
    2PS     N31 2097   5.640   4.587   6.648
    2PS    HN1A 2098   5.638   4.690   6.648
    2PS    HN1B 2099   5.591   4.550   6.565
    2PS    HN1C 2100   5.576   4.575   6.727
    2PS     C33 2101   5.796   4.391   6.697
    2PS     O33 2102   6.103   4.722   6.416
    2PS     O34 2103   5.939   4.913   6.391
    2PS     O21 2104   5.847   4.583   5.979
    2PS     C21 2105   5.952   4.580   5.899
    2PS     O22 2106   6.034   4.489   5.885
    2PS     O35 2107   5.856   4.350   6.790
    2PS     O36 2108   5.702   4.319   6.658
    3DHA   C116 2109   5.550   4.288   4.732
    3DHA   H16R 2110   5.541   4.220   4.648
    3DHA   C115 2111   5.687   4.342   4.751
    3DHA   H15R 2112   5.751   4.348   4.662
    3DHA   H15S 2113   5.687   4.451   4.764
    3DHA   C114 2114   5.762   4.266   4.862
    3DHA   H14R 2115   5.781   4.165   4.827
    3DHA   C113 2116   5.797   4.307   4.982
    3DHA   H13R 2117   5.848   4.237   5.049
    3DHA   C112 2118   5.800   4.443   5.026
    3DHA   H12R 2119   5.898   4.474   5.064
    3DHA   H12S 2120   5.795   4.513   4.942
    3DHA   C111 2121   5.693   4.473   5.129
    3DHA   H11R 2122   5.635   4.387   5.161
    3DHA   C110 2123   5.642   4.591   5.176
    3DHA   H10R 2124   5.556   4.579   5.241
    3DHA    C19 2125   5.701   4.730   5.159
    3DHA    H9R 2126   5.807   4.722   5.134
    3DHA    H9S 2127   5.648   4.781   5.079
    3DHA    C18 2128   5.681   4.811   5.287
    3DHA    H8R 2129   5.587   4.864   5.301
    3DHA    C17 2130   5.770   4.827   5.381
    3DHA    H7R 2131   5.741   4.889   5.465
    3DHA    C16 2132   5.913   4.772   5.399
    3DHA    H6R 2133   5.915   4.668   5.432
    3DHA    H6S 2134   5.978   4.769   5.312
    3DHA    C15 2135   5.984   4.848   5.502
    3DHA    H5R 2136   6.012   4.950   5.477
    3DHA    C14 2137   6.034   4.802   5.615
    3DHA    H4R 2138   6.086   4.879   5.671
    3DHA    C13 2139   6.024   4.665   5.679
    3DHA    H3R 2140   5.953   4.600   5.627
    3DHA    H3S 2141   6.125   4.628   5.696
    3DHA    C12 2142   5.958   4.702   5.810
    3DHA    H2R 2143   6.023   4.772   5.862
    3DHA    H2S 2144   5.857   4.740   5.796
    3DHA   C117 2145   5.440   4.333   4.796
    3DHA   H17R 2146   5.340   4.306   4.764
    3DHA   C118 2147   5.429   4.429   4.916
    3DHA   H18R 2148   5.501   4.511   4.925
    3DHA   H18S 2149   5.443   4.367   5.005
    3DHA   C119 2150   5.287   4.474   4.934
    3DHA   H19R 2151   5.216   4.396   4.959
    3DHA   C120 2152   5.247   4.601   4.908
    3DHA   H20R 2153   5.142   4.627   4.914
    3DHA   C121 2154   5.332   4.713   4.857
    3DHA   H21R 2155   5.271   4.772   4.787
    3DHA   H21S 2156   5.424   4.673   4.814
    3DHA   C122 2157   5.367   4.788   4.982
    3DHA   H22R 2158   5.284   4.800   5.052
    3DHA   H22S 2159   5.408   4.887   4.961
    3DHA   H22T 2160   5.434   4.728   5.044
    1ST    C118 2161   5.321   6.044   3.884
    1ST    H18R 2162   5.396   6.121   3.861
    1ST    H18S 2163   5.246   6.049   3.805
    1ST    H18T 2164   5.379   5.953   3.869
    1ST    C117 2165   5.275   6.067   4.031
    1ST    H17R 2166   5.252   6.174   4.034
    1ST    H17S 2167   5.183   6.012   4.053
    1ST    C116 2168   5.380   6.043   4.134
    1ST    H16R 2169   5.387   5.935   4.151
    1ST    H16S 2170   5.479   6.063   4.094
    1ST    C115 2171   5.360   6.127   4.259
    1ST    H15R 2172   5.423   6.104   4.345
    1ST    H15S 2173   5.383   6.231   4.237
    1ST    C114 2174   5.217   6.118   4.315
    1ST    H14R 2175   5.141   6.125   4.237
    1ST    H14S 2176   5.202   6.030   4.377
    1ST    C113 2177   5.181   6.232   4.408
    1ST    H13R 2178   5.269   6.240   4.472
    1ST    H13S 2179   5.175   6.331   4.363
    1ST    C112 2180   5.043   6.212   4.483
    1ST    H12R 2181   4.963   6.208   4.409
    1ST    H12S 2182   5.034   6.115   4.533
    1ST    C111 2183   5.009   6.311   4.593
    1ST    H11R 2184   5.081   6.291   4.673
    1ST    H11S 2185   5.023   6.415   4.562
    1ST    C110 2186   4.865   6.286   4.652
    1ST    H10R 2187   4.798   6.366   4.620
    1ST    H10S 2188   4.832   6.186   4.625
    1ST     C19 2189   4.865   6.292   4.805
    1ST     H9R 2190   4.924   6.206   4.839
    1ST     H9S 2191   4.920   6.382   4.834
    1ST     C18 2192   4.732   6.262   4.877
    1ST     H8R 2193   4.677   6.356   4.869
    1ST     H8S 2194   4.671   6.185   4.829
    1ST     C17 2195   4.747   6.233   5.026
    1ST     H7R 2196   4.771   6.126   5.030
    1ST     H7S 2197   4.826   6.295   5.068
    1ST     C16 2198   4.621   6.247   5.113
    1ST     H6R 2199   4.592   6.348   5.084
    1ST     H6S 2200   4.540   6.180   5.083
    1ST     C15 2201   4.645   6.227   5.266
    1ST     H5R 2202   4.673   6.124   5.288
    1ST     H5S 2203   4.724   6.294   5.300
    1ST     C14 2204   4.522   6.268   5.355
    1ST     H4R 2205   4.485   6.356   5.302
    1ST     H4S 2206   4.440   6.196   5.343
    1ST     C13 2207   4.563   6.290   5.501
    1ST     H3R 2208   4.645   6.362   5.503
    1ST     H3S 2209   4.475   6.322   5.558
    1ST     C12 2210   4.599   6.153   5.563
    1ST     H2R 2211   4.509   6.092   5.555
    1ST     H2S 2212   4.677   6.100   5.507
    2PS     C11 2213   4.646   6.166   5.710
    2PS     O12 2214   4.578   6.227   5.791
    2PS     O11 2215   4.746   6.085   5.745
    2PS      C1 2216   4.775   6.065   5.886
    2PS      HR 2217   4.851   5.987   5.900
    2PS      HS 2218   4.815   6.160   5.922
    2PS      C2 2219   4.650   6.003   5.968
    2PS      HX 2220   4.564   6.069   5.981
    2PS      C3 2221   4.679   5.958   6.114
    2PS      HA 2222   4.763   5.887   6.121
    2PS      HB 2223   4.696   6.049   6.172
    2PS     O31 2224   4.566   5.898   6.169
    2PS     P31 2225   4.568   5.826   6.310
    2PS     O32 2226   4.644   5.694   6.269
    2PS     C31 2227   4.753   5.641   6.343
    2PS     H1A 2228   4.813   5.731   6.358
    2PS     H1B 2229   4.712   5.607   6.438
    2PS     C32 2230   4.820   5.541   6.250
    2PS     H2A 2231   4.760   5.450   6.245
    2PS     N31 2232   4.835   5.608   6.112
    2PS    HN1A 2233   4.740   5.623   6.075
    2PS    HN1B 2234   4.902   5.687   6.114
    2PS    HN1C 2235   4.871   5.534   6.050
    2PS     C33 2236   4.944   5.492   6.318
    2PS     O33 2237   4.655   5.904   6.400
    2PS     O34 2238   4.427   5.793   6.351
    2PS     O21 2239   4.593   5.893   5.893
    2PS     C21 2240   4.667   5.788   5.851
    2PS     O22 2241   4.786   5.773   5.887
    2PS     O35 2242   4.978   5.378   6.321
    2PS     O36 2243   5.025   5.578   6.340
    3DHA   C116 2244   4.289   6.130   4.454
    3DHA   H16R 2245   4.199   6.161   4.505
    3DHA   C115 2246   4.357   6.021   4.534
    3DHA   H15R 2247   4.306   5.924   4.530
    3DHA   H15S 2248   4.450   6.002   4.480
    3DHA   C114 2249   4.403   6.073   4.671
    3DHA   H14R 2250   4.436   6.176   4.674
    3DHA   C113 2251   4.392   6.006   4.784
    3DHA   H13R 2252   4.421   6.061   4.872
    3DHA   C112 2253   4.363   5.857   4.807
    3DHA   H12R 2254   4.351   5.810   4.709
    3DHA   H12S 2255   4.450   5.814   4.857
    3DHA   C111 2256   4.244   5.828   4.894
    3DHA   H11R 2257   4.153   5.791   4.847
    3DHA   C110 2258   4.241   5.839   5.025
    3DHA   H10R 2259   4.150   5.828   5.084
    3DHA    C19 2260   4.360   5.873   5.106
    3DHA    H9R 2261   4.424   5.952   5.066
    3DHA    H9S 2262   4.324   5.917   5.199
    3DHA    C18 2263   4.440   5.753   5.140
    3DHA    H8R 2264   4.475   5.694   5.056
    3DHA    C17 2265   4.465   5.708   5.267
    3DHA    H7R 2266   4.530   5.622   5.278
    3DHA    C16 2267   4.436   5.774   5.399
    3DHA    H6R 2268   4.356   5.848   5.389
    3DHA    H6S 2269   4.393   5.699   5.466
    3DHA    C15 2270   4.555   5.837   5.446
    3DHA    H5R 2271   4.567   5.934   5.398
    3DHA    C14 2272   4.638   5.804   5.543
    3DHA    H4R 2273   4.721   5.873   5.553
    3DHA    C13 2274   4.643   5.677   5.626
    3DHA    H3R 2275   4.582   5.600   5.579
    3DHA    H3S 2276   4.744   5.635   5.634
    3DHA    C12 2277   4.593   5.688   5.766
    3DHA    H2R 2278   4.484   5.700   5.761
    3DHA    H2S 2279   4.614   5.596   5.822
    3DHA   C117 2280   4.328   6.188   4.339
    3DHA   H17R 2281   4.266   6.262   4.287
    3DHA   C118 2282   4.457   6.163   4.256
    3DHA   H18R 2283   4.460   6.201   4.154
    3DHA   H18S 2284   4.470   6.058   4.228
    3DHA   C119 2285   4.577   6.208   4.330
    3DHA   H19R 2286   4.562   6.206   4.438
    3DHA   C120 2287   4.701   6.232   4.278
    3DHA   H20R 2288   4.780   6.256   4.348
    3DHA   C121 2289   4.739   6.222   4.136
    3DHA   H21R 2290   4.748   6.323   4.094
    3DHA   H21S 2291   4.662   6.178   4.072
    3DHA   C122 2292   4.866   6.129   4.125
    3DHA   H22R 2293   4.950   6.150   4.190
    3DHA   H22S 2294   4.899   6.118   4.022
    3DHA   H22T 2295   4.842   6.024   4.143
    1ST    C118 2296   5.389   1.207   4.103
    1ST    H18R 2297   5.379   1.226   3.996
    1ST    H18S 2298   5.496   1.217   4.127
    1ST    H18T 2299   5.328   1.283   4.152
    1ST    C117 2300   5.340   1.071   4.151
    1ST    H17R 2301   5.235   1.060   4.125
    1ST    H17S 2302   5.396   0.988   4.107
    1ST    C116 2303   5.354   1.043   4.305
    1ST    H16R 2304   5.307   0.949   4.335
    1ST    H16S 2305   5.451   1.048   4.354
    1ST    C115 2306   5.272   1.153   4.376
    1ST    H15R 2307   5.330   1.246   4.368
    1ST    H15S 2308   5.187   1.169   4.309
    1ST    C114 2309   5.242   1.128   4.526
    1ST    H14R 2310   5.169   1.046   4.529
    1ST    H14S 2311   5.332   1.095   4.579
    1ST    C113 2312   5.186   1.246   4.599
    1ST    H13R 2313   5.257   1.329   4.602
    1ST    H13S 2314   5.107   1.280   4.532
    1ST    C112 2315   5.148   1.217   4.748
    1ST    H12R 2316   5.239   1.203   4.808
    1ST    H12S 2317   5.105   1.308   4.789
    1ST    C111 2318   5.058   1.092   4.772
    1ST    H11R 2319   4.966   1.108   4.715
    1ST    H11S 2320   5.100   0.996   4.743
    1ST    C110 2321   5.018   1.060   4.918
    1ST    H10R 2322   4.958   0.970   4.926
    1ST    H10S 2323   5.109   1.026   4.967
    1ST     C19 2324   4.948   1.175   4.990
    1ST     H9R 2325   5.021   1.254   5.010
    1ST     H9S 2326   4.877   1.227   4.925
    1ST     C18 2327   4.874   1.136   5.119
    1ST     H8R 2328   4.807   1.212   5.159
    1ST     H8S 2329   4.805   1.055   5.094
    1ST     C17 2330   4.974   1.098   5.233
    1ST     H7R 2331   5.042   1.029   5.184
    1ST     H7S 2332   5.033   1.185   5.263
    1ST     C16 2333   4.900   1.035   5.361
    1ST     H6R 2334   4.834   1.114   5.396
    1ST     H6S 2335   4.839   0.950   5.329
    1ST     C15 2336   4.991   0.987   5.480
    1ST     H5R 2337   5.061   0.911   5.446
    1ST     H5S 2338   5.053   1.070   5.517
    1ST     C14 2339   4.908   0.926   5.600
    1ST     H4R 2340   4.827   0.986   5.641
    1ST     H4S 2341   4.858   0.842   5.551
    1ST     C13 2342   4.986   0.872   5.720
    1ST     H3R 2343   5.060   0.796   5.693
    1ST     H3S 2344   5.047   0.955   5.755
    1ST     C12 2345   4.902   0.840   5.836
    1ST     H2R 2346   4.848   0.927   5.873
    1ST     H2S 2347   4.834   0.756   5.823
    2PS     C11 2348   4.990   0.797   5.952
    2PS     O12 2349   4.946   0.785   6.064
    2PS     O11 2350   5.114   0.751   5.925
    2PS      C1 2351   5.190   0.684   6.033
    2PS      HR 2352   5.291   0.677   5.992
    2PS      HS 2353   5.193   0.759   6.112
    2PS      C2 2354   5.139   0.538   6.058
    2PS      HX 2355   5.037   0.531   6.095
    2PS      C3 2356   5.225   0.478   6.173
    2PS      HA 2357   5.325   0.468   6.131
    2PS      HB 2358   5.230   0.551   6.254
    2PS     O31 2359   5.157   0.356   6.210
    2PS     P31 2360   5.241   0.236   6.255
    2PS     O32 2361   5.282   0.277   6.400
    2PS     C31 2362   5.188   0.299   6.504
    2PS     H1A 2363   5.140   0.396   6.489
    2PS     H1B 2364   5.119   0.215   6.510
    2PS     C32 2365   5.278   0.309   6.626
    2PS     H2A 2366   5.343   0.221   6.628
    2PS     N31 2367   5.375   0.420   6.608
    2PS    HN1A 2368   5.430   0.409   6.521
    2PS    HN1B 2369   5.333   0.514   6.609
    2PS    HN1C 2370   5.439   0.420   6.689
    2PS     C33 2371   5.203   0.326   6.757
    2PS     O33 2372   5.145   0.121   6.256
    2PS     O34 2373   5.360   0.211   6.176
    2PS     O21 2374   5.169   0.461   5.937
    2PS     C21 2375   5.103   0.349   5.914
    2PS     O22 2376   4.993   0.321   5.959
    2PS     O35 2377   5.175   0.227   6.824
    2PS     O36 2378   5.181   0.436   6.790
    3DHA   C116 2379   5.510  -0.150   4.829
    3DHA   H16R 2380   5.537  -0.095   4.918
    3DHA   C115 2381   5.361  -0.134   4.795
    3DHA   H15R 2382   5.316  -0.039   4.823
    3DHA   H15S 2383   5.346  -0.127   4.687
    3DHA   C114 2384   5.282  -0.243   4.849
    3DHA   H14R 2385   5.297  -0.341   4.804
    3DHA   C113 2386   5.199  -0.246   4.952
    3DHA   H13R 2387   5.147  -0.340   4.966
    3DHA   C112 2388   5.157  -0.134   5.038
    3DHA   H12R 2389   5.158  -0.039   4.984
    3DHA   H12S 2390   5.053  -0.147   5.070
    3DHA   C111 2391   5.247  -0.107   5.160
    3DHA   H11R 2392   5.350  -0.137   5.139
    3DHA   C110 2393   5.212  -0.068   5.280
    3DHA   H10R 2394   5.288  -0.041   5.352
    3DHA    C19 2395   5.073  -0.041   5.335
    3DHA    H9R 2396   5.076   0.043   5.404
    3DHA    H9S 2397   5.011  -0.009   5.251
    3DHA    C18 2398   5.021  -0.170   5.397
    3DHA    H8R 2399   4.999  -0.243   5.320
    3DHA    C17 2400   4.994  -0.197   5.525
    3DHA    H7R 2401   4.951  -0.294   5.549
    3DHA    C16 2402   5.009  -0.102   5.636
    3DHA    H6R 2403   4.955  -0.012   5.606
    3DHA    H6S 2404   4.980  -0.146   5.731
    3DHA    C15 2405   5.151  -0.064   5.660
    3DHA    H5R 2406   5.226  -0.117   5.600
    3DHA    C14 2407   5.199   0.023   5.743
    3DHA    H4R 2408   5.307   0.033   5.749
    3DHA    C13 2409   5.123   0.110   5.842
    3DHA    H3R 2410   5.015   0.108   5.823
    3DHA    H3S 2411   5.150   0.079   5.943
    3DHA    C12 2412   5.172   0.260   5.819
    3DHA    H2R 2413   5.279   0.272   5.838
    3DHA    H2S 2414   5.152   0.291   5.716
    3DHA   C117 2415   5.596  -0.214   4.752
    3DHA   H17R 2416   5.699  -0.206   4.783
    3DHA   C118 2417   5.580  -0.294   4.626
    3DHA   H18R 2418   5.536  -0.217   4.562
    3DHA   H18S 2419   5.511  -0.378   4.633
    3DHA   C119 2420   5.715  -0.334   4.576
    3DHA   H19R 2421   5.773  -0.256   4.527
    3DHA   C120 2422   5.767  -0.458   4.580
    3DHA   H20R 2423   5.859  -0.475   4.525
    3DHA   C121 2424   5.722  -0.565   4.670
    3DHA   H21R 2425   5.720  -0.660   4.616
    3DHA   H21S 2426   5.615  -0.552   4.685
    3DHA   C122 2427   5.802  -0.572   4.792
    3DHA   H22R 2428   5.783  -0.671   4.836
    3DHA   H22S 2429   5.771  -0.506   4.873
    3DHA   H22T 2430   5.909  -0.568   4.770
    1ST    C118 2431   5.577   4.778   4.323
    1ST    H18R 2432   5.562   4.791   4.215
    1ST    H18S 2433   5.505   4.846   4.368
    1ST    H18T 2434   5.532   4.683   4.354
    1ST    C117 2435   5.724   4.807   4.374
    1ST    H17R 2436   5.796   4.735   4.333
    1ST    H17S 2437   5.757   4.896   4.321
    1ST    C116 2438   5.738   4.805   4.531
    1ST    H16R 2439   5.643   4.826   4.580
    1ST    H16S 2440   5.774   4.710   4.570
    1ST    C115 2441   5.830   4.907   4.583
    1ST    H15R 2442   5.902   4.942   4.508
    1ST    H15S 2443   5.771   4.995   4.610
    1ST    C114 2444   5.900   4.871   4.717
    1ST    H14R 2445   5.836   4.822   4.791
    1ST    H14S 2446   5.969   4.788   4.700
    1ST    C113 2447   5.986   4.986   4.766
    1ST    H13R 2448   6.062   5.014   4.693
    1ST    H13S 2449   5.925   5.076   4.766
    1ST    C112 2450   6.048   4.954   4.902
    1ST    H12R 2451   5.971   4.958   4.979
    1ST    H12S 2452   6.075   4.848   4.906
    1ST    C111 2453   6.169   5.047   4.947
    1ST    H11R 2454   6.250   5.027   4.877
    1ST    H11S 2455   6.147   5.154   4.944
    1ST    C110 2456   6.220   5.007   5.077
    1ST    H10R 2457   6.140   5.011   5.150
    1ST    H10S 2458   6.244   4.900   5.076
    1ST     C19 2459   6.327   5.096   5.134
    1ST     H9R 2460   6.415   5.084   5.071
    1ST     H9S 2461   6.296   5.201   5.136
    1ST     C18 2462   6.380   5.059   5.273
    1ST     H8R 2463   6.298   5.085   5.340
    1ST     H8S 2464   6.396   4.951   5.275
    1ST     C17 2465   6.514   5.112   5.318
    1ST     H7R 2466   6.564   5.039   5.382
    1ST     H7S 2467   6.579   5.095   5.232
    1ST     C16 2468   6.507   5.245   5.373
    1ST     H6R 2469   6.474   5.316   5.296
    1ST     H6S 2470   6.416   5.252   5.433
    1ST     C15 2471   6.629   5.302   5.450
    1ST     H5R 2472   6.691   5.219   5.484
    1ST     H5S 2473   6.695   5.352   5.378
    1ST     C14 2474   6.585   5.393   5.566
    1ST     H4R 2475   6.672   5.430   5.622
    1ST     H4S 2476   6.535   5.482   5.528
    1ST     C13 2477   6.497   5.329   5.677
    1ST     H3R 2478   6.395   5.311   5.642
    1ST     H3S 2479   6.524   5.227   5.707
    1ST     C12 2480   6.485   5.419   5.801
    1ST     H2R 2481   6.584   5.445   5.839
    1ST     H2S 2482   6.442   5.511   5.763
    2PS     C11 2483   6.405   5.367   5.911
    2PS     O12 2484   6.330   5.268   5.892
    2PS     O11 2485   6.414   5.434   6.022
    2PS      C1 2486   6.339   5.392   6.137
    2PS      HR 2487   6.233   5.388   6.111
    2PS      HS 2488   6.379   5.294   6.167
    2PS      C2 2489   6.348   5.500   6.243
    2PS      HX 2490   6.454   5.517   6.262
    2PS      C3 2491   6.279   5.440   6.370
    2PS      HA 2492   6.173   5.432   6.346
    2PS      HB 2493   6.311   5.338   6.393
    2PS     O31 2494   6.289   5.525   6.487
    2PS     P31 2495   6.222   5.481   6.626
    2PS     O32 2496   6.293   5.339   6.648
    2PS     C31 2497   6.325   5.285   6.773
    2PS     H1A 2498   6.403   5.345   6.821
    2PS     H1B 2499   6.234   5.284   6.834
    2PS     C32 2500   6.387   5.145   6.768
    2PS     H2A 2501   6.306   5.073   6.757
    2PS     N31 2502   6.478   5.126   6.651
    2PS    HN1A 2503   6.428   5.126   6.560
    2PS    HN1B 2504   6.544   5.205   6.646
    2PS    HN1C 2505   6.528   5.037   6.664
    2PS     C33 2506   6.454   5.111   6.895
    2PS     O33 2507   6.257   5.567   6.737
    2PS     O34 2508   6.075   5.460   6.610
    2PS     O21 2509   6.274   5.619   6.200
    2PS     C21 2510   6.309   5.733   6.255
    2PS     O22 2511   6.399   5.747   6.334
    2PS     O35 2512   6.436   5.008   6.955
    2PS     O36 2513   6.535   5.184   6.945
    3DHA   C116 2514   6.023   6.302   5.027
    3DHA   H16R 2515   6.053   6.396   5.072
    3DHA   C115 2516   5.951   6.205   5.115
    3DHA   H15R 2517   5.943   6.246   5.217
    3DHA   H15S 2518   5.847   6.193   5.082
    3DHA   C114 2519   6.022   6.075   5.131
    3DHA   H14R 2520   6.056   6.028   5.039
    3DHA   C113 2521   6.074   6.031   5.244
    3DHA   H13R 2522   6.130   5.939   5.231
    3DHA   C112 2523   6.053   6.069   5.393
    3DHA   H12R 2524   6.138   6.040   5.456
    3DHA   H12S 2525   6.040   6.178   5.385
    3DHA   C111 2526   5.921   6.022   5.449
    3DHA   H11R 2527   5.841   6.015   5.376
    3DHA   C110 2528   5.902   5.991   5.578
    3DHA   H10R 2529   5.802   5.961   5.609
    3DHA    C19 2530   5.997   6.012   5.688
    3DHA    H9R 2531   5.962   5.959   5.776
    3DHA    H9S 2532   6.094   5.978   5.649
    3DHA    C18 2533   6.025   6.155   5.720
    3DHA    H8R 2534   5.993   6.216   5.636
    3DHA    C17 2535   6.075   6.203   5.839
    3DHA    H7R 2536   6.083   6.310   5.854
    3DHA    C16 2537   6.116   6.121   5.957
    3DHA    H6R 2538   6.183   6.053   5.905
    3DHA    H6S 2539   6.173   6.191   6.018
    3DHA    C15 2540   6.010   6.049   6.028
    3DHA    H5R 2541   5.911   6.092   6.032
    3DHA    C14 2542   6.025   5.926   6.079
    3DHA    H4R 2543   5.935   5.872   6.108
    3DHA    C13 2544   6.152   5.844   6.079
    3DHA    H3R 2545   6.132   5.741   6.049
    3DHA    H3S 2546   6.224   5.878   6.005
    3DHA    C12 2547   6.198   5.830   6.225
    3DHA    H2R 2548   6.229   5.930   6.257
    3DHA    H2S 2549   6.125   5.799   6.300
    3DHA   C117 2550   6.062   6.284   4.897
    3DHA   H17R 2551   6.121   6.363   4.852
    3DHA   C118 2552   6.034   6.166   4.803
    3DHA   H18R 2553   5.929   6.166   4.774
    3DHA   H18S 2554   6.061   6.078   4.861
    3DHA   C119 2555   6.099   6.182   4.671
    3DHA   H19R 2556   6.073   6.266   4.607
    3DHA   C120 2557   6.196   6.103   4.619
    3DHA   H20R 2558   6.237   6.129   4.522
    3DHA   C121 2559   6.235   5.968   4.673
    3DHA   H21R 2560   6.235   5.962   4.782
    3DHA   H21S 2561   6.341   5.963   4.646
    3DHA   C122 2562   6.156   5.862   4.595
    3DHA   H22R 2563   6.054   5.897   4.579
    3DHA   H22S 2564   6.147   5.767   4.648
    3DHA   H22T 2565   6.203   5.833   4.501
    1ST    C118 2566   1.784   2.240   4.134
    1ST    H18R 2567   1.758   2.193   4.039
    1ST    H18S 2568   1.888   2.270   4.121
    1ST    H18T 2569   1.709   2.319   4.136
    1ST    C117 2570   1.770   2.132   4.245
    1ST    H17R 2571   1.670   2.090   4.245
    1ST    H17S 2572   1.826   2.041   4.222
    1ST    C116 2573   1.809   2.199   4.368
    1ST    H16R 2574   1.844   2.119   4.434
    1ST    H16S 2575   1.892   2.269   4.353
    1ST    C115 2576   1.699   2.291   4.428
    1ST    H15R 2577   1.681   2.377   4.362
    1ST    H15S 2578   1.605   2.235   4.431
    1ST    C114 2579   1.741   2.344   4.566
    1ST    H14R 2580   1.847   2.369   4.574
    1ST    H14S 2581   1.695   2.442   4.557
    1ST    C113 2582   1.691   2.246   4.681
    1ST    H13R 2583   1.588   2.212   4.669
    1ST    H13S 2584   1.755   2.158   4.679
    1ST    C112 2585   1.703   2.307   4.829
    1ST    H12R 2586   1.674   2.411   4.845
    1ST    H12S 2587   1.624   2.257   4.885
    1ST    C111 2588   1.829   2.278   4.913
    1ST    H11R 2589   1.849   2.172   4.929
    1ST    H11S 2590   1.900   2.297   4.833
    1ST    C110 2591   1.842   2.350   5.046
    1ST    H10R 2592   1.847   2.457   5.030
    1ST    H10S 2593   1.749   2.346   5.104
    1ST     C19 2594   1.950   2.283   5.146
    1ST     H9R 2595   1.925   2.176   5.148
    1ST     H9S 2596   2.050   2.287   5.102
    1ST     C18 2597   1.952   2.343   5.287
    1ST     H8R 2598   1.955   2.452   5.275
    1ST     H8S 2599   1.853   2.325   5.330
    1ST     C17 2600   2.052   2.276   5.383
    1ST     H7R 2601   2.147   2.276   5.328
    1ST     H7S 2602   2.070   2.330   5.476
    1ST     C16 2603   2.023   2.125   5.421
    1ST     H6R 2604   1.924   2.121   5.467
    1ST     H6S 2605   2.017   2.062   5.332
    1ST     C15 2606   2.137   2.062   5.514
    1ST     H5R 2607   2.219   2.033   5.447
    1ST     H5S 2608   2.175   2.135   5.586
    1ST     C14 2609   2.095   1.939   5.600
    1ST     H4R 2610   2.067   1.849   5.544
    1ST     H4S 2611   2.183   1.907   5.656
    1ST     C13 2612   1.987   1.966   5.709
    1ST     H3R 2613   2.013   2.049   5.775
    1ST     H3S 2614   1.894   2.002   5.667
    1ST     C12 2615   1.960   1.842   5.798
    1ST     H2R 2616   1.902   1.775   5.734
    1ST     H2S 2617   2.046   1.778   5.823
    2PS     C11 2618   1.885   1.874   5.923
    2PS     O12 2619   1.911   1.816   6.025
    2PS     O11 2620   1.777   1.957   5.918
    2PS      C1 2621   1.688   1.982   6.024
    2PS      HR 2622   1.646   1.883   6.046
    2PS      HS 2623   1.736   2.027   6.111
    2PS      C2 2624   1.575   2.065   5.969
    2PS      HX 2625   1.612   2.140   5.899
    2PS      C3 2626   1.514   2.156   6.075
    2PS      HA 2627   1.594   2.198   6.136
    2PS      HB 2628   1.454   2.232   6.025
    2PS     O31 2629   1.454   2.072   6.172
    2PS     P31 2630   1.377   2.134   6.302
    2PS     O32 2631   1.375   2.290   6.274
    2PS     C31 2632   1.408   2.383   6.376
    2PS     H1A 2633   1.338   2.387   6.460
    2PS     H1B 2634   1.510   2.356   6.406
    2PS     C32 2635   1.405   2.523   6.319
    2PS     H2A 2636   1.486   2.552   6.253
    2PS     N31 2637   1.273   2.555   6.246
    2PS    HN1A 2638   1.261   2.653   6.213
    2PS    HN1B 2639   1.264   2.503   6.157
    2PS    HN1C 2640   1.195   2.534   6.310
    2PS     C33 2641   1.436   2.618   6.434
    2PS     O33 2642   1.240   2.078   6.305
    2PS     O34 2643   1.465   2.108   6.419
    2PS     O21 2644   1.475   1.982   5.900
    2PS     C21 2645   1.366   2.048   5.837
    2PS     O22 2646   1.349   2.166   5.837
    2PS     O35 2647   1.360   2.717   6.458
    2PS     O36 2648   1.521   2.581   6.515
    3DHA   C116 2649   1.294   1.326   4.664
    3DHA   H16R 2650   1.368   1.325   4.585
    3DHA   C115 2651   1.293   1.449   4.747
    3DHA   H15R 2652   1.281   1.541   4.691
    3DHA   H15S 2653   1.216   1.451   4.824
    3DHA   C114 2654   1.434   1.458   4.806
    3DHA   H14R 2655   1.513   1.482   4.735
    3DHA   C113 2656   1.470   1.421   4.931
    3DHA   H13R 2657   1.573   1.430   4.963
    3DHA   C112 2658   1.376   1.390   5.040
    3DHA   H12R 2659   1.301   1.317   5.007
    3DHA   H12S 2660   1.434   1.340   5.118
    3DHA   C111 2661   1.303   1.521   5.080
    3DHA   H11R 2662   1.232   1.553   5.004
    3DHA   C110 2663   1.326   1.604   5.182
    3DHA   H10R 2664   1.281   1.702   5.196
    3DHA    C19 2665   1.400   1.558   5.302
    3DHA    H9R 2666   1.443   1.458   5.286
    3DHA    H9S 2667   1.478   1.624   5.340
    3DHA    C18 2668   1.305   1.556   5.423
    3DHA    H8R 2669   1.292   1.457   5.466
    3DHA    C17 2670   1.239   1.649   5.491
    3DHA    H7R 2671   1.187   1.615   5.580
    3DHA    C16 2672   1.237   1.798   5.452
    3DHA    H6R 2673   1.326   1.857   5.476
    3DHA    H6S 2674   1.233   1.807   5.343
    3DHA    C15 2675   1.123   1.873   5.503
    3DHA    H5R 2676   1.035   1.837   5.451
    3DHA    C14 2677   1.105   1.977   5.580
    3DHA    H4R 2678   1.009   2.029   5.585
    3DHA    C13 2679   1.212   2.044   5.654
    3DHA    H3R 2680   1.290   2.071   5.582
    3DHA    H3S 2681   1.172   2.141   5.683
    3DHA    C12 2682   1.266   1.961   5.770
    3DHA    H2R 2683   1.173   1.954   5.827
    3DHA    H2S 2684   1.301   1.862   5.738
    3DHA   C117 2685   1.201   1.227   4.663
    3DHA   H17R 2686   1.196   1.151   4.586
    3DHA   C118 2687   1.099   1.203   4.774
    3DHA   H18R 2688   1.132   1.260   4.861
    3DHA   H18S 2689   1.117   1.101   4.809
    3DHA   C119 2690   0.957   1.216   4.726
    3DHA   H19R 2691   0.923   1.317   4.707
    3DHA   C120 2692   0.870   1.119   4.713
    3DHA   H20R 2693   0.766   1.138   4.687
    3DHA   C121 2694   0.887   0.974   4.739
    3DHA   H21R 2695   0.798   0.955   4.798
    3DHA   H21S 2696   0.969   0.973   4.811
    3DHA   C122 2697   0.895   0.892   4.612
    3DHA   H22R 2698   0.989   0.909   4.559
    3DHA   H22S 2699   0.812   0.905   4.543
    3DHA   H22T 2700   0.901   0.785   4.632
    1ST    C118 2701   4.473   4.991   3.684
    1ST    H18R 2702   4.571   5.000   3.638
    1ST    H18S 2703   4.403   5.013   3.602
    1ST    H18T 2704   4.458   4.887   3.714
    1ST    C117 2705   4.453   5.082   3.806
    1ST    H17R 2706   4.416   5.181   3.778
    1ST    H17S 2707   4.375   5.030   3.861
    1ST    C116 2708   4.568   5.095   3.907
    1ST    H16R 2709   4.624   5.001   3.902
    1ST    H16S 2710   4.644   5.163   3.866
    1ST    C115 2711   4.524   5.128   4.041
    1ST    H15R 2712   4.472   5.222   4.059
    1ST    H15S 2713   4.456   5.049   4.075
    1ST    C114 2714   4.637   5.120   4.144
    1ST    H14R 2715   4.681   5.021   4.141
    1ST    H14S 2716   4.722   5.179   4.111
    1ST    C113 2717   4.602   5.162   4.286
    1ST    H13R 2718   4.649   5.256   4.317
    1ST    H13S 2719   4.495   5.184   4.282
    1ST    C112 2720   4.628   5.052   4.400
    1ST    H12R 2721   4.554   4.976   4.378
    1ST    H12S 2722   4.731   5.021   4.381
    1ST    C111 2723   4.612   5.103   4.545
    1ST    H11R 2724   4.616   5.212   4.545
    1ST    H11S 2725   4.510   5.082   4.576
    1ST    C110 2726   4.724   5.057   4.635
    1ST    H10R 2727   4.817   5.098   4.593
    1ST    H10S 2728   4.723   5.111   4.729
    1ST     C19 2729   4.734   4.911   4.676
    1ST     H9R 2730   4.645   4.889   4.736
    1ST     H9S 2731   4.733   4.851   4.585
    1ST     C18 2732   4.856   4.874   4.753
    1ST     H8R 2733   4.838   4.767   4.763
    1ST     H8S 2734   4.949   4.895   4.701
    1ST     C17 2735   4.863   4.924   4.895
    1ST     H7R 2736   4.873   5.032   4.890
    1ST     H7S 2737   4.769   4.903   4.947
    1ST     C16 2738   4.965   4.858   4.983
    1ST     H6R 2739   4.933   4.753   4.979
    1ST     H6S 2740   5.064   4.860   4.938
    1ST     C15 2741   4.975   4.913   5.127
    1ST     H5R 2742   5.007   5.018   5.122
    1ST     H5S 2743   4.870   4.921   5.156
    1ST     C14 2744   5.035   4.827   5.236
    1ST     H4R 2745   5.044   4.728   5.193
    1ST     H4S 2746   5.136   4.864   5.256
    1ST     C13 2747   4.963   4.826   5.365
    1ST     H3R 2748   4.856   4.846   5.355
    1ST     H3S 2749   4.973   4.728   5.410
    1ST     C12 2750   5.014   4.930   5.473
    1ST     H2R 2751   5.121   4.924   5.490
    1ST     H2S 2752   4.997   5.033   5.443
    2PS     C11 2753   4.980   4.905   5.615
    2PS     O12 2754   5.032   4.955   5.713
    2PS     O11 2755   4.864   4.835   5.627
    2PS      C1 2756   4.797   4.808   5.756
    2PS      HR 2757   4.741   4.715   5.758
    2PS      HS 2758   4.885   4.777   5.813
    2PS      C2 2759   4.726   4.936   5.803
    2PS      HX 2760   4.791   5.024   5.794
    2PS      C3 2761   4.678   4.915   5.946
    2PS      HA 2762   4.593   4.847   5.948
    2PS      HB 2763   4.765   4.877   6.001
    2PS     O31 2764   4.630   5.042   5.998
    2PS     P31 2765   4.601   5.055   6.157
    2PS     O32 2766   4.744   5.052   6.222
    2PS     C31 2767   4.760   5.065   6.363
    2PS     H1A 2768   4.746   5.171   6.386
    2PS     H1B 2769   4.684   5.002   6.409
    2PS     C32 2770   4.907   5.022   6.385
    2PS     H2A 2771   4.920   4.915   6.368
    2PS     N31 2772   4.986   5.098   6.292
    2PS    HN1A 2773   4.988   5.201   6.293
    2PS    HN1B 2774   5.082   5.060   6.286
    2PS    HN1C 2775   4.940   5.086   6.201
    2PS     C33 2776   4.951   5.021   6.532
    2PS     O33 2777   4.547   5.188   6.190
    2PS     O34 2778   4.524   4.936   6.201
    2PS     O21 2779   4.605   4.951   5.727
    2PS     C21 2780   4.605   4.982   5.598
    2PS     O22 2781   4.693   5.038   5.544
    2PS     O35 2782   4.890   4.952   6.613
    2PS     O36 2783   5.053   5.072   6.552
    3DHA   C116 2784   3.820   5.838   5.445
    3DHA   H16R 2785   3.759   5.826   5.535
    3DHA   C115 2786   3.956   5.903   5.472
    3DHA   H15R 2787   4.027   5.848   5.411
    3DHA   H15S 2788   3.956   5.998   5.417
    3DHA   C114 2789   3.989   5.925   5.614
    3DHA   H14R 2790   3.949   6.017   5.654
    3DHA   C113 2791   4.069   5.846   5.690
    3DHA   H13R 2792   4.087   5.876   5.793
    3DHA   C112 2793   4.158   5.730   5.654
    3DHA   H12R 2794   4.195   5.721   5.551
    3DHA   H12S 2795   4.244   5.739   5.721
    3DHA   C111 2796   4.091   5.603   5.691
    3DHA   H11R 2797   4.008   5.620   5.759
    3DHA   C110 2798   4.120   5.483   5.639
    3DHA   H10R 2799   4.063   5.395   5.667
    3DHA    C19 2800   4.232   5.456   5.541
    3DHA    H9R 2801   4.316   5.522   5.562
    3DHA    H9S 2802   4.275   5.359   5.564
    3DHA    C18 2803   4.186   5.459   5.399
    3DHA    H8R 2804   4.129   5.548   5.374
    3DHA    C17 2805   4.212   5.360   5.309
    3DHA    H7R 2806   4.170   5.371   5.210
    3DHA    C16 2807   4.290   5.236   5.331
    3DHA    H6R 2808   4.319   5.209   5.229
    3DHA    H6S 2809   4.384   5.261   5.381
    3DHA    C15 2810   4.210   5.132   5.404
    3DHA    H5R 2811   4.109   5.118   5.368
    3DHA    C14 2812   4.251   5.068   5.513
    3DHA    H4R 2813   4.179   5.009   5.569
    3DHA    C13 2814   4.384   5.074   5.587
    3DHA    H3R 2815   4.432   5.168   5.560
    3DHA    H3S 2816   4.365   5.075   5.695
    3DHA    C12 2817   4.469   4.957   5.541
    3DHA    H2R 2818   4.430   4.859   5.571
    3DHA    H2S 2819   4.476   4.951   5.432
    3DHA   C117 2820   3.776   5.784   5.331
    3DHA   H17R 2821   3.678   5.737   5.332
    3DHA   C118 2822   3.850   5.797   5.202
    3DHA   H18R 2823   3.953   5.830   5.213
    3DHA   H18S 2824   3.802   5.878   5.147
    3DHA   C119 2825   3.847   5.676   5.113
    3DHA   H19R 2826   3.914   5.598   5.148
    3DHA   C120 2827   3.775   5.660   5.000
    3DHA   H20R 2828   3.780   5.563   4.950
    3DHA   C121 2829   3.675   5.755   4.938
    3DHA   H21R 2830   3.684   5.744   4.830
    3DHA   H21S 2831   3.697   5.862   4.946
    3DHA   C122 2832   3.536   5.709   4.989
    3DHA   H22R 2833   3.464   5.761   4.926
    3DHA   H22S 2834   3.517   5.734   5.094
    3DHA   H22T 2835   3.526   5.601   4.983
    1ST    C118 2836   1.618   5.428   4.017
    1ST    H18R 2837   1.559   5.434   3.925
    1ST    H18S 2838   1.566   5.352   4.076
    1ST    H18T 2839   1.713   5.380   3.992
    1ST    C117 2840   1.653   5.551   4.103
    1ST    H17R 2841   1.726   5.519   4.178
    1ST    H17S 2842   1.686   5.635   4.042
    1ST    C116 2843   1.533   5.615   4.175
    1ST    H16R 2844   1.566   5.713   4.210
    1ST    H16S 2845   1.455   5.643   4.103
    1ST    C115 2846   1.491   5.528   4.289
    1ST    H15R 2847   1.486   5.423   4.258
    1ST    H15S 2848   1.573   5.534   4.361
    1ST    C114 2849   1.361   5.574   4.358
    1ST    H14R 2850   1.352   5.681   4.376
    1ST    H14S 2851   1.281   5.549   4.289
    1ST    C113 2852   1.336   5.497   4.483
    1ST    H13R 2853   1.320   5.390   4.472
    1ST    H13S 2854   1.426   5.502   4.545
    1ST    C112 2855   1.209   5.545   4.557
    1ST    H12R 2856   1.226   5.636   4.615
    1ST    H12S 2857   1.143   5.585   4.480
    1ST    C111 2858   1.149   5.444   4.650
    1ST    H11R 2859   1.160   5.348   4.599
    1ST    H11S 2860   1.215   5.429   4.735
    1ST    C110 2861   1.000   5.478   4.694
    1ST    H10R 2862   0.993   5.585   4.715
    1ST    H10S 2863   0.944   5.458   4.602
    1ST     C19 2864   0.960   5.395   4.818
    1ST     H9R 2865   0.977   5.288   4.806
    1ST     H9S 2866   1.038   5.429   4.886
    1ST     C18 2867   0.820   5.413   4.871
    1ST     H8R 2868   0.790   5.517   4.867
    1ST     H8S 2869   0.760   5.362   4.795
    1ST     C17 2870   0.795   5.357   5.020
    1ST     H7R 2871   0.808   5.249   5.012
    1ST     H7S 2872   0.881   5.386   5.081
    1ST     C16 2873   0.667   5.415   5.088
    1ST     H6R 2874   0.679   5.522   5.107
    1ST     H6S 2875   0.577   5.403   5.028
    1ST     C15 2876   0.639   5.348   5.221
    1ST     H5R 2877   0.534   5.345   5.250
    1ST     H5S 2878   0.665   5.244   5.201
    1ST     C14 2879   0.720   5.401   5.332
    1ST     H4R 2880   0.825   5.413   5.302
    1ST     H4S 2881   0.693   5.503   5.359
    1ST     C13 2882   0.718   5.321   5.463
    1ST     H3R 2883   0.729   5.214   5.442
    1ST     H3S 2884   0.796   5.356   5.531
    1ST     C12 2885   0.579   5.331   5.525
    1ST     H2R 2886   0.553   5.432   5.559
    1ST     H2S 2887   0.504   5.293   5.455
    2PS     C11 2888   0.563   5.251   5.653
    2PS     O12 2889   0.466   5.175   5.675
    2PS     O11 2890   0.658   5.270   5.744
    2PS      C1 2891   0.645   5.217   5.879
    2PS      HR 2892   0.723   5.273   5.930
    2PS      HS 2893   0.547   5.251   5.911
    2PS      C2 2894   0.645   5.062   5.895
    2PS      HX 2895   0.555   5.036   5.839
    2PS      C3 2896   0.631   5.018   6.042
    2PS      HA 2897   0.721   5.045   6.098
    2PS      HB 2898   0.549   5.065   6.097
    2PS     O31 2899   0.624   4.878   6.034
    2PS     P31 2900   0.627   4.799   6.173
    2PS     O32 2901   0.772   4.821   6.218
    2PS     C31 2902   0.811   4.889   6.340
    2PS     H1A 2903   0.761   4.986   6.331
    2PS     H1B 2904   0.771   4.834   6.426
    2PS     C32 2905   0.962   4.909   6.343
    2PS     H2A 2906   1.009   4.814   6.320
    2PS     N31 2907   1.015   4.995   6.230
    2PS    HN1A 2908   0.981   4.965   6.137
    2PS    HN1B 2909   0.985   5.093   6.242
    2PS    HN1C 2910   1.118   4.999   6.225
    2PS     C33 2911   1.015   4.939   6.484
    2PS     O33 2912   0.541   4.861   6.277
    2PS     O34 2913   0.608   4.654   6.147
    2PS     O21 2914   0.762   5.000   5.826
    2PS     C21 2915   0.892   5.020   5.864
    2PS     O22 2916   0.923   5.068   5.971
    2PS     O35 2917   1.028   5.060   6.506
    2PS     O36 2918   1.042   4.854   6.566
    3DHA   C116 2919   0.731   5.176   4.389
    3DHA   H16R 2920   0.805   5.178   4.309
    3DHA   C115 2921   0.792   5.159   4.522
    3DHA   H15R 2922   0.886   5.214   4.515
    3DHA   H15S 2923   0.725   5.207   4.594
    3DHA   C114 2924   0.812   5.016   4.545
    3DHA   H14R 2925   0.797   4.944   4.464
    3DHA   C113 2926   0.802   4.949   4.656
    3DHA   H13R 2927   0.792   4.840   4.657
    3DHA   C112 2928   0.811   5.013   4.796
    3DHA   H12R 2929   0.759   5.108   4.791
    3DHA   H12S 2930   0.744   4.958   4.862
    3DHA   C111 2931   0.959   5.009   4.829
    3DHA   H11R 2932   1.017   5.024   4.738
    3DHA   C110 2933   1.010   4.991   4.951
    3DHA   H10R 2934   1.118   4.992   4.957
    3DHA    C19 2935   0.928   4.981   5.076
    3DHA    H9R 2936   0.941   5.078   5.125
    3DHA    H9S 2937   0.820   4.972   5.059
    3DHA    C18 2938   0.972   4.875   5.170
    3DHA    H8R 2939   0.957   4.775   5.131
    3DHA    C17 2940   1.014   4.884   5.294
    3DHA    H7R 2941   1.036   4.794   5.351
    3DHA    C16 2942   1.064   5.006   5.364
    3DHA    H6R 2943   1.147   4.981   5.430
    3DHA    H6S 2944   1.095   5.073   5.283
    3DHA    C15 2945   0.948   5.074   5.427
    3DHA    H5R 2946   0.911   5.149   5.358
    3DHA    C14 2947   0.892   5.042   5.545
    3DHA    H4R 2948   0.804   5.095   5.582
    3DHA    C13 2949   0.939   4.931   5.633
    3DHA    H3R 2950   0.855   4.861   5.629
    3DHA    H3S 2951   1.018   4.871   5.588
    3DHA    C12 2952   0.991   4.960   5.770
    3DHA    H2R 2953   1.033   4.867   5.810
    3DHA    H2S 2954   1.078   5.026   5.774
    3DHA   C117 2955   0.604   5.210   4.353
    3DHA   H17R 2956   0.585   5.234   4.248
    3DHA   C118 2957   0.486   5.223   4.439
    3DHA   H18R 2958   0.435   5.288   4.367
    3DHA   H18S 2959   0.513   5.267   4.535
    3DHA   C119 2960   0.416   5.100   4.473
    3DHA   H19R 2961   0.458   5.013   4.423
    3DHA   C120 2962   0.317   5.094   4.568
    3DHA   H20R 2963   0.273   4.997   4.587
    3DHA   C121 2964   0.257   5.210   4.635
    3DHA   H21R 2965   0.149   5.214   4.621
    3DHA   H21S 2966   0.297   5.299   4.586
    3DHA   C122 2967   0.299   5.220   4.776
    3DHA   H22R 2968   0.225   5.167   4.837
    3DHA   H22S 2969   0.287   5.319   4.820
    3DHA   H22T 2970   0.402   5.185   4.790
    1ST    C118 2971   1.816   5.176   4.301
    1ST    H18R 2972   1.737   5.198   4.229
    1ST    H18S 2973   1.786   5.090   4.362
    1ST    H18T 2974   1.906   5.153   4.244
    1ST    C117 2975   1.842   5.292   4.392
    1ST    H17R 2976   1.880   5.365   4.320
    1ST    H17S 2977   1.745   5.331   4.422
    1ST    C116 2978   1.925   5.268   4.516
    1ST    H16R 2979   1.889   5.182   4.573
    1ST    H16S 2980   2.029   5.245   4.489
    1ST    C115 2981   1.913   5.382   4.609
    1ST    H15R 2982   1.946   5.475   4.560
    1ST    H15S 2983   1.808   5.405   4.625
    1ST    C114 2984   1.993   5.391   4.738
    1ST    H14R 2985   2.102   5.391   4.726
    1ST    H14S 2986   1.957   5.488   4.774
    1ST    C113 2987   1.963   5.283   4.844
    1ST    H13R 2988   1.964   5.184   4.799
    1ST    H13S 2989   2.038   5.284   4.923
    1ST    C112 2990   1.830   5.306   4.908
    1ST    H12R 2991   1.812   5.410   4.935
    1ST    H12S 2992   1.771   5.288   4.818
    1ST    C111 2993   1.786   5.206   5.011
    1ST    H11R 2994   1.682   5.225   5.037
    1ST    H11S 2995   1.783   5.104   4.972
    1ST    C110 2996   1.869   5.210   5.137
    1ST    H10R 2997   1.963   5.156   5.122
    1ST    H10S 2998   1.886   5.313   5.167
    1ST     C19 2999   1.799   5.133   5.246
    1ST     H9R 3000   1.705   5.184   5.270
    1ST     H9S 3001   1.772   5.041   5.195
    1ST     C18 3002   1.889   5.112   5.371
    1ST     H8R 3003   1.962   5.031   5.359
    1ST     H8S 3004   1.957   5.192   5.400
    1ST     C17 3005   1.809   5.058   5.485
    1ST     H7R 3006   1.721   5.121   5.499
    1ST     H7S 3007   1.772   4.959   5.458
    1ST     C16 3008   1.881   5.050   5.619
    1ST     H6R 3009   1.980   5.004   5.609
    1ST     H6S 3010   1.896   5.147   5.667
    1ST     C15 3011   1.798   4.977   5.718
    1ST     H5R 3012   1.697   5.019   5.716
    1ST     H5S 3013   1.784   4.872   5.689
    1ST     C14 3014   1.859   4.985   5.859
    1ST     H4R 3015   1.968   4.996   5.860
    1ST     H4S 3016   1.849   5.086   5.899
    1ST     C13 3017   1.805   4.879   5.953
    1ST     H3R 3018   1.704   4.847   5.926
    1ST     H3S 3019   1.871   4.792   5.943
    1ST     C12 3020   1.819   4.927   6.094
    1ST     H2R 3021   1.916   4.966   6.127
    1ST     H2S 3022   1.756   5.015   6.100
    2PS     C11 3023   1.794   4.814   6.194
    2PS     O12 3024   1.777   4.698   6.158
    2PS     O11 3025   1.787   4.852   6.322
    2PS      C1 3026   1.759   4.745   6.420
    2PS      HR 3027   1.687   4.792   6.487
    2PS      HS 3028   1.702   4.669   6.367
    2PS      C2 3029   1.882   4.688   6.487
    2PS      HX 3030   1.858   4.606   6.556
    2PS      C3 3031   1.945   4.806   6.563
    2PS      HA 3032   1.970   4.887   6.494
    2PS      HB 3033   1.867   4.849   6.627
    2PS     O31 3034   2.050   4.760   6.643
    2PS     P31 3035   2.025   4.699   6.789
    2PS     O32 3036   1.963   4.554   6.765
    2PS     C31 3037   2.036   4.450   6.705
    2PS     H1A 3038   2.050   4.484   6.602
    2PS     H1B 3039   2.136   4.433   6.747
    2PS     C32 3040   1.950   4.331   6.709
    2PS     H2A 3041   1.930   4.303   6.812
    2PS     N31 3042   1.807   4.368   6.653
    2PS    HN1A 3043   1.774   4.463   6.674
    2PS    HN1B 3044   1.800   4.358   6.551
    2PS    HN1C 3045   1.746   4.297   6.697
    2PS     C33 3046   2.019   4.212   6.645
    2PS     O33 3047   2.149   4.679   6.870
    2PS     O34 3048   1.914   4.781   6.848
    2PS     O21 3049   1.967   4.626   6.387
    2PS     C21 3050   1.930   4.504   6.341
    2PS     O22 3051   1.849   4.424   6.392
    2PS     O35 3052   2.101   4.150   6.707
    2PS     O36 3053   1.964   4.163   6.540
    3DHA   C116 3054   1.636   4.568   5.061
    3DHA   H16R 3055   1.547   4.601   5.115
    3DHA   C115 3056   1.744   4.678   5.034
    3DHA   H15R 3057   1.840   4.628   5.023
    3DHA   H15S 3058   1.716   4.733   4.944
    3DHA   C114 3059   1.758   4.775   5.143
    3DHA   H14R 3060   1.718   4.867   5.102
    3DHA   C113 3061   1.812   4.747   5.267
    3DHA   H13R 3062   1.822   4.835   5.330
    3DHA   C112 3063   1.833   4.613   5.325
    3DHA   H12R 3064   1.740   4.564   5.357
    3DHA   H12S 3065   1.887   4.551   5.253
    3DHA   C111 3066   1.923   4.642   5.440
    3DHA   H11R 3067   2.029   4.649   5.417
    3DHA   C110 3068   1.883   4.638   5.570
    3DHA   H10R 3069   1.961   4.638   5.646
    3DHA    C19 3070   1.743   4.607   5.624
    3DHA    H9R 3071   1.662   4.658   5.572
    3DHA    H9S 3072   1.722   4.502   5.601
    3DHA    C18 3073   1.736   4.624   5.773
    3DHA    H8R 3074   1.685   4.716   5.799
    3DHA    C17 3075   1.757   4.529   5.865
    3DHA    H7R 3076   1.750   4.558   5.969
    3DHA    C16 3077   1.802   4.391   5.839
    3DHA    H6R 3078   1.745   4.322   5.900
    3DHA    H6S 3079   1.781   4.364   5.735
    3DHA    C15 3080   1.947   4.368   5.868
    3DHA    H5R 3081   2.015   4.367   5.783
    3DHA    C14 3082   2.001   4.361   5.992
    3DHA    H4R 3083   2.107   4.344   6.010
    3DHA    C13 3084   1.928   4.372   6.121
    3DHA    H3R 3085   1.841   4.431   6.094
    3DHA    H3S 3086   1.908   4.275   6.166
    3DHA    C12 3087   2.007   4.459   6.217
    3DHA    H2R 3088   2.094   4.404   6.253
    3DHA    H2S 3089   2.046   4.552   6.174
    3DHA   C117 3090   1.638   4.443   5.024
    3DHA   H17R 3091   1.549   4.383   5.044
    3DHA   C118 3092   1.742   4.376   4.947
    3DHA   H18R 3093   1.806   4.451   4.899
    3DHA   H18S 3094   1.698   4.319   4.866
    3DHA   C119 3095   1.815   4.276   5.031
    3DHA   H19R 3096   1.764   4.183   5.056
    3DHA   C120 3097   1.943   4.286   5.073
    3DHA   H20R 3098   1.987   4.214   5.142
    3DHA   C121 3099   2.040   4.390   5.039
    3DHA   H21R 3100   1.987   4.481   5.010
    3DHA   H21S 3101   2.098   4.356   4.952
    3DHA   C122 3102   2.148   4.423   5.149
    3DHA   H22R 3103   2.108   4.447   5.248
    3DHA   H22S 3104   2.227   4.492   5.119
    3DHA   H22T 3105   2.214   4.340   5.173
    1ST    C118 3106   5.809   0.443   4.319
    1ST    H18R 3107   5.896   0.507   4.302
    1ST    H18S 3108   5.768   0.445   4.218
    1ST    H18T 3109   5.825   0.338   4.343
    1ST    C117 3110   5.728   0.518   4.418
    1ST    H17R 3111   5.638   0.459   4.437
    1ST    H17S 3112   5.779   0.524   4.514
    1ST    C116 3113   5.701   0.663   4.367
    1ST    H16R 3114   5.793   0.722   4.362
    1ST    H16S 3115   5.678   0.673   4.261
    1ST    C115 3116   5.603   0.742   4.460
    1ST    H15R 3117   5.652   0.756   4.557
    1ST    H15S 3118   5.593   0.840   4.414
    1ST    C114 3119   5.464   0.696   4.487
    1ST    H14R 3120   5.405   0.700   4.394
    1ST    H14S 3121   5.466   0.590   4.513
    1ST    C113 3122   5.395   0.773   4.601
    1ST    H13R 3123   5.403   0.880   4.582
    1ST    H13S 3124   5.290   0.741   4.608
    1ST    C112 3125   5.459   0.737   4.735
    1ST    H12R 3126   5.474   0.633   4.762
    1ST    H12S 3127   5.560   0.779   4.741
    1ST    C111 3128   5.377   0.798   4.847
    1ST    H11R 3129   5.445   0.832   4.925
    1ST    H11S 3130   5.328   0.892   4.821
    1ST    C110 3131   5.280   0.695   4.921
    1ST    H10R 3132   5.190   0.671   4.864
    1ST    H10S 3133   5.348   0.613   4.943
    1ST     C19 3134   5.226   0.743   5.055
    1ST     H9R 3135   5.309   0.752   5.125
    1ST     H9S 3136   5.196   0.848   5.048
    1ST     C18 3137   5.111   0.658   5.107
    1ST     H8R 3138   5.031   0.678   5.035
    1ST     H8S 3139   5.151   0.557   5.094
    1ST     C17 3140   5.066   0.678   5.249
    1ST     H7R 3141   5.152   0.699   5.313
    1ST     H7S 3142   5.016   0.775   5.246
    1ST     C16 3143   4.984   0.567   5.310
    1ST     H6R 3144   4.889   0.566   5.257
    1ST     H6S 3145   5.030   0.471   5.286
    1ST     C15 3146   4.952   0.575   5.454
    1ST     H5R 3147   5.040   0.591   5.517
    1ST     H5S 3148   4.889   0.663   5.467
    1ST     C14 3149   4.862   0.460   5.504
    1ST     H4R 3150   4.773   0.450   5.440
    1ST     H4S 3151   4.908   0.361   5.493
    1ST     C13 3152   4.811   0.468   5.641
    1ST     H3R 3153   4.880   0.494   5.722
    1ST     H3S 3154   4.739   0.550   5.637
    1ST     C12 3155   4.734   0.339   5.673
    1ST     H2R 3156   4.655   0.344   5.598
    1ST     H2S 3157   4.787   0.246   5.653
    2PS     C11 3158   4.675   0.327   5.811
    2PS     O12 3159   4.639   0.216   5.851
    2PS     O11 3160   4.658   0.439   5.885
    2PS      C1 3161   4.631   0.438   6.024
    2PS      HR 3162   4.544   0.376   6.045
    2PS      HS 3163   4.714   0.402   6.086
    2PS      C2 3164   4.611   0.588   6.063
    2PS      HX 3165   4.706   0.642   6.052
    2PS      C3 3166   4.581   0.603   6.218
    2PS      HA 3167   4.668   0.569   6.274
    2PS      HB 3168   4.578   0.709   6.243
    2PS     O31 3169   4.457   0.544   6.249
    2PS     P31 3170   4.424   0.506   6.400
    2PS     O32 3171   4.306   0.615   6.431
    2PS     C31 3172   4.316   0.756   6.406
    2PS     H1A 3173   4.408   0.807   6.433
    2PS     H1B 3174   4.314   0.763   6.297
    2PS     C32 3175   4.186   0.813   6.452
    2PS     H2A 3176   4.177   0.918   6.423
    2PS     N31 3177   4.060   0.746   6.391
    2PS    HN1A 3178   4.041   0.654   6.434
    2PS    HN1B 3179   3.973   0.789   6.427
    2PS    HN1C 3180   4.049   0.748   6.289
    2PS     C33 3181   4.195   0.814   6.604
    2PS     O33 3182   4.372   0.372   6.406
    2PS     O34 3183   4.538   0.546   6.483
    2PS     O21 3184   4.497   0.646   5.990
    2PS     C21 3185   4.483   0.782   5.986
    2PS     O22 3186   4.551   0.864   6.045
    2PS     O35 3187   4.093   0.809   6.669
    2PS     O36 3188   4.299   0.802   6.668
    3DHA   C116 3189   4.764   0.719   4.620
    3DHA   H16R 3190   4.660   0.701   4.598
    3DHA   C115 3191   4.804   0.711   4.762
    3DHA   H15R 3192   4.763   0.620   4.807
    3DHA   H15S 3193   4.912   0.705   4.777
    3DHA   C114 3194   4.748   0.836   4.827
    3DHA   H14R 3195   4.761   0.930   4.773
    3DHA   C113 3196   4.684   0.847   4.941
    3DHA   H13R 3197   4.642   0.941   4.978
    3DHA   C112 3198   4.654   0.733   5.033
    3DHA   H12R 3199   4.649   0.638   4.980
    3DHA   H12S 3200   4.739   0.718   5.101
    3DHA   C111 3201   4.514   0.752   5.090
    3DHA   H11R 3202   4.439   0.751   5.012
    3DHA   C110 3203   4.479   0.780   5.211
    3DHA   H10R 3204   4.375   0.804   5.232
    3DHA    C19 3205   4.573   0.814   5.330
    3DHA    H9R 3206   4.674   0.827   5.291
    3DHA    H9S 3207   4.553   0.911   5.377
    3DHA    C18 3208   4.557   0.706   5.433
    3DHA    H8R 3209   4.610   0.612   5.425
    3DHA    C17 3210   4.479   0.726   5.537
    3DHA    H7R 3211   4.487   0.649   5.613
    3DHA    C16 3212   4.404   0.853   5.574
    3DHA    H6R 3213   4.373   0.909   5.486
    3DHA    H6S 3214   4.309   0.818   5.615
    3DHA    C15 3215   4.502   0.934   5.657
    3DHA    H5R 3216   4.596   0.954   5.605
    3DHA    C14 3217   4.472   0.997   5.770
    3DHA    H4R 3218   4.544   1.062   5.818
    3DHA    C13 3219   4.361   0.964   5.864
    3DHA    H3R 3220   4.374   1.033   5.947
    3DHA    H3S 3221   4.266   0.991   5.818
    3DHA    C12 3222   4.358   0.821   5.915
    3DHA    H2R 3223   4.267   0.807   5.975
    3DHA    H2S 3224   4.350   0.748   5.834
    3DHA   C117 3225   4.839   0.755   4.514
    3DHA   H17R 3226   4.792   0.772   4.418
    3DHA   C118 3227   4.985   0.784   4.520
    3DHA   H18R 3228   5.006   0.792   4.626
    3DHA   H18S 3229   5.002   0.880   4.471
    3DHA   C119 3230   5.069   0.678   4.450
    3DHA   H19R 3231   5.120   0.616   4.523
    3DHA   C120 3232   5.076   0.664   4.317
    3DHA   H20R 3233   5.149   0.594   4.277
    3DHA   C121 3234   5.011   0.745   4.205
    3DHA   H21R 3235   5.087   0.800   4.151
    3DHA   H21S 3236   4.932   0.814   4.236
    3DHA   C122 3237   4.948   0.639   4.119
    3DHA   H22R 3238   5.020   0.561   4.090
    3DHA   H22S 3239   4.920   0.686   4.024
    3DHA   H22T 3240   4.862   0.586   4.160
    1ST    C118 3241   6.105   2.745   4.196
    1ST    H18R 3242   6.048   2.696   4.117
    1ST    H18S 3243   6.195   2.791   4.156
    1ST    H18T 3244   6.032   2.822   4.225
    1ST    C117 3245   6.125   2.645   4.320
    1ST    H17R 3246   6.200   2.572   4.289
    1ST    H17S 3247   6.158   2.705   4.405
    1ST    C116 3248   5.995   2.586   4.361
    1ST    H16R 3249   5.912   2.630   4.306
    1ST    H16S 3250   5.984   2.485   4.321
    1ST    C115 3251   5.960   2.597   4.512
    1ST    H15R 3252   6.048   2.601   4.575
    1ST    H15S 3253   5.914   2.694   4.535
    1ST    C114 3254   5.848   2.499   4.552
    1ST    H14R 3255   5.751   2.521   4.508
    1ST    H14S 3256   5.862   2.398   4.511
    1ST    C113 3257   5.828   2.485   4.711
    1ST    H13R 3258   5.748   2.412   4.720
    1ST    H13S 3259   5.918   2.445   4.758
    1ST    C112 3260   5.798   2.611   4.788
    1ST    H12R 3261   5.900   2.642   4.810
    1ST    H12S 3262   5.749   2.694   4.737
    1ST    C111 3263   5.738   2.586   4.927
    1ST    H11R 3264   5.652   2.519   4.927
    1ST    H11S 3265   5.820   2.528   4.971
    1ST    C110 3266   5.714   2.715   4.999
    1ST    H10R 3267   5.806   2.772   5.005
    1ST    H10S 3268   5.657   2.781   4.933
    1ST     C19 3269   5.672   2.698   5.144
    1ST     H9R 3270   5.574   2.653   5.155
    1ST     H9S 3271   5.740   2.623   5.183
    1ST     C18 3272   5.677   2.818   5.230
    1ST     H8R 3273   5.777   2.858   5.244
    1ST     H8S 3274   5.622   2.894   5.174
    1ST     C17 3275   5.621   2.802   5.375
    1ST     H7R 3276   5.523   2.755   5.388
    1ST     H7S 3277   5.692   2.736   5.425
    1ST     C16 3278   5.629   2.933   5.450
    1ST     H6R 3279   5.735   2.962   5.447
    1ST     H6S 3280   5.564   3.005   5.400
    1ST     C15 3281   5.575   2.925   5.594
    1ST     H5R 3282   5.474   2.885   5.604
    1ST     H5S 3283   5.639   2.852   5.644
    1ST     C14 3284   5.577   3.060   5.671
    1ST     H4R 3285   5.674   3.110   5.667
    1ST     H4S 3286   5.517   3.138   5.625
    1ST     C13 3287   5.547   3.045   5.817
    1ST     H3R 3288   5.556   3.144   5.862
    1ST     H3S 3289   5.447   3.004   5.836
    1ST     C12 3290   5.637   2.941   5.896
    1ST     H2R 3291   5.591   2.842   5.898
    1ST     H2S 3292   5.739   2.931   5.857
    2PS     C11 3293   5.651   2.976   6.040
    2PS     O12 3294   5.578   2.944   6.129
    2PS     O11 3295   5.748   3.064   6.052
    2PS      C1 3296   5.774   3.124   6.183
    2PS      HR 3297   5.840   3.208   6.161
    2PS      HS 3298   5.679   3.155   6.229
    2PS      C2 3299   5.840   3.010   6.271
    2PS      HX 3300   5.783   2.917   6.267
    2PS      C3 3301   5.841   3.062   6.422
    2PS      HA 3302   5.924   3.131   6.434
    2PS      HB 3303   5.750   3.117   6.447
    2PS     O31 3304   5.863   2.953   6.514
    2PS     P31 3305   5.747   2.895   6.593
    2PS     O32 3306   5.774   2.733   6.590
    2PS     C31 3307   5.905   2.676   6.608
    2PS     H1A 3308   5.976   2.708   6.531
    2PS     H1B 3309   5.935   2.698   6.711
    2PS     C32 3310   5.889   2.522   6.596
    2PS     H2A 3311   5.853   2.486   6.692
    2PS     N31 3312   5.796   2.475   6.489
    2PS    HN1A 3313   5.796   2.374   6.469
    2PS    HN1B 3314   5.697   2.490   6.516
    2PS    HN1C 3315   5.816   2.515   6.396
    2PS     C33 3316   6.025   2.447   6.599
    2PS     O33 3317   5.772   2.940   6.731
    2PS     O34 3318   5.613   2.913   6.527
    2PS     O21 3319   5.977   2.993   6.221
    2PS     C21 3320   5.999   2.892   6.137
    2PS     O22 3321   5.926   2.799   6.114
    2PS     O35 3322   6.125   2.489   6.545
    2PS     O36 3323   6.035   2.333   6.645
    3DHA   C116 3324   5.709   2.240   5.324
    3DHA   H16R 3325   5.694   2.198   5.423
    3DHA   C115 3326   5.780   2.373   5.324
    3DHA   H15R 3327   5.885   2.361   5.352
    3DHA   H15S 3328   5.781   2.410   5.221
    3DHA   C114 3329   5.692   2.464   5.409
    3DHA   H14R 3330   5.589   2.475   5.375
    3DHA   C113 3331   5.720   2.520   5.523
    3DHA   H13R 3332   5.640   2.572   5.575
    3DHA   C112 3333   5.846   2.532   5.603
    3DHA   H12R 3334   5.871   2.446   5.666
    3DHA   H12S 3335   5.933   2.529   5.537
    3DHA   C111 3336   5.840   2.649   5.691
    3DHA   H11R 3337   5.776   2.633   5.778
    3DHA   C110 3338   5.900   2.766   5.676
    3DHA   H10R 3339   5.878   2.844   5.748
    3DHA    C19 3340   5.997   2.807   5.573
    3DHA    H9R 3341   5.981   2.746   5.484
    3DHA    H9S 3342   5.986   2.914   5.554
    3DHA    C18 3343   6.131   2.779   5.630
    3DHA    H8R 3344   6.155   2.674   5.615
    3DHA    C17 3345   6.217   2.871   5.666
    3DHA    H7R 3346   6.312   2.830   5.699
    3DHA    C16 3347   6.199   3.019   5.696
    3DHA    H6R 3348   6.222   3.072   5.604
    3DHA    H6S 3349   6.097   3.035   5.731
    3DHA    C15 3350   6.300   3.055   5.807
    3DHA    H5R 3351   6.403   3.065   5.774
    3DHA    C14 3352   6.271   3.075   5.936
    3DHA    H4R 3353   6.352   3.097   6.005
    3DHA    C13 3354   6.137   3.047   5.998
    3DHA    H3R 3355   6.117   3.131   6.065
    3DHA    H3S 3356   6.050   3.059   5.933
    3DHA    C12 3357   6.134   2.912   6.075
    3DHA    H2R 3358   6.158   2.828   6.009
    3DHA    H2S 3359   6.210   2.903   6.153
    3DHA   C117 3360   5.674   2.169   5.217
    3DHA   H17R 3361   5.637   2.067   5.225
    3DHA   C118 3362   5.683   2.215   5.074
    3DHA   H18R 3363   5.685   2.324   5.063
    3DHA   H18S 3364   5.592   2.177   5.026
    3DHA   C119 3365   5.805   2.148   5.025
    3DHA   H19R 3366   5.892   2.167   5.087
    3DHA   C120 3367   5.809   2.060   4.924
    3DHA   H20R 3368   5.901   2.008   4.901
    3DHA   C121 3369   5.698   2.026   4.827
    3DHA   H21R 3370   5.729   2.035   4.723
    3DHA   H21S 3371   5.625   2.107   4.822
    3DHA   C122 3372   5.626   1.895   4.858
    3DHA   H22R 3373   5.564   1.896   4.948
    3DHA   H22S 3374   5.701   1.816   4.871
    3DHA   H22T 3375   5.576   1.863   4.766
    1ST    C118 3376   2.160   5.356   4.118
    1ST    H18R 3377   2.061   5.325   4.085
    1ST    H18S 3378   2.226   5.377   4.034
    1ST    H18T 3379   2.133   5.453   4.161
    1ST    C117 3380   2.230   5.262   4.221
    1ST    H17R 3381   2.327   5.308   4.242
    1ST    H17S 3382   2.168   5.264   4.310
    1ST    C116 3383   2.250   5.117   4.177
    1ST    H16R 3384   2.153   5.067   4.164
    1ST    H16S 3385   2.297   5.106   4.079
    1ST    C115 3386   2.344   5.046   4.268
    1ST    H15R 3387   2.342   4.947   4.221
    1ST    H15S 3388   2.444   5.087   4.283
    1ST    C114 3389   2.284   5.040   4.409
    1ST    H14R 3390   2.260   5.141   4.444
    1ST    H14S 3391   2.193   4.980   4.408
    1ST    C113 3392   2.383   4.982   4.503
    1ST    H13R 3393   2.411   4.888   4.454
    1ST    H13S 3394   2.468   5.049   4.518
    1ST    C112 3395   2.315   4.944   4.636
    1ST    H12R 3396   2.297   5.023   4.709
    1ST    H12S 3397   2.222   4.888   4.625
    1ST    C111 3398   2.411   4.863   4.724
    1ST    H11R 3399   2.432   4.768   4.675
    1ST    H11S 3400   2.510   4.904   4.745
    1ST    C110 3401   2.357   4.840   4.867
    1ST    H10R 3402   2.432   4.781   4.920
    1ST    H10S 3403   2.358   4.939   4.913
    1ST     C19 3404   2.220   4.776   4.885
    1ST     H9R 3405   2.162   4.785   4.793
    1ST     H9S 3406   2.241   4.669   4.892
    1ST     C18 3407   2.144   4.825   5.012
    1ST     H8R 3408   2.129   4.930   4.989
    1ST     H8S 3409   2.041   4.790   5.016
    1ST     C17 3410   2.224   4.792   5.141
    1ST     H7R 3411   2.244   4.685   5.156
    1ST     H7S 3412   2.324   4.831   5.125
    1ST     C16 3413   2.165   4.831   5.273
    1ST     H6R 3414   2.167   4.940   5.279
    1ST     H6S 3415   2.058   4.813   5.271
    1ST     C15 3416   2.246   4.770   5.393
    1ST     H5R 3417   2.235   4.662   5.396
    1ST     H5S 3418   2.352   4.798   5.390
    1ST     C14 3419   2.202   4.839   5.519
    1ST     H4R 3420   2.227   4.945   5.519
    1ST     H4S 3421   2.093   4.834   5.524
    1ST     C13 3422   2.251   4.764   5.636
    1ST     H3R 3423   2.228   4.657   5.641
    1ST     H3S 3424   2.359   4.778   5.630
    1ST     C12 3425   2.191   4.831   5.766
    1ST     H2R 3426   2.216   4.937   5.772
    1ST     H2S 3427   2.083   4.813   5.763
    2PS     C11 3428   2.243   4.762   5.887
    2PS     O12 3429   2.175   4.735   5.985
    2PS     O11 3430   2.377   4.745   5.894
    2PS      C1 3431   2.450   4.698   6.012
    2PS      HR 3432   2.559   4.695   6.004
    2PS      HS 3433   2.409   4.757   6.095
    2PS      C2 3434   2.407   4.548   6.053
    2PS      HX 3435   2.319   4.520   5.994
    2PS      C3 3436   2.393   4.527   6.212
    2PS      HA 3437   2.321   4.601   6.247
    2PS      HB 3438   2.336   4.434   6.224
    2PS     O31 3439   2.516   4.537   6.283
    2PS     P31 3440   2.516   4.508   6.441
    2PS     O32 3441   2.519   4.348   6.457
    2PS     C31 3442   2.400   4.271   6.466
    2PS     H1A 3443   2.354   4.281   6.565
    2PS     H1B 3444   2.318   4.313   6.407
    2PS     C32 3445   2.415   4.123   6.432
    2PS     H2A 3446   2.320   4.070   6.435
    2PS     N31 3447   2.482   4.109   6.305
    2PS    HN1A 3448   2.583   4.132   6.306
    2PS    HN1B 3449   2.480   4.010   6.275
    2PS    HN1C 3450   2.432   4.153   6.227
    2PS     C33 3451   2.492   4.066   6.545
    2PS     O33 3452   2.639   4.568   6.496
    2PS     O34 3453   2.382   4.556   6.500
    2PS     O21 3454   2.519   4.468   6.009
    2PS     C21 3455   2.513   4.335   6.036
    2PS     O22 3456   2.421   4.265   6.083
    2PS     O35 3457   2.437   4.013   6.638
    2PS     O36 3458   2.613   4.072   6.539
    3DHA   C116 3459   2.574   4.372   4.795
    3DHA   H16R 3460   2.672   4.355   4.752
    3DHA   C115 3461   2.575   4.373   4.942
    3DHA   H15R 3462   2.549   4.466   4.994
    3DHA   H15S 3463   2.499   4.303   4.977
    3DHA   C114 3464   2.707   4.325   4.991
    3DHA   H14R 3465   2.776   4.409   4.991
    3DHA   C113 3466   2.743   4.197   5.029
    3DHA   H13R 3467   2.847   4.187   5.056
    3DHA   C112 3468   2.658   4.077   5.037
    3DHA   H12R 3469   2.573   4.083   4.969
    3DHA   H12S 3470   2.706   3.980   5.019
    3DHA   C111 3471   2.586   4.055   5.171
    3DHA   H11R 3472   2.481   4.038   5.150
    3DHA   C110 3473   2.634   4.073   5.299
    3DHA   H10R 3474   2.563   4.049   5.379
    3DHA    C19 3475   2.767   4.106   5.344
    3DHA    H9R 3476   2.836   4.123   5.261
    3DHA    H9S 3477   2.761   4.208   5.383
    3DHA    C18 3478   2.817   3.997   5.445
    3DHA    H8R 3479   2.852   3.903   5.403
    3DHA    C17 3480   2.805   4.003   5.580
    3DHA    H7R 3481   2.852   3.934   5.650
    3DHA    C16 3482   2.758   4.117   5.662
    3DHA    H6R 3483   2.813   4.122   5.756
    3DHA    H6S 3484   2.773   4.211   5.608
    3DHA    C15 3485   2.616   4.115   5.700
    3DHA    H5R 3486   2.551   4.097   5.615
    3DHA    C14 3487   2.562   4.116   5.820
    3DHA    H4R 3488   2.454   4.122   5.831
    3DHA    C13 3489   2.634   4.131   5.951
    3DHA    H3R 3490   2.594   4.078   6.038
    3DHA    H3S 3491   2.733   4.086   5.936
    3DHA    C12 3492   2.641   4.272   5.992
    3DHA    H2R 3493   2.711   4.286   6.076
    3DHA    H2S 3494   2.666   4.336   5.907
    3DHA   C117 3495   2.465   4.385   4.717
    3DHA   H17R 3496   2.479   4.375   4.609
    3DHA   C118 3497   2.325   4.409   4.760
    3DHA   H18R 3498   2.323   4.442   4.864
    3DHA   H18S 3499   2.264   4.319   4.749
    3DHA   C119 3500   2.258   4.517   4.684
    3DHA   H19R 3501   2.310   4.612   4.693
    3DHA   C120 3502   2.156   4.512   4.600
    3DHA   H20R 3503   2.121   4.609   4.565
    3DHA   C121 3504   2.071   4.392   4.567
    3DHA   H21R 3505   2.118   4.302   4.608
    3DHA   H21S 3506   2.074   4.368   4.460
    3DHA   C122 3507   1.924   4.416   4.609
    3DHA   H22R 3508   1.873   4.485   4.541
    3DHA   H22S 3509   1.921   4.462   4.708
    3DHA   H22T 3510   1.858   4.330   4.604
    1ST    C118 3511   2.871   5.571   4.552
    1ST    H18R 3512   2.904   5.575   4.656
    1ST    H18S 3513   2.851   5.467   4.525
    1ST    H18T 3514   2.782   5.634   4.543
    1ST    C117 3515   2.992   5.634   4.473
    1ST    H17R 3516   3.086   5.580   4.484
    1ST    H17S 3517   2.972   5.635   4.366
    1ST    C116 3518   3.008   5.780   4.515
    1ST    H16R 3519   3.046   5.847   4.438
    1ST    H16S 3520   2.918   5.830   4.551
    1ST    C115 3521   3.105   5.782   4.635
    1ST    H15R 3522   3.053   5.732   4.717
    1ST    H15S 3523   3.204   5.745   4.610
    1ST    C114 3524   3.123   5.933   4.662
    1ST    H14R 3525   3.176   5.973   4.575
    1ST    H14S 3526   3.027   5.979   4.688
    1ST    C113 3527   3.205   5.974   4.783
    1ST    H13R 3528   3.297   5.916   4.790
    1ST    H13S 3529   3.227   6.080   4.795
    1ST    C112 3530   3.140   5.951   4.921
    1ST    H12R 3531   3.057   6.021   4.935
    1ST    H12S 3532   3.083   5.859   4.905
    1ST    C111 3533   3.232   5.952   5.041
    1ST    H11R 3534   3.328   5.907   5.015
    1ST    H11S 3535   3.270   6.052   5.063
    1ST    C110 3536   3.175   5.861   5.146
    1ST    H10R 3537   3.070   5.879   5.170
    1ST    H10S 3538   3.177   5.756   5.116
    1ST     C19 3539   3.274   5.862   5.271
    1ST     H9R 3540   3.380   5.853   5.248
    1ST     H9S 3541   3.270   5.961   5.317
    1ST     C18 3542   3.240   5.754   5.376
    1ST     H8R 3543   3.147   5.779   5.428
    1ST     H8S 3544   3.230   5.655   5.331
    1ST     C17 3545   3.338   5.735   5.493
    1ST     H7R 3546   3.315   5.650   5.559
    1ST     H7S 3547   3.424   5.701   5.436
    1ST     C16 3548   3.385   5.851   5.578
    1ST     H6R 3549   3.418   5.937   5.519
    1ST     H6S 3550   3.308   5.906   5.633
    1ST     C15 3551   3.489   5.811   5.678
    1ST     H5R 3552   3.485   5.708   5.712
    1ST     H5S 3553   3.585   5.826   5.628
    1ST     C14 3554   3.487   5.895   5.802
    1ST     H4R 3555   3.487   5.999   5.770
    1ST     H4S 3556   3.399   5.862   5.858
    1ST     C13 3557   3.599   5.880   5.893
    1ST     H3R 3558   3.591   5.965   5.960
    1ST     H3S 3559   3.580   5.794   5.958
    1ST     C12 3560   3.735   5.885   5.835
    1ST     H2R 3561   3.777   5.790   5.801
    1ST     H2S 3562   3.744   5.945   5.745
    2PS     C11 3563   3.829   5.947   5.935
    2PS     O12 3564   3.883   5.883   6.025
    2PS     O11 3565   3.846   6.083   5.918
    2PS      C1 3566   3.917   6.165   6.012
    2PS      HR 3567   3.882   6.267   5.996
    2PS      HS 3568   3.891   6.161   6.118
    2PS      C2 3569   4.066   6.137   6.000
    2PS      HX 3570   4.083   6.030   5.987
    2PS      C3 3571   4.147   6.171   6.128
    2PS      HA 3572   4.115   6.103   6.208
    2PS      HB 3573   4.254   6.153   6.114
    2PS     O31 3574   4.107   6.298   6.176
    2PS     P31 3575   4.170   6.356   6.311
    2PS     O32 3576   4.048   6.351   6.410
    2PS     C31 3577   4.020   6.228   6.466
    2PS     H1A 3578   3.998   6.158   6.385
    2PS     H1B 3579   4.102   6.184   6.524
    2PS     C32 3580   3.889   6.245   6.543
    2PS     H2A 3581   3.890   6.340   6.597
    2PS     N31 3582   3.772   6.242   6.453
    2PS    HN1A 3583   3.759   6.320   6.386
    2PS    HN1B 3584   3.771   6.156   6.396
    2PS    HN1C 3585   3.685   6.235   6.507
    2PS     C33 3586   3.872   6.156   6.661
    2PS     O33 3587   4.278   6.264   6.357
    2PS     O34 3588   4.200   6.500   6.290
    2PS     O21 3589   4.103   6.207   5.876
    2PS     C21 3590   4.220   6.173   5.818
    2PS     O22 3591   4.300   6.090   5.867
    2PS     O35 3592   3.969   6.105   6.714
    2PS     O36 3593   3.767   6.099   6.679
    3DHA   C116 3594   4.491   6.891   4.777
    3DHA   H16R 3595   4.530   6.911   4.877
    3DHA   C115 3596   4.462   6.751   4.725
    3DHA   H15R 3597   4.462   6.755   4.616
    3DHA   H15S 3598   4.545   6.685   4.751
    3DHA   C114 3599   4.332   6.696   4.776
    3DHA   H14R 3600   4.260   6.775   4.798
    3DHA   C113 3601   4.276   6.578   4.793
    3DHA   H13R 3602   4.178   6.576   4.840
    3DHA   C112 3603   4.341   6.438   4.788
    3DHA   H12R 3604   4.272   6.362   4.751
    3DHA   H12S 3605   4.419   6.439   4.711
    3DHA   C111 3606   4.393   6.413   4.922
    3DHA   H11R 3607   4.491   6.455   4.943
    3DHA   C110 3608   4.316   6.356   5.012
    3DHA   H10R 3609   4.362   6.341   5.110
    3DHA    C19 3610   4.177   6.302   5.000
    3DHA    H9R 3611   4.096   6.371   5.026
    3DHA    H9S 3612   4.147   6.265   4.901
    3DHA    C18 3613   4.168   6.184   5.088
    3DHA    H8R 3614   4.191   6.086   5.047
    3DHA    C17 3615   4.123   6.179   5.219
    3DHA    H7R 3616   4.126   6.078   5.261
    3DHA    C16 3617   4.064   6.292   5.301
    3DHA    H6R 3618   4.013   6.357   5.230
    3DHA    H6S 3619   3.986   6.254   5.367
    3DHA    C15 3620   4.171   6.367   5.372
    3DHA    H5R 3621   4.235   6.425   5.306
    3DHA    C14 3622   4.204   6.377   5.500
    3DHA    H4R 3623   4.284   6.445   5.530
    3DHA    C13 3624   4.142   6.314   5.622
    3DHA    H3R 3625   4.083   6.381   5.686
    3DHA    H3S 3626   4.060   6.250   5.588
    3DHA    C12 3627   4.257   6.259   5.697
    3DHA    H2R 3628   4.303   6.193   5.624
    3DHA    H2S 3629   4.336   6.327   5.730
    3DHA   C117 3630   4.457   7.004   4.713
    3DHA   H17R 3631   4.491   7.099   4.754
    3DHA   C118 3632   4.383   7.013   4.580
    3DHA   H18R 3633   4.404   6.919   4.528
    3DHA   H18S 3634   4.418   7.091   4.512
    3DHA   C119 3635   4.238   7.029   4.609
    3DHA   H19R 3636   4.211   6.940   4.665
    3DHA   C120 3637   4.161   7.135   4.580
    3DHA   H20R 3638   4.058   7.140   4.615
    3DHA   C121 3639   4.206   7.248   4.491
    3DHA   H21R 3640   4.131   7.263   4.413
    3DHA   H21S 3641   4.299   7.234   4.436
    3DHA   C122 3642   4.230   7.372   4.577
    3DHA   H22R 3643   4.286   7.447   4.521
    3DHA   H22S 3644   4.292   7.343   4.662
    3DHA   H22T 3645   4.139   7.421   4.614
    1ST    C118 3646   5.384   4.987   4.006
    1ST    H18R 3647   5.348   4.926   4.089
    1ST    H18S 3648   5.478   4.938   3.977
    1ST    H18T 3649   5.316   4.984   3.920
    1ST    C117 3650   5.412   5.129   4.052
    1ST    H17R 3651   5.437   5.193   3.968
    1ST    H17S 3652   5.314   5.164   4.087
    1ST    C116 3653   5.519   5.138   4.162
    1ST    H16R 3654   5.529   5.037   4.202
    1ST    H16S 3655   5.619   5.164   4.128
    1ST    C115 3656   5.466   5.230   4.282
    1ST    H15R 3657   5.466   5.334   4.250
    1ST    H15S 3658   5.363   5.208   4.311
    1ST    C114 3659   5.554   5.212   4.402
    1ST    H14R 3660   5.545   5.112   4.444
    1ST    H14S 3661   5.659   5.227   4.376
    1ST    C113 3662   5.542   5.303   4.520
    1ST    H13R 3663   5.559   5.400   4.473
    1ST    H13S 3664   5.436   5.303   4.545
    1ST    C112 3665   5.638   5.284   4.632
    1ST    H12R 3666   5.618   5.185   4.672
    1ST    H12S 3667   5.736   5.291   4.583
    1ST    C111 3668   5.616   5.385   4.754
    1ST    H11R 3669   5.631   5.479   4.701
    1ST    H11S 3670   5.515   5.383   4.795
    1ST    C110 3671   5.724   5.383   4.861
    1ST    H10R 3672   5.827   5.380   4.823
    1ST    H10S 3673   5.723   5.481   4.909
    1ST     C19 3674   5.712   5.279   4.961
    1ST     H9R 3675   5.617   5.293   5.013
    1ST     H9S 3676   5.696   5.183   4.911
    1ST     C18 3677   5.829   5.275   5.051
    1ST     H8R 3678   5.924   5.261   5.000
    1ST     H8S 3679   5.843   5.372   5.099
    1ST     C17 3680   5.802   5.191   5.180
    1ST     H7R 3681   5.703   5.220   5.216
    1ST     H7S 3682   5.801   5.088   5.145
    1ST     C16 3683   5.915   5.214   5.288
    1ST     H6R 3684   5.989   5.135   5.270
    1ST     H6S 3685   5.955   5.313   5.265
    1ST     C15 3686   5.867   5.202   5.431
    1ST     H5R 3687   5.786   5.271   5.452
    1ST     H5S 3688   5.833   5.102   5.459
    1ST     C14 3689   5.980   5.237   5.531
    1ST     H4R 3690   6.062   5.167   5.521
    1ST     H4S 3691   6.015   5.337   5.506
    1ST     C13 3692   5.929   5.250   5.671
    1ST     H3R 3693   6.013   5.289   5.729
    1ST     H3S 3694   5.852   5.328   5.678
    1ST     C12 3695   5.897   5.119   5.741
    1ST     H2R 3696   5.806   5.074   5.699
    1ST     H2S 3697   5.982   5.052   5.725
    2PS     C11 3698   5.869   5.120   5.891
    2PS     O12 3699   5.821   5.214   5.944
    2PS     O11 3700   5.904   5.003   5.948
    2PS      C1 3701   5.853   4.963   6.075
    2PS      HR 3702   5.908   4.876   6.112
    2PS      HS 3703   5.859   5.040   6.152
    2PS      C2 3704   5.701   4.939   6.065
    2PS      HX 3705   5.666   5.026   6.009
    2PS      C3 3706   5.636   4.930   6.203
    2PS      HA 3707   5.652   4.832   6.249
    2PS      HB 3708   5.684   5.003   6.268
    2PS     O31 3709   5.499   4.971   6.191
    2PS     P31 3710   5.392   4.958   6.311
    2PS     O32 3711   5.343   4.815   6.286
    2PS     C31 3712   5.421   4.695   6.307
    2PS     H1A 3713   5.455   4.672   6.206
    2PS     H1B 3714   5.501   4.711   6.380
    2PS     C32 3715   5.327   4.591   6.371
    2PS     H2A 3716   5.307   4.624   6.474
    2PS     N31 3717   5.195   4.575   6.300
    2PS    HN1A 3718   5.212   4.511   6.221
    2PS    HN1B 3719   5.122   4.535   6.361
    2PS    HN1C 3720   5.161   4.659   6.250
    2PS     C33 3721   5.418   4.464   6.371
    2PS     O33 3722   5.450   4.979   6.446
    2PS     O34 3723   5.275   5.039   6.273
    2PS     O21 3724   5.674   4.827   5.979
    2PS     C21 3725   5.553   4.819   5.926
    2PS     O22 3726   5.462   4.892   5.928
    2PS     O35 3727   5.391   4.361   6.313
    2PS     O36 3728   5.503   4.466   6.456
    3DHA   C116 3729   5.308   5.135   4.830
    3DHA   H16R 3730   5.410   5.104   4.810
    3DHA   C115 3731   5.271   5.174   4.968
    3DHA   H15R 3732   5.167   5.143   4.980
    3DHA   H15S 3733   5.315   5.109   5.045
    3DHA   C114 3734   5.273   5.323   4.991
    3DHA   H14R 3735   5.311   5.375   4.903
    3DHA   C113 3736   5.242   5.393   5.100
    3DHA   H13R 3737   5.260   5.499   5.088
    3DHA   C112 3738   5.181   5.353   5.234
    3DHA   H12R 3739   5.228   5.413   5.311
    3DHA   H12S 3740   5.079   5.393   5.238
    3DHA   C111 3741   5.177   5.208   5.260
    3DHA   H11R 3742   5.081   5.159   5.249
    3DHA   C110 3743   5.270   5.127   5.306
    3DHA   H10R 3744   5.244   5.024   5.325
    3DHA    C19 3745   5.411   5.153   5.334
    3DHA    H9R 3746   5.478   5.069   5.313
    3DHA    H9S 3747   5.442   5.240   5.276
    3DHA    C18 3748   5.428   5.209   5.474
    3DHA    H8R 3749   5.442   5.316   5.489
    3DHA    C17 3750   5.420   5.137   5.586
    3DHA    H7R 3751   5.436   5.194   5.677
    3DHA    C16 3752   5.397   4.993   5.599
    3DHA    H6R 3753   5.335   4.959   5.682
    3DHA    H6S 3754   5.337   4.958   5.515
    3DHA    C15 3755   5.532   4.931   5.598
    3DHA    H5R 3756   5.605   4.997   5.552
    3DHA    C14 3757   5.573   4.811   5.648
    3DHA    H4R 3758   5.678   4.785   5.639
    3DHA    C13 3759   5.487   4.706   5.713
    3DHA    H3R 3760   5.381   4.733   5.713
    3DHA    H3S 3761   5.490   4.609   5.662
    3DHA    C12 3762   5.542   4.687   5.853
    3DHA    H2R 3763   5.486   4.611   5.908
    3DHA    H2S 3764   5.648   4.659   5.850
    3DHA   C117 3765   5.232   5.137   4.722
    3DHA   H17R 3766   5.264   5.088   4.631
    3DHA   C118 3767   5.096   5.181   4.722
    3DHA   H18R 3768   5.047   5.161   4.818
    3DHA   H18S 3769   5.037   5.128   4.648
    3DHA   C119 3770   5.084   5.323   4.682
    3DHA   H19R 3771   5.083   5.391   4.767
    3DHA   C120 3772   5.090   5.363   4.554
    3DHA   H20R 3773   5.097   5.469   4.532
    3DHA   C121 3774   5.118   5.275   4.433
    3DHA   H21R 3775   5.202   5.209   4.458
    3DHA   H21S 3776   5.155   5.343   4.356
    3DHA   C122 3777   5.017   5.184   4.373
    3DHA   H22R 3778   5.045   5.143   4.275
    3DHA   H22S 3779   4.912   5.213   4.366
    3DHA   H22T 3780   5.002   5.104   4.446
    1ST    C118 3781   3.641   3.234   4.838
    1ST    H18R 3782   3.712   3.166   4.790
    1ST    H18S 3783   3.691   3.276   4.926
    1ST    H18T 3784   3.625   3.325   4.780
    1ST    C117 3785   3.498   3.172   4.861
    1ST    H17R 3786   3.434   3.150   4.776
    1ST    H17S 3787   3.522   3.074   4.901
    1ST    C116 3788   3.416   3.246   4.967
    1ST    H16R 3789   3.479   3.282   5.049
    1ST    H16S 3790   3.379   3.342   4.928
    1ST    C115 3791   3.282   3.167   5.014
    1ST    H15R 3792   3.329   3.068   5.013
    1ST    H15S 3793   3.243   3.189   5.113
    1ST    C114 3794   3.168   3.176   4.902
    1ST    H14R 3795   3.212   3.153   4.805
    1ST    H14S 3796   3.103   3.089   4.906
    1ST    C113 3797   3.093   3.309   4.914
    1ST    H13R 3798   3.162   3.383   4.873
    1ST    H13S 3799   3.012   3.309   4.840
    1ST    C112 3800   3.031   3.356   5.039
    1ST    H12R 3801   2.936   3.313   5.073
    1ST    H12S 3802   3.097   3.343   5.125
    1ST    C111 3803   2.996   3.503   5.040
    1ST    H11R 3804   3.075   3.569   5.005
    1ST    H11S 3805   2.907   3.509   4.977
    1ST    C110 3806   2.953   3.564   5.178
    1ST    H10R 3807   2.949   3.673   5.172
    1ST    H10S 3808   2.850   3.542   5.205
    1ST     C19 3809   3.056   3.543   5.293
    1ST     H9R 3810   3.012   3.607   5.370
    1ST     H9S 3811   3.044   3.437   5.316
    1ST     C18 3812   3.201   3.589   5.277
    1ST     H8R 3813   3.231   3.537   5.186
    1ST     H8S 3814   3.205   3.698   5.269
    1ST     C17 3815   3.297   3.543   5.385
    1ST     H7R 3816   3.258   3.582   5.479
    1ST     H7S 3817   3.294   3.434   5.398
    1ST     C16 3818   3.437   3.605   5.369
    1ST     H6R 3819   3.491   3.572   5.280
    1ST     H6S 3820   3.426   3.712   5.350
    1ST     C15 3821   3.527   3.606   5.493
    1ST     H5R 3822   3.540   3.504   5.530
    1ST     H5S 3823   3.620   3.651   5.459
    1ST     C14 3824   3.471   3.686   5.612
    1ST     H4R 3825   3.457   3.792   5.593
    1ST     H4S 3826   3.370   3.647   5.618
    1ST     C13 3827   3.551   3.665   5.748
    1ST     H3R 3828   3.499   3.734   5.815
    1ST     H3S 3829   3.532   3.564   5.784
    1ST     C12 3830   3.697   3.702   5.740
    1ST     H2R 3831   3.745   3.627   5.677
    1ST     H2S 3832   3.717   3.799   5.696
    2PS     C11 3833   3.765   3.704   5.878
    2PS     O12 3834   3.725   3.767   5.975
    2PS     O11 3835   3.882   3.637   5.866
    2PS      C1 3836   3.974   3.628   5.975
    2PS      HR 3837   4.077   3.617   5.941
    2PS      HS 3838   3.983   3.722   6.030
    2PS      C2 3839   3.940   3.520   6.077
    2PS      HX 3840   3.835   3.534   6.106
    2PS      C3 3841   4.027   3.515   6.207
    2PS      HA 3842   4.131   3.531   6.178
    2PS      HB 3843   3.999   3.602   6.267
    2PS     O31 3844   4.002   3.402   6.285
    2PS     P31 3845   4.062   3.383   6.432
    2PS     O32 3846   3.983   3.504   6.509
    2PS     C31 3847   3.845   3.477   6.538
    2PS     H1A 3848   3.792   3.446   6.447
    2PS     H1B 3849   3.834   3.391   6.605
    2PS     C32 3850   3.773   3.602   6.594
    2PS     H2A 3851   3.821   3.624   6.689
    2PS     N31 3852   3.785   3.730   6.511
    2PS    HN1A 3853   3.736   3.809   6.557
    2PS    HN1B 3854   3.887   3.747   6.507
    2PS    HN1C 3855   3.748   3.717   6.415
    2PS     C33 3856   3.628   3.568   6.630
    2PS     O33 3857   4.020   3.265   6.504
    2PS     O34 3858   4.205   3.407   6.426
    2PS     O21 3859   3.944   3.390   6.009
    2PS     C21 3860   3.833   3.345   5.957
    2PS     O22 3861   3.723   3.395   5.954
    2PS     O35 3862   3.538   3.584   6.549
    2PS     O36 3863   3.621   3.506   6.735
    3DHA   C116 3864   3.682   2.761   4.856
    3DHA   H16R 3865   3.656   2.684   4.929
    3DHA   C115 3866   3.802   2.843   4.893
    3DHA   H15R 3867   3.870   2.769   4.936
    3DHA   H15S 3868   3.854   2.876   4.803
    3DHA   C114 3869   3.788   2.957   4.987
    3DHA   H14R 3870   3.687   2.964   5.028
    3DHA   C113 3871   3.872   3.063   5.012
    3DHA   H13R 3872   3.832   3.133   5.085
    3DHA   C112 3873   4.014   3.068   4.963
    3DHA   H12R 3874   4.069   2.974   4.965
    3DHA   H12S 3875   4.005   3.104   4.860
    3DHA   C111 3876   4.087   3.182   5.019
    3DHA   H11R 3877   4.120   3.254   4.945
    3DHA   C110 3878   4.114   3.199   5.148
    3DHA   H10R 3879   4.175   3.284   5.177
    3DHA    C19 3880   4.078   3.113   5.258
    3DHA    H9R 3881   4.028   3.175   5.332
    3DHA    H9S 3882   4.009   3.036   5.223
    3DHA    C18 3883   4.192   3.050   5.319
    3DHA    H8R 3884   4.261   3.006   5.247
    3DHA    C17 3885   4.221   3.038   5.445
    3DHA    H7R 3886   4.304   2.981   5.486
    3DHA    C16 3887   4.139   3.103   5.553
    3DHA    H6R 3888   4.202   3.129   5.638
    3DHA    H6S 3889   4.097   3.196   5.515
    3DHA    C15 3890   4.018   3.025   5.616
    3DHA    H5R 3891   4.012   2.920   5.590
    3DHA    C14 3892   3.920   3.071   5.698
    3DHA    H4R 3893   3.848   2.996   5.732
    3DHA    C13 3894   3.898   3.215   5.751
    3DHA    H3R 3895   3.981   3.280   5.722
    3DHA    H3S 3896   3.810   3.258   5.704
    3DHA    C12 3897   3.869   3.209   5.901
    3DHA    H2R 3898   3.784   3.141   5.911
    3DHA    H2S 3899   3.953   3.164   5.955
    3DHA   C117 3900   3.605   2.776   4.750
    3DHA   H17R 3901   3.521   2.712   4.725
    3DHA   C118 3902   3.615   2.879   4.645
    3DHA   H18R 3903   3.679   2.831   4.571
    3DHA   H18S 3904   3.645   2.978   4.678
    3DHA   C119 3905   3.486   2.890   4.578
    3DHA   H19R 3906   3.418   2.954   4.634
    3DHA   C120 3907   3.457   2.831   4.462
    3DHA   H20R 3908   3.369   2.865   4.408
    3DHA   C121 3909   3.528   2.725   4.383
    3DHA   H21R 3910   3.448   2.654   4.363
    3DHA   H21S 3911   3.605   2.675   4.442
    3DHA   C122 3912   3.606   2.775   4.258
    3DHA   H22R 3913   3.659   2.695   4.206
    3DHA   H22S 3914   3.681   2.846   4.294
    3DHA   H22T 3915   3.551   2.815   4.173
    1ST    C118 3916   6.156   2.536   5.948
    1ST    H18R 3917   6.057   2.580   5.962
    1ST    H18S 3918   6.204   2.590   5.865
    1ST    H18T 3919   6.195   2.576   6.042
    1ST    C117 3920   6.162   2.382   5.938
    1ST    H17R 3921   6.266   2.349   5.931
    1ST    H17S 3922   6.130   2.339   6.033
    1ST    C116 3923   6.081   2.337   5.817
    1ST    H16R 3924   5.973   2.344   5.831
    1ST    H16S 3925   6.106   2.408   5.737
    1ST    C115 3926   6.104   2.190   5.778
    1ST    H15R 3927   6.206   2.191   5.739
    1ST    H15S 3928   6.096   2.130   5.870
    1ST    C114 3929   6.011   2.138   5.672
    1ST    H14R 3930   5.906   2.123   5.695
    1ST    H14S 3931   6.021   2.211   5.591
    1ST    C113 3932   6.078   2.010   5.604
    1ST    H13R 3933   6.184   2.028   5.586
    1ST    H13S 3934   6.076   1.927   5.675
    1ST    C112 3935   6.034   1.977   5.461
    1ST    H12R 3936   6.020   2.070   5.405
    1ST    H12S 3937   6.108   1.917   5.408
    1ST    C111 3938   5.895   1.908   5.463
    1ST    H11R 3939   5.885   1.817   5.523
    1ST    H11S 3940   5.817   1.969   5.508
    1ST    C110 3941   5.853   1.876   5.319
    1ST    H10R 3942   5.848   1.965   5.256
    1ST    H10S 3943   5.909   1.798   5.268
    1ST     C19 3944   5.704   1.847   5.315
    1ST     H9R 3945   5.646   1.933   5.351
    1ST     H9S 3946   5.677   1.841   5.209
    1ST     C18 3947   5.663   1.722   5.394
    1ST     H8R 3948   5.695   1.740   5.497
    1ST     H8S 3949   5.556   1.701   5.392
    1ST     C17 3950   5.740   1.591   5.360
    1ST     H7R 3951   5.724   1.570   5.254
    1ST     H7S 3952   5.849   1.591   5.363
    1ST     C16 3953   5.695   1.474   5.441
    1ST     H6R 3954   5.671   1.510   5.542
    1ST     H6S 3955   5.602   1.433   5.402
    1ST     C15 3956   5.799   1.352   5.452
    1ST     H5R 3957   5.754   1.256   5.479
    1ST     H5S 3958   5.829   1.327   5.350
    1ST     C14 3959   5.927   1.378   5.529
    1ST     H4R 3960   5.980   1.284   5.538
    1ST     H4S 3961   5.990   1.449   5.474
    1ST     C13 3962   5.899   1.434   5.670
    1ST     H3R 3963   5.989   1.468   5.720
    1ST     H3S 3964   5.860   1.536   5.660
    1ST     C12 3965   5.840   1.328   5.762
    1ST     H2R 3966   5.746   1.296   5.715
    1ST     H2S 3967   5.903   1.240   5.776
    2PS     C11 3968   5.811   1.388   5.899
    2PS     O12 3969   5.897   1.374   5.988
    2PS     O11 3970   5.706   1.467   5.911
    2PS      C1 3971   5.695   1.538   6.036
    2PS      HR 3972   5.592   1.566   6.056
    2PS      HS 3973   5.722   1.467   6.114
    2PS      C2 3974   5.778   1.664   6.038
    2PS      HX 3975   5.884   1.636   6.034
    2PS      C3 3976   5.747   1.730   6.172
    2PS      HA 3977   5.648   1.776   6.166
    2PS      HB 3978   5.752   1.650   6.246
    2PS     O31 3979   5.843   1.837   6.208
    2PS     P31 3980   5.836   1.907   6.355
    2PS     O32 3981   5.851   1.791   6.455
    2PS     C31 3982   5.831   1.807   6.595
    2PS     H1A 3983   5.900   1.888   6.620
    2PS     H1B 3984   5.726   1.831   6.612
    2PS     C32 3985   5.884   1.682   6.667
    2PS     H2A 3986   5.831   1.591   6.639
    2PS     N31 3987   6.029   1.658   6.634
    2PS    HN1A 3988   6.093   1.738   6.650
    2PS    HN1B 3989   6.065   1.590   6.704
    2PS    HN1C 3990   6.040   1.628   6.536
    2PS     C33 3991   5.842   1.705   6.818
    2PS     O33 3992   5.955   1.990   6.357
    2PS     O34 3993   5.710   1.975   6.384
    2PS     O21 3994   5.745   1.753   5.932
    2PS     C21 3995   5.822   1.859   5.917
    2PS     O22 3996   5.939   1.850   5.944
    2PS     O35 3997   5.909   1.774   6.890
    2PS     O36 3998   5.754   1.638   6.867
    3DHA   C116 3999   5.346   1.640   5.109
    3DHA   H16R 4000   5.380   1.718   5.178
    3DHA   C115 4001   5.315   1.504   5.158
    3DHA   H15R 4002   5.330   1.422   5.087
    3DHA   H15S 4003   5.380   1.485   5.243
    3DHA   C114 4004   5.166   1.478   5.192
    3DHA   H14R 4005   5.099   1.449   5.111
    3DHA   C113 4006   5.120   1.461   5.317
    3DHA   H13R 4007   5.014   1.441   5.325
    3DHA   C112 4008   5.185   1.474   5.450
    3DHA   H12R 4009   5.294   1.470   5.455
    3DHA   H12S 4010   5.142   1.564   5.495
    3DHA   C111 4011   5.152   1.350   5.527
    3DHA   H11R 4012   5.073   1.290   5.482
    3DHA   C110 4013   5.202   1.315   5.646
    3DHA   H10R 4014   5.170   1.225   5.698
    3DHA    C19 4015   5.296   1.402   5.722
    3DHA    H9R 4016   5.315   1.336   5.807
    3DHA    H9S 4017   5.395   1.404   5.676
    3DHA    C18 4018   5.238   1.535   5.756
    3DHA    H8R 4019   5.130   1.525   5.764
    3DHA    C17 4020   5.308   1.644   5.785
    3DHA    H7R 4021   5.247   1.725   5.825
    3DHA    C16 4022   5.457   1.676   5.789
    3DHA    H6R 4023   5.479   1.723   5.885
    3DHA    H6S 4024   5.515   1.586   5.767
    3DHA    C15 4025   5.490   1.774   5.682
    3DHA    H5R 4026   5.471   1.751   5.578
    3DHA    C14 4027   5.546   1.893   5.704
    3DHA    H4R 4028   5.575   1.954   5.620
    3DHA    C13 4029   5.607   1.960   5.828
    3DHA    H3R 4030   5.572   2.063   5.822
    3DHA    H3S 4031   5.561   1.913   5.915
    3DHA    C12 4032   5.756   1.962   5.833
    3DHA    H2R 4033   5.784   1.943   5.729
    3DHA    H2S 4034   5.784   2.064   5.860
    3DHA   C117 4035   5.337   1.666   4.983
    3DHA   H17R 4036   5.363   1.766   4.949
    3DHA   C118 4037   5.289   1.571   4.877
    3DHA   H18R 4038   5.182   1.560   4.892
    3DHA   H18S 4039   5.342   1.476   4.889
    3DHA   C119 4040   5.295   1.622   4.733
    3DHA   H19R 4041   5.205   1.667   4.694
    3DHA   C120 4042   5.405   1.613   4.648
    3DHA   H20R 4043   5.388   1.654   4.549
    3DHA   C121 4044   5.531   1.539   4.682
    3DHA   H21R 4045   5.509   1.466   4.760
    3DHA   H21S 4046   5.611   1.609   4.707
    3DHA   C122 4047   5.575   1.450   4.566
    3DHA   H22R 4048   5.626   1.515   4.495
    3DHA   H22S 4049   5.495   1.397   4.515
    3DHA   H22T 4050   5.647   1.375   4.601
    1ST    C118 4051   4.391   4.610   3.892
    1ST    H18R 4052   4.294   4.650   3.863
    1ST    H18S 4053   4.379   4.502   3.891
    1ST    H18T 4054   4.463   4.635   3.813
    1ST    C117 4055   4.439   4.653   4.025
    1ST    H17R 4056   4.499   4.571   4.067
    1ST    H17S 4057   4.480   4.754   4.019
    1ST    C116 4058   4.320   4.668   4.116
    1ST    H16R 4059   4.240   4.733   4.078
    1ST    H16S 4060   4.272   4.570   4.111
    1ST    C115 4061   4.354   4.714   4.252
    1ST    H15R 4062   4.391   4.816   4.265
    1ST    H15S 4063   4.267   4.712   4.318
    1ST    C114 4064   4.464   4.620   4.307
    1ST    H14R 4065   4.455   4.520   4.266
    1ST    H14S 4066   4.564   4.648   4.272
    1ST    C113 4067   4.463   4.621   4.456
    1ST    H13R 4068   4.480   4.724   4.488
    1ST    H13S 4069   4.371   4.583   4.501
    1ST    C112 4070   4.578   4.546   4.508
    1ST    H12R 4071   4.595   4.450   4.458
    1ST    H12S 4072   4.674   4.596   4.493
    1ST    C111 4073   4.561   4.521   4.659
    1ST    H11R 4074   4.538   4.611   4.717
    1ST    H11S 4075   4.476   4.454   4.670
    1ST    C110 4076   4.682   4.464   4.727
    1ST    H10R 4077   4.710   4.374   4.671
    1ST    H10S 4078   4.769   4.530   4.719
    1ST     C19 4079   4.661   4.438   4.876
    1ST     H9R 4080   4.566   4.388   4.894
    1ST     H9S 4081   4.739   4.375   4.919
    1ST     C18 4082   4.650   4.572   4.961
    1ST     H8R 4083   4.730   4.643   4.938
    1ST     H8S 4084   4.563   4.632   4.934
    1ST     C17 4085   4.668   4.536   5.113
    1ST     H7R 4086   4.616   4.442   5.134
    1ST     H7S 4087   4.775   4.522   5.126
    1ST     C16 4088   4.617   4.647   5.206
    1ST     H6R 4089   4.686   4.731   5.197
    1ST     H6S 4090   4.517   4.678   5.176
    1ST     C15 4091   4.636   4.609   5.357
    1ST     H5R 4092   4.740   4.579   5.374
    1ST     H5S 4093   4.619   4.698   5.419
    1ST     C14 4094   4.551   4.486   5.398
    1ST     H4R 4095   4.453   4.500   5.351
    1ST     H4S 4096   4.582   4.395   5.347
    1ST     C13 4097   4.521   4.473   5.548
    1ST     H3R 4098   4.472   4.562   5.589
    1ST     H3S 4099   4.456   4.387   5.561
    1ST     C12 4100   4.643   4.453   5.634
    1ST     H2R 4101   4.691   4.360   5.603
    1ST     H2S 4102   4.713   4.536   5.620
    2PS     C11 4103   4.614   4.426   5.782
    2PS     O12 4104   4.648   4.485   5.886
    2PS     O11 4105   4.554   4.307   5.802
    2PS      C1 4106   4.540   4.253   5.936
    2PS      HR 4107   4.635   4.262   5.990
    2PS      HS 4108   4.468   4.318   5.985
    2PS      C2 4109   4.497   4.104   5.920
    2PS      HX 4110   4.403   4.117   5.866
    2PS      C3 4111   4.479   4.041   6.059
    2PS      HA 4112   4.424   4.112   6.122
    2PS      HB 4113   4.416   3.952   6.049
    2PS     O31 4114   4.605   4.014   6.115
    2PS     P31 4115   4.624   3.922   6.237
    2PS     O32 4116   4.515   3.981   6.338
    2PS     C31 4117   4.536   4.101   6.399
    2PS     H1A 4118   4.630   4.099   6.455
    2PS     H1B 4119   4.538   4.169   6.314
    2PS     C32 4120   4.411   4.129   6.475
    2PS     H2A 4121   4.334   4.141   6.399
    2PS     N31 4122   4.371   4.013   6.555
    2PS    HN1A 4123   4.268   4.007   6.556
    2PS    HN1B 4124   4.403   3.927   6.508
    2PS    HN1C 4125   4.405   4.008   6.652
    2PS     C33 4126   4.424   4.255   6.557
    2PS     O33 4127   4.582   3.787   6.196
    2PS     O34 4128   4.755   3.940   6.299
    2PS     O21 4129   4.589   4.030   5.838
    2PS     C21 4130   4.551   3.920   5.777
    2PS     O22 4131   4.441   3.868   5.787
    2PS     O35 4132   4.521   4.272   6.618
    2PS     O36 4133   4.343   4.345   6.551
    3DHA   C116 4134   4.779   3.973   4.856
    3DHA   H16R 4135   4.846   4.058   4.871
    3DHA   C115 4136   4.819   3.846   4.920
    3DHA   H15R 4137   4.794   3.764   4.853
    3DHA   H15S 4138   4.928   3.852   4.925
    3DHA   C114 4139   4.765   3.821   5.057
    3DHA   H14R 4140   4.661   3.849   5.074
    3DHA   C113 4141   4.843   3.794   5.161
    3DHA   H13R 4142   4.801   3.790   5.261
    3DHA   C112 4143   4.990   3.757   5.164
    3DHA   H12R 4144   5.010   3.691   5.249
    3DHA   H12S 4145   5.010   3.687   5.083
    3DHA   C111 4146   5.091   3.864   5.192
    3DHA   H11R 4147   5.155   3.874   5.105
    3DHA   C110 4148   5.116   3.929   5.311
    3DHA   H10R 4149   5.193   4.005   5.303
    3DHA    C19 4150   5.042   3.929   5.440
    3DHA    H9R 4151   4.947   3.876   5.428
    3DHA    H9S 4152   5.103   3.886   5.520
    3DHA    C18 4153   5.009   4.072   5.490
    3DHA    H8R 4154   5.097   4.113   5.538
    3DHA    C17 4155   4.902   4.148   5.463
    3DHA    H7R 4156   4.900   4.251   5.496
    3DHA    C16 4157   4.795   4.100   5.372
    3DHA    H6R 4158   4.797   4.162   5.283
    3DHA    H6S 4159   4.816   4.000   5.332
    3DHA    C15 4160   4.659   4.113   5.438
    3DHA    H5R 4161   4.608   4.206   5.414
    3DHA    C14 4162   4.596   4.027   5.520
    3DHA    H4R 4163   4.501   4.060   5.562
    3DHA    C13 4164   4.644   3.898   5.554
    3DHA    H3R 4165   4.575   3.824   5.513
    3DHA    H3S 4166   4.738   3.879   5.503
    3DHA    C12 4167   4.665   3.863   5.698
    3DHA    H2R 4168   4.680   3.756   5.714
    3DHA    H2S 4169   4.756   3.914   5.729
    3DHA   C117 4170   4.669   3.993   4.787
    3DHA   H17R 4171   4.650   4.089   4.739
    3DHA   C118 4172   4.565   3.897   4.744
    3DHA   H18R 4173   4.472   3.934   4.786
    3DHA   H18S 4174   4.581   3.796   4.783
    3DHA   C119 4175   4.545   3.901   4.599
    3DHA   H19R 4176   4.622   3.843   4.548
    3DHA   C120 4177   4.448   3.952   4.524
    3DHA   H20R 4178   4.453   3.955   4.416
    3DHA   C121 4179   4.327   4.034   4.576
    3DHA   H21R 4180   4.333   4.132   4.529
    3DHA   H21S 4181   4.340   4.043   4.684
    3DHA   C122 4182   4.192   3.971   4.544
    3DHA   H22R 4183   4.193   3.868   4.579
    3DHA   H22S 4184   4.175   3.974   4.436
    3DHA   H22T 4185   4.109   4.033   4.579
    1ST    C118 4186   2.671   6.534   4.393
    1ST    H18R 4187   2.630   6.513   4.294
    1ST    H18S 4188   2.775   6.559   4.369
    1ST    H18T 4189   2.611   6.619   4.426
    1ST    C117 4190   2.669   6.412   4.488
    1ST    H17R 4191   2.699   6.441   4.589
    1ST    H17S 4192   2.565   6.382   4.497
    1ST    C116 4193   2.736   6.289   4.436
    1ST    H16R 4194   2.675   6.251   4.355
    1ST    H16S 4195   2.835   6.310   4.394
    1ST    C115 4196   2.772   6.201   4.555
    1ST    H15R 4197   2.846   6.134   4.511
    1ST    H15S 4198   2.819   6.263   4.632
    1ST    C114 4199   2.652   6.125   4.626
    1ST    H14R 4200   2.593   6.199   4.682
    1ST    H14S 4201   2.581   6.086   4.553
    1ST    C113 4202   2.708   6.014   4.708
    1ST    H13R 4203   2.783   5.957   4.653
    1ST    H13S 4204   2.759   6.059   4.793
    1ST    C112 4205   2.599   5.918   4.764
    1ST    H12R 4206   2.538   5.964   4.842
    1ST    H12S 4207   2.540   5.877   4.682
    1ST    C111 4208   2.653   5.785   4.833
    1ST    H11R 4209   2.574   5.715   4.861
    1ST    H11S 4210   2.704   5.731   4.753
    1ST    C110 4211   2.748   5.797   4.951
    1ST    H10R 4212   2.830   5.869   4.941
    1ST    H10S 4213   2.696   5.835   5.039
    1ST     C19 4214   2.802   5.659   5.004
    1ST     H9R 4215   2.800   5.592   4.918
    1ST     H9S 4216   2.902   5.678   5.043
    1ST     C18 4217   2.712   5.597   5.106
    1ST     H8R 4218   2.609   5.619   5.080
    1ST     H8S 4219   2.715   5.488   5.113
    1ST     C17 4220   2.743   5.640   5.251
    1ST     H7R 4221   2.846   5.619   5.282
    1ST     H7S 4222   2.728   5.747   5.265
    1ST     C16 4223   2.646   5.574   5.357
    1ST     H6R 4224   2.552   5.628   5.374
    1ST     H6S 4225   2.628   5.474   5.319
    1ST     C15 4226   2.709   5.565   5.496
    1ST     H5R 4227   2.815   5.540   5.483
    1ST     H5S 4228   2.698   5.664   5.540
    1ST     C14 4229   2.632   5.467   5.586
    1ST     H4R 4230   2.523   5.469   5.580
    1ST     H4S 4231   2.654   5.364   5.557
    1ST     C13 4232   2.659   5.476   5.739
    1ST     H3R 4233   2.643   5.581   5.766
    1ST     H3S 4234   2.586   5.417   5.795
    1ST     C12 4235   2.798   5.462   5.785
    1ST     H2R 4236   2.835   5.363   5.758
    1ST     H2S 4237   2.853   5.541   5.733
    2PS     C11 4238   2.812   5.464   5.934
    2PS     O12 4239   2.730   5.514   6.014
    2PS     O11 4240   2.925   5.407   5.978
    2PS      C1 4241   2.953   5.383   6.117
    2PS      HR 4242   3.055   5.343   6.119
    2PS      HS 4243   2.949   5.473   6.179
    2PS      C2 4244   2.857   5.275   6.175
    2PS      HX 4245   2.758   5.321   6.178
    2PS      C3 4246   2.890   5.231   6.318
    2PS      HA 4247   2.908   5.316   6.383
    2PS      HB 4248   2.823   5.156   6.363
    2PS     O31 4249   3.011   5.165   6.325
    2PS     P31 4250   3.073   5.134   6.466
    2PS     O32 4251   3.043   4.985   6.483
    2PS     C31 4252   2.950   4.951   6.583
    2PS     H1A 4253   2.988   4.968   6.685
    2PS     H1B 4254   2.862   5.015   6.580
    2PS     C32 4255   2.903   4.801   6.573
    2PS     H2A 4256   2.845   4.779   6.663
    2PS     N31 4257   2.800   4.773   6.463
    2PS    HN1A 4258   2.855   4.759   6.377
    2PS    HN1B 4259   2.757   4.682   6.486
    2PS    HN1C 4260   2.729   4.848   6.468
    2PS     C33 4261   3.026   4.718   6.573
    2PS     O33 4262   3.220   5.143   6.457
    2PS     O34 4263   3.003   5.206   6.573
    2PS     O21 4264   2.861   5.161   6.088
    2PS     C21 4265   2.767   5.060   6.092
    2PS     O22 4266   2.661   5.074   6.147
    2PS     O35 4267   3.133   4.759   6.619
    2PS     O36 4268   3.023   4.609   6.523
    3DHA   C116 4269   2.566   5.411   4.825
    3DHA   H16R 4270   2.655   5.439   4.881
    3DHA   C115 4271   2.448   5.401   4.925
    3DHA   H15R 4272   2.449   5.488   4.991
    3DHA   H15S 4273   2.359   5.416   4.862
    3DHA   C114 4274   2.448   5.266   4.993
    3DHA   H14R 4275   2.521   5.195   4.951
    3DHA   C113 4276   2.381   5.218   5.096
    3DHA   H13R 4277   2.402   5.117   5.131
    3DHA   C112 4278   2.278   5.288   5.165
    3DHA   H12R 4279   2.244   5.378   5.113
    3DHA   H12S 4280   2.190   5.226   5.177
    3DHA   C111 4281   2.313   5.328   5.310
    3DHA   H11R 4282   2.287   5.426   5.348
    3DHA   C110 4283   2.371   5.249   5.403
    3DHA   H10R 4284   2.380   5.295   5.501
    3DHA    C19 4285   2.431   5.112   5.405
    3DHA    H9R 4286   2.388   5.065   5.494
    3DHA    H9S 4287   2.396   5.052   5.320
    3DHA    C18 4288   2.581   5.121   5.387
    3DHA    H8R 4289   2.614   5.177   5.300
    3DHA    C17 4290   2.672   5.055   5.460
    3DHA    H7R 4291   2.778   5.051   5.436
    3DHA    C16 4292   2.627   4.971   5.578
    3DHA    H6R 4293   2.538   4.919   5.541
    3DHA    H6S 4294   2.706   4.897   5.594
    3DHA    C15 4295   2.589   5.041   5.701
    3DHA    H5R 4296   2.498   5.099   5.687
    3DHA    C14 4297   2.660   5.046   5.820
    3DHA    H4R 4298   2.612   5.100   5.901
    3DHA    C13 4299   2.794   4.986   5.851
    3DHA    H3R 4300   2.816   4.899   5.789
    3DHA    H3S 4301   2.870   5.064   5.843
    3DHA    C12 4302   2.813   4.942   5.998
    3DHA    H2R 4303   2.748   4.859   6.024
    3DHA    H2S 4304   2.918   4.915   6.015
    3DHA   C117 4305   2.579   5.379   4.702
    3DHA   H17R 4306   2.674   5.400   4.654
    3DHA   C118 4307   2.480   5.337   4.599
    3DHA   H18R 4308   2.404   5.416   4.596
    3DHA   H18S 4309   2.440   5.238   4.623
    3DHA   C119 4310   2.540   5.332   4.463
    3DHA   H19R 4311   2.491   5.388   4.384
    3DHA   C120 4312   2.644   5.256   4.420
    3DHA   H20R 4313   2.673   5.254   4.315
    3DHA   C121 4314   2.737   5.158   4.502
    3DHA   H21R 4315   2.717   5.166   4.609
    3DHA   H21S 4316   2.838   5.201   4.506
    3DHA   C122 4317   2.748   5.012   4.450
    3DHA   H22R 4318   2.783   4.938   4.523
    3DHA   H22S 4319   2.805   5.010   4.357
    3DHA   H22T 4320   2.650   4.979   4.413
    1ST    C118 4321   1.942   3.392   4.205
    1ST    H18R 4322   1.892   3.473   4.152
    1ST    H18S 4323   1.916   3.294   4.163
    1ST    H18T 4324   2.051   3.402   4.210
    1ST    C117 4325   1.883   3.391   4.351
    1ST    H17R 4326   1.932   3.474   4.402
    1ST    H17S 4327   1.775   3.406   4.354
    1ST    C116 4328   1.917   3.263   4.432
    1ST    H16R 4329   2.023   3.249   4.411
    1ST    H16S 4330   1.915   3.267   4.541
    1ST    C115 4331   1.830   3.133   4.408
    1ST    H15R 4332   1.727   3.170   4.403
    1ST    H15S 4333   1.855   3.092   4.310
    1ST    C114 4334   1.840   3.030   4.519
    1ST    H14R 4335   1.946   3.018   4.546
    1ST    H14S 4336   1.800   3.073   4.611
    1ST    C113 4337   1.772   2.903   4.489
    1ST    H13R 4338   1.674   2.926   4.445
    1ST    H13S 4339   1.823   2.844   4.413
    1ST    C112 4340   1.765   2.807   4.607
    1ST    H12R 4341   1.708   2.722   4.569
    1ST    H12S 4342   1.859   2.770   4.649
    1ST    C111 4343   1.691   2.853   4.724
    1ST    H11R 4344   1.731   2.947   4.763
    1ST    H11S 4345   1.588   2.871   4.693
    1ST    C110 4346   1.694   2.753   4.839
    1ST    H10R 4347   1.688   2.649   4.804
    1ST    H10S 4348   1.792   2.761   4.886
    1ST     C19 4349   1.600   2.781   4.957
    1ST     H9R 4350   1.622   2.879   5.000
    1ST     H9S 4351   1.497   2.784   4.920
    1ST     C18 4352   1.619   2.690   5.076
    1ST     H8R 4353   1.596   2.589   5.042
    1ST     H8S 4354   1.724   2.680   5.102
    1ST     C17 4355   1.536   2.735   5.197
    1ST     H7R 4356   1.578   2.831   5.228
    1ST     H7S 4357   1.432   2.743   5.166
    1ST     C16 4358   1.526   2.644   5.320
    1ST     H6R 4359   1.454   2.570   5.285
    1ST     H6S 4360   1.611   2.583   5.352
    1ST     C15 4361   1.472   2.705   5.449
    1ST     H5R 4362   1.380   2.756   5.421
    1ST     H5S 4363   1.433   2.639   5.527
    1ST     C14 4364   1.553   2.807   5.521
    1ST     H4R 4365   1.637   2.751   5.564
    1ST     H4S 4366   1.598   2.877   5.451
    1ST     C13 4367   1.471   2.890   5.621
    1ST     H3R 4368   1.382   2.934   5.575
    1ST     H3S 4369   1.434   2.825   5.701
    1ST     C12 4370   1.570   2.979   5.694
    1ST     H2R 4371   1.637   2.919   5.755
    1ST     H2S 4372   1.638   3.032   5.627
    2PS     C11 4373   1.516   3.091   5.780
    2PS     O12 4374   1.531   3.086   5.900
    2PS     O11 4375   1.463   3.192   5.710
    2PS      C1 4376   1.429   3.320   5.779
    2PS      HR 4377   1.381   3.389   5.709
    2PS      HS 4378   1.354   3.298   5.856
    2PS      C2 4379   1.558   3.389   5.827
    2PS      HX 4380   1.626   3.311   5.862
    2PS      C3 4381   1.540   3.472   5.955
    2PS      HA 4382   1.509   3.405   6.035
    2PS      HB 4383   1.638   3.508   5.987
    2PS     O31 4384   1.472   3.587   5.928
    2PS     P31 4385   1.404   3.666   6.052
    2PS     O32 4386   1.258   3.595   6.044
    2PS     C31 4387   1.167   3.618   5.939
    2PS     H1A 4388   1.161   3.724   5.911
    2PS     H1B 4389   1.196   3.566   5.847
    2PS     C32 4390   1.025   3.567   5.983
    2PS     H2A 4391   0.966   3.561   5.891
    2PS     N31 4392   1.021   3.430   6.051
    2PS    HN1A 4393   1.038   3.442   6.152
    2PS    HN1B 4394   0.933   3.376   6.052
    2PS    HN1C 4395   1.102   3.372   6.022
    2PS     C33 4396   0.964   3.669   6.076
    2PS     O33 4397   1.475   3.624   6.170
    2PS     O34 4398   1.396   3.811   6.025
    2PS     O21 4399   1.626   3.460   5.719
    2PS     C21 4400   1.699   3.384   5.632
    2PS     O22 4401   1.723   3.266   5.658
    2PS     O35 4402   0.859   3.717   6.038
    2PS     O36 4403   1.004   3.675   6.189
    3DHA   C116 4404   1.413   4.105   4.444
    3DHA   H16R 4405   1.381   4.002   4.433
    3DHA   C115 4406   1.306   4.175   4.529
    3DHA   H15R 4407   1.335   4.279   4.547
    3DHA   H15S 4408   1.217   4.196   4.469
    3DHA   C114 4409   1.263   4.105   4.655
    3DHA   H14R 4410   1.162   4.066   4.653
    3DHA   C113 4411   1.333   4.083   4.768
    3DHA   H13R 4412   1.299   4.026   4.854
    3DHA   C112 4413   1.465   4.147   4.790
    3DHA   H12R 4414   1.544   4.092   4.737
    3DHA   H12S 4415   1.459   4.252   4.762
    3DHA   C111 4416   1.500   4.139   4.931
    3DHA   H11R 4417   1.489   4.236   4.979
    3DHA   C110 4418   1.549   4.038   5.005
    3DHA   H10R 4419   1.585   4.044   5.107
    3DHA    C19 4420   1.561   3.897   4.960
    3DHA    H9R 4421   1.583   3.887   4.853
    3DHA    H9S 4422   1.647   3.857   5.014
    3DHA    C18 4423   1.435   3.818   4.993
    3DHA    H8R 4424   1.352   3.822   4.923
    3DHA    C17 4425   1.418   3.742   5.104
    3DHA    H7R 4426   1.325   3.686   5.116
    3DHA    C16 4427   1.510   3.738   5.224
    3DHA    H6R 4428   1.554   3.837   5.241
    3DHA    H6S 4429   1.447   3.714   5.310
    3DHA    C15 4430   1.630   3.652   5.213
    3DHA    H5R 4431   1.679   3.676   5.119
    3DHA    C14 4432   1.680   3.558   5.296
    3DHA    H4R 4433   1.773   3.513   5.260
    3DHA    C13 4434   1.629   3.500   5.421
    3DHA    H3R 4435   1.558   3.567   5.468
    3DHA    H3S 4436   1.573   3.414   5.381
    3DHA    C12 4437   1.746   3.459   5.507
    3DHA    H2R 4438   1.819   3.395   5.458
    3DHA    H2S 4439   1.793   3.548   5.549
    3DHA   C117 4440   1.534   4.150   4.406
    3DHA   H17R 4441   1.595   4.083   4.346
    3DHA   C118 4442   1.586   4.288   4.425
    3DHA   H18R 4443   1.695   4.286   4.414
    3DHA   H18S 4444   1.576   4.315   4.530
    3DHA   C119 4445   1.530   4.395   4.340
    3DHA   H19R 4446   1.510   4.366   4.237
    3DHA   C120 4447   1.485   4.518   4.369
    3DHA   H20R 4448   1.451   4.589   4.295
    3DHA   C121 4449   1.503   4.585   4.494
    3DHA   H21R 4450   1.520   4.691   4.475
    3DHA   H21S 4451   1.591   4.546   4.546
    3DHA   C122 4452   1.400   4.557   4.598
    3DHA   H22R 4453   1.424   4.464   4.650
    3DHA   H22S 4454   1.305   4.536   4.549
    3DHA   H22T 4455   1.394   4.635   4.674
    1ST    C118 4456   3.070   5.166   4.307
    1ST    H18R 4457   3.117   5.264   4.299
    1ST    H18S 4458   2.969   5.169   4.348
    1ST    H18T 4459   3.067   5.120   4.208
    1ST    C117 4460   3.166   5.084   4.393
    1ST    H17R 4461   3.164   4.980   4.361
    1ST    H17S 4462   3.267   5.116   4.365
    1ST    C116 4463   3.144   5.087   4.543
    1ST    H16R 4464   3.050   5.045   4.579
    1ST    H16S 4465   3.214   5.010   4.575
    1ST    C115 4466   3.189   5.223   4.619
    1ST    H15R 4467   3.289   5.257   4.592
    1ST    H15S 4468   3.132   5.299   4.565
    1ST    C114 4469   3.154   5.231   4.770
    1ST    H14R 4470   3.052   5.199   4.790
    1ST    H14S 4471   3.218   5.153   4.812
    1ST    C113 4472   3.181   5.367   4.831
    1ST    H13R 4473   3.279   5.390   4.787
    1ST    H13S 4474   3.113   5.441   4.787
    1ST    C112 4475   3.200   5.379   4.980
    1ST    H12R 4476   3.283   5.315   5.010
    1ST    H12S 4477   3.228   5.479   5.014
    1ST    C111 4478   3.077   5.339   5.064
    1ST    H11R 4479   2.996   5.406   5.034
    1ST    H11S 4480   3.050   5.238   5.032
    1ST    C110 4481   3.105   5.357   5.216
    1ST    H10R 4482   3.183   5.284   5.240
    1ST    H10S 4483   3.152   5.454   5.233
    1ST     C19 4484   2.997   5.322   5.316
    1ST     H9R 4485   2.922   5.401   5.328
    1ST     H9S 4486   2.941   5.236   5.278
    1ST     C18 4487   3.054   5.284   5.452
    1ST     H8R 4488   2.980   5.237   5.517
    1ST     H8S 4489   3.116   5.196   5.433
    1ST     C17 4490   3.134   5.396   5.528
    1ST     H7R 4491   3.215   5.433   5.465
    1ST     H7S 4492   3.065   5.479   5.537
    1ST     C16 4493   3.174   5.351   5.671
    1ST     H6R 4494   3.094   5.314   5.735
    1ST     H6S 4495   3.243   5.268   5.656
    1ST     C15 4496   3.257   5.455   5.753
    1ST     H5R 4497   3.342   5.487   5.692
    1ST     H5S 4498   3.198   5.547   5.749
    1ST     C14 4499   3.288   5.410   5.893
    1ST     H4R 4500   3.195   5.377   5.941
    1ST     H4S 4501   3.351   5.321   5.891
    1ST     C13 4502   3.343   5.515   5.989
    1ST     H3R 4503   3.368   5.458   6.079
    1ST     H3S 4504   3.433   5.563   5.952
    1ST     C12 4505   3.251   5.632   6.020
    1ST     H2R 4506   3.215   5.682   5.930
    1ST     H2S 4507   3.156   5.597   6.061
    2PS     C11 4508   3.309   5.732   6.119
    2PS     O12 4509   3.414   5.735   6.175
    2PS     O11 4510   3.218   5.830   6.133
    2PS      C1 4511   3.222   5.931   6.236
    2PS      HR 4512   3.122   5.974   6.246
    2PS      HS 4513   3.247   5.881   6.330
    2PS      C2 4514   3.321   6.038   6.195
    2PS      HX 4515   3.424   6.005   6.187
    2PS      C3 4516   3.313   6.139   6.305
    2PS      HA 4517   3.311   6.097   6.406
    2PS      HB 4518   3.384   6.222   6.300
    2PS     O31 4519   3.187   6.199   6.295
    2PS     P31 4520   3.126   6.271   6.419
    2PS     O32 4521   3.050   6.406   6.353
    2PS     C31 4522   3.108   6.533   6.377
    2PS     H1A 4523   3.088   6.549   6.484
    2PS     H1B 4524   3.216   6.537   6.364
    2PS     C32 4525   3.027   6.635   6.287
    2PS     H2A 4526   3.055   6.620   6.183
    2PS     N31 4527   2.874   6.620   6.305
    2PS    HN1A 4528   2.844   6.620   6.404
    2PS    HN1B 4529   2.817   6.689   6.253
    2PS    HN1C 4530   2.836   6.528   6.277
    2PS     C33 4531   3.067   6.778   6.318
    2PS     O33 4532   3.025   6.177   6.481
    2PS     O34 4533   3.240   6.320   6.504
    2PS     O21 4534   3.268   6.104   6.076
    2PS     C21 4535   3.347   6.187   6.010
    2PS     O22 4536   3.456   6.223   6.049
    2PS     O35 4537   3.053   6.816   6.432
    2PS     O36 4538   3.140   6.829   6.240
    3DHA   C116 4539   3.180   6.440   4.854
    3DHA   H16R 4540   3.201   6.527   4.915
    3DHA   C115 4541   3.103   6.340   4.930
    3DHA   H15R 4542   2.999   6.375   4.932
    3DHA   H15S 4543   3.121   6.242   4.885
    3DHA   C114 4544   3.156   6.317   5.062
    3DHA   H14R 4545   3.219   6.228   5.061
    3DHA   C113 4546   3.135   6.397   5.170
    3DHA   H13R 4547   3.194   6.383   5.261
    3DHA   C112 4548   3.073   6.530   5.164
    3DHA   H12R 4549   3.152   6.604   5.171
    3DHA   H12S 4550   3.018   6.536   5.070
    3DHA   C111 4551   2.967   6.549   5.273
    3DHA   H11R 4552   2.870   6.588   5.245
    3DHA   C110 4553   2.988   6.531   5.402
    3DHA   H10R 4554   2.902   6.558   5.462
    3DHA    C19 4555   3.105   6.499   5.485
    3DHA    H9R 4556   3.199   6.487   5.430
    3DHA    H9S 4557   3.115   6.591   5.544
    3DHA    C18 4558   3.072   6.385   5.569
    3DHA    H8R 4559   3.084   6.289   5.519
    3DHA    C17 4560   3.021   6.381   5.693
    3DHA    H7R 4561   3.003   6.285   5.741
    3DHA    C16 4562   2.981   6.496   5.779
    3DHA    H6R 4563   3.009   6.591   5.733
    3DHA    H6S 4564   2.873   6.481   5.787
    3DHA    C15 4565   3.035   6.475   5.917
    3DHA    H5R 4566   2.960   6.490   5.995
    3DHA    C14 4567   3.151   6.429   5.964
    3DHA    H4R 4568   3.155   6.408   6.071
    3DHA    C13 4569   3.268   6.391   5.882
    3DHA    H3R 4570   3.264   6.436   5.782
    3DHA    H3S 4571   3.356   6.432   5.932
    3DHA    C12 4572   3.291   6.238   5.880
    3DHA    H2R 4573   3.192   6.193   5.864
    3DHA    H2S 4574   3.341   6.196   5.792
    3DHA   C117 4575   3.216   6.439   4.726
    3DHA   H17R 4576   3.278   6.522   4.692
    3DHA   C118 4577   3.191   6.330   4.624
    3DHA   H18R 4578   3.099   6.279   4.652
    3DHA   H18S 4579   3.272   6.257   4.633
    3DHA   C119 4580   3.177   6.388   4.490
    3DHA   H19R 4581   3.093   6.455   4.471
    3DHA   C120 4582   3.251   6.358   4.385
    3DHA   H20R 4583   3.233   6.417   4.295
    3DHA   C121 4584   3.365   6.268   4.371
    3DHA   H21R 4585   3.330   6.174   4.329
    3DHA   H21S 4586   3.399   6.253   4.473
    3DHA   C122 4587   3.469   6.336   4.289
    3DHA   H22R 4588   3.470   6.438   4.327
    3DHA   H22S 4589   3.450   6.340   4.182
    3DHA   H22T 4590   3.569   6.300   4.317
    1ST    C118 4591   4.982   3.897   4.276
    1ST    H18R 4592   4.903   3.824   4.257
    1ST    H18S 4593   5.030   3.914   4.179
    1ST    H18T 4594   4.926   3.986   4.303
    1ST    C117 4595   5.086   3.872   4.386
    1ST    H17R 4596   5.160   3.813   4.330
    1ST    H17S 4597   5.115   3.964   4.437
    1ST    C116 4598   5.030   3.784   4.489
    1ST    H16R 4599   4.949   3.836   4.540
    1ST    H16S 4600   4.976   3.700   4.446
    1ST    C115 4601   5.129   3.734   4.594
    1ST    H15R 4602   5.077   3.664   4.658
    1ST    H15S 4603   5.204   3.676   4.540
    1ST    C114 4604   5.195   3.849   4.672
    1ST    H14R 4605   5.255   3.912   4.605
    1ST    H14S 4606   5.115   3.914   4.709
    1ST    C113 4607   5.280   3.797   4.784
    1ST    H13R 4608   5.202   3.750   4.845
    1ST    H13S 4609   5.337   3.713   4.742
    1ST    C112 4610   5.362   3.898   4.856
    1ST    H12R 4611   5.447   3.930   4.795
    1ST    H12S 4612   5.312   3.993   4.874
    1ST    C111 4613   5.421   3.844   4.982
    1ST    H11R 4614   5.343   3.815   5.053
    1ST    H11S 4615   5.490   3.760   4.971
    1ST    C110 4616   5.512   3.945   5.052
    1ST    H10R 4617   5.592   3.965   4.980
    1ST    H10S 4618   5.449   4.034   5.049
    1ST     C19 4619   5.544   3.913   5.199
    1ST     H9R 4620   5.454   3.868   5.241
    1ST     H9S 4621   5.622   3.836   5.202
    1ST     C18 4622   5.585   4.033   5.279
    1ST     H8R 4623   5.692   4.020   5.292
    1ST     H8S 4624   5.572   4.125   5.221
    1ST     C17 4625   5.498   4.044   5.399
    1ST     H7R 4626   5.521   4.143   5.438
    1ST     H7S 4627   5.396   4.044   5.359
    1ST     C16 4628   5.509   3.938   5.509
    1ST     H6R 4629   5.459   3.849   5.470
    1ST     H6S 4630   5.609   3.908   5.542
    1ST     C15 4631   5.432   3.994   5.629
    1ST     H5R 4632   5.495   4.066   5.681
    1ST     H5S 4633   5.343   4.036   5.583
    1ST     C14 4634   5.396   3.876   5.719
    1ST     H4R 4635   5.334   3.801   5.668
    1ST     H4S 4636   5.493   3.836   5.748
    1ST     C13 4637   5.319   3.920   5.843
    1ST     H3R 4638   5.329   3.837   5.914
    1ST     H3S 4639   5.371   4.004   5.889
    1ST     C12 4640   5.173   3.967   5.824
    1ST     H2R 4641   5.168   4.068   5.782
    1ST     H2S 4642   5.110   3.905   5.759
    2PS     C11 4643   5.094   3.973   5.947
    2PS     O12 4644   5.121   3.906   6.043
    2PS     O11 4645   4.985   4.047   5.935
    2PS      C1 4646   4.898   4.076   6.047
    2PS      HR 4647   4.798   4.105   6.013
    2PS      HS 4648   4.896   3.992   6.116
    2PS      C2 4649   4.962   4.202   6.109
    2PS      HX 4650   5.066   4.177   6.134
    2PS      C3 4651   4.880   4.246   6.229
    2PS      HA 4652   4.777   4.263   6.196
    2PS      HB 4653   4.868   4.171   6.306
    2PS     O31 4654   4.930   4.360   6.299
    2PS     P31 4655   4.902   4.387   6.454
    2PS     O32 4656   4.974   4.266   6.521
    2PS     C31 4657   5.109   4.220   6.486
    2PS     H1A 4658   5.121   4.165   6.392
    2PS     H1B 4659   5.176   4.306   6.478
    2PS     C32 4660   5.163   4.136   6.598
    2PS     H2A 4661   5.138   4.182   6.694
    2PS     N31 4662   5.111   3.995   6.600
    2PS    HN1A 4663   5.008   3.986   6.612
    2PS    HN1B 4664   5.131   3.951   6.509
    2PS    HN1C 4665   5.148   3.926   6.667
    2PS     C33 4666   5.317   4.140   6.579
    2PS     O33 4667   4.979   4.511   6.490
    2PS     O34 4668   4.757   4.382   6.484
    2PS     O21 4669   4.958   4.304   6.003
    2PS     C21 4670   5.058   4.389   5.987
    2PS     O22 4671   5.170   4.376   6.031
    2PS     O35 4672   5.377   4.071   6.496
    2PS     O36 4673   5.377   4.193   6.670
    3DHA   C116 4674   4.949   4.185   4.619
    3DHA   H16R 4675   4.900   4.091   4.645
    3DHA   C115 4676   4.998   4.259   4.739
    3DHA   H15R 4677   5.066   4.339   4.707
    3DHA   H15S 4678   4.913   4.296   4.797
    3DHA   C114 4679   5.086   4.169   4.825
    3DHA   H14R 4680   5.161   4.125   4.760
    3DHA   C113 4681   5.086   4.144   4.955
    3DHA   H13R 4682   5.167   4.081   4.991
    3DHA   C112 4683   4.991   4.191   5.063
    3DHA   H12R 4684   4.894   4.160   5.025
    3DHA   H12S 4685   5.012   4.119   5.141
    3DHA   C111 4686   4.994   4.334   5.096
    3DHA   H11R 4687   4.934   4.394   5.027
    3DHA   C110 4688   5.072   4.396   5.190
    3DHA   H10R 4689   5.074   4.504   5.192
    3DHA    C19 4690   5.165   4.325   5.283
    3DHA    H9R 4691   5.114   4.315   5.379
    3DHA    H9S 4692   5.186   4.228   5.237
    3DHA    C18 4693   5.286   4.402   5.291
    3DHA    H8R 4694   5.361   4.378   5.216
    3DHA    C17 4695   5.308   4.499   5.381
    3DHA    H7R 4696   5.398   4.559   5.379
    3DHA    C16 4697   5.219   4.528   5.499
    3DHA    H6R 4698   5.223   4.634   5.522
    3DHA    H6S 4699   5.111   4.518   5.482
    3DHA    C15 4700   5.253   4.435   5.611
    3DHA    H5R 4701   5.354   4.396   5.616
    3DHA    C14 4702   5.173   4.395   5.710
    3DHA    H4R 4703   5.211   4.341   5.796
    3DHA    C13 4704   5.025   4.425   5.738
    3DHA    H3R 4705   4.987   4.497   5.665
    3DHA    H3S 4706   4.969   4.332   5.728
    3DHA    C12 4707   5.028   4.491   5.881
    3DHA    H2R 4708   5.106   4.568   5.881
    3DHA    H2S 4709   4.933   4.544   5.894
    3DHA   C117 4710   4.971   4.211   4.495
    3DHA   H17R 4711   4.937   4.133   4.429
    3DHA   C118 4712   5.038   4.331   4.438
    3DHA   H18R 4713   5.074   4.307   4.338
    3DHA   H18S 4714   5.130   4.347   4.493
    3DHA   C119 4715   4.951   4.454   4.433
    3DHA   H19R 4716   4.859   4.437   4.378
    3DHA   C120 4717   4.969   4.573   4.491
    3DHA   H20R 4718   4.893   4.651   4.493
    3DHA   C121 4719   5.086   4.618   4.572
    3DHA   H21R 4720   5.164   4.542   4.582
    3DHA   H21S 4721   5.064   4.640   4.677
    3DHA   C122 4722   5.162   4.721   4.497
    3DHA   H22R 4723   5.255   4.757   4.542
    3DHA   H22S 4724   5.093   4.804   4.483
    3DHA   H22T 4725   5.173   4.692   4.392
    1ST    C118 4726   6.422   5.513   4.435
    1ST    H18R 4727   6.505   5.443   4.421
    1ST    H18S 4728   6.408   5.551   4.334
    1ST    H18T 4729   6.332   5.465   4.474
    1ST    C117 4730   6.468   5.634   4.511
    1ST    H17R 4731   6.560   5.675   4.470
    1ST    H17S 4732   6.396   5.714   4.532
    1ST    C116 4733   6.517   5.587   4.648
    1ST    H16R 4734   6.568   5.492   4.633
    1ST    H16S 4735   6.586   5.657   4.695
    1ST    C115 4736   6.402   5.563   4.748
    1ST    H15R 4737   6.352   5.660   4.759
    1ST    H15S 4738   6.328   5.504   4.693
    1ST    C114 4739   6.441   5.506   4.891
    1ST    H14R 4740   6.353   5.515   4.955
    1ST    H14S 4741   6.467   5.400   4.896
    1ST    C113 4742   6.536   5.597   4.971
    1ST    H13R 4743   6.630   5.607   4.917
    1ST    H13S 4744   6.488   5.695   4.967
    1ST    C112 4745   6.566   5.556   5.115
    1ST    H12R 4746   6.592   5.450   5.113
    1ST    H12S 4747   6.661   5.600   5.147
    1ST    C111 4748   6.456   5.587   5.220
    1ST    H11R 4749   6.368   5.532   5.188
    1ST    H11S 4750   6.481   5.552   5.320
    1ST    C110 4751   6.438   5.741   5.235
    1ST    H10R 4752   6.524   5.793   5.276
    1ST    H10S 4753   6.424   5.801   5.144
    1ST     C19 4754   6.336   5.773   5.348
    1ST     H9R 4755   6.387   5.747   5.441
    1ST     H9S 4756   6.336   5.882   5.346
    1ST     C18 4757   6.199   5.715   5.333
    1ST     H8R 4758   6.134   5.794   5.371
    1ST     H8S 4759   6.164   5.717   5.229
    1ST     C17 4760   6.166   5.595   5.420
    1ST     H7R 4761   6.063   5.564   5.401
    1ST     H7S 4762   6.224   5.509   5.386
    1ST     C16 4763   6.181   5.621   5.571
    1ST     H6R 4764   6.206   5.528   5.623
    1ST     H6S 4765   6.277   5.671   5.587
    1ST     C15 4766   6.071   5.697   5.639
    1ST     H5R 4767   6.113   5.770   5.709
    1ST     H5S 4768   5.993   5.749   5.582
    1ST     C14 4769   6.000   5.601   5.735
    1ST     H4R 4770   5.958   5.526   5.667
    1ST     H4S 4771   6.071   5.558   5.805
    1ST     C13 4772   5.891   5.669   5.822
    1ST     H3R 4773   5.940   5.752   5.873
    1ST     H3S 4774   5.811   5.705   5.758
    1ST     C12 4775   5.839   5.566   5.915
    1ST     H2R 4776   5.744   5.600   5.957
    1ST     H2S 4777   5.830   5.469   5.866
    2PS     C11 4778   5.925   5.557   6.042
    2PS     O12 4779   6.042   5.517   6.044
    2PS     O11 4780   5.862   5.583   6.155
    2PS      C1 4781   5.929   5.573   6.284
    2PS      HR 4782   5.951   5.468   6.308
    2PS      HS 4783   6.029   5.616   6.284
    2PS      C2 4784   5.839   5.634   6.394
    2PS      HX 4785   5.882   5.610   6.491
    2PS      C3 4786   5.686   5.601   6.395
    2PS      HA 4787   5.632   5.664   6.323
    2PS      HB 4788   5.666   5.496   6.374
    2PS     O31 4789   5.632   5.632   6.517
    2PS     P31 4790   5.477   5.643   6.544
    2PS     O32 4791   5.441   5.482   6.544
    2PS     C31 4792   5.491   5.418   6.663
    2PS     H1A 4793   5.595   5.448   6.681
    2PS     H1B 4794   5.444   5.445   6.758
    2PS     C32 4795   5.480   5.265   6.641
    2PS     H2A 4796   5.376   5.240   6.618
    2PS     N31 4797   5.551   5.228   6.514
    2PS    HN1A 4798   5.517   5.278   6.430
    2PS    HN1B 4799   5.654   5.238   6.520
    2PS    HN1C 4800   5.542   5.129   6.487
    2PS     C33 4801   5.514   5.189   6.763
    2PS     O33 4802   5.443   5.701   6.676
    2PS     O34 4803   5.405   5.705   6.426
    2PS     O21 4804   5.855   5.779   6.367
    2PS     C21 4805   5.828   5.863   6.468
    2PS     O22 4806   5.820   5.827   6.587
    2PS     O35 4807   5.434   5.189   6.857
    2PS     O36 4808   5.607   5.105   6.753
    3DHA   C116 4809   5.469   5.966   5.114
    3DHA   H16R 4810   5.459   6.042   5.037
    3DHA   C115 4811   5.355   5.935   5.209
    3DHA   H15R 4812   5.264   5.929   5.149
    3DHA   H15S 4813   5.353   5.837   5.258
    3DHA   C114 4814   5.319   6.035   5.307
    3DHA   H14R 4815   5.219   6.077   5.296
    3DHA   C113 4816   5.397   6.088   5.400
    3DHA   H13R 4817   5.346   6.154   5.470
    3DHA   C112 4818   5.538   6.048   5.430
    3DHA   H12R 4819   5.581   6.030   5.332
    3DHA   H12S 4820   5.594   6.131   5.473
    3DHA   C111 4821   5.547   5.917   5.505
    3DHA   H11R 4822   5.551   5.831   5.439
    3DHA   C110 4823   5.535   5.916   5.637
    3DHA   H10R 4824   5.521   5.814   5.674
    3DHA    C19 4825   5.512   6.034   5.727
    3DHA    H9R 4826   5.474   6.116   5.667
    3DHA    H9S 4827   5.435   6.022   5.804
    3DHA    C18 4828   5.636   6.079   5.794
    3DHA    H8R 4829   5.720   6.102   5.729
    3DHA    C17 4830   5.654   6.084   5.924
    3DHA    H7R 4831   5.751   6.117   5.958
    3DHA    C16 4832   5.559   6.050   6.037
    3DHA    H6R 4833   5.456   6.026   6.008
    3DHA    H6S 4834   5.591   5.953   6.076
    3DHA    C15 4835   5.578   6.147   6.153
    3DHA    H5R 4836   5.539   6.244   6.123
    3DHA    C14 4837   5.634   6.136   6.274
    3DHA    H4R 4838   5.635   6.224   6.339
    3DHA    C13 4839   5.675   6.005   6.336
    3DHA    H3R 4840   5.593   5.967   6.399
    3DHA    H3S 4841   5.690   5.927   6.261
    3DHA    C12 4842   5.802   6.002   6.414
    3DHA    H2R 4843   5.893   6.038   6.365
    3DHA    H2S 4844   5.784   6.064   6.502
    3DHA   C117 4845   5.589   5.908   5.095
    3DHA   H17R 4846   5.667   5.943   5.027
    3DHA   C118 4847   5.634   5.779   5.150
    3DHA   H18R 4848   5.697   5.719   5.084
    3DHA   H18S 4849   5.545   5.723   5.178
    3DHA   C119 4850   5.721   5.798   5.270
    3DHA   H19R 4851   5.768   5.895   5.286
    3DHA   C120 4852   5.747   5.706   5.358
    3DHA   H20R 4853   5.812   5.734   5.441
    3DHA   C121 4854   5.688   5.566   5.377
    3DHA   H21R 4855   5.764   5.491   5.357
    3DHA   H21S 4856   5.600   5.552   5.312
    3DHA   C122 4857   5.656   5.539   5.519
    3DHA   H22R 4858   5.751   5.531   5.572
    3DHA   H22S 4859   5.618   5.438   5.536
    3DHA   H22T 4860   5.594   5.614   5.567
    1ST    C118 4861   5.302   0.310   4.408
    1ST    H18R 4862   5.270   0.389   4.340
    1ST    H18S 4863   5.370   0.249   4.347
    1ST    H18T 4864   5.362   0.356   4.486
    1ST    C117 4865   5.195   0.222   4.467
    1ST    H17R 4866   5.132   0.182   4.387
    1ST    H17S 4867   5.237   0.138   4.522
    1ST    C116 4868   5.097   0.291   4.560
    1ST    H16R 4869   5.046   0.361   4.493
    1ST    H16S 4870   5.030   0.211   4.591
    1ST    C115 4871   5.163   0.366   4.679
    1ST    H15R 4872   5.245   0.309   4.724
    1ST    H15S 4873   5.216   0.456   4.647
    1ST    C114 4874   5.062   0.405   4.787
    1ST    H14R 4875   5.088   0.471   4.870
    1ST    H14S 4876   4.996   0.473   4.733
    1ST    C113 4877   4.985   0.292   4.850
    1ST    H13R 4878   4.953   0.219   4.774
    1ST    H13S 4879   5.060   0.242   4.912
    1ST    C112 4880   4.868   0.328   4.939
    1ST    H12R 4881   4.896   0.407   5.008
    1ST    H12S 4882   4.783   0.361   4.878
    1ST    C111 4883   4.816   0.203   5.020
    1ST    H11R 4884   4.734   0.162   4.961
    1ST    H11S 4885   4.886   0.119   5.019
    1ST    C110 4886   4.777   0.237   5.160
    1ST    H10R 4887   4.766   0.152   5.227
    1ST    H10S 4888   4.856   0.298   5.204
    1ST     C19 4889   4.655   0.322   5.180
    1ST     H9R 4890   4.648   0.337   5.288
    1ST     H9S 4891   4.672   0.419   5.132
    1ST     C18 4892   4.516   0.266   5.140
    1ST     H8R 4893   4.520   0.244   5.033
    1ST     H8S 4894   4.499   0.177   5.201
    1ST     C17 4895   4.399   0.367   5.154
    1ST     H7R 4896   4.424   0.454   5.093
    1ST     H7S 4897   4.304   0.329   5.115
    1ST     C16 4898   4.370   0.417   5.297
    1ST     H6R 4899   4.446   0.488   5.330
    1ST     H6S 4900   4.278   0.472   5.275
    1ST     C15 4901   4.342   0.311   5.403
    1ST     H5R 4902   4.262   0.244   5.370
    1ST     H5S 4903   4.421   0.236   5.410
    1ST     C14 4904   4.309   0.366   5.539
    1ST     H4R 4905   4.392   0.428   5.573
    1ST     H4S 4906   4.220   0.430   5.542
    1ST     C13 4907   4.282   0.266   5.639
    1ST     H3R 4908   4.188   0.210   5.632
    1ST     H3S 4909   4.355   0.185   5.629
    1ST     C12 4910   4.299   0.309   5.778
    1ST     H2R 4911   4.405   0.328   5.795
    1ST     H2S 4912   4.251   0.406   5.790
    2PS     C11 4913   4.248   0.221   5.885
    2PS     O12 4914   4.320   0.147   5.951
    2PS     O11 4915   4.116   0.218   5.894
    2PS      C1 4916   4.050   0.128   5.984
    2PS      HR 4917   4.058   0.027   5.942
    2PS      HS 4918   4.103   0.131   6.079
    2PS      C2 4919   3.910   0.176   6.017
    2PS      HX 4920   3.898   0.280   5.987
    2PS      C3 4921   3.871   0.162   6.164
    2PS      HA 4922   3.901   0.067   6.209
    2PS      HB 4923   3.935   0.238   6.209
    2PS     O31 4924   3.732   0.195   6.197
    2PS     P31 4925   3.689   0.214   6.352
    2PS     O32 4926   3.832   0.269   6.408
    2PS     C31 4927   3.882   0.228   6.536
    2PS     H1A 4928   3.809   0.254   6.613
    2PS     H1B 4929   3.904   0.121   6.533
    2PS     C32 4930   4.016   0.297   6.562
    2PS     H2A 4931   4.067   0.242   6.642
    2PS     N31 4932   4.098   0.306   6.433
    2PS    HN1A 4933   4.196   0.327   6.458
    2PS    HN1B 4934   4.107   0.214   6.387
    2PS    HN1C 4935   4.060   0.373   6.364
    2PS     C33 4936   3.984   0.438   6.624
    2PS     O33 4937   3.592   0.330   6.364
    2PS     O34 4938   3.656   0.083   6.407
    2PS     O21 4939   3.832   0.090   5.932
    2PS     C21 4940   3.710   0.126   5.891
    2PS     O22 4941   3.670   0.242   5.903
    2PS     O35 4942   3.953   0.528   6.553
    2PS     O36 4943   4.014   0.447   6.739
    3DHA   C116 4944   3.878  -0.124   4.637
    3DHA   H16R 4945   3.864  -0.230   4.661
    3DHA   C115 4946   3.773  -0.029   4.671
    3DHA   H15R 4947   3.786   0.062   4.612
    3DHA   H15S 4948   3.675  -0.073   4.649
    3DHA   C114 4949   3.777  -0.007   4.822
    3DHA   H14R 4950   3.858   0.061   4.847
    3DHA   C113 4951   3.706  -0.076   4.913
    3DHA   H13R 4952   3.736  -0.064   5.017
    3DHA   C112 4953   3.572  -0.141   4.893
    3DHA   H12R 4954   3.487  -0.078   4.920
    3DHA   H12S 4955   3.556  -0.169   4.789
    3DHA   C111 4956   3.573  -0.268   4.971
    3DHA   H11R 4957   3.589  -0.352   4.904
    3DHA   C110 4958   3.532  -0.290   5.096
    3DHA   H10R 4959   3.531  -0.392   5.136
    3DHA    C19 4960   3.496  -0.189   5.198
    3DHA    H9R 4961   3.421  -0.118   5.162
    3DHA    H9S 4962   3.457  -0.250   5.279
    3DHA    C18 4963   3.632  -0.134   5.247
    3DHA    H8R 4964   3.707  -0.158   5.172
    3DHA    C17 4965   3.669  -0.074   5.356
    3DHA    H7R 4966   3.777  -0.068   5.371
    3DHA    C16 4967   3.579  -0.033   5.465
    3DHA    H6R 4968   3.622   0.048   5.524
    3DHA    H6S 4969   3.483   0.000   5.425
    3DHA    C15 4970   3.559  -0.154   5.552
    3DHA    H5R 4971   3.502  -0.236   5.508
    3DHA    C14 4972   3.613  -0.174   5.668
    3DHA    H4R 4973   3.604  -0.275   5.708
    3DHA    C13 4974   3.709  -0.081   5.734
    3DHA    H3R 4975   3.794  -0.132   5.778
    3DHA    H3S 4976   3.765  -0.039   5.650
    3DHA    C12 4977   3.635   0.021   5.817
    3DHA    H2R 4978   3.541   0.055   5.774
    3DHA    H2S 4979   3.593  -0.036   5.901
    3DHA   C117 4980   3.996  -0.096   4.578
    3DHA   H17R 4981   4.060  -0.180   4.553
    3DHA   C118 4982   4.054   0.032   4.541
    3DHA   H18R 4983   4.143   0.055   4.599
    3DHA   H18S 4984   3.972   0.100   4.568
    3DHA   C119 4985   4.093   0.030   4.394
    3DHA   H19R 4986   4.077  -0.065   4.343
    3DHA   C120 4987   4.168   0.123   4.342
    3DHA   H20R 4988   4.206   0.107   4.242
    3DHA   C121 4989   4.196   0.258   4.395
    3DHA   H21R 4990   4.299   0.273   4.429
    3DHA   H21S 4991   4.128   0.268   4.480
    3DHA   C122 4992   4.179   0.361   4.280
    3DHA   H22R 4993   4.206   0.325   4.181
    3DHA   H22S 4994   4.256   0.437   4.293
    3DHA   H22T 4995   4.079   0.406   4.284
    1ST    C118 4996   2.383   0.828   4.212
    1ST    H18R 4997   2.369   0.742   4.147
    1ST    H18S 4998   2.437   0.904   4.154
    1ST    H18T 4999   2.294   0.879   4.249
    1ST    C117 5000   2.458   0.799   4.343
    1ST    H17R 5001   2.566   0.794   4.328
    1ST    H17S 5002   2.440   0.885   4.409
    1ST    C116 5003   2.406   0.675   4.408
    1ST    H16R 5004   2.298   0.687   4.421
    1ST    H16S 5005   2.420   0.599   4.330
    1ST    C115 5006   2.484   0.639   4.532
    1ST    H15R 5007   2.464   0.542   4.577
    1ST    H15S 5008   2.584   0.623   4.492
    1ST    C114 5009   2.490   0.746   4.643
    1ST    H14R 5010   2.530   0.843   4.613
    1ST    H14S 5011   2.386   0.759   4.675
    1ST    C113 5012   2.586   0.700   4.753
    1ST    H13R 5013   2.553   0.603   4.790
    1ST    H13S 5014   2.682   0.687   4.702
    1ST    C112 5015   2.597   0.787   4.873
    1ST    H12R 5016   2.650   0.734   4.953
    1ST    H12S 5017   2.661   0.866   4.832
    1ST    C111 5018   2.473   0.861   4.929
    1ST    H11R 5019   2.507   0.924   5.011
    1ST    H11S 5020   2.423   0.929   4.860
    1ST    C110 5021   2.376   0.750   4.987
    1ST    H10R 5022   2.371   0.671   4.911
    1ST    H10S 5023   2.433   0.705   5.069
    1ST     C19 5024   2.241   0.797   5.039
    1ST     H9R 5025   2.172   0.829   4.961
    1ST     H9S 5026   2.193   0.715   5.094
    1ST     C18 5027   2.255   0.918   5.141
    1ST     H8R 5028   2.308   0.997   5.088
    1ST     H8S 5029   2.148   0.941   5.148
    1ST     C17 5030   2.314   0.894   5.281
    1ST     H7R 5031   2.417   0.859   5.266
    1ST     H7S 5032   2.321   0.990   5.333
    1ST     C16 5033   2.249   0.778   5.369
    1ST     H6R 5034   2.141   0.773   5.358
    1ST     H6S 5035   2.263   0.673   5.341
    1ST     C15 5036   2.284   0.778   5.520
    1ST     H5R 5037   2.382   0.738   5.546
    1ST     H5S 5038   2.299   0.882   5.550
    1ST     C14 5039   2.177   0.707   5.606
    1ST     H4R 5040   2.100   0.783   5.600
    1ST     H4S 5041   2.139   0.612   5.566
    1ST     C13 5042   2.212   0.696   5.754
    1ST     H3R 5043   2.310   0.651   5.772
    1ST     H3S 5044   2.223   0.796   5.796
    1ST     C12 5045   2.105   0.614   5.827
    1ST     H2R 5046   2.004   0.648   5.803
    1ST     H2S 5047   2.094   0.508   5.805
    2PS     C11 5048   2.136   0.617   5.972
    2PS     O12 5049   2.248   0.603   6.015
    2PS     O11 5050   2.028   0.628   6.053
    2PS      C1 5051   2.038   0.669   6.197
    2PS      HR 5052   1.943   0.667   6.251
    2PS      HS 5053   2.095   0.587   6.240
    2PS      C2 5054   2.107   0.807   6.219
    2PS      HX 5055   2.200   0.808   6.161
    2PS      C3 5056   2.133   0.833   6.366
    2PS      HA 5057   2.219   0.776   6.405
    2PS      HB 5058   2.160   0.939   6.376
    2PS     O31 5059   2.019   0.797   6.445
    2PS     P31 5060   2.030   0.801   6.609
    2PS     O32 5061   2.136   0.691   6.668
    2PS     C31 5062   2.149   0.684   6.809
    2PS     H1A 5063   2.234   0.747   6.838
    2PS     H1B 5064   2.057   0.694   6.867
    2PS     C32 5065   2.203   0.535   6.836
    2PS     H2A 5066   2.119   0.467   6.823
    2PS     N31 5067   2.303   0.488   6.736
    2PS    HN1A 5068   2.369   0.418   6.772
    2PS    HN1B 5069   2.254   0.438   6.660
    2PS    HN1C 5070   2.352   0.564   6.685
    2PS     C33 5071   2.240   0.524   6.976
    2PS     O33 5072   2.091   0.936   6.643
    2PS     O34 5073   1.897   0.753   6.666
    2PS     O21 5074   2.030   0.911   6.149
    2PS     C21 5075   2.105   1.015   6.106
    2PS     O22 5076   2.229   1.031   6.120
    2PS     O35 5077   2.185   0.599   7.061
    2PS     O36 5078   2.314   0.431   7.008
    3DHA   C116 5079   2.219   1.230   4.883
    3DHA   H16R 5080   2.327   1.236   4.877
    3DHA   C115 5081   2.167   1.333   4.974
    3DHA   H15R 5082   2.222   1.427   4.966
    3DHA   H15S 5083   2.065   1.357   4.942
    3DHA   C114 5084   2.176   1.294   5.122
    3DHA   H14R 5085   2.263   1.312   5.183
    3DHA   C113 5086   2.071   1.256   5.198
    3DHA   H13R 5087   2.094   1.228   5.300
    3DHA   C112 5088   1.930   1.248   5.161
    3DHA   H12R 5089   1.907   1.315   5.078
    3DHA   H12S 5090   1.912   1.151   5.113
    3DHA   C111 5091   1.837   1.268   5.283
    3DHA   H11R 5092   1.781   1.359   5.298
    3DHA   C110 5093   1.796   1.163   5.355
    3DHA   H10R 5094   1.719   1.184   5.430
    3DHA    C19 5095   1.860   1.031   5.370
    3DHA    H9R 5096   1.786   0.953   5.391
    3DHA    H9S 5097   1.913   1.006   5.278
    3DHA    C18 5098   1.954   1.028   5.484
    3DHA    H8R 5099   2.060   1.031   5.457
    3DHA    C17 5100   1.919   1.027   5.612
    3DHA    H7R 5101   2.003   1.037   5.680
    3DHA    C16 5102   1.783   1.041   5.678
    3DHA    H6R 5103   1.709   1.047   5.598
    3DHA    H6S 5104   1.748   0.957   5.738
    3DHA    C15 5105   1.783   1.159   5.761
    3DHA    H5R 5106   1.755   1.251   5.710
    3DHA    C14 5107   1.834   1.161   5.888
    3DHA    H4R 5108   1.844   1.259   5.933
    3DHA    C13 5109   1.900   1.057   5.966
    3DHA    H3R 5110   1.840   1.023   6.050
    3DHA    H3S 5111   1.935   0.974   5.904
    3DHA    C12 5112   2.019   1.123   6.040
    3DHA    H2R 5113   2.084   1.180   5.973
    3DHA    H2S 5114   1.973   1.184   6.117
    3DHA   C117 5115   2.161   1.127   4.819
    3DHA   H17R 5116   2.220   1.058   4.759
    3DHA   C118 5117   2.014   1.106   4.796
    3DHA   H18R 5118   1.967   1.202   4.771
    3DHA   H18S 5119   1.966   1.072   4.888
    3DHA   C119 5120   1.984   1.019   4.684
    3DHA   H19R 5121   1.972   1.074   4.591
    3DHA   C120 5122   1.954   0.886   4.691
    3DHA   H20R 5123   1.934   0.833   4.598
    3DHA   C121 5124   1.950   0.801   4.813
    3DHA   H21R 5125   1.850   0.786   4.853
    3DHA   H21S 5126   2.003   0.851   4.894
    3DHA   C122 5127   2.008   0.661   4.797
    3DHA   H22R 5128   1.985   0.617   4.894
    3DHA   H22S 5129   2.116   0.670   4.796
    3DHA   H22T 5130   1.959   0.594   4.726
    1ST    C118 5131   0.577   1.430   4.360
    1ST    H18R 5132   0.661   1.363   4.343
    1ST    H18S 5133   0.615   1.521   4.407
    1ST    H18T 5134   0.540   1.466   4.264
    1ST    C117 5135   0.474   1.360   4.438
    1ST    H17R 5136   0.446   1.268   4.386
    1ST    H17S 5137   0.515   1.324   4.533
    1ST    C116 5138   0.346   1.432   4.475
    1ST    H16R 5139   0.367   1.518   4.539
    1ST    H16S 5140   0.317   1.472   4.378
    1ST    C115 5141   0.231   1.346   4.525
    1ST    H15R 5142   0.209   1.260   4.461
    1ST    H15S 5143   0.262   1.300   4.619
    1ST    C114 5144   0.102   1.428   4.546
    1ST    H14R 5145   0.073   1.492   4.462
    1ST    H14S 5146   0.016   1.362   4.559
    1ST    C113 5147   0.104   1.513   4.671
    1ST    H13R 5148   0.124   1.450   4.758
    1ST    H13S 5149   0.182   1.589   4.663
    1ST    C112 5150  -0.022   1.597   4.692
    1ST    H12R 5151  -0.027   1.655   4.600
    1ST    H12S 5152  -0.110   1.532   4.701
    1ST    C111 5153  -0.014   1.713   4.800
    1ST    H11R 5154   0.059   1.787   4.768
    1ST    H11S 5155  -0.106   1.771   4.799
    1ST    C110 5156   0.011   1.671   4.945
    1ST    H10R 5157   0.112   1.630   4.956
    1ST    H10S 5158  -0.002   1.767   4.995
    1ST     C19 5159  -0.086   1.571   4.996
    1ST     H9R 5160  -0.189   1.599   4.975
    1ST     H9S 5161  -0.066   1.472   4.953
    1ST     C18 5162  -0.064   1.535   5.144
    1ST     H8R 5163  -0.082   1.430   5.168
    1ST     H8S 5164   0.038   1.553   5.179
    1ST     C17 5165  -0.147   1.625   5.239
    1ST     H7R 5166  -0.151   1.719   5.185
    1ST     H7S 5167  -0.250   1.589   5.238
    1ST     C16 5168  -0.089   1.653   5.378
    1ST     H6R 5169   0.012   1.694   5.373
    1ST     H6S 5170  -0.143   1.724   5.441
    1ST     C15 5171  -0.078   1.526   5.466
    1ST     H5R 5172  -0.174   1.475   5.470
    1ST     H5S 5173  -0.014   1.452   5.416
    1ST     C14 5174  -0.021   1.551   5.607
    1ST     H4R 5175   0.019   1.453   5.633
    1ST     H4S 5176   0.069   1.613   5.604
    1ST     C13 5177  -0.115   1.580   5.720
    1ST     H3R 5178  -0.172   1.673   5.715
    1ST     H3S 5179  -0.183   1.495   5.731
    1ST     C12 5180  -0.033   1.588   5.840
    1ST     H2R 5181   0.022   1.494   5.852
    1ST     H2S 5182   0.045   1.664   5.831
    2PS     C11 5183  -0.109   1.618   5.963
    2PS     O12 5184  -0.174   1.536   6.027
    2PS     O11 5185  -0.122   1.755   5.988
    2PS      C1 5186  -0.186   1.804   6.107
    2PS      HR 5187  -0.194   1.912   6.093
    2PS      HS 5188  -0.287   1.763   6.112
    2PS      C2 5189  -0.099   1.778   6.228
    2PS      HX 5190  -0.086   1.670   6.240
    2PS      C3 5191  -0.148   1.843   6.354
    2PS      HA 5192  -0.149   1.951   6.337
    2PS      HB 5193  -0.251   1.812   6.370
    2PS     O31 5194  -0.061   1.824   6.465
    2PS     P31 5195  -0.094   1.921   6.580
    2PS     O32 5196   0.005   1.881   6.699
    2PS     C31 5197   0.003   1.742   6.743
    2PS     H1A 5198  -0.097   1.696   6.744
    2PS     H1B 5199   0.066   1.686   6.674
    2PS     C32 5200   0.065   1.742   6.884
    2PS     H2A 5201   0.171   1.766   6.873
    2PS     N31 5202  -0.007   1.832   6.978
    2PS    HN1A 5203  -0.010   1.931   6.949
    2PS    HN1B 5204  -0.109   1.813   6.978
    2PS    HN1C 5205   0.035   1.823   7.072
    2PS     C33 5206   0.077   1.609   6.935
    2PS     O33 5207  -0.067   2.061   6.538
    2PS     O34 5208  -0.238   1.890   6.625
    2PS     O21 5209   0.032   1.833   6.197
    2PS     C21 5210   0.122   1.750   6.140
    2PS     O22 5211   0.113   1.630   6.131
    2PS     O35 5212   0.174   1.541   6.899
    2PS     O36 5213  -0.015   1.559   7.003
    3DHA   C116 5214  -0.102   2.214   4.966
    3DHA   H16R 5215  -0.019   2.262   5.018
    3DHA   C115 5216  -0.104   2.069   5.001
    3DHA   H15R 5217  -0.179   2.020   4.938
    3DHA   H15S 5218  -0.003   2.035   4.977
    3DHA   C114 5219  -0.142   2.045   5.144
    3DHA   H14R 5220  -0.248   2.048   5.167
    3DHA   C113 5221  -0.056   2.032   5.246
    3DHA   H13R 5222  -0.093   2.016   5.347
    3DHA   C112 5223   0.089   2.046   5.238
    3DHA   H12R 5224   0.103   2.104   5.147
    3DHA   H12S 5225   0.127   2.111   5.318
    3DHA   C111 5226   0.151   1.916   5.238
    3DHA   H11R 5227   0.129   1.865   5.144
    3DHA   C110 5228   0.206   1.852   5.343
    3DHA   H10R 5229   0.244   1.750   5.347
    3DHA    C19 5230   0.236   1.920   5.471
    3DHA    H9R 5231   0.323   1.899   5.534
    3DHA    H9S 5232   0.255   2.025   5.448
    3DHA    C18 5233   0.126   1.915   5.572
    3DHA    H8R 5234   0.031   1.952   5.533
    3DHA    C17 5235   0.135   1.882   5.705
    3DHA    H7R 5236   0.047   1.887   5.768
    3DHA    C16 5237   0.256   1.823   5.776
    3DHA    H6R 5238   0.223   1.759   5.857
    3DHA    H6S 5239   0.314   1.756   5.712
    3DHA    C15 5240   0.342   1.932   5.832
    3DHA    H5R 5241   0.414   1.967   5.759
    3DHA    C14 5242   0.323   1.988   5.950
    3DHA    H4R 5243   0.390   2.070   5.974
    3DHA    C13 5244   0.218   1.954   6.047
    3DHA    H3R 5245   0.222   2.028   6.127
    3DHA    H3S 5246   0.118   1.965   6.005
    3DHA    C12 5247   0.251   1.820   6.109
    3DHA    H2R 5248   0.305   1.755   6.039
    3DHA    H2S 5249   0.313   1.830   6.198
    3DHA   C117 5250  -0.182   2.288   4.887
    3DHA   H17R 5251  -0.161   2.394   4.879
    3DHA   C118 5252  -0.290   2.241   4.797
    3DHA   H18R 5253  -0.391   2.272   4.826
    3DHA   H18S 5254  -0.311   2.134   4.804
    3DHA   C119 5255  -0.264   2.283   4.658
    3DHA   H19R 5256  -0.316   2.374   4.629
    3DHA   C120 5257  -0.203   2.217   4.561
    3DHA   H20R 5258  -0.201   2.270   4.467
    3DHA   C121 5259  -0.138   2.079   4.569
    3DHA   H21R 5260  -0.157   2.021   4.479
    3DHA   H21S 5261  -0.178   2.026   4.656
    3DHA   C122 5262   0.006   2.129   4.584
    3DHA   H22R 5263   0.024   2.214   4.651
    3DHA   H22S 5264   0.051   2.151   4.487
    3DHA   H22T 5265   0.067   2.049   4.625
    1ST    C118 5266   3.880   4.947   4.755
    1ST    H18R 5267   3.845   5.040   4.799
    1ST    H18S 5268   3.802   4.870   4.756
    1ST    H18T 5269   3.913   4.974   4.655
    1ST    C117 5270   4.005   4.904   4.833
    1ST    H17R 5271   4.067   4.994   4.826
    1ST    H17S 5272   3.983   4.890   4.939
    1ST    C116 5273   4.073   4.788   4.765
    1ST    H16R 5274   4.001   4.708   4.782
    1ST    H16S 5275   4.091   4.799   4.658
    1ST    C115 5276   4.201   4.728   4.836
    1ST    H15R 5277   4.284   4.799   4.837
    1ST    H15S 5278   4.174   4.714   4.941
    1ST    C114 5279   4.238   4.588   4.781
    1ST    H14R 5280   4.271   4.596   4.677
    1ST    H14S 5281   4.326   4.574   4.845
    1ST    C113 5282   4.133   4.484   4.798
    1ST    H13R 5283   4.089   4.491   4.898
    1ST    H13S 5284   4.047   4.509   4.735
    1ST    C112 5285   4.183   4.341   4.762
    1ST    H12R 5286   4.218   4.335   4.659
    1ST    H12S 5287   4.274   4.338   4.822
    1ST    C111 5288   4.112   4.212   4.805
    1ST    H11R 5289   4.026   4.195   4.739
    1ST    H11S 5290   4.179   4.125   4.803
    1ST    C110 5291   4.062   4.210   4.953
    1ST    H10R 5292   4.142   4.234   5.023
    1ST    H10S 5293   4.001   4.301   4.959
    1ST     C19 5294   3.965   4.095   5.001
    1ST     H9R 5295   3.884   4.073   4.931
    1ST     H9S 5296   4.015   3.998   5.005
    1ST     C18 5297   3.911   4.120   5.145
    1ST     H8R 5298   3.994   4.142   5.212
    1ST     H8S 5299   3.871   4.222   5.144
    1ST     C17 5300   3.806   4.024   5.206
    1ST     H7R 5301   3.748   3.987   5.121
    1ST     H7S 5302   3.865   3.937   5.234
    1ST     C16 5303   3.722   4.071   5.321
    1ST     H6R 5304   3.672   4.162   5.288
    1ST     H6S 5305   3.651   3.992   5.346
    1ST     C15 5306   3.800   4.110   5.437
    1ST     H5R 5307   3.872   4.032   5.464
    1ST     H5S 5308   3.865   4.196   5.419
    1ST     C14 5309   3.707   4.127   5.557
    1ST     H4R 5310   3.631   4.202   5.533
    1ST     H4S 5311   3.657   4.031   5.575
    1ST     C13 5312   3.779   4.165   5.687
    1ST     H3R 5313   3.876   4.116   5.704
    1ST     H3S 5314   3.804   4.271   5.693
    1ST     C12 5315   3.687   4.143   5.808
    1ST     H2R 5316   3.588   4.184   5.787
    1ST     H2S 5317   3.677   4.034   5.812
    2PS     C11 5318   3.735   4.189   5.943
    2PS     O12 5319   3.707   4.142   6.052
    2PS     O11 5320   3.827   4.288   5.941
    2PS      C1 5321   3.880   4.337   6.063
    2PS      HR 5322   3.801   4.371   6.130
    2PS      HS 5323   3.931   4.260   6.121
    2PS      C2 5324   3.977   4.452   6.048
    2PS      HX 5325   4.064   4.429   5.986
    2PS      C3 5326   4.023   4.491   6.195
    2PS      HA 5327   4.082   4.409   6.237
    2PS      HB 5328   4.088   4.579   6.189
    2PS     O31 5329   3.919   4.528   6.280
    2PS     P31 5330   3.926   4.598   6.422
    2PS     O32 5331   3.909   4.471   6.519
    2PS     C31 5332   4.021   4.396   6.566
    2PS     H1A 5333   4.065   4.336   6.486
    2PS     H1B 5334   4.103   4.461   6.597
    2PS     C32 5335   3.983   4.301   6.679
    2PS     H2A 5336   3.994   4.361   6.770
    2PS     N31 5337   3.838   4.259   6.677
    2PS    HN1A 5338   3.819   4.212   6.587
    2PS    HN1B 5339   3.816   4.197   6.757
    2PS    HN1C 5340   3.775   4.341   6.676
    2PS     C33 5341   4.077   4.180   6.668
    2PS     O33 5342   4.061   4.652   6.434
    2PS     O34 5343   3.820   4.694   6.423
    2PS     O21 5344   3.901   4.567   5.998
    2PS     C21 5345   3.950   4.687   5.975
    2PS     O22 5346   4.070   4.719   5.986
    2PS     O35 5347   4.136   4.149   6.766
    2PS     O36 5348   4.078   4.105   6.571
    3DHA   C116 5349   3.542   5.383   5.338
    3DHA   H16R 5350   3.448   5.340   5.305
    3DHA   C115 5351   3.617   5.431   5.221
    3DHA   H15R 5352   3.581   5.529   5.187
    3DHA   H15S 5353   3.719   5.452   5.255
    3DHA   C114 5354   3.620   5.336   5.104
    3DHA   H14R 5355   3.528   5.325   5.047
    3DHA   C113 5356   3.732   5.282   5.052
    3DHA   H13R 5357   3.717   5.213   4.970
    3DHA   C112 5358   3.873   5.286   5.089
    3DHA   H12R 5359   3.930   5.340   5.013
    3DHA   H12S 5360   3.877   5.354   5.175
    3DHA   C111 5361   3.921   5.154   5.126
    3DHA   H11R 5362   3.989   5.107   5.055
    3DHA   C110 5363   3.881   5.084   5.235
    3DHA   H10R 5364   3.924   4.986   5.250
    3DHA    C19 5365   3.795   5.126   5.351
    3DHA    H9R 5366   3.780   5.233   5.336
    3DHA    H9S 5367   3.697   5.079   5.347
    3DHA    C18 5368   3.862   5.116   5.486
    3DHA    H8R 5369   3.911   5.207   5.521
    3DHA    C17 5370   3.887   5.002   5.550
    3DHA    H7R 5371   3.948   5.015   5.639
    3DHA    C16 5372   3.829   4.864   5.521
    3DHA    H6R 5373   3.800   4.853   5.417
    3DHA    H6S 5374   3.907   4.789   5.537
    3DHA    C15 5375   3.705   4.847   5.607
    3DHA    H5R 5376   3.621   4.895   5.557
    3DHA    C14 5377   3.677   4.771   5.713
    3DHA    H4R 5378   3.578   4.768   5.758
    3DHA    C13 5379   3.788   4.699   5.784
    3DHA    H3R 5380   3.759   4.596   5.806
    3DHA    H3S 5381   3.874   4.689   5.717
    3DHA    C12 5382   3.846   4.777   5.905
    3DHA    H2R 5383   3.894   4.871   5.877
    3DHA    H2S 5384   3.767   4.806   5.975
    3DHA   C117 5385   3.567   5.391   5.470
    3DHA   H17R 5386   3.487   5.374   5.542
    3DHA   C118 5387   3.687   5.449   5.539
    3DHA   H18R 5388   3.709   5.538   5.481
    3DHA   H18S 5389   3.774   5.383   5.531
    3DHA   C119 5390   3.648   5.485   5.679
    3DHA   H19R 5391   3.568   5.557   5.692
    3DHA   C120 5392   3.692   5.438   5.794
    3DHA   H20R 5393   3.643   5.475   5.884
    3DHA   C121 5394   3.794   5.339   5.814
    3DHA   H21R 5395   3.851   5.358   5.905
    3DHA   H21S 5396   3.870   5.338   5.735
    3DHA   C122 5397   3.750   5.197   5.834
    3DHA   H22R 5398   3.830   5.128   5.807
    3DHA   H22S 5399   3.667   5.173   5.768
    3DHA   H22T 5400   3.708   5.185   5.934
    1ST    C118 5401   2.214   2.430   4.105
    1ST    H18R 5402   2.266   2.336   4.124
    1ST    H18S 5403   2.240   2.470   4.007
    1ST    H18T 5404   2.109   2.401   4.100
    1ST    C117 5405   2.237   2.525   4.221
    1ST    H17R 5406   2.343   2.552   4.224
    1ST    H17S 5407   2.194   2.623   4.197
    1ST    C116 5408   2.200   2.474   4.352
    1ST    H16R 5409   2.106   2.420   4.342
    1ST    H16S 5410   2.270   2.399   4.389
    1ST    C115 5411   2.173   2.581   4.461
    1ST    H15R 5412   2.253   2.654   4.450
    1ST    H15S 5413   2.080   2.631   4.433
    1ST    C114 5414   2.151   2.527   4.611
    1ST    H14R 5415   2.063   2.462   4.605
    1ST    H14S 5416   2.237   2.462   4.629
    1ST    C113 5417   2.147   2.628   4.729
    1ST    H13R 5418   2.249   2.666   4.731
    1ST    H13S 5419   2.089   2.720   4.725
    1ST    C112 5420   2.121   2.559   4.858
    1ST    H12R 5421   2.030   2.499   4.847
    1ST    H12S 5422   2.207   2.492   4.870
    1ST    C111 5423   2.122   2.638   4.989
    1ST    H11R 5424   2.032   2.700   4.992
    1ST    H11S 5425   2.109   2.575   5.077
    1ST    C110 5426   2.232   2.750   5.000
    1ST    H10R 5427   2.327   2.712   4.962
    1ST    H10S 5428   2.205   2.831   4.931
    1ST     C19 5429   2.252   2.815   5.139
    1ST     H9R 5430   2.161   2.847   5.190
    1ST     H9S 5431   2.291   2.733   5.199
    1ST     C18 5432   2.353   2.923   5.140
    1ST     H8R 5433   2.443   2.896   5.085
    1ST     H8S 5434   2.309   3.005   5.084
    1ST     C17 5435   2.382   2.979   5.281
    1ST     H7R 5436   2.290   3.024   5.320
    1ST     H7S 5437   2.403   2.893   5.344
    1ST     C16 5438   2.512   3.070   5.291
    1ST     H6R 5439   2.595   3.004   5.263
    1ST     H6S 5440   2.512   3.153   5.220
    1ST     C15 5441   2.538   3.136   5.426
    1ST     H5R 5442   2.445   3.178   5.463
    1ST     H5S 5443   2.575   3.058   5.493
    1ST     C14 5444   2.642   3.244   5.400
    1ST     H4R 5445   2.735   3.208   5.356
    1ST     H4S 5446   2.600   3.320   5.335
    1ST     C13 5447   2.674   3.328   5.520
    1ST     H3R 5448   2.736   3.410   5.483
    1ST     H3S 5449   2.585   3.387   5.546
    1ST     C12 5450   2.742   3.270   5.640
    1ST     H2R 5451   2.671   3.198   5.681
    1ST     H2S 5452   2.840   3.231   5.611
    2PS     C11 5453   2.759   3.364   5.746
    2PS     O12 5454   2.863   3.412   5.784
    2PS     O11 5455   2.637   3.403   5.796
    2PS      C1 5456   2.633   3.487   5.916
    2PS      HR 5457   2.537   3.468   5.965
    2PS      HS 5458   2.709   3.446   5.982
    2PS      C2 5459   2.657   3.634   5.881
    2PS      HX 5460   2.758   3.639   5.840
    2PS      C3 5461   2.625   3.732   6.001
    2PS      HA 5462   2.715   3.759   6.056
    2PS      HB 5463   2.581   3.822   5.956
    2PS     O31 5464   2.539   3.670   6.102
    2PS     P31 5465   2.508   3.747   6.241
    2PS     O32 5466   2.654   3.800   6.287
    2PS     C31 5467   2.752   3.718   6.343
    2PS     H1A 5468   2.707   3.648   6.414
    2PS     H1B 5469   2.793   3.649   6.269
    2PS     C32 5470   2.862   3.801   6.406
    2PS     H2A 5471   2.913   3.867   6.335
    2PS     N31 5472   2.810   3.878   6.525
    2PS    HN1A 5473   2.734   3.943   6.499
    2PS    HN1B 5474   2.765   3.825   6.601
    2PS    HN1C 5475   2.883   3.941   6.564
    2PS     C33 5476   2.977   3.708   6.438
    2PS     O33 5477   2.431   3.869   6.208
    2PS     O34 5478   2.459   3.657   6.347
    2PS     O21 5479   2.575   3.671   5.769
    2PS     C21 5480   2.612   3.674   5.641
    2PS     O22 5481   2.721   3.636   5.600
    2PS     O35 5482   2.958   3.608   6.503
    2PS     O36 5483   3.084   3.732   6.393
    3DHA   C116 5484   2.458   4.045   4.269
    3DHA   H16R 5485   2.510   4.091   4.353
    3DHA   C115 5486   2.315   4.013   4.292
    3DHA   H15R 5487   2.278   4.077   4.373
    3DHA   H15S 5488   2.249   4.041   4.210
    3DHA   C114 5489   2.303   3.866   4.326
    3DHA   H14R 5490   2.239   3.817   4.254
    3DHA   C113 5491   2.353   3.799   4.432
    3DHA   H13R 5492   2.330   3.697   4.458
    3DHA   C112 5493   2.440   3.857   4.543
    3DHA   H12R 5494   2.514   3.780   4.566
    3DHA   H12S 5495   2.497   3.948   4.522
    3DHA   C111 5496   2.349   3.891   4.653
    3DHA   H11R 5497   2.303   3.987   4.631
    3DHA   C110 5498   2.339   3.845   4.777
    3DHA   H10R 5499   2.269   3.898   4.842
    3DHA    C19 5500   2.403   3.716   4.834
    3DHA    H9R 5501   2.328   3.663   4.894
    3DHA    H9S 5502   2.411   3.658   4.742
    3DHA    C18 5503   2.527   3.741   4.903
    3DHA    H8R 5504   2.608   3.793   4.852
    3DHA    C17 5505   2.544   3.719   5.035
    3DHA    H7R 5506   2.638   3.753   5.077
    3DHA    C16 5507   2.439   3.682   5.134
    3DHA    H6R 5508   2.393   3.766   5.185
    3DHA    H6S 5509   2.356   3.636   5.080
    3DHA    C15 5510   2.493   3.579   5.227
    3DHA    H5R 5511   2.494   3.477   5.190
    3DHA    C14 5512   2.550   3.607   5.344
    3DHA    H4R 5513   2.594   3.526   5.401
    3DHA    C13 5514   2.558   3.743   5.408
    3DHA    H3R 5515   2.660   3.781   5.398
    3DHA    H3S 5516   2.507   3.823   5.353
    3DHA    C12 5517   2.511   3.743   5.552
    3DHA    H2R 5518   2.496   3.844   5.592
    3DHA    H2S 5519   2.419   3.686   5.559
    3DHA   C117 5520   2.520   4.049   4.148
    3DHA   H17R 5521   2.615   4.102   4.143
    3DHA   C118 5522   2.469   3.969   4.032
    3DHA   H18R 5523   2.417   4.040   3.968
    3DHA   H18S 5524   2.398   3.897   4.073
    3DHA   C119 5525   2.579   3.896   3.964
    3DHA   H19R 5526   2.665   3.870   4.025
    3DHA   C120 5527   2.586   3.853   3.835
    3DHA   H20R 5528   2.666   3.788   3.800
    3DHA   C121 5529   2.488   3.869   3.724
    3DHA   H21R 5530   2.394   3.909   3.762
    3DHA   H21S 5531   2.464   3.772   3.680
    3DHA   C122 5532   2.519   3.950   3.600
    3DHA   H22R 5533   2.550   4.051   3.630
    3DHA   H22S 5534   2.431   3.967   3.538
    3DHA   H22T 5535   2.599   3.898   3.549
    1ST    C118 5536   3.813   0.708   4.385
    1ST    H18R 5537   3.902   0.770   4.396
    1ST    H18S 5538   3.752   0.753   4.306
    1ST    H18T 5539   3.847   0.611   4.349
    1ST    C117 5540   3.728   0.707   4.508
    1ST    H17R 5541   3.644   0.638   4.494
    1ST    H17S 5542   3.789   0.660   4.586
    1ST    C116 5543   3.682   0.837   4.567
    1ST    H16R 5544   3.765   0.908   4.578
    1ST    H16S 5545   3.616   0.892   4.499
    1ST    C115 5546   3.617   0.837   4.701
    1ST    H15R 5547   3.529   0.773   4.693
    1ST    H15S 5548   3.673   0.795   4.785
    1ST    C114 5549   3.568   0.981   4.735
    1ST    H14R 5550   3.651   1.052   4.735
    1ST    H14S 5551   3.496   1.012   4.659
    1ST    C113 5552   3.489   0.994   4.861
    1ST    H13R 5553   3.408   0.921   4.856
    1ST    H13S 5554   3.552   0.951   4.939
    1ST    C112 5555   3.420   1.130   4.900
    1ST    H12R 5556   3.502   1.199   4.922
    1ST    H12S 5557   3.359   1.166   4.817
    1ST    C111 5558   3.321   1.112   5.016
    1ST    H11R 5559   3.261   1.021   5.002
    1ST    H11S 5560   3.371   1.074   5.105
    1ST    C110 5561   3.239   1.233   5.045
    1ST    H10R 5562   3.176   1.267   4.962
    1ST    H10S 5563   3.158   1.208   5.113
    1ST     C19 5564   3.318   1.348   5.112
    1ST     H9R 5565   3.358   1.412   5.034
    1ST     H9S 5566   3.246   1.409   5.168
    1ST     C18 5567   3.419   1.317   5.216
    1ST     H8R 5568   3.369   1.259   5.294
    1ST     H8S 5569   3.504   1.268   5.168
    1ST     C17 5570   3.479   1.448   5.264
    1ST     H7R 5571   3.536   1.496   5.185
    1ST     H7S 5572   3.399   1.520   5.277
    1ST     C16 5573   3.571   1.441   5.386
    1ST     H6R 5574   3.528   1.382   5.467
    1ST     H6S 5575   3.665   1.393   5.360
    1ST     C15 5576   3.607   1.576   5.450
    1ST     H5R 5577   3.658   1.637   5.374
    1ST     H5S 5578   3.518   1.637   5.468
    1ST     C14 5579   3.671   1.569   5.584
    1ST     H4R 5580   3.667   1.668   5.630
    1ST     H4S 5581   3.613   1.504   5.649
    1ST     C13 5582   3.810   1.513   5.586
    1ST     H3R 5583   3.802   1.408   5.556
    1ST     H3S 5584   3.862   1.562   5.504
    1ST     C12 5585   3.888   1.522   5.721
    1ST     H2R 5586   3.984   1.471   5.707
    1ST     H2S 5587   3.929   1.617   5.753
    2PS     C11 5588   3.810   1.463   5.833
    2PS     O12 5589   3.770   1.521   5.933
    2PS     O11 5590   3.789   1.337   5.812
    2PS      C1 5591   3.706   1.255   5.895
    2PS      HR 5592   3.702   1.153   5.857
    2PS      HS 5593   3.742   1.254   5.998
    2PS      C2 5594   3.560   1.311   5.901
    2PS      HX 5595   3.554   1.419   5.886
    2PS      C3 5596   3.497   1.268   6.027
    2PS      HA 5597   3.392   1.295   6.015
    2PS      HB 5598   3.505   1.159   6.034
    2PS     O31 5599   3.555   1.336   6.134
    2PS     P31 5600   3.496   1.308   6.278
    2PS     O32 5601   3.518   1.152   6.309
    2PS     C31 5602   3.649   1.095   6.336
    2PS     H1A 5603   3.684   1.079   6.233
    2PS     H1B 5604   3.721   1.165   6.380
    2PS     C32 5605   3.642   0.963   6.420
    2PS     H2A 5606   3.620   0.995   6.522
    2PS     N31 5607   3.527   0.871   6.376
    2PS    HN1A 5608   3.523   0.789   6.438
    2PS    HN1B 5609   3.439   0.926   6.373
    2PS    HN1C 5610   3.545   0.824   6.286
    2PS     C33 5611   3.775   0.897   6.420
    2PS     O33 5612   3.571   1.392   6.372
    2PS     O34 5613   3.345   1.335   6.269
    2PS     O21 5614   3.490   1.247   5.790
    2PS     C21 5615   3.358   1.230   5.777
    2PS     O22 5616   3.273   1.279   5.844
    2PS     O35 5617   3.871   0.964   6.453
    2PS     O36 5618   3.789   0.775   6.429
    3DHA   C116 5619   3.522   0.253   5.158
    3DHA   H16R 5620   3.564   0.155   5.182
    3DHA   C115 5621   3.508   0.346   5.283
    3DHA   H15R 5622   3.610   0.347   5.321
    3DHA   H15S 5623   3.491   0.450   5.254
    3DHA   C114 5624   3.405   0.289   5.376
    3DHA   H14R 5625   3.326   0.236   5.323
    3DHA   C113 5626   3.414   0.278   5.509
    3DHA   H13R 5627   3.340   0.216   5.560
    3DHA   C112 5628   3.516   0.332   5.604
    3DHA   H12R 5629   3.564   0.243   5.646
    3DHA   H12S 5630   3.592   0.388   5.549
    3DHA   C111 5631   3.454   0.413   5.717
    3DHA   H11R 5632   3.408   0.344   5.787
    3DHA   C110 5633   3.446   0.547   5.731
    3DHA   H10R 5634   3.402   0.600   5.814
    3DHA    C19 5635   3.482   0.637   5.609
    3DHA    H9R 5636   3.491   0.736   5.654
    3DHA    H9S 5637   3.581   0.621   5.567
    3DHA    C18 5638   3.373   0.627   5.500
    3DHA    H8R 5639   3.382   0.535   5.443
    3DHA    C17 5640   3.286   0.725   5.461
    3DHA    H7R 5641   3.229   0.708   5.370
    3DHA    C16 5642   3.267   0.855   5.529
    3DHA    H6R 5643   3.218   0.847   5.626
    3DHA    H6S 5644   3.366   0.889   5.558
    3DHA    C15 5645   3.197   0.962   5.444
    3DHA    H5R 5646   3.182   0.931   5.341
    3DHA    C14 5647   3.156   1.080   5.500
    3DHA    H4R 5648   3.087   1.143   5.445
    3DHA    C13 5649   3.180   1.131   5.638
    3DHA    H3R 5650   3.103   1.207   5.656
    3DHA    H3S 5651   3.154   1.049   5.705
    3DHA    C12 5652   3.320   1.183   5.637
    3DHA    H2R 5653   3.391   1.107   5.602
    3DHA    H2S 5654   3.331   1.261   5.561
    3DHA   C117 5655   3.484   0.280   5.031
    3DHA   H17R 5656   3.499   0.205   4.954
    3DHA   C118 5657   3.420   0.403   4.986
    3DHA   H18R 5658   3.488   0.442   4.909
    3DHA   H18S 5659   3.403   0.479   5.063
    3DHA   C119 5660   3.292   0.362   4.916
    3DHA   H19R 5661   3.313   0.298   4.831
    3DHA   C120 5662   3.168   0.397   4.958
    3DHA   H20R 5663   3.085   0.364   4.897
    3DHA   C121 5664   3.141   0.466   5.086
    3DHA   H21R 5665   3.187   0.566   5.087
    3DHA   H21S 5666   3.194   0.425   5.172
    3DHA   C122 5667   2.997   0.492   5.115
    3DHA   H22R 5668   2.945   0.397   5.126
    3DHA   H22S 5669   2.947   0.555   5.041
    3DHA   H22T 5670   2.975   0.538   5.212
    1ST    C118 5671   5.410   4.074   4.477
    1ST    H18R 5672   5.308   4.054   4.445
    1ST    H18S 5673   5.436   4.178   4.457
    1ST    H18T 5674   5.391   4.051   4.582
    1ST    C117 5675   5.526   3.988   4.419
    1ST    H17R 5676   5.493   3.885   4.429
    1ST    H17S 5677   5.526   4.008   4.311
    1ST    C116 5678   5.669   4.004   4.480
    1ST    H16R 5679   5.729   3.951   4.405
    1ST    H16S 5680   5.705   4.107   4.487
    1ST    C115 5681   5.696   3.938   4.619
    1ST    H15R 5682   5.799   3.958   4.649
    1ST    H15S 5683   5.628   3.980   4.694
    1ST    C114 5684   5.677   3.782   4.611
    1ST    H14R 5685   5.572   3.776   4.581
    1ST    H14S 5686   5.741   3.748   4.529
    1ST    C113 5687   5.679   3.705   4.744
    1ST    H13R 5688   5.587   3.718   4.802
    1ST    H13S 5689   5.690   3.602   4.710
    1ST    C112 5690   5.794   3.746   4.834
    1ST    H12R 5691   5.879   3.734   4.765
    1ST    H12S 5692   5.800   3.850   4.867
    1ST    C111 5693   5.796   3.646   4.953
    1ST    H11R 5694   5.704   3.649   5.013
    1ST    H11S 5695   5.802   3.542   4.920
    1ST    C110 5696   5.909   3.663   5.057
    1ST    H10R 5697   6.008   3.670   5.012
    1ST    H10S 5698   5.887   3.749   5.120
    1ST     C19 5699   5.912   3.547   5.160
    1ST     H9R 5700   5.813   3.534   5.204
    1ST     H9S 5701   5.949   3.454   5.117
    1ST     C18 5702   6.003   3.573   5.282
    1ST     H8R 5703   6.010   3.481   5.339
    1ST     H8S 5704   6.102   3.599   5.244
    1ST     C17 5705   5.958   3.691   5.371
    1ST     H7R 5706   5.947   3.778   5.306
    1ST     H7S 5707   5.864   3.669   5.423
    1ST     C16 5708   6.058   3.749   5.469
    1ST     H6R 5709   6.094   3.668   5.532
    1ST     H6S 5710   6.146   3.792   5.419
    1ST     C15 5711   5.985   3.849   5.556
    1ST     H5R 5712   5.949   3.934   5.497
    1ST     H5S 5713   5.895   3.809   5.603
    1ST     C14 5714   6.070   3.896   5.674
    1ST     H4R 5715   6.121   3.814   5.725
    1ST     H4S 5716   6.148   3.956   5.628
    1ST     C13 5717   5.998   3.994   5.773
    1ST     H3R 5718   5.921   4.055   5.724
    1ST     H3S 5719   5.952   3.945   5.859
    1ST     C12 5720   6.097   4.105   5.833
    1ST     H2R 5721   6.166   4.150   5.762
    1ST     H2S 5722   6.037   4.192   5.862
    2PS     C11 5723   6.182   4.082   5.959
    2PS     O12 5724   6.218   4.170   6.034
    2PS     O11 5725   6.220   3.952   5.978
    2PS      C1 5726   6.275   3.920   6.098
    2PS      HR 5727   6.326   3.823   6.099
    2PS      HS 5728   6.363   3.981   6.121
    2PS      C2 5729   6.178   3.937   6.216
    2PS      HX 5730   6.156   4.044   6.217
    2PS      C3 5731   6.248   3.893   6.349
    2PS      HA 5732   6.353   3.924   6.349
    2PS      HB 5733   6.203   3.941   6.436
    2PS     O31 5734   6.230   3.753   6.351
    2PS     P31 5735   6.268   3.671   6.487
    2PS     O32 5736   6.127   3.636   6.557
    2PS     C31 5737   6.056   3.744   6.618
    2PS     H1A 5738   6.129   3.795   6.681
    2PS     H1B 5739   6.022   3.810   6.537
    2PS     C32 5740   5.935   3.697   6.700
    2PS     H2A 5741   5.861   3.639   6.644
    2PS     N31 5742   5.986   3.601   6.805
    2PS    HN1A 5743   5.913   3.539   6.842
    2PS    HN1B 5744   6.057   3.536   6.768
    2PS    HN1C 5745   6.020   3.659   6.883
    2PS     C33 5746   5.859   3.814   6.750
    2PS     O33 5747   6.316   3.532   6.459
    2PS     O34 5748   6.350   3.750   6.583
    2PS     O21 5749   6.054   3.862   6.195
    2PS     C21 5750   5.943   3.878   6.264
    2PS     O22 5751   5.931   3.961   6.351
    2PS     O35 5752   5.774   3.857   6.679
    2PS     O36 5753   5.869   3.853   6.864
    3DHA   C116 5754   5.732   3.101   4.982
    3DHA   H16R 5755   5.724   2.999   5.018
    3DHA   C115 5756   5.762   3.198   5.104
    3DHA   H15R 5757   5.755   3.302   5.073
    3DHA   H15S 5758   5.693   3.180   5.186
    3DHA   C114 5759   5.901   3.176   5.156
    3DHA   H14R 5760   5.982   3.138   5.094
    3DHA   C113 5761   5.948   3.216   5.278
    3DHA   H13R 5762   6.053   3.198   5.298
    3DHA   C112 5763   5.876   3.261   5.405
    3DHA   H12R 5764   5.820   3.352   5.381
    3DHA   H12S 5765   5.810   3.180   5.435
    3DHA   C111 5766   5.970   3.290   5.521
    3DHA   H11R 5767   6.061   3.230   5.521
    3DHA   C110 5768   5.965   3.375   5.621
    3DHA   H10R 5769   6.048   3.377   5.691
    3DHA    C19 5770   5.841   3.452   5.655
    3DHA    H9R 5771   5.845   3.555   5.620
    3DHA    H9S 5772   5.759   3.397   5.609
    3DHA    C18 5773   5.830   3.428   5.801
    3DHA    H8R 5774   5.845   3.329   5.841
    3DHA    C17 5775   5.791   3.525   5.888
    3DHA    H7R 5776   5.789   3.492   5.992
    3DHA    C16 5777   5.756   3.666   5.866
    3DHA    H6R 5778   5.838   3.732   5.894
    3DHA    H6S 5779   5.750   3.689   5.760
    3DHA    C15 5780   5.639   3.695   5.952
    3DHA    H5R 5781   5.545   3.655   5.917
    3DHA    C14 5782   5.632   3.787   6.049
    3DHA    H4R 5783   5.536   3.805   6.097
    3DHA    C13 5784   5.744   3.877   6.108
    3DHA    H3R 5785   5.793   3.916   6.019
    3DHA    H3S 5786   5.699   3.961   6.162
    3DHA    C12 5787   5.832   3.797   6.206
    3DHA    H2R 5788   5.764   3.765   6.285
    3DHA    H2S 5789   5.870   3.707   6.156
    3DHA   C117 5790   5.722   3.127   4.854
    3DHA   H17R 5791   5.710   3.039   4.792
    3DHA   C118 5792   5.731   3.264   4.797
    3DHA   H18R 5793   5.833   3.301   4.800
    3DHA   H18S 5794   5.678   3.343   4.851
    3DHA   C119 5795   5.687   3.278   4.660
    3DHA   H19R 5796   5.580   3.280   4.645
    3DHA   C120 5797   5.764   3.296   4.551
    3DHA   H20R 5798   5.720   3.313   4.454
    3DHA   C121 5799   5.913   3.300   4.550
    3DHA   H21R 5800   5.942   3.244   4.461
    3DHA   H21S 5801   5.949   3.254   4.642
    3DHA   C122 5802   5.954   3.448   4.528
    3DHA   H22R 5803   6.056   3.465   4.562
    3DHA   H22S 5804   5.896   3.514   4.594
    3DHA   H22T 5805   5.947   3.484   4.425
    1ST    C118 5806   0.936   1.542   4.465
    1ST    H18R 5807   0.956   1.490   4.559
    1ST    H18S 5808   1.027   1.576   4.414
    1ST    H18T 5809   0.893   1.472   4.394
    1ST    C117 5810   0.845   1.664   4.502
    1ST    H17R 5811   0.794   1.701   4.413
    1ST    H17S 5812   0.763   1.619   4.559
    1ST    C116 5813   0.914   1.774   4.589
    1ST    H16R 5814   0.960   1.729   4.677
    1ST    H16S 5815   0.995   1.814   4.528
    1ST    C115 5816   0.821   1.889   4.646
    1ST    H15R 5817   0.774   1.927   4.555
    1ST    H15S 5818   0.744   1.850   4.713
    1ST    C114 5819   0.883   2.011   4.701
    1ST    H14R 5820   0.963   1.998   4.774
    1ST    H14S 5821   0.929   2.076   4.627
    1ST    C113 5822   0.785   2.102   4.777
    1ST    H13R 5823   0.693   2.109   4.718
    1ST    H13S 5824   0.758   2.043   4.866
    1ST    C112 5825   0.831   2.241   4.830
    1ST    H12R 5826   0.911   2.259   4.758
    1ST    H12S 5827   0.756   2.317   4.808
    1ST    C111 5828   0.870   2.246   4.978
    1ST    H11R 5829   0.796   2.190   5.036
    1ST    H11S 5830   0.957   2.179   4.973
    1ST    C110 5831   0.907   2.375   5.039
    1ST    H10R 5832   0.985   2.417   4.975
    1ST    H10S 5833   0.822   2.442   5.024
    1ST     C19 5834   0.961   2.350   5.179
    1ST     H9R 5835   0.878   2.289   5.214
    1ST     H9S 5836   1.052   2.291   5.177
    1ST     C18 5837   0.980   2.476   5.267
    1ST     H8R 5838   1.077   2.517   5.238
    1ST     H8S 5839   0.900   2.548   5.253
    1ST     C17 5840   0.981   2.438   5.414
    1ST     H7R 5841   1.020   2.336   5.423
    1ST     H7S 5842   1.053   2.492   5.475
    1ST     C16 5843   0.846   2.446   5.486
    1ST     H6R 5844   0.809   2.548   5.491
    1ST     H6S 5845   0.773   2.390   5.428
    1ST     C15 5846   0.834   2.392   5.626
    1ST     H5R 5847   0.909   2.439   5.691
    1ST     H5S 5848   0.736   2.410   5.670
    1ST     C14 5849   0.863   2.232   5.639
    1ST     H4R 5850   0.810   2.172   5.565
    1ST     H4S 5851   0.965   2.218   5.601
    1ST     C13 5852   0.855   2.181   5.786
    1ST     H3R 5853   0.910   2.088   5.800
    1ST     H3S 5854   0.913   2.259   5.837
    1ST     C12 5855   0.716   2.184   5.845
    1ST     H2R 5856   0.676   2.285   5.857
    1ST     H2S 5857   0.647   2.131   5.780
    2PS     C11 5858   0.704   2.130   5.981
    2PS     O12 5859   0.606   2.155   6.043
    2PS     O11 5860   0.804   2.048   6.024
    2PS      C1 5861   0.791   1.978   6.149
    2PS      HR 5862   0.884   1.930   6.179
    2PS      HS 5863   0.772   2.053   6.226
    2PS      C2 5864   0.668   1.882   6.139
    2PS      HX 5865   0.580   1.937   6.103
    2PS      C3 5866   0.643   1.835   6.281
    2PS      HA 5867   0.592   1.907   6.346
    2PS      HB 5868   0.575   1.750   6.274
    2PS     O31 5869   0.766   1.793   6.336
    2PS     P31 5870   0.781   1.784   6.494
    2PS     O32 5871   0.784   1.941   6.544
    2PS     C31 5872   0.675   2.004   6.610
    2PS     H1A 5873   0.581   1.979   6.560
    2PS     H1B 5874   0.684   1.949   6.704
    2PS     C32 5875   0.704   2.154   6.631
    2PS     H2A 5876   0.775   2.153   6.714
    2PS     N31 5877   0.774   2.220   6.512
    2PS    HN1A 5878   0.712   2.208   6.430
    2PS    HN1B 5879   0.782   2.322   6.524
    2PS    HN1C 5880   0.871   2.189   6.496
    2PS     C33 5881   0.575   2.225   6.685
    2PS     O33 5882   0.664   1.709   6.537
    2PS     O34 5883   0.915   1.729   6.534
    2PS     O21 5884   0.692   1.764   6.052
    2PS     C21 5885   0.709   1.778   5.913
    2PS     O22 5886   0.666   1.871   5.847
    2PS     O35 5887   0.556   2.338   6.651
    2PS     O36 5888   0.494   2.165   6.762
    3DHA   C116 5889   0.572   2.565   4.905
    3DHA   H16R 5890   0.589   2.475   4.847
    3DHA   C115 5891   0.546   2.539   5.050
    3DHA   H15R 5892   0.622   2.490   5.111
    3DHA   H15S 5893   0.540   2.639   5.093
    3DHA   C114 5894   0.412   2.481   5.071
    3DHA   H14R 5895   0.333   2.529   5.014
    3DHA   C113 5896   0.386   2.364   5.136
    3DHA   H13R 5897   0.281   2.338   5.132
    3DHA   C112 5898   0.478   2.268   5.209
    3DHA   H12R 5899   0.558   2.324   5.258
    3DHA   H12S 5900   0.414   2.217   5.280
    3DHA   C111 5901   0.539   2.175   5.111
    3DHA   H11R 5902   0.576   2.213   5.016
    3DHA   C110 5903   0.568   2.050   5.146
    3DHA   H10R 5904   0.622   1.997   5.068
    3DHA    C19 5905   0.537   1.968   5.274
    3DHA    H9R 5906   0.436   1.984   5.312
    3DHA    H9S 5907   0.539   1.860   5.258
    3DHA    C18 5908   0.649   2.006   5.376
    3DHA    H8R 5909   0.699   2.099   5.350
    3DHA    C17 5910   0.701   1.930   5.472
    3DHA    H7R 5911   0.785   1.975   5.525
    3DHA    C16 5912   0.645   1.798   5.502
    3DHA    H6R 5913   0.607   1.802   5.604
    3DHA    H6S 5914   0.550   1.774   5.454
    3DHA    C15 5915   0.752   1.691   5.493
    3DHA    H5R 5916   0.754   1.633   5.401
    3DHA    C14 5917   0.827   1.645   5.599
    3DHA    H4R 5918   0.887   1.554   5.587
    3DHA    C13 5919   0.859   1.712   5.726
    3DHA    H3R 5920   0.966   1.702   5.743
    3DHA    H3S 5921   0.853   1.819   5.709
    3DHA    C12 5922   0.778   1.664   5.847
    3DHA    H2R 5923   0.703   1.586   5.832
    3DHA    H2S 5924   0.853   1.619   5.913
    3DHA   C117 5925   0.607   2.680   4.853
    3DHA   H17R 5926   0.629   2.682   4.746
    3DHA   C118 5927   0.616   2.812   4.922
    3DHA   H18R 5928   0.521   2.832   4.972
    3DHA   H18S 5929   0.640   2.893   4.852
    3DHA   C119 5930   0.741   2.803   5.005
    3DHA   H19R 5931   0.823   2.750   4.957
    3DHA   C120 5932   0.751   2.848   5.132
    3DHA   H20R 5933   0.835   2.821   5.196
    3DHA   C121 5934   0.640   2.912   5.211
    3DHA   H21R 5935   0.540   2.900   5.168
    3DHA   H21S 5936   0.662   3.019   5.214
    3DHA   C122 5937   0.642   2.825   5.342
    3DHA   H22R 5938   0.561   2.846   5.412
    3DHA   H22S 5939   0.731   2.843   5.402
    3DHA   H22T 5940   0.643   2.720   5.314
    1ST    C118 5941  -0.566   5.116   3.934
    1ST    H18R 5942  -0.525   5.194   3.869
    1ST    H18S 5943  -0.628   5.169   4.007
    1ST    H18T 5944  -0.624   5.050   3.868
    1ST    C117 5945  -0.456   5.033   3.994
    1ST    H17R 5946  -0.501   4.946   4.043
    1ST    H17S 5947  -0.390   4.994   3.917
    1ST    C116 5948  -0.379   5.123   4.099
    1ST    H16R 5949  -0.351   5.208   4.036
    1ST    H16S 5950  -0.446   5.165   4.174
    1ST    C115 5951  -0.253   5.063   4.160
    1ST    H15R 5952  -0.194   5.035   4.072
    1ST    H15S 5953  -0.209   5.148   4.212
    1ST    C114 5954  -0.276   4.935   4.243
    1ST    H14R 5955  -0.343   4.951   4.328
    1ST    H14S 5956  -0.327   4.857   4.186
    1ST    C113 5957  -0.144   4.881   4.305
    1ST    H13R 5958  -0.079   4.829   4.235
    1ST    H13S 5959  -0.092   4.967   4.348
    1ST    C112 5960  -0.162   4.774   4.410
    1ST    H12R 5961  -0.257   4.721   4.414
    1ST    H12S 5962  -0.091   4.695   4.382
    1ST    C111 5963  -0.128   4.813   4.555
    1ST    H11R 5964  -0.029   4.858   4.544
    1ST    H11S 5965  -0.192   4.885   4.606
    1ST    C110 5966  -0.118   4.688   4.643
    1ST    H10R 5967  -0.222   4.681   4.675
    1ST    H10S 5968  -0.102   4.601   4.579
    1ST     C19 5969  -0.041   4.710   4.778
    1ST     H9R 5970   0.066   4.711   4.758
    1ST     H9S 5971  -0.064   4.811   4.812
    1ST     C18 5972  -0.083   4.609   4.890
    1ST     H8R 5973  -0.189   4.607   4.915
    1ST     H8S 5974  -0.065   4.511   4.846
    1ST     C17 5975  -0.010   4.628   5.026
    1ST     H7R 5976   0.078   4.568   5.005
    1ST     H7S 5977   0.029   4.728   5.047
    1ST     C16 5978  -0.077   4.576   5.151
    1ST     H6R 5979  -0.181   4.605   5.137
    1ST     H6S 5980  -0.076   4.467   5.151
    1ST     C15 5981  -0.023   4.619   5.284
    1ST     H5R 5982   0.085   4.606   5.283
    1ST     H5S 5983  -0.039   4.727   5.288
    1ST     C14 5984  -0.080   4.532   5.400
    1ST     H4R 5985  -0.187   4.551   5.408
    1ST     H4S 5986  -0.078   4.426   5.375
    1ST     C13 5987  -0.009   4.552   5.532
    1ST     H3R 5988   0.095   4.529   5.513
    1ST     H3S 5989  -0.013   4.658   5.560
    1ST     C12 5990  -0.049   4.455   5.643
    1ST     H2R 5991  -0.153   4.467   5.673
    1ST     H2S 5992  -0.054   4.350   5.611
    2PS     C11 5993   0.029   4.471   5.760
    2PS     O12 5994  -0.001   4.553   5.850
    2PS     O11 5995   0.131   4.389   5.759
    2PS      C1 5996   0.207   4.382   5.884
    2PS      HR 5997   0.308   4.354   5.854
    2PS      HS 5998   0.216   4.484   5.921
    2PS      C2 5999   0.147   4.293   5.992
    2PS      HX 6000   0.041   4.312   6.009
    2PS      C3 6001   0.221   4.303   6.132
    2PS      HA 6002   0.324   4.272   6.116
    2PS      HB 6003   0.205   4.398   6.184
    2PS     O31 6004   0.178   4.201   6.213
    2PS     P31 6005   0.183   4.203   6.377
    2PS     O32 6006   0.080   4.316   6.412
    2PS     C31 6007  -0.053   4.292   6.386
    2PS     H1A 6008  -0.066   4.293   6.278
    2PS     H1B 6009  -0.081   4.198   6.435
    2PS     C32 6010  -0.124   4.414   6.440
    2PS     H2A 6011  -0.070   4.452   6.527
    2PS     N31 6012  -0.131   4.525   6.337
    2PS    HN1A 6013  -0.194   4.601   6.368
    2PS    HN1B 6014  -0.045   4.576   6.310
    2PS    HN1C 6015  -0.173   4.500   6.246
    2PS     C33 6016  -0.260   4.360   6.487
    2PS     O33 6017   0.148   4.075   6.435
    2PS     O34 6018   0.310   4.264   6.418
    2PS     O21 6019   0.157   4.152   5.946
    2PS     C21 6020   0.087   4.112   5.840
    2PS     O22 6021  -0.015   4.162   5.800
    2PS     O35 6022  -0.361   4.360   6.416
    2PS     O36 6023  -0.262   4.293   6.584
    3DHA   C116 6024   0.531   3.721   4.809
    3DHA   H16R 6025   0.522   3.764   4.909
    3DHA   C115 6026   0.455   3.790   4.697
    3DHA   H15R 6027   0.514   3.862   4.639
    3DHA   H15S 6028   0.422   3.720   4.619
    3DHA   C114 6029   0.337   3.870   4.741
    3DHA   H14R 6030   0.356   3.976   4.730
    3DHA   C113 6031   0.222   3.815   4.780
    3DHA   H13R 6032   0.143   3.887   4.800
    3DHA   C112 6033   0.186   3.669   4.786
    3DHA   H12R 6034   0.089   3.653   4.739
    3DHA   H12S 6035   0.263   3.614   4.732
    3DHA   C111 6036   0.193   3.610   4.922
    3DHA   H11R 6037   0.271   3.534   4.924
    3DHA   C110 6038   0.135   3.650   5.037
    3DHA   H10R 6039   0.159   3.579   5.116
    3DHA    C19 6040   0.033   3.757   5.057
    3DHA    H9R 6041  -0.018   3.792   4.967
    3DHA    H9S 6042  -0.052   3.726   5.117
    3DHA    C18 6043   0.100   3.877   5.119
    3DHA    H8R 6044   0.152   3.943   5.049
    3DHA    C17 6045   0.083   3.909   5.251
    3DHA    H7R 6046   0.130   4.003   5.278
    3DHA    C16 6047   0.016   3.826   5.355
    3DHA    H6R 6048  -0.067   3.886   5.393
    3DHA    H6S 6049  -0.046   3.748   5.308
    3DHA    C15 6050   0.105   3.775   5.468
    3DHA    H5R 6051   0.161   3.686   5.443
    3DHA    C14 6052   0.145   3.828   5.580
    3DHA    H4R 6053   0.212   3.776   5.648
    3DHA    C13 6054   0.083   3.953   5.640
    3DHA    H3R 6055   0.103   4.038   5.575
    3DHA    H3S 6056  -0.025   3.946   5.651
    3DHA    C12 6057   0.152   3.993   5.769
    3DHA    H2R 6058   0.150   3.906   5.834
    3DHA    H2S 6059   0.258   4.007   5.751
    3DHA   C117 6060   0.604   3.609   4.815
    3DHA   H17R 6061   0.654   3.585   4.908
    3DHA   C118 6062   0.634   3.513   4.704
    3DHA   H18R 6063   0.741   3.507   4.687
    3DHA   H18S 6064   0.588   3.554   4.613
    3DHA   C119 6065   0.566   3.378   4.721
    3DHA   H19R 6066   0.458   3.385   4.729
    3DHA   C120 6067   0.633   3.263   4.740
    3DHA   H20R 6068   0.578   3.173   4.768
    3DHA   C121 6069   0.781   3.247   4.721
    3DHA   H21R 6070   0.815   3.323   4.650
    3DHA   H21S 6071   0.807   3.148   4.682
    3DHA   C122 6072   0.869   3.287   4.837
    3DHA   H22R 6073   0.972   3.282   4.802
    3DHA   H22S 6074   0.873   3.222   4.924
    3DHA   H22T 6075   0.850   3.391   4.864
    1ST    C118 6076   0.272   0.798   4.475
    1ST    H18R 6077   0.167   0.803   4.504
    1ST    H18S 6078   0.327   0.717   4.522
    1ST    H18T 6079   0.268   0.769   4.370
    1ST    C117 6080   0.362   0.915   4.512
    1ST    H17R 6081   0.457   0.914   4.459
    1ST    H17S 6082   0.322   1.007   4.471
    1ST    C116 6083   0.375   0.923   4.666
    1ST    H16R 6084   0.274   0.936   4.705
    1ST    H16S 6085   0.416   0.834   4.714
    1ST    C115 6086   0.448   1.046   4.704
    1ST    H15R 6087   0.556   1.031   4.690
    1ST    H15S 6088   0.409   1.130   4.646
    1ST    C114 6089   0.421   1.092   4.846
    1ST    H14R 6090   0.478   1.182   4.867
    1ST    H14S 6091   0.317   1.124   4.860
    1ST    C113 6092   0.468   0.995   4.957
    1ST    H13R 6093   0.403   0.907   4.960
    1ST    H13S 6094   0.570   0.965   4.931
    1ST    C112 6095   0.456   1.038   5.105
    1ST    H12R 6096   0.544   1.103   5.111
    1ST    H12S 6097   0.366   1.095   5.131
    1ST    C111 6098   0.472   0.925   5.201
    1ST    H11R 6099   0.405   0.841   5.182
    1ST    H11S 6100   0.573   0.890   5.176
    1ST    C110 6101   0.480   0.949   5.349
    1ST    H10R 6102   0.549   0.876   5.392
    1ST    H10S 6103   0.510   1.054   5.360
    1ST     C19 6104   0.342   0.944   5.414
    1ST     H9R 6105   0.278   1.015   5.361
    1ST     H9S 6106   0.294   0.850   5.386
    1ST     C18 6107   0.338   0.958   5.562
    1ST     H8R 6108   0.387   1.051   5.590
    1ST     H8S 6109   0.231   0.960   5.584
    1ST     C17 6110   0.408   0.857   5.644
    1ST     H7R 6111   0.384   0.759   5.602
    1ST     H7S 6112   0.510   0.865   5.607
    1ST     C16 6113   0.405   0.865   5.793
    1ST     H6R 6114   0.472   0.788   5.831
    1ST     H6S 6115   0.459   0.954   5.827
    1ST     C15 6116   0.268   0.862   5.859
    1ST     H5R 6117   0.203   0.946   5.832
    1ST     H5S 6118   0.218   0.770   5.826
    1ST     C14 6119   0.271   0.877   6.011
    1ST     H4R 6120   0.328   0.967   6.034
    1ST     H4S 6121   0.169   0.893   6.047
    1ST     C13 6122   0.327   0.749   6.077
    1ST     H3R 6123   0.244   0.678   6.082
    1ST     H3S 6124   0.396   0.696   6.011
    1ST     C12 6125   0.372   0.763   6.221
    1ST     H2R 6126   0.465   0.819   6.207
    1ST     H2S 6127   0.311   0.820   6.290
    2PS     C11 6128   0.420   0.638   6.276
    2PS     O12 6129   0.536   0.609   6.286
    2PS     O11 6130   0.324   0.550   6.316
    2PS      C1 6131   0.361   0.417   6.357
    2PS      HR 6132   0.415   0.363   6.279
    2PS      HS 6133   0.430   0.423   6.441
    2PS      C2 6134   0.234   0.341   6.400
    2PS      HX 6135   0.165   0.410   6.451
    2PS      C3 6136   0.273   0.231   6.494
    2PS      HA 6137   0.288   0.134   6.445
    2PS      HB 6138   0.356   0.255   6.561
    2PS     O31 6139   0.163   0.212   6.584
    2PS     P31 6140   0.169   0.103   6.698
    2PS     O32 6141   0.291   0.143   6.795
    2PS     C31 6142   0.277   0.249   6.888
    2PS     H1A 6143   0.257   0.339   6.828
    2PS     H1B 6144   0.193   0.227   6.954
    2PS     C32 6145   0.413   0.243   6.964
    2PS     H2A 6146   0.419   0.142   7.005
    2PS     N31 6147   0.527   0.268   6.874
    2PS    HN1A 6148   0.617   0.257   6.922
    2PS    HN1B 6149   0.529   0.194   6.803
    2PS    HN1C 6150   0.533   0.362   6.830
    2PS     C33 6151   0.400   0.326   7.091
    2PS     O33 6152   0.045   0.113   6.771
    2PS     O34 6153   0.190  -0.021   6.627
    2PS     O21 6154   0.175   0.281   6.286
    2PS     C21 6155   0.043   0.246   6.293
    2PS     O22 6156  -0.038   0.293   6.376
    2PS     O35 6157   0.320   0.298   7.182
    2PS     O36 6158   0.472   0.423   7.102
    3DHA   C116 6159  -0.070  -0.271   5.546
    3DHA   H16R 6160  -0.170  -0.289   5.585
    3DHA   C115 6161   0.031  -0.310   5.651
    3DHA   H15R 6162   0.118  -0.245   5.655
    3DHA   H15S 6163  -0.007  -0.303   5.753
    3DHA   C114 6164   0.091  -0.445   5.625
    3DHA   H14R 6165   0.146  -0.446   5.532
    3DHA   C113 6166   0.084  -0.557   5.693
    3DHA   H13R 6167   0.141  -0.639   5.651
    3DHA   C112 6168  -0.005  -0.586   5.816
    3DHA   H12R 6169  -0.039  -0.492   5.860
    3DHA   H12S 6170  -0.100  -0.632   5.786
    3DHA   C111 6171   0.066  -0.666   5.920
    3DHA   H11R 6172   0.036  -0.769   5.942
    3DHA   C110 6173   0.173  -0.622   5.991
    3DHA   H10R 6174   0.230  -0.691   6.053
    3DHA    C19 6175   0.230  -0.485   5.978
    3DHA    H9R 6176   0.320  -0.474   5.918
    3DHA    H9S 6177   0.163  -0.423   5.919
    3DHA    C18 6178   0.245  -0.422   6.109
    3DHA    H8R 6179   0.329  -0.460   6.166
    3DHA    C17 6180   0.166  -0.327   6.162
    3DHA    H7R 6181   0.188  -0.313   6.267
    3DHA    C16 6182   0.036  -0.268   6.111
    3DHA    H6R 6183  -0.023  -0.336   6.050
    3DHA    H6S 6184  -0.020  -0.230   6.196
    3DHA    C15 6185   0.053  -0.159   6.009
    3DHA    H5R 6186   0.053  -0.193   5.906
    3DHA    C14 6187   0.070  -0.026   6.032
    3DHA    H4R 6188   0.081   0.049   5.955
    3DHA    C13 6189   0.086   0.040   6.167
    3DHA    H3R 6190   0.055  -0.024   6.251
    3DHA    H3S 6191   0.190   0.064   6.185
    3DHA    C12 6192   0.006   0.165   6.180
    3DHA    H2R 6193   0.027   0.221   6.088
    3DHA    H2S 6194  -0.103   0.156   6.175
    3DHA   C117 6195  -0.053  -0.205   5.432
    3DHA   H17R 6196  -0.135  -0.190   5.362
    3DHA   C118 6197   0.081  -0.171   5.370
    3DHA   H18R 6198   0.130  -0.268   5.357
    3DHA   H18S 6199   0.141  -0.109   5.435
    3DHA   C119 6200   0.047  -0.108   5.235
    3DHA   H19R 6201   0.054  -0.000   5.224
    3DHA   C120 6202   0.023  -0.173   5.125
    3DHA   H20R 6203  -0.001  -0.122   5.032
    3DHA   C121 6204   0.027  -0.322   5.102
    3DHA   H21R 6205  -0.073  -0.363   5.116
    3DHA   H21S 6206   0.106  -0.375   5.155
    3DHA   C122 6207   0.055  -0.348   4.955
    3DHA   H22R 6208  -0.014  -0.297   4.888
    3DHA   H22S 6209   0.069  -0.452   4.926
    3DHA   H22T 6210   0.152  -0.302   4.939
    1ST    C118 6211   0.208   1.832   4.313
    1ST    H18R 6212   0.248   1.734   4.286
    1ST    H18S 6213   0.246   1.916   4.255
    1ST    H18T 6214   0.099   1.835   4.309
    1ST    C117 6215   0.240   1.848   4.458
    1ST    H17R 6216   0.208   1.949   4.487
    1ST    H17S 6217   0.200   1.765   4.517
    1ST    C116 6218   0.395   1.842   4.483
    1ST    H16R 6219   0.422   1.743   4.444
    1ST    H16S 6220   0.449   1.923   4.435
    1ST    C115 6221   0.436   1.826   4.624
    1ST    H15R 6222   0.405   1.727   4.658
    1ST    H15S 6223   0.544   1.820   4.635
    1ST    C114 6224   0.384   1.935   4.712
    1ST    H14R 6225   0.414   2.032   4.672
    1ST    H14S 6226   0.275   1.938   4.706
    1ST    C113 6227   0.426   1.925   4.860
    1ST    H13R 6228   0.534   1.917   4.875
    1ST    H13S 6229   0.406   2.022   4.904
    1ST    C112 6230   0.348   1.817   4.942
    1ST    H12R 6231   0.301   1.856   5.033
    1ST    H12S 6232   0.263   1.782   4.884
    1ST    C111 6233   0.447   1.709   4.973
    1ST    H11R 6234   0.495   1.668   4.883
    1ST    H11S 6235   0.525   1.744   5.041
    1ST    C110 6236   0.377   1.595   5.054
    1ST    H10R 6237   0.307   1.637   5.127
    1ST    H10S 6238   0.316   1.536   4.985
    1ST     C19 6239   0.475   1.510   5.137
    1ST     H9R 6240   0.548   1.465   5.070
    1ST     H9S 6241   0.534   1.580   5.195
    1ST     C18 6242   0.412   1.410   5.235
    1ST     H8R 6243   0.307   1.392   5.209
    1ST     H8S 6244   0.470   1.319   5.222
    1ST     C17 6245   0.433   1.470   5.378
    1ST     H7R 6246   0.539   1.492   5.386
    1ST     H7S 6247   0.388   1.569   5.392
    1ST     C16 6248   0.376   1.386   5.490
    1ST     H6R 6249   0.275   1.426   5.504
    1ST     H6S 6250   0.364   1.279   5.472
    1ST     C15 6251   0.450   1.411   5.618
    1ST     H5R 6252   0.538   1.348   5.612
    1ST     H5S 6253   0.485   1.514   5.621
    1ST     C14 6254   0.370   1.363   5.743
    1ST     H4R 6255   0.264   1.390   5.735
    1ST     H4S 6256   0.384   1.255   5.750
    1ST     C13 6257   0.401   1.429   5.881
    1ST     H3R 6258   0.405   1.538   5.878
    1ST     H3S 6259   0.312   1.391   5.932
    1ST     C12 6260   0.532   1.383   5.953
    1ST     H2R 6261   0.568   1.280   5.950
    1ST     H2S 6262   0.624   1.417   5.904
    2PS     C11 6263   0.543   1.440   6.094
    2PS     O12 6264   0.450   1.446   6.166
    2PS     O11 6265   0.672   1.468   6.130
    2PS      C1 6266   0.703   1.490   6.268
    2PS      HR 6267   0.811   1.508   6.271
    2PS      HS 6268   0.642   1.577   6.293
    2PS      C2 6269   0.670   1.362   6.353
    2PS      HX 6270   0.568   1.327   6.334
    2PS      C3 6271   0.672   1.377   6.505
    2PS      HA 6272   0.770   1.418   6.528
    2PS      HB 6273   0.596   1.452   6.527
    2PS     O31 6274   0.659   1.258   6.576
    2PS     P31 6275   0.630   1.257   6.733
    2PS     O32 6276   0.764   1.282   6.810
    2PS     C31 6277   0.796   1.406   6.869
    2PS     H1A 6278   0.807   1.479   6.788
    2PS     H1B 6279   0.717   1.439   6.938
    2PS     C32 6280   0.933   1.376   6.934
    2PS     H2A 6281   0.932   1.286   6.996
    2PS     N31 6282   1.048   1.362   6.836
    2PS    HN1A 6283   1.041   1.433   6.761
    2PS    HN1B 6284   1.142   1.359   6.878
    2PS    HN1C 6285   1.043   1.274   6.782
    2PS     C33 6286   0.965   1.489   7.036
    2PS     O33 6287   0.528   1.358   6.769
    2PS     O34 6288   0.608   1.120   6.773
    2PS     O21 6289   0.755   1.253   6.318
    2PS     C21 6290   0.896   1.252   6.330
    2PS     O22 6291   0.964   1.354   6.356
    2PS     O35 6292   0.895   1.492   7.141
    2PS     O36 6293   1.058   1.566   7.010
    3DHA   C116 6294   0.908   1.364   5.080
    3DHA   H16R 6295   0.879   1.259   5.077
    3DHA   C115 6296   0.974   1.408   5.208
    3DHA   H15R 6297   1.049   1.486   5.190
    3DHA   H15S 6298   0.899   1.452   5.274
    3DHA   C114 6299   1.041   1.291   5.281
    3DHA   H14R 6300   1.148   1.279   5.268
    3DHA   C113 6301   0.971   1.210   5.366
    3DHA   H13R 6302   1.032   1.141   5.424
    3DHA   C112 6303   0.831   1.215   5.404
    3DHA   H12R 6304   0.770   1.228   5.314
    3DHA   H12S 6305   0.794   1.120   5.443
    3DHA   C111 6306   0.786   1.316   5.505
    3DHA   H11R 6307   0.743   1.411   5.473
    3DHA   C110 6308   0.798   1.300   5.640
    3DHA   H10R 6309   0.784   1.394   5.693
    3DHA    C19 6310   0.838   1.178   5.721
    3DHA    H9R 6311   0.793   1.178   5.821
    3DHA    H9S 6312   0.791   1.092   5.674
    3DHA    C18 6313   0.983   1.155   5.721
    3DHA    H8R 6314   1.016   1.082   5.648
    3DHA    C17 6315   1.076   1.224   5.792
    3DHA    H7R 6316   1.181   1.198   5.783
    3DHA    C16 6317   1.034   1.324   5.893
    3DHA    H6R 6318   1.106   1.406   5.885
    3DHA    H6S 6319   0.931   1.359   5.881
    3DHA    C15 6320   1.045   1.276   6.033
    3DHA    H5R 6321   1.068   1.347   6.111
    3DHA    C14 6322   1.050   1.156   6.081
    3DHA    H4R 6323   1.053   1.067   6.019
    3DHA    C13 6324   1.075   1.122   6.224
    3DHA    H3R 6325   1.135   1.030   6.225
    3DHA    H3S 6326   1.153   1.189   6.259
    3DHA    C12 6327   0.952   1.114   6.306
    3DHA    H2R 6328   0.881   1.036   6.277
    3DHA    H2S 6329   0.978   1.070   6.403
    3DHA   C117 6330   0.876   1.433   4.971
    3DHA   H17R 6331   0.825   1.401   4.881
    3DHA   C118 6332   0.898   1.581   4.975
    3DHA   H18R 6333   0.896   1.610   4.869
    3DHA   H18S 6334   1.001   1.594   5.008
    3DHA   C119 6335   0.815   1.659   5.076
    3DHA   H19R 6336   0.731   1.610   5.125
    3DHA   C120 6337   0.853   1.777   5.119
    3DHA   H20R 6338   0.788   1.824   5.193
    3DHA   C121 6339   0.970   1.860   5.083
    3DHA   H21R 6340   0.953   1.912   4.988
    3DHA   H21S 6341   1.065   1.809   5.068
    3DHA   C122 6342   1.004   1.957   5.193
    3DHA   H22R 6343   0.924   1.999   5.255
    3DHA   H22S 6344   1.050   2.048   5.155
    3DHA   H22T 6345   1.090   1.937   5.257
    1ST    C118 6346   3.338   1.462   4.740
    1ST    H18R 6347   3.292   1.552   4.699
    1ST    H18S 6348   3.297   1.428   4.836
    1ST    H18T 6349   3.295   1.384   4.676
    1ST    C117 6350   3.491   1.469   4.738
    1ST    H17R 6351   3.529   1.383   4.793
    1ST    H17S 6352   3.532   1.467   4.637
    1ST    C116 6353   3.553   1.595   4.814
    1ST    H16R 6354   3.505   1.604   4.912
    1ST    H16S 6355   3.661   1.581   4.822
    1ST    C115 6356   3.504   1.725   4.743
    1ST    H15R 6357   3.557   1.743   4.649
    1ST    H15S 6358   3.398   1.722   4.716
    1ST    C114 6359   3.521   1.856   4.828
    1ST    H14R 6360   3.459   1.839   4.917
    1ST    H14S 6361   3.626   1.863   4.856
    1ST    C113 6362   3.481   1.989   4.757
    1ST    H13R 6363   3.533   2.003   4.662
    1ST    H13S 6364   3.373   1.981   4.738
    1ST    C112 6365   3.503   2.120   4.842
    1ST    H12R 6366   3.457   2.212   4.803
    1ST    H12S 6367   3.459   2.097   4.940
    1ST    C111 6368   3.653   2.156   4.878
    1ST    H11R 6369   3.700   2.071   4.928
    1ST    H11S 6370   3.698   2.161   4.779
    1ST    C110 6371   3.673   2.285   4.954
    1ST    H10R 6372   3.672   2.369   4.885
    1ST    H10S 6373   3.587   2.301   5.021
    1ST     C19 6374   3.800   2.271   5.045
    1ST     H9R 6375   3.772   2.221   5.137
    1ST     H9S 6376   3.875   2.204   5.000
    1ST     C18 6377   3.859   2.410   5.092
    1ST     H8R 6378   3.967   2.409   5.103
    1ST     H8S 6379   3.847   2.474   5.005
    1ST     C17 6380   3.787   2.452   5.223
    1ST     H7R 6381   3.679   2.451   5.211
    1ST     H7S 6382   3.824   2.383   5.300
    1ST     C16 6383   3.842   2.587   5.273
    1ST     H6R 6384   3.950   2.602   5.269
    1ST     H6S 6385   3.795   2.662   5.209
    1ST     C15 6386   3.805   2.622   5.412
    1ST     H5R 6387   3.829   2.728   5.421
    1ST     H5S 6388   3.697   2.614   5.423
    1ST     C14 6389   3.873   2.535   5.516
    1ST     H4R 6390   3.828   2.436   5.520
    1ST     H4S 6391   3.979   2.517   5.499
    1ST     C13 6392   3.866   2.595   5.653
    1ST     H3R 6393   3.913   2.516   5.711
    1ST     H3S 6394   3.924   2.687   5.665
    1ST     C12 6395   3.728   2.618   5.710
    1ST     H2R 6396   3.678   2.692   5.647
    1ST     H2S 6397   3.669   2.527   5.707
    2PS     C11 6398   3.730   2.663   5.853
    2PS     O12 6399   3.705   2.584   5.945
    2PS     O11 6400   3.755   2.793   5.868
    2PS      C1 6401   3.760   2.834   6.010
    2PS      HR 6402   3.745   2.942   6.017
    2PS      HS 6403   3.678   2.782   6.060
    2PS      C2 6404   3.891   2.798   6.082
    2PS      HX 6405   3.929   2.696   6.079
    2PS      C3 6406   3.897   2.840   6.234
    2PS      HA 6407   3.997   2.845   6.276
    2PS      HB 6408   3.843   2.936   6.239
    2PS     O31 6409   3.823   2.746   6.305
    2PS     P31 6410   3.776   2.765   6.457
    2PS     O32 6411   3.915   2.750   6.529
    2PS     C31 6412   3.990   2.628   6.531
    2PS     H1A 6413   3.931   2.553   6.585
    2PS     H1B 6414   4.021   2.592   6.432
    2PS     C32 6415   4.121   2.663   6.596
    2PS     H2A 6416   4.181   2.572   6.601
    2PS     N31 6417   4.200   2.753   6.504
    2PS    HN1A 6418   4.214   2.717   6.408
    2PS    HN1B 6419   4.169   2.850   6.514
    2PS    HN1C 6420   4.301   2.754   6.529
    2PS     C33 6421   4.105   2.704   6.741
    2PS     O33 6422   3.747   2.911   6.474
    2PS     O34 6423   3.684   2.660   6.501
    2PS     O21 6424   4.002   2.866   6.015
    2PS     C21 6425   4.131   2.844   6.041
    2PS     O22 6426   4.179   2.752   6.106
    2PS     O35 6427   4.152   2.627   6.822
    2PS     O36 6428   4.072   2.816   6.770
    3DHA   C116 6429   4.727   2.634   5.369
    3DHA   H16R 6430   4.693   2.548   5.313
    3DHA   C115 6431   4.771   2.604   5.507
    3DHA   H15R 6432   4.799   2.698   5.554
    3DHA   H15S 6433   4.687   2.580   5.572
    3DHA   C114 6434   4.880   2.504   5.520
    3DHA   H14R 6435   4.945   2.494   5.433
    3DHA   C113 6436   4.895   2.412   5.621
    3DHA   H13R 6437   4.964   2.333   5.594
    3DHA   C112 6438   4.818   2.369   5.736
    3DHA   H12R 6439   4.712   2.396   5.726
    3DHA   H12S 6440   4.814   2.260   5.741
    3DHA   C111 6441   4.890   2.415   5.862
    3DHA   H11R 6442   4.991   2.377   5.870
    3DHA   C110 6443   4.836   2.495   5.955
    3DHA   H10R 6444   4.892   2.529   6.042
    3DHA    C19 6445   4.702   2.566   5.947
    3DHA    H9R 6446   4.655   2.561   5.848
    3DHA    H9S 6447   4.635   2.501   6.004
    3DHA    C18 6448   4.697   2.704   6.003
    3DHA    H8R 6449   4.743   2.724   6.100
    3DHA    C17 6450   4.637   2.801   5.942
    3DHA    H7R 6451   4.632   2.902   5.982
    3DHA    C16 6452   4.564   2.783   5.813
    3DHA    H6R 6453   4.645   2.767   5.741
    3DHA    H6S 6454   4.501   2.694   5.805
    3DHA    C15 6455   4.493   2.910   5.777
    3DHA    H5R 6456   4.556   2.995   5.754
    3DHA    C14 6457   4.369   2.938   5.787
    3DHA    H4R 6458   4.345   3.042   5.765
    3DHA    C13 6459   4.255   2.860   5.841
    3DHA    H3R 6460   4.177   2.857   5.766
    3DHA    H3S 6461   4.280   2.755   5.861
    3DHA    C12 6462   4.224   2.925   5.965
    3DHA    H2R 6463   4.312   2.945   6.027
    3DHA    H2S 6464   4.187   3.022   5.933
    3DHA   C117 6465   4.735   2.748   5.296
    3DHA   H17R 6466   4.690   2.736   5.198
    3DHA   C118 6467   4.765   2.887   5.330
    3DHA   H18R 6468   4.819   2.938   5.250
    3DHA   H18S 6469   4.833   2.886   5.415
    3DHA   C119 6470   4.643   2.962   5.371
    3DHA   H19R 6471   4.608   2.939   5.471
    3DHA   C120 6472   4.566   3.037   5.294
    3DHA   H20R 6473   4.469   3.074   5.329
    3DHA   C121 6474   4.602   3.065   5.154
    3DHA   H21R 6475   4.704   3.038   5.128
    3DHA   H21S 6476   4.594   3.173   5.141
    3DHA   C122 6477   4.519   2.973   5.069
    3DHA   H22R 6478   4.534   2.867   5.089
    3DHA   H22S 6479   4.550   2.987   4.965
    3DHA   H22T 6480   4.412   2.985   5.087
    1ST    C118 6481   2.929   6.917   4.554
    1ST    H18R 6482   3.035   6.905   4.575
    1ST    H18S 6483   2.909   7.022   4.533
    1ST    H18T 6484   2.919   6.868   4.456
    1ST    C117 6485   2.838   6.863   4.665
    1ST    H17R 6486   2.852   6.924   4.754
    1ST    H17S 6487   2.734   6.870   4.631
    1ST    C116 6488   2.864   6.725   4.712
    1ST    H16R 6489   2.858   6.668   4.619
    1ST    H16S 6490   2.965   6.715   4.752
    1ST    C115 6491   2.749   6.682   4.800
    1ST    H15R 6492   2.743   6.755   4.880
    1ST    H15S 6493   2.656   6.678   4.742
    1ST    C114 6494   2.761   6.543   4.873
    1ST    H14R 6495   2.776   6.465   4.798
    1ST    H14S 6496   2.840   6.528   4.948
    1ST    C113 6497   2.633   6.511   4.946
    1ST    H13R 6498   2.598   6.597   5.004
    1ST    H13S 6499   2.556   6.504   4.869
    1ST    C112 6500   2.645   6.398   5.044
    1ST    H12R 6501   2.699   6.429   5.133
    1ST    H12S 6502   2.549   6.382   5.093
    1ST    C111 6503   2.701   6.267   4.996
    1ST    H11R 6504   2.628   6.225   4.926
    1ST    H11S 6505   2.795   6.287   4.943
    1ST    C110 6506   2.717   6.152   5.096
    1ST    H10R 6507   2.625   6.116   5.143
    1ST    H10S 6508   2.755   6.070   5.035
    1ST     C19 6509   2.825   6.162   5.203
    1ST     H9R 6510   2.917   6.162   5.143
    1ST     H9S 6511   2.811   6.254   5.260
    1ST     C18 6512   2.813   6.049   5.305
    1ST     H8R 6513   2.716   6.041   5.355
    1ST     H8S 6514   2.826   5.951   5.260
    1ST     C17 6515   2.917   6.064   5.420
    1ST     H7R 6516   3.014   6.065   5.369
    1ST     H7S 6517   2.905   6.162   5.466
    1ST     C16 6518   2.903   5.954   5.528
    1ST     H6R 6519   2.798   5.925   5.538
    1ST     H6S 6520   2.943   5.859   5.491
    1ST     C15 6521   2.948   5.989   5.667
    1ST     H5R 6522   3.050   6.028   5.666
    1ST     H5S 6523   2.881   6.066   5.706
    1ST     C14 6524   2.946   5.881   5.774
    1ST     H4R 6525   2.855   5.822   5.758
    1ST     H4S 6526   3.031   5.816   5.756
    1ST     C13 6527   2.935   5.945   5.918
    1ST     H3R 6528   3.026   6.005   5.930
    1ST     H3S 6529   2.845   6.008   5.913
    1ST     C12 6530   2.919   5.834   6.026
    1ST     H2R 6531   2.827   5.783   5.996
    1ST     H2S 6532   3.002   5.763   6.027
    2PS     C11 6533   2.895   5.870   6.162
    2PS     O12 6534   2.914   5.797   6.261
    2PS     O11 6535   2.835   5.992   6.176
    2PS      C1 6536   2.772   6.020   6.308
    2PS      HR 6537   2.675   5.969   6.313
    2PS      HS 6538   2.842   5.994   6.387
    2PS      C2 6539   2.754   6.180   6.298
    2PS      HX 6540   2.847   6.231   6.273
    2PS      C3 6541   2.721   6.249   6.427
    2PS      HA 6542   2.618   6.229   6.457
    2PS      HB 6543   2.783   6.203   6.504
    2PS     O31 6544   2.751   6.387   6.437
    2PS     P31 6545   2.718   6.475   6.562
    2PS     O32 6546   2.770   6.383   6.672
    2PS     C31 6547   2.879   6.404   6.755
    2PS     H1A 6548   2.959   6.448   6.695
    2PS     H1B 6549   2.844   6.474   6.830
    2PS     C32 6550   2.923   6.278   6.825
    2PS     H2A 6551   2.847   6.268   6.902
    2PS     N31 6552   2.916   6.156   6.732
    2PS    HN1A 6553   2.962   6.177   6.641
    2PS    HN1B 6554   2.959   6.074   6.777
    2PS    HN1C 6555   2.822   6.121   6.707
    2PS     C33 6556   3.064   6.290   6.896
    2PS     O33 6557   2.787   6.600   6.556
    2PS     O34 6558   2.570   6.472   6.587
    2PS     O21 6559   2.651   6.213   6.200
    2PS     C21 6560   2.672   6.322   6.124
    2PS     O22 6561   2.761   6.407   6.153
    2PS     O35 6562   3.120   6.393   6.930
    2PS     O36 6563   3.134   6.189   6.900
    3DHA   C116 6564   2.071   6.498   5.282
    3DHA   H16R 6565   2.136   6.448   5.354
    3DHA   C115 6566   2.105   6.473   5.136
    3DHA   H15R 6567   2.048   6.537   5.068
    3DHA   H15S 6568   2.212   6.488   5.119
    3DHA   C114 6569   2.070   6.334   5.097
    3DHA   H14R 6570   1.964   6.313   5.106
    3DHA   C113 6571   2.142   6.227   5.063
    3DHA   H13R 6572   2.097   6.128   5.057
    3DHA   C112 6573   2.288   6.230   5.040
    3DHA   H12R 6574   2.311   6.196   4.938
    3DHA   H12S 6575   2.335   6.327   5.054
    3DHA   C111 6576   2.353   6.137   5.135
    3DHA   H11R 6577   2.368   6.034   5.102
    3DHA   C110 6578   2.412   6.172   5.256
    3DHA   H10R 6579   2.454   6.089   5.313
    3DHA    C19 6580   2.407   6.301   5.334
    3DHA    H9R 6581   2.377   6.385   5.270
    3DHA    H9S 6582   2.338   6.297   5.418
    3DHA    C18 6583   2.543   6.337   5.393
    3DHA    H8R 6584   2.601   6.409   5.335
    3DHA    C17 6585   2.599   6.305   5.514
    3DHA    H7R 6586   2.700   6.332   5.545
    3DHA    C16 6587   2.542   6.215   5.620
    3DHA    H6R 6588   2.495   6.129   5.571
    3DHA    H6S 6589   2.616   6.155   5.673
    3DHA    C15 6590   2.442   6.281   5.701
    3DHA    H5R 6591   2.368   6.336   5.644
    3DHA    C14 6592   2.439   6.296   5.838
    3DHA    H4R 6593   2.358   6.361   5.872
    3DHA    C13 6594   2.529   6.228   5.941
    3DHA    H3R 6595   2.467   6.164   6.004
    3DHA    H3S 6596   2.605   6.164   5.896
    3DHA    C12 6597   2.572   6.351   6.018
    3DHA    H2R 6598   2.631   6.415   5.952
    3DHA    H2S 6599   2.483   6.406   6.051
    3DHA   C117 6600   1.958   6.561   5.326
    3DHA   H17R 6601   1.944   6.563   5.434
    3DHA   C118 6602   1.840   6.590   5.249
    3DHA   H18R 6603   1.760   6.634   5.308
    3DHA   H18S 6604   1.788   6.504   5.206
    3DHA   C119 6605   1.873   6.686   5.140
    3DHA   H19R 6606   1.947   6.759   5.172
    3DHA   C120 6607   1.815   6.679   5.018
    3DHA   H20R 6608   1.863   6.741   4.943
    3DHA   C121 6609   1.709   6.596   4.951
    3DHA   H21R 6610   1.639   6.658   4.895
    3DHA   H21S 6611   1.653   6.528   5.017
    3DHA   C122 6612   1.772   6.503   4.849
    3DHA   H22R 6613   1.828   6.557   4.772
    3DHA   H22S 6614   1.699   6.438   4.800
    3DHA   H22T 6615   1.839   6.437   4.904
    1ST    C118 6616   2.380   0.272   4.224
    1ST    H18R 6617   2.320   0.192   4.182
    1ST    H18S 6618   2.477   0.221   4.224
    1ST    H18T 6619   2.381   0.360   4.159
    1ST    C117 6620   2.330   0.334   4.354
    1ST    H17R 6621   2.417   0.378   4.403
    1ST    H17S 6622   2.259   0.416   4.350
    1ST    C116 6623   2.270   0.239   4.451
    1ST    H16R 6624   2.176   0.206   4.407
    1ST    H16S 6625   2.328   0.147   4.465
    1ST    C115 6626   2.254   0.311   4.586
    1ST    H15R 6627   2.354   0.319   4.628
    1ST    H15S 6628   2.214   0.412   4.582
    1ST    C114 6629   2.173   0.222   4.685
    1ST    H14R 6630   2.075   0.214   4.640
    1ST    H14S 6631   2.218   0.123   4.695
    1ST    C113 6632   2.162   0.287   4.819
    1ST    H13R 6633   2.122   0.388   4.803
    1ST    H13S 6634   2.090   0.234   4.882
    1ST    C112 6635   2.300   0.287   4.894
    1ST    H12R 6636   2.322   0.180   4.904
    1ST    H12S 6637   2.373   0.332   4.827
    1ST    C111 6638   2.294   0.370   5.017
    1ST    H11R 6639   2.268   0.472   4.988
    1ST    H11S 6640   2.201   0.349   5.070
    1ST    C110 6641   2.426   0.376   5.096
    1ST    H10R 6642   2.458   0.276   5.124
    1ST    H10S 6643   2.502   0.428   5.036
    1ST     C19 6644   2.412   0.466   5.222
    1ST     H9R 6645   2.356   0.551   5.182
    1ST     H9S 6646   2.347   0.408   5.288
    1ST     C18 6647   2.533   0.500   5.292
    1ST     H8R 6648   2.590   0.561   5.222
    1ST     H8S 6649   2.506   0.571   5.371
    1ST     C17 6650   2.610   0.389   5.356
    1ST     H7R 6651   2.632   0.312   5.281
    1ST     H7S 6652   2.707   0.436   5.374
    1ST     C16 6653   2.545   0.313   5.481
    1ST     H6R 6654   2.441   0.294   5.453
    1ST     H6S 6655   2.594   0.215   5.486
    1ST     C15 6656   2.576   0.374   5.614
    1ST     H5R 6657   2.678   0.412   5.613
    1ST     H5S 6658   2.503   0.453   5.631
    1ST     C14 6659   2.559   0.274   5.734
    1ST     H4R 6660   2.455   0.241   5.732
    1ST     H4S 6661   2.618   0.183   5.720
    1ST     C13 6662   2.601   0.347   5.862
    1ST     H3R 6663   2.545   0.439   5.879
    1ST     H3S 6664   2.573   0.279   5.943
    1ST     C12 6665   2.750   0.394   5.864
    1ST     H2R 6666   2.815   0.313   5.831
    1ST     H2S 6667   2.760   0.482   5.800
    2PS     C11 6668   2.780   0.435   6.003
    2PS     O12 6669   2.850   0.375   6.083
    2PS     O11 6670   2.728   0.555   6.026
    2PS      C1 6671   2.766   0.631   6.140
    2PS      HR 6672   2.693   0.712   6.138
    2PS      HS 6673   2.762   0.578   6.235
    2PS      C2 6674   2.916   0.676   6.123
    2PS      HX 6675   2.976   0.584   6.115
    2PS      C3 6676   2.958   0.750   6.248
    2PS      HA 6677   2.896   0.838   6.264
    2PS      HB 6678   2.939   0.688   6.336
    2PS     O31 6679   3.089   0.794   6.249
    2PS     P31 6680   3.158   0.869   6.367
    2PS     O32 6681   3.253   0.752   6.426
    2PS     C31 6682   3.205   0.664   6.526
    2PS     H1A 6683   3.193   0.714   6.623
    2PS     H1B 6684   3.104   0.635   6.495
    2PS     C32 6685   3.294   0.540   6.543
    2PS     H2A 6686   3.235   0.469   6.602
    2PS     N31 6687   3.338   0.476   6.406
    2PS    HN1A 6688   3.374   0.380   6.421
    2PS    HN1B 6689   3.258   0.462   6.343
    2PS    HN1C 6690   3.410   0.536   6.363
    2PS     C33 6691   3.413   0.590   6.617
    2PS     O33 6692   3.252   0.969   6.318
    2PS     O34 6693   3.058   0.910   6.469
    2PS     O21 6694   2.918   0.777   6.015
    2PS     C21 6695   2.948   0.742   5.892
    2PS     O22 6696   2.996   0.633   5.876
    2PS     O35 6697   3.497   0.653   6.553
    2PS     O36 6698   3.432   0.549   6.730
    3DHA   C116 6699   3.110   0.929   4.690
    3DHA   H16R 6700   3.199   0.872   4.717
    3DHA   C115 6701   2.977   0.867   4.705
    3DHA   H15R 6702   2.890   0.933   4.713
    3DHA   H15S 6703   2.960   0.794   4.625
    3DHA   C114 6704   2.984   0.785   4.834
    3DHA   H14R 6705   3.027   0.686   4.825
    3DHA   C113 6706   2.988   0.842   4.957
    3DHA   H13R 6707   3.005   0.776   5.042
    3DHA   C112 6708   2.975   0.979   5.004
    3DHA   H12R 6709   3.035   0.980   5.096
    3DHA   H12S 6710   3.004   1.058   4.935
    3DHA   C111 6711   2.833   1.011   5.033
    3DHA   H11R 6712   2.771   1.035   4.947
    3DHA   C110 6713   2.782   1.022   5.157
    3DHA   H10R 6714   2.675   1.031   5.175
    3DHA    C19 6715   2.857   1.000   5.280
    3DHA    H9R 6716   2.956   1.043   5.269
    3DHA    H9S 6717   2.811   1.064   5.356
    3DHA    C18 6718   2.852   0.853   5.314
    3DHA    H8R 6719   2.928   0.796   5.262
    3DHA    C17 6720   2.773   0.794   5.401
    3DHA    H7R 6721   2.782   0.689   5.426
    3DHA    C16 6722   2.673   0.867   5.480
    3DHA    H6R 6723   2.716   0.962   5.511
    3DHA    H6S 6724   2.584   0.889   5.419
    3DHA    C15 6725   2.652   0.794   5.613
    3DHA    H5R 6726   2.585   0.710   5.592
    3DHA    C14 6727   2.699   0.818   5.735
    3DHA    H4R 6728   2.668   0.752   5.816
    3DHA    C13 6729   2.802   0.918   5.780
    3DHA    H3R 6730   2.801   1.000   5.709
    3DHA    H3S 6731   2.774   0.967   5.873
    3DHA    C12 6732   2.931   0.851   5.789
    3DHA    H2R 6733   2.963   0.808   5.694
    3DHA    H2S 6734   3.011   0.920   5.817
    3DHA   C117 6735   3.133   1.061   4.659
    3DHA   H17R 6736   3.238   1.087   4.655
    3DHA   C118 6737   3.032   1.154   4.610
    3DHA   H18R 6738   2.971   1.198   4.689
    3DHA   H18S 6739   2.969   1.101   4.539
    3DHA   C119 6740   3.105   1.269   4.549
    3DHA   H19R 6741   3.130   1.343   4.624
    3DHA   C120 6742   3.143   1.297   4.426
    3DHA   H20R 6743   3.204   1.384   4.403
    3DHA   C121 6744   3.110   1.215   4.312
    3DHA   H21R 6745   3.039   1.135   4.333
    3DHA   H21S 6746   3.197   1.171   4.261
    3DHA   C122 6747   3.057   1.305   4.207
    3DHA   H22R 6748   3.011   1.245   4.128
    3DHA   H22S 6749   3.131   1.357   4.146
    3DHA   H22T 6750   2.980   1.374   4.242
    1ST    C118 6751   3.881   4.869   3.903
    1ST    H18R 6752   3.962   4.921   3.851
    1ST    H18S 6753   3.784   4.888   3.856
    1ST    H18T 6754   3.900   4.762   3.908
    1ST    C117 6755   3.862   4.949   4.036
    1ST    H17R 6756   3.957   4.945   4.090
    1ST    H17S 6757   3.847   5.056   4.021
    1ST    C116 6758   3.756   4.911   4.134
    1ST    H16R 6759   3.659   4.931   4.087
    1ST    H16S 6760   3.761   4.803   4.148
    1ST    C115 6761   3.747   4.988   4.262
    1ST    H15R 6762   3.845   4.981   4.308
    1ST    H15S 6763   3.731   5.092   4.234
    1ST    C114 6764   3.639   4.931   4.356
    1ST    H14R 6765   3.543   4.923   4.304
    1ST    H14S 6766   3.667   4.832   4.393
    1ST    C113 6767   3.622   5.019   4.475
    1ST    H13R 6768   3.719   5.046   4.515
    1ST    H13S 6769   3.584   5.117   4.444
    1ST    C112 6770   3.533   4.965   4.590
    1ST    H12R 6771   3.430   4.948   4.558
    1ST    H12S 6772   3.565   4.863   4.609
    1ST    C111 6773   3.529   5.052   4.711
    1ST    H11R 6774   3.624   5.102   4.728
    1ST    H11S 6775   3.467   5.141   4.705
    1ST    C110 6776   3.487   4.965   4.835
    1ST    H10R 6777   3.386   4.933   4.811
    1ST    H10S 6778   3.550   4.876   4.845
    1ST     C19 6779   3.477   5.034   4.970
    1ST     H9R 6780   3.573   5.048   5.019
    1ST     H9S 6781   3.430   5.132   4.967
    1ST     C18 6782   3.380   4.945   5.065
    1ST     H8R 6783   3.289   4.928   5.008
    1ST     H8S 6784   3.427   4.847   5.067
    1ST     C17 6785   3.362   5.000   5.202
    1ST     H7R 6786   3.462   5.006   5.247
    1ST     H7S 6787   3.332   5.105   5.194
    1ST     C16 6788   3.261   4.925   5.297
    1ST     H6R 6789   3.159   4.959   5.276
    1ST     H6S 6790   3.273   4.820   5.269
    1ST     C15 6791   3.300   4.949   5.449
    1ST     H5R 6792   3.402   4.913   5.464
    1ST     H5S 6793   3.286   5.053   5.478
    1ST     C14 6794   3.212   4.857   5.532
    1ST     H4R 6795   3.109   4.873   5.500
    1ST     H4S 6796   3.238   4.759   5.491
    1ST     C13 6797   3.218   4.856   5.684
    1ST     H3R 6798   3.141   4.784   5.711
    1ST     H3S 6799   3.310   4.810   5.718
    1ST     C12 6800   3.200   4.992   5.750
    1ST     H2R 6801   3.284   5.060   5.737
    1ST     H2S 6802   3.115   5.042   5.705
    2PS     C11 6803   3.181   4.971   5.897
    2PS     O12 6804   3.146   4.867   5.947
    2PS     O11 6805   3.208   5.084   5.969
    2PS      C1 6806   3.220   5.089   6.110
    2PS      HR 6807   3.191   5.185   6.152
    2PS      HS 6808   3.142   5.020   6.143
    2PS      C2 6809   3.359   5.047   6.165
    2PS      HX 6810   3.363   5.049   6.274
    2PS      C3 6811   3.473   5.151   6.119
    2PS      HA 6812   3.466   5.157   6.011
    2PS      HB 6813   3.451   5.252   6.155
    2PS     O31 6814   3.592   5.101   6.177
    2PS     P31 6815   3.642   5.159   6.317
    2PS     O32 6816   3.561   5.080   6.424
    2PS     C31 6817   3.581   4.944   6.465
    2PS     H1A 6818   3.561   4.880   6.378
    2PS     H1B 6819   3.680   4.936   6.510
    2PS     C32 6820   3.485   4.900   6.573
    2PS     H2A 6821   3.492   4.974   6.652
    2PS     N31 6822   3.343   4.912   6.516
    2PS    HN1A 6823   3.311   5.009   6.500
    2PS    HN1B 6824   3.338   4.859   6.427
    2PS    HN1C 6825   3.270   4.879   6.581
    2PS     C33 6826   3.533   4.776   6.640
    2PS     O33 6827   3.789   5.119   6.327
    2PS     O34 6828   3.604   5.299   6.327
    2PS     O21 6829   3.389   4.911   6.116
    2PS     C21 6830   3.330   4.807   6.174
    2PS     O22 6831   3.256   4.809   6.268
    2PS     O35 6832   3.498   4.661   6.605
    2PS     O36 6833   3.580   4.790   6.747
    3DHA   C116 6834   3.758   4.593   4.943
    3DHA   H16R 6835   3.831   4.656   4.894
    3DHA   C115 6836   3.695   4.676   5.046
    3DHA   H15R 6837   3.758   4.763   5.064
    3DHA   H15S 6838   3.595   4.712   5.021
    3DHA   C114 6839   3.686   4.610   5.181
    3DHA   H14R 6840   3.783   4.617   5.228
    3DHA   C113 6841   3.580   4.551   5.241
    3DHA   H13R 6842   3.600   4.511   5.340
    3DHA   C112 6843   3.447   4.521   5.192
    3DHA   H12R 6844   3.384   4.600   5.234
    3DHA   H12S 6845   3.450   4.525   5.083
    3DHA   C111 6846   3.397   4.379   5.227
    3DHA   H11R 6847   3.387   4.307   5.146
    3DHA   C110 6848   3.380   4.340   5.353
    3DHA   H10R 6849   3.338   4.240   5.364
    3DHA    C19 6850   3.412   4.417   5.480
    3DHA    H9R 6851   3.520   4.412   5.499
    3DHA    H9S 6852   3.391   4.524   5.471
    3DHA    C18 6853   3.353   4.354   5.603
    3DHA    H8R 6854   3.317   4.254   5.582
    3DHA    C17 6855   3.363   4.398   5.729
    3DHA    H7R 6856   3.332   4.337   5.814
    3DHA    C16 6857   3.428   4.527   5.774
    3DHA    H6R 6858   3.494   4.558   5.693
    3DHA    H6S 6859   3.355   4.608   5.786
    3DHA    C15 6860   3.516   4.493   5.884
    3DHA    H5R 6861   3.553   4.390   5.879
    3DHA    C14 6862   3.553   4.555   5.998
    3DHA    H4R 6863   3.620   4.505   6.067
    3DHA    C13 6864   3.504   4.685   6.050
    3DHA    H3R 6865   3.585   4.740   6.099
    3DHA    H3S 6866   3.483   4.741   5.959
    3DHA    C12 6867   3.366   4.674   6.114
    3DHA    H2R 6868   3.284   4.651   6.045
    3DHA    H2S 6869   3.374   4.602   6.196
    3DHA   C117 6870   3.733   4.469   4.893
    3DHA   H17R 6871   3.800   4.438   4.813
    3DHA   C118 6872   3.636   4.371   4.944
    3DHA   H18R 6873   3.536   4.411   4.928
    3DHA   H18S 6874   3.652   4.348   5.049
    3DHA   C119 6875   3.633   4.247   4.858
    3DHA   H19R 6876   3.706   4.177   4.897
    3DHA   C120 6877   3.554   4.210   4.760
    3DHA   H20R 6878   3.551   4.111   4.718
    3DHA   C121 6879   3.465   4.310   4.693
    3DHA   H21R 6880   3.482   4.310   4.586
    3DHA   H21S 6881   3.473   4.414   4.724
    3DHA   C122 6882   3.324   4.268   4.722
    3DHA   H22R 6883   3.251   4.339   4.682
    3DHA   H22S 6884   3.294   4.262   4.827
    3DHA   H22T 6885   3.297   4.166   4.692
    1ST    C118 6886   0.376   4.594   4.655
    1ST    H18R 6887   0.421   4.676   4.710
    1ST    H18S 6888   0.295   4.555   4.718
    1ST    H18T 6889   0.329   4.632   4.564
    1ST    C117 6890   0.483   4.491   4.630
    1ST    H17R 6891   0.433   4.422   4.563
    1ST    H17S 6892   0.568   4.537   4.578
    1ST    C116 6893   0.530   4.415   4.748
    1ST    H16R 6894   0.450   4.361   4.799
    1ST    H16S 6895   0.610   4.351   4.712
    1ST    C115 6896   0.603   4.497   4.857
    1ST    H15R 6897   0.520   4.545   4.910
    1ST    H15S 6898   0.653   4.425   4.923
    1ST    C114 6899   0.694   4.609   4.816
    1ST    H14R 6900   0.643   4.667   4.739
    1ST    H14S 6901   0.702   4.684   4.896
    1ST    C113 6902   0.832   4.582   4.765
    1ST    H13R 6903   0.839   4.521   4.675
    1ST    H13S 6904   0.877   4.673   4.724
    1ST    C112 6905   0.927   4.524   4.872
    1ST    H12R 6906   0.918   4.593   4.956
    1ST    H12S 6907   0.886   4.429   4.906
    1ST    C111 6908   1.070   4.517   4.814
    1ST    H11R 6909   1.081   4.425   4.757
    1ST    H11S 6910   1.081   4.591   4.734
    1ST    C110 6911   1.183   4.530   4.917
    1ST    H10R 6912   1.281   4.531   4.870
    1ST    H10S 6913   1.168   4.625   4.968
    1ST     C19 6914   1.194   4.411   5.011
    1ST     H9R 6915   1.090   4.382   5.029
    1ST     H9S 6916   1.222   4.332   4.940
    1ST     C18 6917   1.279   4.415   5.137
    1ST     H8R 6918   1.377   4.449   5.104
    1ST     H8S 6919   1.233   4.487   5.206
    1ST     C17 6920   1.269   4.279   5.206
    1ST     H7R 6921   1.165   4.252   5.225
    1ST     H7S 6922   1.300   4.201   5.136
    1ST     C16 6923   1.348   4.257   5.340
    1ST     H6R 6924   1.301   4.171   5.387
    1ST     H6S 6925   1.449   4.220   5.319
    1ST     C15 6926   1.357   4.377   5.428
    1ST     H5R 6927   1.406   4.451   5.363
    1ST     H5S 6928   1.257   4.410   5.457
    1ST     C14 6929   1.440   4.359   5.549
    1ST     H4R 6930   1.525   4.289   5.544
    1ST     H4S 6931   1.484   4.455   5.578
    1ST     C13 6932   1.351   4.321   5.659
    1ST     H3R 6933   1.260   4.379   5.677
    1ST     H3S 6934   1.325   4.216   5.649
    1ST     C12 6935   1.430   4.324   5.791
    1ST     H2R 6936   1.516   4.258   5.785
    1ST     H2S 6937   1.485   4.419   5.795
    2PS     C11 6938   1.350   4.300   5.914
    2PS     O12 6939   1.355   4.192   5.966
    2PS     O11 6940   1.276   4.404   5.951
    2PS      C1 6941   1.213   4.388   6.078
    2PS      HR 6942   1.143   4.304   6.077
    2PS      HS 6943   1.296   4.366   6.145
    2PS      C2 6944   1.144   4.518   6.119
    2PS      HX 6945   1.212   4.598   6.091
    2PS      C3 6946   1.105   4.525   6.272
    2PS      HA 6947   1.191   4.542   6.338
    2PS      HB 6948   1.033   4.605   6.292
    2PS     O31 6949   1.044   4.403   6.299
    2PS     P31 6950   1.018   4.350   6.447
    2PS     O32 6951   1.156   4.267   6.474
    2PS     C31 6952   1.168   4.125   6.440
    2PS     H1A 6953   1.082   4.075   6.485
    2PS     H1B 6954   1.156   4.108   6.332
    2PS     C32 6955   1.299   4.047   6.475
    2PS     H2A 6956   1.296   3.944   6.439
    2PS     N31 6957   1.427   4.109   6.410
    2PS    HN1A 6958   1.422   4.104   6.306
    2PS    HN1B 6959   1.453   4.206   6.432
    2PS    HN1C 6960   1.513   4.064   6.446
    2PS     C33 6961   1.318   4.041   6.628
    2PS     O33 6962   1.014   4.456   6.549
    2PS     O34 6963   0.904   4.257   6.440
    2PS     O21 6964   1.027   4.535   6.042
    2PS     C21 6965   0.981   4.654   6.016
    2PS     O22 6966   1.025   4.757   6.064
    2PS     O35 6967   1.258   3.951   6.692
    2PS     O36 6968   1.397   4.125   6.672
    3DHA   C116 6969   0.414   4.805   5.595
    3DHA   H16R 6970   0.449   4.779   5.694
    3DHA   C115 6971   0.314   4.715   5.537
    3DHA   H15R 6972   0.210   4.731   5.564
    3DHA   H15S 6973   0.323   4.710   5.428
    3DHA   C114 6974   0.352   4.579   5.587
    3DHA   H14R 6975   0.319   4.556   5.688
    3DHA   C113 6976   0.430   4.494   5.525
    3DHA   H13R 6977   0.454   4.405   5.584
    3DHA   C112 6978   0.497   4.498   5.395
    3DHA   H12R 6979   0.425   4.521   5.316
    3DHA   H12S 6980   0.548   4.594   5.390
    3DHA   C111 6981   0.584   4.384   5.361
    3DHA   H11R 6982   0.555   4.285   5.397
    3DHA   C110 6983   0.702   4.387   5.305
    3DHA   H10R 6984   0.757   4.295   5.290
    3DHA    C19 6985   0.779   4.512   5.267
    3DHA    H9R 6986   0.743   4.559   5.176
    3DHA    H9S 6987   0.766   4.591   5.342
    3DHA    C18 6988   0.928   4.487   5.269
    3DHA    H8R 6989   0.966   4.459   5.172
    3DHA    C17 6990   1.005   4.510   5.375
    3DHA    H7R 6991   1.107   4.473   5.371
    3DHA    C16 6992   0.950   4.538   5.516
    3DHA    H6R 6993   0.911   4.639   5.521
    3DHA    H6S 6994   0.875   4.466   5.549
    3DHA    C15 6995   1.056   4.547   5.615
    3DHA    H5R 6996   1.158   4.564   5.579
    3DHA    C14 6997   1.028   4.552   5.745
    3DHA    H4R 6998   1.106   4.556   5.821
    3DHA    C13 6999   0.889   4.545   5.804
    3DHA    H3R 7000   0.816   4.560   5.725
    3DHA    H3S 7001   0.880   4.442   5.839
    3DHA    C12 7002   0.867   4.647   5.918
    3DHA    H2R 7003   0.858   4.743   5.866
    3DHA    H2S 7004   0.777   4.620   5.973
    3DHA   C117 7005   0.473   4.901   5.523
    3DHA   H17R 7006   0.543   4.953   5.589
    3DHA   C118 7007   0.456   4.946   5.377
    3DHA   H18R 7008   0.460   5.054   5.364
    3DHA   H18S 7009   0.353   4.915   5.356
    3DHA   C119 7010   0.558   4.884   5.288
    3DHA   H19R 7011   0.625   4.808   5.327
    3DHA   C120 7012   0.559   4.909   5.156
    3DHA   H20R 7013   0.628   4.859   5.089
    3DHA   C121 7014   0.475   5.017   5.089
    3DHA   H21R 7015   0.528   5.081   5.018
    3DHA   H21S 7016   0.439   5.097   5.154
    3DHA   C122 7017   0.354   4.952   5.023
    3DHA   H22R 7018   0.380   4.872   4.953
    3DHA   H22S 7019   0.306   5.027   4.959
    3DHA   H22T 7020   0.288   4.912   5.100
    1ST    C118 7021   4.749   2.222   4.202
    1ST    H18R 7022   4.856   2.220   4.181
    1ST    H18S 7023   4.727   2.286   4.287
    1ST    H18T 7024   4.704   2.273   4.116
    1ST    C117 7025   4.689   2.089   4.236
    1ST    H17R 7026   4.581   2.094   4.222
    1ST    H17S 7027   4.722   2.010   4.168
    1ST    C116 7028   4.737   2.029   4.369
    1ST    H16R 7029   4.706   1.924   4.377
    1ST    H16S 7030   4.846   2.016   4.364
    1ST    C115 7031   4.682   2.102   4.486
    1ST    H15R 7032   4.718   2.205   4.494
    1ST    H15S 7033   4.573   2.097   4.484
    1ST    C114 7034   4.699   2.040   4.622
    1ST    H14R 7035   4.630   1.959   4.646
    1ST    H14S 7036   4.798   1.994   4.630
    1ST    C113 7037   4.691   2.150   4.731
    1ST    H13R 7038   4.779   2.214   4.715
    1ST    H13S 7039   4.608   2.218   4.708
    1ST    C112 7040   4.669   2.089   4.871
    1ST    H12R 7041   4.581   2.024   4.873
    1ST    H12S 7042   4.759   2.030   4.894
    1ST    C111 7043   4.660   2.188   4.986
    1ST    H11R 7044   4.726   2.274   4.974
    1ST    H11S 7045   4.560   2.227   4.965
    1ST    C110 7046   4.668   2.135   5.125
    1ST    H10R 7047   4.598   2.052   5.136
    1ST    H10S 7048   4.770   2.097   5.135
    1ST     C19 7049   4.659   2.254   5.221
    1ST     H9R 7050   4.745   2.320   5.207
    1ST     H9S 7051   4.567   2.309   5.197
    1ST     C18 7052   4.656   2.224   5.367
    1ST     H8R 7053   4.755   2.177   5.375
    1ST     H8S 7054   4.659   2.312   5.432
    1ST     C17 7055   4.535   2.140   5.404
    1ST     H7R 7056   4.444   2.195   5.375
    1ST     H7S 7057   4.531   2.055   5.337
    1ST     C16 7058   4.527   2.097   5.552
    1ST     H6R 7059   4.538   2.186   5.614
    1ST     H6S 7060   4.426   2.059   5.570
    1ST     C15 7061   4.626   2.001   5.611
    1ST     H5R 7062   4.653   1.924   5.538
    1ST     H5S 7063   4.725   2.042   5.631
    1ST     C14 7064   4.572   1.928   5.736
    1ST     H4R 7065   4.542   2.011   5.800
    1ST     H4S 7066   4.481   1.876   5.706
    1ST     C13 7067   4.666   1.828   5.814
    1ST     H3R 7068   4.661   1.726   5.777
    1ST     H3S 7069   4.770   1.861   5.814
    1ST     C12 7070   4.629   1.821   5.962
    1ST     H2R 7071   4.522   1.802   5.972
    1ST     H2S 7072   4.683   1.750   6.026
    2PS     C11 7073   4.646   1.951   6.032
    2PS     O12 7074   4.748   2.023   6.030
    2PS     O11 7075   4.539   1.978   6.114
    2PS      C1 7076   4.531   2.087   6.211
    2PS      HR 7077   4.439   2.066   6.267
    2PS      HS 7078   4.618   2.088   6.278
    2PS      C2 7079   4.508   2.226   6.133
    2PS      HX 7080   4.584   2.242   6.056
    2PS      C3 7081   4.484   2.344   6.224
    2PS      HA 7082   4.575   2.381   6.272
    2PS      HB 7083   4.441   2.427   6.167
    2PS     O31 7084   4.387   2.309   6.325
    2PS     P31 7085   4.336   2.413   6.438
    2PS     O32 7086   4.472   2.434   6.519
    2PS     C31 7087   4.523   2.342   6.607
    2PS     H1A 7088   4.494   2.363   6.710
    2PS     H1B 7089   4.493   2.239   6.585
    2PS     C32 7090   4.676   2.369   6.592
    2PS     H2A 7091   4.699   2.332   6.492
    2PS     N31 7092   4.723   2.513   6.601
    2PS    HN1A 7093   4.825   2.527   6.590
    2PS    HN1B 7094   4.681   2.569   6.526
    2PS    HN1C 7095   4.691   2.552   6.692
    2PS     C33 7096   4.749   2.269   6.684
    2PS     O33 7097   4.301   2.541   6.362
    2PS     O34 7098   4.233   2.343   6.519
    2PS     O21 7099   4.390   2.215   6.043
    2PS     C21 7100   4.385   2.298   5.937
    2PS     O22 7101   4.481   2.352   5.889
    2PS     O35 7102   4.834   2.202   6.629
    2PS     O36 7103   4.731   2.262   6.802
    3DHA   C116 7104   4.076   2.672   4.608
    3DHA   H16R 7105   4.032   2.606   4.534
    3DHA   C115 7106   4.078   2.623   4.745
    3DHA   H15R 7107   4.020   2.691   4.808
    3DHA   H15S 7108   4.023   2.529   4.743
    3DHA   C114 7109   4.217   2.603   4.797
    3DHA   H14R 7110   4.261   2.526   4.733
    3DHA   C113 7111   4.268   2.623   4.918
    3DHA   H13R 7112   4.361   2.571   4.939
    3DHA   C112 7113   4.212   2.714   5.021
    3DHA   H12R 7114   4.288   2.786   5.050
    3DHA   H12S 7115   4.140   2.783   4.976
    3DHA   C111 7116   4.157   2.644   5.135
    3DHA   H11R 7117   4.051   2.622   5.128
    3DHA   C110 7118   4.215   2.608   5.251
    3DHA   H10R 7119   4.153   2.562   5.328
    3DHA    C19 7120   4.361   2.632   5.292
    3DHA    H9R 7121   4.424   2.545   5.272
    3DHA    H9S 7122   4.394   2.709   5.221
    3DHA    C18 7123   4.372   2.670   5.438
    3DHA    H8R 7124   4.371   2.778   5.452
    3DHA    C17 7125   4.391   2.588   5.540
    3DHA    H7R 7126   4.409   2.634   5.637
    3DHA    C16 7127   4.397   2.435   5.538
    3DHA    H6R 7128   4.451   2.391   5.454
    3DHA    H6S 7129   4.452   2.400   5.625
    3DHA    C15 7130   4.263   2.376   5.538
    3DHA    H5R 7131   4.225   2.348   5.441
    3DHA    C14 7132   4.182   2.353   5.646
    3DHA    H4R 7133   4.083   2.307   5.639
    3DHA    C13 7134   4.215   2.404   5.784
    3DHA    H3R 7135   4.295   2.478   5.781
    3DHA    H3S 7136   4.124   2.456   5.816
    3DHA    C12 7137   4.245   2.286   5.878
    3DHA    H2R 7138   4.180   2.276   5.966
    3DHA    H2S 7139   4.238   2.193   5.821
    3DHA   C117 7140   4.119   2.789   4.562
    3DHA   H17R 7141   4.121   2.806   4.455
    3DHA   C118 7142   4.180   2.890   4.654
    3DHA   H18R 7143   4.289   2.893   4.640
    3DHA   H18S 7144   4.141   2.872   4.754
    3DHA   C119 7145   4.138   3.030   4.614
    3DHA   H19R 7146   4.067   3.042   4.533
    3DHA   C120 7147   4.199   3.139   4.665
    3DHA   H20R 7148   4.165   3.232   4.621
    3DHA   C121 7149   4.306   3.138   4.776
    3DHA   H21R 7150   4.319   3.042   4.827
    3DHA   H21S 7151   4.280   3.214   4.851
    3DHA   C122 7152   4.435   3.178   4.705
    3DHA   H22R 7153   4.423   3.271   4.650
    3DHA   H22S 7154   4.490   3.101   4.651
    3DHA   H22T 7155   4.519   3.200   4.772
    1ST    C118 7156   5.031   2.579   4.491
    1ST    H18R 7157   5.049   2.651   4.571
    1ST    H18S 7158   4.922   2.576   4.486
    1ST    H18T 7159   5.085   2.617   4.405
    1ST    C117 7160   5.098   2.441   4.520
    1ST    H17R 7161   5.206   2.441   4.508
    1ST    H17S 7162   5.073   2.425   4.625
    1ST    C116 7163   5.055   2.323   4.439
    1ST    H16R 7164   4.950   2.340   4.415
    1ST    H16S 7165   5.105   2.324   4.342
    1ST    C115 7166   5.078   2.185   4.509
    1ST    H15R 7167   5.029   2.207   4.604
    1ST    H15S 7168   5.026   2.113   4.446
    1ST    C114 7169   5.224   2.136   4.527
    1ST    H14R 7170   5.267   2.110   4.430
    1ST    H14S 7171   5.284   2.215   4.573
    1ST    C113 7172   5.230   2.020   4.627
    1ST    H13R 7173   5.156   1.949   4.589
    1ST    H13S 7174   5.327   1.970   4.633
    1ST    C112 7175   5.179   2.065   4.765
    1ST    H12R 7176   5.198   2.171   4.781
    1ST    H12S 7177   5.070   2.064   4.756
    1ST    C111 7178   5.225   1.980   4.882
    1ST    H11R 7179   5.206   1.872   4.877
    1ST    H11S 7180   5.330   1.992   4.905
    1ST    C110 7181   5.154   2.028   5.014
    1ST    H10R 7182   5.184   2.132   5.027
    1ST    H10S 7183   5.048   2.037   4.993
    1ST     C19 7184   5.164   1.941   5.131
    1ST     H9R 7185   5.073   1.952   5.192
    1ST     H9S 7186   5.165   1.838   5.096
    1ST     C18 7187   5.283   1.958   5.216
    1ST     H8R 7188   5.303   1.873   5.281
    1ST     H8S 7189   5.362   1.960   5.142
    1ST     C17 7190   5.293   2.079   5.303
    1ST     H7R 7191   5.394   2.079   5.345
    1ST     H7S 7192   5.277   2.169   5.244
    1ST     C16 7193   5.184   2.099   5.409
    1ST     H6R 7194   5.206   2.191   5.464
    1ST     H6S 7195   5.091   2.109   5.353
    1ST     C15 7196   5.180   1.985   5.513
    1ST     H5R 7197   5.101   1.913   5.494
    1ST     H5S 7198   5.264   1.916   5.502
    1ST     C14 7199   5.176   2.023   5.663
    1ST     H4R 7200   5.224   1.943   5.720
    1ST     H4S 7201   5.240   2.111   5.669
    1ST     C13 7202   5.038   2.046   5.715
    1ST     H3R 7203   4.993   2.122   5.651
    1ST     H3S 7204   4.974   1.962   5.687
    1ST     C12 7205   5.048   2.081   5.868
    1ST     H2R 7206   5.082   2.179   5.904
    1ST     H2S 7207   4.944   2.068   5.899
    2PS     C11 7208   5.117   1.973   5.948
    2PS     O12 7209   5.233   1.974   5.981
    2PS     O11 7210   5.037   1.863   5.974
    2PS      C1 7211   5.081   1.764   6.061
    2PS      HR 7212   5.175   1.718   6.031
    2PS      HS 7213   5.097   1.819   6.154
    2PS      C2 7214   4.972   1.661   6.077
    2PS      HX 7215   4.878   1.715   6.087
    2PS      C3 7216   4.999   1.577   6.207
    2PS      HA 7217   4.966   1.633   6.294
    2PS      HB 7218   4.939   1.485   6.205
    2PS     O31 7219   5.132   1.534   6.215
    2PS     P31 7220   5.189   1.471   6.355
    2PS     O32 7221   5.142   1.577   6.466
    2PS     C31 7222   5.197   1.704   6.484
    2PS     H1A 7223   5.304   1.685   6.501
    2PS     H1B 7224   5.184   1.751   6.387
    2PS     C32 7225   5.134   1.770   6.610
    2PS     H2A 7226   5.033   1.803   6.584
    2PS     N31 7227   5.093   1.665   6.707
    2PS    HN1A 7228   5.037   1.699   6.786
    2PS    HN1B 7229   5.063   1.579   6.658
    2PS    HN1C 7230   5.173   1.625   6.759
    2PS     C33 7231   5.220   1.882   6.669
    2PS     O33 7232   5.119   1.343   6.393
    2PS     O34 7233   5.336   1.479   6.348
    2PS     O21 7234   4.971   1.581   5.957
    2PS     C21 7235   4.864   1.511   5.923
    2PS     O22 7236   4.772   1.494   5.999
    2PS     O35 7237   5.302   1.941   6.604
    2PS     O36 7238   5.201   1.911   6.784
    3DHA   C116 7239   4.798   1.649   4.612
    3DHA   H16R 7240   4.736   1.737   4.596
    3DHA   C115 7241   4.929   1.669   4.685
    3DHA   H15R 7242   4.955   1.573   4.730
    3DHA   H15S 7243   5.010   1.672   4.613
    3DHA   C114 7244   4.930   1.781   4.782
    3DHA   H14R 7245   4.923   1.877   4.732
    3DHA   C113 7246   4.914   1.766   4.916
    3DHA   H13R 7247   4.906   1.855   4.978
    3DHA   C112 7248   4.911   1.634   4.983
    3DHA   H12R 7249   4.973   1.555   4.941
    3DHA   H12S 7250   4.960   1.649   5.080
    3DHA   C111 7251   4.769   1.584   5.013
    3DHA   H11R 7252   4.726   1.514   4.942
    3DHA   C110 7253   4.702   1.619   5.124
    3DHA   H10R 7254   4.604   1.579   5.148
    3DHA    C19 7255   4.725   1.733   5.224
    3DHA    H9R 7256   4.754   1.819   5.164
    3DHA    H9S 7257   4.627   1.753   5.268
    3DHA    C18 7258   4.824   1.685   5.331
    3DHA    H8R 7259   4.925   1.720   5.311
    3DHA    C17 7260   4.807   1.612   5.437
    3DHA    H7R 7261   4.901   1.575   5.477
    3DHA    C16 7262   4.679   1.543   5.485
    3DHA    H6R 7263   4.646   1.576   5.583
    3DHA    H6S 7264   4.595   1.555   5.417
    3DHA    C15 7265   4.722   1.398   5.489
    3DHA    H5R 7266   4.705   1.348   5.394
    3DHA    C14 7267   4.749   1.327   5.602
    3DHA    H4R 7268   4.786   1.225   5.599
    3DHA    C13 7269   4.748   1.379   5.742
    3DHA    H3R 7270   4.675   1.457   5.764
    3DHA    H3S 7271   4.722   1.302   5.815
    3DHA    C12 7272   4.881   1.447   5.784
    3DHA    H2R 7273   4.963   1.376   5.793
    3DHA    H2S 7274   4.899   1.523   5.707
    3DHA   C117 7275   4.765   1.529   4.553
    3DHA   H17R 7276   4.679   1.521   4.487
    3DHA   C118 7277   4.843   1.396   4.557
    3DHA   H18R 7278   4.941   1.411   4.602
    3DHA   H18S 7279   4.864   1.344   4.464
    3DHA   C119 7280   4.769   1.287   4.632
    3DHA   H19R 7281   4.758   1.318   4.736
    3DHA   C120 7282   4.724   1.168   4.587
    3DHA   H20R 7283   4.674   1.101   4.656
    3DHA   C121 7284   4.736   1.113   4.451
    3DHA   H21R 7285   4.810   1.034   4.468
    3DHA   H21S 7286   4.769   1.184   4.376
    3DHA   C122 7287   4.606   1.053   4.399
    3DHA   H22R 7288   4.577   0.955   4.436
    3DHA   H22S 7289   4.612   1.024   4.294
    3DHA   H22T 7290   4.527   1.124   4.426
    1ST    C118 7291   2.407   4.396   4.323
    1ST    H18R 7292   2.477   4.320   4.356
    1ST    H18S 7293   2.356   4.358   4.235
    1ST    H18T 7294   2.329   4.423   4.396
    1ST    C117 7295   2.467   4.525   4.269
    1ST    H17R 7296   2.542   4.495   4.196
    1ST    H17S 7297   2.387   4.582   4.223
    1ST    C116 7298   2.535   4.613   4.375
    1ST    H16R 7299   2.556   4.711   4.331
    1ST    H16S 7300   2.459   4.625   4.452
    1ST    C115 7301   2.666   4.562   4.423
    1ST    H15R 7302   2.635   4.460   4.446
    1ST    H15S 7303   2.752   4.565   4.356
    1ST    C114 7304   2.705   4.631   4.552
    1ST    H14R 7305   2.725   4.734   4.522
    1ST    H14S 7306   2.620   4.630   4.620
    1ST    C113 7307   2.824   4.580   4.630
    1ST    H13R 7308   2.797   4.477   4.656
    1ST    H13S 7309   2.915   4.562   4.572
    1ST    C112 7310   2.848   4.661   4.763
    1ST    H12R 7311   2.846   4.769   4.745
    1ST    H12S 7312   2.761   4.643   4.827
    1ST    C111 7313   2.970   4.612   4.849
    1ST    H11R 7314   2.948   4.509   4.877
    1ST    H11S 7315   3.066   4.608   4.798
    1ST    C110 7316   3.013   4.684   4.972
    1ST    H10R 7317   3.068   4.777   4.952
    1ST    H10S 7318   2.934   4.720   5.039
    1ST     C19 7319   3.096   4.598   5.072
    1ST     H9R 7320   3.171   4.544   5.013
    1ST     H9S 7321   3.164   4.656   5.135
    1ST     C18 7322   3.027   4.501   5.170
    1ST     H8R 7323   2.927   4.545   5.176
    1ST     H8S 7324   3.021   4.400   5.129
    1ST     C17 7325   3.075   4.504   5.315
    1ST     H7R 7326   3.134   4.415   5.335
    1ST     H7S 7327   3.140   4.590   5.331
    1ST     C16 7328   2.959   4.507   5.412
    1ST     H6R 7329   2.891   4.584   5.375
    1ST     H6S 7330   2.903   4.413   5.407
    1ST     C15 7331   2.999   4.518   5.558
    1ST     H5R 7332   3.049   4.424   5.585
    1ST     H5S 7333   3.076   4.591   5.585
    1ST     C14 7334   2.876   4.542   5.652
    1ST     H4R 7335   2.851   4.647   5.634
    1ST     H4S 7336   2.791   4.483   5.617
    1ST     C13 7337   2.908   4.505   5.798
    1ST     H3R 7338   2.825   4.526   5.866
    1ST     H3S 7339   2.909   4.396   5.808
    1ST     C12 7340   3.027   4.575   5.859
    1ST     H2R 7341   3.112   4.577   5.791
    1ST     H2S 7342   3.006   4.682   5.854
    2PS     C11 7343   3.057   4.514   5.997
    2PS     O12 7344   2.988   4.541   6.094
    2PS     O11 7345   3.163   4.425   5.995
    2PS      C1 7346   3.213   4.366   6.113
    2PS      HR 7347   3.319   4.345   6.095
    2PS      HS 7348   3.201   4.441   6.191
    2PS      C2 7349   3.131   4.245   6.158
    2PS      HX 7350   3.026   4.274   6.169
    2PS      C3 7351   3.175   4.180   6.294
    2PS      HA 7352   3.206   4.076   6.286
    2PS      HB 7353   3.250   4.245   6.339
    2PS     O31 7354   3.062   4.181   6.377
    2PS     P31 7355   3.069   4.146   6.531
    2PS     O32 7356   3.161   4.025   6.541
    2PS     C31 7357   3.296   4.039   6.577
    2PS     H1A 7358   3.347   4.095   6.498
    2PS     H1B 7359   3.311   4.099   6.667
    2PS     C32 7360   3.361   3.902   6.609
    2PS     H2A 7361   3.307   3.868   6.698
    2PS     N31 7362   3.349   3.785   6.506
    2PS    HN1A 7363   3.251   3.762   6.481
    2PS    HN1B 7364   3.396   3.819   6.421
    2PS    HN1C 7365   3.410   3.709   6.538
    2PS     C33 7366   3.505   3.917   6.650
    2PS     O33 7367   3.127   4.265   6.604
    2PS     O34 7368   2.934   4.101   6.569
    2PS     O21 7369   3.121   4.148   6.050
    2PS     C21 7370   3.023   4.058   6.032
    2PS     O22 7371   2.924   4.057   6.104
    2PS     O35 7372   3.590   3.901   6.568
    2PS     O36 7373   3.525   3.914   6.768
    3DHA   C116 7374   2.847   3.925   4.649
    3DHA   H16R 7375   2.793   3.992   4.716
    3DHA   C115 7376   2.969   3.858   4.701
    3DHA   H15R 7377   2.984   3.761   4.653
    3DHA   H15S 7378   3.063   3.915   4.697
    3DHA   C114 7379   2.940   3.824   4.839
    3DHA   H14R 7380   2.866   3.745   4.836
    3DHA   C113 7381   2.982   3.886   4.952
    3DHA   H13R 7382   2.949   3.844   5.047
    3DHA   C112 7383   3.066   4.009   4.962
    3DHA   H12R 7384   3.064   4.068   4.869
    3DHA   H12S 7385   3.029   4.075   5.041
    3DHA   C111 7386   3.204   3.963   4.997
    3DHA   H11R 7387   3.251   3.912   4.913
    3DHA   C110 7388   3.281   3.974   5.109
    3DHA   H10R 7389   3.382   3.934   5.112
    3DHA    C19 7390   3.224   4.031   5.235
    3DHA    H9R 7391   3.204   4.137   5.219
    3DHA    H9S 7392   3.128   3.984   5.257
    3DHA    C18 7393   3.322   4.017   5.346
    3DHA    H8R 7394   3.426   4.032   5.319
    3DHA    C17 7395   3.290   3.974   5.473
    3DHA    H7R 7396   3.371   3.946   5.540
    3DHA    C16 7397   3.150   3.962   5.527
    3DHA    H6R 7398   3.076   3.936   5.451
    3DHA    H6S 7399   3.146   3.869   5.584
    3DHA    C15 7400   3.117   4.088   5.600
    3DHA    H5R 7401   3.091   4.171   5.535
    3DHA    C14 7402   3.122   4.108   5.729
    3DHA    H4R 7403   3.099   4.207   5.768
    3DHA    C13 7404   3.167   4.008   5.827
    3DHA    H3R 7405   3.191   3.914   5.777
    3DHA    H3S 7406   3.255   4.039   5.883
    3DHA    C12 7407   3.050   3.965   5.911
    3DHA    H2R 7408   2.960   3.943   5.852
    3DHA    H2S 7409   3.071   3.866   5.952
    3DHA   C117 7410   2.807   3.916   4.528
    3DHA   H17R 7411   2.713   3.964   4.503
    3DHA   C118 7412   2.875   3.839   4.413
    3DHA   H18R 7413   2.809   3.759   4.378
    3DHA   H18S 7414   2.966   3.787   4.444
    3DHA   C119 7415   2.893   3.934   4.303
    3DHA   H19R 7416   2.826   3.923   4.219
    3DHA   C120 7417   2.981   4.033   4.314
    3DHA   H20R 7418   3.000   4.094   4.226
    3DHA   C121 7419   3.078   4.057   4.425
    3DHA   H21R 7420   3.076   3.978   4.502
    3DHA   H21S 7421   3.067   4.145   4.489
    3DHA   C122 7422   3.217   4.045   4.367
    3DHA   H22R 7423   3.244   4.123   4.296
    3DHA   H22S 7424   3.220   3.957   4.302
    3DHA   H22T 7425   3.291   4.036   4.447
    1ST    C118 7426   0.723   4.100   4.908
    1ST    H18R 7427   0.668   4.143   4.992
    1ST    H18S 7428   0.700   3.995   4.893
    1ST    H18T 7429   0.700   4.159   4.819
    1ST    C117 7430   0.878   4.101   4.947
    1ST    H17R 7431   0.932   4.071   4.858
    1ST    H17S 7432   0.907   4.206   4.947
    1ST    C116 7433   0.911   4.014   5.069
    1ST    H16R 7434   1.012   4.031   5.106
    1ST    H16S 7435   0.853   4.067   5.145
    1ST    C115 7436   0.866   3.871   5.064
    1ST    H15R 7437   0.806   3.857   5.154
    1ST    H15S 7438   0.795   3.838   4.987
    1ST    C114 7439   0.982   3.776   5.087
    1ST    H14R 7440   1.067   3.787   5.020
    1ST    H14S 7441   1.023   3.796   5.186
    1ST    C113 7442   0.941   3.625   5.089
    1ST    H13R 7443   0.866   3.614   5.010
    1ST    H13S 7444   1.022   3.567   5.043
    1ST    C112 7445   0.896   3.564   5.223
    1ST    H12R 7446   0.957   3.597   5.307
    1ST    H12S 7447   0.804   3.615   5.251
    1ST    C111 7448   0.874   3.414   5.226
    1ST    H11R 7449   0.949   3.365   5.163
    1ST    H11S 7450   0.893   3.382   5.328
    1ST    C110 7451   0.735   3.373   5.176
    1ST    H10R 7452   0.729   3.411   5.073
    1ST    H10S 7453   0.736   3.264   5.180
    1ST     C19 7454   0.616   3.431   5.254
    1ST     H9R 7455   0.631   3.401   5.359
    1ST     H9S 7456   0.608   3.539   5.246
    1ST     C18 7457   0.487   3.372   5.204
    1ST     H8R 7458   0.461   3.422   5.111
    1ST     H8S 7459   0.507   3.266   5.187
    1ST     C17 7460   0.371   3.383   5.303
    1ST     H7R 7461   0.341   3.488   5.310
    1ST     H7S 7462   0.287   3.344   5.246
    1ST     C16 7463   0.364   3.304   5.433
    1ST     H6R 7464   0.261   3.270   5.449
    1ST     H6S 7465   0.432   3.219   5.425
    1ST     C15 7466   0.406   3.369   5.568
    1ST     H5R 7467   0.513   3.386   5.560
    1ST     H5S 7468   0.366   3.470   5.567
    1ST     C14 7469   0.354   3.302   5.696
    1ST     H4R 7470   0.264   3.241   5.685
    1ST     H4S 7471   0.422   3.224   5.731
    1ST     C13 7472   0.339   3.405   5.809
    1ST     H3R 7473   0.415   3.482   5.824
    1ST     H3S 7474   0.253   3.463   5.772
    1ST     C12 7475   0.312   3.351   5.950
    1ST     H2R 7476   0.288   3.443   6.002
    1ST     H2S 7477   0.223   3.288   5.951
    2PS     C11 7478   0.422   3.273   6.020
    2PS     O12 7479   0.474   3.317   6.120
    2PS     O11 7480   0.454   3.153   5.959
    2PS      C1 7481   0.558   3.072   6.025
    2PS      HR 7482   0.601   2.997   5.958
    2PS      HS 7483   0.641   3.143   6.038
    2PS      C2 7484   0.521   3.018   6.162
    2PS      HX 7485   0.489   3.101   6.225
    2PS      C3 7486   0.638   2.944   6.225
    2PS      HA 7487   0.659   2.860   6.158
    2PS      HB 7488   0.727   3.005   6.240
    2PS     O31 7489   0.596   2.895   6.352
    2PS     P31 7490   0.589   2.967   6.488
    2PS     O32 7491   0.644   2.848   6.581
    2PS     C31 7492   0.587   2.820   6.709
    2PS     H1A 7493   0.552   2.908   6.762
    2PS     H1B 7494   0.491   2.769   6.694
    2PS     C32 7495   0.672   2.727   6.799
    2PS     H2A 7496   0.628   2.709   6.898
    2PS     N31 7497   0.686   2.590   6.723
    2PS    HN1A 7498   0.707   2.517   6.793
    2PS    HN1B 7499   0.596   2.555   6.688
    2PS    HN1C 7500   0.772   2.592   6.666
    2PS     C33 7501   0.805   2.790   6.826
    2PS     O33 7502   0.694   3.068   6.486
    2PS     O34 7503   0.456   3.003   6.536
    2PS     O21 7504   0.418   2.927   6.139
    2PS     C21 7505   0.294   2.978   6.139
    2PS     O22 7506   0.260   3.087   6.189
    2PS     O35 7507   0.826   2.832   6.938
    2PS     O36 7508   0.889   2.785   6.738
    3DHA   C116 7509   0.292   2.932   4.780
    3DHA   H16R 7510   0.383   2.954   4.725
    3DHA   C115 7511   0.232   3.048   4.856
    3DHA   H15R 7512   0.221   3.142   4.801
    3DHA   H15S 7513   0.128   3.025   4.879
    3DHA   C114 7514   0.309   3.084   4.975
    3DHA   H14R 7515   0.404   3.131   4.953
    3DHA   C113 7516   0.278   3.052   5.104
    3DHA   H13R 7517   0.346   3.080   5.184
    3DHA   C112 7518   0.156   2.982   5.150
    3DHA   H12R 7519   0.068   3.008   5.092
    3DHA   H12S 7520   0.175   2.874   5.143
    3DHA   C111 7521   0.135   3.017   5.300
    3DHA   H11R 7522   0.132   3.124   5.319
    3DHA   C110 7523   0.127   2.930   5.402
    3DHA   H10R 7524   0.127   2.972   5.503
    3DHA    C19 7525   0.112   2.783   5.393
    3DHA    H9R 7526   0.028   2.763   5.460
    3DHA    H9S 7527   0.085   2.764   5.289
    3DHA    C18 7528   0.228   2.703   5.439
    3DHA    H8R 7529   0.250   2.627   5.364
    3DHA    C17 7530   0.295   2.706   5.555
    3DHA    H7R 7531   0.383   2.642   5.556
    3DHA    C16 7532   0.273   2.788   5.683
    3DHA    H6R 7533   0.363   2.782   5.745
    3DHA    H6S 7534   0.268   2.895   5.660
    3DHA    C15 7535   0.153   2.743   5.759
    3DHA    H5R 7536   0.114   2.646   5.727
    3DHA    C14 7537   0.104   2.802   5.872
    3DHA    H4R 7538   0.020   2.753   5.920
    3DHA    C13 7539   0.169   2.906   5.955
    3DHA    H3R 7540   0.259   2.943   5.904
    3DHA    H3S 7541   0.096   2.987   5.958
    3DHA    C12 7542   0.197   2.874   6.099
    3DHA    H2R 7543   0.111   2.878   6.167
    3DHA    H2S 7544   0.236   2.772   6.105
    3DHA   C117 7545   0.231   2.813   4.770
    3DHA   H17R 7546   0.283   2.742   4.707
    3DHA   C118 7547   0.097   2.773   4.812
    3DHA   H18R 7548   0.058   2.821   4.902
    3DHA   H18S 7549   0.110   2.670   4.846
    3DHA   C119 7550   0.012   2.800   4.690
    3DHA   H19R 7551  -0.042   2.894   4.688
    3DHA   C120 7552  -0.008   2.712   4.592
    3DHA   H20R 7553  -0.075   2.735   4.509
    3DHA   C121 7554   0.043   2.576   4.580
    3DHA   H21R 7555   0.012   2.512   4.663
    3DHA   H21S 7556   0.152   2.569   4.575
    3DHA   C122 7557  -0.007   2.511   4.456
    3DHA   H22R 7558   0.037   2.412   4.444
    3DHA   H22S 7559   0.024   2.559   4.363
    3DHA   H22T 7560  -0.112   2.487   4.476
    1ST    C118 7561   2.671   2.761   4.406
    1ST    H18R 7562   2.639   2.859   4.444
    1ST    H18S 7563   2.587   2.693   4.418
    1ST    H18T 7564   2.674   2.786   4.300
    1ST    C117 7565   2.806   2.716   4.469
    1ST    H17R 7566   2.853   2.655   4.391
    1ST    H17S 7567   2.872   2.800   4.491
    1ST    C116 7568   2.791   2.637   4.601
    1ST    H16R 7569   2.718   2.681   4.669
    1ST    H16S 7570   2.757   2.538   4.570
    1ST    C115 7571   2.922   2.611   4.687
    1ST    H15R 7572   2.985   2.533   4.644
    1ST    H15S 7573   2.974   2.707   4.694
    1ST    C114 7574   2.890   2.559   4.822
    1ST    H14R 7575   2.863   2.639   4.891
    1ST    H14S 7576   2.805   2.490   4.816
    1ST    C113 7577   2.999   2.469   4.876
    1ST    H13R 7578   2.956   2.419   4.962
    1ST    H13S 7579   3.026   2.386   4.810
    1ST    C112 7580   3.117   2.547   4.931
    1ST    H12R 7581   3.166   2.602   4.851
    1ST    H12S 7582   3.083   2.637   4.984
    1ST    C111 7583   3.227   2.457   4.997
    1ST    H11R 7584   3.184   2.409   5.086
    1ST    H11S 7585   3.244   2.369   4.935
    1ST    C110 7586   3.355   2.538   5.027
    1ST    H10R 7587   3.431   2.478   5.078
    1ST    H10S 7588   3.413   2.571   4.941
    1ST     C19 7589   3.324   2.652   5.118
    1ST     H9R 7590   3.274   2.729   5.060
    1ST     H9S 7591   3.253   2.620   5.194
    1ST     C18 7592   3.454   2.710   5.186
    1ST     H8R 7593   3.463   2.651   5.278
    1ST     H8S 7594   3.540   2.679   5.126
    1ST     C17 7595   3.446   2.857   5.215
    1ST     H7R 7596   3.516   2.911   5.151
    1ST     H7S 7597   3.342   2.891   5.212
    1ST     C16 7598   3.505   2.890   5.348
    1ST     H6R 7599   3.481   2.814   5.423
    1ST     H6S 7600   3.613   2.878   5.338
    1ST     C15 7601   3.464   3.034   5.385
    1ST     H5R 7602   3.491   3.114   5.316
    1ST     H5S 7603   3.355   3.036   5.376
    1ST     C14 7604   3.515   3.073   5.528
    1ST     H4R 7605   3.515   2.994   5.603
    1ST     H4S 7606   3.620   3.105   5.524
    1ST     C13 7607   3.441   3.192   5.592
    1ST     H3R 7608   3.442   3.278   5.524
    1ST     H3S 7609   3.338   3.157   5.590
    1ST     C12 7610   3.496   3.240   5.731
    1ST     H2R 7611   3.525   3.157   5.797
    1ST     H2S 7612   3.575   3.313   5.714
    2PS     C11 7613   3.382   3.315   5.793
    2PS     O12 7614   3.325   3.407   5.738
    2PS     O11 7615   3.348   3.256   5.919
    2PS      C1 7616   3.261   3.321   6.010
    2PS      HR 7617   3.306   3.399   6.072
    2PS      HS 7618   3.177   3.367   5.957
    2PS      C2 7619   3.179   3.219   6.094
    2PS      HX 7620   3.119   3.261   6.175
    2PS      C3 7621   3.278   3.117   6.148
    2PS      HA 7622   3.311   3.064   6.059
    2PS      HB 7623   3.366   3.172   6.183
    2PS     O31 7624   3.220   3.036   6.249
    2PS     P31 7625   3.305   2.928   6.336
    2PS     O32 7626   3.401   3.015   6.421
    2PS     C31 7627   3.367   3.068   6.544
    2PS     H1A 7628   3.416   3.161   6.572
    2PS     H1B 7629   3.259   3.089   6.544
    2PS     C32 7630   3.401   2.959   6.644
    2PS     H2A 7631   3.367   2.865   6.601
    2PS     N31 7632   3.549   2.933   6.648
    2PS    HN1A 7633   3.586   2.925   6.552
    2PS    HN1B 7634   3.594   3.001   6.712
    2PS    HN1C 7635   3.571   2.840   6.687
    2PS     C33 7636   3.327   2.976   6.770
    2PS     O33 7637   3.212   2.853   6.423
    2PS     O34 7638   3.383   2.849   6.234
    2PS     O21 7639   3.089   3.152   6.005
    2PS     C21 7640   2.978   3.091   6.054
    2PS     O22 7641   2.941   3.096   6.171
    2PS     O35 7642   3.391   2.974   6.872
    2PS     O36 7643   3.203   2.976   6.771
    3DHA   C116 7644   2.534   2.898   4.719
    3DHA   H16R 7645   2.572   2.824   4.789
    3DHA   C115 7646   2.634   3.011   4.691
    3DHA   H15R 7647   2.732   2.966   4.673
    3DHA   H15S 7648   2.613   3.072   4.602
    3DHA   C114 7649   2.653   3.106   4.809
    3DHA   H14R 7650   2.597   3.198   4.792
    3DHA   C113 7651   2.725   3.077   4.913
    3DHA   H13R 7652   2.726   3.147   4.996
    3DHA   C112 7653   2.800   2.953   4.939
    3DHA   H12R 7654   2.791   2.881   4.857
    3DHA   H12S 7655   2.907   2.971   4.949
    3DHA   C111 7656   2.760   2.896   5.071
    3DHA   H11R 7657   2.653   2.877   5.068
    3DHA   C110 7658   2.818   2.868   5.189
    3DHA   H10R 7659   2.760   2.830   5.273
    3DHA    C19 7660   2.963   2.883   5.216
    3DHA    H9R 7661   2.995   2.807   5.288
    3DHA    H9S 7662   3.026   2.875   5.128
    3DHA    C18 7663   2.994   3.022   5.272
    3DHA    H8R 7664   2.976   3.100   5.198
    3DHA    C17 7665   3.040   3.057   5.394
    3DHA    H7R 7666   3.065   3.163   5.404
    3DHA    C16 7667   3.050   2.977   5.521
    3DHA    H6R 7668   3.095   2.880   5.497
    3DHA    H6S 7669   3.114   3.024   5.596
    3DHA    C15 7670   2.917   2.957   5.582
    3DHA    H5R 7671   2.848   2.913   5.511
    3DHA    C14 7672   2.889   2.959   5.716
    3DHA    H4R 7673   2.794   2.921   5.754
    3DHA    C13 7674   2.967   2.995   5.834
    3DHA    H3R 7675   3.018   2.903   5.864
    3DHA    H3S 7676   3.044   3.066   5.802
    3DHA    C12 7677   2.886   3.050   5.947
    3DHA    H2R 7678   2.819   3.131   5.921
    3DHA    H2S 7679   2.812   2.980   5.986
    3DHA   C117 7680   2.412   2.881   4.664
    3DHA   H17R 7681   2.355   2.798   4.705
    3DHA   C118 7682   2.347   2.973   4.567
    3DHA   H18R 7683   2.417   2.978   4.484
    3DHA   H18S 7684   2.347   3.079   4.593
    3DHA   C119 7685   2.210   2.932   4.521
    3DHA   H19R 7686   2.147   2.912   4.607
    3DHA   C120 7687   2.168   2.920   4.399
    3DHA   H20R 7688   2.068   2.884   4.377
    3DHA   C121 7689   2.251   2.943   4.278
    3DHA   H21R 7690   2.234   2.881   4.189
    3DHA   H21S 7691   2.355   2.911   4.283
    3DHA   C122 7692   2.250   3.094   4.237
    3DHA   H22R 7693   2.157   3.131   4.193
    3DHA   H22S 7694   2.333   3.112   4.168
    3DHA   H22T 7695   2.261   3.165   4.319
    1ST    C118 7696   2.239   1.326   4.376
    1ST    H18R 7697   2.319   1.251   4.386
    1ST    H18S 7698   2.276   1.428   4.387
    1ST    H18T 7699   2.213   1.309   4.271
    1ST    C117 7700   2.109   1.293   4.456
    1ST    H17R 7701   2.024   1.276   4.389
    1ST    H17S 7702   2.108   1.202   4.515
    1ST    C116 7703   2.069   1.396   4.562
    1ST    H16R 7704   1.987   1.356   4.621
    1ST    H16S 7705   2.150   1.422   4.632
    1ST    C115 7706   2.015   1.526   4.497
    1ST    H15R 7707   2.076   1.562   4.414
    1ST    H15S 7708   1.915   1.507   4.456
    1ST    C114 7709   2.008   1.645   4.596
    1ST    H14R 7710   1.983   1.735   4.540
    1ST    H14S 7711   1.932   1.624   4.671
    1ST    C113 7712   2.134   1.672   4.675
    1ST    H13R 7713   2.146   1.589   4.745
    1ST    H13S 7714   2.211   1.682   4.599
    1ST    C112 7715   2.107   1.790   4.766
    1ST    H12R 7716   2.061   1.874   4.714
    1ST    H12S 7717   2.025   1.757   4.829
    1ST    C111 7718   2.231   1.827   4.833
    1ST    H11R 7719   2.256   1.750   4.907
    1ST    H11S 7720   2.317   1.846   4.768
    1ST    C110 7721   2.220   1.958   4.907
    1ST    H10R 7722   2.206   2.037   4.833
    1ST    H10S 7723   2.132   1.957   4.972
    1ST     C19 7724   2.332   1.989   5.000
    1ST     H9R 7725   2.371   1.896   5.040
    1ST     H9S 7726   2.419   2.028   4.946
    1ST     C18 7727   2.306   2.095   5.106
    1ST     H8R 7728   2.258   2.185   5.066
    1ST     H8S 7729   2.234   2.077   5.186
    1ST     C17 7730   2.436   2.121   5.190
    1ST     H7R 7731   2.508   2.172   5.126
    1ST     H7S 7732   2.409   2.193   5.268
    1ST     C16 7733   2.503   1.996   5.250
    1ST     H6R 7734   2.425   1.924   5.277
    1ST     H6S 7735   2.568   1.961   5.171
    1ST     C15 7736   2.576   2.026   5.378
    1ST     H5R 7737   2.640   2.113   5.360
    1ST     H5S 7738   2.500   2.057   5.451
    1ST     C14 7739   2.663   1.919   5.441
    1ST     H4R 7740   2.594   1.838   5.467
    1ST     H4S 7741   2.731   1.885   5.363
    1ST     C13 7742   2.730   1.962   5.567
    1ST     H3R 7743   2.784   2.051   5.533
    1ST     H3S 7744   2.651   2.000   5.633
    1ST     C12 7745   2.822   1.859   5.629
    1ST     H2R 7746   2.773   1.764   5.652
    1ST     H2S 7747   2.896   1.833   5.553
    2PS     C11 7748   2.892   1.907   5.755
    2PS     O12 7749   2.871   2.024   5.792
    2PS     O11 7750   2.977   1.823   5.813
    2PS      C1 7751   3.029   1.874   5.938
    2PS      HR 7752   2.955   1.930   5.997
    2PS      HS 7753   3.050   1.788   6.001
    2PS      C2 7754   3.153   1.965   5.924
    2PS      HX 7755   3.210   1.943   5.833
    2PS      C3 7756   3.255   1.949   6.043
    2PS      HA 7757   3.273   1.843   6.061
    2PS      HB 7758   3.347   2.000   6.012
    2PS     O31 7759   3.211   2.027   6.159
    2PS     P31 7760   3.304   2.032   6.296
    2PS     O32 7761   3.335   1.884   6.324
    2PS     C31 7762   3.244   1.799   6.394
    2PS     H1A 7763   3.233   1.820   6.501
    2PS     H1B 7764   3.142   1.820   6.360
    2PS     C32 7765   3.282   1.657   6.372
    2PS     H2A 7766   3.260   1.628   6.269
    2PS     N31 7767   3.426   1.620   6.395
    2PS    HN1A 7768   3.450   1.634   6.494
    2PS    HN1B 7769   3.441   1.518   6.389
    2PS    HN1C 7770   3.497   1.670   6.337
    2PS     C33 7771   3.189   1.564   6.446
    2PS     O33 7772   3.430   2.099   6.265
    2PS     O34 7773   3.223   2.088   6.404
    2PS     O21 7774   3.107   2.105   5.923
    2PS     C21 7775   3.200   2.195   5.886
    2PS     O22 7776   3.309   2.168   5.839
    2PS     O35 7777   3.223   1.486   6.533
    2PS     O36 7778   3.068   1.576   6.434
    3DHA   C116 7779   2.567   2.540   4.935
    3DHA   H16R 7780   2.569   2.648   4.923
    3DHA   C115 7781   2.620   2.480   5.062
    3DHA   H15R 7782   2.642   2.374   5.046
    3DHA   H15S 7783   2.709   2.532   5.098
    3DHA   C114 7784   2.513   2.481   5.160
    3DHA   H14R 7785   2.420   2.434   5.131
    3DHA   C113 7786   2.497   2.558   5.264
    3DHA   H13R 7787   2.405   2.559   5.323
    3DHA   C112 7788   2.599   2.636   5.328
    3DHA   H12R 7789   2.698   2.615   5.286
    3DHA   H12S 7790   2.573   2.735   5.292
    3DHA   C111 7791   2.601   2.638   5.475
    3DHA   H11R 7792   2.627   2.738   5.506
    3DHA   C110 7793   2.554   2.550   5.567
    3DHA   H10R 7794   2.564   2.577   5.672
    3DHA    C19 7795   2.480   2.422   5.548
    3DHA    H9R 7796   2.373   2.438   5.533
    3DHA    H9S 7797   2.504   2.371   5.455
    3DHA    C18 7798   2.506   2.325   5.662
    3DHA    H8R 7799   2.413   2.293   5.708
    3DHA    C17 7800   2.630   2.275   5.706
    3DHA    H7R 7801   2.630   2.202   5.786
    3DHA    C16 7802   2.759   2.331   5.653
    3DHA    H6R 7803   2.830   2.248   5.644
    3DHA    H6S 7804   2.746   2.371   5.552
    3DHA    C15 7805   2.827   2.446   5.728
    3DHA    H5R 7806   2.775   2.541   5.721
    3DHA    C14 7807   2.950   2.457   5.780
    3DHA    H4R 7808   2.980   2.556   5.814
    3DHA    C13 7809   3.050   2.345   5.784
    3DHA    H3R 7810   2.991   2.254   5.776
    3DHA    H3S 7811   3.106   2.355   5.691
    3DHA    C12 7812   3.146   2.332   5.904
    3DHA    H2R 7813   3.219   2.413   5.914
    3DHA    H2S 7814   3.087   2.333   5.997
    3DHA   C117 7815   2.511   2.481   4.832
    3DHA   H17R 7816   2.474   2.551   4.758
    3DHA   C118 7817   2.474   2.336   4.833
    3DHA   H18R 7818   2.375   2.332   4.788
    3DHA   H18S 7819   2.462   2.309   4.939
    3DHA   C119 7820   2.588   2.268   4.765
    3DHA   H19R 7821   2.683   2.261   4.817
    3DHA   C120 7822   2.583   2.205   4.643
    3DHA   H20R 7823   2.666   2.148   4.603
    3DHA   C121 7824   2.459   2.209   4.555
    3DHA   H21R 7825   2.502   2.243   4.460
    3DHA   H21S 7826   2.393   2.285   4.597
    3DHA   C122 7827   2.382   2.077   4.545
    3DHA   H22R 7828   2.329   2.051   4.637
    3DHA   H22S 7829   2.448   1.991   4.530
    3DHA   H22T 7830   2.310   2.075   4.463
    1ST    C118 7831  -0.335   2.918   4.681
    1ST    H18R 7832  -0.387   2.837   4.732
    1ST    H18S 7833  -0.242   2.871   4.646
    1ST    H18T 7834  -0.391   2.945   4.591
    1ST    C117 7835  -0.306   3.040   4.782
    1ST    H17R 7836  -0.255   3.116   4.723
    1ST    H17S 7837  -0.395   3.098   4.810
    1ST    C116 7838  -0.229   3.003   4.904
    1ST    H16R 7839  -0.124   2.992   4.877
    1ST    H16S 7840  -0.232   3.092   4.967
    1ST    C115 7841  -0.286   2.894   4.990
    1ST    H15R 7842  -0.385   2.937   5.004
    1ST    H15S 7843  -0.304   2.798   4.943
    1ST    C114 7844  -0.219   2.880   5.125
    1ST    H14R 7845  -0.129   2.822   5.105
    1ST    H14S 7846  -0.194   2.980   5.161
    1ST    C113 7847  -0.289   2.802   5.233
    1ST    H13R 7848  -0.221   2.773   5.313
    1ST    H13S 7849  -0.356   2.869   5.286
    1ST    C112 7850  -0.376   2.681   5.206
    1ST    H12R 7851  -0.426   2.647   5.297
    1ST    H12S 7852  -0.455   2.689   5.130
    1ST    C111 7853  -0.295   2.564   5.146
    1ST    H11R 7854  -0.356   2.473   5.146
    1ST    H11S 7855  -0.281   2.583   5.039
    1ST    C110 7856  -0.153   2.526   5.192
    1ST    H10R 7857  -0.097   2.471   5.116
    1ST    H10S 7858  -0.099   2.621   5.188
    1ST     C19 7859  -0.141   2.471   5.329
    1ST     H9R 7860  -0.166   2.553   5.398
    1ST     H9S 7861  -0.219   2.396   5.346
    1ST     C18 7862   0.003   2.419   5.351
    1ST     H8R 7863   0.034   2.342   5.280
    1ST     H8S 7864   0.076   2.500   5.347
    1ST     C17 7865   0.010   2.360   5.488
    1ST     H7R 7866  -0.048   2.421   5.558
    1ST     H7S 7867  -0.041   2.263   5.489
    1ST     C16 7868   0.156   2.347   5.532
    1ST     H6R 7869   0.214   2.282   5.466
    1ST     H6S 7870   0.200   2.446   5.520
    1ST     C15 7871   0.181   2.314   5.677
    1ST     H5R 7872   0.130   2.388   5.740
    1ST     H5S 7873   0.145   2.215   5.707
    1ST     C14 7874   0.321   2.340   5.727
    1ST     H4R 7875   0.378   2.248   5.729
    1ST     H4S 7876   0.373   2.404   5.654
    1ST     C13 7877   0.342   2.405   5.860
    1ST     H3R 7878   0.450   2.407   5.873
    1ST     H3S 7879   0.323   2.513   5.853
    1ST     C12 7880   0.253   2.355   5.969
    1ST     H2R 7881   0.148   2.350   5.939
    1ST     H2S 7882   0.284   2.251   5.982
    2PS     C11 7883   0.271   2.435   6.102
    2PS     O12 7884   0.200   2.528   6.137
    2PS     O11 7885   0.393   2.404   6.148
    2PS      C1 7886   0.455   2.501   6.236
    2PS      HR 7887   0.411   2.600   6.220
    2PS      HS 7888   0.438   2.456   6.334
    2PS      C2 7889   0.608   2.502   6.212
    2PS      HX 7890   0.641   2.406   6.171
    2PS      C3 7891   0.687   2.547   6.341
    2PS      HA 7892   0.649   2.647   6.363
    2PS      HB 7893   0.670   2.472   6.418
    2PS     O31 7894   0.828   2.541   6.314
    2PS     P31 7895   0.924   2.537   6.440
    2PS     O32 7896   0.951   2.685   6.469
    2PS     C31 7897   1.022   2.763   6.377
    2PS     H1A 7898   1.127   2.752   6.407
    2PS     H1B 7899   1.014   2.731   6.273
    2PS     C32 7900   0.943   2.894   6.386
    2PS     H2A 7901   0.840   2.867   6.364
    2PS     N31 7902   0.943   2.958   6.522
    2PS    HN1A 7903   0.864   3.024   6.514
    2PS    HN1B 7904   0.917   2.894   6.600
    2PS    HN1C 7905   1.034   2.996   6.552
    2PS     C33 7906   0.994   2.980   6.273
    2PS     O33 7907   0.855   2.478   6.560
    2PS     O34 7908   1.052   2.474   6.394
    2PS     O21 7909   0.624   2.612   6.109
    2PS     C21 7910   0.708   2.590   6.005
    2PS     O22 7911   0.797   2.501   5.997
    2PS     O35 7912   0.949   2.954   6.162
    2PS     O36 7913   1.086   3.058   6.289
    3DHA   C116 7914   1.525   3.135   4.873
    3DHA   H16R 7915   1.596   3.083   4.938
    3DHA   C115 7916   1.412   3.202   4.945
    3DHA   H15R 7917   1.396   3.304   4.908
    3DHA   H15S 7918   1.313   3.164   4.920
    3DHA   C114 7919   1.443   3.215   5.092
    3DHA   H14R 7920   1.519   3.290   5.112
    3DHA   C113 7921   1.396   3.145   5.194
    3DHA   H13R 7922   1.431   3.165   5.295
    3DHA   C112 7923   1.304   3.030   5.182
    3DHA   H12R 7924   1.314   2.977   5.087
    3DHA   H12S 7925   1.331   2.957   5.259
    3DHA   C111 7926   1.154   3.061   5.192
    3DHA   H11R 7927   1.110   3.095   5.098
    3DHA   C110 7928   1.075   3.056   5.298
    3DHA   H10R 7929   0.969   3.075   5.281
    3DHA    C19 7930   1.124   3.004   5.428
    3DHA    H9R 7931   1.229   3.029   5.447
    3DHA    H9S 7932   1.070   3.065   5.500
    3DHA    C18 7933   1.099   2.859   5.441
    3DHA    H8R 7934   1.115   2.791   5.357
    3DHA    C17 7935   1.055   2.807   5.557
    3DHA    H7R 7936   1.052   2.699   5.568
    3DHA    C16 7937   1.022   2.875   5.683
    3DHA    H6R 7938   1.044   2.797   5.756
    3DHA    H6S 7939   1.104   2.944   5.706
    3DHA    C15 7940   0.885   2.930   5.704
    3DHA    H5R 7941   0.847   3.000   5.629
    3DHA    C14 7942   0.786   2.891   5.782
    3DHA    H4R 7943   0.683   2.927   5.776
    3DHA    C13 7944   0.802   2.797   5.901
    3DHA    H3R 7945   0.897   2.744   5.895
    3DHA    H3S 7946   0.807   2.856   5.993
    3DHA    C12 7947   0.686   2.699   5.902
    3DHA    H2R 7948   0.589   2.743   5.926
    3DHA    H2S 7949   0.674   2.654   5.803
    3DHA   C117 7950   1.554   3.170   4.747
    3DHA   H17R 7951   1.646   3.136   4.700
    3DHA   C118 7952   1.467   3.236   4.649
    3DHA   H18R 7953   1.375   3.268   4.698
    3DHA   H18S 7954   1.443   3.155   4.580
    3DHA   C119 7955   1.537   3.344   4.568
    3DHA   H19R 7956   1.581   3.305   4.476
    3DHA   C120 7957   1.551   3.474   4.607
    3DHA   H20R 7958   1.607   3.548   4.551
    3DHA   C121 7959   1.503   3.536   4.740
    3DHA   H21R 7960   1.420   3.472   4.770
    3DHA   H21S 7961   1.465   3.638   4.727
    3DHA   C122 7962   1.615   3.526   4.840
    3DHA   H22R 7963   1.579   3.550   4.940
    3DHA   H22S 7964   1.714   3.554   4.804
    3DHA   H22T 7965   1.619   3.419   4.860
    1ST    C118 7966   3.412   5.670   4.417
    1ST    H18R 7967   3.313   5.644   4.378
    1ST    H18S 7968   3.482   5.704   4.340
    1ST    H18T 7969   3.399   5.756   4.482
    1ST    C117 7970   3.481   5.571   4.508
    1ST    H17R 7971   3.416   5.554   4.594
    1ST    H17S 7972   3.489   5.481   4.448
    1ST    C116 7973   3.613   5.618   4.566
    1ST    H16R 7974   3.677   5.657   4.486
    1ST    H16S 7975   3.589   5.704   4.628
    1ST    C115 7976   3.687   5.510   4.647
    1ST    H15R 7977   3.779   5.547   4.693
    1ST    H15S 7978   3.634   5.463   4.729
    1ST    C114 7979   3.741   5.386   4.561
    1ST    H14R 7980   3.666   5.327   4.508
    1ST    H14S 7981   3.796   5.421   4.474
    1ST    C113 7982   3.836   5.290   4.642
    1ST    H13R 7983   3.770   5.257   4.722
    1ST    H13S 7984   3.865   5.203   4.583
    1ST    C112 7985   3.956   5.347   4.724
    1ST    H12R 7986   3.911   5.399   4.809
    1ST    H12S 7987   4.006   5.258   4.761
    1ST    C111 7988   4.054   5.442   4.650
    1ST    H11R 7989   4.081   5.392   4.556
    1ST    H11S 7990   4.000   5.529   4.614
    1ST    C110 7991   4.181   5.486   4.724
    1ST    H10R 7992   4.217   5.569   4.663
    1ST    H10S 7993   4.150   5.528   4.821
    1ST     C19 7994   4.287   5.378   4.730
    1ST     H9R 7995   4.254   5.279   4.762
    1ST     H9S 7996   4.333   5.359   4.632
    1ST     C18 7997   4.402   5.419   4.814
    1ST     H8R 7998   4.490   5.358   4.793
    1ST     H8S 7999   4.430   5.524   4.802
    1ST     C17 8000   4.390   5.394   4.964
    1ST     H7R 8001   4.301   5.438   5.009
    1ST     H7S 8002   4.359   5.290   4.980
    1ST     C16 8003   4.522   5.424   5.042
    1ST     H6R 8004   4.564   5.521   5.015
    1ST     H6S 8005   4.490   5.447   5.144
    1ST     C15 8006   4.614   5.305   5.042
    1ST     H5R 8007   4.566   5.223   5.097
    1ST     H5S 8008   4.640   5.261   4.946
    1ST     C14 8009   4.750   5.335   5.092
    1ST     H4R 8010   4.821   5.253   5.090
    1ST     H4S 8011   4.786   5.418   5.031
    1ST     C13 8012   4.741   5.392   5.231
    1ST     H3R 8013   4.840   5.436   5.246
    1ST     H3S 8014   4.673   5.477   5.228
    1ST     C12 8015   4.721   5.281   5.336
    1ST     H2R 8016   4.615   5.263   5.351
    1ST     H2S 8017   4.773   5.186   5.318
    2PS     C11 8018   4.760   5.318   5.476
    2PS     O12 8019   4.688   5.372   5.561
    2PS     O11 8020   4.893   5.288   5.491
    2PS      C1 8021   4.943   5.292   5.625
    2PS      HR 8022   4.886   5.363   5.685
    2PS      HS 8023   4.952   5.195   5.675
    2PS      C2 8024   5.081   5.350   5.609
    2PS      HX 8025   5.137   5.294   5.534
    2PS      C3 8026   5.159   5.355   5.750
    2PS      HA 8027   5.264   5.332   5.732
    2PS      HB 8028   5.157   5.454   5.796
    2PS     O31 8029   5.110   5.266   5.847
    2PS     P31 8030   5.047   5.310   5.985
    2PS     O32 8031   5.173   5.350   6.082
    2PS     C31 8032   5.247   5.474   6.064
    2PS     H1A 8033   5.298   5.463   5.968
    2PS     H1B 8034   5.183   5.563   6.060
    2PS     C32 8035   5.345   5.477   6.185
    2PS     H2A 8036   5.394   5.574   6.179
    2PS     N31 8037   5.265   5.478   6.314
    2PS    HN1A 8038   5.214   5.389   6.328
    2PS    HN1B 8039   5.324   5.494   6.397
    2PS    HN1C 8040   5.197   5.555   6.311
    2PS     C33 8041   5.456   5.372   6.171
    2PS     O33 8042   4.952   5.423   5.955
    2PS     O34 8043   4.994   5.186   6.045
    2PS     O21 8044   5.074   5.491   5.562
    2PS     C21 8045   5.188   5.561   5.536
    2PS     O22 8046   5.297   5.510   5.552
    2PS     O35 8047   5.467   5.305   6.068
    2PS     O36 8048   5.509   5.348   6.275
    3DHA   C116 8049   5.149   5.697   4.505
    3DHA   H16R 8050   5.072   5.727   4.575
    3DHA   C115 8051   5.285   5.653   4.557
    3DHA   H15R 8052   5.325   5.583   4.483
    3DHA   H15S 8053   5.355   5.736   4.569
    3DHA   C114 8054   5.272   5.578   4.683
    3DHA   H14R 8055   5.275   5.469   4.682
    3DHA   C113 8056   5.282   5.639   4.803
    3DHA   H13R 8057   5.277   5.575   4.891
    3DHA   C112 8058   5.281   5.784   4.827
    3DHA   H12R 8059   5.273   5.795   4.936
    3DHA   H12S 8060   5.375   5.832   4.802
    3DHA   C111 8061   5.158   5.851   4.767
    3DHA   H11R 8062   5.174   5.900   4.671
    3DHA   C110 8063   5.040   5.867   4.828
    3DHA   H10R 8064   4.960   5.920   4.778
    3DHA    C19 8065   4.995   5.803   4.954
    3DHA    H9R 8066   5.003   5.696   4.933
    3DHA    H9S 8067   5.072   5.811   5.031
    3DHA    C18 8068   4.854   5.852   4.991
    3DHA    H8R 8069   4.799   5.896   4.908
    3DHA    C17 8070   4.800   5.835   5.114
    3DHA    H7R 8071   4.696   5.862   5.131
    3DHA    C16 8072   4.861   5.779   5.236
    3DHA    H6R 8073   4.790   5.772   5.318
    3DHA    H6S 8074   4.904   5.685   5.203
    3DHA    C15 8075   4.955   5.888   5.290
    3DHA    H5R 8076   4.971   5.973   5.224
    3DHA    C14 8077   5.021   5.867   5.403
    3DHA    H4R 8078   5.094   5.943   5.430
    3DHA    C13 8079   5.026   5.750   5.496
    3DHA    H3R 8080   4.984   5.777   5.593
    3DHA    H3S 8081   4.956   5.676   5.456
    3DHA    C12 8082   5.173   5.698   5.492
    3DHA    H2R 8083   5.206   5.699   5.388
    3DHA    H2S 8084   5.243   5.759   5.550
    3DHA   C117 8085   5.104   5.704   4.378
    3DHA   H17R 8086   4.999   5.728   4.370
    3DHA   C118 8087   5.180   5.667   4.253
    3DHA   H18R 8088   5.288   5.654   4.265
    3DHA   H18S 8089   5.168   5.747   4.180
    3DHA   C119 8090   5.139   5.537   4.192
    3DHA   H19R 8091   5.212   5.458   4.200
    3DHA   C120 8092   5.023   5.511   4.131
    3DHA   H20R 8093   5.028   5.410   4.091
    3DHA   C121 8094   4.911   5.602   4.078
    3DHA   H21R 8095   4.940   5.707   4.071
    3DHA   H21S 8096   4.824   5.604   4.143
    3DHA   C122 8097   4.872   5.528   3.947
    3DHA   H22R 8098   4.791   5.581   3.896
    3DHA   H22S 8099   4.846   5.426   3.977
    3DHA   H22T 8100   4.959   5.548   3.884
    1ST    C118 8101   2.791   5.134   4.892
    1ST    H18R 8102   2.877   5.096   4.836
    1ST    H18S 8103   2.815   5.240   4.905
    1ST    H18T 8104   2.702   5.127   4.829
    1ST    C117 8105   2.760   5.068   5.030
    1ST    H17R 8106   2.854   5.078   5.086
    1ST    H17S 8107   2.698   5.144   5.080
    1ST    C116 8108   2.699   4.922   5.027
    1ST    H16R 8109   2.606   4.927   4.969
    1ST    H16S 8110   2.776   4.887   4.958
    1ST    C115 8111   2.688   4.853   5.162
    1ST    H15R 8112   2.787   4.845   5.209
    1ST    H15S 8113   2.632   4.917   5.231
    1ST    C114 8114   2.627   4.711   5.154
    1ST    H14R 8115   2.533   4.711   5.098
    1ST    H14S 8116   2.697   4.645   5.103
    1ST    C113 8117   2.591   4.664   5.289
    1ST    H13R 8118   2.684   4.672   5.345
    1ST    H13S 8119   2.513   4.727   5.334
    1ST    C112 8120   2.520   4.524   5.293
    1ST    H12R 8121   2.425   4.539   5.242
    1ST    H12S 8122   2.561   4.442   5.234
    1ST    C111 8123   2.479   4.478   5.428
    1ST    H11R 8124   2.566   4.428   5.472
    1ST    H11S 8125   2.463   4.563   5.494
    1ST    C110 8126   2.362   4.394   5.429
    1ST    H10R 8127   2.272   4.451   5.409
    1ST    H10S 8128   2.385   4.318   5.354
    1ST     C19 8129   2.327   4.332   5.566
    1ST     H9R 8130   2.412   4.279   5.609
    1ST     H9S 8131   2.291   4.408   5.635
    1ST     C18 8132   2.222   4.226   5.554
    1ST     H8R 8133   2.188   4.203   5.655
    1ST     H8S 8134   2.134   4.261   5.500
    1ST     C17 8135   2.269   4.098   5.477
    1ST     H7R 8136   2.283   4.128   5.373
    1ST     H7S 8137   2.364   4.071   5.524
    1ST     C16 8138   2.173   3.978   5.478
    1ST     H6R 8139   2.076   4.000   5.433
    1ST     H6S 8140   2.219   3.905   5.411
    1ST     C15 8141   2.163   3.922   5.621
    1ST     H5R 8142   2.260   3.916   5.671
    1ST     H5S 8143   2.102   3.995   5.674
    1ST     C14 8144   2.091   3.789   5.638
    1ST     H4R 8145   2.005   3.792   5.571
    1ST     H4S 8146   2.156   3.710   5.600
    1ST     C13 8147   2.047   3.763   5.782
    1ST     H3R 8148   2.135   3.765   5.846
    1ST     H3S 8149   1.975   3.842   5.807
    1ST     C12 8150   1.985   3.630   5.822
    1ST     H2R 8151   1.893   3.612   5.767
    1ST     H2S 8152   2.055   3.549   5.801
    2PS     C11 8153   1.961   3.619   5.972
    2PS     O12 8154   1.844   3.621   6.014
    2PS     O11 8155   2.068   3.610   6.049
    2PS      C1 8156   2.053   3.602   6.194
    2PS      HR 8157   2.150   3.608   6.243
    2PS      HS 8158   1.996   3.686   6.235
    2PS      C2 8159   1.989   3.470   6.235
    2PS      HX 8160   1.887   3.469   6.194
    2PS      C3 8161   1.970   3.456   6.393
    2PS      HA 8162   1.892   3.527   6.422
    2PS      HB 8163   1.946   3.354   6.426
    2PS     O31 8164   2.097   3.469   6.446
    2PS     P31 8165   2.131   3.463   6.602
    2PS     O32 8166   2.118   3.613   6.645
    2PS     C31 8167   1.996   3.654   6.711
    2PS     H1A 8168   1.905   3.614   6.666
    2PS     H1B 8169   2.006   3.611   6.810
    2PS     C32 8170   1.991   3.809   6.734
    2PS     H2A 8171   2.067   3.843   6.804
    2PS     N31 8172   2.001   3.891   6.603
    2PS    HN1A 8173   1.989   3.993   6.608
    2PS    HN1B 8174   2.089   3.871   6.554
    2PS    HN1C 8175   1.922   3.864   6.541
    2PS     C33 8176   1.863   3.830   6.800
    2PS     O33 8177   2.031   3.378   6.666
    2PS     O34 8178   2.270   3.427   6.621
    2PS     O21 8179   2.065   3.357   6.192
    2PS     C21 8180   2.012   3.259   6.116
    2PS     O22 8181   1.899   3.252   6.079
    2PS     O35 8182   1.767   3.871   6.738
    2PS     O36 8183   1.860   3.817   6.923
    3DHA   C116 8184   1.951   3.647   4.975
    3DHA   H16R 8185   1.891   3.558   4.991
    3DHA   C115 8186   2.072   3.657   5.051
    3DHA   H15R 8187   2.113   3.556   5.054
    3DHA   H15S 8188   2.145   3.721   5.001
    3DHA   C114 8189   2.059   3.723   5.177
    3DHA   H14R 8190   2.035   3.830   5.173
    3DHA   C113 8191   2.080   3.664   5.297
    3DHA   H13R 8192   2.067   3.725   5.385
    3DHA   C112 8193   2.080   3.516   5.325
    3DHA   H12R 8194   2.035   3.492   5.422
    3DHA   H12S 8195   2.003   3.484   5.255
    3DHA   C111 8196   2.220   3.456   5.313
    3DHA   H11R 8197   2.254   3.445   5.210
    3DHA   C110 8198   2.290   3.418   5.420
    3DHA   H10R 8199   2.391   3.377   5.416
    3DHA    C19 8200   2.233   3.426   5.557
    3DHA    H9R 8201   2.311   3.474   5.617
    3DHA    H9S 8202   2.147   3.492   5.569
    3DHA    C18 8203   2.190   3.296   5.612
    3DHA    H8R 8204   2.102   3.260   5.559
    3DHA    C17 8205   2.244   3.242   5.723
    3DHA    H7R 8206   2.201   3.151   5.763
    3DHA    C16 8207   2.364   3.287   5.795
    3DHA    H6R 8208   2.431   3.205   5.823
    3DHA    H6S 8209   2.421   3.349   5.725
    3DHA    C15 8210   2.320   3.372   5.912
    3DHA    H5R 8211   2.333   3.477   5.887
    3DHA    C14 8212   2.283   3.329   6.033
    3DHA    H4R 8213   2.271   3.410   6.103
    3DHA    C13 8214   2.252   3.193   6.086
    3DHA    H3R 8215   2.309   3.118   6.031
    3DHA    H3S 8216   2.269   3.183   6.193
    3DHA    C12 8217   2.109   3.151   6.071
    3DHA    H2R 8218   2.093   3.142   5.963
    3DHA    H2S 8219   2.089   3.058   6.124
    3DHA   C117 8220   1.907   3.742   4.889
    3DHA   H17R 8221   1.809   3.723   4.845
    3DHA   C118 8222   1.975   3.873   4.857
    3DHA   H18R 8223   2.047   3.861   4.776
    3DHA   H18S 8224   2.022   3.915   4.946
    3DHA   C119 8225   1.866   3.969   4.815
    3DHA   H19R 8226   1.835   4.033   4.897
    3DHA   C120 8227   1.827   3.998   4.689
    3DHA   H20R 8228   1.755   4.078   4.675
    3DHA   C121 8229   1.879   3.940   4.555
    3DHA   H21R 8230   1.787   3.906   4.509
    3DHA   H21S 8231   1.952   3.860   4.569
    3DHA   C122 8232   1.936   4.061   4.478
    3DHA   H22R 8233   1.996   4.128   4.541
    3DHA   H22S 8234   1.856   4.130   4.451
    3DHA   H22T 8235   1.984   4.033   4.384
    1ST    C118 8236   6.295   3.235   4.243
    1ST    H18R 8237   6.350   3.213   4.151
    1ST    H18S 8238   6.199   3.286   4.230
    1ST    H18T 8239   6.261   3.137   4.275
    1ST    C117 8240   6.382   3.295   4.355
    1ST    H17R 8241   6.464   3.224   4.366
    1ST    H17S 8242   6.427   3.392   4.332
    1ST    C116 8243   6.312   3.315   4.492
    1ST    H16R 8244   6.254   3.407   4.486
    1ST    H16S 8245   6.239   3.234   4.495
    1ST    C115 8246   6.408   3.310   4.614
    1ST    H15R 8247   6.432   3.204   4.627
    1ST    H15S 8248   6.508   3.351   4.596
    1ST    C114 8249   6.339   3.367   4.733
    1ST    H14R 8250   6.339   3.476   4.721
    1ST    H14S 8251   6.236   3.333   4.725
    1ST    C113 8252   6.387   3.318   4.869
    1ST    H13R 8253   6.380   3.209   4.863
    1ST    H13S 8254   6.493   3.337   4.887
    1ST    C112 8255   6.320   3.366   4.994
    1ST    H12R 8256   6.305   3.473   4.977
    1ST    H12S 8257   6.218   3.328   4.997
    1ST    C111 8258   6.387   3.351   5.131
    1ST    H11R 8259   6.402   3.247   5.163
    1ST    H11S 8260   6.485   3.397   5.125
    1ST    C110 8261   6.311   3.406   5.243
    1ST    H10R 8262   6.298   3.513   5.223
    1ST    H10S 8263   6.212   3.360   5.248
    1ST     C19 8264   6.392   3.387   5.372
    1ST     H9R 8265   6.393   3.281   5.399
    1ST     H9S 8266   6.493   3.425   5.354
    1ST     C18 8267   6.330   3.461   5.490
    1ST     H8R 8268   6.299   3.561   5.458
    1ST     H8S 8269   6.237   3.410   5.516
    1ST     C17 8270   6.427   3.465   5.603
    1ST     H7R 8271   6.460   3.365   5.631
    1ST     H7S 8272   6.526   3.503   5.579
    1ST     C16 8273   6.381   3.541   5.723
    1ST     H6R 8274   6.466   3.573   5.783
    1ST     H6S 8275   6.334   3.636   5.699
    1ST     C15 8276   6.306   3.456   5.821
    1ST     H5R 8277   6.244   3.382   5.770
    1ST     H5S 8278   6.367   3.396   5.889
    1ST     C14 8279   6.214   3.539   5.911
    1ST     H4R 8280   6.275   3.621   5.949
    1ST     H4S 8281   6.147   3.589   5.841
    1ST     C13 8282   6.135   3.466   6.016
    1ST     H3R 8283   6.034   3.448   5.979
    1ST     H3S 8284   6.180   3.370   6.045
    1ST     C12 8285   6.123   3.537   6.152
    1ST     H2R 8286   6.226   3.559   6.180
    1ST     H2S 8287   6.076   3.635   6.139
    2PS     C11 8288   6.053   3.456   6.254
    2PS     O12 8289   6.101   3.348   6.293
    2PS     O11 8290   5.938   3.511   6.295
    2PS      C1 8291   5.867   3.434   6.394
    2PS      HR 8292   5.875   3.327   6.373
    2PS      HS 8293   5.918   3.458   6.488
    2PS      C2 8294   5.721   3.468   6.390
    2PS      HX 8295   5.703   3.576   6.381
    2PS      C3 8296   5.651   3.421   6.516
    2PS      HA 8297   5.551   3.466   6.522
    2PS      HB 8298   5.640   3.312   6.523
    2PS     O31 8299   5.727   3.465   6.626
    2PS     P31 8300   5.674   3.438   6.766
    2PS     O32 8301   5.586   3.569   6.799
    2PS     C31 8302   5.448   3.563   6.787
    2PS     H1A 8303   5.416   3.536   6.686
    2PS     H1B 8304   5.401   3.493   6.857
    2PS     C32 8305   5.413   3.712   6.819
    2PS     H2A 8306   5.458   3.733   6.916
    2PS     N31 8307   5.491   3.807   6.726
    2PS    HN1A 8308   5.582   3.766   6.700
    2PS    HN1B 8309   5.432   3.822   6.642
    2PS    HN1C 8310   5.524   3.894   6.769
    2PS     C33 8311   5.260   3.731   6.819
    2PS     O33 8312   5.582   3.320   6.765
    2PS     O34 8313   5.782   3.436   6.861
    2PS     O21 8314   5.661   3.399   6.273
    2PS     C21 8315   5.522   3.406   6.257
    2PS     O22 8316   5.450   3.476   6.320
    2PS     O35 8317   5.204   3.736   6.928
    2PS     O36 8318   5.211   3.780   6.720
    3DHA   C116 8319   5.421   3.461   4.795
    3DHA   H16R 8320   5.500   3.525   4.834
    3DHA   C115 8321   5.370   3.366   4.898
    3DHA   H15R 8322   5.309   3.292   4.846
    3DHA   H15S 8323   5.440   3.297   4.945
    3DHA   C114 8324   5.293   3.454   4.993
    3DHA   H14R 8325   5.188   3.461   4.967
    3DHA   C113 8326   5.330   3.511   5.103
    3DHA   H13R 8327   5.259   3.562   5.168
    3DHA   C112 8328   5.464   3.483   5.162
    3DHA   H12R 8329   5.540   3.443   5.093
    3DHA   H12S 8330   5.508   3.576   5.197
    3DHA   C111 8331   5.446   3.376   5.263
    3DHA   H11R 8332   5.463   3.275   5.227
    3DHA   C110 8333   5.404   3.398   5.390
    3DHA   H10R 8334   5.399   3.313   5.458
    3DHA    C19 8335   5.364   3.525   5.463
    3DHA    H9R 8336   5.376   3.612   5.399
    3DHA    H9S 8337   5.257   3.533   5.483
    3DHA    C18 8338   5.442   3.525   5.594
    3DHA    H8R 8339   5.543   3.564   5.581
    3DHA    C17 8340   5.407   3.490   5.719
    3DHA    H7R 8341   5.489   3.487   5.790
    3DHA    C16 8342   5.265   3.460   5.765
    3DHA    H6R 8343   5.231   3.528   5.843
    3DHA    H6S 8344   5.189   3.461   5.687
    3DHA    C15 8345   5.260   3.326   5.841
    3DHA    H5R 8346   5.214   3.246   5.783
    3DHA    C14 8347   5.301   3.293   5.962
    3DHA    H4R 8348   5.288   3.188   5.989
    3DHA    C13 8349   5.369   3.393   6.062
    3DHA    H3R 8350   5.423   3.472   6.009
    3DHA    H3S 8351   5.295   3.427   6.134
    3DHA    C12 8352   5.475   3.320   6.142
    3DHA    H2R 8353   5.433   3.226   6.178
    3DHA    H2S 8354   5.561   3.285   6.083
    3DHA   C117 8355   5.394   3.468   4.664
    3DHA   H17R 8356   5.444   3.545   4.605
    3DHA   C118 8357   5.292   3.390   4.590
    3DHA   H18R 8358   5.203   3.446   4.561
    3DHA   H18S 8359   5.243   3.313   4.650
    3DHA   C119 8360   5.343   3.322   4.469
    3DHA   H19R 8361   5.396   3.231   4.494
    3DHA   C120 8362   5.312   3.356   4.338
    3DHA   H20R 8363   5.358   3.301   4.256
    3DHA   C121 8364   5.246   3.479   4.289
    3DHA   H21R 8365   5.172   3.523   4.356
    3DHA   H21S 8366   5.178   3.449   4.209
    3DHA   C122 8367   5.348   3.579   4.240
    3DHA   H22R 8368   5.397   3.638   4.319
    3DHA   H22S 8369   5.293   3.653   4.182
    3DHA   H22T 8370   5.424   3.537   4.173
    1ST    C118 8371   1.423   6.310   4.312
    1ST    H18R 8372   1.464   6.405   4.346
    1ST    H18S 8373   1.317   6.319   4.289
    1ST    H18T 8374   1.477   6.298   4.218
    1ST    C117 8375   1.438   6.196   4.415
    1ST    H17R 8376   1.379   6.107   4.390
    1ST    H17S 8377   1.543   6.168   4.401
    1ST    C116 8378   1.412   6.233   4.561
    1ST    H16R 8379   1.460   6.328   4.586
    1ST    H16S 8380   1.306   6.249   4.580
    1ST    C115 8381   1.455   6.135   4.666
    1ST    H15R 8382   1.436   6.036   4.626
    1ST    H15S 8383   1.561   6.114   4.681
    1ST    C114 8384   1.391   6.168   4.805
    1ST    H14R 8385   1.439   6.256   4.849
    1ST    H14S 8386   1.283   6.164   4.794
    1ST    C113 8387   1.424   6.065   4.911
    1ST    H13R 8388   1.386   5.967   4.882
    1ST    H13S 8389   1.530   6.049   4.933
    1ST    C112 8390   1.355   6.102   5.045
    1ST    H12R 8391   1.404   6.194   5.078
    1ST    H12S 8392   1.248   6.108   5.022
    1ST    C111 8393   1.361   6.002   5.160
    1ST    H11R 8394   1.297   6.041   5.240
    1ST    H11S 8395   1.331   5.901   5.133
    1ST    C110 8396   1.497   5.987   5.226
    1ST    H10R 8397   1.552   5.929   5.151
    1ST    H10S 8398   1.555   6.079   5.227
    1ST     C19 8399   1.465   5.903   5.346
    1ST     H9R 8400   1.388   5.957   5.402
    1ST     H9S 8401   1.416   5.810   5.316
    1ST     C18 8402   1.591   5.880   5.435
    1ST     H8R 8403   1.668   5.827   5.378
    1ST     H8S 8404   1.632   5.980   5.453
    1ST     C17 8405   1.584   5.805   5.564
    1ST     H7R 8406   1.505   5.843   5.630
    1ST     H7S 8407   1.570   5.701   5.534
    1ST     C16 8408   1.709   5.835   5.642
    1ST     H6R 8409   1.797   5.803   5.587
    1ST     H6S 8410   1.717   5.944   5.652
    1ST     C15 8411   1.714   5.769   5.786
    1ST     H5R 8412   1.629   5.816   5.836
    1ST     H5S 8413   1.677   5.666   5.787
    1ST     C14 8414   1.848   5.776   5.859
    1ST     H4R 8415   1.920   5.710   5.809
    1ST     H4S 8416   1.886   5.878   5.848
    1ST     C13 8417   1.841   5.730   6.002
    1ST     H3R 8418   1.770   5.780   6.068
    1ST     H3S 8419   1.800   5.629   5.991
    1ST     C12 8420   1.978   5.722   6.067
    1ST     H2R 8421   2.053   5.688   5.995
    1ST     H2S 8422   2.022   5.817   6.099
    2PS     C11 8423   1.976   5.642   6.192
    2PS     O12 8424   2.000   5.691   6.298
    2PS     O11 8425   1.965   5.503   6.177
    2PS      C1 8426   1.985   5.437   6.304
    2PS      HR 8427   2.071   5.482   6.354
    2PS      HS 8428   1.892   5.441   6.361
    2PS      C2 8429   2.016   5.291   6.275
    2PS      HX 8430   1.948   5.258   6.196
    2PS      C3 8431   1.991   5.208   6.401
    2PS      HA 8432   1.887   5.225   6.430
    2PS      HB 8433   1.993   5.101   6.378
    2PS     O31 8434   2.081   5.253   6.503
    2PS     P31 8435   2.084   5.187   6.639
    2PS     O32 8436   2.154   5.045   6.615
    2PS     C31 8437   2.298   5.035   6.601
    2PS     H1A 8438   2.344   5.086   6.517
    2PS     H1B 8439   2.343   5.077   6.692
    2PS     C32 8440   2.339   4.891   6.604
    2PS     H2A 8441   2.293   4.837   6.686
    2PS     N31 8442   2.307   4.813   6.477
    2PS    HN1A 8443   2.343   4.858   6.392
    2PS    HN1B 8444   2.351   4.719   6.475
    2PS    HN1C 8445   2.204   4.813   6.472
    2PS     C33 8446   2.493   4.900   6.636
    2PS     O33 8447   2.159   5.269   6.731
    2PS     O34 8448   1.946   5.156   6.674
    2PS     O21 8449   2.153   5.278   6.228
    2PS     C21 8450   2.209   5.156   6.180
    2PS     O22 8451   2.141   5.066   6.148
    2PS     O35 8452   2.535   4.872   6.745
    2PS     O36 8453   2.564   4.938   6.541
    3DHA   C116 8454   1.858   5.945   5.085
    3DHA   H16R 8455   1.810   6.016   5.152
    3DHA   C115 8456   1.900   5.820   5.165
    3DHA   H15R 8457   1.995   5.778   5.131
    3DHA   H15S 8458   1.928   5.844   5.268
    3DHA   C114 8459   1.810   5.704   5.149
    3DHA   H14R 8460   1.760   5.705   5.053
    3DHA   C113 8461   1.789   5.599   5.229
    3DHA   H13R 8462   1.718   5.525   5.194
    3DHA   C112 8463   1.837   5.560   5.361
    3DHA   H12R 8464   1.830   5.637   5.438
    3DHA   H12S 8465   1.768   5.484   5.400
    3DHA   C111 8466   1.970   5.491   5.355
    3DHA   H11R 8467   2.021   5.489   5.259
    3DHA   C110 8468   2.033   5.429   5.453
    3DHA   H10R 8469   2.121   5.369   5.431
    3DHA    C19 8470   1.982   5.418   5.598
    3DHA    H9R 8471   1.876   5.439   5.606
    3DHA    H9S 8472   1.997   5.312   5.621
    3DHA    C18 8473   2.070   5.505   5.686
    3DHA    H8R 8474   2.092   5.605   5.650
    3DHA    C17 8475   2.113   5.468   5.805
    3DHA    H7R 8476   2.158   5.544   5.869
    3DHA    C16 8477   2.096   5.335   5.870
    3DHA    H6R 8478   2.095   5.349   5.979
    3DHA    H6S 8479   2.009   5.272   5.852
    3DHA    C15 8480   2.204   5.245   5.829
    3DHA    H5R 8481   2.185   5.185   5.740
    3DHA    C14 8482   2.319   5.218   5.898
    3DHA    H4R 8483   2.394   5.150   5.858
    3DHA    C13 8484   2.370   5.275   6.028
    3DHA    H3R 8485   2.473   5.308   6.015
    3DHA    H3S 8486   2.322   5.368   6.061
    3DHA    C12 8487   2.355   5.172   6.136
    3DHA    H2R 8488   2.406   5.081   6.107
    3DHA    H2S 8489   2.418   5.204   6.219
    3DHA   C117 8490   1.874   5.971   4.958
    3DHA   H17R 8491   1.833   6.063   4.919
    3DHA   C118 8492   1.922   5.871   4.858
    3DHA   H18R 8493   1.852   5.866   4.774
    3DHA   H18S 8494   1.934   5.770   4.900
    3DHA   C119 8495   2.056   5.928   4.813
    3DHA   H19R 8496   2.060   6.033   4.785
    3DHA   C120 8497   2.172   5.864   4.813
    3DHA   H20R 8498   2.262   5.912   4.774
    3DHA   C121 8499   2.200   5.729   4.865
    3DHA   H21R 8500   2.257   5.678   4.787
    3DHA   H21S 8501   2.108   5.674   4.887
    3DHA   C122 8502   2.289   5.736   4.995
    3DHA   H22R 8503   2.223   5.792   5.062
    3DHA   H22S 8504   2.381   5.793   4.980
    3DHA   H22T 8505   2.306   5.642   5.047
    1ST    C118 8506   1.219   2.097   4.424
    1ST    H18R 8507   1.144   2.018   4.413
    1ST    H18S 8508   1.310   2.053   4.384
    1ST    H18T 8509   1.167   2.159   4.351
    1ST    C117 8510   1.247   2.170   4.556
    1ST    H17R 8511   1.143   2.194   4.583
    1ST    H17S 8512   1.295   2.111   4.634
    1ST    C116 8513   1.315   2.306   4.534
    1ST    H16R 8514   1.409   2.304   4.478
    1ST    H16S 8515   1.251   2.369   4.472
    1ST    C115 8516   1.343   2.381   4.665
    1ST    H15R 8517   1.400   2.312   4.729
    1ST    H15S 8518   1.408   2.464   4.638
    1ST    C114 8519   1.219   2.430   4.746
    1ST    H14R 8520   1.145   2.477   4.681
    1ST    H14S 8521   1.171   2.340   4.785
    1ST    C113 8522   1.258   2.517   4.866
    1ST    H13R 8523   1.302   2.609   4.829
    1ST    H13S 8524   1.168   2.536   4.924
    1ST    C112 8525   1.360   2.456   4.959
    1ST    H12R 8526   1.457   2.471   4.911
    1ST    H12S 8527   1.372   2.525   5.043
    1ST    C111 8528   1.336   2.312   5.004
    1ST    H11R 8529   1.232   2.284   4.991
    1ST    H11S 8530   1.377   2.256   4.919
    1ST    C110 8531   1.404   2.285   5.143
    1ST    H10R 8532   1.501   2.336   5.135
    1ST    H10S 8533   1.358   2.345   5.222
    1ST     C19 8534   1.428   2.137   5.172
    1ST     H9R 8535   1.338   2.080   5.148
    1ST     H9S 8536   1.511   2.108   5.107
    1ST     C18 8537   1.468   2.097   5.318
    1ST     H8R 8538   1.382   2.078   5.382
    1ST     H8S 8539   1.518   2.000   5.316
    1ST     C17 8540   1.556   2.202   5.391
    1ST     H7R 8541   1.640   2.234   5.329
    1ST     H7S 8542   1.503   2.297   5.386
    1ST     C16 8543   1.601   2.158   5.533
    1ST     H6R 8544   1.518   2.106   5.582
    1ST     H6S 8545   1.673   2.077   5.520
    1ST     C15 8546   1.657   2.266   5.625
    1ST     H5R 8547   1.679   2.202   5.711
    1ST     H5S 8548   1.750   2.314   5.594
    1ST     C14 8549   1.559   2.373   5.670
    1ST     H4R 8550   1.554   2.447   5.589
    1ST     H4S 8551   1.458   2.335   5.681
    1ST     C13 8552   1.605   2.455   5.793
    1ST     H3R 8553   1.624   2.388   5.877
    1ST     H3S 8554   1.705   2.495   5.771
    1ST     C12 8555   1.495   2.560   5.821
    1ST     H2R 8556   1.467   2.615   5.731
    1ST     H2S 8557   1.403   2.515   5.857
    2PS     C11 8558   1.540   2.665   5.925
    2PS     O12 8559   1.467   2.727   6.000
    2PS     O11 8560   1.675   2.700   5.914
    2PS      C1 8561   1.731   2.813   5.995
    2PS      HR 8562   1.827   2.847   5.955
    2PS      HS 8563   1.672   2.905   5.984
    2PS      C2 8564   1.737   2.769   6.144
    2PS      HX 8565   1.640   2.745   6.188
    2PS      C3 8566   1.800   2.886   6.231
    2PS      HA 8567   1.907   2.900   6.213
    2PS      HB 8568   1.761   2.980   6.190
    2PS     O31 8569   1.766   2.874   6.366
    2PS     P31 8570   1.751   2.998   6.470
    2PS     O32 8571   1.595   3.022   6.464
    2PS     C31 8572   1.510   3.000   6.579
    2PS     H1A 8573   1.514   2.896   6.613
    2PS     H1B 8574   1.542   3.064   6.663
    2PS     C32 8575   1.367   3.025   6.538
    2PS     H2A 8576   1.359   3.134   6.536
    2PS     N31 8577   1.330   2.979   6.391
    2PS    HN1A 8578   1.334   2.876   6.388
    2PS    HN1B 8579   1.244   3.015   6.346
    2PS    HN1C 8580   1.406   3.013   6.330
    2PS     C33 8581   1.281   2.972   6.651
    2PS     O33 8582   1.791   2.950   6.609
    2PS     O34 8583   1.831   3.116   6.416
    2PS     O21 8584   1.828   2.660   6.160
    2PS     C21 8585   1.778   2.535   6.142
    2PS     O22 8586   1.658   2.499   6.155
    2PS     O35 8587   1.168   3.014   6.652
    2PS     O36 8588   1.328   2.908   6.741
    3DHA   C116 8589   1.762   3.102   5.259
    3DHA   H16R 8590   1.659   3.096   5.293
    3DHA   C115 8591   1.862   3.024   5.342
    3DHA   H15R 8592   1.964   3.049   5.311
    3DHA   H15S 8593   1.844   3.035   5.450
    3DHA   C114 8594   1.851   2.884   5.316
    3DHA   H14R 8595   1.765   2.853   5.258
    3DHA   C113 8596   1.925   2.787   5.379
    3DHA   H13R 8597   1.894   2.688   5.349
    3DHA   C112 8598   2.039   2.824   5.482
    3DHA   H12R 8599   2.125   2.761   5.456
    3DHA   H12S 8600   2.074   2.926   5.465
    3DHA   C111 8601   1.987   2.809   5.621
    3DHA   H11R 8602   1.936   2.898   5.659
    3DHA   C110 8603   1.985   2.696   5.696
    3DHA   H10R 8604   1.927   2.695   5.787
    3DHA    C19 8605   2.044   2.569   5.656
    3DHA    H9R 8606   1.967   2.493   5.646
    3DHA    H9S 8607   2.102   2.584   5.565
    3DHA    C18 8608   2.139   2.527   5.767
    3DHA    H8R 8609   2.220   2.597   5.787
    3DHA    C17 8610   2.126   2.429   5.852
    3DHA    H7R 8611   2.201   2.426   5.931
    3DHA    C16 8612   2.017   2.328   5.849
    3DHA    H6R 8613   1.919   2.376   5.851
    3DHA    H6S 8614   2.019   2.271   5.756
    3DHA    C15 8615   2.028   2.224   5.954
    3DHA    H5R 8616   2.099   2.145   5.931
    3DHA    C14 8617   1.960   2.220   6.066
    3DHA    H4R 8618   1.978   2.137   6.134
    3DHA    C13 8619   1.849   2.307   6.092
    3DHA    H3R 8620   1.780   2.307   6.007
    3DHA    H3S 8621   1.791   2.260   6.173
    3DHA    C12 8622   1.892   2.441   6.137
    3DHA    H2R 8623   1.931   2.421   6.237
    3DHA    H2S 8624   1.975   2.484   6.080
    3DHA   C117 8625   1.787   3.185   5.159
    3DHA   H17R 8626   1.706   3.233   5.106
    3DHA   C118 8627   1.919   3.240   5.108
    3DHA   H18R 8628   1.990   3.267   5.187
    3DHA   H18S 8629   1.899   3.330   5.050
    3DHA   C119 8630   1.991   3.139   5.017
    3DHA   H19R 8631   1.995   3.045   5.072
    3DHA   C120 8632   2.024   3.151   4.889
    3DHA   H20R 8633   2.069   3.064   4.842
    3DHA   C121 8634   2.036   3.282   4.813
    3DHA   H21R 8635   2.043   3.357   4.893
    3DHA   H21S 8636   1.938   3.297   4.767
    3DHA   C122 8637   2.157   3.266   4.722
    3DHA   H22R 8638   2.150   3.349   4.651
    3DHA   H22S 8639   2.160   3.172   4.668
    3DHA   H22T 8640   2.245   3.271   4.788
    1ST    C118 8641   1.000   3.733   4.730
    1ST    H18R 8642   1.101   3.699   4.752
    1ST    H18S 8643   0.931   3.648   4.735
    1ST    H18T 8644   0.965   3.805   4.803
    1ST    C117 8645   1.015   3.790   4.590
    1ST    H17R 8646   0.966   3.888   4.583
    1ST    H17S 8647   1.120   3.817   4.586
    1ST    C116 8648   0.987   3.703   4.471
    1ST    H16R 8649   1.042   3.758   4.395
    1ST    H16S 8650   1.043   3.611   4.490
    1ST    C115 8651   0.843   3.667   4.432
    1ST    H15R 8652   0.814   3.576   4.485
    1ST    H15S 8653   0.779   3.751   4.461
    1ST    C114 8654   0.828   3.659   4.280
    1ST    H14R 8655   0.856   3.754   4.234
    1ST    H14S 8656   0.893   3.581   4.239
    1ST    C113 8657   0.686   3.611   4.240
    1ST    H13R 8658   0.677   3.506   4.268
    1ST    H13S 8659   0.616   3.672   4.298
    1ST    C112 8660   0.646   3.623   4.094
    1ST    H12R 8661   0.541   3.597   4.080
    1ST    H12S 8662   0.635   3.727   4.063
    1ST    C111 8663   0.735   3.555   3.987
    1ST    H11R 8664   0.840   3.580   4.002
    1ST    H11S 8665   0.711   3.449   3.978
    1ST    C110 8666   0.698   3.620   3.852
    1ST    H10R 8667   0.725   3.726   3.860
    1ST    H10S 8668   0.755   3.566   3.777
    1ST     C19 8669   0.553   3.599   3.802
    1ST     H9R 8670   0.504   3.505   3.824
    1ST     H9S 8671   0.497   3.673   3.859
    1ST     C18 8672   0.535   3.632   3.656
    1ST     H8R 8673   0.554   3.736   3.627
    1ST     H8S 8674   0.592   3.574   3.583
    1ST     C17 8675   0.390   3.617   3.610
    1ST     H7R 8676   0.365   3.512   3.597
    1ST     H7S 8677   0.323   3.650   3.690
    1ST     C16 8678   0.353   3.694   3.485
    1ST     H6R 8679   0.247   3.679   3.465
    1ST     H6S 8680   0.361   3.802   3.498
    1ST     C15 8681   0.431   3.650   3.359
    1ST     H5R 8682   0.536   3.680   3.351
    1ST     H5S 8683   0.406   3.547   3.336
    1ST     C14 8684   0.371   3.725   3.234
    1ST     H4R 8685   0.264   3.709   3.226
    1ST     H4S 8686   0.381   3.832   3.254
    1ST     C13 8687   0.441   3.705   3.099
    1ST     H3R 8688   0.550   3.714   3.100
    1ST     H3S 8689   0.421   3.602   3.068
    1ST     C12 8690   0.385   3.800   2.993
    1ST     H2R 8691   0.279   3.778   2.998
    1ST     H2S 8692   0.409   3.905   3.015
    2PS     C11 8693   0.430   3.758   2.854
    2PS     O12 8694   0.528   3.695   2.825
    2PS     O11 8695   0.347   3.803   2.760
    2PS      C1 8696   0.346   3.752   2.625
    2PS      HR 8697   0.316   3.838   2.564
    2PS      HS 8698   0.443   3.709   2.599
    2PS      C2 8699   0.244   3.638   2.615
    2PS      HX 8700   0.295   3.548   2.649
    2PS      C3 8701   0.202   3.618   2.465
    2PS      HA 8702   0.139   3.528   2.456
    2PS      HB 8703   0.140   3.697   2.422
    2PS     O31 8704   0.305   3.596   2.372
    2PS     P31 8705   0.281   3.558   2.221
    2PS     O32 8706   0.195   3.682   2.170
    2PS     C31 8707   0.244   3.772   2.078
    2PS     H1A 8708   0.332   3.817   2.125
    2PS     H1B 8709   0.284   3.717   1.992
    2PS     C32 8710   0.133   3.873   2.040
    2PS     H2A 8711   0.048   3.825   1.993
    2PS     N31 8712   0.085   3.950   2.157
    2PS    HN1A 8713   0.154   3.966   2.232
    2PS    HN1B 8714   0.053   4.045   2.133
    2PS    HN1C 8715   0.008   3.899   2.203
    2PS     C33 8716   0.193   3.960   1.934
    2PS     O33 8717   0.411   3.559   2.146
    2PS     O34 8718   0.202   3.440   2.210
    2PS     O21 8719   0.128   3.662   2.695
    2PS     C21 8720   0.046   3.769   2.682
    2PS     O22 8721   0.042   3.834   2.576
    2PS     O35 8722   0.198   3.917   1.822
    2PS     O36 8723   0.253   4.057   1.967
    3DHA   C116 8724  -0.047   3.695   3.848
    3DHA   H16R 8725  -0.085   3.687   3.746
    3DHA   C115 8726  -0.047   3.827   3.918
    3DHA   H15R 8727  -0.138   3.887   3.912
    3DHA   H15S 8728  -0.038   3.804   4.025
    3DHA   C114 8729   0.078   3.894   3.886
    3DHA   H14R 8730   0.155   3.886   3.962
    3DHA   C113 8731   0.099   3.955   3.769
    3DHA   H13R 8732   0.203   3.985   3.753
    3DHA   C112 8733   0.011   3.981   3.654
    3DHA   H12R 8734  -0.093   3.957   3.674
    3DHA   H12S 8735   0.024   4.086   3.626
    3DHA   C111 8736   0.052   3.891   3.545
    3DHA   H11R 8737   0.036   3.785   3.561
    3DHA   C110 8738   0.105   3.925   3.426
    3DHA   H10R 8739   0.123   3.853   3.346
    3DHA    C19 8740   0.125   4.061   3.377
    3DHA    H9R 8741   0.198   4.120   3.433
    3DHA    H9S 8742   0.189   4.051   3.289
    3DHA    C18 8743  -0.002   4.132   3.335
    3DHA    H8R 8744  -0.034   4.198   3.415
    3DHA    C17 8745  -0.076   4.101   3.236
    3DHA    H7R 8746  -0.177   4.141   3.233
    3DHA    C16 8747  -0.062   4.001   3.126
    3DHA    H6R 8748   0.025   4.027   3.065
    3DHA    H6S 8749  -0.036   3.905   3.169
    3DHA    C15 8750  -0.177   3.995   3.036
    3DHA    H5R 8751  -0.275   4.008   3.082
    3DHA    C14 8752  -0.190   3.975   2.903
    3DHA    H4R 8753  -0.287   3.979   2.854
    3DHA    C13 8754  -0.072   3.947   2.812
    3DHA    H3R 8755  -0.088   3.996   2.716
    3DHA    H3S 8756   0.018   3.995   2.852
    3DHA    C12 8757  -0.047   3.795   2.802
    3DHA    H2R 8758   0.014   3.757   2.883
    3DHA    H2S 8759  -0.137   3.732   2.798
    3DHA   C117 8760   0.003   3.581   3.890
    3DHA   H17R 8761   0.001   3.496   3.822
    3DHA   C118 8762   0.039   3.542   4.027
    3DHA   H18R 8763   0.019   3.436   4.043
    3DHA   H18S 8764  -0.029   3.588   4.099
    3DHA   C119 8765   0.186   3.583   4.066
    3DHA   H19R 8766   0.212   3.680   4.025
    3DHA   C120 8767   0.275   3.510   4.139
    3DHA   H20R 8768   0.369   3.560   4.163
    3DHA   C121 8769   0.266   3.365   4.180
    3DHA   H21R 8770   0.173   3.320   4.146
    3DHA   H21S 8771   0.260   3.363   4.289
    3DHA   C122 8772   0.392   3.285   4.141
    3DHA   H22R 8773   0.433   3.333   4.052
    3DHA   H22S 8774   0.365   3.182   4.117
    3DHA   H22T 8775   0.463   3.293   4.224
    1ST    C118 8776   2.900   3.126   4.458
    1ST    H18R 8777   2.953   3.079   4.541
    1ST    H18S 8778   2.837   3.058   4.401
    1ST    H18T 8779   2.815   3.179   4.501
    1ST    C117 8780   2.988   3.225   4.384
    1ST    H17R 8781   3.021   3.300   4.455
    1ST    H17S 8782   3.073   3.174   4.338
    1ST    C116 8783   2.919   3.304   4.274
    1ST    H16R 8784   2.878   3.233   4.202
    1ST    H16S 8785   2.830   3.339   4.326
    1ST    C115 8786   2.994   3.415   4.203
    1ST    H15R 8787   3.044   3.485   4.271
    1ST    H15S 8788   3.074   3.371   4.142
    1ST    C114 8789   2.901   3.490   4.116
    1ST    H14R 8790   2.835   3.429   4.053
    1ST    H14S 8791   2.820   3.536   4.173
    1ST    C113 8792   2.967   3.591   4.021
    1ST    H13R 8793   3.059   3.637   4.058
    1ST    H13S 8794   2.986   3.533   3.930
    1ST    C112 8795   2.876   3.701   3.970
    1ST    H12R 8796   2.791   3.671   3.907
    1ST    H12S 8797   2.844   3.761   4.055
    1ST    C111 8798   2.968   3.795   3.882
    1ST    H11R 8799   3.055   3.830   3.937
    1ST    H11S 8800   3.015   3.755   3.792
    1ST    C110 8801   2.898   3.920   3.818
    1ST    H10R 8802   2.819   3.900   3.746
    1ST    H10S 8803   2.842   3.975   3.894
    1ST     C19 8804   3.000   3.997   3.744
    1ST     H9R 8805   3.086   4.030   3.803
    1ST     H9S 8806   3.032   3.940   3.657
    1ST     C18 8807   2.942   4.120   3.686
    1ST     H8R 8808   2.861   4.153   3.751
    1ST     H8S 8809   3.016   4.200   3.679
    1ST     C17 8810   2.901   4.107   3.540
    1ST     H7R 8811   2.984   4.070   3.480
    1ST     H7S 8812   2.828   4.026   3.547
    1ST     C16 8813   2.821   4.234   3.493
    1ST     H6R 8814   2.751   4.274   3.566
    1ST     H6S 8815   2.892   4.315   3.476
    1ST     C15 8816   2.769   4.219   3.354
    1ST     H5R 8817   2.727   4.318   3.337
    1ST     H5S 8818   2.850   4.200   3.283
    1ST     C14 8819   2.661   4.116   3.330
    1ST     H4R 8820   2.693   4.012   3.338
    1ST     H4S 8821   2.581   4.138   3.402
    1ST     C13 8822   2.599   4.149   3.195
    1ST     H3R 8823   2.590   4.258   3.194
    1ST     H3S 8824   2.655   4.116   3.107
    1ST     C12 8825   2.465   4.089   3.183
    1ST     H2R 8826   2.486   3.981   3.186
    1ST     H2S 8827   2.398   4.128   3.260
    2PS     C11 8828   2.399   4.109   3.049
    2PS     O12 8829   2.413   4.030   2.957
    2PS     O11 8830   2.327   4.217   3.043
    2PS      C1 8831   2.247   4.245   2.934
    2PS      HR 8832   2.190   4.334   2.963
    2PS      HS 8833   2.318   4.267   2.854
    2PS      C2 8834   2.147   4.135   2.898
    2PS      HX 8835   2.192   4.035   2.908
    2PS      C3 8836   2.088   4.156   2.759
    2PS      HA 8837   2.026   4.246   2.756
    2PS      HB 8838   2.165   4.173   2.684
    2PS     O31 8839   2.013   4.047   2.714
    2PS     P31 8840   1.988   4.024   2.555
    2PS     O32 8841   1.989   3.867   2.551
    2PS     C31 8842   1.879   3.797   2.601
    2PS     H1A 8843   1.857   3.845   2.697
    2PS     H1B 8844   1.793   3.804   2.533
    2PS     C32 8845   1.916   3.650   2.635
    2PS     H2A 8846   1.959   3.607   2.544
    2PS     N31 8847   2.021   3.648   2.743
    2PS    HN1A 8848   2.040   3.558   2.788
    2PS    HN1B 8849   2.114   3.683   2.711
    2PS    HN1C 8850   1.984   3.703   2.822
    2PS     C33 8851   1.786   3.578   2.658
    2PS     O33 8852   1.850   4.071   2.526
    2PS     O34 8853   2.095   4.080   2.472
    2PS     O21 8854   2.030   4.147   2.982
    2PS     C21 8855   2.029   4.105   3.102
    2PS     O22 8856   2.107   4.028   3.141
    2PS     O35 8857   1.720   3.551   2.561
    2PS     O36 8858   1.728   3.585   2.765
    3DHA   C116 8859   1.653   3.637   3.935
    3DHA   H16R 8860   1.718   3.639   3.848
    3DHA   C115 8861   1.684   3.749   4.032
    3DHA   H15R 8862   1.629   3.742   4.126
    3DHA   H15S 8863   1.788   3.737   4.063
    3DHA   C114 8864   1.657   3.888   3.979
    3DHA   H14R 8865   1.569   3.891   3.915
    3DHA   C113 8866   1.714   3.998   4.029
    3DHA   H13R 8867   1.682   4.092   3.984
    3DHA   C112 8868   1.818   4.011   4.129
    3DHA   H12R 8869   1.827   4.116   4.160
    3DHA   H12S 8870   1.786   3.958   4.219
    3DHA   C111 8871   1.952   3.972   4.087
    3DHA   H11R 8872   1.987   3.891   4.151
    3DHA   C110 8873   2.038   4.026   3.992
    3DHA   H10R 8874   2.139   3.988   3.984
    3DHA    C19 8875   2.012   4.152   3.913
    3DHA    H9R 8876   1.913   4.161   3.869
    3DHA    H9S 8877   2.013   4.246   3.969
    3DHA    C18 8878   2.108   4.160   3.804
    3DHA    H8R 8879   2.206   4.202   3.826
    3DHA    C17 8880   2.086   4.124   3.681
    3DHA    H7R 8881   2.165   4.135   3.607
    3DHA    C16 8882   1.963   4.069   3.625
    3DHA    H6R 8883   1.991   3.988   3.558
    3DHA    H6S 8884   1.917   4.018   3.709
    3DHA    C15 8885   1.879   4.170   3.565
    3DHA    H5R 8886   1.826   4.227   3.641
    3DHA    C14 8887   1.863   4.189   3.433
[truncated: 1,256,117 more chars]
