# Supplementary material for: Expanding the Paradigm of Structure-Based Drug Design: Molecular Dynamics Simulations Support the Development of New Pyridine-Based Protein Kinase C-Targeted Agonists
Source: J Med Chem. 2023 Apr 3;66(7):4588–602. doi: 10.1021/acs.jmedchem.2c01448 (PMC10108360; doi:10.1021/acs.jmedchem.2c01448)
Supplement: Supplementary file 3 — jm2c01448_si_003.zip [file jm2c01448_si_003.zip › SI_Topologies_(.itp)/pdbu.itp]

;===================================================================================================================================================
;This is an internal topology file for PDBu in GAFF force field (1) which has been created using AmberTools18 (2).
;The topology file has been created in 2021 by Hanan S'ad with advice from Saara Lautala.
;
;Please cite these papers:
;
;
;1) J. Wang, R.M. Wolf, J.W Caldwell, P.A. Kollman, and D.A Case,
;   Development and testing of a general amber force field.
;   J. Comput. Chem., 25: 1157-1174. (2004) https://doi.org/10.1002/jcc.20035
;
;2) R. Salomon-Ferrer, D.A. Case, R.C. Walker,
;   An overview of the Amber biomolecular simulation package, Wiley Interdiscip. Rev. Comput. Mol. Sci. 3 (2013) 198-210.
;   doi:10.1002/wcms.1121
;
;3) S. Lautala, R. Provenzani, I. Tarvainen, K. Sirna, S. T. Karhu, E. Grazhdankin, A. K. Lehtinen,
;   H. Sa’d, A. Koivuniemi, H. Xhaard, R. K. Tuominen, V. Talman, A. Bunker and J. Yli-Kauhaluoma
;   Expanding the Paradigm of Structure-based Drug Design: Molecular Dynamics Simulations Support
;   the Development of New Pyridine-based Protein Kinase C–Targeted Agonists, ACS Central Science, 2022, in press.
;===================================================================================================================================================

[ moleculetype ]
; Name            nrexcl
pdbu          3

[ atoms ]
;   nr       type  resnr residue  atom   cgnr    charge       mass  typeB    chargeB      massB
; residue    1 pdbu rtp pdbu q 0.0
    1         c3      1    pdbu     C1      1 -0.39729500  12.010000   ; qtot -0.397295
    2         ce      1    pdbu     C2      2 0.06022500  12.010000   ; qtot -0.337070
    3         hc      1    pdbu     H1      3 0.12348200   1.008000   ; qtot -0.213588
    4         hc      1    pdbu     H2      4 0.12348200   1.008000   ; qtot -0.090106
    5         hc      1    pdbu     H3      5 0.12348200   1.008000   ; qtot 0.033376
    6          c      1    pdbu     C3      6 0.60621700  12.010000   ; qtot 0.639593
    7         c3      1    pdbu     C4      7 0.15035900  12.010000   ; qtot 0.789952
    8         c3      1    pdbu     C5      8 -0.07439900  12.010000   ; qtot 0.715553
    9         c2      1    pdbu     C6      9 -0.29168200  12.010000   ; qtot 0.423871
   10         ha      1    pdbu     H4     10 0.21691700   1.008000   ; qtot 0.640788
   11          o      1    pdbu     O1     11 -0.56268400  16.000000   ; qtot 0.078104
   12         oh      1    pdbu     O2     12 -0.63480800  16.000000   ; qtot -0.556704
   13         ho      1    pdbu     H5     13 0.45017400   1.008000   ; qtot -0.106530
   14         c3      1    pdbu     C7     14 -0.36246300  12.010000   ; qtot -0.468993
   15         c2      1    pdbu     C8     15 0.13765900  12.010000   ; qtot -0.331334
   16         hc      1    pdbu     H6     16 0.10897500   1.008000   ; qtot -0.222359
   17         hc      1    pdbu     H7     17 0.10897500   1.008000   ; qtot -0.113384
   18         c2      1    pdbu     C9     18 -0.49262400  12.010000   ; qtot -0.606008
   19         c3      1    pdbu    C10     19 0.22523500  12.010000   ; qtot -0.380773
   20         ha      1    pdbu     H8     20 0.17410700   1.008000   ; qtot -0.206666
   21         c3      1    pdbu    C11     21 0.19125000  12.010000   ; qtot -0.015416
   22         hc      1    pdbu     H9     22 0.11966100   1.008000   ; qtot 0.104245
   23         c3      1    pdbu    C12     23 0.30742200  12.010000   ; qtot 0.411667
   24         oh      1    pdbu     O3     24 -0.69598600  16.000000   ; qtot -0.284319
   25         ho      1    pdbu    H10     25 0.42726600   1.008000   ; qtot 0.142947
   26         h1      1    pdbu    H11     26 0.01405900   1.008000   ; qtot 0.157006
   27         h1      1    pdbu    H12     27 0.01405900   1.008000   ; qtot 0.171065
   28         cx      1    pdbu    C13     28 -0.24633300  12.010000   ; qtot -0.075268
   29         hc      1    pdbu    H13     29 0.08628800   1.008000   ; qtot 0.011020
   30         cx      1    pdbu    C14     30 0.15552900  12.010000   ; qtot 0.166549
   31         c3      1    pdbu    C15     31 0.15848500  12.010000   ; qtot 0.325034
   32         c3      1    pdbu    C16     32 0.19022200  12.010000   ; qtot 0.515256
   33         c3      1    pdbu    C17     33 -0.40749400  12.010000   ; qtot 0.107762
   34         hc      1    pdbu    H14     34 0.10237100   1.008000   ; qtot 0.210133
   35         hc      1    pdbu    H15     35 0.10237100   1.008000   ; qtot 0.312504
   36         hc      1    pdbu    H16     36 0.10237100   1.008000   ; qtot 0.414875
   37         cx      1    pdbu    C18     37 0.33833400  12.010000   ; qtot 0.753209
   38         hc      1    pdbu    H17     38 0.15826100   1.008000   ; qtot 0.911470
   39         c3      1    pdbu    C19     39 -0.47018600  12.010000   ; qtot 0.441284
   40         hc      1    pdbu    H18     40 0.12776400   1.008000   ; qtot 0.569048
   41         hc      1    pdbu    H19     41 0.12776400   1.008000   ; qtot 0.696812
   42         hc      1    pdbu    H20     42 0.12776400   1.008000   ; qtot 0.824576
   43         c3      1    pdbu    C20     43 -0.47018600  12.010000   ; qtot 0.354390
   44         hc      1    pdbu    H21     44 0.12776400   1.008000   ; qtot 0.482154
   45         hc      1    pdbu    H22     45 0.12776400   1.008000   ; qtot 0.609918
   46         hc      1    pdbu    H23     46 0.12776400   1.008000   ; qtot 0.737682
   47         os      1    pdbu     O4     47 -0.56576800  16.000000   ; qtot 0.171914
   48         h1      1    pdbu    H24     48 0.11868900   1.008000   ; qtot 0.290603
   49          c      1    pdbu    C21     49 0.94792300  12.010000   ; qtot 1.238526
   50          o      1    pdbu     O5     50 -0.64507700  16.000000   ; qtot 0.593449
   51         c3      1    pdbu    C22     51 -0.33446700  12.010000   ; qtot 0.258982
   52         c3      1    pdbu    C23     52 0.21051100  12.010000   ; qtot 0.469493
   53         hc      1    pdbu    H25     53 0.09600500   1.008000   ; qtot 0.565498
   54         hc      1    pdbu    H26     54 0.09600500   1.008000   ; qtot 0.661503
   55         c3      1    pdbu    C24     55 -0.21809600  12.010000   ; qtot 0.443407
   56         hc      1    pdbu    H27     56 -0.02087500   1.008000   ; qtot 0.422532
   57         hc      1    pdbu    H28     57 -0.02087500   1.008000   ; qtot 0.401657
   58         hc      1    pdbu    H29     58 0.04915100   1.008000   ; qtot 0.450808
   59         hc      1    pdbu    H30     59 0.04915100   1.008000   ; qtot 0.499959
   60         hc      1    pdbu    H31     60 0.04915100   1.008000   ; qtot 0.549110
   61         oh      1    pdbu     O6     61 -0.71927300  16.000000   ; qtot -0.170163
   62         ho      1    pdbu    H32     62 0.43244300   1.008000   ; qtot 0.262280
   63         os      1    pdbu     O7     63 -0.59350300  16.000000   ; qtot -0.331223
   64          c      1    pdbu    C25     64 0.88924500  12.010000   ; qtot 0.558022
   65         c3      1    pdbu    C26     65 -0.24592100  12.010000   ; qtot 0.312101
   66         c3      1    pdbu    C27     66 0.15045800  12.010000   ; qtot 0.462559
   67         hc      1    pdbu    H33     67 0.08238100   1.008000   ; qtot 0.544940
   68         hc      1    pdbu    H34     68 0.08238100   1.008000   ; qtot 0.627321
   69         c3      1    pdbu    C28     69 -0.20739900  12.010000   ; qtot 0.419922
   70         hc      1    pdbu    H35     70 -0.00821400   1.008000   ; qtot 0.411708
   71         hc      1    pdbu    H36     71 -0.00821400   1.008000   ; qtot 0.403494
   72         hc      1    pdbu    H37     72 0.04826700   1.008000   ; qtot 0.451761
   73         hc      1    pdbu    H38     73 0.04826700   1.008000   ; qtot 0.500028
   74         hc      1    pdbu    H39     74 0.04826700   1.008000   ; qtot 0.548295
   75         hc      1    pdbu    H40     75 0.06140900   1.008000   ; qtot 0.609704
   76          o      1    pdbu     O8     76 -0.60970300  16.000000   ; qtot 0.000001

[ bonds ]
;    ai     aj funct         c0         c1         c2         c3
      1      2     1   0.15159 268361.760000
      2      6     1   0.14825 296645.600000
      2      9     1   0.13461 457980.640000
      6      7     1   0.15241 261918.400000
      6     11     1   0.12183 533627.360000
      7      8     1   0.15375 251793.120000
      7     12     1   0.14233 265014.560000
      7     14     1   0.15375 251793.120000
      8      9     1   0.15095 273466.240000
      8     21     1   0.15375 251793.120000
     14     15     1   0.15095 273466.240000
     15     18     1   0.13343 476473.920000
     15     23     1   0.15095 273466.240000
     18     19     1   0.15095 273466.240000
     19     21     1   0.15375 251793.120000
     19     28     1   0.15220 263675.680000
     21     32     1   0.15375 251793.120000
     21     61     1   0.14233 265014.560000
     23     24     1   0.14233 265014.560000
     28     30     1   0.15080 274888.800000
     28     37     1   0.15080 274888.800000
     30     31     1   0.15220 263675.680000
     30     37     1   0.15080 274888.800000
     30     63     1   0.14050 280830.080000
     31     32     1   0.15375 251793.120000
     31     47     1   0.14316 258236.480000
     32     33     1   0.15375 251793.120000
     37     39     1   0.15220 263675.680000
     37     43     1   0.15220 263675.680000
     47     49     1   0.13584 327021.440000
     49     50     1   0.12183 533627.360000
     49     51     1   0.15241 261918.400000
     51     52     1   0.15375 251793.120000
     52     55     1   0.15375 251793.120000
     63     64     1   0.13584 327021.440000
     64     65     1   0.15241 261918.400000
     64     76     1   0.12183 533627.360000
     65     66     1   0.15375 251793.120000
     66     69     1   0.15375 251793.120000
      1      3     1   0.10969 276646.080000
      1      4     1   0.10969 276646.080000
      1      5     1   0.10969 276646.080000
      8     22     1   0.10969 276646.080000
      9     10     1   0.10879 287106.080000
     12     13     1   0.09730 310787.520000
     14     16     1   0.10969 276646.080000
     14     17     1   0.10969 276646.080000
     18     20     1   0.10879 287106.080000
     19     29     1   0.10969 276646.080000
     23     26     1   0.10969 276646.080000
     23     27     1   0.10969 276646.080000
     24     25     1   0.09730 310787.520000
     28     38     1   0.10870 288110.240000
     31     48     1   0.10969 276646.080000
     32     75     1   0.10969 276646.080000
     33     34     1   0.10969 276646.080000
     33     35     1   0.10969 276646.080000
     33     36     1   0.10969 276646.080000
     39     40     1   0.10969 276646.080000
     39     41     1   0.10969 276646.080000
     39     42     1   0.10969 276646.080000
     43     44     1   0.10969 276646.080000
     43     45     1   0.10969 276646.080000
     43     46     1   0.10969 276646.080000
     51     53     1   0.10969 276646.080000
     51     54     1   0.10969 276646.080000
     52     56     1   0.10969 276646.080000
     52     57     1   0.10969 276646.080000
     55     58     1   0.10969 276646.080000
     55     59     1   0.10969 276646.080000
     55     60     1   0.10969 276646.080000
     61     62     1   0.09730 310787.520000
     65     67     1   0.10969 276646.080000
     65     68     1   0.10969 276646.080000
     66     70     1   0.10969 276646.080000
     66     71     1   0.10969 276646.080000
     69     72     1   0.10969 276646.080000
     69     73     1   0.10969 276646.080000
     69     74     1   0.10969 276646.080000

[ pairs ]
;    ai     aj funct         c0         c1         c2         c3
      1      7     1
      1     11     1
      1      8     1
      2     12     1
      2     14     1
      2     21     1
      6     21     1
      6     15     1
      7     19     1
      7     32     1
      7     61     1
      7     18     1
      7     23     1
      8     11     1
      8     15     1
      8     18     1
      8     28     1
      8     31     1
      8     33     1
      9     11     1
      9     12     1
      9     14     1
      9     19     1
      9     32     1
      9     61     1
     11     12     1
     11     14     1
     12     21     1
     12     15     1
     14     21     1
     14     19     1
     14     24     1
     15     21     1
     15     28     1
     18     24     1
     18     32     1
     18     61     1
     18     30     1
     18     37     1
     19     23     1
     19     31     1
     19     33     1
     19     63     1
     19     39     1
     19     43     1
     21     30     1
     21     37     1
     21     47     1
     28     32     1
     28     61     1
     28     47     1
     28     64     1
     30     33     1
     30     49     1
     30     65     1
     30     76     1
     31     39     1
     31     43     1
     31     64     1
     31     61     1
     31     50     1
     31     51     1
     32     37     1
     32     63     1
     32     49     1
     33     61     1
     33     47     1
     37     47     1
     37     64     1
     39     63     1
     43     63     1
     47     63     1
     47     52     1
     49     55     1
     50     52     1
     63     66     1
     64     69     1
     66     76     1
      1     10     1
      2     22     1
      3      6     1
      3      9     1
      4      6     1
      4      9     1
      5      6     1
      5      9     1
      6     10     1
      6     22     1
      6     13     1
      6     16     1
      6     17     1
      7     10     1
      8     13     1
      8     16     1
      8     17     1
      8     29     1
      8     75     1
      8     62     1
     10     21     1
     10     22     1
     12     22     1
     12     16     1
     12     17     1
     13     14     1
     14     22     1
     14     20     1
     14     26     1
     14     27     1
     15     29     1
     15     25     1
     16     18     1
     16     23     1
     17     18     1
     17     23     1
     18     26     1
     18     27     1
     18     38     1
     19     22     1
     19     75     1
     19     62     1
     20     23     1
     20     21     1
     20     28     1
     20     29     1
     21     38     1
     21     48     1
     21     34     1
     21     35     1
     21     36     1
     22     32     1
     22     61     1
     25     26     1
     25     27     1
     28     48     1
     28     40     1
     28     41     1
     28     42     1
     28     44     1
     28     45     1
     28     46     1
     29     32     1
     29     61     1
     29     30     1
     29     37     1
     29     38     1
     30     75     1
     30     40     1
     30     41     1
     30     42     1
     30     44     1
     30     45     1
     30     46     1
     31     38     1
     31     34     1
     31     35     1
     31     36     1
     32     62     1
     33     48     1
     34     75     1
     35     75     1
     36     75     1
     37     48     1
     38     63     1
     38     39     1
     38     43     1
     39     44     1
     39     45     1
     39     46     1
     40     43     1
     41     43     1
     42     43     1
     47     75     1
     47     53     1
     47     54     1
     48     63     1
     48     75     1
     48     49     1
     49     56     1
     49     57     1
     50     53     1
     50     54     1
     51     58     1
     51     59     1
     51     60     1
     53     55     1
     53     56     1
     53     57     1
     54     55     1
     54     56     1
     54     57     1
     56     58     1
     56     59     1
     56     60     1
     57     58     1
     57     59     1
     57     60     1
     61     75     1
     63     67     1
     63     68     1
     64     70     1
     64     71     1
     65     72     1
     65     73     1
     65     74     1
     67     76     1
     67     69     1
     67     70     1
     67     71     1
     68     76     1
     68     69     1
     68     70     1
     68     71     1
     70     72     1
     70     73     1
     70     74     1
     71     72     1
     71     73     1
     71     74     1

[ angles ]
;    ai     aj     ak funct         c0         c1         c2         c3
      1      2      6     1   117.2200505 526.347200
      1      2      9     1   122.5300526 535.552000
      2      6      7     1   116.4400498 526.347200
      2      6     11     1   123.2000528 575.718400
      2      9      8     1   123.1500531 535.552000
      6      2      9     1   120.4200518 548.104000
      6      7      8     1   111.0400475 529.694400
      6      7     12     1   108.7900468 571.534400
      6      7     14     1   111.0400475 529.694400
      7      6     11     1   123.2000528 564.003200
      7      8      9     1   111.5600479 530.531200
      7      8     21     1   111.5100476 526.347200
      7     14     15     1   111.5600479 530.531200
      8      7     12     1   110.1900474 564.840000
      8      7     14     1   111.5100476 526.347200
      8     21     19     1   111.5100476 526.347200
      8     21     32     1   111.5100476 526.347200
      8     21     61     1   110.1900474 564.840000
      9      8     21     1   111.5600479 530.531200
     12      7     14     1   110.1900474 564.840000
     14     15     18     1   123.6300530 536.388800
     14     15     23     1   115.6500499 526.347200
     15     18     19     1   123.6300530 536.388800
     15     23     24     1   110.3500476 570.697600
     18     15     23     1   123.6300530 536.388800
     18     19     21     1   111.5600479 530.531200
     18     19     28     1   112.1700480 532.204800
     19     21     32     1   111.5100476 526.347200
     19     21     61     1   110.1900474 564.840000
     19     28     30     1   120.1100513 514.632000
     19     28     37     1   120.1100513 514.632000
     21     19     28     1   111.3600478 528.857600
     21     32     31     1   111.5100476 526.347200
     21     32     33     1   111.5100476 526.347200
     28     30     31     1   120.1100513 514.632000
     28     30     37     1   60.0000257 731.363200
     28     30     63     1   117.0500499 557.308800
     28     37     30     1   60.0000257 731.363200
     28     37     39     1   120.1100513 514.632000
     28     37     43     1   120.1100513 514.632000
     30     28     37     1   60.0000257 731.363200
     30     31     32     1   111.3600478 528.857600
     30     31     47     1   107.8000462 573.208000
     30     37     39     1   120.1100513 514.632000
     30     37     43     1   120.1100513 514.632000
     30     63     64     1   118.2800505 529.694400
     31     30     37     1   120.1100513 514.632000
     31     30     63     1   110.4700473 570.697600
     31     32     33     1   111.5100476 526.347200
     31     47     49     1   115.9800495 529.694400
     32     21     61     1   110.1900474 564.840000
     32     31     47     1   107.9700462 569.024000
     37     30     63     1   117.0500499 557.308800
     39     37     43     1   114.1700489 525.510400
     47     49     50     1   123.2500525 630.110400
     47     49     51     1   110.7200477 576.555200
     49     51     52     1   111.0400475 529.694400
     50     49     51     1   123.2000528 564.003200
     51     52     55     1   111.5100476 526.347200
     63     64     65     1   110.7200477 576.555200
     63     64     76     1   123.2500525 630.110400
     64     65     66     1   111.0400475 529.694400
     65     64     76     1   123.2000528 564.003200
     65     66     69     1   111.5100476 526.347200
      2      1      3     1   110.5900476 391.622400
      2      1      4     1   110.5900476 391.622400
      2      1      5     1   110.5900476 391.622400
      2      9     10     1   120.4500519 414.216000
      3      1      4     1   107.5800459 329.699200
      3      1      5     1   107.5800459 329.699200
      4      1      5     1   107.5800459 329.699200
      7      8     22     1   109.8000471 387.438400
      7     12     13     1   107.2600461 396.643200
      7     14     16     1   109.8000471 387.438400
      7     14     17     1   109.8000471 387.438400
      8      9     10     1   115.6800493 384.091200
      9      8     22     1   110.3600474 393.296000
     15     14     16     1   110.3600474 393.296000
     15     14     17     1   110.3600474 393.296000
     15     18     20     1   120.4300517 417.563200
     15     23     26     1   109.9600472 394.132800
     15     23     27     1   109.9600472 394.132800
     16     14     17     1   107.5800459 329.699200
     18     19     29     1   110.3600474 393.296000
     19     18     20     1   115.6800493 384.091200
     19     28     38     1   114.4800488 383.254400
     21      8     22     1   109.8000471 387.438400
     21     19     29     1   109.8000471 387.438400
     21     32     75     1   109.8000471 387.438400
     21     61     62     1   107.2600461 396.643200
     23     24     25     1   107.2600461 396.643200
     24     23     26     1   110.2600474 425.931200
     24     23     27     1   110.2600474 425.931200
     26     23     27     1   108.4600466 328.025600
     28     19     29     1   110.1700472 390.785600
     30     28     38     1   117.6900506 381.580800
     30     31     48     1   109.6900472 391.622400
     31     32     75     1   109.8000471 387.438400
     32     31     48     1   109.5600471 388.275200
     32     33     34     1   109.8000471 387.438400
     32     33     35     1   109.8000471 387.438400
     32     33     36     1   109.8000471 387.438400
     33     32     75     1   109.8000471 387.438400
     34     33     35     1   107.5800459 329.699200
     34     33     36     1   107.5800459 329.699200
     35     33     36     1   107.5800459 329.699200
     37     28     38     1   117.6900506 381.580800
     37     39     40     1   110.1700472 390.785600
     37     39     41     1   110.1700472 390.785600
     37     39     42     1   110.1700472 390.785600
     37     43     44     1   110.1700472 390.785600
     37     43     45     1   110.1700472 390.785600
     37     43     46     1   110.1700472 390.785600
     40     39     41     1   107.5800459 329.699200
     40     39     42     1   107.5800459 329.699200
     41     39     42     1   107.5800459 329.699200
     44     43     45     1   107.5800459 329.699200
     44     43     46     1   107.5800459 329.699200
     45     43     46     1   107.5800459 329.699200
     47     31     48     1   109.7800468 425.094400
     49     51     53     1   108.7700466 392.459200
     49     51     54     1   108.7700466 392.459200
     51     52     56     1   109.8000471 387.438400
     51     52     57     1   109.8000471 387.438400
     52     51     53     1   109.8000471 387.438400
     52     51     54     1   109.8000471 387.438400
     52     55     58     1   109.8000471 387.438400
     52     55     59     1   109.8000471 387.438400
     52     55     60     1   109.8000471 387.438400
     53     51     54     1   107.5800459 329.699200
     55     52     56     1   109.8000471 387.438400
     55     52     57     1   109.8000471 387.438400
     56     52     57     1   107.5800459 329.699200
     58     55     59     1   107.5800459 329.699200
     58     55     60     1   107.5800459 329.699200
     59     55     60     1   107.5800459 329.699200
     64     65     67     1   108.7700466 392.459200
     64     65     68     1   108.7700466 392.459200
     65     66     70     1   109.8000471 387.438400
     65     66     71     1   109.8000471 387.438400
     66     65     67     1   109.8000471 387.438400
     66     65     68     1   109.8000471 387.438400
     66     69     72     1   109.8000471 387.438400
     66     69     73     1   109.8000471 387.438400
     66     69     74     1   109.8000471 387.438400
     67     65     68     1   107.5800459 329.699200
     69     66     70     1   109.8000471 387.438400
     69     66     71     1   109.8000471 387.438400
     70     66     71     1   107.5800459 329.699200
     72     69     73     1   107.5800459 329.699200
     72     69     74     1   107.5800459 329.699200
     73     69     74     1   107.5800459 329.699200

[ dihedrals ]
;    ai     aj     ak     al funct         c0         c1         c2         c3         c4         c5
      1      2      6      7     1  180.0000771  9.1002000  2
      1      2      6     11     1  180.0000771  9.1002000  2
      1      2      9      8     1  180.0000771  27.8236000  2
      2      6      7      8     1  180.0000771  0.0000000  2
      2      6      7     12     1  180.0000771  0.0000000  2
      2      6      7     14     1  180.0000771  0.0000000  2
      2      9      8      7     1  0.0000000  0.0000000  2
      2      9      8     21     1  0.0000000  0.0000000  2
      6      2      9      8     1  180.0000771  27.8236000  2
      6      7      8      9     1  0.0000000  0.6508444  3
      6      7      8     21     1  0.0000000  0.6508444  3
      6      7     14     15     1  0.0000000  0.6508444  3
      7      6      2      9     1  180.0000771  9.1002000  2
      7      8     21     19     1  180.0000771  0.8368000  1
      7      8     21     19     1  180.0000771  1.0460000  2
      7      8     21     19     1  0.0000000  0.7531200  3
      7      8     21     32     1  180.0000771  0.8368000  1
      7      8     21     32     1  180.0000771  1.0460000  2
      7      8     21     32     1  0.0000000  0.7531200  3
      7      8     21     61     1  0.0000000  0.6508444  3
      7     14     15     18     1  0.0000000  0.0000000  2
      7     14     15     23     1  0.0000000  0.0000000  2
      8      7      6     11     1  180.0000771  0.0000000  2
      8      7     14     15     1  0.0000000  0.6508444  3
      8     21     19     18     1  0.0000000  0.6508444  3
      8     21     19     28     1  0.0000000  0.6508444  3
      8     21     32     31     1  180.0000771  0.8368000  1
      8     21     32     31     1  180.0000771  1.0460000  2
      8     21     32     31     1  0.0000000  0.7531200  3
      8     21     32     33     1  180.0000771  0.8368000  1
      8     21     32     33     1  180.0000771  1.0460000  2
      8     21     32     33     1  0.0000000  0.7531200  3
      9      2      6     11     1  180.0000771  9.1002000  2
      9      8      7     12     1  0.0000000  0.6508444  3
      9      8      7     14     1  0.0000000  0.6508444  3
      9      8     21     19     1  0.0000000  0.6508444  3
      9      8     21     32     1  0.0000000  0.6508444  3
      9      8     21     61     1  0.0000000  0.6508444  3
     11      6      7     12     1  180.0000771  0.0000000  2
     11      6      7     14     1  180.0000771  0.0000000  2
     12      7      8     21     1  0.0000000  0.6508444  3
     12      7     14     15     1  0.0000000  0.6508444  3
     14      7      8     21     1  180.0000771  0.8368000  1
     14      7      8     21     1  180.0000771  1.0460000  2
     14      7      8     21     1  0.0000000  0.7531200  3
     14     15     18     19     1  180.0000771  7.9496000  1
     14     15     18     19     1  180.0000771  27.8236000  2
     14     15     23     24     1  0.0000000  0.0000000  2
     15     18     19     21     1  0.0000000  0.0000000  2
     15     18     19     28     1  0.0000000  0.0000000  2
     18     15     23     24     1  0.0000000  0.0000000  2
     18     19     21     32     1  0.0000000  0.6508444  3
     18     19     21     61     1  0.0000000  0.6508444  3
     18     19     28     30     1  0.0000000  0.6508444  3
     18     19     28     37     1  0.0000000  0.6508444  3
     19     18     15     23     1  180.0000771  7.9496000  1
     19     18     15     23     1  180.0000771  27.8236000  2
     19     21     32     31     1  180.0000771  0.8368000  1
     19     21     32     31     1  180.0000771  1.0460000  2
     19     21     32     31     1  0.0000000  0.7531200  3
     19     21     32     33     1  180.0000771  0.8368000  1
     19     21     32     33     1  180.0000771  1.0460000  2
     19     21     32     33     1  0.0000000  0.7531200  3
     19     28     30     31     1  0.0000000  0.6508444  3
     19     28     30     37     1  0.0000000  0.6508444  3
     19     28     30     63     1  0.0000000  0.6508444  3
     19     28     37     30     1  0.0000000  0.6508444  3
     19     28     37     39     1  0.0000000  0.6508444  3
     19     28     37     43     1  0.0000000  0.6508444  3
     21     19     28     30     1  180.0000771  0.8368000  1
     21     19     28     30     1  180.0000771  1.0460000  2
     21     19     28     30     1  0.0000000  0.7531200  3
     21     19     28     37     1  180.0000771  0.8368000  1
     21     19     28     37     1  180.0000771  1.0460000  2
     21     19     28     37     1  0.0000000  0.7531200  3
     21     32     31     30     1  0.0000000  0.6508444  3
     21     32     31     47     1  0.0000000  0.6508444  3
     28     19     21     32     1  0.0000000  0.6508444  3
     28     19     21     61     1  0.0000000  0.6508444  3
     28     30     31     32     1  180.0000771  0.8368000  1
     28     30     31     32     1  180.0000771  1.0460000  2
     28     30     31     32     1  0.0000000  0.7531200  3
     28     30     31     47     1  0.0000000  0.6508444  3
     28     30     37     39     1  0.0000000  0.6508444  3
     28     30     37     43     1  0.0000000  0.6508444  3
     28     30     63     64     1  180.0000771  3.3472000  1
     28     30     63     64     1  0.0000000  1.6024720  3
     28     37     30     31     1  0.0000000  0.6508444  3
     28     37     30     63     1  0.0000000  0.6508444  3
     30     28     37     39     1  0.0000000  0.6508444  3
     30     28     37     43     1  0.0000000  0.6508444  3
     30     31     32     33     1  0.0000000  0.6508444  3
     30     31     47     49     1  0.0000000  1.6038667  3
     30     63     64     65     1  180.0000771  11.2968000  2
     30     63     64     76     1  180.0000771  11.2968000  2
     31     30     28     37     1  0.0000000  0.6508444  3
     31     30     37     39     1  0.0000000  0.6508444  3
     31     30     37     43     1  0.0000000  0.6508444  3
     31     30     63     64     1  180.0000771  3.3472000  1
     31     30     63     64     1  0.0000000  1.6024720  3
     31     32     21     61     1  0.0000000  0.6508444  3
     31     47     49     50     1  180.0000771  5.8576000  1
     31     47     49     50     1  180.0000771  11.2968000  2
     31     47     49     51     1  0.0000000  0.0000000  1
     31     47     49     51     1  180.0000771  11.2968000  2
     31     47     49     51     1  0.0000000  4.8116000  3
     32     31     30     37     1  180.0000771  0.8368000  1
     32     31     30     37     1  180.0000771  1.0460000  2
     32     31     30     37     1  0.0000000  0.7531200  3
     32     31     30     63     1  0.0000000  0.6508444  3
     32     31     47     49     1  180.0000771  3.3472000  1
     32     31     47     49     1  0.0000000  1.6024720  3
     33     32     21     61     1  0.0000000  0.6508444  3
     33     32     31     47     1  0.0000000  0.6508444  3
     37     28     30     63     1  0.0000000  0.6508444  3
     37     30     31     47     1  0.0000000  0.6508444  3
     37     30     63     64     1  180.0000771  3.3472000  1
     37     30     63     64     1  0.0000000  1.6024720  3
     39     37     30     63     1  0.0000000  0.6508444  3
     43     37     30     63     1  0.0000000  0.6508444  3
     47     31     30     63     1  0.0000000  4.9162000  2
     47     31     30     63     1  0.0000000  0.6024960  3
     47     49     51     52     1  180.0000771  0.0000000  2
     49     51     52     55     1  0.0000000  0.6508444  3
     50     49     51     52     1  180.0000771  0.0000000  2
     63     64     65     66     1  180.0000771  0.0000000  2
     64     65     66     69     1  0.0000000  0.6508444  3
     66     65     64     76     1  180.0000771  0.0000000  2
      1      2      9      6     4  180.0000771  4.6024000  2
      7      2      6     11     4  180.0000771  43.9320000  2
     18     14     15     23     4  180.0000771  4.6024000  2
     51     50     49     47     4  180.0000771  4.6024000  2
     65     76     64     63     4  180.0000771  4.6024000  2
      1      2      9     10     1  180.0000771  27.8236000  2
      2      9      8     22     1  0.0000000  0.0000000  2
      3      1      2      6     1  0.0000000  4.8116000  1
      3      1      2      6     1  0.0000000  0.0000000  2
      3      1      2      6     1  180.0000771  1.5899200  3
      3      1      2      9     1  0.0000000  4.8116000  1
      3      1      2      9     1  0.0000000  0.0000000  2
      3      1      2      9     1  180.0000771  1.5899200  3
      4      1      2      6     1  0.0000000  4.8116000  1
      4      1      2      6     1  0.0000000  0.0000000  2
      4      1      2      6     1  180.0000771  1.5899200  3
      4      1      2      9     1  0.0000000  4.8116000  1
      4      1      2      9     1  0.0000000  0.0000000  2
      4      1      2      9     1  180.0000771  1.5899200  3
      5      1      2      6     1  0.0000000  4.8116000  1
      5      1      2      6     1  0.0000000  0.0000000  2
      5      1      2      6     1  180.0000771  1.5899200  3
      5      1      2      9     1  0.0000000  4.8116000  1
      5      1      2      9     1  0.0000000  0.0000000  2
      5      1      2      9     1  180.0000771  1.5899200  3
      6      2      9     10     1  180.0000771  27.8236000  2
      6      7      8     22     1  0.0000000  0.6508444  3
      6      7     12     13     1  0.0000000  0.6973333  3
      6      7     14     16     1  0.0000000  0.6508444  3
      6      7     14     17     1  0.0000000  0.6508444  3
      7      8      9     10     1  0.0000000  0.0000000  2
      8      7     12     13     1  0.0000000  1.0460000  1
      8      7     12     13     1  0.0000000  0.6694400  3
      8      7     14     16     1  0.0000000  0.6694400  3
      8      7     14     17     1  0.0000000  0.6694400  3
      8     21     19     29     1  0.0000000  0.6694400  3
      8     21     32     75     1  0.0000000  0.6694400  3
      8     21     61     62     1  0.0000000  1.0460000  1
      8     21     61     62     1  0.0000000  0.6694400  3
     10      9      8     21     1  0.0000000  0.0000000  2
     10      9      8     22     1  0.0000000  0.0000000  2
     12      7      8     22     1  0.0000000  1.0460000  1
     12      7      8     22     1  0.0000000  0.0000000  3
     12      7     14     16     1  0.0000000  1.0460000  1
     12      7     14     16     1  0.0000000  0.0000000  3
     12      7     14     17     1  0.0000000  1.0460000  1
     12      7     14     17     1  0.0000000  0.0000000  3
     13     12      7     14     1  0.0000000  1.0460000  1
     13     12      7     14     1  0.0000000  0.6694400  3
     14      7      8     22     1  0.0000000  0.6694400  3
     14     15     18     20     1  180.0000771  27.8236000  2
     14     15     23     26     1  0.0000000  0.0000000  2
     14     15     23     27     1  0.0000000  0.0000000  2
     15     18     19     29     1  0.0000000  4.8116000  1
     15     18     19     29     1  0.0000000  0.0000000  2
     15     18     19     29     1  180.0000771  1.5899200  3
     15     23     24     25     1  0.0000000  0.6973333  3
     16     14     15     18     1  0.0000000  4.8116000  1
     16     14     15     18     1  0.0000000  0.0000000  2
     16     14     15     18     1  180.0000771  1.5899200  3
     16     14     15     23     1  0.0000000  0.0000000  2
     17     14     15     18     1  0.0000000  4.8116000  1
     17     14     15     18     1  0.0000000  0.0000000  2
     17     14     15     18     1  180.0000771  1.5899200  3
     17     14     15     23     1  0.0000000  0.0000000  2
     18     15     23     26     1  0.0000000  0.0000000  2
     18     15     23     27     1  0.0000000  0.0000000  2
     18     19     28     38     1  0.0000000  0.6508444  3
     19     21      8     22     1  0.0000000  0.6694400  3
     19     21     32     75     1  0.0000000  0.6694400  3
     19     21     61     62     1  0.0000000  1.0460000  1
     19     21     61     62     1  0.0000000  0.6694400  3
     20     18     15     23     1  180.0000771  27.8236000  2
     20     18     19     21     1  0.0000000  0.0000000  2
     20     18     19     28     1  0.0000000  0.0000000  2
     20     18     19     29     1  0.0000000  0.0000000  2
     21     19     28     38     1  0.0000000  0.6694400  3
     21     32     31     48     1  0.0000000  0.6508444  3
     21     32     33     34     1  0.0000000  0.6694400  3
     21     32     33     35     1  0.0000000  0.6694400  3
     21     32     33     36     1  0.0000000  0.6694400  3
     22      8     21     32     1  0.0000000  0.6694400  3
     22      8     21     61     1  0.0000000  1.0460000  1
     22      8     21     61     1  0.0000000  0.0000000  3
     25     24     23     26     1  0.0000000  0.6973333  3
     25     24     23     27     1  0.0000000  0.6973333  3
     28     30     31     48     1  0.0000000  0.6694400  3
     28     37     39     40     1  0.0000000  0.6694400  3
     28     37     39     41     1  0.0000000  0.6694400  3
     28     37     39     42     1  0.0000000  0.6694400  3
     28     37     43     44     1  0.0000000  0.6694400  3
     28     37     43     45     1  0.0000000  0.6694400  3
     28     37     43     46     1  0.0000000  0.6694400  3
     29     19     21     32     1  0.0000000  0.6694400  3
     29     19     21     61     1  0.0000000  1.0460000  1
     29     19     21     61     1  0.0000000  0.0000000  3
     29     19     28     30     1  0.0000000  0.6694400  3
     29     19     28     37     1  0.0000000  0.6694400  3
     29     19     28     38     1  0.0000000  0.6276000  3
     30     31     32     75     1  0.0000000  0.6508444  3
     30     37     28     38     1  0.0000000  0.6508444  3
     30     37     39     40     1  0.0000000  0.6694400  3
     30     37     39     41     1  0.0000000  0.6694400  3
     30     37     39     42     1  0.0000000  0.6694400  3
     30     37     43     44     1  0.0000000  0.6694400  3
     30     37     43     45     1  0.0000000  0.6694400  3
     30     37     43     46     1  0.0000000  0.6694400  3
     31     30     28     38     1  0.0000000  0.6508444  3
     31     32     33     34     1  0.0000000  0.6694400  3
     31     32     33     35     1  0.0000000  0.6694400  3
     31     32     33     36     1  0.0000000  0.6694400  3
     32     21     61     62     1  0.0000000  1.0460000  1
     32     21     61     62     1  0.0000000  0.6694400  3
     33     32     31     48     1  0.0000000  0.6508444  3
     34     33     32     75     1  0.0000000  0.6276000  3
     35     33     32     75     1  0.0000000  0.6276000  3
     36     33     32     75     1  0.0000000  0.6276000  3
     37     30     28     38     1  0.0000000  0.6508444  3
     37     30     31     48     1  0.0000000  0.6694400  3
     38     28     30     63     1  0.0000000  0.6508444  3
     38     28     37     39     1  0.0000000  0.6508444  3
     38     28     37     43     1  0.0000000  0.6508444  3
     39     37     43     44     1  0.0000000  0.6694400  3
     39     37     43     45     1  0.0000000  0.6694400  3
     39     37     43     46     1  0.0000000  0.6694400  3
     40     39     37     43     1  0.0000000  0.6694400  3
     41     39     37     43     1  0.0000000  0.6694400  3
     42     39     37     43     1  0.0000000  0.6694400  3
     47     31     32     75     1  0.0000000  1.0460000  1
     47     31     32     75     1  0.0000000  0.0000000  3
     47     49     51     53     1  180.0000771  0.0000000  2
     47     49     51     54     1  180.0000771  0.0000000  2
     48     31     30     63     1  0.0000000  1.0460000  1
     48     31     30     63     1  0.0000000  0.0000000  3
     48     31     32     75     1  0.0000000  0.6508444  3
     48     31     47     49     1  0.0000000  1.6038667  3
     49     51     52     56     1  0.0000000  0.6508444  3
     49     51     52     57     1  0.0000000  0.6508444  3
     50     49     51     53     1  0.0000000  3.3472000  1
     50     49     51     53     1  0.0000000  0.0000000  2
     50     49     51     53     1  180.0000771  0.3347200  3
     50     49     51     54     1  0.0000000  3.3472000  1
     50     49     51     54     1  0.0000000  0.0000000  2
     50     49     51     54     1  180.0000771  0.3347200  3
     51     52     55     58     1  0.0000000  0.6694400  3
     51     52     55     59     1  0.0000000  0.6694400  3
     51     52     55     60     1  0.0000000  0.6694400  3
     53     51     52     55     1  0.0000000  0.6694400  3
     53     51     52     56     1  0.0000000  0.6276000  3
     53     51     52     57     1  0.0000000  0.6276000  3
     54     51     52     55     1  0.0000000  0.6694400  3
     54     51     52     56     1  0.0000000  0.6276000  3
     54     51     52     57     1  0.0000000  0.6276000  3
     56     52     55     58     1  0.0000000  0.6276000  3
     56     52     55     59     1  0.0000000  0.6276000  3
     56     52     55     60     1  0.0000000  0.6276000  3
     57     52     55     58     1  0.0000000  0.6276000  3
     57     52     55     59     1  0.0000000  0.6276000  3
     57     52     55     60     1  0.0000000  0.6276000  3
     61     21     32     75     1  0.0000000  1.0460000  1
     61     21     32     75     1  0.0000000  0.0000000  3
     63     64     65     67     1  180.0000771  0.0000000  2
     63     64     65     68     1  180.0000771  0.0000000  2
     64     65     66     70     1  0.0000000  0.6508444  3
     64     65     66     71     1  0.0000000  0.6508444  3
     65     66     69     72     1  0.0000000  0.6694400  3
     65     66     69     73     1  0.0000000  0.6694400  3
     65     66     69     74     1  0.0000000  0.6694400  3
     67     65     64     76     1  0.0000000  3.3472000  1
     67     65     64     76     1  0.0000000  0.0000000  2
     67     65     64     76     1  180.0000771  0.3347200  3
     67     65     66     69     1  0.0000000  0.6694400  3
     67     65     66     70     1  0.0000000  0.6276000  3
     67     65     66     71     1  0.0000000  0.6276000  3
     68     65     64     76     1  0.0000000  3.3472000  1
     68     65     64     76     1  0.0000000  0.0000000  2
     68     65     64     76     1  180.0000771  0.3347200  3
     68     65     66     69     1  0.0000000  0.6694400  3
     68     65     66     70     1  0.0000000  0.6276000  3
     68     65     66     71     1  0.0000000  0.6276000  3
     70     66     69     72     1  0.0000000  0.6276000  3
     70     66     69     73     1  0.0000000  0.6276000  3
     70     66     69     74     1  0.0000000  0.6276000  3
     71     66     69     72     1  0.0000000  0.6276000  3
     71     66     69     73     1  0.0000000  0.6276000  3
     71     66     69     74     1  0.0000000  0.6276000  3
      8      2      9     10     4  180.0000771  4.6024000  2
     15     19     18     20     4  180.0000771  4.6024000  2
