# Supplementary material for: Expanding the Paradigm of Structure-Based Drug Design: Molecular Dynamics Simulations Support the Development of New Pyridine-Based Protein Kinase C-Targeted Agonists
Source: J Med Chem. 2023 Apr 3;66(7):4588–602. doi: 10.1021/acs.jmedchem.2c01448 (PMC10108360; doi:10.1021/acs.jmedchem.2c01448)
Supplement: Supplementary file 3 — jm2c01448_si_003.zip [file jm2c01448_si_003.zip › SI_Topologies_(.itp)/PRD-5a-0.itp]

;===================================================================================================================================================
;This is an internal topology file for PRD-5a-0 (5A0) in GAFF force field (1) which has been created using AmberTools18 (2).
;The topology file has been created in 2021 by Hanan S'ad with advice from Saara Lautala.
;
;Please cite these papers:
;
;
;1) J. Wang, R.M. Wolf, J.W Caldwell, P.A. Kollman, and D.A Case,
;   Development and testing of a general amber force field.
;   J. Comput. Chem., 25: 1157-1174. (2004) https://doi.org/10.1002/jcc.20035
;
;2) R. Salomon-Ferrer, D.A. Case, R.C. Walker,
;   An overview of the Amber biomolecular simulation package, Wiley Interdiscip. Rev. Comput. Mol. Sci. 3 (2013) 198-210.
;   doi:10.1002/wcms.1121
;
;3) S. Lautala, R. Provenzani, I. Tarvainen, K. Sirna, S. T. Karhu, E. Grazhdankin, A. K. Lehtinen,
;   H. Sa’d, A. Koivuniemi, H. Xhaard, R. K. Tuominen, V. Talman, A. Bunker and J. Yli-Kauhaluoma
;   Expanding the Paradigm of Structure-based Drug Design: Molecular Dynamics Simulations Support
;   the Development of New Pyridine-based Protein Kinase C–Targeted Agonists, ACS Central Science, 2022, in press.
;===================================================================================================================================================


[ moleculetype ]
; Name            nrexcl
5A0          3

[ atoms ]
;   nr       type  resnr residue  atom   cgnr    charge       mass  typeB    chargeB      massB
; residue    1 5A0 rtp 5A0 q -0.0
    1         c3      1    5A0     C1      1 0.70822500  12.010000   ; qtot 0.708225
    2         ca      1    5A0     C2      2 -0.02831100  12.010000   ; qtot 0.679914
    3          f      1    5A0     F1      3 -0.23576100  19.000000   ; qtot 0.444153
    4         ca      1    5A0     C3      4 -0.19744700  12.010000   ; qtot 0.246706
    5         ca      1    5A0     C4      5 -0.11134100  12.010000   ; qtot 0.135365
    6         ca      1    5A0     C5      6 -0.14679500  12.010000   ; qtot -0.011430
    7         ca      1    5A0     C6      7 0.08525800  12.010000   ; qtot 0.073828
    8         ca      1    5A0     C7      8 -0.23455300  12.010000   ; qtot -0.160725
    9         ha      1    5A0     H1      9 0.15541700   1.008000   ; qtot -0.005308
   10         ha      1    5A0     H2     10 0.16598900   1.008000   ; qtot 0.160681
   11         ha      1    5A0     H3     11 0.14004800   1.008000   ; qtot 0.300729
   12         ha      1    5A0     H4     12 0.15323300   1.008000   ; qtot 0.453962
   13         c3      1    5A0     C8     13 0.12605800  12.010000   ; qtot 0.580020
   14          c      1    5A0     C9     14 0.70530900  12.010000   ; qtot 1.285329
   15         ca      1    5A0    C10     15 0.50180700  12.010000   ; qtot 1.787136
   16         ca      1    5A0    C11     16 -0.46791000  12.010000   ; qtot 1.319226
   17         ca      1    5A0    C12     17 0.20938000  12.010000   ; qtot 1.528606
   18         ca      1    5A0    C13     18 -0.46791000  12.010000   ; qtot 1.060696
   19         ca      1    5A0    C14     19 0.50180700  12.010000   ; qtot 1.562503
   20         nb      1    5A0     N1     20 -0.75329200  14.010000   ; qtot 0.809211
   21         ha      1    5A0     H5     21 0.10044200   1.008000   ; qtot 0.909653
   22         ha      1    5A0     H6     22 0.20766700   1.008000   ; qtot 1.117320
   23         ha      1    5A0     H7     23 0.20766700   1.008000   ; qtot 1.324987
   24          f      1    5A0     F2     24 -0.23576100  19.000000   ; qtot 1.089226
   25          f      1    5A0     F3     25 -0.23576100  19.000000   ; qtot 0.853465
   26          c      1    5A0    C15     26 0.70530900  12.010000   ; qtot 1.558774
   27         c3      1    5A0    C16     27 0.12605800  12.010000   ; qtot 1.684832
   28         ca      1    5A0    C17     28 0.08525800  12.010000   ; qtot 1.770090
   29         ca      1    5A0    C18     29 -0.14679500  12.010000   ; qtot 1.623295
   30         ca      1    5A0    C19     30 -0.11134100  12.010000   ; qtot 1.511954
   31         ca      1    5A0    C20     31 -0.19744700  12.010000   ; qtot 1.314507
   32         ca      1    5A0    C21     32 -0.02831100  12.010000   ; qtot 1.286196
   33         ca      1    5A0    C22     33 -0.23455300  12.010000   ; qtot 1.051643
   34         ha      1    5A0     H8     34 0.14004800   1.008000   ; qtot 1.191691
   35         ha      1    5A0     H9     35 0.15323300   1.008000   ; qtot 1.344924
   36         ha      1    5A0    H10     36 0.16598900   1.008000   ; qtot 1.510913
   37         ha      1    5A0    H11     37 0.15541700   1.008000   ; qtot 1.666330
   38         c3      1    5A0    C23     38 0.70822500  12.010000   ; qtot 2.374555
   39          f      1    5A0     F4     39 -0.23576100  19.000000   ; qtot 2.138794
   40          f      1    5A0     F5     40 -0.23576100  19.000000   ; qtot 1.903033
   41          f      1    5A0     F6     41 -0.23576100  19.000000   ; qtot 1.667272
   42          o      1    5A0     O1     42 -0.60128600  16.000000   ; qtot 1.065986
   43          o      1    5A0     O2     43 -0.60128600  16.000000   ; qtot 0.464700
   44         os      1    5A0     O3     44 -0.38071800  16.000000   ; qtot 0.083982
   45         h1      1    5A0    H12     45 0.07418400   1.008000   ; qtot 0.158166
   46         h1      1    5A0    H13     46 0.07418400   1.008000   ; qtot 0.232350
   47         os      1    5A0     O4     47 -0.38071800  16.000000   ; qtot -0.148368
   48         h1      1    5A0    H14     48 0.07418400   1.008000   ; qtot -0.074184
   49         h1      1    5A0    H15     49 0.07418400   1.008000   ; qtot -0.000000

[ bonds ]
;    ai     aj funct         c0         c1         c2         c3
      1      2     1   0.15156 268612.800000
      1      3     1   0.13497 298653.920000
      1     24     1   0.13497 298653.920000
      1     25     1   0.13497 298653.920000
      2      4     1   0.13984 385848.480000
      2      8     1   0.13984 385848.480000
      4      5     1   0.13984 385848.480000
      5      6     1   0.13984 385848.480000
      6      7     1   0.13984 385848.480000
      7      8     1   0.13984 385848.480000
      7     13     1   0.15156 268612.800000
     13     47     1   0.14316 258236.480000
     14     15     1   0.14906 289449.120000
     14     42     1   0.12183 533627.360000
     14     47     1   0.13584 327021.440000
     15     16     1   0.13984 385848.480000
     15     20     1   0.13390 408358.400000
     16     17     1   0.13984 385848.480000
     17     18     1   0.13984 385848.480000
     18     19     1   0.13984 385848.480000
     19     20     1   0.13390 408358.400000
     19     26     1   0.14906 289449.120000
     26     43     1   0.12183 533627.360000
     26     44     1   0.13584 327021.440000
     27     28     1   0.15156 268612.800000
     27     44     1   0.14316 258236.480000
     28     29     1   0.13984 385848.480000
     28     33     1   0.13984 385848.480000
     29     30     1   0.13984 385848.480000
     30     31     1   0.13984 385848.480000
     31     32     1   0.13984 385848.480000
     32     33     1   0.13984 385848.480000
     32     38     1   0.15156 268612.800000
     38     39     1   0.13497 298653.920000
     38     40     1   0.13497 298653.920000
     38     41     1   0.13497 298653.920000
      4     10     1   0.10860 289365.440000
      5     12     1   0.10860 289365.440000
      6     11     1   0.10860 289365.440000
      8      9     1   0.10860 289365.440000
     13     48     1   0.10969 276646.080000
     13     49     1   0.10969 276646.080000
     16     23     1   0.10860 289365.440000
     17     21     1   0.10860 289365.440000
     18     22     1   0.10860 289365.440000
     27     45     1   0.10969 276646.080000
     27     46     1   0.10969 276646.080000
     29     34     1   0.10860 289365.440000
     30     35     1   0.10860 289365.440000
     31     36     1   0.10860 289365.440000
     33     37     1   0.10860 289365.440000

[ pairs ]
;    ai     aj funct         c0         c1         c2         c3
      1      5     1
      1      7     1
      2      6     1
      2     13     1
      3      4     1
      3      8     1
     24      4     1
     25      4     1
      4      7     1
      5      8     1
      5     13     1
      6     47     1
      7     14     1
     24      8     1
     25      8     1
      8     47     1
     13     15     1
     13     42     1
     14     17     1
     14     19     1
     15     18     1
     15     26     1
     16     42     1
     16     47     1
     16     19     1
     17     20     1
     17     26     1
     18     43     1
     18     44     1
     19     27     1
     20     42     1
     20     47     1
     20     43     1
     20     44     1
     26     28     1
     27     30     1
     27     32     1
     27     43     1
     28     31     1
     28     38     1
     29     44     1
     29     32     1
     30     33     1
     30     38     1
     31     39     1
     31     40     1
     31     41     1
     33     44     1
     33     39     1
     33     40     1
     33     41     1
      1     10     1
      1      9     1
      2     12     1
      4      9     1
      4     11     1
      6     10     1
      6      9     1
      6     48     1
      6     49     1
      7     12     1
      8     10     1
      8     11     1
      8     48     1
      8     49     1
      9     13     1
     10     12     1
     11     12     1
     11     13     1
     14     23     1
     14     48     1
     14     49     1
     15     21     1
     16     22     1
     18     23     1
     19     21     1
     20     23     1
     20     22     1
     21     23     1
     21     22     1
     22     26     1
     26     45     1
     26     46     1
     27     34     1
     27     37     1
     28     35     1
     29     45     1
     29     46     1
     29     37     1
     29     36     1
     31     34     1
     31     37     1
     32     35     1
     33     45     1
     33     46     1
     33     34     1
     33     36     1
     34     35     1
     35     36     1
     36     38     1
     37     38     1

[ angles ]
;    ai     aj     ak funct         c0         c1         c2         c3
      1      2      4     1   120.7700517 531.368000
      1      2      8     1   120.7700517 531.368000
      2      1      3     1   111.7700478 552.288000
      2      1     24     1   111.7700478 552.288000
      2      1     25     1   111.7700478 552.288000
      2      4      5     1   120.0200517 557.308800
      2      8      7     1   120.0200517 557.308800
      3      1     24     1   107.3600461 593.291200
      3      1     25     1   107.3600461 593.291200
      4      2      8     1   120.0200517 557.308800
      4      5      6     1   120.0200517 557.308800
      5      6      7     1   120.0200517 557.308800
      6      7      8     1   120.0200517 557.308800
      6      7     13     1   120.7700517 531.368000
      7     13     47     1   108.9500470 571.534400
      8      7     13     1   120.7700517 531.368000
     13     47     14     1   115.9800495 529.694400
     14     15     16     1   120.3300516 538.062400
     14     15     20     1   117.7800502 566.513600
     15     14     42     1   122.6000525 574.881600
     15     14     47     1   112.4400481 579.902400
     15     16     17     1   120.0200517 557.308800
     15     20     19     1   117.2200505 571.534400
     16     15     20     1   122.9400526 575.718400
     16     17     18     1   120.0200517 557.308800
     17     18     19     1   120.0200517 557.308800
     18     19     20     1   122.9400526 575.718400
     18     19     26     1   120.3300516 538.062400
     19     26     43     1   122.6000525 574.881600
     19     26     44     1   112.4400481 579.902400
     20     19     26     1   117.7800502 566.513600
     24      1     25     1   107.3600461 593.291200
     26     44     27     1   115.9800495 529.694400
     27     28     29     1   120.7700517 531.368000
     27     28     33     1   120.7700517 531.368000
     28     27     44     1   108.9500470 571.534400
     28     29     30     1   120.0200517 557.308800
     28     33     32     1   120.0200517 557.308800
     29     28     33     1   120.0200517 557.308800
     29     30     31     1   120.0200517 557.308800
     30     31     32     1   120.0200517 557.308800
     31     32     33     1   120.0200517 557.308800
     31     32     38     1   120.7700517 531.368000
     32     38     39     1   111.7700478 552.288000
     32     38     40     1   111.7700478 552.288000
     32     38     41     1   111.7700478 552.288000
     33     32     38     1   120.7700517 531.368000
     39     38     40     1   107.3600461 593.291200
     39     38     41     1   107.3600461 593.291200
     40     38     41     1   107.3600461 593.291200
     42     14     47     1   123.2500525 630.110400
     43     26     44     1   123.2500525 630.110400
      2      4     10     1   119.8800511 403.337600
      2      8      9     1   119.8800511 403.337600
      4      5     12     1   119.8800511 403.337600
      5      4     10     1   119.8800511 403.337600
      5      6     11     1   119.8800511 403.337600
      6      5     12     1   119.8800511 403.337600
      7      6     11     1   119.8800511 403.337600
      7      8      9     1   119.8800511 403.337600
      7     13     48     1   109.5600471 393.296000
      7     13     49     1   109.5600471 393.296000
     15     16     23     1   119.8800511 403.337600
     16     17     21     1   119.8800511 403.337600
     17     16     23     1   119.8800511 403.337600
     17     18     22     1   119.8800511 403.337600
     18     17     21     1   119.8800511 403.337600
     19     18     22     1   119.8800511 403.337600
     28     27     45     1   109.5600471 393.296000
     28     27     46     1   109.5600471 393.296000
     28     29     34     1   119.8800511 403.337600
     28     33     37     1   119.8800511 403.337600
     29     30     35     1   119.8800511 403.337600
     30     29     34     1   119.8800511 403.337600
     30     31     36     1   119.8800511 403.337600
     31     30     35     1   119.8800511 403.337600
     32     31     36     1   119.8800511 403.337600
     32     33     37     1   119.8800511 403.337600
     44     27     45     1   109.7800468 425.094400
     44     27     46     1   109.7800468 425.094400
     45     27     46     1   108.4600466 328.025600
     47     13     48     1   109.7800468 425.094400
     47     13     49     1   109.7800468 425.094400
     48     13     49     1   108.4600466 328.025600

[ dihedrals ]
;    ai     aj     ak     al funct         c0         c1         c2         c3         c4         c5
      1      2      4      5     1  180.0000771  15.1670000  2
      1      2      8      7     1  180.0000771  15.1670000  2
      2      4      5      6     1  180.0000771  15.1670000  2
      2      8      7      6     1  180.0000771  15.1670000  2
      2      8      7     13     1  180.0000771  15.1670000  2
      3      1      2      4     1  0.0000000  0.0000000  2
      3      1      2      8     1  0.0000000  0.0000000  2
     24      1      2      4     1  0.0000000  0.0000000  2
     25      1      2      4     1  0.0000000  0.0000000  2
      4      2      8      7     1  180.0000771  15.1670000  2
      4      5      6      7     1  180.0000771  15.1670000  2
      5      4      2      8     1  180.0000771  15.1670000  2
      5      6      7      8     1  180.0000771  15.1670000  2
      5      6      7     13     1  180.0000771  15.1670000  2
      6      7     13     47     1  0.0000000  0.0000000  2
      7     13     47     14     1  0.0000000  1.6038667  3
     24      1      2      8     1  0.0000000  0.0000000  2
     25      1      2      8     1  0.0000000  0.0000000  2
      8      7     13     47     1  0.0000000  0.0000000  2
     13     47     14     15     1  180.0000771  11.2968000  2
     13     47     14     42     1  180.0000771  5.8576000  1
     13     47     14     42     1  180.0000771  11.2968000  2
     14     15     16     17     1  180.0000771  15.1670000  2
     14     15     20     19     1  180.0000771  20.0832000  2
     15     16     17     18     1  180.0000771  15.1670000  2
     15     20     19     18     1  180.0000771  20.0832000  2
     15     20     19     26     1  180.0000771  20.0832000  2
     16     15     14     42     1  180.0000771  4.1840000  2
     16     15     14     47     1  180.0000771  4.1840000  2
     16     15     20     19     1  180.0000771  20.0832000  2
     16     17     18     19     1  180.0000771  15.1670000  2
     17     16     15     20     1  180.0000771  15.1670000  2
     17     18     19     20     1  180.0000771  15.1670000  2
     17     18     19     26     1  180.0000771  15.1670000  2
     18     19     26     43     1  180.0000771  4.1840000  2
     18     19     26     44     1  180.0000771  4.1840000  2
     19     26     44     27     1  180.0000771  11.2968000  2
     20     15     14     42     1  180.0000771  4.1840000  2
     20     15     14     47     1  180.0000771  4.1840000  2
     20     19     26     43     1  180.0000771  4.1840000  2
     20     19     26     44     1  180.0000771  4.1840000  2
     26     44     27     28     1  0.0000000  1.6038667  3
     27     28     29     30     1  180.0000771  15.1670000  2
     27     28     33     32     1  180.0000771  15.1670000  2
     27     44     26     43     1  180.0000771  5.8576000  1
     27     44     26     43     1  180.0000771  11.2968000  2
     28     29     30     31     1  180.0000771  15.1670000  2
     28     33     32     31     1  180.0000771  15.1670000  2
     28     33     32     38     1  180.0000771  15.1670000  2
     29     28     27     44     1  0.0000000  0.0000000  2
     29     28     33     32     1  180.0000771  15.1670000  2
     29     30     31     32     1  180.0000771  15.1670000  2
     30     29     28     33     1  180.0000771  15.1670000  2
     30     31     32     33     1  180.0000771  15.1670000  2
     30     31     32     38     1  180.0000771  15.1670000  2
     31     32     38     39     1  0.0000000  0.0000000  2
     31     32     38     40     1  0.0000000  0.0000000  2
     31     32     38     41     1  0.0000000  0.0000000  2
     33     28     27     44     1  0.0000000  0.0000000  2
     33     32     38     39     1  0.0000000  0.0000000  2
     33     32     38     40     1  0.0000000  0.0000000  2
     33     32     38     41     1  0.0000000  0.0000000  2
      1      2      8      4     4  180.0000771  4.6024000  2
     13      6      7      8     4  180.0000771  4.6024000  2
     15     42     14     47     4  180.0000771  4.6024000  2
     14     16     15     20     4  180.0000771  4.6024000  2
     26     18     19     20     4  180.0000771  4.6024000  2
     19     43     26     44     4  180.0000771  4.6024000  2
     27     29     28     33     4  180.0000771  4.6024000  2
     38     31     32     33     4  180.0000771  4.6024000  2
      1      2      4     10     1  180.0000771  15.1670000  2
      1      2      8      9     1  180.0000771  15.1670000  2
      2      4      5     12     1  180.0000771  15.1670000  2
      4      2      8      9     1  180.0000771  15.1670000  2
      4      5      6     11     1  180.0000771  15.1670000  2
      6      5      4     10     1  180.0000771  15.1670000  2
      6      7      8      9     1  180.0000771  15.1670000  2
      6      7     13     48     1  0.0000000  0.0000000  2
      6      7     13     49     1  0.0000000  0.0000000  2
      7      6      5     12     1  180.0000771  15.1670000  2
      8      2      4     10     1  180.0000771  15.1670000  2
      8      7      6     11     1  180.0000771  15.1670000  2
      8      7     13     48     1  0.0000000  0.0000000  2
      8      7     13     49     1  0.0000000  0.0000000  2
      9      8      7     13     1  180.0000771  15.1670000  2
     10      4      5     12     1  180.0000771  15.1670000  2
     11      6      5     12     1  180.0000771  15.1670000  2
     11      6      7     13     1  180.0000771  15.1670000  2
     14     15     16     23     1  180.0000771  15.1670000  2
     14     47     13     48     1  0.0000000  1.6038667  3
     14     47     13     49     1  0.0000000  1.6038667  3
     15     16     17     21     1  180.0000771  15.1670000  2
     16     17     18     22     1  180.0000771  15.1670000  2
     18     17     16     23     1  180.0000771  15.1670000  2
     19     18     17     21     1  180.0000771  15.1670000  2
     20     15     16     23     1  180.0000771  15.1670000  2
     20     19     18     22     1  180.0000771  15.1670000  2
     21     17     16     23     1  180.0000771  15.1670000  2
     21     17     18     22     1  180.0000771  15.1670000  2
     22     18     19     26     1  180.0000771  15.1670000  2
     26     44     27     45     1  0.0000000  1.6038667  3
     26     44     27     46     1  0.0000000  1.6038667  3
     27     28     29     34     1  180.0000771  15.1670000  2
     27     28     33     37     1  180.0000771  15.1670000  2
     28     29     30     35     1  180.0000771  15.1670000  2
     29     28     27     45     1  0.0000000  0.0000000  2
     29     28     27     46     1  0.0000000  0.0000000  2
     29     28     33     37     1  180.0000771  15.1670000  2
     29     30     31     36     1  180.0000771  15.1670000  2
     31     30     29     34     1  180.0000771  15.1670000  2
     31     32     33     37     1  180.0000771  15.1670000  2
     32     31     30     35     1  180.0000771  15.1670000  2
     33     28     27     45     1  0.0000000  0.0000000  2
     33     28     27     46     1  0.0000000  0.0000000  2
     33     28     29     34     1  180.0000771  15.1670000  2
     33     32     31     36     1  180.0000771  15.1670000  2
     34     29     30     35     1  180.0000771  15.1670000  2
     35     30     31     36     1  180.0000771  15.1670000  2
     36     31     32     38     1  180.0000771  15.1670000  2
     37     33     32     38     1  180.0000771  15.1670000  2
      2      5      4     10     4  180.0000771  4.6024000  2
      4      6      5     12     4  180.0000771  4.6024000  2
      5      7      6     11     4  180.0000771  4.6024000  2
      2      7      8      9     4  180.0000771  4.6024000  2
     15     17     16     23     4  180.0000771  4.6024000  2
     16     18     17     21     4  180.0000771  4.6024000  2
     17     19     18     22     4  180.0000771  4.6024000  2
     28     30     29     34     4  180.0000771  4.6024000  2
     29     31     30     35     4  180.0000771  4.6024000  2
     30     32     31     36     4  180.0000771  4.6024000  2
     28     32     33     37     4  180.0000771  4.6024000  2
