# Supplementary material for: Expanding the Paradigm of Structure-Based Drug Design: Molecular Dynamics Simulations Support the Development of New Pyridine-Based Protein Kinase C-Targeted Agonists
Source: J Med Chem. 2023 Apr 3;66(7):4588–602. doi: 10.1021/acs.jmedchem.2c01448 (PMC10108360; doi:10.1021/acs.jmedchem.2c01448)
Supplement: Supplementary file 3 — jm2c01448_si_003.zip [file jm2c01448_si_003.zip › SI_Topologies_(.itp)/PRD-5b-0.itp]

;===================================================================================================================================================
;This is an internal topology file for PRD-5b-0 (5B0) in GAFF force field (1) which has been created using AmberTools18 (2).
;The topology file has been created in 2021 by Hanan S'ad with advice from Saara Lautala.
;
;Please cite these papers:
;
;
;1) J. Wang, R.M. Wolf, J.W Caldwell, P.A. Kollman, and D.A Case,
;   Development and testing of a general amber force field.
;   J. Comput. Chem., 25: 1157-1174. (2004) https://doi.org/10.1002/jcc.20035
;
;2) R. Salomon-Ferrer, D.A. Case, R.C. Walker,
;   An overview of the Amber biomolecular simulation package, Wiley Interdiscip. Rev. Comput. Mol. Sci. 3 (2013) 198-210.
;   doi:10.1002/wcms.1121
;
;3) S. Lautala, R. Provenzani, I. Tarvainen, K. Sirna, S. T. Karhu, E. Grazhdankin, A. K. Lehtinen,
;   H. Sa’d, A. Koivuniemi, H. Xhaard, R. K. Tuominen, V. Talman, A. Bunker and J. Yli-Kauhaluoma
;   Expanding the Paradigm of Structure-based Drug Design: Molecular Dynamics Simulations Support
;   the Development of New Pyridine-based Protein Kinase C–Targeted Agonists, ACS Central Science, 2022, in press.
;===================================================================================================================================================

[ moleculetype ]
; Name            nrexcl
5B0          3

[ atoms ]
;   nr       type  resnr residue  atom   cgnr    charge       mass  typeB    chargeB      massB
; residue    1 5B0 rtp 5B0 q -0.0
    1         c3      1    5B0     C1      1 -0.27989900  12.010000   ; qtot -0.279899
    2         c3      1    5B0     C2      2 0.18684900  12.010000   ; qtot -0.093050
    3         hc      1    5B0     H1      3 0.06298800   1.008000   ; qtot -0.030062
    4         hc      1    5B0     H2      4 0.06298800   1.008000   ; qtot 0.032926
    5         hc      1    5B0     H3      5 0.06298800   1.008000   ; qtot 0.095914
    6         c3      1    5B0     C3      6 0.01748200  12.010000   ; qtot 0.113396
    7         hc      1    5B0     H4      7 -0.02777000   1.008000   ; qtot 0.085626
    8         hc      1    5B0     H5      8 -0.02777000   1.008000   ; qtot 0.057856
    9         c3      1    5B0     C4      9 -0.23563000  12.010000   ; qtot -0.177774
   10         hc      1    5B0     H6     10 -0.00057600   1.008000   ; qtot -0.178350
   11         hc      1    5B0     H7     11 -0.00057600   1.008000   ; qtot -0.178926
   12         c3      1    5B0     C5     12 0.38183100  12.010000   ; qtot 0.202905
   13         hc      1    5B0     H8     13 0.06202200   1.008000   ; qtot 0.264927
   14         hc      1    5B0     H9     14 0.06202200   1.008000   ; qtot 0.326949
   15         os      1    5B0     O1     15 -0.55352900  16.000000   ; qtot -0.226580
   16         c3      1    5B0     C6     16 0.04012400  12.010000   ; qtot -0.186456
   17         h1      1    5B0    H10     17 0.01984400   1.008000   ; qtot -0.166612
   18         c3      1    5B0     C7     18 -0.06534800  12.010000   ; qtot -0.231960
   19         hc      1    5B0    H11     19 -0.00395600   1.008000   ; qtot -0.235916
   20         hc      1    5B0    H12     20 -0.00395600   1.008000   ; qtot -0.239872
   21         hc      1    5B0    H13     21 0.01664400   1.008000   ; qtot -0.223228
   22         hc      1    5B0    H14     22 0.01664400   1.008000   ; qtot -0.206584
   23         hc      1    5B0    H15     23 0.01664400   1.008000   ; qtot -0.189940
   24          c      1    5B0     C8     24 0.74601200  12.010000   ; qtot 0.556072
   25          o      1    5B0     O2     25 -0.57036900  16.000000   ; qtot -0.014297
   26         ca      1    5B0     C9     26 0.47202500  12.010000   ; qtot 0.457728
   27         ca      1    5B0    C10     27 -0.44667200  12.010000   ; qtot 0.011056
   28         ca      1    5B0    C11     28 0.16091900  12.010000   ; qtot 0.171975
   29         ca      1    5B0    C12     29 -0.44667200  12.010000   ; qtot -0.274697
   30         ca      1    5B0    C13     30 0.47202500  12.010000   ; qtot 0.197328
   31         ha      1    5B0    H16     31 0.19801300   1.008000   ; qtot 0.395341
   32         ha      1    5B0    H17     32 0.10323300   1.008000   ; qtot 0.498574
   33         ha      1    5B0    H18     33 0.19801300   1.008000   ; qtot 0.696587
   34         nb      1    5B0     N1     34 -0.68229300  14.010000   ; qtot 0.014294
   35          c      1    5B0    C14     35 0.74601200  12.010000   ; qtot 0.760306
   36          o      1    5B0     O3     36 -0.57036900  16.000000   ; qtot 0.189937
   37         os      1    5B0     O4     37 -0.55352900  16.000000   ; qtot -0.363592
   38         c3      1    5B0    C15     38 0.38183100  12.010000   ; qtot 0.018239
   39         c3      1    5B0    C16     39 -0.23563000  12.010000   ; qtot -0.217391
   40         c3      1    5B0    C17     40 0.01748200  12.010000   ; qtot -0.199909
   41         hc      1    5B0    H19     41 0.06202200   1.008000   ; qtot -0.137887
   42         hc      1    5B0    H20     42 0.06202200   1.008000   ; qtot -0.075865
   43         c3      1    5B0    C18     43 0.18684900  12.010000   ; qtot 0.110984
   44         hc      1    5B0    H21     44 -0.00057600   1.008000   ; qtot 0.110408
   45         hc      1    5B0    H22     45 -0.00057600   1.008000   ; qtot 0.109832
   46         c3      1    5B0    C19     46 -0.27989900  12.010000   ; qtot -0.170067
   47         hc      1    5B0    H23     47 -0.02777000   1.008000   ; qtot -0.197837
   48         hc      1    5B0    H24     48 -0.02777000   1.008000   ; qtot -0.225607
   49         hc      1    5B0    H25     49 0.06298800   1.008000   ; qtot -0.162619
   50         hc      1    5B0    H26     50 0.06298800   1.008000   ; qtot -0.099631
   51         hc      1    5B0    H27     51 0.06298800   1.008000   ; qtot -0.036643
   52         c3      1    5B0    C20     52 0.04012400  12.010000   ; qtot 0.003481
   53         h1      1    5B0    H28     53 0.01984400   1.008000   ; qtot 0.023325
   54         c3      1    5B0    C21     54 -0.06534800  12.010000   ; qtot -0.042023
   55         hc      1    5B0    H29     55 -0.00395600   1.008000   ; qtot -0.045979
   56         hc      1    5B0    H30     56 -0.00395600   1.008000   ; qtot -0.049935
   57         hc      1    5B0    H31     57 0.01664400   1.008000   ; qtot -0.033291
   58         hc      1    5B0    H32     58 0.01664400   1.008000   ; qtot -0.016647
   59         hc      1    5B0    H33     59 0.01664400   1.008000   ; qtot -0.000003

[ bonds ]
;    ai     aj funct         c0         c1         c2         c3
      1      2     1   0.15375 251793.120000
      2      6     1   0.15375 251793.120000
      6      9     1   0.15375 251793.120000
      9     12     1   0.15375 251793.120000
     12     15     1   0.14316 258236.480000
     12     16     1   0.15375 251793.120000
     15     24     1   0.13584 327021.440000
     16     18     1   0.15375 251793.120000
     24     25     1   0.12183 533627.360000
     24     26     1   0.14906 289449.120000
     26     27     1   0.13984 385848.480000
     26     34     1   0.13390 408358.400000
     27     28     1   0.13984 385848.480000
     28     29     1   0.13984 385848.480000
     29     30     1   0.13984 385848.480000
     30     34     1   0.13390 408358.400000
     30     35     1   0.14906 289449.120000
     35     36     1   0.12183 533627.360000
     35     37     1   0.13584 327021.440000
     37     38     1   0.14316 258236.480000
     38     39     1   0.15375 251793.120000
     38     52     1   0.15375 251793.120000
     39     40     1   0.15375 251793.120000
     40     43     1   0.15375 251793.120000
     43     46     1   0.15375 251793.120000
     52     54     1   0.15375 251793.120000
      1      3     1   0.10969 276646.080000
      1      4     1   0.10969 276646.080000
      1      5     1   0.10969 276646.080000
      2      7     1   0.10969 276646.080000
      2      8     1   0.10969 276646.080000
      6     10     1   0.10969 276646.080000
      6     11     1   0.10969 276646.080000
      9     13     1   0.10969 276646.080000
      9     14     1   0.10969 276646.080000
     12     17     1   0.10969 276646.080000
     16     19     1   0.10969 276646.080000
     16     20     1   0.10969 276646.080000
     18     21     1   0.10969 276646.080000
     18     22     1   0.10969 276646.080000
     18     23     1   0.10969 276646.080000
     27     31     1   0.10860 289365.440000
     28     32     1   0.10860 289365.440000
     29     33     1   0.10860 289365.440000
     38     53     1   0.10969 276646.080000
     39     41     1   0.10969 276646.080000
     39     42     1   0.10969 276646.080000
     40     44     1   0.10969 276646.080000
     40     45     1   0.10969 276646.080000
     43     47     1   0.10969 276646.080000
     43     48     1   0.10969 276646.080000
     46     49     1   0.10969 276646.080000
     46     50     1   0.10969 276646.080000
     46     51     1   0.10969 276646.080000
     52     55     1   0.10969 276646.080000
     52     56     1   0.10969 276646.080000
     54     57     1   0.10969 276646.080000
     54     58     1   0.10969 276646.080000
     54     59     1   0.10969 276646.080000

[ pairs ]
;    ai     aj funct         c0         c1         c2         c3
      1      9     1
      2     12     1
      6     15     1
      6     16     1
      9     24     1
      9     18     1
     12     25     1
     12     26     1
     15     18     1
     15     27     1
     15     34     1
     16     24     1
     24     28     1
     24     30     1
     25     27     1
     25     34     1
     26     29     1
     26     35     1
     27     30     1
     28     34     1
     28     35     1
     29     36     1
     29     37     1
     30     38     1
     34     36     1
     34     37     1
     35     39     1
     35     52     1
     36     38     1
     37     40     1
     37     54     1
     38     43     1
     39     54     1
     39     46     1
     40     52     1
      1     10     1
      1     11     1
      2     13     1
      2     14     1
      3      6     1
      3      7     1
      3      8     1
      4      6     1
      4      7     1
      4      8     1
      5      6     1
      5      7     1
      5      8     1
      6     17     1
      7      9     1
      7     10     1
      7     11     1
      8      9     1
      8     10     1
      8     11     1
      9     19     1
      9     20     1
     10     12     1
     10     13     1
     10     14     1
     11     12     1
     11     13     1
     11     14     1
     12     21     1
     12     22     1
     12     23     1
     13     15     1
     13     16     1
     13     17     1
     14     15     1
     14     16     1
     14     17     1
     15     19     1
     15     20     1
     17     24     1
     17     18     1
     17     19     1
     17     20     1
     19     21     1
     19     22     1
     19     23     1
     20     21     1
     20     22     1
     20     23     1
     24     31     1
     26     32     1
     27     33     1
     29     31     1
     30     32     1
     31     34     1
     31     32     1
     32     33     1
     33     34     1
     33     35     1
     35     53     1
     37     41     1
     37     42     1
     37     55     1
     37     56     1
     38     44     1
     38     45     1
     38     57     1
     38     58     1
     38     59     1
     39     55     1
     39     56     1
     39     47     1
     39     48     1
     40     53     1
     40     49     1
     40     50     1
     40     51     1
     41     52     1
     41     53     1
     41     43     1
     41     44     1
     41     45     1
     42     52     1
     42     53     1
     42     43     1
     42     44     1
     42     45     1
     44     46     1
     44     47     1
     44     48     1
     45     46     1
     45     47     1
     45     48     1
     47     49     1
     47     50     1
     47     51     1
     48     49     1
     48     50     1
     48     51     1
     53     54     1
     53     55     1
     53     56     1
     55     57     1
     55     58     1
     55     59     1
     56     57     1
     56     58     1
     56     59     1

[ angles ]
;    ai     aj     ak funct         c0         c1         c2         c3
      1      2      6     1   111.5100476 526.347200
      2      6      9     1   111.5100476 526.347200
      6      9     12     1   111.5100476 526.347200
      9     12     15     1   107.9700462 569.024000
      9     12     16     1   111.5100476 526.347200
     12     15     24     1   115.9800495 529.694400
     12     16     18     1   111.5100476 526.347200
     15     12     16     1   107.9700462 569.024000
     15     24     25     1   123.2500525 630.110400
     15     24     26     1   112.4400481 579.902400
     24     26     27     1   120.3300516 538.062400
     24     26     34     1   117.7800502 566.513600
     25     24     26     1   122.6000525 574.881600
     26     27     28     1   120.0200517 557.308800
     26     34     30     1   117.2200505 571.534400
     27     26     34     1   122.9400526 575.718400
     27     28     29     1   120.0200517 557.308800
     28     29     30     1   120.0200517 557.308800
     29     30     34     1   122.9400526 575.718400
     29     30     35     1   120.3300516 538.062400
     30     35     36     1   122.6000525 574.881600
     30     35     37     1   112.4400481 579.902400
     34     30     35     1   117.7800502 566.513600
     35     37     38     1   115.9800495 529.694400
     36     35     37     1   123.2500525 630.110400
     37     38     39     1   107.9700462 569.024000
     37     38     52     1   107.9700462 569.024000
     38     39     40     1   111.5100476 526.347200
     38     52     54     1   111.5100476 526.347200
     39     38     52     1   111.5100476 526.347200
     39     40     43     1   111.5100476 526.347200
     40     43     46     1   111.5100476 526.347200
      1      2      7     1   109.8000471 387.438400
      1      2      8     1   109.8000471 387.438400
      2      1      3     1   109.8000471 387.438400
      2      1      4     1   109.8000471 387.438400
      2      1      5     1   109.8000471 387.438400
      2      6     10     1   109.8000471 387.438400
      2      6     11     1   109.8000471 387.438400
      3      1      4     1   107.5800459 329.699200
      3      1      5     1   107.5800459 329.699200
      4      1      5     1   107.5800459 329.699200
      6      2      7     1   109.8000471 387.438400
      6      2      8     1   109.8000471 387.438400
      6      9     13     1   109.8000471 387.438400
      6      9     14     1   109.8000471 387.438400
      7      2      8     1   107.5800459 329.699200
      9      6     10     1   109.8000471 387.438400
      9      6     11     1   109.8000471 387.438400
      9     12     17     1   109.5600471 388.275200
     10      6     11     1   107.5800459 329.699200
     12      9     13     1   109.8000471 387.438400
     12      9     14     1   109.8000471 387.438400
     12     16     19     1   109.8000471 387.438400
     12     16     20     1   109.8000471 387.438400
     13      9     14     1   107.5800459 329.699200
     15     12     17     1   109.7800468 425.094400
     16     12     17     1   109.5600471 388.275200
     16     18     21     1   109.8000471 387.438400
     16     18     22     1   109.8000471 387.438400
     16     18     23     1   109.8000471 387.438400
     18     16     19     1   109.8000471 387.438400
     18     16     20     1   109.8000471 387.438400
     19     16     20     1   107.5800459 329.699200
     21     18     22     1   107.5800459 329.699200
     21     18     23     1   107.5800459 329.699200
     22     18     23     1   107.5800459 329.699200
     26     27     31     1   119.8800511 403.337600
     27     28     32     1   119.8800511 403.337600
     28     27     31     1   119.8800511 403.337600
     28     29     33     1   119.8800511 403.337600
     29     28     32     1   119.8800511 403.337600
     30     29     33     1   119.8800511 403.337600
     37     38     53     1   109.7800468 425.094400
     38     39     41     1   109.8000471 387.438400
     38     39     42     1   109.8000471 387.438400
     38     52     55     1   109.8000471 387.438400
     38     52     56     1   109.8000471 387.438400
     39     38     53     1   109.5600471 388.275200
     39     40     44     1   109.8000471 387.438400
     39     40     45     1   109.8000471 387.438400
     40     39     41     1   109.8000471 387.438400
     40     39     42     1   109.8000471 387.438400
     40     43     47     1   109.8000471 387.438400
     40     43     48     1   109.8000471 387.438400
     41     39     42     1   107.5800459 329.699200
     43     40     44     1   109.8000471 387.438400
     43     40     45     1   109.8000471 387.438400
     43     46     49     1   109.8000471 387.438400
     43     46     50     1   109.8000471 387.438400
     43     46     51     1   109.8000471 387.438400
     44     40     45     1   107.5800459 329.699200
     46     43     47     1   109.8000471 387.438400
     46     43     48     1   109.8000471 387.438400
     47     43     48     1   107.5800459 329.699200
     49     46     50     1   107.5800459 329.699200
     49     46     51     1   107.5800459 329.699200
     50     46     51     1   107.5800459 329.699200
     52     38     53     1   109.5600471 388.275200
     52     54     57     1   109.8000471 387.438400
     52     54     58     1   109.8000471 387.438400
     52     54     59     1   109.8000471 387.438400
     54     52     55     1   109.8000471 387.438400
     54     52     56     1   109.8000471 387.438400
     55     52     56     1   107.5800459 329.699200
     57     54     58     1   107.5800459 329.699200
     57     54     59     1   107.5800459 329.699200
     58     54     59     1   107.5800459 329.699200

[ dihedrals ]
;    ai     aj     ak     al funct         c0         c1         c2         c3         c4         c5
      1      2      6      9     1  180.0000771  0.8368000  1
      1      2      6      9     1  180.0000771  1.0460000  2
      1      2      6      9     1  0.0000000  0.7531200  3
      2      6      9     12     1  180.0000771  0.8368000  1
      2      6      9     12     1  180.0000771  1.0460000  2
      2      6      9     12     1  0.0000000  0.7531200  3
      6      9     12     15     1  0.0000000  0.6508444  3
      6      9     12     16     1  180.0000771  0.8368000  1
      6      9     12     16     1  180.0000771  1.0460000  2
      6      9     12     16     1  0.0000000  0.7531200  3
      9     12     15     24     1  180.0000771  3.3472000  1
      9     12     15     24     1  0.0000000  1.6024720  3
      9     12     16     18     1  180.0000771  0.8368000  1
      9     12     16     18     1  180.0000771  1.0460000  2
      9     12     16     18     1  0.0000000  0.7531200  3
     12     15     24     25     1  180.0000771  5.8576000  1
     12     15     24     25     1  180.0000771  11.2968000  2
     12     15     24     26     1  180.0000771  11.2968000  2
     15     12     16     18     1  0.0000000  0.6508444  3
     15     24     26     27     1  180.0000771  4.1840000  2
     15     24     26     34     1  180.0000771  4.1840000  2
     16     12     15     24     1  180.0000771  3.3472000  1
     16     12     15     24     1  0.0000000  1.6024720  3
     24     26     27     28     1  180.0000771  15.1670000  2
     24     26     34     30     1  180.0000771  20.0832000  2
     25     24     26     27     1  180.0000771  4.1840000  2
     25     24     26     34     1  180.0000771  4.1840000  2
     26     27     28     29     1  180.0000771  15.1670000  2
     26     34     30     29     1  180.0000771  20.0832000  2
     26     34     30     35     1  180.0000771  20.0832000  2
     27     26     34     30     1  180.0000771  20.0832000  2
     27     28     29     30     1  180.0000771  15.1670000  2
     28     27     26     34     1  180.0000771  15.1670000  2
     28     29     30     34     1  180.0000771  15.1670000  2
     28     29     30     35     1  180.0000771  15.1670000  2
     29     30     35     36     1  180.0000771  4.1840000  2
     29     30     35     37     1  180.0000771  4.1840000  2
     30     35     37     38     1  180.0000771  11.2968000  2
     34     30     35     36     1  180.0000771  4.1840000  2
     34     30     35     37     1  180.0000771  4.1840000  2
     35     37     38     39     1  180.0000771  3.3472000  1
     35     37     38     39     1  0.0000000  1.6024720  3
     35     37     38     52     1  180.0000771  3.3472000  1
     35     37     38     52     1  0.0000000  1.6024720  3
     36     35     37     38     1  180.0000771  5.8576000  1
     36     35     37     38     1  180.0000771  11.2968000  2
     37     38     39     40     1  0.0000000  0.6508444  3
     37     38     52     54     1  0.0000000  0.6508444  3
     38     39     40     43     1  180.0000771  0.8368000  1
     38     39     40     43     1  180.0000771  1.0460000  2
     38     39     40     43     1  0.0000000  0.7531200  3
     39     38     52     54     1  180.0000771  0.8368000  1
     39     38     52     54     1  180.0000771  1.0460000  2
     39     38     52     54     1  0.0000000  0.7531200  3
     39     40     43     46     1  180.0000771  0.8368000  1
     39     40     43     46     1  180.0000771  1.0460000  2
     39     40     43     46     1  0.0000000  0.7531200  3
     40     39     38     52     1  180.0000771  0.8368000  1
     40     39     38     52     1  180.0000771  1.0460000  2
     40     39     38     52     1  0.0000000  0.7531200  3
     26     25     24     15     4  180.0000771  4.6024000  2
     24     27     26     34     4  180.0000771  4.6024000  2
     35     29     30     34     4  180.0000771  4.6024000  2
     30     36     35     37     4  180.0000771  4.6024000  2
      1      2      6     10     1  0.0000000  0.6694400  3
      1      2      6     11     1  0.0000000  0.6694400  3
      2      6      9     13     1  0.0000000  0.6694400  3
      2      6      9     14     1  0.0000000  0.6694400  3
      3      1      2      6     1  0.0000000  0.6694400  3
      3      1      2      7     1  0.0000000  0.6276000  3
      3      1      2      8     1  0.0000000  0.6276000  3
      4      1      2      6     1  0.0000000  0.6694400  3
      4      1      2      7     1  0.0000000  0.6276000  3
      4      1      2      8     1  0.0000000  0.6276000  3
      5      1      2      6     1  0.0000000  0.6694400  3
      5      1      2      7     1  0.0000000  0.6276000  3
      5      1      2      8     1  0.0000000  0.6276000  3
      6      9     12     17     1  0.0000000  0.6508444  3
      7      2      6      9     1  0.0000000  0.6694400  3
      7      2      6     10     1  0.0000000  0.6276000  3
      7      2      6     11     1  0.0000000  0.6276000  3
      8      2      6      9     1  0.0000000  0.6694400  3
      8      2      6     10     1  0.0000000  0.6276000  3
      8      2      6     11     1  0.0000000  0.6276000  3
      9     12     16     19     1  0.0000000  0.6694400  3
      9     12     16     20     1  0.0000000  0.6694400  3
     10      6      9     12     1  0.0000000  0.6694400  3
     10      6      9     13     1  0.0000000  0.6276000  3
     10      6      9     14     1  0.0000000  0.6276000  3
     11      6      9     12     1  0.0000000  0.6694400  3
     11      6      9     13     1  0.0000000  0.6276000  3
     11      6      9     14     1  0.0000000  0.6276000  3
     12     16     18     21     1  0.0000000  0.6694400  3
     12     16     18     22     1  0.0000000  0.6694400  3
     12     16     18     23     1  0.0000000  0.6694400  3
     13      9     12     15     1  0.0000000  1.0460000  1
     13      9     12     15     1  0.0000000  0.0000000  3
     13      9     12     16     1  0.0000000  0.6694400  3
     13      9     12     17     1  0.0000000  0.6508444  3
     14      9     12     15     1  0.0000000  1.0460000  1
     14      9     12     15     1  0.0000000  0.0000000  3
     14      9     12     16     1  0.0000000  0.6694400  3
     14      9     12     17     1  0.0000000  0.6508444  3
     15     12     16     19     1  0.0000000  1.0460000  1
     15     12     16     19     1  0.0000000  0.0000000  3
     15     12     16     20     1  0.0000000  1.0460000  1
     15     12     16     20     1  0.0000000  0.0000000  3
     17     12     15     24     1  0.0000000  1.6038667  3
     17     12     16     18     1  0.0000000  0.6508444  3
     17     12     16     19     1  0.0000000  0.6508444  3
     17     12     16     20     1  0.0000000  0.6508444  3
     19     16     18     21     1  0.0000000  0.6276000  3
     19     16     18     22     1  0.0000000  0.6276000  3
     19     16     18     23     1  0.0000000  0.6276000  3
     20     16     18     21     1  0.0000000  0.6276000  3
     20     16     18     22     1  0.0000000  0.6276000  3
     20     16     18     23     1  0.0000000  0.6276000  3
     24     26     27     31     1  180.0000771  15.1670000  2
     26     27     28     32     1  180.0000771  15.1670000  2
     27     28     29     33     1  180.0000771  15.1670000  2
     29     28     27     31     1  180.0000771  15.1670000  2
     30     29     28     32     1  180.0000771  15.1670000  2
     31     27     26     34     1  180.0000771  15.1670000  2
     31     27     28     32     1  180.0000771  15.1670000  2
     32     28     29     33     1  180.0000771  15.1670000  2
     33     29     30     34     1  180.0000771  15.1670000  2
     33     29     30     35     1  180.0000771  15.1670000  2
     35     37     38     53     1  0.0000000  1.6038667  3
     37     38     39     41     1  0.0000000  1.0460000  1
     37     38     39     41     1  0.0000000  0.0000000  3
     37     38     39     42     1  0.0000000  1.0460000  1
     37     38     39     42     1  0.0000000  0.0000000  3
     37     38     52     55     1  0.0000000  1.0460000  1
     37     38     52     55     1  0.0000000  0.0000000  3
     37     38     52     56     1  0.0000000  1.0460000  1
     37     38     52     56     1  0.0000000  0.0000000  3
     38     39     40     44     1  0.0000000  0.6694400  3
     38     39     40     45     1  0.0000000  0.6694400  3
     38     52     54     57     1  0.0000000  0.6694400  3
     38     52     54     58     1  0.0000000  0.6694400  3
     38     52     54     59     1  0.0000000  0.6694400  3
     39     38     52     55     1  0.0000000  0.6694400  3
     39     38     52     56     1  0.0000000  0.6694400  3
     39     40     43     47     1  0.0000000  0.6694400  3
     39     40     43     48     1  0.0000000  0.6694400  3
     40     39     38     53     1  0.0000000  0.6508444  3
     40     43     46     49     1  0.0000000  0.6694400  3
     40     43     46     50     1  0.0000000  0.6694400  3
     40     43     46     51     1  0.0000000  0.6694400  3
     41     39     38     52     1  0.0000000  0.6694400  3
     41     39     38     53     1  0.0000000  0.6508444  3
     41     39     40     43     1  0.0000000  0.6694400  3
     41     39     40     44     1  0.0000000  0.6276000  3
     41     39     40     45     1  0.0000000  0.6276000  3
     42     39     38     52     1  0.0000000  0.6694400  3
     42     39     38     53     1  0.0000000  0.6508444  3
     42     39     40     43     1  0.0000000  0.6694400  3
     42     39     40     44     1  0.0000000  0.6276000  3
     42     39     40     45     1  0.0000000  0.6276000  3
     44     40     43     46     1  0.0000000  0.6694400  3
     44     40     43     47     1  0.0000000  0.6276000  3
     44     40     43     48     1  0.0000000  0.6276000  3
     45     40     43     46     1  0.0000000  0.6694400  3
     45     40     43     47     1  0.0000000  0.6276000  3
     45     40     43     48     1  0.0000000  0.6276000  3
     47     43     46     49     1  0.0000000  0.6276000  3
     47     43     46     50     1  0.0000000  0.6276000  3
     47     43     46     51     1  0.0000000  0.6276000  3
     48     43     46     49     1  0.0000000  0.6276000  3
     48     43     46     50     1  0.0000000  0.6276000  3
     48     43     46     51     1  0.0000000  0.6276000  3
     53     38     52     54     1  0.0000000  0.6508444  3
     53     38     52     55     1  0.0000000  0.6508444  3
     53     38     52     56     1  0.0000000  0.6508444  3
     55     52     54     57     1  0.0000000  0.6276000  3
     55     52     54     58     1  0.0000000  0.6276000  3
     55     52     54     59     1  0.0000000  0.6276000  3
     56     52     54     57     1  0.0000000  0.6276000  3
     56     52     54     58     1  0.0000000  0.6276000  3
     56     52     54     59     1  0.0000000  0.6276000  3
     26     28     27     31     4  180.0000771  4.6024000  2
     27     29     28     32     4  180.0000771  4.6024000  2
     28     30     29     33     4  180.0000771  4.6024000  2
