# Supplementary material for: Expanding the Paradigm of Structure-Based Drug Design: Molecular Dynamics Simulations Support the Development of New Pyridine-Based Protein Kinase C-Targeted Agonists
Source: J Med Chem. 2023 Apr 3;66(7):4588–602. doi: 10.1021/acs.jmedchem.2c01448 (PMC10108360; doi:10.1021/acs.jmedchem.2c01448)
Supplement: Supplementary file 3 — jm2c01448_si_003.zip [file jm2c01448_si_003.zip › SI_Topologies_(.itp)/PYR-1gP-0.itp]

;===================================================================================================================================================
;This is an internal topology file for PYR-1gP-0 (1P0) in GAFF force field (1) which has been created using AmberTools18 (2).
;The topology file has been created in 2021 by Hanan S'ad with advice from Saara Lautala.
;
;Please cite these papers:
;
;
;1) J. Wang, R.M. Wolf, J.W Caldwell, P.A. Kollman, and D.A Case,
;   Development and testing of a general amber force field.
;   J. Comput. Chem., 25: 1157-1174. (2004) https://doi.org/10.1002/jcc.20035
;
;2) R. Salomon-Ferrer, D.A. Case, R.C. Walker,
;   An overview of the Amber biomolecular simulation package, Wiley Interdiscip. Rev. Comput. Mol. Sci. 3 (2013) 198-210.
;   doi:10.1002/wcms.1121
;
;3) S. Lautala, R. Provenzani, I. Tarvainen, K. Sirna, S. T. Karhu, E. Grazhdankin, A. K. Lehtinen,
;   H. Sa’d, A. Koivuniemi, H. Xhaard, R. K. Tuominen, V. Talman, A. Bunker and J. Yli-Kauhaluoma
;   Expanding the Paradigm of Structure-based Drug Design: Molecular Dynamics Simulations Support
;   the Development of New Pyridine-based Protein Kinase C–Targeted Agonists, ACS Central Science, 2022, in press.
;===================================================================================================================================================

[ moleculetype ]
; Name            nrexcl
1P0          3

[ atoms ]
;   nr       type  resnr residue  atom   cgnr    charge       mass  typeB    chargeB      massB
; residue    1 1P0 rtp 1P0 q -0.0
    1         ca      1    1P0     C1      1 0.60169700  12.010000   ; qtot 0.601697
    2         nb      1    1P0     N1      2 -0.80556000  14.010000   ; qtot -0.203863
    3         ca      1    1P0     C2      3 0.80675300  12.010000   ; qtot 0.602890
    4         nb      1    1P0     N2      4 -0.80556000  14.010000   ; qtot -0.202670
    5         ca      1    1P0     C3      5 0.60169700  12.010000   ; qtot 0.399027
    6         ca      1    1P0     C4      6 -0.64532700  12.010000   ; qtot -0.246300
    7         ha      1    1P0     H1      7 0.23640300   1.008000   ; qtot -0.009897
    8          c      1    1P0     C5      8 0.66373600  12.010000   ; qtot 0.653839
    9          o      1    1P0     O1      9 -0.55877500  16.000000   ; qtot 0.095064
   10         os      1    1P0     O2     10 -0.33944000  16.000000   ; qtot -0.244376
   11         c3      1    1P0     C6     11 0.05206700  12.010000   ; qtot -0.192309
   12         h1      1    1P0     H2     12 0.09484800   1.008000   ; qtot -0.097461
   13         h1      1    1P0     H3     13 0.09484800   1.008000   ; qtot -0.002613
   14         ca      1    1P0     C7     14 0.09859300  12.010000   ; qtot 0.095980
   15         ca      1    1P0     C8     15 -0.12339400  12.010000   ; qtot -0.027414
   16         ha      1    1P0     H4     16 0.11925500   1.008000   ; qtot 0.091841
   17         ca      1    1P0     C9     17 -0.12060900  12.010000   ; qtot -0.028768
   18         ha      1    1P0     H5     18 0.15242400   1.008000   ; qtot 0.123656
   19         ca      1    1P0    C10     19 -0.20649600  12.010000   ; qtot -0.082840
   20         ha      1    1P0     H6     20 0.16845400   1.008000   ; qtot 0.085614
   21         ca      1    1P0    C11     21 -0.02767400  12.010000   ; qtot 0.057940
   22         ca      1    1P0    C12     22 -0.22711600  12.010000   ; qtot -0.169176
   23         ha      1    1P0     H7     23 0.15521800   1.008000   ; qtot -0.013958
   24         c3      1    1P0    C13     24 0.66527400  12.010000   ; qtot 0.651316
   25          f      1    1P0     F1     25 -0.22201100  19.000000   ; qtot 0.429305
   26          f      1    1P0     F2     26 -0.22201100  19.000000   ; qtot 0.207294
   27          f      1    1P0     F3     27 -0.22201100  19.000000   ; qtot -0.014717
   28          c      1    1P0    C14     28 0.66373600  12.010000   ; qtot 0.649019
   29          o      1    1P0     O3     29 -0.55877500  16.000000   ; qtot 0.090244
   30         os      1    1P0     O4     30 -0.33944000  16.000000   ; qtot -0.249196
   31         c3      1    1P0    C15     31 0.05206700  12.010000   ; qtot -0.197129
   32         h1      1    1P0     H8     32 0.09484800   1.008000   ; qtot -0.102281
   33         h1      1    1P0     H9     33 0.09484800   1.008000   ; qtot -0.007433
   34         ca      1    1P0    C16     34 0.09859300  12.010000   ; qtot 0.091160
   35         ca      1    1P0    C17     35 -0.12339400  12.010000   ; qtot -0.032234
   36         ha      1    1P0    H10     36 0.11925500   1.008000   ; qtot 0.087021
   37         ca      1    1P0    C18     37 -0.12060900  12.010000   ; qtot -0.033588
   38         ha      1    1P0    H11     38 0.15242400   1.008000   ; qtot 0.118836
   39         ca      1    1P0    C19     39 -0.20649600  12.010000   ; qtot -0.087660
   40         ha      1    1P0    H12     40 0.16845400   1.008000   ; qtot 0.080794
   41         ca      1    1P0    C20     41 -0.02767400  12.010000   ; qtot 0.053120
   42         ca      1    1P0    C21     42 -0.22711600  12.010000   ; qtot -0.173996
   43         ha      1    1P0    H13     43 0.15521800   1.008000   ; qtot -0.018778
   44         c3      1    1P0    C22     44 0.66527400  12.010000   ; qtot 0.646496
   45          f      1    1P0     F4     45 -0.22201100  19.000000   ; qtot 0.424485
   46          f      1    1P0     F5     46 -0.22201100  19.000000   ; qtot 0.202474
   47          f      1    1P0     F6     47 -0.22201100  19.000000   ; qtot -0.019537
   48         h5      1    1P0    H14     48 0.01953600   1.008000   ; qtot -0.000001

[ bonds ]
;    ai     aj funct         c0         c1         c2         c3
      1      2     1   0.13390 408358.400000
      1      6     1   0.13984 385848.480000
      1     28     1   0.14906 289449.120000
      2      3     1   0.13390 408358.400000
      3      4     1   0.13390 408358.400000
      4      5     1   0.13390 408358.400000
      5      6     1   0.13984 385848.480000
      5      8     1   0.14906 289449.120000
      8      9     1   0.12183 533627.360000
      8     10     1   0.13584 327021.440000
     10     11     1   0.14316 258236.480000
     11     14     1   0.15156 268612.800000
     14     15     1   0.13984 385848.480000
     14     22     1   0.13984 385848.480000
     15     17     1   0.13984 385848.480000
     17     19     1   0.13984 385848.480000
     19     21     1   0.13984 385848.480000
     21     22     1   0.13984 385848.480000
     21     24     1   0.15156 268612.800000
     24     25     1   0.13497 298653.920000
     24     26     1   0.13497 298653.920000
     24     27     1   0.13497 298653.920000
     28     29     1   0.12183 533627.360000
     28     30     1   0.13584 327021.440000
     30     31     1   0.14316 258236.480000
     31     34     1   0.15156 268612.800000
     34     35     1   0.13984 385848.480000
     34     42     1   0.13984 385848.480000
     35     37     1   0.13984 385848.480000
     37     39     1   0.13984 385848.480000
     39     41     1   0.13984 385848.480000
     41     42     1   0.13984 385848.480000
     41     44     1   0.15156 268612.800000
     44     45     1   0.13497 298653.920000
     44     46     1   0.13497 298653.920000
     44     47     1   0.13497 298653.920000
      3     48     1   0.10878 287189.760000
      6      7     1   0.10860 289365.440000
     11     12     1   0.10969 276646.080000
     11     13     1   0.10969 276646.080000
     15     16     1   0.10860 289365.440000
     17     18     1   0.10860 289365.440000
     19     20     1   0.10860 289365.440000
     22     23     1   0.10860 289365.440000
     31     32     1   0.10969 276646.080000
     31     33     1   0.10969 276646.080000
     35     36     1   0.10860 289365.440000
     37     38     1   0.10860 289365.440000
     39     40     1   0.10860 289365.440000
     42     43     1   0.10860 289365.440000

[ pairs ]
;    ai     aj funct         c0         c1         c2         c3
      1      4     1
      1      8     1
      1     31     1
      2      5     1
      2     29     1
      2     30     1
      6      3     1
     28      3     1
      3      8     1
      4      9     1
      4     10     1
     28      5     1
      5     11     1
      6     29     1
      6     30     1
      6      9     1
      6     10     1
      8     14     1
      9     11     1
     10     15     1
     10     22     1
     11     17     1
     11     21     1
     14     19     1
     14     24     1
     15     21     1
     17     22     1
     17     24     1
     19     25     1
     19     26     1
     19     27     1
     22     25     1
     22     26     1
     22     27     1
     28     34     1
     29     31     1
     30     35     1
     30     42     1
     31     37     1
     31     41     1
     34     39     1
     34     44     1
     35     41     1
     37     42     1
     37     44     1
     39     45     1
     39     46     1
     39     47     1
     42     45     1
     42     46     1
     42     47     1
      1     48     1
      2      7     1
      4      7     1
      5     48     1
     28      7     1
      7      8     1
      8     12     1
      8     13     1
     11     16     1
     11     23     1
     12     15     1
     12     22     1
     13     15     1
     13     22     1
     14     18     1
     15     23     1
     15     20     1
     16     22     1
     16     18     1
     16     19     1
     18     20     1
     18     21     1
     19     23     1
     20     22     1
     20     24     1
     23     24     1
     28     32     1
     28     33     1
     31     36     1
     31     43     1
     32     35     1
     32     42     1
     33     35     1
     33     42     1
     34     38     1
     35     43     1
     35     40     1
     36     42     1
     36     38     1
     36     39     1
     38     40     1
     38     41     1
     39     43     1
     40     42     1
     40     44     1
     43     44     1

[ angles ]
;    ai     aj     ak funct         c0         c1         c2         c3
      1      2      3     1   117.2200505 571.534400
      1      6      5     1   120.0200517 557.308800
      1     28     29     1   122.6000525 574.881600
      1     28     30     1   112.4400481 579.902400
      2      1      6     1   122.9400526 575.718400
      2      1     28     1   117.7800502 566.513600
      2      3      4     1   127.2600547 593.291200
      3      4      5     1   117.2200505 571.534400
      4      5      6     1   122.9400526 575.718400
      4      5      8     1   117.7800502 566.513600
      5      8      9     1   122.6000525 574.881600
      5      8     10     1   112.4400481 579.902400
      6      1     28     1   120.3300516 538.062400
      6      5      8     1   120.3300516 538.062400
      8     10     11     1   115.9800495 529.694400
      9      8     10     1   123.2500525 630.110400
     10     11     14     1   108.9500470 571.534400
     11     14     15     1   120.7700517 531.368000
     11     14     22     1   120.7700517 531.368000
     14     15     17     1   120.0200517 557.308800
     14     22     21     1   120.0200517 557.308800
     15     14     22     1   120.0200517 557.308800
     15     17     19     1   120.0200517 557.308800
     17     19     21     1   120.0200517 557.308800
     19     21     22     1   120.0200517 557.308800
     19     21     24     1   120.7700517 531.368000
     21     24     25     1   111.7700478 552.288000
     21     24     26     1   111.7700478 552.288000
     21     24     27     1   111.7700478 552.288000
     22     21     24     1   120.7700517 531.368000
     25     24     26     1   107.3600461 593.291200
     25     24     27     1   107.3600461 593.291200
     26     24     27     1   107.3600461 593.291200
     28     30     31     1   115.9800495 529.694400
     29     28     30     1   123.2500525 630.110400
     30     31     34     1   108.9500470 571.534400
     31     34     35     1   120.7700517 531.368000
     31     34     42     1   120.7700517 531.368000
     34     35     37     1   120.0200517 557.308800
     34     42     41     1   120.0200517 557.308800
     35     34     42     1   120.0200517 557.308800
     35     37     39     1   120.0200517 557.308800
     37     39     41     1   120.0200517 557.308800
     39     41     42     1   120.0200517 557.308800
     39     41     44     1   120.7700517 531.368000
     41     44     45     1   111.7700478 552.288000
     41     44     46     1   111.7700478 552.288000
     41     44     47     1   111.7700478 552.288000
     42     41     44     1   120.7700517 531.368000
     45     44     46     1   107.3600461 593.291200
     45     44     47     1   107.3600461 593.291200
     46     44     47     1   107.3600461 593.291200
      1      6      7     1   119.8800511 403.337600
      2      3     48     1   115.8200499 434.299200
      4      3     48     1   115.8200499 434.299200
      5      6      7     1   119.8800511 403.337600
     10     11     12     1   109.7800468 425.094400
     10     11     13     1   109.7800468 425.094400
     12     11     13     1   108.4600466 328.025600
     12     11     14     1   109.5600471 393.296000
     13     11     14     1   109.5600471 393.296000
     14     15     16     1   119.8800511 403.337600
     14     22     23     1   119.8800511 403.337600
     15     17     18     1   119.8800511 403.337600
     16     15     17     1   119.8800511 403.337600
     17     19     20     1   119.8800511 403.337600
     18     17     19     1   119.8800511 403.337600
     20     19     21     1   119.8800511 403.337600
     21     22     23     1   119.8800511 403.337600
     30     31     32     1   109.7800468 425.094400
     30     31     33     1   109.7800468 425.094400
     32     31     33     1   108.4600466 328.025600
     32     31     34     1   109.5600471 393.296000
     33     31     34     1   109.5600471 393.296000
     34     35     36     1   119.8800511 403.337600
     34     42     43     1   119.8800511 403.337600
     35     37     38     1   119.8800511 403.337600
     36     35     37     1   119.8800511 403.337600
     37     39     40     1   119.8800511 403.337600
     38     37     39     1   119.8800511 403.337600
     40     39     41     1   119.8800511 403.337600
     41     42     43     1   119.8800511 403.337600

[ dihedrals ]
;    ai     aj     ak     al funct         c0         c1         c2         c3         c4         c5
      1      2      3      4     1  180.0000771  20.0832000  2
      1      6      5      4     1  180.0000771  15.1670000  2
      1      6      5      8     1  180.0000771  15.1670000  2
      1     28     30     31     1  180.0000771  11.2968000  2
      2      1      6      5     1  180.0000771  15.1670000  2
      2      1     28     29     1  180.0000771  4.1840000  2
      2      1     28     30     1  180.0000771  4.1840000  2
      2      3      4      5     1  180.0000771  20.0832000  2
      6      1      2      3     1  180.0000771  20.0832000  2
     28      1      2      3     1  180.0000771  20.0832000  2
      3      4      5      6     1  180.0000771  20.0832000  2
      3      4      5      8     1  180.0000771  20.0832000  2
      4      5      8      9     1  180.0000771  4.1840000  2
      4      5      8     10     1  180.0000771  4.1840000  2
     28      1      6      5     1  180.0000771  15.1670000  2
      5      8     10     11     1  180.0000771  11.2968000  2
      6      1     28     29     1  180.0000771  4.1840000  2
      6      1     28     30     1  180.0000771  4.1840000  2
      6      5      8      9     1  180.0000771  4.1840000  2
      6      5      8     10     1  180.0000771  4.1840000  2
      8     10     11     14     1  0.0000000  1.6038667  3
      9      8     10     11     1  180.0000771  5.8576000  1
      9      8     10     11     1  180.0000771  11.2968000  2
     10     11     14     15     1  0.0000000  0.0000000  2
     10     11     14     22     1  0.0000000  0.0000000  2
     11     14     15     17     1  180.0000771  15.1670000  2
     11     14     22     21     1  180.0000771  15.1670000  2
     14     15     17     19     1  180.0000771  15.1670000  2
     14     22     21     19     1  180.0000771  15.1670000  2
     14     22     21     24     1  180.0000771  15.1670000  2
     15     14     22     21     1  180.0000771  15.1670000  2
     15     17     19     21     1  180.0000771  15.1670000  2
     17     15     14     22     1  180.0000771  15.1670000  2
     17     19     21     22     1  180.0000771  15.1670000  2
     17     19     21     24     1  180.0000771  15.1670000  2
     19     21     24     25     1  0.0000000  0.0000000  2
     19     21     24     26     1  0.0000000  0.0000000  2
     19     21     24     27     1  0.0000000  0.0000000  2
     22     21     24     25     1  0.0000000  0.0000000  2
     22     21     24     26     1  0.0000000  0.0000000  2
     22     21     24     27     1  0.0000000  0.0000000  2
     28     30     31     34     1  0.0000000  1.6038667  3
     29     28     30     31     1  180.0000771  5.8576000  1
     29     28     30     31     1  180.0000771  11.2968000  2
     30     31     34     35     1  0.0000000  0.0000000  2
     30     31     34     42     1  0.0000000  0.0000000  2
     31     34     35     37     1  180.0000771  15.1670000  2
     31     34     42     41     1  180.0000771  15.1670000  2
     34     35     37     39     1  180.0000771  15.1670000  2
     34     42     41     39     1  180.0000771  15.1670000  2
     34     42     41     44     1  180.0000771  15.1670000  2
     35     34     42     41     1  180.0000771  15.1670000  2
     35     37     39     41     1  180.0000771  15.1670000  2
     37     35     34     42     1  180.0000771  15.1670000  2
     37     39     41     42     1  180.0000771  15.1670000  2
     37     39     41     44     1  180.0000771  15.1670000  2
     39     41     44     45     1  0.0000000  0.0000000  2
     39     41     44     46     1  0.0000000  0.0000000  2
     39     41     44     47     1  0.0000000  0.0000000  2
     42     41     44     45     1  0.0000000  0.0000000  2
     42     41     44     46     1  0.0000000  0.0000000  2
     42     41     44     47     1  0.0000000  0.0000000  2
      2      1      6     28     4  180.0000771  4.6024000  2
      8      6      5      4     4  180.0000771  4.6024000  2
      5      9      8     10     4  180.0000771  4.6024000  2
     15     22     14     11     4  180.0000771  4.6024000  2
     24     19     21     22     4  180.0000771  4.6024000  2
      1     29     28     30     4  180.0000771  4.6024000  2
     31     35     34     42     4  180.0000771  4.6024000  2
     44     39     41     42     4  180.0000771  4.6024000  2
      1      2      3     48     1  180.0000771  20.0832000  2
      2      1      6      7     1  180.0000771  15.1670000  2
      4      5      6      7     1  180.0000771  15.1670000  2
      5      4      3     48     1  180.0000771  20.0832000  2
     28      1      6      7     1  180.0000771  15.1670000  2
      7      6      5      8     1  180.0000771  15.1670000  2
      8     10     11     12     1  0.0000000  1.6038667  3
      8     10     11     13     1  0.0000000  1.6038667  3
     11     14     15     16     1  180.0000771  15.1670000  2
     11     14     22     23     1  180.0000771  15.1670000  2
     12     11     14     15     1  0.0000000  0.0000000  2
     12     11     14     22     1  0.0000000  0.0000000  2
     13     11     14     15     1  0.0000000  0.0000000  2
     13     11     14     22     1  0.0000000  0.0000000  2
     14     15     17     18     1  180.0000771  15.1670000  2
     15     14     22     23     1  180.0000771  15.1670000  2
     15     17     19     20     1  180.0000771  15.1670000  2
     16     15     14     22     1  180.0000771  15.1670000  2
     16     15     17     18     1  180.0000771  15.1670000  2
     16     15     17     19     1  180.0000771  15.1670000  2
     18     17     19     20     1  180.0000771  15.1670000  2
     18     17     19     21     1  180.0000771  15.1670000  2
     19     21     22     23     1  180.0000771  15.1670000  2
     20     19     21     22     1  180.0000771  15.1670000  2
     20     19     21     24     1  180.0000771  15.1670000  2
     23     22     21     24     1  180.0000771  15.1670000  2
     28     30     31     32     1  0.0000000  1.6038667  3
     28     30     31     33     1  0.0000000  1.6038667  3
     31     34     35     36     1  180.0000771  15.1670000  2
     31     34     42     43     1  180.0000771  15.1670000  2
     32     31     34     35     1  0.0000000  0.0000000  2
     32     31     34     42     1  0.0000000  0.0000000  2
     33     31     34     35     1  0.0000000  0.0000000  2
     33     31     34     42     1  0.0000000  0.0000000  2
     34     35     37     38     1  180.0000771  15.1670000  2
     35     34     42     43     1  180.0000771  15.1670000  2
     35     37     39     40     1  180.0000771  15.1670000  2
     36     35     34     42     1  180.0000771  15.1670000  2
     36     35     37     38     1  180.0000771  15.1670000  2
     36     35     37     39     1  180.0000771  15.1670000  2
     38     37     39     40     1  180.0000771  15.1670000  2
     38     37     39     41     1  180.0000771  15.1670000  2
     39     41     42     43     1  180.0000771  15.1670000  2
     40     39     41     42     1  180.0000771  15.1670000  2
     40     39     41     44     1  180.0000771  15.1670000  2
     43     42     41     44     1  180.0000771  15.1670000  2
     48      2      3      4     4  180.0000771  4.6024000  2
      1      5      6      7     4  180.0000771  4.6024000  2
     14     17     15     16     4  180.0000771  4.6024000  2
     15     19     17     18     4  180.0000771  4.6024000  2
     17     21     19     20     4  180.0000771  4.6024000  2
     14     21     22     23     4  180.0000771  4.6024000  2
     34     37     35     36     4  180.0000771  4.6024000  2
     35     39     37     38     4  180.0000771  4.6024000  2
     37     41     39     40     4  180.0000771  4.6024000  2
     34     41     42     43     4  180.0000771  4.6024000  2
