# Supplementary material for: Expanding the Paradigm of Structure-Based Drug Design: Molecular Dynamics Simulations Support the Development of New Pyridine-Based Protein Kinase C-Targeted Agonists
Source: J Med Chem. 2023 Apr 3;66(7):4588–602. doi: 10.1021/acs.jmedchem.2c01448 (PMC10108360; doi:10.1021/acs.jmedchem.2c01448)
Supplement: Supplementary file 4 — jm2c01448_si_004.xlsx [file jm2c01448_si_004.xlsx]

## Sheet: Residual Binding
	Ctrl	5a			7a			8a			5b			7b			8b			7c			1a3			1b11			PMA
		1 µM	10 µM	30 µM	1 µM	10 µM	30 µM	1 µM	10 µM	30 µM	1 µM	10 µM	30 µM	1 µM	10 µM	30 µM	1 µM	10 µM	30 µM	1 µM	10 µM	30 µM	1 µM	10 µM	30 µM	1 µM	10 µM	30 µM	1 µM
avg	100	96.11174	82.12519	82.94533	92.72792	84.53857	62.90653	92.75904	67.80832	52.3933	87.05434	60.94467	48.87049	94.25166	78.45329	72.51308	87.9978	83.99402	67.77713	83.52097	87.52795	88.34457	89.72744	63.54359	43.26872	81.79067	47.17796	28.74931	6553-11-01
S.d	0	3.846448	8.412457	9.769478	8.121405	12.233	10.54577	8.54232	11.39431	8.862342	16.52841	11.96632	2.909002	8.447829	9.614445	8.447741	11.74905	13.42699	10.63252	11.33275	3.360455	1.960001	5.335643	4.794864	4.877453	7.718083	8.888039	4.640379	2.063249
SEM	0	2.220748	4.856934	5.640411	4.688895	7.062726	6.088601	4.931911	6.578505	5.116676	9.54268	6.90876	1.679513	4.877356	5.550902	4.877305	6.783316	7.752075	6.13869	6.542967	1.940159	1.131607	3.080535	2.768316	2.815999	4.456037	5.131512	2.679124	1.191217
Run1
		1	2	3	4	5	6	7	8	9	10	11	12
	A	3507	3894	3394	3357	3243	4445	2017	1862	1756	3449	3148	3266
	B	3071	3838	3937	2312	2716	3712	4034	3604	3587	2904	3838	3027
	C	2932	3193	3789	1683	1911	3166	3262	3135	3186	2923	4386	3019
	D	3216	3443	3413				3050	2784	2905	2438	2599	2314
	E	3349	3593	3848				3643	3576	3292	1515	1595	1546
	F	3116	3005	3608				3349	3218	3097	2847	3208	2764
	G	2271	2410	2625	3261	3385	4379	2818	2528	2445	1727	1602	1648
	H	382	410	435	1687	2060	4067	3600	3007	3070	998	1192	915
	3507	3071	2932	3216	3349	3116	2271	3357	2312	1683	3261	1687	2017	4034	3262	3050	3643	3349	2818	3600	3449	2904	2923	2438	1515	2847	1727	998	382
	3894	3838	3193	3443	3593	3005	2410	3243	2716	1911	3385	2060	1862	3604	3135	2784	3576	3218	2528	3007	3148	3838	4386	2599	1595	3208	1602	1192	410
	3394	3937	3789	3413	3848	3608	2625	4445	3712	3166	4379	4067	1756	3587	3186	2905	3292	3097	2445	3070	3266	3027	3019	2314	1546	2764	1648	915	435
avg dmso	3598.33
Normalized	0.974618	0.853451	0.814822	0.893747	0.930709	0.865956	0.631126	0.932932	0.64252	0.467717	0.906253	0.468828	0.560537	1.12107	0.906531	0.847615	1.01241	0.930709	0.78314	1.00046	0.958499	0.80704	0.812321	0.677536	0.421028	0.7912	0.479944	0.277351	0.10616
	1.08217	1.0666	0.887355	0.956832	0.998518	0.835109	0.669755	0.901251	0.754794	0.531079	0.940713	0.572487	0.517462	1.00157	0.871237	0.773692	0.993793	0.894303	0.702547	0.835665	0.874849	1.0666	1.2189	0.722279	0.443261	0.891524	0.445206	0.331264	0.113942
	0.943214	1.09412	1.05299	0.948495	1.06938	1.00269	0.729504	1.23529	1.03159	0.879852	1.21695	1.13025	0.488004	0.99685	0.88541	0.807318	0.914868	0.860676	0.679481	0.853173	0.907642	0.841223	0.839	0.643075	0.429643	0.768133	0.45799	0.254284	0.120889
Run2
		1	2	3	4	5	6	7	8	9	10	11	12
	A	2953	3126	3381	2956	2695	2872	1501	1541	1460	3635	1936	2481
	B	2594	3021	3340	1809	2101	1864	2647	2874	2880	2426	3285	2487
	C	2222	2374	2708	1349	1517	1633	2183	2620	2466	1902	3413	3024
	D	2262	2679	2782				2262	2245	2354	2036	1992	2026
	E	2926	2843	3151				2285	3103	3297	1432	1949	1180
	F	3170	2818	2808				2711	3000	3160	2697	3202	2573
	G	2250	2113	2280	2804	2757	2920	2017	2506	2620	1750	1762	1838
	H	436	443	431	1777	2337	1745	2779	2860	2920	1015	1098	1045
	2953	2594	2222	2262	2926	3170	2250	2956	1809	1349	2804	1777	1501	2647	2183	2262	2285	2711	2017	2779	3635	2426	1902	2036	1432	2697	1750	1015	436
	3126	3021	2374	2679	2843	2818	2113	2695	2101	1517	2757	2337	1541	2874	2620	2245	3103	3000	2506	2860	1936	3285	3413	1992	1949	3202	1762	1098	443
	3381	3340	2708	2782	3151	2808	2280	2872	1864	1633	2920	1745	1460	2880	2466	2354	3297	3160	2620	2920	2481	2487	3024	2026	1180	2573	1838	1045	431
avg dmso	3153.33
Normalized	0.936469	0.822622	0.704651	0.717336	0.927907	1.00529	0.713531	0.937421	0.573679	0.427801	0.889218	0.563531	0.476004	0.839429	0.692283	0.717336	0.72463	0.859725	0.639641	0.88129	1.15275	0.769345	0.603171	0.645666	0.454123	0.855285	0.554968	0.321882	0.138266
	0.991332	0.958034	0.752854	0.849577	0.901586	0.893658	0.670085	0.854651	0.666279	0.481078	0.874313	0.741121	0.488689	0.911416	0.830867	0.711945	0.984038	0.951374	0.794715	0.906977	0.613953	1.04175	1.08235	0.631712	0.618076	1.01543	0.558774	0.348203	0.140486
	1.0722	1.0592	0.858774	0.882241	0.99926	0.890486	0.723044	0.910782	0.591121	0.517865	0.926004	0.553383	0.463002	0.913319	0.78203	0.746512	1.04556	1.00211	0.830867	0.926004	0.786786	0.788689	0.958985	0.642495	0.374207	0.815962	0.582875	0.331395	0.136681
Run 3
		1	2	3	4	5	6	7	8	9	10	11	12
	A	3992	3455	3187	3238	2791	3102	1695	1619	1665	2891	3098	3167
	B	3160	3535	3216	1878	2252	2402	3130	3407	3030	2670	3554	3121
	C	2743	2786	2694	1583	1704	1711	2493	2412	2512	2776	3069	3232
	D	2616	3027	2215				2220	2255	2337	2023	2054	2148
	E	3082	3063	2781				2440	2491	3025	1176	1460	1454
	F	2582	2431	2485				2217	2358	2729	2236	2546	3100
	G	1756	1839	1809	2395	2535	2448	2044	1884	1990	1306	1338	1490
	H	351	372	314	1359	1774	2026	2614	2450	2427	812	826	925
	3992	3160	2743	2616	3082	2582	1756	3238	1878	1583	2395	1359	1695	3130	2493	2220	2440	2217	2044	2614	2891	2670	2776	2023	1176	2236	1306	812	351
	3455	3535	2786	3027	3063	2431	1839	2791	2252	1704	2535	1774	1619	3407	2412	2255	2491	2358	1884	2450	3098	3554	3069	2054	1460	2546	1338	826	372
	3187	3216	2694	2215	2781	2485	1809	3102	2402	1711	2448	2026	1665	3030	2512	2337	3025	2729	1990	2427	3167	3121	3232	2148	1454	3100	1490	925	314
avg dmso	3544.67
Normalized	1.1262	0.89148	0.773839	0.73801	0.869475	0.728418	0.495392	0.913485	0.52981	0.446586	0.675663	0.383393	0.478183	0.883017	0.70331	0.626293	0.688358	0.625447	0.576641	0.737446	0.815591	0.753244	0.783148	0.570717	0.331766	0.630807	0.368441	0.229077	0.099022
	0.974704	0.997273	0.78597	0.853959	0.864115	0.685819	0.518808	0.78738	0.635321	0.480722	0.715159	0.50047	0.456743	0.961162	0.680459	0.636167	0.702746	0.665225	0.531503	0.691179	0.873989	1.00263	0.865808	0.579462	0.411886	0.718262	0.377468	0.233026	0.104946
	0.899097	0.907279	0.760015	0.624882	0.784559	0.701053	0.510344	0.875118	0.677638	0.482697	0.690615	0.571563	0.46972	0.854805	0.70867	0.6593	0.853395	0.769889	0.561407	0.684691	0.893455	0.880478	0.911792	0.605981	0.410194	0.874553	0.42035	0.260955	0.0885838

## Sheet: ERK Phosphorylation
Run 1								Run 2								Run 3								Run 1-3
ERK1/2 total								ERK1/2 total								ERK1/2 total									DMSO	HMI-1a3 10 µM	HMI-1b11 10 µM	PRD-5b 10 µM	PRD-8a 10 µM	PMA 10 nM
																								Control	1	28.3152	31.5471	11.4134	25.2712	70.8036
	5070	5380	5262	5060	5862	5783			4354	4581	4661	4505	5376	4685			16249	18646	19273	21242	22509	18728			1	2.43133	9.20685	8.84288	6.54163	50.3084
	5339	5712	5579	5251	6689	6677			4955	4894	4869	4605	5167	5148			16897	17532	19617	17473	22162	19450			1	5.78701	10.3509	5.49107	6.88572	58.8342
	5501	5729	5435	5769	6032	6388			6074	5165	5264	4398	5079	4607			15620	18020	20306	19703	22029	20770		Average	1	12.1778	17.035	8.58244	12.8995	59.9821
	5197	5902	5881	4837	5617	5895			5986	5448	5270	4829	5307	4944			13708	17101	19406	19656	22787	25039		stdev	1.75542e-16	14.0757	12.5809	2.96972	10.7156	10.2957
	6125	5846	6237	5458	5775	6666			4883	5150	5371	4868	5460	4656			12333	18791	19943	20057	21900	23788		SEM	1.01349e-16	8.12662	7.26358	1.71457	6.18663	5.94424
	5885	4961	5694	5657	5849	6083			5101	5415	5299	4397	5192	4455			6256	12629	16102	18734	21074	24089		Gö6983 1 µM	0.826113	2.47292	1.86341	0.945342	1.77729	0.955084
																									0.555729	0.964496	0.955116	0.703806	0.822719	0.68488
																									0.60893	0.692467	0.666651	0.368975	0.637095	0.473301
pERK1/2								pERK1/2								pERK1/2								Average	0.663591	1.37663	1.16172	0.672708	1.07903	0.704422
																								stdev	0.14324	0.959108	0.624556	0.289439	0.611786	0.241485
	372	11641	13741	5192	9708	31992			523	1165	4757	5497	3456	28692			1519	7452	11086	6747	7159	74983		SEM	0.0826999	0.553741	0.360588	0.167108	0.353215	0.139421
	470	11533	14361	4331	14171	36652			546	1271	4659	4015	3615	28231			1261	7619	16499	9659	17964	88885
	415	14457	12426	4917	13335	36719			603	1484	5564	3617	4132	22910			763	7592	16843	6323	8047	87045
	386	1132	902	408	890	442			326	430	555	376	504	333			486	857	730	532	1012	663
	348	1241	739	341	806	504			280	757	594	335	514	381			372	761	975	460	875	773
	380	901	965	436	719	460			364	498	524	375	426	341			416	753	936	563	1135	1053
pERK / tot ERK								pERK / tot ERK								pERK / tot ERK
Ctrl average	0.0789484							Ctrl average	0.109862							Ctrl average	0.0723196
	0.0733728	2.16375	2.61136	1.02609	1.65609	5.53208			0.120119	0.254311	1.0206	1.2202	0.642857	6.12423			0.0934827	0.399657	0.575209	0.317625	0.318051	4.00379
	0.0880315	2.01908	2.57412	0.824795	2.11855	5.48929			0.110192	0.259706	0.95687	0.871878	0.699632	5.48388			0.0746286	0.434577	0.841056	0.552796	0.810577	4.56992
	0.0754408	2.52348	2.28629	0.852314	2.21071	5.74812			0.0992756	0.287318	1.05699	0.822419	0.813546	4.97287			0.0488476	0.42131	0.829459	0.320916	0.365291	4.1909
	0.0742736	0.191799	0.153375	0.0843498	0.158448	0.0749788			0.0544604	0.078928	0.105313	0.0778629	0.0949689	0.0673544			0.0354537	0.050114	0.0376172	0.0270655	0.0444113	0.0264787
	0.0568163	0.212282	0.118486	0.0624771	0.139567	0.0756076			0.0573418	0.14699	0.110594	0.0688168	0.0941392	0.0818299			0.030163	0.0404981	0.0488893	0.0229346	0.0399543	0.0324954
	0.0645709	0.181617	0.169477	0.0770727	0.122927	0.0756206			0.0713586	0.0919668	0.0988866	0.0852854	0.0820493	0.0765432			0.0664962	0.0596247	0.0581294	0.0300523	0.0538578	0.0437129
Normalized								Normalized								Normalized
	0.929377	27.4072	33.0769	12.9969	20.9769	70.0721			1.09336	2.31482	9.28978	11.1066	5.85148	55.7446			1.29263	5.52625	7.9537	4.39197	4.39784	55.3624
	1.11505	25.5747	32.6051	10.4473	26.8347	69.5302			1.003	2.36392	8.70972	7.93611	6.36827	49.9159			1.03193	6.00911	11.6297	7.64378	11.2082	63.1906
	0.955572	31.9636	28.9593	10.7958	28.002	72.8086			0.903637	2.61526	9.62106	7.48591	7.40515	45.2646			0.675441	5.82566	11.4693	4.43746	5.05106	57.9497
	0.940787	2.42943	1.94273	1.06842	2.00698	0.949719			0.495715	0.718427	0.958592	0.708732	0.864436	0.61308			0.490237	0.692952	0.520152	0.374249	0.614097	0.366134
	0.719664	2.68887	1.50081	0.791367	1.76783	0.957684			0.521943	1.33795	1.00666	0.626391	0.856884	0.744841			0.417079	0.559988	0.676017	0.317129	0.552469	0.44933
	0.817888	2.30045	2.14668	0.976241	1.55706	0.957849			0.649528	0.83711	0.900096	0.776294	0.746838	0.69672			0.919476	0.82446	0.803785	0.415548	0.744719	0.60444
	DMSO	HMI-1a3 10 µM	HMI-1b11 10 µM	HMI-4c1 10 µM	HMI-4b3 10 µM	PMA 10 nM			DMSO	HMI-1a3 10 µM	HMI-1b11 10 µM	HMI-4c1 10 µM	HMI-4b3 10 µM	PMA 10 nM			DMSO	HMI-1a3 10 µM	HMI-1b11 10 µM	HMI-4c1 10 µM	HMI-4b3 10 µM	PMA 10 nM
Control	1	28.3152	31.5471	11.4134	25.2712	70.8036		Control	1	2.43133	9.20685	8.84288	6.54163	50.3084		Control	1	5.78701	10.3509	5.49107	6.88572	58.8342
	0.100494	3.28981	2.25344	1.38246	3.76449	1.7574			0.094899	0.161166	0.46129	1.97334	0.791207	5.25102			0.309832	0.243738	2.0776	1.86444	3.75764	3.98835
Gö6983 1 µM	0.826113	2.47292	1.86341	0.945342	1.77729	0.955084		Gö6983 1 µM	0.555729	0.964496	0.955116	0.703806	0.822719	0.68488		Gö6983 1 µM	0.60893	0.692467	0.666651	0.368975	0.637095	0.473301
	0.110791	0.197829	0.33016	0.141086	0.22511	0.00464651			0.082284	0.32882	0.0533669	0.0750727	0.0658236	0.0666735			0.271416	0.132237	0.142048	0.0494213	0.098167	0.120948

## Sheet: PKCα Downregulation
GAPDH	Area	Mean	Min	Max		Background avg						GAPDH	Area	Mean	Min	Max		Background avg
1	0.013	5994.92	4502	7041	Background	5917.78		DMSO avg				1	0.015	7831.88	6449	9212	Background	7852.76
2	0.012	6516.34	5356	8148	Background			1.24273				2	0.017	7140.04	5660	8334	Background
3	0.016	5242.07	3525	7088	Background			Normalized	Avg.	Stdev		3	0.017	8586.37	6819	10338	Background
4	0.016	31531.7	12722	50416	DMSO	409.822	1.13068	0.909832	1	0.127516		4	0.018	27989.2	11771	40375	DMSO	362.457	1st
5	0.016	31662.3	12722	50416	DMSO	411.913	1.35479	1.09017				5	0.016	26855.4	7619	40375	DMSO	304.042
6	0.02	39569.3	11614	65534	1a3 10µM	673.031	1.24976	1.00565	1.00996	0.0060895		6	0.018	37771	8806	53340	1a3 10µM	538.529
7	0.02	39699.5	12070	65534	1a3 10µM	675.635	1.26046	1.01426				7	0.019	36064.5	8806	53340	1a3 10µM	536.022
8	0.014	32977.5	17054	47799	5b 10µM	378.836	1.00528	0.808929	0.871292	0.0881941		8	0.016	31405.6	10618	47649	5b 10µM	376.845
9	0.019	29825.8	12534	47799	5b 10µM	454.252	1.16028	0.933655				9	0.016	32321.6	11840	47649	5b 10µM	391.501
10	0.021	37537.5	8959	55414	8a 10µM	664.015	1.22807	0.988198	0.920568	0.0956433		10	0.016	41646.5	6950	65534	8a 10µM	540.699
11	0.019	38767	7261	55414	8a 10µM	624.135	1.05997	0.852938				11	0.017	42489.3	11016	65534	8a 10µM	588.821
GAPDH	Area	Mean	Min	Max		Background avg						GAPDH	Area	Mean	Min	Max		Background avg
1	0.014	2472.27	1415	3395	Background	2214.25		DMSO avg				1	0.016	993.532	503	1430	Background	1212.9
2	0.011	2420.27	1502	3361	Background			1.16728				2	0.013	1346.65	758	1872	Background
3	0.013	1750.2	954	2373	Background			Normalized	Avg.	Stdev		3	0.012	1298.53	651	1929	Background
4	0.015	32820	8890	53239	DMSO	459.087	1.17545	1.007	1	0.00989344		4	0.024	17486.3	4406	38967	DMSO	390.562	2nd
5	0.014	33553.4	7222	53239	DMSO	438.749	1.15912	0.993004				5	0.024	16984.5	3827	38967	DMSO	378.519
6	0.015	29684.8	6127	51145	1a3 10µM	412.058	1.38338	1.18512	1.08529	0.141193		6	0.02	16106.1	2415	29912	1a3 10µM	297.864
7	0.011	33589.6	8103	51145	1a3 10µM	345.129	1.1503	0.985448				7	0.02	16214.6	4080	29912	1a3 10µM	300.034
8	0.011	38048.3	13614	64133	5b 10µM	394.175	0.818576	0.701265	0.676088	0.0356056		8	0.017	29538.6	7373	65534	5b 10µM	481.537
9	0.011	36399.3	6700	64133	5b 10µM	376.036	0.759799	0.650911				9	0.019	27261.1	2432	65534	5b 10µM	494.915
10	0.012	18099.6	4979	29485	8a 10µM	190.625	0.628647	0.538555	0.665464	0.179477		10	0.022	14996.1	4093	30518	8a 10µM	303.23
11	0.017	16474.9	3424	29485	8a 10µM	242.432	0.924925	0.792374				11	0.017	16631.1	5070	30518	8a 10µM	262.11
GAPDH	Area	Mean	Min	Max		Background avg						GAPDH	Area	Mean	Min	Max		Background avg
1	0.017	2087.71	897	2945	Background	2537.86		DMSO avg				1	0.016	1140.36	592	1784	Background	1165.33
2	0.011	2611.65	1949	3460	Background			1.22285				2	0.011	1064.95	626	1574	Background
3	0.01	2914.2	1398	4198	Background			Normalized	Avg.	Stdev		3	0.012	1290.66	751	1956	Background
4	0.017	23108	2917	49759	DMSO	349.692	1.23163	1.00718	1	0.0101578		4	0.019	16108.8	2766	29066	DMSO	283.925	3rd
5	0.013	26681.3	5530	49759	DMSO	313.864	1.21407	0.992817				5	0.015	18400.2	5481	29066	DMSO	258.523
6	0.017	35126	8990	57404	1a3 10µM	553.999	1.74612	1.42791	1.39761	0.0428512		6	0.023	14959.9	3056	33801	1a3 10µM	317.274
7	0.015	36042.6	6384	57404	1a3 10µM	502.571	1.67201	1.36731				7	0.021	15478.6	3225	33801	1a3 10µM	300.578
8	0.018	36428.2	5298	62137	5b 10µM	610.026	2.24371	1.83482	1.8209	0.0196806		8	0.017	17158.4	5806	40738	5b 10µM	271.883
9	0.017	37704	9321	62137	5b 10µM	597.824	2.20968	1.80699				9	0.018	16195.8	4643	40738	5b 10µM	270.548
10	0.015	36358.3	8338	65534	8a 10µM	507.306	2.24224	1.83362	1.80837	0.0357012		10	0.013	18569.2	5864	29934	8a 10µM	226.25
11	0.015	36664.4	8688	65534	8a 10µM	511.898	2.1805	1.78313				11	0.014	17934	5729	29934	8a 10µM	234.762

## Sheet: PKCδ downregulation
GAPDH	Area	Mean	Min	Max		Background avg						GAPDH	Area	Mean	Min	Max		Background avg
1	0.016	2168.74	602	3882	Background	2215.25		DMSO avg				1	0.016	1379.64	646	2145	Background	1195.7
2	0.01	2818.69	1976	3512	Background			0.856394				2	0.016	1122.28	652	1605	Background
3	0.009	1658.31	1052	2374	Background			Normalized	Avg.	Stdev		3	0.014	1085.17	561	1745	Background
4	0.017	29761.8	5072	65534	DMSO	468.291	0.852822	0.995828	1	0.0058994		4	0.018	31701.7	8767	57853	DMSO	549.108	1st
5	0.018	29145.4	4073	65534	DMSO	484.742	0.859966	1.00417				5	0.019	30862.8	8767	57853	DMSO	563.676
6	0.018	10892.8	3112	21876	1a3 10µM	156.196	0.213883	0.249748	0.241979	0.0109871		6	0.024	31624.3	7507	57627	1a3 10µM	730.287
7	0.017	11009.3	3158	21876	1a3 10µM	149.499	0.200576	0.23421				7	0.024	32251.8	7373	57627	1a3 10µM	745.345
8	0.014	18425.3	5681	26189	5b 10µM	226.941	0.600533	0.701235	0.651688	0.0700693		8	0.02	20090.7	5633	37350	5b 10µM	377.899
9	0.014	17822.4	2862	26189	5b 10µM	218.5	0.515671	0.602142				9	0.026	17492.6	2791	37350	5b 10µM	423.72
10	0.019	7294.45	2226	12511	8a 10µM	96.5048	0.165898	0.193717	0.210498	0.0237324		10	0.031	19960.6	4436	36886	8a 10µM	581.712
11	0.02	7144.88	2173	12511	8a 10µM	98.5925	0.194641	0.22728				11	0.022	24220	9842	36886	8a 10µM	506.536
GAPDH	Area	Mean	Min	Max		Background avg						GAPDH	Area	Mean	Min	Max		Background avg
1	0.016	1824.17	1187	2895	Background	2235.66		DMSO avg				1	0.016	1578.36	1019	2301	Background	2192.33
2	0.017	1719.81	1014	2383	Background			1.19599				2	0.016	1311.34	745	1965	Background
3	0.013	3163	1736	5076	Background			Normalized	Avg.	Stdev		3	0.011	3687.3	2228	5425	Background
4	0.019	20050.5	6425	36536	DMSO	338.481	1.17884	0.985661	1	0.0202791		4	0.014	22701.6	7301	36934	DMSO	287.13	2nd
5	0.018	20259.1	2823	36536	DMSO	324.423	1.21314	1.01434				5	0.013	22763.3	9811	36934	DMSO	267.423
6	0.018	22772.8	7143	43294	1a3 10µM	369.668	1.22371	1.02318	1.02661	0.00486376		6	0.02	17296.7	4944	28320	1a3 10µM	302.087
7	0.015	24004	9047	43294	1a3 10µM	326.525	1.23194	1.03005				7	0.017	17783.5	4876	28320	1a3 10µM	265.05
8	0.019	32062.2	6205	65534	5b 10µM	566.705	1.0906	0.911876	0.866369	0.0643575		8	0.013	42163.7	9588	65534	5b 10µM	519.627
9	0.018	33769.6	8035	65534	5b 10µM	567.611	0.981745	0.820861				9	0.015	40736.7	9588	65534	5b 10µM	578.165
10	0.019	13350.3	3264	24462	8a 10µM	211.179	0.382174	0.319545	0.303965	0.0220343		10	0.019	31275	5023	65048	8a 10µM	552.571
11	0.016	14524.2	2364	24462	8a 10µM	196.617	0.344906	0.288384				11	0.02	30695.3	5023	65048	8a 10µM	570.059
GAPDH	Area	Mean	Min	Max		Background avg						GAPDH	Area	Mean	Min	Max		Background avg
1	0.014	2459.43	1315	3869	Background	2597.74		DMSO avg				1	0.018	1364.54	728	4589	Background	1381.31
2	0.013	3243.51	1326	5133	Background			1.29791				2	0.018	1420.11	970	1964	Background
3	0.015	2090.29	1323	3033	Background			Normalized	Avg.	Stdev		3	0.014	1359.29	765	1930	Background
4	0.02	31556.5	8860	55723	DMSO	579.176	1.46587	1.12942	1	0.183021		4	0.016	26075.5	5468	57557	DMSO	395.106	3rd
5	0.016	34644	12169	55723	DMSO	512.74	1.12994	0.870584				5	0.022	22007.6	3990	57557	DMSO	453.778
6	0.021	21386.9	6310	41587	1a3 10µM	394.572	0.760884	0.58624	0.574879	0.016067		6	0.024	22988.4	2266	56717	1a3 10µM	518.57
7	0.018	22473.5	7541	41587	1a3 10µM	357.763	0.731393	0.563518				7	0.021	24674.3	4860	56717	1a3 10µM	489.153
8	0.013	25701.4	6801	65534	5b 10µM	300.348	0.682947	0.526192	0.580219	0.0764064		8	0.016	28867.7	6825	65534	5b 10µM	439.782
9	0.015	23937.3	6094	65534	5b 10µM	320.094	0.823192	0.634247				9	0.014	29155.9	8348	65534	5b 10µM	388.844
10	0.016	15139.4	1964	25023	8a 10µM	200.666	2.51408	1.93703	2.00228	0.0922781		10	0.021	5182.11	870	16963	8a 10µM	79.8168
11	0.016	15408.5	4997	25023	8a 10µM	204.973	2.68346	2.06753				11	0.019	5401.51	1149	16963	8a 10µM	76.3837

## Sheet: PKCε downregulation
GAPDH	Area	Mean	Min	Max		Background avg						GAPDH	Area	Mean	Min	Max		Background avg
1	0.02	3524.08	2111	5073	Background	3205.84		DMSO avg				1	0.027	1242.81	603	1906	Background	1365.72
2	0.014	3762.91	2687	5024	Background			0.557478				2	0.014	1516.93	850	2303	Background
3	0.012	2330.52	1637	3289	Background			Normalized	Avg.	Stdev		3	0.017	1337.42	695	1919	Background
4	0.033	19142.4	3238	49437	DMSO	525.908	0.591076	1.06027	1	0.0852307		4	0.022	41808.8	9479	65534	DMSO	889.747	1st
5	0.022	25294	5483	49437	DMSO	485.939	0.52388	0.939733				5	0.024	40014.7	13211	65534	DMSO	927.576
6	0.033	18977.7	5009	37692	1a3 10µM	520.472	0.589479	1.0574	1.01668	0.0575861		6	0.022	41499.1	10106	61582	1a3 10µM	882.935
7	0.032	19401.5	5377	37692	1a3 10µM	518.26	0.544079	0.975965				7	0.025	39467.6	11079	61582	1a3 10µM	952.546
8	0.025	11655.8	5680	21023	5b 10µM	211.249	0.421181	0.755511	0.813184	0.0815617		8	0.021	25249.7	6842	46793	5b 10µM	501.564
9	0.029	11134.6	4458	21023	5b 10µM	229.935	0.485484	0.870857				9	0.019	26293.1	6842	46793	5b 10µM	473.621
10	0.029	11590	5036	19418	8a 10µM	243.141	0.363124	0.65137	0.627628	0.033576		10	0.022	31801.2	8375	55910	8a 10µM	669.58
11	0.028	11638.9	5227	19418	8a 10µM	236.126	0.336653	0.603886				11	0.025	29421.4	5943	55910	8a 10µM	701.393
GAPDH	Area	Mean	Min	Max		Background avg						GAPDH	Area	Mean	Min	Max		Background avg
1	0.019	1919.96	1194	2611	Background	1758.83		DMSO avg				1	0.015	1322.54	763	1900	Background	1432.77
2	0.018	1670	1047	2343	Background			0.588325				2	0.012	1403.02	731	1911	Background
3	0.019	1686.52	1197	2280	Background			Normalized	Avg.	Stdev		3	0.013	1572.75	821	2345	Background
4	0.035	8174.78	2281	17124	DMSO	224.558	0.595521	1.01223	1	0.0172967		4	0.023	17827.5	3117	34936	DMSO	377.079	2nd
5	0.033	8549.67	2111	17124	DMSO	224.098	0.58113	0.987769				5	0.024	17500.5	2954	34936	DMSO	385.624
6	0.032	9689.2	2756	20783	1a3 10µM	253.772	0.427344	0.726374	0.755573	0.0412937		6	0.021	29710.6	6084	62119	1a3 10µM	593.834
7	0.034	9360.97	2093	20783	1a3 10µM	258.473	0.461701	0.784772				7	0.019	30897.4	6465	62119	1a3 10µM	559.827
8	0.035	11430.2	1948	29071	5b 10µM	338.497	0.62386	1.0604	0.962201	0.138875		8	0.016	35344.3	6042	65534	5b 10µM	542.585
9	0.027	12834.3	2750	29071	5b 10µM	299.037	0.508314	0.864002				9	0.019	32395.5	4602	65534	5b 10µM	588.292
10	0.029	9796.2	3322	21343	8a 10µM	233.084	0.516127	0.877282	0.912423	0.0496974		10	0.019	25201.3	4635	57431	8a 10µM	451.601
11	0.028	9797.33	2171	21343	8a 10µM	225.078	0.557476	0.947564				11	0.014	30271.7	6550	57431	8a 10µM	403.744
GAPDH	Area	Mean	Min	Max		Background avg						GAPDH	Area	Mean	Min	Max		Background avg
1	0.012	1978.34	1304	2775	Background	1882.67		DMSO avg				1	0.018	1163.8	539	1778	Background	1264.52
2	0.018	1824.82	1221	2853	Background			0.986801				2	0.016	1397.96	812	2046	Background
3	0.017	1844.87	1190	2886	Background			Normalized	Avg.	Stdev		3	0.015	1231.78	674	1780	Background
4	0.034	8347.25	2420	17124	DMSO	219.795	1.01285	1.0264	1	0.0373325		4	0.016	14827.4	3347	23627	DMSO	217.007	3rd
5	0.037	8032.04	2436	17124	DMSO	227.527	0.960751	0.973602				5	0.019	13728.8	2628	23627	DMSO	236.822
6	0.033	9551.78	2093	20783	1a3 10µM	253.081	0.43021	0.435964	0.418347	0.0249146		6	0.019	32226.2	5984	65534	1a3 10µM	588.273
7	0.033	9513.45	2682	20783	1a3 10µM	251.816	0.39544	0.40073				7	0.022	30209.9	5316	65534	1a3 10µM	636.798
8	0.028	12827.8	3269	29071	5b 10µM	306.465	0.689151	0.698369	0.758922	0.0856343		8	0.018	25970	4754	51576	5b 10µM	444.699
9	0.03	12454	3350	29071	5b 10µM	317.139	0.808658	0.819474				9	0.014	29277.4	9104	51576	5b 10µM	392.18
10	0.03	9506.9	1950	21343	8a 10µM	228.727	0.666015	0.674923	0.699915	0.0353437		10	0.023	16196.1	3332	37571	8a 10µM	343.426
11	0.028	9928.57	3074	21343	8a 10µM	225.285	0.715338	0.724907				11	0.018	18760.9	6361	37571	8a 10µM	314.935
